# Supplementary material for: Site-Divergent Oxidations within Venerable Macrolide Antibiotic Scaffolds Unveil Compounds with Broad Spectrum and Anti-MRSA Activities
Source: ACS Cent Sci. 2026 Mar 17;12(3):375–82. doi: 10.1021/acscentsci.5c02343 (PMC13022725; doi:10.1021/acscentsci.5c02343)
Supplement: Supplementary file 2 [file oc5c02343_si_002.zip]

Archive with 428 entries (352 files):
- Erythromycin Analog Characterization 2,5',11,12/
- Erythromycin Analog Characterization 2,5',11,12/.DS_Store
- __MACOSX/Erythromycin Analog Characterization 2,5',11,12/._.DS_Store
- Erythromycin Analog Characterization 2,5',11,12/11/
- Erythromycin Analog Characterization 2,5',11,12/5'/
- Erythromycin Analog Characterization 2,5',11,12/12/
- Erythromycin Analog Characterization 2,5',11,12/2/
- Erythromycin Analog Characterization 2,5',11,12/11/.DS_Store
- __MACOSX/Erythromycin Analog Characterization 2,5',11,12/11/._.DS_Store
- Erythromycin Analog Characterization 2,5',11,12/11/IR/
- Erythromycin Analog Characterization 2,5',11,12/11/HRMS/
- Erythromycin Analog Characterization 2,5',11,12/11/NMR/
- Erythromycin Analog Characterization 2,5',11,12/5'/.DS_Store
- __MACOSX/Erythromycin Analog Characterization 2,5',11,12/5'/._.DS_Store
- Erythromycin Analog Characterization 2,5',11,12/5'/IR/
- Erythromycin Analog Characterization 2,5',11,12/5'/HRMS/
- Erythromycin Analog Characterization 2,5',11,12/5'/NMR/
- Erythromycin Analog Characterization 2,5',11,12/12/.DS_Store
- __MACOSX/Erythromycin Analog Characterization 2,5',11,12/12/._.DS_Store
- Erythromycin Analog Characterization 2,5',11,12/12/IR/
- Erythromycin Analog Characterization 2,5',11,12/12/HRMS/
- Erythromycin Analog Characterization 2,5',11,12/12/NMR/
- Erythromycin Analog Characterization 2,5',11,12/2/.DS_Store
- __MACOSX/Erythromycin Analog Characterization 2,5',11,12/2/._.DS_Store
- Erythromycin Analog Characterization 2,5',11,12/2/IR/
- Erythromycin Analog Characterization 2,5',11,12/2/HRMS/
- Erythromycin Analog Characterization 2,5',11,12/2/NMR/
- Erythromycin Analog Characterization 2,5',11,12/11/IR/OL-II-283.pdf
- __MACOSX/Erythromycin Analog Characterization 2,5',11,12/11/IR/._OL-II-283.pdf
- Erythromycin Analog Characterization 2,5',11,12/11/IR/OL-II-283.ispd
- Erythromycin Analog Characterization 2,5',11,12/11/HRMS/OL-II-283.pdf
- __MACOSX/Erythromycin Analog Characterization 2,5',11,12/11/HRMS/._OL-II-283.pdf
- Erythromycin Analog Characterization 2,5',11,12/11/NMR/.DS_Store
- __MACOSX/Erythromycin Analog Characterization 2,5',11,12/11/NMR/._.DS_Store
- Erythromycin Analog Characterization 2,5',11,12/11/NMR/11-keto-eryth.mnova
- __MACOSX/Erythromycin Analog Characterization 2,5',11,12/11/NMR/._11-keto-eryth.mnova
- Erythromycin Analog Characterization 2,5',11,12/11/NMR/OL-II-283-char/
- Erythromycin Analog Characterization 2,5',11,12/5'/IR/OL-II-275.ispd
- Erythromycin Analog Characterization 2,5',11,12/5'/IR/OL-II-275.pdf
- __MACOSX/Erythromycin Analog Characterization 2,5',11,12/5'/IR/._OL-II-275.pdf
- Erythromycin Analog Characterization 2,5',11,12/5'/HRMS/OL-II-275.pdf
- __MACOSX/Erythromycin Analog Characterization 2,5',11,12/5'/HRMS/._OL-II-275.pdf
- Erythromycin Analog Characterization 2,5',11,12/5'/NMR/OL-II-124-iso-800suite_20240109_01/
- __MACOSX/Erythromycin Analog Characterization 2,5',11,12/5'/NMR/._OL-II-124-iso-800suite_20240109_01
- Erythromycin Analog Characterization 2,5',11,12/5'/NMR/OL-II-275/
- __MACOSX/Erythromycin Analog Characterization 2,5',11,12/5'/NMR/._OL-II-275
- Erythromycin Analog Characterization 2,5',11,12/5'/NMR/11-keto-erythNO.mnova
- __MACOSX/Erythromycin Analog Characterization 2,5',11,12/5'/NMR/._11-keto-erythNO.mnova
- Erythromycin Analog Characterization 2,5',11,12/12/IR/OL-III-041.pdf
- __MACOSX/Erythromycin Analog Characterization 2,5',11,12/12/IR/._OL-III-041.pdf
- Erythromycin Analog Characterization 2,5',11,12/12/IR/OL-III-041.ispd
- Erythromycin Analog Characterization 2,5',11,12/12/HRMS/OL-III-041B.pdf
- __MACOSX/Erythromycin Analog Characterization 2,5',11,12/12/HRMS/._OL-III-041B.pdf
- Erythromycin Analog Characterization 2,5',11,12/12/NMR/OL-III-041B_PROTON_01.fid/
- __MACOSX/Erythromycin Analog Characterization 2,5',11,12/12/NMR/._OL-III-041B_PROTON_01.fid
- Erythromycin Analog Characterization 2,5',11,12/12/NMR/OL-III-041B-suite/
- __MACOSX/Erythromycin Analog Characterization 2,5',11,12/12/NMR/._OL-III-041B-suite
- Erythromycin Analog Characterization 2,5',11,12/12/NMR/OL-III-041B.mnova
- __MACOSX/Erythromycin Analog Characterization 2,5',11,12/12/NMR/._OL-III-041B.mnova
- Erythromycin Analog Characterization 2,5',11,12/12/NMR/OL-III-041B-CARBON_01.fid 4/
- __MACOSX/Erythromycin Analog Characterization 2,5',11,12/12/NMR/._OL-III-041B-CARBON_01.fid 4
- Erythromycin Analog Characterization 2,5',11,12/2/IR/OL-III-023.ispd
- Erythromycin Analog Characterization 2,5',11,12/2/IR/OL-III-023.pdf
- __MACOSX/Erythromycin Analog Characterization 2,5',11,12/2/IR/._OL-III-023.pdf
- Erythromycin Analog Characterization 2,5',11,12/2/HRMS/OL-III-023.pdf
- __MACOSX/Erythromycin Analog Characterization 2,5',11,12/2/HRMS/._OL-III-023.pdf
- Erythromycin Analog Characterization 2,5',11,12/2/NMR/.DS_Store
- __MACOSX/Erythromycin Analog Characterization 2,5',11,12/2/NMR/._.DS_Store
- Erythromycin Analog Characterization 2,5',11,12/2/NMR/OL-1-128suite/
- __MACOSX/Erythromycin Analog Characterization 2,5',11,12/2/NMR/._OL-1-128suite
- Erythromycin Analog Characterization 2,5',11,12/2/NMR/OL-III-023-DMSO-suite/
- __MACOSX/Erythromycin Analog Characterization 2,5',11,12/2/NMR/._OL-III-023-DMSO-suite
- Erythromycin Analog Characterization 2,5',11,12/2/NMR/ErythNO.mnova
- __MACOSX/Erythromycin Analog Characterization 2,5',11,12/2/NMR/._ErythNO.mnova
- Erythromycin Analog Characterization 2,5',11,12/2/NMR/OL-III-023-DMSO-suite.mnova
- __MACOSX/Erythromycin Analog Characterization 2,5',11,12/2/NMR/._OL-III-023-DMSO-suite.mnova
- Erythromycin Analog Characterization 2,5',11,12/11/NMR/OL-II-283-char/CARBON_01.fid 4/
- __MACOSX/Erythromycin Analog Characterization 2,5',11,12/11/NMR/OL-II-283-char/._CARBON_01.fid 4
- Erythromycin Analog Characterization 2,5',11,12/11/NMR/OL-II-283-char/PROTON_01.fid 4/
- __MACOSX/Erythromycin Analog Characterization 2,5',11,12/11/NMR/OL-II-283-char/._PROTON_01.fid 4
- Erythromycin Analog Characterization 2,5',11,12/5'/NMR/OL-II-124-iso-800suite_20240109_01/PROTON_01.fid/
- Erythromycin Analog Characterization 2,5',11,12/5'/NMR/OL-II-124-iso-800suite_20240109_01/.DS_Store
- __MACOSX/Erythromycin Analog Characterization 2,5',11,12/5'/NMR/OL-II-124-iso-800suite_20240109_01/._.DS_Store
- Erythromycin Analog Characterization 2,5',11,12/5'/NMR/OL-II-124-iso-800suite_20240109_01/HSQCAD_01.fid/
- __MACOSX/Erythromycin Analog Characterization 2,5',11,12/5'/NMR/OL-II-124-iso-800suite_20240109_01/._HSQCAD_01.fid
- Erythromycin Analog Characterization 2,5',11,12/5'/NMR/OL-II-124-iso-800suite_20240109_01/spectra/
- Erythromycin Analog Characterization 2,5',11,12/5'/NMR/OL-II-124-iso-800suite_20240109_01/CARBON_01.fid/
- Erythromycin Analog Characterization 2,5',11,12/5'/NMR/OL-II-124-iso-800suite_20240109_01/studypar
- Erythromycin Analog Characterization 2,5',11,12/5'/NMR/OL-II-124-iso-800suite_20240109_01/gCOSY_01.fid/
- Erythromycin Analog Characterization 2,5',11,12/5'/NMR/OL-II-124-iso-800suite_20240109_01/dirinfo/
- Erythromycin Analog Characterization 2,5',11,12/5'/NMR/OL-II-124-iso-800suite_20240109_01/gHMBCAD_01.fid/
- __MACOSX/Erythromycin Analog Characterization 2,5',11,12/5'/NMR/OL-II-124-iso-800suite_20240109_01/._gHMBCAD_01.fid
- Erythromycin Analog Characterization 2,5',11,12/5'/NMR/OL-II-124-iso-800suite_20240109_01/scoutfids/
- Erythromycin Analog Characterization 2,5',11,12/5'/NMR/OL-II-124-iso-800suite_20240109_01/plots/
- Erythromycin Analog Characterization 2,5',11,12/5'/NMR/OL-II-275/CARBON_01.fid 4/
- __MACOSX/Erythromycin Analog Characterization 2,5',11,12/5'/NMR/OL-II-275/._CARBON_01.fid 4
- Erythromycin Analog Characterization 2,5',11,12/5'/NMR/OL-II-275/PROTON_01.fid 4/
- __MACOSX/Erythromycin Analog Characterization 2,5',11,12/5'/NMR/OL-II-275/._PROTON_01.fid 4
- Erythromycin Analog Characterization 2,5',11,12/12/NMR/OL-III-041B_PROTON_01.fid/fid
- __MACOSX/Erythromycin Analog Characterization 2,5',11,12/12/NMR/OL-III-041B_PROTON_01.fid/._fid
- Erythromycin Analog Characterization 2,5',11,12/12/NMR/OL-III-041B_PROTON_01.fid/procpar
- __MACOSX/Erythromycin Analog Characterization 2,5',11,12/12/NMR/OL-III-041B_PROTON_01.fid/._procpar
- Erythromycin Analog Characterization 2,5',11,12/12/NMR/OL-III-041B_PROTON_01.fid/log
- __MACOSX/Erythromycin Analog Characterization 2,5',11,12/12/NMR/OL-III-041B_PROTON_01.fid/._log
- Erythromycin Analog Characterization 2,5',11,12/12/NMR/OL-III-041B_PROTON_01.fid/text
- __MACOSX/Erythromycin Analog Characterization 2,5',11,12/12/NMR/OL-III-041B_PROTON_01.fid/._text
- Erythromycin Analog Characterization 2,5',11,12/12/NMR/OL-III-041B-suite/HSQCAD_01.fid/
- __MACOSX/Erythromycin Analog Characterization 2,5',11,12/12/NMR/OL-III-041B-suite/._HSQCAD_01.fid
- Erythromycin Analog Characterization 2,5',11,12/12/NMR/OL-III-041B-suite/PROTON_01.fid 4/
- __MACOSX/Erythromycin Analog Characterization 2,5',11,12/12/NMR/OL-III-041B-suite/._PROTON_01.fid 4
- Erythromycin Analog Characterization 2,5',11,12/12/NMR/OL-III-041B-suite/gCOSY_01.fid/
- __MACOSX/Erythromycin Analog Characterization 2,5',11,12/12/NMR/OL-III-041B-suite/._gCOSY_01.fid
- Erythromycin Analog Characterization 2,5',11,12/12/NMR/OL-III-041B-suite/gHMBCAD_01.fid/
- __MACOSX/Erythromycin Analog Characterization 2,5',11,12/12/NMR/OL-III-041B-suite/._gHMBCAD_01.fid
- Erythromycin Analog Characterization 2,5',11,12/12/NMR/OL-III-041B-CARBON_01.fid 4/fid
- __MACOSX/Erythromycin Analog Characterization 2,5',11,12/12/NMR/OL-III-041B-CARBON_01.fid 4/._fid
- Erythromycin Analog Characterization 2,5',11,12/12/NMR/OL-III-041B-CARBON_01.fid 4/procpar
- __MACOSX/Erythromycin Analog Characterization 2,5',11,12/12/NMR/OL-III-041B-CARBON_01.fid 4/._procpar
- Erythromycin Analog Characterization 2,5',11,12/12/NMR/OL-III-041B-CARBON_01.fid 4/log
- __MACOSX/Erythromycin Analog Characterization 2,5',11,12/12/NMR/OL-III-041B-CARBON_01.fid 4/._log
- Erythromycin Analog Characterization 2,5',11,12/12/NMR/OL-III-041B-CARBON_01.fid 4/text
- __MACOSX/Erythromycin Analog Characterization 2,5',11,12/12/NMR/OL-III-041B-CARBON_01.fid 4/._text
- Erythromycin Analog Characterization 2,5',11,12/2/NMR/OL-1-128suite/PROTON_01.fid/
- __MACOSX/Erythromycin Analog Characterization 2,5',11,12/2/NMR/OL-1-128suite/._PROTON_01.fid
- Erythromycin Analog Characterization 2,5',11,12/2/NMR/OL-1-128suite/PROTON_03.fid/
- __MACOSX/Erythromycin Analog Characterization 2,5',11,12/2/NMR/OL-1-128suite/._PROTON_03.fid
- Erythromycin Analog Characterization 2,5',11,12/2/NMR/OL-1-128suite/PROTON_02.fid/
- __MACOSX/Erythromycin Analog Characterization 2,5',11,12/2/NMR/OL-1-128suite/._PROTON_02.fid
- Erythromycin Analog Characterization 2,5',11,12/2/NMR/OL-1-128suite/.DS_Store
- __MACOSX/Erythromycin Analog Characterization 2,5',11,12/2/NMR/OL-1-128suite/._.DS_Store
- Erythromycin Analog Characterization 2,5',11,12/2/NMR/OL-1-128suite/HSQCAD_01.fid/
- __MACOSX/Erythromycin Analog Characterization 2,5',11,12/2/NMR/OL-1-128suite/._HSQCAD_01.fid
- Erythromycin Analog Characterization 2,5',11,12/2/NMR/OL-1-128suite/CARBON_02.fid/
- __MACOSX/Erythromycin Analog Characterization 2,5',11,12/2/NMR/OL-1-128suite/._CARBON_02.fid
- Erythromycin Analog Characterization 2,5',11,12/2/NMR/OL-1-128suite/CARBON_01.fid/
- __MACOSX/Erythromycin Analog Characterization 2,5',11,12/2/NMR/OL-1-128suite/._CARBON_01.fid
- Erythromycin Analog Characterization 2,5',11,12/2/NMR/OL-1-128suite/gCOSY_01.fid/
- __MACOSX/Erythromycin Analog Characterization 2,5',11,12/2/NMR/OL-1-128suite/._gCOSY_01.fid
- Erythromycin Analog Characterization 2,5',11,12/2/NMR/OL-1-128suite/gHMBCAD_01.fid/
- __MACOSX/Erythromycin Analog Characterization 2,5',11,12/2/NMR/OL-1-128suite/._gHMBCAD_01.fid
- Erythromycin Analog Characterization 2,5',11,12/2/NMR/OL-III-023-DMSO-suite/HSQCAD_01.fid/
- __MACOSX/Erythromycin Analog Characterization 2,5',11,12/2/NMR/OL-III-023-DMSO-suite/._HSQCAD_01.fid
- Erythromycin Analog Characterization 2,5',11,12/2/NMR/OL-III-023-DMSO-suite/CARBON_01.fid 4/
- __MACOSX/Erythromycin Analog Characterization 2,5',11,12/2/NMR/OL-III-023-DMSO-suite/._CARBON_01.fid 4
- Erythromycin Analog Characterization 2,5',11,12/2/NMR/OL-III-023-DMSO-suite/PROTON_01.fid 4/
- __MACOSX/Erythromycin Analog Characterization 2,5',11,12/2/NMR/OL-III-023-DMSO-suite/._PROTON_01.fid 4
- Erythromycin Analog Characterization 2,5',11,12/2/NMR/OL-III-023-DMSO-suite/gCOSY_01.fid/
- __MACOSX/Erythromycin Analog Characterization 2,5',11,12/2/NMR/OL-III-023-DMSO-suite/._gCOSY_01.fid
- Erythromycin Analog Characterization 2,5',11,12/2/NMR/OL-III-023-DMSO-suite/gHMBCAD_01.fid/
- __MACOSX/Erythromycin Analog Characterization 2,5',11,12/2/NMR/OL-III-023-DMSO-suite/._gHMBCAD_01.fid
- Erythromycin Analog Characterization 2,5',11,12/11/NMR/OL-II-283-char/CARBON_01.fid 4/fid
- __MACOSX/Erythromycin Analog Characterization 2,5',11,12/11/NMR/OL-II-283-char/CARBON_01.fid 4/._fid
- Erythromycin Analog Characterization 2,5',11,12/11/NMR/OL-II-283-char/CARBON_01.fid 4/procpar
- __MACOSX/Erythromycin Analog Characterization 2,5',11,12/11/NMR/OL-II-283-char/CARBON_01.fid 4/._procpar
- Erythromycin Analog Characterization 2,5',11,12/11/NMR/OL-II-283-char/CARBON_01.fid 4/log
- __MACOSX/Erythromycin Analog Characterization 2,5',11,12/11/NMR/OL-II-283-char/CARBON_01.fid 4/._log
- Erythromycin Analog Characterization 2,5',11,12/11/NMR/OL-II-283-char/CARBON_01.fid 4/text
- __MACOSX/Erythromycin Analog Characterization 2,5',11,12/11/NMR/OL-II-283-char/CARBON_01.fid 4/._text
- Erythromycin Analog Characterization 2,5',11,12/11/NMR/OL-II-283-char/PROTON_01.fid 4/fid
- __MACOSX/Erythromycin Analog Characterization 2,5',11,12/11/NMR/OL-II-283-char/PROTON_01.fid 4/._fid
- Erythromycin Analog Characterization 2,5',11,12/11/NMR/OL-II-283-char/PROTON_01.fid 4/procpar
- __MACOSX/Erythromycin Analog Characterization 2,5',11,12/11/NMR/OL-II-283-char/PROTON_01.fid 4/._procpar
- Erythromycin Analog Characterization 2,5',11,12/11/NMR/OL-II-283-char/PROTON_01.fid 4/log
- __MACOSX/Erythromycin Analog Characterization 2,5',11,12/11/NMR/OL-II-283-char/PROTON_01.fid 4/._log
- Erythromycin Analog Characterization 2,5',11,12/11/NMR/OL-II-283-char/PROTON_01.fid 4/text
- __MACOSX/Erythromycin Analog Characterization 2,5',11,12/11/NMR/OL-II-283-char/PROTON_01.fid 4/._text
- Erythromycin Analog Characterization 2,5',11,12/5'/NMR/OL-II-124-iso-800suite_20240109_01/PROTON_01.fid/fid
- Erythromycin Analog Characterization 2,5',11,12/5'/NMR/OL-II-124-iso-800suite_20240109_01/PROTON_01.fid/procpar
- Erythromycin Analog Characterization 2,5',11,12/5'/NMR/OL-II-124-iso-800suite_20240109_01/PROTON_01.fid/log
- Erythromycin Analog Characterization 2,5',11,12/5'/NMR/OL-II-124-iso-800suite_20240109_01/PROTON_01.fid/text
- Erythromycin Analog Characterization 2,5',11,12/5'/NMR/OL-II-124-iso-800suite_20240109_01/HSQCAD_01.fid/fid
- Erythromycin Analog Characterization 2,5',11,12/5'/NMR/OL-II-124-iso-800suite_20240109_01/HSQCAD_01.fid/procpar
- Erythromycin Analog Characterization 2,5',11,12/5'/NMR/OL-II-124-iso-800suite_20240109_01/HSQCAD_01.fid/log
- Erythromycin Analog Characterization 2,5',11,12/5'/NMR/OL-II-124-iso-800suite_20240109_01/HSQCAD_01.fid/text
- Erythromycin Analog Characterization 2,5',11,12/5'/NMR/OL-II-124-iso-800suite_20240109_01/CARBON_01.fid/fid
- Erythromycin Analog Characterization 2,5',11,12/5'/NMR/OL-II-124-iso-800suite_20240109_01/CARBON_01.fid/procpar
- Erythromycin Analog Characterization 2,5',11,12/5'/NMR/OL-II-124-iso-800suite_20240109_01/CARBON_01.fid/log
- Erythromycin Analog Characterization 2,5',11,12/5'/NMR/OL-II-124-iso-800suite_20240109_01/CARBON_01.fid/text
- Erythromycin Analog Characterization 2,5',11,12/5'/NMR/OL-II-124-iso-800suite_20240109_01/gCOSY_01.fid/fid
- Erythromycin Analog Characterization 2,5',11,12/5'/NMR/OL-II-124-iso-800suite_20240109_01/gCOSY_01.fid/procpar
- Erythromycin Analog Characterization 2,5',11,12/5'/NMR/OL-II-124-iso-800suite_20240109_01/gCOSY_01.fid/log
- Erythromycin Analog Characterization 2,5',11,12/5'/NMR/OL-II-124-iso-800suite_20240109_01/gCOSY_01.fid/text
- Erythromycin Analog Characterization 2,5',11,12/5'/NMR/OL-II-124-iso-800suite_20240109_01/dirinfo/parlib/
- Erythromycin Analog Characterization 2,5',11,12/5'/NMR/OL-II-124-iso-800suite_20240109_01/dirinfo/macdir/
- Erythromycin Analog Characterization 2,5',11,12/5'/NMR/OL-II-124-iso-800suite_20240109_01/dirinfo/spectrumlog
- Erythromycin Analog Characterization 2,5',11,12/5'/NMR/OL-II-124-iso-800suite_20240109_01/dirinfo/activeexp
- Erythromycin Analog Characterization 2,5',11,12/5'/NMR/OL-II-124-iso-800suite_20240109_01/dirinfo/shapelib/
- Erythromycin Analog Characterization 2,5',11,12/5'/NMR/OL-II-124-iso-800suite_20240109_01/dirinfo/fidlog
- Erythromycin Analog Characterization 2,5',11,12/5'/NMR/OL-II-124-iso-800suite_20240109_01/dirinfo/psglib/
- Erythromycin Analog Characterization 2,5',11,12/5'/NMR/OL-II-124-iso-800suite_20240109_01/dirinfo/xmldir/
- Erythromycin Analog Characterization 2,5',11,12/5'/NMR/OL-II-124-iso-800suite_20240109_01/dirinfo/fidlist
- Erythromycin Analog Characterization 2,5',11,12/5'/NMR/OL-II-124-iso-800suite_20240109_01/dirinfo/locationpath
- Erythromycin Analog Characterization 2,5',11,12/5'/NMR/OL-II-124-iso-800suite_20240109_01/dirinfo/chronlog
- Erythromycin Analog Characterization 2,5',11,12/5'/NMR/OL-II-124-iso-800suite_20240109_01/dirinfo/craftlog
- Erythromycin Analog Characterization 2,5',11,12/5'/NMR/OL-II-124-iso-800suite_20240109_01/gHMBCAD_01.fid/fid
- Erythromycin Analog Characterization 2,5',11,12/5'/NMR/OL-II-124-iso-800suite_20240109_01/gHMBCAD_01.fid/procpar
- Erythromycin Analog Characterization 2,5',11,12/5'/NMR/OL-II-124-iso-800suite_20240109_01/gHMBCAD_01.fid/log
- Erythromycin Analog Characterization 2,5',11,12/5'/NMR/OL-II-124-iso-800suite_20240109_01/gHMBCAD_01.fid/text
- Erythromycin Analog Characterization 2,5',11,12/5'/NMR/OL-II-275/CARBON_01.fid 4/fid
- __MACOSX/Erythromycin Analog Characterization 2,5',11,12/5'/NMR/OL-II-275/CARBON_01.fid 4/._fid
- Erythromycin Analog Characterization 2,5',11,12/5'/NMR/OL-II-275/CARBON_01.fid 4/procpar
- __MACOSX/Erythromycin Analog Characterization 2,5',11,12/5'/NMR/OL-II-275/CARBON_01.fid 4/._procpar
- Erythromycin Analog Characterization 2,5',11,12/5'/NMR/OL-II-275/CARBON_01.fid 4/log
- __MACOSX/Erythromycin Analog Characterization 2,5',11,12/5'/NMR/OL-II-275/CARBON_01.fid 4/._log
- Erythromycin Analog Characterization 2,5',11,12/5'/NMR/OL-II-275/CARBON_01.fid 4/text
- __MACOSX/Erythromycin Analog Characterization 2,5',11,12/5'/NMR/OL-II-275/CARBON_01.fid 4/._text
- Erythromycin Analog Characterization 2,5',11,12/5'/NMR/OL-II-275/PROTON_01.fid 4/fid
- __MACOSX/Erythromycin Analog Characterization 2,5',11,12/5'/NMR/OL-II-275/PROTON_01.fid 4/._fid
- Erythromycin Analog Characterization 2,5',11,12/5'/NMR/OL-II-275/PROTON_01.fid 4/procpar
- __MACOSX/Erythromycin Analog Characterization 2,5',11,12/5'/NMR/OL-II-275/PROTON_01.fid 4/._procpar
- Erythromycin Analog Characterization 2,5',11,12/5'/NMR/OL-II-275/PROTON_01.fid 4/log
- __MACOSX/Erythromycin Analog Characterization 2,5',11,12/5'/NMR/OL-II-275/PROTON_01.fid 4/._log
- Erythromycin Analog Characterization 2,5',11,12/5'/NMR/OL-II-275/PROTON_01.fid 4/text
- __MACOSX/Erythromycin Analog Characterization 2,5',11,12/5'/NMR/OL-II-275/PROTON_01.fid 4/._text
- Erythromycin Analog Characterization 2,5',11,12/12/NMR/OL-III-041B-suite/HSQCAD_01.fid/fid
- __MACOSX/Erythromycin Analog Characterization 2,5',11,12/12/NMR/OL-III-041B-suite/HSQCAD_01.fid/._fid
- Erythromycin Analog Characterization 2,5',11,12/12/NMR/OL-III-041B-suite/HSQCAD_01.fid/procpar
- __MACOSX/Erythromycin Analog Characterization 2,5',11,12/12/NMR/OL-III-041B-suite/HSQCAD_01.fid/._procpar
- Erythromycin Analog Characterization 2,5',11,12/12/NMR/OL-III-041B-suite/HSQCAD_01.fid/log
- __MACOSX/Erythromycin Analog Characterization 2,5',11,12/12/NMR/OL-III-041B-suite/HSQCAD_01.fid/._log
- Erythromycin Analog Characterization 2,5',11,12/12/NMR/OL-III-041B-suite/HSQCAD_01.fid/text
- __MACOSX/Erythromycin Analog Characterization 2,5',11,12/12/NMR/OL-III-041B-suite/HSQCAD_01.fid/._text
- Erythromycin Analog Characterization 2,5',11,12/12/NMR/OL-III-041B-suite/PROTON_01.fid 4/fid
- __MACOSX/Erythromycin Analog Characterization 2,5',11,12/12/NMR/OL-III-041B-suite/PROTON_01.fid 4/._fid
- Erythromycin Analog Characterization 2,5',11,12/12/NMR/OL-III-041B-suite/PROTON_01.fid 4/procpar
- __MACOSX/Erythromycin Analog Characterization 2,5',11,12/12/NMR/OL-III-041B-suite/PROTON_01.fid 4/._procpar
- Erythromycin Analog Characterization 2,5',11,12/12/NMR/OL-III-041B-suite/PROTON_01.fid 4/log
- __MACOSX/Erythromycin Analog Characterization 2,5',11,12/12/NMR/OL-III-041B-suite/PROTON_01.fid 4/._log
- Erythromycin Analog Characterization 2,5',11,12/12/NMR/OL-III-041B-suite/PROTON_01.fid 4/text
- __MACOSX/Erythromycin Analog Characterization 2,5',11,12/12/NMR/OL-III-041B-suite/PROTON_01.fid 4/._text
- Erythromycin Analog Characterization 2,5',11,12/12/NMR/OL-III-041B-suite/gCOSY_01.fid/fid
- __MACOSX/Erythromycin Analog Characterization 2,5',11,12/12/NMR/OL-III-041B-suite/gCOSY_01.fid/._fid
- Erythromycin Analog Characterization 2,5',11,12/12/NMR/OL-III-041B-suite/gCOSY_01.fid/procpar
- __MACOSX/Erythromycin Analog Characterization 2,5',11,12/12/NMR/OL-III-041B-suite/gCOSY_01.fid/._procpar
- Erythromycin Analog Characterization 2,5',11,12/12/NMR/OL-III-041B-suite/gCOSY_01.fid/log
- __MACOSX/Erythromycin Analog Characterization 2,5',11,12/12/NMR/OL-III-041B-suite/gCOSY_01.fid/._log
- Erythromycin Analog Characterization 2,5',11,12/12/NMR/OL-III-041B-suite/gCOSY_01.fid/text
- __MACOSX/Erythromycin Analog Characterization 2,5',11,12/12/NMR/OL-III-041B-suite/gCOSY_01.fid/._text
- Erythromycin Analog Characterization 2,5',11,12/12/NMR/OL-III-041B-suite/gHMBCAD_01.fid/fid
- __MACOSX/Erythromycin Analog Characterization 2,5',11,12/12/NMR/OL-III-041B-suite/gHMBCAD_01.fid/._fid
- Erythromycin Analog Characterization 2,5',11,12/12/NMR/OL-III-041B-suite/gHMBCAD_01.fid/procpar
- __MACOSX/Erythromycin Analog Characterization 2,5',11,12/12/NMR/OL-III-041B-suite/gHMBCAD_01.fid/._procpar
- Erythromycin Analog Characterization 2,5',11,12/12/NMR/OL-III-041B-suite/gHMBCAD_01.fid/log
- __MACOSX/Erythromycin Analog Characterization 2,5',11,12/12/NMR/OL-III-041B-suite/gHMBCAD_01.fid/._log
- Erythromycin Analog Characterization 2,5',11,12/12/NMR/OL-III-041B-suite/gHMBCAD_01.fid/text
- __MACOSX/Erythromycin Analog Characterization 2,5',11,12/12/NMR/OL-III-041B-suite/gHMBCAD_01.fid/._text
- Erythromycin Analog Characterization 2,5',11,12/2/NMR/OL-1-128suite/PROTON_01.fid/fid
- __MACOSX/Erythromycin Analog Characterization 2,5',11,12/2/NMR/OL-1-128suite/PROTON_01.fid/._fid
- Erythromycin Analog Characterization 2,5',11,12/2/NMR/OL-1-128suite/PROTON_01.fid/procpar
- __MACOSX/Erythromycin Analog Characterization 2,5',11,12/2/NMR/OL-1-128suite/PROTON_01.fid/._procpar
- Erythromycin Analog Characterization 2,5',11,12/2/NMR/OL-1-128suite/PROTON_01.fid/log
- __MACOSX/Erythromycin Analog Characterization 2,5',11,12/2/NMR/OL-1-128suite/PROTON_01.fid/._log
- Erythromycin Analog Characterization 2,5',11,12/2/NMR/OL-1-128suite/PROTON_01.fid/text
- __MACOSX/Erythromycin Analog Characterization 2,5',11,12/2/NMR/OL-1-128suite/PROTON_01.fid/._text
- Erythromycin Analog Characterization 2,5',11,12/2/NMR/OL-1-128suite/PROTON_03.fid/fid
- __MACOSX/Erythromycin Analog Characterization 2,5',11,12/2/NMR/OL-1-128suite/PROTON_03.fid/._fid
- Erythromycin Analog Characterization 2,5',11,12/2/NMR/OL-1-128suite/PROTON_03.fid/procpar
- __MACOSX/Erythromycin Analog Characterization 2,5',11,12/2/NMR/OL-1-128suite/PROTON_03.fid/._procpar
- Erythromycin Analog Characterization 2,5',11,12/2/NMR/OL-1-128suite/PROTON_03.fid/log
- __MACOSX/Erythromycin Analog Characterization 2,5',11,12/2/NMR/OL-1-128suite/PROTON_03.fid/._log
- Erythromycin Analog Characterization 2,5',11,12/2/NMR/OL-1-128suite/PROTON_03.fid/text
- __MACOSX/Erythromycin Analog Characterization 2,5',11,12/2/NMR/OL-1-128suite/PROTON_03.fid/._text
- Erythromycin Analog Characterization 2,5',11,12/2/NMR/OL-1-128suite/PROTON_02.fid/fid
- __MACOSX/Erythromycin Analog Characterization 2,5',11,12/2/NMR/OL-1-128suite/PROTON_02.fid/._fid
- Erythromycin Analog Characterization 2,5',11,12/2/NMR/OL-1-128suite/PROTON_02.fid/procpar
- __MACOSX/Erythromycin Analog Characterization 2,5',11,12/2/NMR/OL-1-128suite/PROTON_02.fid/._procpar
- Erythromycin Analog Characterization 2,5',11,12/2/NMR/OL-1-128suite/PROTON_02.fid/log
- __MACOSX/Erythromycin Analog Characterization 2,5',11,12/2/NMR/OL-1-128suite/PROTON_02.fid/._log
- Erythromycin Analog Characterization 2,5',11,12/2/NMR/OL-1-128suite/PROTON_02.fid/text
- __MACOSX/Erythromycin Analog Characterization 2,5',11,12/2/NMR/OL-1-128suite/PROTON_02.fid/._text
- Erythromycin Analog Characterization 2,5',11,12/2/NMR/OL-1-128suite/HSQCAD_01.fid/fid
- __MACOSX/Erythromycin Analog Characterization 2,5',11,12/2/NMR/OL-1-128suite/HSQCAD_01.fid/._fid
- Erythromycin Analog Characterization 2,5',11,12/2/NMR/OL-1-128suite/HSQCAD_01.fid/procpar
- __MACOSX/Erythromycin Analog Characterization 2,5',11,12/2/NMR/OL-1-128suite/HSQCAD_01.fid/._procpar
- Erythromycin Analog Characterization 2,5',11,12/2/NMR/OL-1-128suite/HSQCAD_01.fid/log
- __MACOSX/Erythromycin Analog Characterization 2,5',11,12/2/NMR/OL-1-128suite/HSQCAD_01.fid/._log
- Erythromycin Analog Characterization 2,5',11,12/2/NMR/OL-1-128suite/HSQCAD_01.fid/text
- __MACOSX/Erythromycin Analog Characterization 2,5',11,12/2/NMR/OL-1-128suite/HSQCAD_01.fid/._text
- Erythromycin Analog Characterization 2,5',11,12/2/NMR/OL-1-128suite/CARBON_02.fid/fid
- __MACOSX/Erythromycin Analog Characterization 2,5',11,12/2/NMR/OL-1-128suite/CARBON_02.fid/._fid
- Erythromycin Analog Characterization 2,5',11,12/2/NMR/OL-1-128suite/CARBON_02.fid/procpar
- __MACOSX/Erythromycin Analog Characterization 2,5',11,12/2/NMR/OL-1-128suite/CARBON_02.fid/._procpar
- Erythromycin Analog Characterization 2,5',11,12/2/NMR/OL-1-128suite/CARBON_02.fid/log
- __MACOSX/Erythromycin Analog Characterization 2,5',11,12/2/NMR/OL-1-128suite/CARBON_02.fid/._log
- Erythromycin Analog Characterization 2,5',11,12/2/NMR/OL-1-128suite/CARBON_02.fid/text
- __MACOSX/Erythromycin Analog Characterization 2,5',11,12/2/NMR/OL-1-128suite/CARBON_02.fid/._text
- Erythromycin Analog Characterization 2,5',11,12/2/NMR/OL-1-128suite/CARBON_01.fid/fid
- __MACOSX/Erythromycin Analog Characterization 2,5',11,12/2/NMR/OL-1-128suite/CARBON_01.fid/._fid
- Erythromycin Analog Characterization 2,5',11,12/2/NMR/OL-1-128suite/CARBON_01.fid/procpar
- __MACOSX/Erythromycin Analog Characterization 2,5',11,12/2/NMR/OL-1-128suite/CARBON_01.fid/._procpar
- Erythromycin Analog Characterization 2,5',11,12/2/NMR/OL-1-128suite/CARBON_01.fid/log
- __MACOSX/Erythromycin Analog Characterization 2,5',11,12/2/NMR/OL-1-128suite/CARBON_01.fid/._log
- Erythromycin Analog Characterization 2,5',11,12/2/NMR/OL-1-128suite/CARBON_01.fid/text
- __MACOSX/Erythromycin Analog Characterization 2,5',11,12/2/NMR/OL-1-128suite/CARBON_01.fid/._text
- Erythromycin Analog Characterization 2,5',11,12/2/NMR/OL-1-128suite/gCOSY_01.fid/fid
- __MACOSX/Erythromycin Analog Characterization 2,5',11,12/2/NMR/OL-1-128suite/gCOSY_01.fid/._fid
- Erythromycin Analog Characterization 2,5',11,12/2/NMR/OL-1-128suite/gCOSY_01.fid/procpar
- __MACOSX/Erythromycin Analog Characterization 2,5',11,12/2/NMR/OL-1-128suite/gCOSY_01.fid/._procpar
- Erythromycin Analog Characterization 2,5',11,12/2/NMR/OL-1-128suite/gCOSY_01.fid/log
- __MACOSX/Erythromycin Analog Characterization 2,5',11,12/2/NMR/OL-1-128suite/gCOSY_01.fid/._log
[truncated: 128 more entries]
