# Supplementary material for: Site-Divergent Oxidations within Venerable Macrolide Antibiotic Scaffolds Unveil Compounds with Broad Spectrum and Anti-MRSA Activities
Source: ACS Cent Sci. 2026 Mar 17;12(3):375–82. doi: 10.1021/acscentsci.5c02343 (PMC13022725; doi:10.1021/acscentsci.5c02343)
Supplement: Supplementary file 2 [file oc5c02343_si_002.zip › Erythromycin Analog Characterization 2,5',11,12/12/NMR/OL-III-041B_PROTON_01.fid/log]

Thu Mar 20 10:37:05 2025: Experiment started
Thu Mar 20 10:37:24 2025: BS 1 completed
Thu Mar 20 10:37:40 2025: BS 2 completed
Thu Mar 20 10:37:56 2025: BS 3 completed
Thu Mar 20 10:38:12 2025: BS 4 completed
Thu Mar 20 10:38:28 2025: BS 5 completed
Thu Mar 20 10:38:44 2025: BS 6 completed
Thu Mar 20 10:39:00 2025: BS 7 completed
