# Supplementary material for: Site-Divergent Oxidations within Venerable Macrolide Antibiotic Scaffolds Unveil Compounds with Broad Spectrum and Anti-MRSA Activities
Source: ACS Cent Sci. 2026 Mar 17;12(3):375–82. doi: 10.1021/acscentsci.5c02343 (PMC13022725; doi:10.1021/acscentsci.5c02343)
Supplement: Supplementary file 2 [file oc5c02343_si_002.zip › Erythromycin Analog Characterization 2,5',11,12/12/NMR/OL-III-041B-CARBON_01.fid 4/log]

Fri Mar 21 09:33:01 2025: Experiment started
Fri Mar 21 09:35:03 2025: BS 1 completed
Fri Mar 21 09:37:03 2025: BS 2 completed
Fri Mar 21 09:39:02 2025: BS 3 completed
Fri Mar 21 09:41:02 2025: BS 4 completed
Fri Mar 21 09:43:01 2025: BS 5 completed
Fri Mar 21 09:45:00 2025: BS 6 completed
Fri Mar 21 09:47:00 2025: BS 7 completed
Fri Mar 21 09:48:59 2025: BS 8 completed
Fri Mar 21 09:50:59 2025: BS 9 completed
Fri Mar 21 09:52:58 2025: BS 10 completed
Fri Mar 21 09:54:57 2025: BS 11 completed
Fri Mar 21 09:56:57 2025: BS 12 completed
Fri Mar 21 09:58:56 2025: BS 13 completed
Fri Mar 21 10:00:56 2025: BS 14 completed
Fri Mar 21 10:02:55 2025: BS 15 completed
Fri Mar 21 10:04:54 2025: BS 16 completed
Fri Mar 21 10:06:54 2025: BS 17 completed
Fri Mar 21 10:08:53 2025: BS 18 completed
Fri Mar 21 10:10:52 2025: BS 19 completed
Fri Mar 21 10:12:52 2025: BS 20 completed
Fri Mar 21 10:14:51 2025: BS 21 completed
Fri Mar 21 10:16:51 2025: BS 22 completed
Fri Mar 21 10:18:50 2025: BS 23 completed
Fri Mar 21 10:20:49 2025: BS 24 completed
Fri Mar 21 10:22:49 2025: BS 25 completed
Fri Mar 21 10:24:48 2025: BS 26 completed
Fri Mar 21 10:26:48 2025: BS 27 completed
Fri Mar 21 10:28:47 2025: BS 28 completed
Fri Mar 21 10:30:46 2025: BS 29 completed
Fri Mar 21 10:32:46 2025: BS 30 completed
Fri Mar 21 10:34:45 2025: BS 31 completed
Fri Mar 21 10:36:45 2025: BS 32 completed
Fri Mar 21 10:38:44 2025: BS 33 completed
Fri Mar 21 10:40:43 2025: BS 34 completed
Fri Mar 21 10:42:43 2025: BS 35 completed
Fri Mar 21 10:44:42 2025: BS 36 completed
Fri Mar 21 10:46:41 2025: BS 37 completed
Fri Mar 21 10:48:41 2025: BS 38 completed
Fri Mar 21 10:50:40 2025: BS 39 completed
Fri Mar 21 10:52:40 2025: BS 40 completed
Fri Mar 21 10:54:39 2025: BS 41 completed
Fri Mar 21 10:56:38 2025: BS 42 completed
Fri Mar 21 10:58:38 2025: BS 43 completed
Fri Mar 21 11:00:37 2025: BS 44 completed
Fri Mar 21 11:02:37 2025: BS 45 completed
Fri Mar 21 11:04:36 2025: BS 46 completed
Fri Mar 21 11:06:35 2025: BS 47 completed
Fri Mar 21 11:08:35 2025: BS 48 completed
Fri Mar 21 11:10:34 2025: BS 49 completed
Fri Mar 21 11:12:34 2025: BS 50 completed
Fri Mar 21 11:14:33 2025: BS 51 completed
Fri Mar 21 11:16:32 2025: BS 52 completed
Fri Mar 21 11:18:32 2025: BS 53 completed
Fri Mar 21 11:20:31 2025: BS 54 completed
Fri Mar 21 11:21:53 2025: Acquisition complete
