# Supplementary material for: Site-Divergent Oxidations within Venerable Macrolide Antibiotic Scaffolds Unveil Compounds with Broad Spectrum and Anti-MRSA Activities
Source: ACS Cent Sci. 2026 Mar 17;12(3):375–82. doi: 10.1021/acscentsci.5c02343 (PMC13022725; doi:10.1021/acscentsci.5c02343)
Supplement: Supplementary file 2 [file oc5c02343_si_002.zip › Erythromycin Analog Characterization 2,5',11,12/11/NMR/OL-II-283-char/CARBON_01.fid 4/log]

Fri Feb 21 02:16:50 2025: Experiment started
Fri Feb 21 02:18:50 2025: BS 1 completed
Fri Feb 21 02:20:50 2025: BS 2 completed
Fri Feb 21 02:22:49 2025: BS 3 completed
Fri Feb 21 02:24:48 2025: BS 4 completed
Fri Feb 21 02:26:48 2025: BS 5 completed
Fri Feb 21 02:28:47 2025: BS 6 completed
Fri Feb 21 02:30:47 2025: BS 7 completed
Fri Feb 21 02:32:46 2025: BS 8 completed
Fri Feb 21 02:34:45 2025: BS 9 completed
Fri Feb 21 02:36:45 2025: BS 10 completed
Fri Feb 21 02:38:44 2025: BS 11 completed
Fri Feb 21 02:40:43 2025: BS 12 completed
Fri Feb 21 02:42:43 2025: BS 13 completed
Fri Feb 21 02:44:42 2025: BS 14 completed
Fri Feb 21 02:46:42 2025: BS 15 completed
Fri Feb 21 02:48:41 2025: BS 16 completed
Fri Feb 21 02:50:40 2025: BS 17 completed
Fri Feb 21 02:52:40 2025: BS 18 completed
Fri Feb 21 02:54:39 2025: BS 19 completed
Fri Feb 21 02:56:38 2025: BS 20 completed
Fri Feb 21 02:58:38 2025: BS 21 completed
Fri Feb 21 03:00:37 2025: BS 22 completed
Fri Feb 21 03:02:36 2025: BS 23 completed
Fri Feb 21 03:04:36 2025: BS 24 completed
Fri Feb 21 03:06:35 2025: BS 25 completed
Fri Feb 21 03:08:35 2025: BS 26 completed
Fri Feb 21 03:10:34 2025: BS 27 completed
Fri Feb 21 03:12:33 2025: BS 28 completed
Fri Feb 21 03:14:33 2025: BS 29 completed
Fri Feb 21 03:16:32 2025: BS 30 completed
Fri Feb 21 03:18:31 2025: BS 31 completed
Fri Feb 21 03:20:31 2025: BS 32 completed
Fri Feb 21 03:22:30 2025: BS 33 completed
Fri Feb 21 03:24:31 2025: BS 34 completed
Fri Feb 21 03:26:29 2025: BS 35 completed
Fri Feb 21 03:28:28 2025: BS 36 completed
Fri Feb 21 03:30:28 2025: BS 37 completed
Fri Feb 21 03:32:27 2025: BS 38 completed
Fri Feb 21 03:34:26 2025: BS 39 completed
Fri Feb 21 03:36:26 2025: BS 40 completed
Fri Feb 21 03:38:25 2025: BS 41 completed
Fri Feb 21 03:40:24 2025: BS 42 completed
Fri Feb 21 03:42:24 2025: BS 43 completed
Fri Feb 21 03:44:23 2025: BS 44 completed
Fri Feb 21 03:46:23 2025: BS 45 completed
Fri Feb 21 03:48:22 2025: BS 46 completed
Fri Feb 21 03:50:21 2025: BS 47 completed
Fri Feb 21 03:52:21 2025: BS 48 completed
Fri Feb 21 03:54:20 2025: BS 49 completed
Fri Feb 21 03:56:19 2025: BS 50 completed
Fri Feb 21 03:58:19 2025: BS 51 completed
Fri Feb 21 04:00:18 2025: BS 52 completed
Fri Feb 21 04:02:18 2025: BS 53 completed
Fri Feb 21 04:04:17 2025: BS 54 completed
Fri Feb 21 04:06:16 2025: BS 55 completed
Fri Feb 21 04:08:16 2025: BS 56 completed
Fri Feb 21 04:10:15 2025: BS 57 completed
Fri Feb 21 04:12:14 2025: BS 58 completed
Fri Feb 21 04:14:14 2025: BS 59 completed
Fri Feb 21 04:16:13 2025: BS 60 completed
Fri Feb 21 04:18:12 2025: BS 61 completed
Fri Feb 21 04:20:12 2025: BS 62 completed
Fri Feb 21 04:22:11 2025: BS 63 completed
Fri Feb 21 04:24:11 2025: BS 64 completed
Fri Feb 21 04:26:10 2025: BS 65 completed
Fri Feb 21 04:28:09 2025: BS 66 completed
Fri Feb 21 04:30:09 2025: BS 67 completed
Fri Feb 21 04:32:08 2025: BS 68 completed
Fri Feb 21 04:34:07 2025: BS 69 completed
Fri Feb 21 04:36:07 2025: BS 70 completed
Fri Feb 21 04:38:06 2025: BS 71 completed
Fri Feb 21 04:40:05 2025: BS 72 completed
Fri Feb 21 04:42:05 2025: BS 73 completed
Fri Feb 21 04:44:04 2025: BS 74 completed
Fri Feb 21 04:46:04 2025: BS 75 completed
Fri Feb 21 04:48:03 2025: BS 76 completed
Fri Feb 21 04:50:02 2025: BS 77 completed
Fri Feb 21 04:52:02 2025: BS 78 completed
Fri Feb 21 04:54:01 2025: BS 79 completed
Fri Feb 21 04:56:00 2025: BS 80 completed
Fri Feb 21 04:58:00 2025: BS 81 completed
Fri Feb 21 04:59:59 2025: BS 82 completed
Fri Feb 21 05:01:59 2025: BS 83 completed
Fri Feb 21 05:03:58 2025: BS 84 completed
Fri Feb 21 05:05:57 2025: BS 85 completed
Fri Feb 21 05:07:57 2025: BS 86 completed
Fri Feb 21 05:09:56 2025: BS 87 completed
Fri Feb 21 05:11:55 2025: BS 88 completed
Fri Feb 21 05:13:55 2025: BS 89 completed
Fri Feb 21 05:15:54 2025: BS 90 completed
Fri Feb 21 05:17:53 2025: BS 91 completed
Fri Feb 21 05:19:53 2025: BS 92 completed
Fri Feb 21 05:21:52 2025: BS 93 completed
Fri Feb 21 05:23:52 2025: BS 94 completed
Fri Feb 21 05:25:51 2025: BS 95 completed
Fri Feb 21 05:27:50 2025: BS 96 completed
Fri Feb 21 05:29:50 2025: BS 97 completed
Fri Feb 21 05:31:49 2025: BS 98 completed
Fri Feb 21 05:33:48 2025: BS 99 completed
Fri Feb 21 05:35:48 2025: BS 100 completed
Fri Feb 21 05:37:47 2025: BS 101 completed
Fri Feb 21 05:39:47 2025: BS 102 completed
Fri Feb 21 05:41:46 2025: BS 103 completed
Fri Feb 21 05:43:45 2025: BS 104 completed
Fri Feb 21 05:45:45 2025: BS 105 completed
Fri Feb 21 05:47:44 2025: BS 106 completed
Fri Feb 21 05:49:43 2025: BS 107 completed
Fri Feb 21 05:51:43 2025: BS 108 completed
Fri Feb 21 05:53:42 2025: BS 109 completed
Fri Feb 21 05:55:41 2025: BS 110 completed
Fri Feb 21 05:57:41 2025: BS 111 completed
Fri Feb 21 05:59:40 2025: BS 112 completed
Fri Feb 21 06:01:40 2025: BS 113 completed
Fri Feb 21 06:03:39 2025: BS 114 completed
Fri Feb 21 06:05:38 2025: BS 115 completed
Fri Feb 21 06:07:38 2025: BS 116 completed
Fri Feb 21 06:09:37 2025: BS 117 completed
Fri Feb 21 06:11:36 2025: BS 118 completed
Fri Feb 21 06:13:36 2025: BS 119 completed
Fri Feb 21 06:15:35 2025: BS 120 completed
Fri Feb 21 06:17:34 2025: BS 121 completed
Fri Feb 21 06:19:34 2025: BS 122 completed
Fri Feb 21 06:21:33 2025: BS 123 completed
Fri Feb 21 06:23:33 2025: BS 124 completed
Fri Feb 21 06:25:32 2025: BS 125 completed
Fri Feb 21 06:27:31 2025: BS 126 completed
Fri Feb 21 06:29:31 2025: BS 127 completed
Fri Feb 21 06:31:30 2025: BS 128 completed
Fri Feb 21 06:33:29 2025: BS 129 completed
Fri Feb 21 06:35:29 2025: BS 130 completed
Fri Feb 21 06:37:28 2025: BS 131 completed
Fri Feb 21 06:39:28 2025: BS 132 completed
Fri Feb 21 06:41:27 2025: BS 133 completed
Fri Feb 21 06:43:26 2025: BS 134 completed
Fri Feb 21 06:45:26 2025: BS 135 completed
Fri Feb 21 06:47:25 2025: BS 136 completed
Fri Feb 21 06:49:24 2025: BS 137 completed
Fri Feb 21 06:51:24 2025: BS 138 completed
Fri Feb 21 06:53:23 2025: BS 139 completed
Fri Feb 21 06:55:22 2025: BS 140 completed
Fri Feb 21 06:56:37 2025: Acquisition complete
