# Supplementary material for: Site-Divergent Oxidations within Venerable Macrolide Antibiotic Scaffolds Unveil Compounds with Broad Spectrum and Anti-MRSA Activities
Source: ACS Cent Sci. 2026 Mar 17;12(3):375–82. doi: 10.1021/acscentsci.5c02343 (PMC13022725; doi:10.1021/acscentsci.5c02343)
Supplement: Supplementary file 2 [file oc5c02343_si_002.zip › Erythromycin Analog Characterization 2,5',11,12/5'/NMR/OL-II-124-iso-800suite_20240109_01/PROTON_01.fid/log]

Tue Jan  9 16:24:14 2024: Experiment started
Tue Jan  9 16:28:18 2024: BS 1 completed
Tue Jan  9 16:32:20 2024: BS 2 completed
Tue Jan  9 16:36:22 2024: BS 3 completed
Tue Jan  9 16:40:25 2024: Acquisition complete
