# Supplementary material for: Site-Divergent Oxidations within Venerable Macrolide Antibiotic Scaffolds Unveil Compounds with Broad Spectrum and Anti-MRSA Activities
Source: ACS Cent Sci. 2026 Mar 17;12(3):375–82. doi: 10.1021/acscentsci.5c02343 (PMC13022725; doi:10.1021/acscentsci.5c02343)
Supplement: Supplementary file 2 [file oc5c02343_si_002.zip › Erythromycin Analog Characterization 2,5',11,12/5'/NMR/OL-II-124-iso-800suite_20240109_01/CARBON_01.fid/log]

Tue Jan  9 16:40:33 2024: Experiment started
Tue Jan  9 16:43:02 2024: BS 1 completed
Tue Jan  9 16:45:30 2024: BS 2 completed
Tue Jan  9 16:47:58 2024: BS 3 completed
Tue Jan  9 16:50:26 2024: BS 4 completed
Tue Jan  9 16:52:54 2024: BS 5 completed
Tue Jan  9 16:55:22 2024: BS 6 completed
Tue Jan  9 16:57:50 2024: BS 7 completed
Tue Jan  9 17:00:18 2024: BS 8 completed
Tue Jan  9 17:02:46 2024: BS 9 completed
Tue Jan  9 17:05:14 2024: BS 10 completed
Tue Jan  9 17:07:42 2024: BS 11 completed
Tue Jan  9 17:10:09 2024: BS 12 completed
Tue Jan  9 17:12:37 2024: BS 13 completed
Tue Jan  9 17:15:05 2024: BS 14 completed
Tue Jan  9 17:17:33 2024: BS 15 completed
Tue Jan  9 17:20:01 2024: BS 16 completed
Tue Jan  9 17:22:29 2024: BS 17 completed
Tue Jan  9 17:24:57 2024: BS 18 completed
Tue Jan  9 17:27:25 2024: BS 19 completed
Tue Jan  9 17:29:53 2024: BS 20 completed
Tue Jan  9 17:32:21 2024: BS 21 completed
Tue Jan  9 17:34:49 2024: BS 22 completed
Tue Jan  9 17:37:16 2024: BS 23 completed
Tue Jan  9 17:39:44 2024: BS 24 completed
Tue Jan  9 17:42:12 2024: BS 25 completed
Tue Jan  9 17:44:40 2024: BS 26 completed
Tue Jan  9 17:47:08 2024: BS 27 completed
Tue Jan  9 17:49:36 2024: BS 28 completed
Tue Jan  9 17:52:04 2024: BS 29 completed
Tue Jan  9 17:54:32 2024: BS 30 completed
Tue Jan  9 17:57:00 2024: BS 31 completed
Tue Jan  9 17:59:28 2024: BS 32 completed
Tue Jan  9 18:01:56 2024: BS 33 completed
Tue Jan  9 18:04:23 2024: BS 34 completed
Tue Jan  9 18:06:51 2024: BS 35 completed
Tue Jan  9 18:09:19 2024: BS 36 completed
Tue Jan  9 18:11:47 2024: BS 37 completed
Tue Jan  9 18:14:15 2024: BS 38 completed
Tue Jan  9 18:16:43 2024: BS 39 completed
Tue Jan  9 18:19:11 2024: BS 40 completed
Tue Jan  9 18:21:39 2024: BS 41 completed
Tue Jan  9 18:24:07 2024: BS 42 completed
Tue Jan  9 18:26:35 2024: BS 43 completed
Tue Jan  9 18:29:03 2024: BS 44 completed
Tue Jan  9 18:31:30 2024: BS 45 completed
Tue Jan  9 18:33:58 2024: BS 46 completed
Tue Jan  9 18:36:26 2024: BS 47 completed
Tue Jan  9 18:38:54 2024: BS 48 completed
Tue Jan  9 18:41:22 2024: BS 49 completed
Tue Jan  9 18:43:50 2024: BS 50 completed
Tue Jan  9 18:46:18 2024: BS 51 completed
Tue Jan  9 18:48:46 2024: BS 52 completed
Tue Jan  9 18:51:14 2024: BS 53 completed
Tue Jan  9 18:53:42 2024: BS 54 completed
Tue Jan  9 18:56:10 2024: BS 55 completed
Tue Jan  9 18:58:37 2024: BS 56 completed
Tue Jan  9 19:01:05 2024: BS 57 completed
Tue Jan  9 19:03:33 2024: BS 58 completed
Tue Jan  9 19:06:01 2024: BS 59 completed
Tue Jan  9 19:08:29 2024: BS 60 completed
Tue Jan  9 19:10:57 2024: BS 61 completed
Tue Jan  9 19:13:25 2024: BS 62 completed
Tue Jan  9 19:15:53 2024: BS 63 completed
Tue Jan  9 19:18:21 2024: BS 64 completed
Tue Jan  9 19:20:49 2024: BS 65 completed
Tue Jan  9 19:23:17 2024: BS 66 completed
Tue Jan  9 19:25:44 2024: BS 67 completed
Tue Jan  9 19:28:12 2024: BS 68 completed
Tue Jan  9 19:30:40 2024: BS 69 completed
Tue Jan  9 19:33:08 2024: BS 70 completed
Tue Jan  9 19:35:36 2024: BS 71 completed
Tue Jan  9 19:38:04 2024: BS 72 completed
Tue Jan  9 19:40:32 2024: BS 73 completed
Tue Jan  9 19:43:00 2024: BS 74 completed
Tue Jan  9 19:45:28 2024: BS 75 completed
Tue Jan  9 19:47:56 2024: BS 76 completed
Tue Jan  9 19:50:24 2024: BS 77 completed
Tue Jan  9 19:52:51 2024: BS 78 completed
Tue Jan  9 19:55:19 2024: BS 79 completed
Tue Jan  9 19:57:47 2024: BS 80 completed
Tue Jan  9 20:00:15 2024: BS 81 completed
Tue Jan  9 20:02:43 2024: BS 82 completed
Tue Jan  9 20:05:11 2024: BS 83 completed
Tue Jan  9 20:07:39 2024: BS 84 completed
Tue Jan  9 20:10:07 2024: BS 85 completed
Tue Jan  9 20:12:35 2024: BS 86 completed
Tue Jan  9 20:15:03 2024: BS 87 completed
Tue Jan  9 20:17:31 2024: BS 88 completed
Tue Jan  9 20:19:58 2024: BS 89 completed
Tue Jan  9 20:22:26 2024: BS 90 completed
Tue Jan  9 20:24:54 2024: BS 91 completed
Tue Jan  9 20:27:22 2024: BS 92 completed
Tue Jan  9 20:29:50 2024: BS 93 completed
Tue Jan  9 20:32:18 2024: BS 94 completed
Tue Jan  9 20:34:46 2024: BS 95 completed
Tue Jan  9 20:37:14 2024: BS 96 completed
Tue Jan  9 20:39:42 2024: BS 97 completed
Tue Jan  9 20:42:10 2024: BS 98 completed
Tue Jan  9 20:44:38 2024: BS 99 completed
Tue Jan  9 20:47:05 2024: BS 100 completed
Tue Jan  9 20:49:33 2024: BS 101 completed
Tue Jan  9 20:52:01 2024: BS 102 completed
Tue Jan  9 20:54:29 2024: BS 103 completed
Tue Jan  9 20:56:57 2024: BS 104 completed
Tue Jan  9 20:59:25 2024: BS 105 completed
Tue Jan  9 21:01:53 2024: BS 106 completed
Tue Jan  9 21:04:21 2024: BS 107 completed
Tue Jan  9 21:06:49 2024: BS 108 completed
Tue Jan  9 21:09:17 2024: BS 109 completed
Tue Jan  9 21:11:45 2024: BS 110 completed
Tue Jan  9 21:14:12 2024: BS 111 completed
Tue Jan  9 21:16:40 2024: BS 112 completed
Tue Jan  9 21:19:08 2024: BS 113 completed
Tue Jan  9 21:21:36 2024: BS 114 completed
Tue Jan  9 21:24:04 2024: BS 115 completed
Tue Jan  9 21:26:32 2024: BS 116 completed
Tue Jan  9 21:29:00 2024: BS 117 completed
Tue Jan  9 21:31:28 2024: BS 118 completed
Tue Jan  9 21:33:56 2024: BS 119 completed
Tue Jan  9 21:36:24 2024: BS 120 completed
Tue Jan  9 21:38:52 2024: BS 121 completed
Tue Jan  9 21:41:20 2024: BS 122 completed
Tue Jan  9 21:43:47 2024: BS 123 completed
Tue Jan  9 21:46:15 2024: BS 124 completed
Tue Jan  9 21:48:43 2024: BS 125 completed
Tue Jan  9 21:51:11 2024: BS 126 completed
Tue Jan  9 21:53:39 2024: BS 127 completed
Tue Jan  9 21:56:07 2024: BS 128 completed
Tue Jan  9 21:58:35 2024: BS 129 completed
Tue Jan  9 22:01:03 2024: BS 130 completed
Tue Jan  9 22:03:31 2024: BS 131 completed
Tue Jan  9 22:05:59 2024: BS 132 completed
Tue Jan  9 22:08:27 2024: BS 133 completed
Tue Jan  9 22:10:54 2024: BS 134 completed
Tue Jan  9 22:13:22 2024: BS 135 completed
Tue Jan  9 22:15:50 2024: BS 136 completed
Tue Jan  9 22:18:18 2024: BS 137 completed
Tue Jan  9 22:20:46 2024: BS 138 completed
Tue Jan  9 22:23:14 2024: BS 139 completed
Tue Jan  9 22:25:42 2024: BS 140 completed
Tue Jan  9 22:28:10 2024: BS 141 completed
Tue Jan  9 22:30:38 2024: BS 142 completed
Tue Jan  9 22:33:06 2024: BS 143 completed
Tue Jan  9 22:35:34 2024: BS 144 completed
Tue Jan  9 22:38:01 2024: BS 145 completed
Tue Jan  9 22:40:29 2024: BS 146 completed
Tue Jan  9 22:42:57 2024: BS 147 completed
Tue Jan  9 22:45:25 2024: BS 148 completed
Tue Jan  9 22:47:53 2024: BS 149 completed
Tue Jan  9 22:50:21 2024: BS 150 completed
Tue Jan  9 22:52:49 2024: BS 151 completed
Tue Jan  9 22:55:17 2024: BS 152 completed
Tue Jan  9 22:57:45 2024: BS 153 completed
Tue Jan  9 23:00:13 2024: BS 154 completed
Tue Jan  9 23:02:41 2024: BS 155 completed
Tue Jan  9 23:05:08 2024: BS 156 completed
Tue Jan  9 23:07:36 2024: BS 157 completed
Tue Jan  9 23:10:04 2024: BS 158 completed
Tue Jan  9 23:12:32 2024: BS 159 completed
Tue Jan  9 23:15:00 2024: BS 160 completed
Tue Jan  9 23:17:28 2024: BS 161 completed
Tue Jan  9 23:19:56 2024: BS 162 completed
Tue Jan  9 23:22:24 2024: BS 163 completed
Tue Jan  9 23:24:52 2024: BS 164 completed
Tue Jan  9 23:27:20 2024: BS 165 completed
Tue Jan  9 23:29:48 2024: BS 166 completed
Tue Jan  9 23:32:15 2024: BS 167 completed
Tue Jan  9 23:34:43 2024: BS 168 completed
Tue Jan  9 23:37:11 2024: BS 169 completed
Tue Jan  9 23:39:39 2024: BS 170 completed
Tue Jan  9 23:42:07 2024: BS 171 completed
Tue Jan  9 23:44:35 2024: BS 172 completed
Tue Jan  9 23:47:03 2024: BS 173 completed
Tue Jan  9 23:49:31 2024: BS 174 completed
Tue Jan  9 23:51:59 2024: BS 175 completed
Tue Jan  9 23:54:27 2024: BS 176 completed
Tue Jan  9 23:56:55 2024: BS 177 completed
Tue Jan  9 23:59:22 2024: BS 178 completed
Wed Jan 10 00:01:50 2024: BS 179 completed
Wed Jan 10 00:04:18 2024: BS 180 completed
Wed Jan 10 00:06:46 2024: BS 181 completed
Wed Jan 10 00:09:14 2024: BS 182 completed
Wed Jan 10 00:11:42 2024: BS 183 completed
Wed Jan 10 00:14:10 2024: BS 184 completed
Wed Jan 10 00:16:38 2024: BS 185 completed
Wed Jan 10 00:19:06 2024: BS 186 completed
Wed Jan 10 00:21:34 2024: BS 187 completed
Wed Jan 10 00:24:02 2024: BS 188 completed
Wed Jan 10 00:26:29 2024: BS 189 completed
Wed Jan 10 00:28:57 2024: BS 190 completed
Wed Jan 10 00:31:25 2024: BS 191 completed
Wed Jan 10 00:33:53 2024: BS 192 completed
Wed Jan 10 00:36:21 2024: BS 193 completed
Wed Jan 10 00:38:49 2024: BS 194 completed
Wed Jan 10 00:41:17 2024: BS 195 completed
Wed Jan 10 00:43:45 2024: BS 196 completed
Wed Jan 10 00:46:13 2024: BS 197 completed
Wed Jan 10 00:48:41 2024: BS 198 completed
Wed Jan 10 00:51:09 2024: BS 199 completed
Wed Jan 10 00:53:36 2024: BS 200 completed
Wed Jan 10 00:56:04 2024: BS 201 completed
Wed Jan 10 00:58:32 2024: BS 202 completed
Wed Jan 10 01:01:00 2024: BS 203 completed
Wed Jan 10 01:03:28 2024: BS 204 completed
Wed Jan 10 01:05:56 2024: BS 205 completed
Wed Jan 10 01:08:24 2024: BS 206 completed
Wed Jan 10 01:10:52 2024: BS 207 completed
Wed Jan 10 01:13:20 2024: BS 208 completed
Wed Jan 10 01:15:48 2024: BS 209 completed
Wed Jan 10 01:18:16 2024: BS 210 completed
Wed Jan 10 01:20:43 2024: BS 211 completed
Wed Jan 10 01:23:11 2024: BS 212 completed
Wed Jan 10 01:25:39 2024: BS 213 completed
Wed Jan 10 01:28:07 2024: BS 214 completed
Wed Jan 10 01:30:35 2024: BS 215 completed
Wed Jan 10 01:33:03 2024: BS 216 completed
Wed Jan 10 01:35:31 2024: BS 217 completed
Wed Jan 10 01:37:59 2024: BS 218 completed
Wed Jan 10 01:40:27 2024: BS 219 completed
Wed Jan 10 01:42:55 2024: BS 220 completed
Wed Jan 10 01:45:23 2024: BS 221 completed
Wed Jan 10 01:47:50 2024: BS 222 completed
Wed Jan 10 01:50:18 2024: BS 223 completed
Wed Jan 10 01:52:46 2024: BS 224 completed
Wed Jan 10 01:55:14 2024: BS 225 completed
Wed Jan 10 01:57:42 2024: BS 226 completed
Wed Jan 10 02:00:10 2024: BS 227 completed
Wed Jan 10 02:02:38 2024: BS 228 completed
Wed Jan 10 02:05:06 2024: BS 229 completed
Wed Jan 10 02:07:34 2024: BS 230 completed
Wed Jan 10 02:10:02 2024: BS 231 completed
Wed Jan 10 02:12:30 2024: BS 232 completed
Wed Jan 10 02:15:02 2024: BS 233 completed
Wed Jan 10 02:17:34 2024: BS 234 completed
Wed Jan 10 02:19:53 2024: BS 235 completed
Wed Jan 10 02:22:21 2024: BS 236 completed
Wed Jan 10 02:24:49 2024: BS 237 completed
Wed Jan 10 02:27:17 2024: BS 238 completed
Wed Jan 10 02:29:45 2024: BS 239 completed
Wed Jan 10 02:32:13 2024: BS 240 completed
Wed Jan 10 02:34:41 2024: BS 241 completed
Wed Jan 10 02:37:09 2024: BS 242 completed
Wed Jan 10 02:39:37 2024: BS 243 completed
Wed Jan 10 02:42:05 2024: BS 244 completed
Wed Jan 10 02:44:32 2024: BS 245 completed
Wed Jan 10 02:47:00 2024: BS 246 completed
Wed Jan 10 02:49:28 2024: BS 247 completed
Wed Jan 10 02:51:56 2024: BS 248 completed
Wed Jan 10 02:54:24 2024: BS 249 completed
Wed Jan 10 02:56:52 2024: BS 250 completed
Wed Jan 10 02:59:20 2024: BS 251 completed
Wed Jan 10 03:01:48 2024: BS 252 completed
Wed Jan 10 03:04:16 2024: BS 253 completed
Wed Jan 10 03:06:44 2024: BS 254 completed
Wed Jan 10 03:09:12 2024: BS 255 completed
Wed Jan 10 03:11:48 2024: BS 256 completed
Wed Jan 10 03:14:13 2024: BS 257 completed
Wed Jan 10 03:16:35 2024: BS 258 completed
Wed Jan 10 03:19:11 2024: BS 259 completed
Wed Jan 10 03:21:41 2024: BS 260 completed
Wed Jan 10 03:24:00 2024: BS 261 completed
Wed Jan 10 03:26:27 2024: BS 262 completed
Wed Jan 10 03:28:55 2024: BS 263 completed
Wed Jan 10 03:31:23 2024: BS 264 completed
Wed Jan 10 03:33:51 2024: BS 265 completed
Wed Jan 10 03:36:19 2024: BS 266 completed
Wed Jan 10 03:38:46 2024: BS 267 completed
Wed Jan 10 03:41:14 2024: BS 268 completed
Wed Jan 10 03:43:42 2024: BS 269 completed
Wed Jan 10 03:46:10 2024: BS 270 completed
Wed Jan 10 03:48:38 2024: BS 271 completed
Wed Jan 10 03:51:06 2024: BS 272 completed
Wed Jan 10 03:53:34 2024: BS 273 completed
Wed Jan 10 03:56:02 2024: BS 274 completed
Wed Jan 10 03:58:30 2024: BS 275 completed
Wed Jan 10 04:00:58 2024: BS 276 completed
Wed Jan 10 04:03:26 2024: BS 277 completed
Wed Jan 10 04:05:53 2024: BS 278 completed
Wed Jan 10 04:08:21 2024: BS 279 completed
Wed Jan 10 04:10:49 2024: BS 280 completed
Wed Jan 10 04:13:17 2024: BS 281 completed
Wed Jan 10 04:15:45 2024: BS 282 completed
Wed Jan 10 04:18:13 2024: BS 283 completed
Wed Jan 10 04:20:41 2024: BS 284 completed
Wed Jan 10 04:23:09 2024: BS 285 completed
Wed Jan 10 04:25:37 2024: BS 286 completed
Wed Jan 10 04:28:13 2024: BS 287 completed
Wed Jan 10 04:30:42 2024: BS 288 completed
Wed Jan 10 04:33:00 2024: BS 289 completed
Wed Jan 10 04:35:28 2024: BS 290 completed
Wed Jan 10 04:37:56 2024: BS 291 completed
Wed Jan 10 04:40:24 2024: BS 292 completed
Wed Jan 10 04:42:52 2024: BS 293 completed
Wed Jan 10 04:45:20 2024: BS 294 completed
Wed Jan 10 04:47:48 2024: BS 295 completed
Wed Jan 10 04:50:16 2024: BS 296 completed
Wed Jan 10 04:52:44 2024: BS 297 completed
Wed Jan 10 04:55:12 2024: BS 298 completed
Wed Jan 10 04:57:40 2024: BS 299 completed
Wed Jan 10 05:00:07 2024: BS 300 completed
Wed Jan 10 05:02:35 2024: BS 301 completed
Wed Jan 10 05:05:03 2024: BS 302 completed
Wed Jan 10 05:07:31 2024: BS 303 completed
Wed Jan 10 05:09:59 2024: BS 304 completed
Wed Jan 10 05:12:27 2024: BS 305 completed
Wed Jan 10 05:14:55 2024: BS 306 completed
Wed Jan 10 05:17:23 2024: BS 307 completed
Wed Jan 10 05:19:51 2024: BS 308 completed
Wed Jan 10 05:22:19 2024: BS 309 completed
Wed Jan 10 05:24:47 2024: BS 310 completed
Wed Jan 10 05:27:14 2024: BS 311 completed
Wed Jan 10 05:29:42 2024: BS 312 completed
Wed Jan 10 05:30:56 2024: Acquisition complete
