# Supplementary material for: Site-Divergent Oxidations within Venerable Macrolide Antibiotic Scaffolds Unveil Compounds with Broad Spectrum and Anti-MRSA Activities
Source: ACS Cent Sci. 2026 Mar 17;12(3):375–82. doi: 10.1021/acscentsci.5c02343 (PMC13022725; doi:10.1021/acscentsci.5c02343)
Supplement: Supplementary file 2 [file oc5c02343_si_002.zip › Erythromycin Analog Characterization 2,5',11,12/5'/NMR/OL-II-124-iso-800suite_20240109_01/dirinfo/chronlog]

20240109 : T162342 : /home/ocl3 : Parent Directory
20240109 : T162342 : OL-II-124-iso-800suite_20240109_01 : Created by : ocl3
Workstation: Linux a800a.chem.yale.edu 2.6.32-131.0.15.el6.x86_64
VNMR Software: vnmrs  VnmrJ VERSION 4.2 REVISION A  January 16, 2015
VNMR Patch: /vnmr/adm/patch/4.2_LNX_DDR_105
Chempack Software: 
     NONE
-------------------------------------------------------------
