# Supplementary material for: Site-Divergent Oxidations within Venerable Macrolide Antibiotic Scaffolds Unveil Compounds with Broad Spectrum and Anti-MRSA Activities
Source: ACS Cent Sci. 2026 Mar 17;12(3):375–82. doi: 10.1021/acscentsci.5c02343 (PMC13022725; doi:10.1021/acscentsci.5c02343)
Supplement: Supplementary file 2 [file oc5c02343_si_002.zip › Erythromycin Analog Characterization 2,5',11,12/5'/NMR/OL-II-124-iso-800suite_20240109_01/gHMBCAD_01.fid/log]

Wed Jan 10 19:13:36 2024: Experiment started
Wed Jan 10 19:14:57 2024: BS 1 completed
Wed Jan 10 19:16:16 2024: BS 1 completed
Wed Jan 10 19:17:35 2024: BS 1 completed
Wed Jan 10 19:18:54 2024: BS 1 completed
Wed Jan 10 19:20:13 2024: BS 1 completed
Wed Jan 10 19:21:31 2024: BS 1 completed
Wed Jan 10 19:22:50 2024: BS 1 completed
Wed Jan 10 19:24:09 2024: BS 1 completed
Wed Jan 10 19:25:28 2024: BS 1 completed
Wed Jan 10 19:26:47 2024: BS 1 completed
Wed Jan 10 19:28:06 2024: BS 1 completed
Wed Jan 10 19:29:25 2024: BS 1 completed
Wed Jan 10 19:30:43 2024: BS 1 completed
Wed Jan 10 19:32:02 2024: BS 1 completed
Wed Jan 10 19:33:21 2024: BS 1 completed
Wed Jan 10 19:34:40 2024: BS 1 completed
Wed Jan 10 19:35:59 2024: BS 1 completed
Wed Jan 10 19:37:18 2024: BS 1 completed
Wed Jan 10 19:38:37 2024: BS 1 completed
Wed Jan 10 19:39:55 2024: BS 1 completed
Wed Jan 10 19:41:14 2024: BS 1 completed
Wed Jan 10 19:42:33 2024: BS 1 completed
Wed Jan 10 19:43:52 2024: BS 1 completed
Wed Jan 10 19:45:11 2024: BS 1 completed
Wed Jan 10 19:46:30 2024: BS 1 completed
Wed Jan 10 19:47:49 2024: BS 1 completed
Wed Jan 10 19:49:08 2024: BS 1 completed
Wed Jan 10 19:50:26 2024: BS 1 completed
Wed Jan 10 19:51:45 2024: BS 1 completed
Wed Jan 10 19:53:04 2024: BS 1 completed
Wed Jan 10 19:54:23 2024: BS 1 completed
Wed Jan 10 19:55:42 2024: BS 1 completed
Wed Jan 10 19:57:01 2024: BS 1 completed
Wed Jan 10 19:58:20 2024: BS 1 completed
Wed Jan 10 19:59:38 2024: BS 1 completed
Wed Jan 10 20:00:57 2024: BS 1 completed
Wed Jan 10 20:02:16 2024: BS 1 completed
Wed Jan 10 20:03:35 2024: BS 1 completed
Wed Jan 10 20:04:54 2024: BS 1 completed
Wed Jan 10 20:06:13 2024: BS 1 completed
Wed Jan 10 20:07:32 2024: BS 1 completed
Wed Jan 10 20:08:51 2024: BS 1 completed
Wed Jan 10 20:10:09 2024: BS 1 completed
Wed Jan 10 20:11:28 2024: BS 1 completed
Wed Jan 10 20:12:47 2024: BS 1 completed
Wed Jan 10 20:14:06 2024: BS 1 completed
Wed Jan 10 20:15:25 2024: BS 1 completed
Wed Jan 10 20:16:44 2024: BS 1 completed
Wed Jan 10 20:18:03 2024: BS 1 completed
Wed Jan 10 20:19:22 2024: BS 1 completed
Wed Jan 10 20:20:41 2024: BS 1 completed
Wed Jan 10 20:21:59 2024: BS 1 completed
Wed Jan 10 20:23:18 2024: BS 1 completed
Wed Jan 10 20:24:37 2024: BS 1 completed
Wed Jan 10 20:25:56 2024: BS 1 completed
Wed Jan 10 20:27:15 2024: BS 1 completed
Wed Jan 10 20:28:34 2024: BS 1 completed
Wed Jan 10 20:29:53 2024: BS 1 completed
Wed Jan 10 20:31:12 2024: BS 1 completed
Wed Jan 10 20:32:31 2024: BS 1 completed
Wed Jan 10 20:33:49 2024: BS 1 completed
Wed Jan 10 20:35:08 2024: BS 1 completed
Wed Jan 10 20:36:27 2024: BS 1 completed
Wed Jan 10 20:37:46 2024: BS 1 completed
Wed Jan 10 20:39:05 2024: BS 1 completed
Wed Jan 10 20:40:24 2024: BS 1 completed
Wed Jan 10 20:41:43 2024: BS 1 completed
Wed Jan 10 20:43:02 2024: BS 1 completed
Wed Jan 10 20:44:21 2024: BS 1 completed
Wed Jan 10 20:45:39 2024: BS 1 completed
Wed Jan 10 20:46:58 2024: BS 1 completed
Wed Jan 10 20:48:17 2024: BS 1 completed
Wed Jan 10 20:49:36 2024: BS 1 completed
Wed Jan 10 20:50:55 2024: BS 1 completed
Wed Jan 10 20:52:14 2024: BS 1 completed
Wed Jan 10 20:53:33 2024: BS 1 completed
Wed Jan 10 20:54:52 2024: BS 1 completed
Wed Jan 10 20:56:11 2024: BS 1 completed
Wed Jan 10 20:57:30 2024: BS 1 completed
Wed Jan 10 20:58:48 2024: BS 1 completed
Wed Jan 10 21:00:07 2024: BS 1 completed
Wed Jan 10 21:01:26 2024: BS 1 completed
Wed Jan 10 21:02:45 2024: BS 1 completed
Wed Jan 10 21:04:04 2024: BS 1 completed
Wed Jan 10 21:05:23 2024: BS 1 completed
Wed Jan 10 21:06:42 2024: BS 1 completed
Wed Jan 10 21:08:01 2024: BS 1 completed
Wed Jan 10 21:09:20 2024: BS 1 completed
Wed Jan 10 21:10:39 2024: BS 1 completed
Wed Jan 10 21:11:57 2024: BS 1 completed
Wed Jan 10 21:13:16 2024: BS 1 completed
Wed Jan 10 21:14:35 2024: BS 1 completed
Wed Jan 10 21:15:54 2024: BS 1 completed
Wed Jan 10 21:17:13 2024: BS 1 completed
Wed Jan 10 21:18:32 2024: BS 1 completed
Wed Jan 10 21:19:51 2024: BS 1 completed
Wed Jan 10 21:21:10 2024: BS 1 completed
Wed Jan 10 21:22:29 2024: BS 1 completed
Wed Jan 10 21:23:48 2024: BS 1 completed
Wed Jan 10 21:25:07 2024: BS 1 completed
Wed Jan 10 21:26:26 2024: BS 1 completed
Wed Jan 10 21:27:44 2024: BS 1 completed
Wed Jan 10 21:29:03 2024: BS 1 completed
Wed Jan 10 21:30:22 2024: BS 1 completed
Wed Jan 10 21:31:41 2024: BS 1 completed
Wed Jan 10 21:33:00 2024: BS 1 completed
Wed Jan 10 21:34:19 2024: BS 1 completed
Wed Jan 10 21:35:38 2024: BS 1 completed
Wed Jan 10 21:36:57 2024: BS 1 completed
Wed Jan 10 21:38:16 2024: BS 1 completed
Wed Jan 10 21:39:35 2024: BS 1 completed
Wed Jan 10 21:40:54 2024: BS 1 completed
Wed Jan 10 21:42:13 2024: BS 1 completed
Wed Jan 10 21:43:31 2024: BS 1 completed
Wed Jan 10 21:44:50 2024: BS 1 completed
Wed Jan 10 21:46:09 2024: BS 1 completed
Wed Jan 10 21:47:28 2024: BS 1 completed
Wed Jan 10 21:48:47 2024: BS 1 completed
Wed Jan 10 21:50:06 2024: BS 1 completed
Wed Jan 10 21:51:25 2024: BS 1 completed
Wed Jan 10 21:52:44 2024: BS 1 completed
Wed Jan 10 21:54:03 2024: BS 1 completed
Wed Jan 10 21:55:22 2024: BS 1 completed
Wed Jan 10 21:56:41 2024: BS 1 completed
Wed Jan 10 21:58:00 2024: BS 1 completed
Wed Jan 10 21:59:19 2024: BS 1 completed
Wed Jan 10 22:00:38 2024: BS 1 completed
Wed Jan 10 22:01:57 2024: BS 1 completed
Wed Jan 10 22:03:15 2024: BS 1 completed
Wed Jan 10 22:04:34 2024: BS 1 completed
Wed Jan 10 22:05:53 2024: BS 1 completed
Wed Jan 10 22:07:12 2024: BS 1 completed
Wed Jan 10 22:08:31 2024: BS 1 completed
Wed Jan 10 22:09:50 2024: BS 1 completed
Wed Jan 10 22:11:09 2024: BS 1 completed
Wed Jan 10 22:12:28 2024: BS 1 completed
Wed Jan 10 22:13:47 2024: BS 1 completed
Wed Jan 10 22:15:06 2024: BS 1 completed
Wed Jan 10 22:16:25 2024: BS 1 completed
Wed Jan 10 22:17:44 2024: BS 1 completed
Wed Jan 10 22:19:03 2024: BS 1 completed
Wed Jan 10 22:20:22 2024: BS 1 completed
Wed Jan 10 22:21:41 2024: BS 1 completed
Wed Jan 10 22:23:00 2024: BS 1 completed
Wed Jan 10 22:24:18 2024: BS 1 completed
Wed Jan 10 22:25:37 2024: BS 1 completed
Wed Jan 10 22:26:56 2024: BS 1 completed
Wed Jan 10 22:28:15 2024: BS 1 completed
Wed Jan 10 22:29:34 2024: BS 1 completed
Wed Jan 10 22:30:53 2024: BS 1 completed
Wed Jan 10 22:32:12 2024: BS 1 completed
Wed Jan 10 22:33:31 2024: BS 1 completed
Wed Jan 10 22:34:50 2024: BS 1 completed
Wed Jan 10 22:36:09 2024: BS 1 completed
Wed Jan 10 22:37:28 2024: BS 1 completed
Wed Jan 10 22:38:47 2024: BS 1 completed
Wed Jan 10 22:40:06 2024: BS 1 completed
Wed Jan 10 22:41:25 2024: BS 1 completed
Wed Jan 10 22:42:44 2024: BS 1 completed
Wed Jan 10 22:44:03 2024: BS 1 completed
Wed Jan 10 22:45:22 2024: BS 1 completed
Wed Jan 10 22:46:41 2024: BS 1 completed
Wed Jan 10 22:48:00 2024: BS 1 completed
Wed Jan 10 22:49:19 2024: BS 1 completed
Wed Jan 10 22:50:38 2024: BS 1 completed
Wed Jan 10 22:51:56 2024: BS 1 completed
Wed Jan 10 22:53:15 2024: BS 1 completed
Wed Jan 10 22:54:34 2024: BS 1 completed
Wed Jan 10 22:55:53 2024: BS 1 completed
Wed Jan 10 22:57:12 2024: BS 1 completed
Wed Jan 10 22:58:31 2024: BS 1 completed
Wed Jan 10 22:59:50 2024: BS 1 completed
Wed Jan 10 23:01:09 2024: BS 1 completed
Wed Jan 10 23:02:28 2024: BS 1 completed
Wed Jan 10 23:03:47 2024: BS 1 completed
Wed Jan 10 23:05:06 2024: BS 1 completed
Wed Jan 10 23:06:25 2024: BS 1 completed
Wed Jan 10 23:07:44 2024: BS 1 completed
Wed Jan 10 23:09:03 2024: BS 1 completed
Wed Jan 10 23:10:22 2024: BS 1 completed
Wed Jan 10 23:11:41 2024: BS 1 completed
Wed Jan 10 23:13:00 2024: BS 1 completed
Wed Jan 10 23:14:19 2024: BS 1 completed
Wed Jan 10 23:15:38 2024: BS 1 completed
Wed Jan 10 23:16:57 2024: BS 1 completed
Wed Jan 10 23:18:16 2024: BS 1 completed
Wed Jan 10 23:19:35 2024: BS 1 completed
Wed Jan 10 23:20:54 2024: BS 1 completed
Wed Jan 10 23:22:13 2024: BS 1 completed
Wed Jan 10 23:23:32 2024: BS 1 completed
Wed Jan 10 23:24:51 2024: BS 1 completed
Wed Jan 10 23:26:10 2024: BS 1 completed
Wed Jan 10 23:27:29 2024: BS 1 completed
Wed Jan 10 23:28:55 2024: BS 1 completed
Wed Jan 10 23:30:15 2024: BS 1 completed
Wed Jan 10 23:31:34 2024: BS 1 completed
Wed Jan 10 23:32:45 2024: BS 1 completed
Wed Jan 10 23:34:04 2024: BS 1 completed
Wed Jan 10 23:35:23 2024: BS 1 completed
Wed Jan 10 23:36:42 2024: BS 1 completed
Wed Jan 10 23:38:00 2024: BS 1 completed
Wed Jan 10 23:39:19 2024: BS 1 completed
Wed Jan 10 23:40:38 2024: BS 1 completed
Wed Jan 10 23:41:57 2024: BS 1 completed
Wed Jan 10 23:43:16 2024: BS 1 completed
Wed Jan 10 23:44:35 2024: BS 1 completed
Wed Jan 10 23:45:54 2024: BS 1 completed
Wed Jan 10 23:47:13 2024: BS 1 completed
Wed Jan 10 23:48:32 2024: BS 1 completed
Wed Jan 10 23:49:51 2024: BS 1 completed
Wed Jan 10 23:51:10 2024: BS 1 completed
Wed Jan 10 23:52:29 2024: BS 1 completed
Wed Jan 10 23:53:48 2024: BS 1 completed
Wed Jan 10 23:55:07 2024: BS 1 completed
Wed Jan 10 23:56:26 2024: BS 1 completed
Wed Jan 10 23:57:45 2024: BS 1 completed
Wed Jan 10 23:59:04 2024: BS 1 completed
Thu Jan 11 00:00:23 2024: BS 1 completed
Thu Jan 11 00:01:42 2024: BS 1 completed
Thu Jan 11 00:03:01 2024: BS 1 completed
Thu Jan 11 00:04:20 2024: BS 1 completed
Thu Jan 11 00:05:39 2024: BS 1 completed
Thu Jan 11 00:06:58 2024: BS 1 completed
Thu Jan 11 00:08:17 2024: BS 1 completed
Thu Jan 11 00:09:36 2024: BS 1 completed
Thu Jan 11 00:10:55 2024: BS 1 completed
Thu Jan 11 00:12:14 2024: BS 1 completed
Thu Jan 11 00:13:33 2024: BS 1 completed
Thu Jan 11 00:14:52 2024: BS 1 completed
Thu Jan 11 00:16:11 2024: BS 1 completed
Thu Jan 11 00:17:30 2024: BS 1 completed
Thu Jan 11 00:18:49 2024: BS 1 completed
Thu Jan 11 00:20:08 2024: BS 1 completed
Thu Jan 11 00:21:27 2024: BS 1 completed
Thu Jan 11 00:22:46 2024: BS 1 completed
Thu Jan 11 00:24:05 2024: BS 1 completed
Thu Jan 11 00:25:24 2024: BS 1 completed
Thu Jan 11 00:26:43 2024: BS 1 completed
Thu Jan 11 00:28:02 2024: BS 1 completed
Thu Jan 11 00:29:21 2024: BS 1 completed
Thu Jan 11 00:30:40 2024: BS 1 completed
Thu Jan 11 00:31:59 2024: BS 1 completed
Thu Jan 11 00:33:18 2024: BS 1 completed
Thu Jan 11 00:34:37 2024: BS 1 completed
Thu Jan 11 00:35:56 2024: BS 1 completed
Thu Jan 11 00:37:15 2024: BS 1 completed
Thu Jan 11 00:38:34 2024: BS 1 completed
Thu Jan 11 00:39:53 2024: BS 1 completed
Thu Jan 11 00:41:12 2024: BS 1 completed
Thu Jan 11 00:42:31 2024: BS 1 completed
Thu Jan 11 00:43:50 2024: BS 1 completed
Thu Jan 11 00:45:09 2024: BS 1 completed
Thu Jan 11 00:46:28 2024: BS 1 completed
Thu Jan 11 00:47:48 2024: BS 1 completed
Thu Jan 11 00:49:07 2024: BS 1 completed
Thu Jan 11 00:50:26 2024: BS 1 completed
Thu Jan 11 00:51:45 2024: BS 1 completed
Thu Jan 11 00:53:04 2024: BS 1 completed
Thu Jan 11 00:54:23 2024: BS 1 completed
Thu Jan 11 00:55:42 2024: BS 1 completed
Thu Jan 11 00:57:01 2024: BS 1 completed
Thu Jan 11 00:58:20 2024: BS 1 completed
Thu Jan 11 00:59:39 2024: BS 1 completed
Thu Jan 11 01:00:58 2024: BS 1 completed
Thu Jan 11 01:02:17 2024: BS 1 completed
Thu Jan 11 01:03:36 2024: BS 1 completed
Thu Jan 11 01:04:55 2024: BS 1 completed
Thu Jan 11 01:06:14 2024: BS 1 completed
Thu Jan 11 01:07:33 2024: BS 1 completed
Thu Jan 11 01:08:52 2024: BS 1 completed
Thu Jan 11 01:10:11 2024: BS 1 completed
Thu Jan 11 01:11:30 2024: BS 1 completed
Thu Jan 11 01:12:49 2024: BS 1 completed
Thu Jan 11 01:14:08 2024: BS 1 completed
Thu Jan 11 01:15:27 2024: BS 1 completed
Thu Jan 11 01:16:46 2024: BS 1 completed
Thu Jan 11 01:18:05 2024: BS 1 completed
Thu Jan 11 01:19:24 2024: BS 1 completed
Thu Jan 11 01:20:43 2024: BS 1 completed
Thu Jan 11 01:22:02 2024: BS 1 completed
Thu Jan 11 01:23:21 2024: BS 1 completed
Thu Jan 11 01:24:40 2024: BS 1 completed
Thu Jan 11 01:25:59 2024: BS 1 completed
Thu Jan 11 01:27:18 2024: BS 1 completed
Thu Jan 11 01:28:37 2024: BS 1 completed
Thu Jan 11 01:29:56 2024: BS 1 completed
Thu Jan 11 01:31:15 2024: BS 1 completed
Thu Jan 11 01:32:34 2024: BS 1 completed
Thu Jan 11 01:33:54 2024: BS 1 completed
Thu Jan 11 01:35:13 2024: BS 1 completed
Thu Jan 11 01:36:32 2024: BS 1 completed
Thu Jan 11 01:37:51 2024: BS 1 completed
Thu Jan 11 01:39:10 2024: BS 1 completed
Thu Jan 11 01:40:29 2024: BS 1 completed
Thu Jan 11 01:41:48 2024: BS 1 completed
Thu Jan 11 01:43:07 2024: BS 1 completed
Thu Jan 11 01:44:26 2024: BS 1 completed
Thu Jan 11 01:45:45 2024: BS 1 completed
Thu Jan 11 01:47:04 2024: BS 1 completed
Thu Jan 11 01:48:23 2024: BS 1 completed
Thu Jan 11 01:49:42 2024: BS 1 completed
Thu Jan 11 01:51:01 2024: BS 1 completed
Thu Jan 11 01:52:20 2024: BS 1 completed
Thu Jan 11 01:53:39 2024: BS 1 completed
Thu Jan 11 01:54:58 2024: BS 1 completed
Thu Jan 11 01:56:17 2024: BS 1 completed
Thu Jan 11 01:57:36 2024: BS 1 completed
Thu Jan 11 01:58:55 2024: BS 1 completed
Thu Jan 11 02:00:14 2024: BS 1 completed
Thu Jan 11 02:01:34 2024: BS 1 completed
Thu Jan 11 02:02:53 2024: BS 1 completed
Thu Jan 11 02:04:12 2024: BS 1 completed
Thu Jan 11 02:05:31 2024: BS 1 completed
Thu Jan 11 02:06:50 2024: BS 1 completed
Thu Jan 11 02:08:09 2024: BS 1 completed
Thu Jan 11 02:09:28 2024: BS 1 completed
Thu Jan 11 02:10:47 2024: BS 1 completed
Thu Jan 11 02:12:06 2024: BS 1 completed
Thu Jan 11 02:13:25 2024: BS 1 completed
Thu Jan 11 02:14:44 2024: BS 1 completed
Thu Jan 11 02:16:03 2024: BS 1 completed
Thu Jan 11 02:17:22 2024: BS 1 completed
Thu Jan 11 02:18:41 2024: BS 1 completed
Thu Jan 11 02:20:00 2024: BS 1 completed
Thu Jan 11 02:21:19 2024: BS 1 completed
Thu Jan 11 02:22:39 2024: BS 1 completed
Thu Jan 11 02:23:58 2024: BS 1 completed
Thu Jan 11 02:25:17 2024: BS 1 completed
Thu Jan 11 02:26:36 2024: BS 1 completed
Thu Jan 11 02:27:55 2024: BS 1 completed
Thu Jan 11 02:29:14 2024: BS 1 completed
Thu Jan 11 02:30:33 2024: BS 1 completed
Thu Jan 11 02:31:52 2024: BS 1 completed
Thu Jan 11 02:33:11 2024: BS 1 completed
Thu Jan 11 02:34:30 2024: BS 1 completed
Thu Jan 11 02:35:49 2024: BS 1 completed
Thu Jan 11 02:37:08 2024: BS 1 completed
Thu Jan 11 02:38:27 2024: BS 1 completed
Thu Jan 11 02:39:46 2024: BS 1 completed
Thu Jan 11 02:41:06 2024: BS 1 completed
Thu Jan 11 02:42:25 2024: BS 1 completed
Thu Jan 11 02:43:44 2024: BS 1 completed
Thu Jan 11 02:45:03 2024: BS 1 completed
Thu Jan 11 02:46:22 2024: BS 1 completed
Thu Jan 11 02:47:41 2024: BS 1 completed
Thu Jan 11 02:49:00 2024: BS 1 completed
Thu Jan 11 02:50:19 2024: BS 1 completed
Thu Jan 11 02:51:38 2024: BS 1 completed
Thu Jan 11 02:52:57 2024: BS 1 completed
Thu Jan 11 02:54:16 2024: BS 1 completed
Thu Jan 11 02:55:35 2024: BS 1 completed
Thu Jan 11 02:56:54 2024: BS 1 completed
Thu Jan 11 02:58:14 2024: BS 1 completed
Thu Jan 11 02:59:33 2024: BS 1 completed
Thu Jan 11 03:00:52 2024: BS 1 completed
Thu Jan 11 03:02:11 2024: BS 1 completed
Thu Jan 11 03:03:30 2024: BS 1 completed
Thu Jan 11 03:04:49 2024: BS 1 completed
Thu Jan 11 03:06:08 2024: BS 1 completed
Thu Jan 11 03:07:27 2024: BS 1 completed
Thu Jan 11 03:08:46 2024: BS 1 completed
Thu Jan 11 03:10:05 2024: BS 1 completed
Thu Jan 11 03:11:24 2024: BS 1 completed
Thu Jan 11 03:12:43 2024: BS 1 completed
Thu Jan 11 03:14:03 2024: BS 1 completed
Thu Jan 11 03:15:22 2024: BS 1 completed
Thu Jan 11 03:16:41 2024: BS 1 completed
Thu Jan 11 03:18:00 2024: BS 1 completed
Thu Jan 11 03:19:19 2024: BS 1 completed
Thu Jan 11 03:20:38 2024: BS 1 completed
Thu Jan 11 03:21:57 2024: BS 1 completed
Thu Jan 11 03:23:16 2024: BS 1 completed
Thu Jan 11 03:24:35 2024: BS 1 completed
Thu Jan 11 03:25:54 2024: BS 1 completed
Thu Jan 11 03:27:14 2024: BS 1 completed
Thu Jan 11 03:28:33 2024: BS 1 completed
Thu Jan 11 03:29:52 2024: BS 1 completed
Thu Jan 11 03:31:11 2024: BS 1 completed
Thu Jan 11 03:32:30 2024: BS 1 completed
Thu Jan 11 03:33:49 2024: BS 1 completed
Thu Jan 11 03:35:08 2024: BS 1 completed
Thu Jan 11 03:36:27 2024: BS 1 completed
Thu Jan 11 03:37:46 2024: BS 1 completed
Thu Jan 11 03:39:05 2024: BS 1 completed
Thu Jan 11 03:40:25 2024: BS 1 completed
Thu Jan 11 03:41:44 2024: BS 1 completed
Thu Jan 11 03:43:03 2024: BS 1 completed
Thu Jan 11 03:44:22 2024: BS 1 completed
Thu Jan 11 03:45:41 2024: BS 1 completed
Thu Jan 11 03:47:00 2024: BS 1 completed
Thu Jan 11 03:48:19 2024: BS 1 completed
Thu Jan 11 03:49:38 2024: BS 1 completed
Thu Jan 11 03:50:57 2024: BS 1 completed
Thu Jan 11 03:52:17 2024: BS 1 completed
Thu Jan 11 03:53:36 2024: BS 1 completed
Thu Jan 11 03:54:55 2024: BS 1 completed
Thu Jan 11 03:56:14 2024: BS 1 completed
Thu Jan 11 03:57:33 2024: BS 1 completed
Thu Jan 11 03:58:52 2024: BS 1 completed
Thu Jan 11 04:00:11 2024: BS 1 completed
Thu Jan 11 04:01:30 2024: BS 1 completed
Thu Jan 11 04:02:49 2024: BS 1 completed
Thu Jan 11 04:04:09 2024: BS 1 completed
Thu Jan 11 04:05:28 2024: BS 1 completed
Thu Jan 11 04:06:47 2024: BS 1 completed
Thu Jan 11 04:08:06 2024: BS 1 completed
Thu Jan 11 04:09:25 2024: BS 1 completed
Thu Jan 11 04:10:44 2024: BS 1 completed
Thu Jan 11 04:12:03 2024: BS 1 completed
Thu Jan 11 04:13:22 2024: BS 1 completed
Thu Jan 11 04:14:41 2024: BS 1 completed
Thu Jan 11 04:16:01 2024: BS 1 completed
Thu Jan 11 04:17:20 2024: BS 1 completed
Thu Jan 11 04:18:39 2024: BS 1 completed
Thu Jan 11 04:19:58 2024: BS 1 completed
Thu Jan 11 04:21:17 2024: BS 1 completed
Thu Jan 11 04:22:36 2024: BS 1 completed
Thu Jan 11 04:23:55 2024: BS 1 completed
Thu Jan 11 04:25:14 2024: BS 1 completed
Thu Jan 11 04:26:34 2024: BS 1 completed
Thu Jan 11 04:27:53 2024: BS 1 completed
Thu Jan 11 04:29:12 2024: BS 1 completed
Thu Jan 11 04:30:31 2024: BS 1 completed
Thu Jan 11 04:31:50 2024: BS 1 completed
Thu Jan 11 04:33:09 2024: BS 1 completed
Thu Jan 11 04:34:28 2024: BS 1 completed
Thu Jan 11 04:35:48 2024: BS 1 completed
Thu Jan 11 04:37:07 2024: BS 1 completed
Thu Jan 11 04:38:26 2024: BS 1 completed
Thu Jan 11 04:39:45 2024: BS 1 completed
Thu Jan 11 04:41:04 2024: BS 1 completed
Thu Jan 11 04:42:23 2024: BS 1 completed
Thu Jan 11 04:43:42 2024: BS 1 completed
Thu Jan 11 04:45:01 2024: BS 1 completed
Thu Jan 11 04:46:21 2024: BS 1 completed
Thu Jan 11 04:47:40 2024: BS 1 completed
Thu Jan 11 04:48:59 2024: BS 1 completed
Thu Jan 11 04:50:18 2024: BS 1 completed
Thu Jan 11 04:51:37 2024: BS 1 completed
Thu Jan 11 04:52:56 2024: BS 1 completed
Thu Jan 11 04:54:15 2024: BS 1 completed
Thu Jan 11 04:55:35 2024: BS 1 completed
Thu Jan 11 04:56:54 2024: BS 1 completed
Thu Jan 11 04:58:13 2024: BS 1 completed
Thu Jan 11 04:59:32 2024: BS 1 completed
Thu Jan 11 05:00:51 2024: BS 1 completed
Thu Jan 11 05:02:10 2024: BS 1 completed
Thu Jan 11 05:03:29 2024: BS 1 completed
Thu Jan 11 05:04:49 2024: BS 1 completed
Thu Jan 11 05:06:08 2024: BS 1 completed
Thu Jan 11 05:07:27 2024: BS 1 completed
Thu Jan 11 05:08:46 2024: BS 1 completed
Thu Jan 11 05:10:05 2024: BS 1 completed
Thu Jan 11 05:11:24 2024: BS 1 completed
Thu Jan 11 05:12:44 2024: BS 1 completed
Thu Jan 11 05:14:03 2024: BS 1 completed
Thu Jan 11 05:15:31 2024: BS 1 completed
Thu Jan 11 05:16:50 2024: BS 1 completed
Thu Jan 11 05:18:09 2024: BS 1 completed
Thu Jan 11 05:19:25 2024: BS 1 completed
Thu Jan 11 05:20:38 2024: BS 1 completed
Thu Jan 11 05:21:58 2024: BS 1 completed
Thu Jan 11 05:23:17 2024: BS 1 completed
Thu Jan 11 05:24:36 2024: BS 1 completed
Thu Jan 11 05:25:55 2024: BS 1 completed
Thu Jan 11 05:27:14 2024: BS 1 completed
Thu Jan 11 05:28:33 2024: BS 1 completed
Thu Jan 11 05:29:53 2024: BS 1 completed
Thu Jan 11 05:31:12 2024: BS 1 completed
Thu Jan 11 05:32:31 2024: BS 1 completed
Thu Jan 11 05:33:50 2024: BS 1 completed
Thu Jan 11 05:35:09 2024: BS 1 completed
Thu Jan 11 05:36:28 2024: BS 1 completed
Thu Jan 11 05:37:47 2024: BS 1 completed
Thu Jan 11 05:39:07 2024: BS 1 completed
Thu Jan 11 05:40:26 2024: BS 1 completed
Thu Jan 11 05:41:45 2024: BS 1 completed
Thu Jan 11 05:43:04 2024: BS 1 completed
Thu Jan 11 05:44:23 2024: BS 1 completed
Thu Jan 11 05:45:42 2024: BS 1 completed
Thu Jan 11 05:47:02 2024: BS 1 completed
Thu Jan 11 05:48:21 2024: BS 1 completed
Thu Jan 11 05:49:40 2024: BS 1 completed
Thu Jan 11 05:50:59 2024: BS 1 completed
Thu Jan 11 05:52:18 2024: BS 1 completed
Thu Jan 11 05:53:38 2024: BS 1 completed
Thu Jan 11 05:54:57 2024: BS 1 completed
Thu Jan 11 05:56:16 2024: BS 1 completed
Thu Jan 11 05:57:35 2024: BS 1 completed
Thu Jan 11 05:58:54 2024: BS 1 completed
Thu Jan 11 06:00:13 2024: BS 1 completed
Thu Jan 11 06:01:33 2024: BS 1 completed
Thu Jan 11 06:02:52 2024: BS 1 completed
Thu Jan 11 06:04:11 2024: BS 1 completed
Thu Jan 11 06:05:30 2024: BS 1 completed
Thu Jan 11 06:06:49 2024: BS 1 completed
Thu Jan 11 06:08:08 2024: BS 1 completed
Thu Jan 11 06:09:28 2024: BS 1 completed
Thu Jan 11 06:10:47 2024: BS 1 completed
Thu Jan 11 06:12:06 2024: BS 1 completed
Thu Jan 11 06:13:25 2024: BS 1 completed
Thu Jan 11 06:14:44 2024: BS 1 completed
Thu Jan 11 06:16:04 2024: BS 1 completed
Thu Jan 11 06:17:23 2024: BS 1 completed
Thu Jan 11 06:18:42 2024: BS 1 completed
Thu Jan 11 06:20:01 2024: BS 1 completed
Thu Jan 11 06:21:20 2024: BS 1 completed
Thu Jan 11 06:22:39 2024: BS 1 completed
Thu Jan 11 06:23:59 2024: BS 1 completed
Thu Jan 11 06:25:18 2024: BS 1 completed
Thu Jan 11 06:26:37 2024: BS 1 completed
Thu Jan 11 06:27:56 2024: BS 1 completed
Thu Jan 11 06:29:15 2024: BS 1 completed
Thu Jan 11 06:30:35 2024: BS 1 completed
Thu Jan 11 06:31:54 2024: BS 1 completed
Thu Jan 11 06:33:13 2024: BS 1 completed
Thu Jan 11 06:34:32 2024: BS 1 completed
Thu Jan 11 06:35:51 2024: BS 1 completed
Thu Jan 11 06:37:11 2024: BS 1 completed
Thu Jan 11 06:38:30 2024: BS 1 completed
Thu Jan 11 06:39:49 2024: BS 1 completed
Thu Jan 11 06:41:08 2024: BS 1 completed
Thu Jan 11 06:42:27 2024: BS 1 completed
Thu Jan 11 06:43:47 2024: BS 1 completed
Thu Jan 11 06:45:06 2024: BS 1 completed
Thu Jan 11 06:46:25 2024: BS 1 completed
Thu Jan 11 06:47:44 2024: BS 1 completed
Thu Jan 11 06:49:03 2024: BS 1 completed
Thu Jan 11 06:50:23 2024: BS 1 completed
Thu Jan 11 06:51:42 2024: BS 1 completed
Thu Jan 11 06:53:01 2024: BS 1 completed
Thu Jan 11 06:54:20 2024: BS 1 completed
Thu Jan 11 06:55:39 2024: BS 1 completed
Thu Jan 11 06:56:59 2024: BS 1 completed
Thu Jan 11 06:58:18 2024: BS 1 completed
Thu Jan 11 06:59:37 2024: BS 1 completed
Thu Jan 11 07:00:56 2024: BS 1 completed
Thu Jan 11 07:02:15 2024: BS 1 completed
Thu Jan 11 07:03:35 2024: BS 1 completed
Thu Jan 11 07:04:54 2024: BS 1 completed
Thu Jan 11 07:06:13 2024: BS 1 completed
Thu Jan 11 07:07:32 2024: BS 1 completed
Thu Jan 11 07:08:51 2024: BS 1 completed
Thu Jan 11 07:10:11 2024: BS 1 completed
Thu Jan 11 07:11:30 2024: BS 1 completed
Thu Jan 11 07:12:49 2024: BS 1 completed
Thu Jan 11 07:14:08 2024: BS 1 completed
Thu Jan 11 07:15:27 2024: BS 1 completed
Thu Jan 11 07:16:47 2024: BS 1 completed
Thu Jan 11 07:18:06 2024: BS 1 completed
Thu Jan 11 07:19:25 2024: BS 1 completed
Thu Jan 11 07:20:44 2024: BS 1 completed
Thu Jan 11 07:22:04 2024: BS 1 completed
Thu Jan 11 07:23:23 2024: BS 1 completed
Thu Jan 11 07:24:42 2024: BS 1 completed
Thu Jan 11 07:26:01 2024: BS 1 completed
Thu Jan 11 07:27:20 2024: BS 1 completed
Thu Jan 11 07:28:40 2024: BS 1 completed
Thu Jan 11 07:29:59 2024: BS 1 completed
Thu Jan 11 07:31:18 2024: BS 1 completed
Thu Jan 11 07:32:37 2024: BS 1 completed
Thu Jan 11 07:33:56 2024: BS 1 completed
Thu Jan 11 07:35:16 2024: BS 1 completed
Thu Jan 11 07:36:35 2024: BS 1 completed
Thu Jan 11 07:37:54 2024: BS 1 completed
Thu Jan 11 07:39:13 2024: BS 1 completed
Thu Jan 11 07:40:33 2024: BS 1 completed
Thu Jan 11 07:41:52 2024: BS 1 completed
Thu Jan 11 07:43:11 2024: BS 1 completed
Thu Jan 11 07:44:30 2024: BS 1 completed
Thu Jan 11 07:45:50 2024: BS 1 completed
Thu Jan 11 07:47:09 2024: BS 1 completed
Thu Jan 11 07:48:28 2024: BS 1 completed
Thu Jan 11 07:49:47 2024: BS 1 completed
Thu Jan 11 07:51:06 2024: BS 1 completed
Thu Jan 11 07:52:26 2024: BS 1 completed
Thu Jan 11 07:53:45 2024: BS 1 completed
Thu Jan 11 07:55:04 2024: BS 1 completed
Thu Jan 11 07:56:23 2024: BS 1 completed
Thu Jan 11 07:57:43 2024: BS 1 completed
Thu Jan 11 07:59:02 2024: BS 1 completed
Thu Jan 11 08:00:21 2024: BS 1 completed
Thu Jan 11 08:01:40 2024: BS 1 completed
Thu Jan 11 08:03:00 2024: BS 1 completed
Thu Jan 11 08:04:19 2024: BS 1 completed
Thu Jan 11 08:05:38 2024: BS 1 completed
Thu Jan 11 08:06:57 2024: BS 1 completed
Thu Jan 11 08:08:16 2024: BS 1 completed
Thu Jan 11 08:09:36 2024: BS 1 completed
Thu Jan 11 08:10:55 2024: BS 1 completed
Thu Jan 11 08:12:14 2024: BS 1 completed
Thu Jan 11 08:13:33 2024: BS 1 completed
Thu Jan 11 08:14:53 2024: BS 1 completed
Thu Jan 11 08:16:12 2024: BS 1 completed
Thu Jan 11 08:17:31 2024: BS 1 completed
Thu Jan 11 08:18:50 2024: BS 1 completed
Thu Jan 11 08:20:10 2024: BS 1 completed
Thu Jan 11 08:21:29 2024: BS 1 completed
Thu Jan 11 08:22:48 2024: BS 1 completed
Thu Jan 11 08:24:07 2024: BS 1 completed
Thu Jan 11 08:25:27 2024: BS 1 completed
Thu Jan 11 08:26:46 2024: BS 1 completed
Thu Jan 11 08:28:05 2024: BS 1 completed
Thu Jan 11 08:29:24 2024: BS 1 completed
Thu Jan 11 08:30:44 2024: BS 1 completed
Thu Jan 11 08:32:03 2024: BS 1 completed
Thu Jan 11 08:33:22 2024: BS 1 completed
Thu Jan 11 08:34:41 2024: BS 1 completed
Thu Jan 11 08:36:01 2024: BS 1 completed
Thu Jan 11 08:37:20 2024: BS 1 completed
Thu Jan 11 08:38:39 2024: BS 1 completed
Thu Jan 11 08:39:58 2024: BS 1 completed
Thu Jan 11 08:41:18 2024: BS 1 completed
Thu Jan 11 08:42:37 2024: BS 1 completed
Thu Jan 11 08:43:56 2024: BS 1 completed
Thu Jan 11 08:45:15 2024: BS 1 completed
Thu Jan 11 08:46:35 2024: BS 1 completed
Thu Jan 11 08:47:54 2024: BS 1 completed
Thu Jan 11 08:49:13 2024: BS 1 completed
Thu Jan 11 08:50:32 2024: BS 1 completed
Thu Jan 11 08:51:52 2024: BS 1 completed
Thu Jan 11 08:53:11 2024: BS 1 completed
Thu Jan 11 08:54:30 2024: BS 1 completed
Thu Jan 11 08:55:50 2024: BS 1 completed
Thu Jan 11 08:57:09 2024: BS 1 completed
Thu Jan 11 08:58:28 2024: BS 1 completed
Thu Jan 11 08:59:47 2024: BS 1 completed
Thu Jan 11 09:01:07 2024: BS 1 completed
Thu Jan 11 09:02:26 2024: BS 1 completed
Thu Jan 11 09:03:45 2024: BS 1 completed
Thu Jan 11 09:05:04 2024: BS 1 completed
Thu Jan 11 09:06:24 2024: BS 1 completed
Thu Jan 11 09:07:43 2024: BS 1 completed
Thu Jan 11 09:09:02 2024: BS 1 completed
Thu Jan 11 09:10:21 2024: BS 1 completed
Thu Jan 11 09:11:41 2024: BS 1 completed
Thu Jan 11 09:13:00 2024: BS 1 completed
Thu Jan 11 09:14:19 2024: BS 1 completed
Thu Jan 11 09:15:39 2024: BS 1 completed
Thu Jan 11 09:16:58 2024: BS 1 completed
Thu Jan 11 09:18:17 2024: BS 1 completed
Thu Jan 11 09:19:36 2024: BS 1 completed
Thu Jan 11 09:20:56 2024: BS 1 completed
Thu Jan 11 09:22:15 2024: BS 1 completed
Thu Jan 11 09:23:34 2024: BS 1 completed
Thu Jan 11 09:24:53 2024: BS 1 completed
Thu Jan 11 09:26:13 2024: BS 1 completed
Thu Jan 11 09:27:32 2024: BS 1 completed
Thu Jan 11 09:28:51 2024: BS 1 completed
Thu Jan 11 09:30:11 2024: BS 1 completed
Thu Jan 11 09:31:30 2024: BS 1 completed
Thu Jan 11 09:32:49 2024: BS 1 completed
Thu Jan 11 09:34:08 2024: BS 1 completed
Thu Jan 11 09:35:28 2024: BS 1 completed
Thu Jan 11 09:36:47 2024: BS 1 completed
Thu Jan 11 09:38:06 2024: BS 1 completed
Thu Jan 11 09:39:26 2024: BS 1 completed
Thu Jan 11 09:40:45 2024: BS 1 completed
Thu Jan 11 09:42:04 2024: BS 1 completed
Thu Jan 11 09:43:23 2024: BS 1 completed
Thu Jan 11 09:44:43 2024: BS 1 completed
Thu Jan 11 09:46:02 2024: BS 1 completed
Thu Jan 11 09:47:21 2024: BS 1 completed
Thu Jan 11 09:48:41 2024: BS 1 completed
Thu Jan 11 09:50:00 2024: BS 1 completed
Thu Jan 11 09:51:19 2024: BS 1 completed
Thu Jan 11 09:52:38 2024: BS 1 completed
Thu Jan 11 09:53:58 2024: BS 1 completed
Thu Jan 11 09:55:17 2024: BS 1 completed
Thu Jan 11 09:56:36 2024: BS 1 completed
Thu Jan 11 09:57:56 2024: BS 1 completed
Thu Jan 11 09:59:15 2024: BS 1 completed
Thu Jan 11 10:00:34 2024: BS 1 completed
Thu Jan 11 10:01:54 2024: BS 1 completed
Thu Jan 11 10:03:13 2024: BS 1 completed
Thu Jan 11 10:04:32 2024: BS 1 completed
Thu Jan 11 10:05:51 2024: BS 1 completed
Thu Jan 11 10:07:11 2024: BS 1 completed
Thu Jan 11 10:08:30 2024: BS 1 completed
Thu Jan 11 10:09:49 2024: BS 1 completed
Thu Jan 11 10:11:09 2024: BS 1 completed
Thu Jan 11 10:12:28 2024: BS 1 completed
Thu Jan 11 10:13:47 2024: BS 1 completed
Thu Jan 11 10:15:07 2024: BS 1 completed
Thu Jan 11 10:16:26 2024: BS 1 completed
Thu Jan 11 10:17:45 2024: BS 1 completed
Thu Jan 11 10:19:04 2024: BS 1 completed
Thu Jan 11 10:20:24 2024: BS 1 completed
Thu Jan 11 10:21:43 2024: BS 1 completed
Thu Jan 11 10:23:02 2024: BS 1 completed
Thu Jan 11 10:24:22 2024: BS 1 completed
Thu Jan 11 10:25:41 2024: BS 1 completed
Thu Jan 11 10:27:00 2024: BS 1 completed
Thu Jan 11 10:28:20 2024: BS 1 completed
Thu Jan 11 10:29:39 2024: BS 1 completed
Thu Jan 11 10:30:58 2024: BS 1 completed
Thu Jan 11 10:32:18 2024: BS 1 completed
Thu Jan 11 10:33:37 2024: BS 1 completed
Thu Jan 11 10:34:56 2024: BS 1 completed
Thu Jan 11 10:36:15 2024: BS 1 completed
Thu Jan 11 10:37:35 2024: BS 1 completed
Thu Jan 11 10:38:54 2024: BS 1 completed
Thu Jan 11 10:40:13 2024: BS 1 completed
Thu Jan 11 10:41:33 2024: BS 1 completed
Thu Jan 11 10:42:52 2024: BS 1 completed
Thu Jan 11 10:44:11 2024: BS 1 completed
Thu Jan 11 10:45:31 2024: BS 1 completed
Thu Jan 11 10:46:50 2024: BS 1 completed
Thu Jan 11 10:48:09 2024: BS 1 completed
Thu Jan 11 10:49:29 2024: BS 1 completed
Thu Jan 11 10:50:48 2024: BS 1 completed
Thu Jan 11 10:52:07 2024: BS 1 completed
Thu Jan 11 10:53:27 2024: BS 1 completed
Thu Jan 11 10:54:46 2024: BS 1 completed
Thu Jan 11 10:56:05 2024: BS 1 completed
Thu Jan 11 10:57:25 2024: BS 1 completed
Thu Jan 11 10:58:44 2024: BS 1 completed
Thu Jan 11 11:00:03 2024: BS 1 completed
Thu Jan 11 11:01:23 2024: BS 1 completed
Thu Jan 11 11:02:42 2024: BS 1 completed
Thu Jan 11 11:04:01 2024: BS 1 completed
Thu Jan 11 11:05:21 2024: BS 1 completed
Thu Jan 11 11:06:40 2024: BS 1 completed
Thu Jan 11 11:07:59 2024: BS 1 completed
Thu Jan 11 11:09:19 2024: BS 1 completed
Thu Jan 11 11:10:38 2024: BS 1 completed
Thu Jan 11 11:11:57 2024: BS 1 completed
Thu Jan 11 11:13:17 2024: BS 1 completed
Thu Jan 11 11:14:36 2024: BS 1 completed
Thu Jan 11 11:15:55 2024: BS 1 completed
Thu Jan 11 11:17:15 2024: BS 1 completed
Thu Jan 11 11:18:34 2024: BS 1 completed
Thu Jan 11 11:19:53 2024: BS 1 completed
Thu Jan 11 11:21:13 2024: BS 1 completed
Thu Jan 11 11:22:32 2024: BS 1 completed
Thu Jan 11 11:23:51 2024: BS 1 completed
Thu Jan 11 11:25:11 2024: BS 1 completed
Thu Jan 11 11:26:30 2024: BS 1 completed
Thu Jan 11 11:27:49 2024: BS 1 completed
Thu Jan 11 11:29:09 2024: BS 1 completed
Thu Jan 11 11:30:28 2024: BS 1 completed
Thu Jan 11 11:31:47 2024: BS 1 completed
Thu Jan 11 11:33:07 2024: BS 1 completed
Thu Jan 11 11:34:26 2024: BS 1 completed
Thu Jan 11 11:35:45 2024: BS 1 completed
Thu Jan 11 11:37:05 2024: BS 1 completed
Thu Jan 11 11:38:24 2024: BS 1 completed
Thu Jan 11 11:39:43 2024: BS 1 completed
Thu Jan 11 11:41:03 2024: BS 1 completed
Thu Jan 11 11:42:22 2024: BS 1 completed
Thu Jan 11 11:43:41 2024: BS 1 completed
Thu Jan 11 11:45:01 2024: BS 1 completed
Thu Jan 11 11:46:20 2024: BS 1 completed
Thu Jan 11 11:47:39 2024: BS 1 completed
Thu Jan 11 11:48:59 2024: BS 1 completed
Thu Jan 11 11:50:18 2024: BS 1 completed
Thu Jan 11 11:51:37 2024: BS 1 completed
Thu Jan 11 11:52:57 2024: BS 1 completed
Thu Jan 11 11:54:16 2024: BS 1 completed
Thu Jan 11 11:55:35 2024: BS 1 completed
Thu Jan 11 11:56:55 2024: BS 1 completed
Thu Jan 11 11:58:14 2024: BS 1 completed
Thu Jan 11 11:59:34 2024: BS 1 completed
Thu Jan 11 12:00:53 2024: BS 1 completed
Thu Jan 11 12:02:12 2024: BS 1 completed
Thu Jan 11 12:03:32 2024: BS 1 completed
Thu Jan 11 12:04:51 2024: BS 1 completed
Thu Jan 11 12:06:10 2024: BS 1 completed
Thu Jan 11 12:07:30 2024: BS 1 completed
Thu Jan 11 12:08:49 2024: BS 1 completed
Thu Jan 11 12:10:08 2024: BS 1 completed
Thu Jan 11 12:11:28 2024: BS 1 completed
Thu Jan 11 12:12:47 2024: BS 1 completed
Thu Jan 11 12:14:06 2024: BS 1 completed
Thu Jan 11 12:15:26 2024: BS 1 completed
Thu Jan 11 12:16:45 2024: BS 1 completed
Thu Jan 11 12:18:05 2024: BS 1 completed
Thu Jan 11 12:19:24 2024: BS 1 completed
Thu Jan 11 12:20:43 2024: BS 1 completed
Thu Jan 11 12:22:03 2024: BS 1 completed
Thu Jan 11 12:23:22 2024: BS 1 completed
Thu Jan 11 12:24:41 2024: BS 1 completed
Thu Jan 11 12:26:01 2024: BS 1 completed
Thu Jan 11 12:27:20 2024: BS 1 completed
Thu Jan 11 12:28:40 2024: BS 1 completed
Thu Jan 11 12:29:59 2024: BS 1 completed
Thu Jan 11 12:31:18 2024: BS 1 completed
Thu Jan 11 12:32:38 2024: BS 1 completed
Thu Jan 11 12:33:57 2024: BS 1 completed
Thu Jan 11 12:35:16 2024: BS 1 completed
Thu Jan 11 12:36:36 2024: BS 1 completed
Thu Jan 11 12:37:55 2024: BS 1 completed
Thu Jan 11 12:39:15 2024: BS 1 completed
Thu Jan 11 12:40:34 2024: BS 1 completed
Thu Jan 11 12:41:53 2024: BS 1 completed
Thu Jan 11 12:43:13 2024: BS 1 completed
Thu Jan 11 12:44:32 2024: BS 1 completed
Thu Jan 11 12:45:51 2024: BS 1 completed
Thu Jan 11 12:47:11 2024: BS 1 completed
Thu Jan 11 12:48:30 2024: BS 1 completed
Thu Jan 11 12:49:50 2024: BS 1 completed
Thu Jan 11 12:51:09 2024: BS 1 completed
Thu Jan 11 12:52:28 2024: BS 1 completed
Thu Jan 11 12:53:48 2024: BS 1 completed
Thu Jan 11 12:55:07 2024: BS 1 completed
Thu Jan 11 12:56:26 2024: BS 1 completed
Thu Jan 11 12:57:46 2024: BS 1 completed
Thu Jan 11 12:59:05 2024: BS 1 completed
Thu Jan 11 13:00:25 2024: BS 1 completed
Thu Jan 11 13:01:44 2024: BS 1 completed
Thu Jan 11 13:03:03 2024: BS 1 completed
Thu Jan 11 13:04:31 2024: BS 1 completed
Thu Jan 11 13:05:51 2024: BS 1 completed
Thu Jan 11 13:07:11 2024: BS 1 completed
Thu Jan 11 13:08:30 2024: BS 1 completed
Thu Jan 11 13:09:40 2024: BS 1 completed
Thu Jan 11 13:11:00 2024: BS 1 completed
Thu Jan 11 13:12:19 2024: BS 1 completed
Thu Jan 11 13:13:38 2024: BS 1 completed
Thu Jan 11 13:14:58 2024: BS 1 completed
Thu Jan 11 13:16:17 2024: BS 1 completed
Thu Jan 11 13:17:37 2024: BS 1 completed
Thu Jan 11 13:18:56 2024: BS 1 completed
Thu Jan 11 13:20:15 2024: BS 1 completed
Thu Jan 11 13:21:35 2024: BS 1 completed
Thu Jan 11 13:22:54 2024: BS 1 completed
Thu Jan 11 13:24:14 2024: BS 1 completed
Thu Jan 11 13:25:33 2024: BS 1 completed
Thu Jan 11 13:26:52 2024: BS 1 completed
Thu Jan 11 13:28:12 2024: BS 1 completed
Thu Jan 11 13:29:31 2024: BS 1 completed
Thu Jan 11 13:30:51 2024: BS 1 completed
Thu Jan 11 13:32:10 2024: BS 1 completed
Thu Jan 11 13:33:29 2024: BS 1 completed
Thu Jan 11 13:34:49 2024: BS 1 completed
Thu Jan 11 13:36:08 2024: BS 1 completed
Thu Jan 11 13:37:28 2024: BS 1 completed
Thu Jan 11 13:38:47 2024: BS 1 completed
Thu Jan 11 13:40:06 2024: BS 1 completed
Thu Jan 11 13:41:26 2024: BS 1 completed
Thu Jan 11 13:42:45 2024: BS 1 completed
Thu Jan 11 13:44:05 2024: BS 1 completed
Thu Jan 11 13:45:24 2024: BS 1 completed
Thu Jan 11 13:46:44 2024: BS 1 completed
Thu Jan 11 13:48:03 2024: BS 1 completed
Thu Jan 11 13:49:22 2024: BS 1 completed
Thu Jan 11 13:50:42 2024: BS 1 completed
Thu Jan 11 13:52:01 2024: BS 1 completed
Thu Jan 11 13:53:21 2024: BS 1 completed
Thu Jan 11 13:54:40 2024: BS 1 completed
Thu Jan 11 13:55:59 2024: BS 1 completed
Thu Jan 11 13:57:19 2024: BS 1 completed
Thu Jan 11 13:58:38 2024: BS 1 completed
Thu Jan 11 13:59:58 2024: BS 1 completed
Thu Jan 11 14:01:17 2024: BS 1 completed
Thu Jan 11 14:02:36 2024: BS 1 completed
Thu Jan 11 14:03:56 2024: BS 1 completed
Thu Jan 11 14:05:15 2024: BS 1 completed
Thu Jan 11 14:06:35 2024: BS 1 completed
Thu Jan 11 14:07:54 2024: BS 1 completed
Thu Jan 11 14:09:14 2024: BS 1 completed
Thu Jan 11 14:10:33 2024: BS 1 completed
Thu Jan 11 14:11:52 2024: BS 1 completed
Thu Jan 11 14:13:12 2024: BS 1 completed
Thu Jan 11 14:14:31 2024: BS 1 completed
Thu Jan 11 14:15:51 2024: BS 1 completed
Thu Jan 11 14:17:10 2024: BS 1 completed
Thu Jan 11 14:18:30 2024: BS 1 completed
Thu Jan 11 14:19:49 2024: BS 1 completed
Thu Jan 11 14:21:08 2024: BS 1 completed
Thu Jan 11 14:22:28 2024: BS 1 completed
Thu Jan 11 14:23:47 2024: BS 1 completed
Thu Jan 11 14:25:07 2024: BS 1 completed
Thu Jan 11 14:26:26 2024: BS 1 completed
Thu Jan 11 14:27:46 2024: BS 1 completed
Thu Jan 11 14:29:05 2024: BS 1 completed
Thu Jan 11 14:30:24 2024: BS 1 completed
Thu Jan 11 14:31:44 2024: BS 1 completed
Thu Jan 11 14:33:03 2024: BS 1 completed
Thu Jan 11 14:34:23 2024: BS 1 completed
Thu Jan 11 14:35:42 2024: BS 1 completed
Thu Jan 11 14:37:02 2024: BS 1 completed
Thu Jan 11 14:38:21 2024: BS 1 completed
Thu Jan 11 14:39:40 2024: BS 1 completed
Thu Jan 11 14:41:00 2024: BS 1 completed
Thu Jan 11 14:42:19 2024: BS 1 completed
Thu Jan 11 14:43:39 2024: BS 1 completed
Thu Jan 11 14:44:58 2024: BS 1 completed
Thu Jan 11 14:46:18 2024: BS 1 completed
Thu Jan 11 14:47:37 2024: BS 1 completed
Thu Jan 11 14:48:56 2024: BS 1 completed
Thu Jan 11 14:50:16 2024: BS 1 completed
Thu Jan 11 14:51:35 2024: BS 1 completed
Thu Jan 11 14:52:55 2024: BS 1 completed
Thu Jan 11 14:54:14 2024: BS 1 completed
Thu Jan 11 14:55:34 2024: BS 1 completed
Thu Jan 11 14:56:53 2024: BS 1 completed
Thu Jan 11 14:58:13 2024: BS 1 completed
Thu Jan 11 14:59:32 2024: BS 1 completed
Thu Jan 11 15:00:51 2024: BS 1 completed
Thu Jan 11 15:02:11 2024: BS 1 completed
Thu Jan 11 15:03:30 2024: BS 1 completed
Thu Jan 11 15:04:50 2024: BS 1 completed
Thu Jan 11 15:06:09 2024: BS 1 completed
Thu Jan 11 15:07:29 2024: BS 1 completed
Thu Jan 11 15:08:48 2024: BS 1 completed
Thu Jan 11 15:10:08 2024: BS 1 completed
Thu Jan 11 15:11:27 2024: BS 1 completed
Thu Jan 11 15:12:47 2024: BS 1 completed
Thu Jan 11 15:14:06 2024: BS 1 completed
Thu Jan 11 15:15:25 2024: BS 1 completed
Thu Jan 11 15:16:45 2024: BS 1 completed
Thu Jan 11 15:18:04 2024: BS 1 completed
Thu Jan 11 15:19:24 2024: BS 1 completed
Thu Jan 11 15:20:43 2024: BS 1 completed
Thu Jan 11 15:22:03 2024: BS 1 completed
Thu Jan 11 15:23:22 2024: BS 1 completed
Thu Jan 11 15:24:42 2024: BS 1 completed
Thu Jan 11 15:26:01 2024: BS 1 completed
Thu Jan 11 15:27:21 2024: BS 1 completed
Thu Jan 11 15:28:40 2024: BS 1 completed
Thu Jan 11 15:29:59 2024: BS 1 completed
Thu Jan 11 15:31:19 2024: BS 1 completed
Thu Jan 11 15:32:38 2024: BS 1 completed
Thu Jan 11 15:33:58 2024: BS 1 completed
Thu Jan 11 15:35:17 2024: BS 1 completed
Thu Jan 11 15:36:37 2024: BS 1 completed
Thu Jan 11 15:37:56 2024: BS 1 completed
Thu Jan 11 15:39:16 2024: BS 1 completed
Thu Jan 11 15:40:35 2024: BS 1 completed
Thu Jan 11 15:41:55 2024: BS 1 completed
Thu Jan 11 15:43:14 2024: BS 1 completed
Thu Jan 11 15:44:34 2024: BS 1 completed
Thu Jan 11 15:45:53 2024: BS 1 completed
Thu Jan 11 15:47:12 2024: BS 1 completed
Thu Jan 11 15:48:32 2024: BS 1 completed
Thu Jan 11 15:49:51 2024: BS 1 completed
Thu Jan 11 15:51:11 2024: BS 1 completed
Thu Jan 11 15:52:30 2024: BS 1 completed
Thu Jan 11 15:53:50 2024: BS 1 completed
Thu Jan 11 15:55:09 2024: BS 1 completed
Thu Jan 11 15:56:29 2024: BS 1 completed
Thu Jan 11 15:57:48 2024: BS 1 completed
Thu Jan 11 15:59:08 2024: BS 1 completed
Thu Jan 11 16:00:27 2024: BS 1 completed
Thu Jan 11 16:01:47 2024: BS 1 completed
Thu Jan 11 16:03:06 2024: BS 1 completed
Thu Jan 11 16:04:26 2024: BS 1 completed
Thu Jan 11 16:05:45 2024: BS 1 completed
Thu Jan 11 16:07:05 2024: BS 1 completed
Thu Jan 11 16:08:24 2024: BS 1 completed
Thu Jan 11 16:09:44 2024: BS 1 completed
Thu Jan 11 16:11:03 2024: BS 1 completed
Thu Jan 11 16:12:23 2024: BS 1 completed
Thu Jan 11 16:13:42 2024: BS 1 completed
Thu Jan 11 16:15:02 2024: BS 1 completed
Thu Jan 11 16:16:21 2024: BS 1 completed
Thu Jan 11 16:17:40 2024: BS 1 completed
Thu Jan 11 16:19:00 2024: BS 1 completed
Thu Jan 11 16:20:19 2024: BS 1 completed
Thu Jan 11 16:21:39 2024: BS 1 completed
Thu Jan 11 16:22:58 2024: BS 1 completed
Thu Jan 11 16:24:18 2024: BS 1 completed
Thu Jan 11 16:25:37 2024: BS 1 completed
Thu Jan 11 16:26:57 2024: BS 1 completed
Thu Jan 11 16:28:16 2024: BS 1 completed
Thu Jan 11 16:29:36 2024: BS 1 completed
Thu Jan 11 16:30:55 2024: BS 1 completed
Thu Jan 11 16:32:15 2024: BS 1 completed
Thu Jan 11 16:33:34 2024: BS 1 completed
Thu Jan 11 16:34:54 2024: BS 1 completed
Thu Jan 11 16:36:13 2024: BS 1 completed
Thu Jan 11 16:37:33 2024: BS 1 completed
Thu Jan 11 16:38:52 2024: BS 1 completed
Thu Jan 11 16:40:12 2024: BS 1 completed
Thu Jan 11 16:41:31 2024: BS 1 completed
Thu Jan 11 16:42:51 2024: BS 1 completed
Thu Jan 11 16:44:10 2024: BS 1 completed
Thu Jan 11 16:45:30 2024: BS 1 completed
Thu Jan 11 16:46:49 2024: BS 1 completed
Thu Jan 11 16:48:09 2024: BS 1 completed
Thu Jan 11 16:49:28 2024: BS 1 completed
Thu Jan 11 16:50:48 2024: BS 1 completed
Thu Jan 11 16:52:07 2024: BS 1 completed
Thu Jan 11 16:53:27 2024: BS 1 completed
Thu Jan 11 16:54:46 2024: BS 1 completed
Thu Jan 11 16:56:06 2024: BS 1 completed
Thu Jan 11 16:57:25 2024: BS 1 completed
Thu Jan 11 16:58:45 2024: BS 1 completed
Thu Jan 11 17:00:04 2024: BS 1 completed
Thu Jan 11 17:01:24 2024: BS 1 completed
Thu Jan 11 17:02:43 2024: BS 1 completed
Thu Jan 11 17:04:03 2024: BS 1 completed
Thu Jan 11 17:05:22 2024: BS 1 completed
Thu Jan 11 17:06:42 2024: BS 1 completed
Thu Jan 11 17:08:01 2024: BS 1 completed
Thu Jan 11 17:09:21 2024: BS 1 completed
Thu Jan 11 17:10:40 2024: BS 1 completed
Thu Jan 11 17:12:00 2024: BS 1 completed
Thu Jan 11 17:13:19 2024: BS 1 completed
Thu Jan 11 17:14:39 2024: BS 1 completed
Thu Jan 11 17:15:58 2024: BS 1 completed
Thu Jan 11 17:17:18 2024: BS 1 completed
Thu Jan 11 17:18:37 2024: BS 1 completed
Thu Jan 11 17:19:57 2024: BS 1 completed
Thu Jan 11 17:21:17 2024: BS 1 completed
Thu Jan 11 17:22:36 2024: BS 1 completed
Thu Jan 11 17:23:56 2024: BS 1 completed
Thu Jan 11 17:25:15 2024: BS 1 completed
Thu Jan 11 17:26:35 2024: BS 1 completed
Thu Jan 11 17:27:54 2024: BS 1 completed
Thu Jan 11 17:29:14 2024: BS 1 completed
Thu Jan 11 17:30:33 2024: BS 1 completed
Thu Jan 11 17:31:53 2024: BS 1 completed
Thu Jan 11 17:33:12 2024: BS 1 completed
Thu Jan 11 17:34:32 2024: BS 1 completed
Thu Jan 11 17:35:51 2024: BS 1 completed
Thu Jan 11 17:37:11 2024: BS 1 completed
Thu Jan 11 17:38:30 2024: BS 1 completed
Thu Jan 11 17:39:50 2024: BS 1 completed
Thu Jan 11 17:41:09 2024: BS 1 completed
Thu Jan 11 17:42:29 2024: BS 1 completed
Thu Jan 11 17:43:48 2024: BS 1 completed
Thu Jan 11 17:45:08 2024: BS 1 completed
Thu Jan 11 17:45:48 2024: Acquisition complete
