# Supplementary material for: Site-Divergent Oxidations within Venerable Macrolide Antibiotic Scaffolds Unveil Compounds with Broad Spectrum and Anti-MRSA Activities
Source: ACS Cent Sci. 2026 Mar 17;12(3):375–82. doi: 10.1021/acscentsci.5c02343 (PMC13022725; doi:10.1021/acscentsci.5c02343)
Supplement: Supplementary file 2 [file oc5c02343_si_002.zip › Erythromycin Analog Characterization 2,5',11,12/5'/NMR/OL-II-275/CARBON_01.fid 4/log]

Thu Feb 20 21:19:08 2025: Experiment started
Thu Feb 20 21:21:09 2025: BS 1 completed
Thu Feb 20 21:23:08 2025: BS 2 completed
Thu Feb 20 21:25:07 2025: BS 3 completed
Thu Feb 20 21:27:07 2025: BS 4 completed
Thu Feb 20 21:29:06 2025: BS 5 completed
Thu Feb 20 21:31:06 2025: BS 6 completed
Thu Feb 20 21:33:05 2025: BS 7 completed
Thu Feb 20 21:35:04 2025: BS 8 completed
Thu Feb 20 21:37:04 2025: BS 9 completed
Thu Feb 20 21:39:03 2025: BS 10 completed
Thu Feb 20 21:41:02 2025: BS 11 completed
Thu Feb 20 21:43:02 2025: BS 12 completed
Thu Feb 20 21:45:01 2025: BS 13 completed
Thu Feb 20 21:47:00 2025: BS 14 completed
Thu Feb 20 21:49:00 2025: BS 15 completed
Thu Feb 20 21:50:59 2025: BS 16 completed
Thu Feb 20 21:52:59 2025: BS 17 completed
Thu Feb 20 21:54:58 2025: BS 18 completed
Thu Feb 20 21:56:57 2025: BS 19 completed
Thu Feb 20 21:58:57 2025: BS 20 completed
Thu Feb 20 22:00:56 2025: BS 21 completed
Thu Feb 20 22:02:55 2025: BS 22 completed
Thu Feb 20 22:04:55 2025: BS 23 completed
Thu Feb 20 22:06:54 2025: BS 24 completed
Thu Feb 20 22:08:54 2025: BS 25 completed
Thu Feb 20 22:10:53 2025: BS 26 completed
Thu Feb 20 22:12:52 2025: BS 27 completed
Thu Feb 20 22:14:52 2025: BS 28 completed
Thu Feb 20 22:16:51 2025: BS 29 completed
Thu Feb 20 22:18:50 2025: BS 30 completed
Thu Feb 20 22:20:50 2025: BS 31 completed
Thu Feb 20 22:22:49 2025: BS 32 completed
Thu Feb 20 22:24:48 2025: BS 33 completed
Thu Feb 20 22:26:48 2025: BS 34 completed
Thu Feb 20 22:28:47 2025: BS 35 completed
Thu Feb 20 22:30:47 2025: BS 36 completed
Thu Feb 20 22:32:46 2025: BS 37 completed
Thu Feb 20 22:34:45 2025: BS 38 completed
Thu Feb 20 22:36:45 2025: BS 39 completed
Thu Feb 20 22:38:44 2025: BS 40 completed
Thu Feb 20 22:40:43 2025: BS 41 completed
Thu Feb 20 22:42:43 2025: BS 42 completed
Thu Feb 20 22:44:42 2025: BS 43 completed
Thu Feb 20 22:46:42 2025: BS 44 completed
Thu Feb 20 22:48:41 2025: BS 45 completed
Thu Feb 20 22:50:40 2025: BS 46 completed
Thu Feb 20 22:52:40 2025: BS 47 completed
Thu Feb 20 22:54:39 2025: BS 48 completed
Thu Feb 20 22:56:38 2025: BS 49 completed
Thu Feb 20 22:58:38 2025: BS 50 completed
Thu Feb 20 23:00:37 2025: BS 51 completed
Thu Feb 20 23:02:36 2025: BS 52 completed
Thu Feb 20 23:04:36 2025: BS 53 completed
Thu Feb 20 23:06:35 2025: BS 54 completed
Thu Feb 20 23:08:35 2025: BS 55 completed
Thu Feb 20 23:10:34 2025: BS 56 completed
Thu Feb 20 23:12:33 2025: BS 57 completed
Thu Feb 20 23:14:33 2025: BS 58 completed
Thu Feb 20 23:16:32 2025: BS 59 completed
Thu Feb 20 23:18:31 2025: BS 60 completed
Thu Feb 20 23:20:31 2025: BS 61 completed
Thu Feb 20 23:22:30 2025: BS 62 completed
Thu Feb 20 23:24:30 2025: BS 63 completed
Thu Feb 20 23:26:29 2025: BS 64 completed
Thu Feb 20 23:28:28 2025: BS 65 completed
Thu Feb 20 23:30:28 2025: BS 66 completed
Thu Feb 20 23:32:27 2025: BS 67 completed
Thu Feb 20 23:34:26 2025: BS 68 completed
Thu Feb 20 23:36:26 2025: BS 69 completed
Thu Feb 20 23:38:25 2025: BS 70 completed
Thu Feb 20 23:40:24 2025: BS 71 completed
Thu Feb 20 23:42:24 2025: BS 72 completed
Thu Feb 20 23:44:23 2025: BS 73 completed
Thu Feb 20 23:46:23 2025: BS 74 completed
Thu Feb 20 23:48:22 2025: BS 75 completed
Thu Feb 20 23:50:21 2025: BS 76 completed
Thu Feb 20 23:52:21 2025: BS 77 completed
Thu Feb 20 23:54:20 2025: BS 78 completed
Thu Feb 20 23:56:19 2025: BS 79 completed
Thu Feb 20 23:58:19 2025: BS 80 completed
Fri Feb 21 00:00:18 2025: BS 81 completed
Fri Feb 21 00:02:18 2025: BS 82 completed
Fri Feb 21 00:04:17 2025: BS 83 completed
Fri Feb 21 00:06:16 2025: BS 84 completed
Fri Feb 21 00:08:16 2025: BS 85 completed
Fri Feb 21 00:10:15 2025: BS 86 completed
Fri Feb 21 00:12:14 2025: BS 87 completed
Fri Feb 21 00:14:14 2025: BS 88 completed
Fri Feb 21 00:16:13 2025: BS 89 completed
Fri Feb 21 00:18:12 2025: BS 90 completed
Fri Feb 21 00:20:12 2025: BS 91 completed
Fri Feb 21 00:22:11 2025: BS 92 completed
Fri Feb 21 00:24:11 2025: BS 93 completed
Fri Feb 21 00:26:10 2025: BS 94 completed
Fri Feb 21 00:28:09 2025: BS 95 completed
Fri Feb 21 00:30:09 2025: BS 96 completed
Fri Feb 21 00:32:08 2025: BS 97 completed
Fri Feb 21 00:34:07 2025: BS 98 completed
Fri Feb 21 00:36:07 2025: BS 99 completed
Fri Feb 21 00:38:06 2025: BS 100 completed
Fri Feb 21 00:40:05 2025: BS 101 completed
Fri Feb 21 00:42:05 2025: BS 102 completed
Fri Feb 21 00:44:04 2025: BS 103 completed
Fri Feb 21 00:46:04 2025: BS 104 completed
Fri Feb 21 00:48:03 2025: BS 105 completed
Fri Feb 21 00:50:02 2025: BS 106 completed
Fri Feb 21 00:52:02 2025: BS 107 completed
Fri Feb 21 00:54:01 2025: BS 108 completed
Fri Feb 21 00:56:00 2025: BS 109 completed
Fri Feb 21 00:58:00 2025: BS 110 completed
Fri Feb 21 00:59:59 2025: BS 111 completed
Fri Feb 21 01:01:59 2025: BS 112 completed
Fri Feb 21 01:03:58 2025: BS 113 completed
Fri Feb 21 01:05:57 2025: BS 114 completed
Fri Feb 21 01:07:57 2025: BS 115 completed
Fri Feb 21 01:09:56 2025: BS 116 completed
Fri Feb 21 01:11:55 2025: BS 117 completed
Fri Feb 21 01:13:55 2025: BS 118 completed
Fri Feb 21 01:15:54 2025: BS 119 completed
Fri Feb 21 01:17:53 2025: BS 120 completed
Fri Feb 21 01:19:53 2025: BS 121 completed
Fri Feb 21 01:21:52 2025: BS 122 completed
Fri Feb 21 01:23:52 2025: BS 123 completed
Fri Feb 21 01:25:51 2025: BS 124 completed
Fri Feb 21 01:27:50 2025: BS 125 completed
Fri Feb 21 01:29:50 2025: BS 126 completed
Fri Feb 21 01:31:49 2025: BS 127 completed
Fri Feb 21 01:33:48 2025: BS 128 completed
Fri Feb 21 01:35:48 2025: BS 129 completed
Fri Feb 21 01:37:47 2025: BS 130 completed
Fri Feb 21 01:39:47 2025: BS 131 completed
Fri Feb 21 01:41:46 2025: BS 132 completed
Fri Feb 21 01:43:45 2025: BS 133 completed
Fri Feb 21 01:45:45 2025: BS 134 completed
Fri Feb 21 01:47:44 2025: BS 135 completed
Fri Feb 21 01:49:43 2025: BS 136 completed
Fri Feb 21 01:51:43 2025: BS 137 completed
Fri Feb 21 01:53:42 2025: BS 138 completed
Fri Feb 21 01:55:41 2025: BS 139 completed
Fri Feb 21 01:57:41 2025: BS 140 completed
Fri Feb 21 01:58:55 2025: Acquisition complete
