# Supplementary material for: Site-Divergent Oxidations within Venerable Macrolide Antibiotic Scaffolds Unveil Compounds with Broad Spectrum and Anti-MRSA Activities
Source: ACS Cent Sci. 2026 Mar 17;12(3):375–82. doi: 10.1021/acscentsci.5c02343 (PMC13022725; doi:10.1021/acscentsci.5c02343)
Supplement: Supplementary file 2 [file oc5c02343_si_002.zip › Erythromycin Analog Characterization 2,5',11,12/5'/NMR/OL-II-275/PROTON_01.fid 4/log]

Thu Feb 20 21:04:40 2025: Experiment started
Thu Feb 20 21:08:18 2025: BS 1 completed
Thu Feb 20 21:11:52 2025: BS 2 completed
Thu Feb 20 21:15:27 2025: BS 3 completed
Thu Feb 20 21:19:02 2025: Acquisition complete
