# Supplementary material for: Site-Divergent Oxidations within Venerable Macrolide Antibiotic Scaffolds Unveil Compounds with Broad Spectrum and Anti-MRSA Activities
Source: ACS Cent Sci. 2026 Mar 17;12(3):375–82. doi: 10.1021/acscentsci.5c02343 (PMC13022725; doi:10.1021/acscentsci.5c02343)
Supplement: Supplementary file 2 [file oc5c02343_si_002.zip › Erythromycin Analog Characterization 2,5',11,12/12/NMR/OL-III-041B-suite/HSQCAD_01.fid/log]

Fri Mar 21 19:48:38 2025: Experiment started
Fri Mar 21 19:49:23 2025: BS 1 completed
Fri Mar 21 19:49:28 2025: BS 2 completed
Fri Mar 21 19:49:32 2025: BS 3 completed
Fri Mar 21 19:49:42 2025: BS 1 completed
Fri Mar 21 19:49:47 2025: BS 2 completed
Fri Mar 21 19:49:52 2025: BS 3 completed
Fri Mar 21 19:50:01 2025: BS 1 completed
Fri Mar 21 19:50:06 2025: BS 2 completed
Fri Mar 21 19:50:11 2025: BS 3 completed
Fri Mar 21 19:50:20 2025: BS 1 completed
Fri Mar 21 19:50:25 2025: BS 2 completed
Fri Mar 21 19:50:30 2025: BS 3 completed
Fri Mar 21 19:50:39 2025: BS 1 completed
Fri Mar 21 19:50:44 2025: BS 2 completed
Fri Mar 21 19:50:49 2025: BS 3 completed
Fri Mar 21 19:50:58 2025: BS 1 completed
Fri Mar 21 19:51:03 2025: BS 2 completed
Fri Mar 21 19:51:08 2025: BS 3 completed
Fri Mar 21 19:51:17 2025: BS 1 completed
Fri Mar 21 19:51:22 2025: BS 2 completed
Fri Mar 21 19:51:27 2025: BS 3 completed
Fri Mar 21 19:51:37 2025: BS 1 completed
Fri Mar 21 19:51:41 2025: BS 2 completed
Fri Mar 21 19:51:46 2025: BS 3 completed
Fri Mar 21 19:51:56 2025: BS 1 completed
Fri Mar 21 19:52:00 2025: BS 2 completed
Fri Mar 21 19:52:05 2025: BS 3 completed
Fri Mar 21 19:52:15 2025: BS 1 completed
Fri Mar 21 19:52:20 2025: BS 2 completed
Fri Mar 21 19:52:24 2025: BS 3 completed
Fri Mar 21 19:52:34 2025: BS 1 completed
Fri Mar 21 19:52:39 2025: BS 2 completed
Fri Mar 21 19:52:43 2025: BS 3 completed
Fri Mar 21 19:52:53 2025: BS 1 completed
Fri Mar 21 19:52:58 2025: BS 2 completed
Fri Mar 21 19:53:03 2025: BS 3 completed
Fri Mar 21 19:53:12 2025: BS 1 completed
Fri Mar 21 19:53:17 2025: BS 2 completed
Fri Mar 21 19:53:22 2025: BS 3 completed
Fri Mar 21 19:53:31 2025: BS 1 completed
Fri Mar 21 19:53:36 2025: BS 2 completed
Fri Mar 21 19:53:41 2025: BS 3 completed
Fri Mar 21 19:53:50 2025: BS 1 completed
Fri Mar 21 19:53:55 2025: BS 2 completed
Fri Mar 21 19:54:00 2025: BS 3 completed
Fri Mar 21 19:54:09 2025: BS 1 completed
Fri Mar 21 19:54:14 2025: BS 2 completed
Fri Mar 21 19:54:19 2025: BS 3 completed
Fri Mar 21 19:54:28 2025: BS 1 completed
Fri Mar 21 19:54:33 2025: BS 2 completed
Fri Mar 21 19:54:38 2025: BS 3 completed
Fri Mar 21 19:54:48 2025: BS 1 completed
Fri Mar 21 19:54:52 2025: BS 2 completed
Fri Mar 21 19:54:57 2025: BS 3 completed
Fri Mar 21 19:55:07 2025: BS 1 completed
Fri Mar 21 19:55:11 2025: BS 2 completed
Fri Mar 21 19:55:16 2025: BS 3 completed
Fri Mar 21 19:55:26 2025: BS 1 completed
Fri Mar 21 19:55:31 2025: BS 2 completed
Fri Mar 21 19:55:35 2025: BS 3 completed
Fri Mar 21 19:55:45 2025: BS 1 completed
Fri Mar 21 19:55:50 2025: BS 2 completed
Fri Mar 21 19:55:54 2025: BS 3 completed
Fri Mar 21 19:56:04 2025: BS 1 completed
Fri Mar 21 19:56:09 2025: BS 2 completed
Fri Mar 21 19:56:14 2025: BS 3 completed
Fri Mar 21 19:56:23 2025: BS 1 completed
Fri Mar 21 19:56:28 2025: BS 2 completed
Fri Mar 21 19:56:33 2025: BS 3 completed
Fri Mar 21 19:56:42 2025: BS 1 completed
Fri Mar 21 19:56:47 2025: BS 2 completed
Fri Mar 21 19:56:52 2025: BS 3 completed
Fri Mar 21 19:57:01 2025: BS 1 completed
Fri Mar 21 19:57:06 2025: BS 2 completed
Fri Mar 21 19:57:11 2025: BS 3 completed
Fri Mar 21 19:57:20 2025: BS 1 completed
Fri Mar 21 19:57:25 2025: BS 2 completed
Fri Mar 21 19:57:30 2025: BS 3 completed
Fri Mar 21 19:57:39 2025: BS 1 completed
Fri Mar 21 19:57:44 2025: BS 2 completed
Fri Mar 21 19:57:49 2025: BS 3 completed
Fri Mar 21 19:57:59 2025: BS 1 completed
Fri Mar 21 19:58:03 2025: BS 2 completed
Fri Mar 21 19:58:08 2025: BS 3 completed
Fri Mar 21 19:58:18 2025: BS 1 completed
Fri Mar 21 19:58:22 2025: BS 2 completed
Fri Mar 21 19:58:27 2025: BS 3 completed
Fri Mar 21 19:58:37 2025: BS 1 completed
Fri Mar 21 19:58:42 2025: BS 2 completed
Fri Mar 21 19:58:46 2025: BS 3 completed
Fri Mar 21 19:58:56 2025: BS 1 completed
Fri Mar 21 19:59:01 2025: BS 2 completed
Fri Mar 21 19:59:05 2025: BS 3 completed
Fri Mar 21 19:59:15 2025: BS 1 completed
Fri Mar 21 19:59:20 2025: BS 2 completed
Fri Mar 21 19:59:25 2025: BS 3 completed
Fri Mar 21 19:59:34 2025: BS 1 completed
Fri Mar 21 19:59:39 2025: BS 2 completed
Fri Mar 21 19:59:44 2025: BS 3 completed
Fri Mar 21 19:59:53 2025: BS 1 completed
Fri Mar 21 19:59:58 2025: BS 2 completed
Fri Mar 21 20:00:03 2025: BS 3 completed
Fri Mar 21 20:00:12 2025: BS 1 completed
Fri Mar 21 20:00:17 2025: BS 2 completed
Fri Mar 21 20:00:22 2025: BS 3 completed
Fri Mar 21 20:00:31 2025: BS 1 completed
Fri Mar 21 20:00:36 2025: BS 2 completed
Fri Mar 21 20:00:41 2025: BS 3 completed
Fri Mar 21 20:00:50 2025: BS 1 completed
Fri Mar 21 20:00:55 2025: BS 2 completed
Fri Mar 21 20:01:00 2025: BS 3 completed
Fri Mar 21 20:01:10 2025: BS 1 completed
Fri Mar 21 20:01:14 2025: BS 2 completed
Fri Mar 21 20:01:19 2025: BS 3 completed
Fri Mar 21 20:01:29 2025: BS 1 completed
Fri Mar 21 20:01:33 2025: BS 2 completed
Fri Mar 21 20:01:38 2025: BS 3 completed
Fri Mar 21 20:01:48 2025: BS 1 completed
Fri Mar 21 20:01:53 2025: BS 2 completed
Fri Mar 21 20:01:57 2025: BS 3 completed
Fri Mar 21 20:02:07 2025: BS 1 completed
Fri Mar 21 20:02:12 2025: BS 2 completed
Fri Mar 21 20:02:16 2025: BS 3 completed
Fri Mar 21 20:02:26 2025: BS 1 completed
Fri Mar 21 20:02:31 2025: BS 2 completed
Fri Mar 21 20:02:36 2025: BS 3 completed
Fri Mar 21 20:02:45 2025: BS 1 completed
Fri Mar 21 20:02:50 2025: BS 2 completed
Fri Mar 21 20:02:55 2025: BS 3 completed
Fri Mar 21 20:03:04 2025: BS 1 completed
Fri Mar 21 20:03:09 2025: BS 2 completed
Fri Mar 21 20:03:14 2025: BS 3 completed
Fri Mar 21 20:03:23 2025: BS 1 completed
Fri Mar 21 20:03:28 2025: BS 2 completed
Fri Mar 21 20:03:33 2025: BS 3 completed
Fri Mar 21 20:03:42 2025: BS 1 completed
Fri Mar 21 20:03:47 2025: BS 2 completed
Fri Mar 21 20:03:52 2025: BS 3 completed
Fri Mar 21 20:04:02 2025: BS 1 completed
Fri Mar 21 20:04:06 2025: BS 2 completed
Fri Mar 21 20:04:11 2025: BS 3 completed
Fri Mar 21 20:04:21 2025: BS 1 completed
Fri Mar 21 20:04:25 2025: BS 2 completed
Fri Mar 21 20:04:30 2025: BS 3 completed
Fri Mar 21 20:04:40 2025: BS 1 completed
Fri Mar 21 20:04:45 2025: BS 2 completed
Fri Mar 21 20:04:49 2025: BS 3 completed
Fri Mar 21 20:04:59 2025: BS 1 completed
Fri Mar 21 20:05:04 2025: BS 2 completed
Fri Mar 21 20:05:08 2025: BS 3 completed
Fri Mar 21 20:05:18 2025: BS 1 completed
Fri Mar 21 20:05:23 2025: BS 2 completed
Fri Mar 21 20:05:28 2025: BS 3 completed
Fri Mar 21 20:05:37 2025: BS 1 completed
Fri Mar 21 20:05:42 2025: BS 2 completed
Fri Mar 21 20:05:47 2025: BS 3 completed
Fri Mar 21 20:05:56 2025: BS 1 completed
Fri Mar 21 20:06:01 2025: BS 2 completed
Fri Mar 21 20:06:06 2025: BS 3 completed
Fri Mar 21 20:06:15 2025: BS 1 completed
Fri Mar 21 20:06:20 2025: BS 2 completed
Fri Mar 21 20:06:25 2025: BS 3 completed
Fri Mar 21 20:06:34 2025: BS 1 completed
Fri Mar 21 20:06:39 2025: BS 2 completed
Fri Mar 21 20:06:44 2025: BS 3 completed
Fri Mar 21 20:06:54 2025: BS 1 completed
Fri Mar 21 20:06:58 2025: BS 2 completed
Fri Mar 21 20:07:03 2025: BS 3 completed
Fri Mar 21 20:07:13 2025: BS 1 completed
Fri Mar 21 20:07:17 2025: BS 2 completed
Fri Mar 21 20:07:22 2025: BS 3 completed
Fri Mar 21 20:07:32 2025: BS 1 completed
Fri Mar 21 20:07:37 2025: BS 2 completed
Fri Mar 21 20:07:41 2025: BS 3 completed
Fri Mar 21 20:07:51 2025: BS 1 completed
Fri Mar 21 20:07:56 2025: BS 2 completed
Fri Mar 21 20:08:00 2025: BS 3 completed
Fri Mar 21 20:08:10 2025: BS 1 completed
Fri Mar 21 20:08:15 2025: BS 2 completed
Fri Mar 21 20:08:20 2025: BS 3 completed
Fri Mar 21 20:08:29 2025: BS 1 completed
Fri Mar 21 20:08:34 2025: BS 2 completed
Fri Mar 21 20:08:39 2025: BS 3 completed
Fri Mar 21 20:08:48 2025: BS 1 completed
Fri Mar 21 20:08:53 2025: BS 2 completed
Fri Mar 21 20:08:58 2025: BS 3 completed
Fri Mar 21 20:09:07 2025: BS 1 completed
Fri Mar 21 20:09:12 2025: BS 2 completed
Fri Mar 21 20:09:17 2025: BS 3 completed
Fri Mar 21 20:09:26 2025: BS 1 completed
Fri Mar 21 20:09:31 2025: BS 2 completed
Fri Mar 21 20:09:36 2025: BS 3 completed
Fri Mar 21 20:09:46 2025: BS 1 completed
Fri Mar 21 20:09:50 2025: BS 2 completed
Fri Mar 21 20:09:55 2025: BS 3 completed
Fri Mar 21 20:10:05 2025: BS 1 completed
Fri Mar 21 20:10:09 2025: BS 2 completed
Fri Mar 21 20:10:14 2025: BS 3 completed
Fri Mar 21 20:10:24 2025: BS 1 completed
Fri Mar 21 20:10:29 2025: BS 2 completed
Fri Mar 21 20:10:33 2025: BS 3 completed
Fri Mar 21 20:10:43 2025: BS 1 completed
Fri Mar 21 20:10:48 2025: BS 2 completed
Fri Mar 21 20:10:52 2025: BS 3 completed
Fri Mar 21 20:11:02 2025: BS 1 completed
Fri Mar 21 20:11:07 2025: BS 2 completed
Fri Mar 21 20:11:12 2025: BS 3 completed
Fri Mar 21 20:11:21 2025: BS 1 completed
Fri Mar 21 20:11:26 2025: BS 2 completed
Fri Mar 21 20:11:31 2025: BS 3 completed
Fri Mar 21 20:11:40 2025: BS 1 completed
Fri Mar 21 20:11:45 2025: BS 2 completed
Fri Mar 21 20:11:50 2025: BS 3 completed
Fri Mar 21 20:11:59 2025: BS 1 completed
Fri Mar 21 20:12:04 2025: BS 2 completed
Fri Mar 21 20:12:09 2025: BS 3 completed
Fri Mar 21 20:12:18 2025: BS 1 completed
Fri Mar 21 20:12:23 2025: BS 2 completed
Fri Mar 21 20:12:28 2025: BS 3 completed
Fri Mar 21 20:12:38 2025: BS 1 completed
Fri Mar 21 20:12:42 2025: BS 2 completed
Fri Mar 21 20:12:47 2025: BS 3 completed
Fri Mar 21 20:12:57 2025: BS 1 completed
Fri Mar 21 20:13:01 2025: BS 2 completed
Fri Mar 21 20:13:06 2025: BS 3 completed
Fri Mar 21 20:13:16 2025: BS 1 completed
Fri Mar 21 20:13:21 2025: BS 2 completed
Fri Mar 21 20:13:25 2025: BS 3 completed
Fri Mar 21 20:13:35 2025: BS 1 completed
Fri Mar 21 20:13:40 2025: BS 2 completed
Fri Mar 21 20:13:44 2025: BS 3 completed
Fri Mar 21 20:13:54 2025: BS 1 completed
Fri Mar 21 20:13:59 2025: BS 2 completed
Fri Mar 21 20:14:04 2025: BS 3 completed
Fri Mar 21 20:14:13 2025: BS 1 completed
Fri Mar 21 20:14:18 2025: BS 2 completed
Fri Mar 21 20:14:23 2025: BS 3 completed
Fri Mar 21 20:14:32 2025: BS 1 completed
Fri Mar 21 20:14:37 2025: BS 2 completed
Fri Mar 21 20:14:42 2025: BS 3 completed
Fri Mar 21 20:14:51 2025: BS 1 completed
Fri Mar 21 20:14:56 2025: BS 2 completed
Fri Mar 21 20:15:01 2025: BS 3 completed
Fri Mar 21 20:15:11 2025: BS 1 completed
Fri Mar 21 20:15:15 2025: BS 2 completed
Fri Mar 21 20:15:20 2025: BS 3 completed
Fri Mar 21 20:15:30 2025: BS 1 completed
Fri Mar 21 20:15:34 2025: BS 2 completed
Fri Mar 21 20:15:39 2025: BS 3 completed
Fri Mar 21 20:15:49 2025: BS 1 completed
Fri Mar 21 20:15:54 2025: BS 2 completed
Fri Mar 21 20:15:58 2025: BS 3 completed
Fri Mar 21 20:16:08 2025: BS 1 completed
Fri Mar 21 20:16:13 2025: BS 2 completed
Fri Mar 21 20:16:17 2025: BS 3 completed
Fri Mar 21 20:16:27 2025: BS 1 completed
Fri Mar 21 20:16:32 2025: BS 2 completed
Fri Mar 21 20:16:37 2025: BS 3 completed
Fri Mar 21 20:16:46 2025: BS 1 completed
Fri Mar 21 20:16:51 2025: BS 2 completed
Fri Mar 21 20:16:56 2025: BS 3 completed
Fri Mar 21 20:17:05 2025: BS 1 completed
Fri Mar 21 20:17:10 2025: BS 2 completed
Fri Mar 21 20:17:15 2025: BS 3 completed
Fri Mar 21 20:17:24 2025: BS 1 completed
Fri Mar 21 20:17:29 2025: BS 2 completed
Fri Mar 21 20:17:34 2025: BS 3 completed
Fri Mar 21 20:17:43 2025: BS 1 completed
Fri Mar 21 20:17:48 2025: BS 2 completed
Fri Mar 21 20:17:53 2025: BS 3 completed
Fri Mar 21 20:18:03 2025: BS 1 completed
Fri Mar 21 20:18:07 2025: BS 2 completed
Fri Mar 21 20:18:12 2025: BS 3 completed
Fri Mar 21 20:18:22 2025: BS 1 completed
Fri Mar 21 20:18:26 2025: BS 2 completed
Fri Mar 21 20:18:31 2025: BS 3 completed
Fri Mar 21 20:18:41 2025: BS 1 completed
Fri Mar 21 20:18:46 2025: BS 2 completed
Fri Mar 21 20:18:50 2025: BS 3 completed
Fri Mar 21 20:19:00 2025: BS 1 completed
Fri Mar 21 20:19:05 2025: BS 2 completed
Fri Mar 21 20:19:10 2025: BS 3 completed
Fri Mar 21 20:19:19 2025: BS 1 completed
Fri Mar 21 20:19:24 2025: BS 2 completed
Fri Mar 21 20:19:29 2025: BS 3 completed
Fri Mar 21 20:19:38 2025: BS 1 completed
Fri Mar 21 20:19:43 2025: BS 2 completed
Fri Mar 21 20:19:48 2025: BS 3 completed
Fri Mar 21 20:19:57 2025: BS 1 completed
Fri Mar 21 20:20:02 2025: BS 2 completed
Fri Mar 21 20:20:07 2025: BS 3 completed
Fri Mar 21 20:20:16 2025: BS 1 completed
Fri Mar 21 20:20:21 2025: BS 2 completed
Fri Mar 21 20:20:26 2025: BS 3 completed
Fri Mar 21 20:20:36 2025: BS 1 completed
Fri Mar 21 20:20:40 2025: BS 2 completed
Fri Mar 21 20:20:45 2025: BS 3 completed
Fri Mar 21 20:20:55 2025: BS 1 completed
Fri Mar 21 20:20:59 2025: BS 2 completed
Fri Mar 21 20:21:04 2025: BS 3 completed
Fri Mar 21 20:21:14 2025: BS 1 completed
Fri Mar 21 20:21:19 2025: BS 2 completed
Fri Mar 21 20:21:23 2025: BS 3 completed
Fri Mar 21 20:21:33 2025: BS 1 completed
Fri Mar 21 20:21:38 2025: BS 2 completed
Fri Mar 21 20:21:43 2025: BS 3 completed
Fri Mar 21 20:21:52 2025: BS 1 completed
Fri Mar 21 20:21:57 2025: BS 2 completed
Fri Mar 21 20:22:02 2025: BS 3 completed
Fri Mar 21 20:22:11 2025: BS 1 completed
Fri Mar 21 20:22:16 2025: BS 2 completed
Fri Mar 21 20:22:21 2025: BS 3 completed
Fri Mar 21 20:22:30 2025: BS 1 completed
Fri Mar 21 20:22:35 2025: BS 2 completed
Fri Mar 21 20:22:40 2025: BS 3 completed
Fri Mar 21 20:22:49 2025: BS 1 completed
Fri Mar 21 20:22:54 2025: BS 2 completed
Fri Mar 21 20:22:59 2025: BS 3 completed
Fri Mar 21 20:23:09 2025: BS 1 completed
Fri Mar 21 20:23:13 2025: BS 2 completed
Fri Mar 21 20:23:18 2025: BS 3 completed
Fri Mar 21 20:23:28 2025: BS 1 completed
Fri Mar 21 20:23:32 2025: BS 2 completed
Fri Mar 21 20:23:37 2025: BS 3 completed
Fri Mar 21 20:23:47 2025: BS 1 completed
Fri Mar 21 20:23:52 2025: BS 2 completed
Fri Mar 21 20:23:56 2025: BS 3 completed
Fri Mar 21 20:24:06 2025: BS 1 completed
Fri Mar 21 20:24:11 2025: BS 2 completed
Fri Mar 21 20:24:16 2025: BS 3 completed
Fri Mar 21 20:24:25 2025: BS 1 completed
Fri Mar 21 20:24:30 2025: BS 2 completed
Fri Mar 21 20:24:35 2025: BS 3 completed
Fri Mar 21 20:24:44 2025: BS 1 completed
Fri Mar 21 20:24:49 2025: BS 2 completed
Fri Mar 21 20:24:54 2025: BS 3 completed
Fri Mar 21 20:25:03 2025: BS 1 completed
Fri Mar 21 20:25:08 2025: BS 2 completed
Fri Mar 21 20:25:13 2025: BS 3 completed
Fri Mar 21 20:25:22 2025: BS 1 completed
Fri Mar 21 20:25:27 2025: BS 2 completed
Fri Mar 21 20:25:32 2025: BS 3 completed
Fri Mar 21 20:25:42 2025: BS 1 completed
Fri Mar 21 20:25:46 2025: BS 2 completed
Fri Mar 21 20:25:51 2025: BS 3 completed
Fri Mar 21 20:26:01 2025: BS 1 completed
Fri Mar 21 20:26:06 2025: BS 2 completed
Fri Mar 21 20:26:10 2025: BS 3 completed
Fri Mar 21 20:26:20 2025: BS 1 completed
Fri Mar 21 20:26:25 2025: BS 2 completed
Fri Mar 21 20:26:29 2025: BS 3 completed
Fri Mar 21 20:26:39 2025: BS 1 completed
Fri Mar 21 20:26:44 2025: BS 2 completed
Fri Mar 21 20:26:49 2025: BS 3 completed
Fri Mar 21 20:26:58 2025: BS 1 completed
Fri Mar 21 20:27:03 2025: BS 2 completed
Fri Mar 21 20:27:08 2025: BS 3 completed
Fri Mar 21 20:27:17 2025: BS 1 completed
Fri Mar 21 20:27:22 2025: BS 2 completed
Fri Mar 21 20:27:27 2025: BS 3 completed
Fri Mar 21 20:27:36 2025: BS 1 completed
Fri Mar 21 20:27:41 2025: BS 2 completed
Fri Mar 21 20:27:46 2025: BS 3 completed
Fri Mar 21 20:27:56 2025: BS 1 completed
Fri Mar 21 20:28:00 2025: BS 2 completed
Fri Mar 21 20:28:05 2025: BS 3 completed
Fri Mar 21 20:28:15 2025: BS 1 completed
Fri Mar 21 20:28:19 2025: BS 2 completed
Fri Mar 21 20:28:24 2025: BS 3 completed
Fri Mar 21 20:28:34 2025: BS 1 completed
Fri Mar 21 20:28:39 2025: BS 2 completed
Fri Mar 21 20:28:43 2025: BS 3 completed
Fri Mar 21 20:28:53 2025: BS 1 completed
Fri Mar 21 20:28:58 2025: BS 2 completed
Fri Mar 21 20:29:02 2025: BS 3 completed
Fri Mar 21 20:29:12 2025: BS 1 completed
Fri Mar 21 20:29:17 2025: BS 2 completed
Fri Mar 21 20:29:22 2025: BS 3 completed
Fri Mar 21 20:29:31 2025: BS 1 completed
Fri Mar 21 20:29:36 2025: BS 2 completed
Fri Mar 21 20:29:41 2025: BS 3 completed
Fri Mar 21 20:29:50 2025: BS 1 completed
Fri Mar 21 20:29:55 2025: BS 2 completed
Fri Mar 21 20:30:00 2025: BS 3 completed
Fri Mar 21 20:30:09 2025: BS 1 completed
Fri Mar 21 20:30:14 2025: BS 2 completed
Fri Mar 21 20:30:19 2025: BS 3 completed
Fri Mar 21 20:30:29 2025: BS 1 completed
Fri Mar 21 20:30:33 2025: BS 2 completed
Fri Mar 21 20:30:38 2025: BS 3 completed
Fri Mar 21 20:30:48 2025: BS 1 completed
Fri Mar 21 20:30:52 2025: BS 2 completed
Fri Mar 21 20:30:57 2025: BS 3 completed
Fri Mar 21 20:31:07 2025: BS 1 completed
Fri Mar 21 20:31:12 2025: BS 2 completed
Fri Mar 21 20:31:16 2025: BS 3 completed
Fri Mar 21 20:31:26 2025: BS 1 completed
Fri Mar 21 20:31:31 2025: BS 2 completed
Fri Mar 21 20:31:36 2025: BS 3 completed
Fri Mar 21 20:31:45 2025: BS 1 completed
Fri Mar 21 20:31:50 2025: BS 2 completed
Fri Mar 21 20:31:55 2025: BS 3 completed
Fri Mar 21 20:32:04 2025: BS 1 completed
Fri Mar 21 20:32:09 2025: BS 2 completed
Fri Mar 21 20:32:14 2025: BS 3 completed
Fri Mar 21 20:32:23 2025: BS 1 completed
Fri Mar 21 20:32:28 2025: BS 2 completed
Fri Mar 21 20:32:33 2025: BS 3 completed
Fri Mar 21 20:32:43 2025: BS 1 completed
Fri Mar 21 20:32:47 2025: BS 2 completed
Fri Mar 21 20:32:52 2025: BS 3 completed
Fri Mar 21 20:33:02 2025: BS 1 completed
Fri Mar 21 20:33:06 2025: BS 2 completed
Fri Mar 21 20:33:11 2025: BS 3 completed
Fri Mar 21 20:33:21 2025: BS 1 completed
Fri Mar 21 20:33:26 2025: BS 2 completed
Fri Mar 21 20:33:30 2025: BS 3 completed
Fri Mar 21 20:33:40 2025: BS 1 completed
Fri Mar 21 20:33:45 2025: BS 2 completed
Fri Mar 21 20:33:50 2025: BS 3 completed
Fri Mar 21 20:33:59 2025: BS 1 completed
Fri Mar 21 20:34:04 2025: BS 2 completed
Fri Mar 21 20:34:09 2025: BS 3 completed
Fri Mar 21 20:34:18 2025: BS 1 completed
Fri Mar 21 20:34:23 2025: BS 2 completed
Fri Mar 21 20:34:28 2025: BS 3 completed
Fri Mar 21 20:34:37 2025: BS 1 completed
Fri Mar 21 20:34:42 2025: BS 2 completed
Fri Mar 21 20:34:47 2025: BS 3 completed
Fri Mar 21 20:34:56 2025: BS 1 completed
Fri Mar 21 20:35:01 2025: BS 2 completed
Fri Mar 21 20:35:06 2025: BS 3 completed
Fri Mar 21 20:35:16 2025: BS 1 completed
Fri Mar 21 20:35:20 2025: BS 2 completed
Fri Mar 21 20:35:25 2025: BS 3 completed
Fri Mar 21 20:35:35 2025: BS 1 completed
Fri Mar 21 20:35:40 2025: BS 2 completed
Fri Mar 21 20:35:44 2025: BS 3 completed
Fri Mar 21 20:35:54 2025: BS 1 completed
Fri Mar 21 20:35:59 2025: BS 2 completed
Fri Mar 21 20:36:03 2025: BS 3 completed
Fri Mar 21 20:36:13 2025: BS 1 completed
Fri Mar 21 20:36:18 2025: BS 2 completed
Fri Mar 21 20:36:23 2025: BS 3 completed
Fri Mar 21 20:36:32 2025: BS 1 completed
Fri Mar 21 20:36:37 2025: BS 2 completed
Fri Mar 21 20:36:42 2025: BS 3 completed
Fri Mar 21 20:36:51 2025: BS 1 completed
Fri Mar 21 20:36:56 2025: BS 2 completed
Fri Mar 21 20:37:01 2025: BS 3 completed
Fri Mar 21 20:37:10 2025: BS 1 completed
Fri Mar 21 20:37:15 2025: BS 2 completed
Fri Mar 21 20:37:20 2025: BS 3 completed
Fri Mar 21 20:37:30 2025: BS 1 completed
Fri Mar 21 20:37:34 2025: BS 2 completed
Fri Mar 21 20:37:39 2025: BS 3 completed
Fri Mar 21 20:37:49 2025: BS 1 completed
Fri Mar 21 20:37:54 2025: BS 2 completed
Fri Mar 21 20:37:58 2025: BS 3 completed
Fri Mar 21 20:38:08 2025: BS 1 completed
Fri Mar 21 20:38:13 2025: BS 2 completed
Fri Mar 21 20:38:17 2025: BS 3 completed
Fri Mar 21 20:38:27 2025: BS 1 completed
Fri Mar 21 20:38:32 2025: BS 2 completed
Fri Mar 21 20:38:37 2025: BS 3 completed
Fri Mar 21 20:38:46 2025: BS 1 completed
Fri Mar 21 20:38:51 2025: BS 2 completed
Fri Mar 21 20:38:56 2025: BS 3 completed
Fri Mar 21 20:39:05 2025: BS 1 completed
Fri Mar 21 20:39:10 2025: BS 2 completed
Fri Mar 21 20:39:15 2025: BS 3 completed
Fri Mar 21 20:39:24 2025: BS 1 completed
Fri Mar 21 20:39:29 2025: BS 2 completed
Fri Mar 21 20:39:34 2025: BS 3 completed
Fri Mar 21 20:39:44 2025: BS 1 completed
Fri Mar 21 20:39:48 2025: BS 2 completed
Fri Mar 21 20:39:53 2025: BS 3 completed
Fri Mar 21 20:40:03 2025: BS 1 completed
Fri Mar 21 20:40:08 2025: BS 2 completed
Fri Mar 21 20:40:12 2025: BS 3 completed
Fri Mar 21 20:40:22 2025: BS 1 completed
Fri Mar 21 20:40:27 2025: BS 2 completed
Fri Mar 21 20:40:31 2025: BS 3 completed
Fri Mar 21 20:40:41 2025: BS 1 completed
Fri Mar 21 20:40:46 2025: BS 2 completed
Fri Mar 21 20:40:51 2025: BS 3 completed
Fri Mar 21 20:41:00 2025: BS 1 completed
Fri Mar 21 20:41:05 2025: BS 2 completed
Fri Mar 21 20:41:10 2025: BS 3 completed
Fri Mar 21 20:41:19 2025: BS 1 completed
Fri Mar 21 20:41:24 2025: BS 2 completed
Fri Mar 21 20:41:29 2025: BS 3 completed
Fri Mar 21 20:41:38 2025: BS 1 completed
Fri Mar 21 20:41:43 2025: BS 2 completed
Fri Mar 21 20:41:48 2025: BS 3 completed
Fri Mar 21 20:41:58 2025: BS 1 completed
Fri Mar 21 20:42:02 2025: BS 2 completed
Fri Mar 21 20:42:07 2025: BS 3 completed
Fri Mar 21 20:42:17 2025: BS 1 completed
Fri Mar 21 20:42:22 2025: BS 2 completed
Fri Mar 21 20:42:26 2025: BS 3 completed
Fri Mar 21 20:42:36 2025: BS 1 completed
Fri Mar 21 20:42:41 2025: BS 2 completed
Fri Mar 21 20:42:45 2025: BS 3 completed
Fri Mar 21 20:42:55 2025: BS 1 completed
Fri Mar 21 20:43:00 2025: BS 2 completed
Fri Mar 21 20:43:05 2025: BS 3 completed
Fri Mar 21 20:43:14 2025: BS 1 completed
Fri Mar 21 20:43:19 2025: BS 2 completed
Fri Mar 21 20:43:24 2025: BS 3 completed
Fri Mar 21 20:43:33 2025: BS 1 completed
Fri Mar 21 20:43:38 2025: BS 2 completed
Fri Mar 21 20:43:43 2025: BS 3 completed
Fri Mar 21 20:43:52 2025: BS 1 completed
Fri Mar 21 20:43:57 2025: BS 2 completed
Fri Mar 21 20:44:02 2025: BS 3 completed
Fri Mar 21 20:44:12 2025: BS 1 completed
Fri Mar 21 20:44:16 2025: BS 2 completed
Fri Mar 21 20:44:21 2025: BS 3 completed
Fri Mar 21 20:44:31 2025: BS 1 completed
Fri Mar 21 20:44:36 2025: BS 2 completed
Fri Mar 21 20:44:40 2025: BS 3 completed
Fri Mar 21 20:44:50 2025: BS 1 completed
Fri Mar 21 20:44:55 2025: BS 2 completed
Fri Mar 21 20:45:00 2025: BS 3 completed
Fri Mar 21 20:45:09 2025: BS 1 completed
Fri Mar 21 20:45:14 2025: BS 2 completed
Fri Mar 21 20:45:19 2025: BS 3 completed
Fri Mar 21 20:45:28 2025: BS 1 completed
Fri Mar 21 20:45:33 2025: BS 2 completed
Fri Mar 21 20:45:38 2025: BS 3 completed
Fri Mar 21 20:45:47 2025: BS 1 completed
Fri Mar 21 20:45:52 2025: BS 2 completed
Fri Mar 21 20:45:57 2025: BS 3 completed
Fri Mar 21 20:46:07 2025: BS 1 completed
Fri Mar 21 20:46:11 2025: BS 2 completed
Fri Mar 21 20:46:16 2025: BS 3 completed
Fri Mar 21 20:46:26 2025: BS 1 completed
Fri Mar 21 20:46:30 2025: BS 2 completed
Fri Mar 21 20:46:35 2025: BS 3 completed
Fri Mar 21 20:46:45 2025: BS 1 completed
Fri Mar 21 20:46:50 2025: BS 2 completed
Fri Mar 21 20:46:54 2025: BS 3 completed
Fri Mar 21 20:47:04 2025: BS 1 completed
Fri Mar 21 20:47:09 2025: BS 2 completed
Fri Mar 21 20:47:14 2025: BS 3 completed
Fri Mar 21 20:47:23 2025: BS 1 completed
Fri Mar 21 20:47:28 2025: BS 2 completed
Fri Mar 21 20:47:33 2025: BS 3 completed
Fri Mar 21 20:47:42 2025: BS 1 completed
Fri Mar 21 20:47:47 2025: BS 2 completed
Fri Mar 21 20:47:52 2025: BS 3 completed
Fri Mar 21 20:48:01 2025: BS 1 completed
Fri Mar 21 20:48:06 2025: BS 2 completed
Fri Mar 21 20:48:11 2025: BS 3 completed
Fri Mar 21 20:48:21 2025: BS 1 completed
Fri Mar 21 20:48:25 2025: BS 2 completed
Fri Mar 21 20:48:30 2025: BS 3 completed
Fri Mar 21 20:48:40 2025: BS 1 completed
Fri Mar 21 20:48:45 2025: BS 2 completed
Fri Mar 21 20:48:49 2025: BS 3 completed
Fri Mar 21 20:48:59 2025: BS 1 completed
Fri Mar 21 20:49:04 2025: BS 2 completed
Fri Mar 21 20:49:08 2025: BS 3 completed
Fri Mar 21 20:49:18 2025: BS 1 completed
Fri Mar 21 20:49:23 2025: BS 2 completed
Fri Mar 21 20:49:28 2025: BS 3 completed
Fri Mar 21 20:49:37 2025: BS 1 completed
Fri Mar 21 20:49:42 2025: BS 2 completed
Fri Mar 21 20:49:47 2025: BS 3 completed
Fri Mar 21 20:49:56 2025: BS 1 completed
Fri Mar 21 20:50:01 2025: BS 2 completed
Fri Mar 21 20:50:06 2025: BS 3 completed
Fri Mar 21 20:50:15 2025: BS 1 completed
Fri Mar 21 20:50:20 2025: BS 2 completed
Fri Mar 21 20:50:25 2025: BS 3 completed
Fri Mar 21 20:50:35 2025: BS 1 completed
Fri Mar 21 20:50:39 2025: BS 2 completed
Fri Mar 21 20:50:44 2025: BS 3 completed
Fri Mar 21 20:50:54 2025: BS 1 completed
Fri Mar 21 20:50:59 2025: BS 2 completed
Fri Mar 21 20:51:03 2025: BS 3 completed
Fri Mar 21 20:51:13 2025: BS 1 completed
Fri Mar 21 20:51:18 2025: BS 2 completed
Fri Mar 21 20:51:23 2025: BS 3 completed
Fri Mar 21 20:51:32 2025: BS 1 completed
Fri Mar 21 20:51:37 2025: BS 2 completed
Fri Mar 21 20:51:42 2025: BS 3 completed
Fri Mar 21 20:51:51 2025: BS 1 completed
Fri Mar 21 20:51:56 2025: BS 2 completed
Fri Mar 21 20:52:01 2025: BS 3 completed
Fri Mar 21 20:52:10 2025: BS 1 completed
Fri Mar 21 20:52:15 2025: BS 2 completed
Fri Mar 21 20:52:20 2025: BS 3 completed
Fri Mar 21 20:52:30 2025: BS 1 completed
Fri Mar 21 20:52:34 2025: BS 2 completed
Fri Mar 21 20:52:39 2025: BS 3 completed
Fri Mar 21 20:52:49 2025: BS 1 completed
Fri Mar 21 20:52:54 2025: BS 2 completed
Fri Mar 21 20:52:58 2025: BS 3 completed
Fri Mar 21 20:53:08 2025: BS 1 completed
Fri Mar 21 20:53:13 2025: BS 2 completed
Fri Mar 21 20:53:17 2025: BS 3 completed
Fri Mar 21 20:53:27 2025: BS 1 completed
Fri Mar 21 20:53:32 2025: BS 2 completed
Fri Mar 21 20:53:37 2025: BS 3 completed
Fri Mar 21 20:53:46 2025: BS 1 completed
Fri Mar 21 20:53:51 2025: BS 2 completed
Fri Mar 21 20:53:56 2025: BS 3 completed
Fri Mar 21 20:54:05 2025: BS 1 completed
Fri Mar 21 20:54:10 2025: BS 2 completed
Fri Mar 21 20:54:15 2025: BS 3 completed
Fri Mar 21 20:54:25 2025: BS 1 completed
Fri Mar 21 20:54:29 2025: BS 2 completed
Fri Mar 21 20:54:34 2025: BS 3 completed
Fri Mar 21 20:54:44 2025: BS 1 completed
Fri Mar 21 20:54:48 2025: BS 2 completed
Fri Mar 21 20:54:53 2025: BS 3 completed
Fri Mar 21 20:55:03 2025: BS 1 completed
Fri Mar 21 20:55:08 2025: BS 2 completed
Fri Mar 21 20:55:12 2025: BS 3 completed
Fri Mar 21 20:55:22 2025: BS 1 completed
Fri Mar 21 20:55:27 2025: BS 2 completed
Fri Mar 21 20:55:32 2025: BS 3 completed
Fri Mar 21 20:55:41 2025: BS 1 completed
Fri Mar 21 20:55:46 2025: BS 2 completed
Fri Mar 21 20:55:51 2025: BS 3 completed
Fri Mar 21 20:56:00 2025: BS 1 completed
Fri Mar 21 20:56:05 2025: BS 2 completed
Fri Mar 21 20:56:10 2025: BS 3 completed
Fri Mar 21 20:56:19 2025: BS 1 completed
Fri Mar 21 20:56:24 2025: BS 2 completed
Fri Mar 21 20:56:29 2025: BS 3 completed
Fri Mar 21 20:56:39 2025: BS 1 completed
Fri Mar 21 20:56:43 2025: BS 2 completed
Fri Mar 21 20:56:48 2025: BS 3 completed
Fri Mar 21 20:56:58 2025: BS 1 completed
Fri Mar 21 20:57:03 2025: BS 2 completed
Fri Mar 21 20:57:07 2025: BS 3 completed
Fri Mar 21 20:57:17 2025: BS 1 completed
Fri Mar 21 20:57:22 2025: BS 2 completed
Fri Mar 21 20:57:27 2025: BS 3 completed
Fri Mar 21 20:57:36 2025: BS 1 completed
Fri Mar 21 20:57:41 2025: BS 2 completed
Fri Mar 21 20:57:46 2025: BS 3 completed
Fri Mar 21 20:57:55 2025: BS 1 completed
Fri Mar 21 20:58:00 2025: BS 2 completed
Fri Mar 21 20:58:05 2025: BS 3 completed
Fri Mar 21 20:58:14 2025: BS 1 completed
Fri Mar 21 20:58:19 2025: BS 2 completed
Fri Mar 21 20:58:24 2025: BS 3 completed
Fri Mar 21 20:58:34 2025: BS 1 completed
Fri Mar 21 20:58:38 2025: BS 2 completed
Fri Mar 21 20:58:43 2025: BS 3 completed
Fri Mar 21 20:58:53 2025: BS 1 completed
Fri Mar 21 20:58:58 2025: BS 2 completed
Fri Mar 21 20:59:02 2025: BS 3 completed
Fri Mar 21 20:59:12 2025: BS 1 completed
Fri Mar 21 20:59:17 2025: BS 2 completed
Fri Mar 21 20:59:22 2025: BS 3 completed
Fri Mar 21 20:59:31 2025: BS 1 completed
Fri Mar 21 20:59:36 2025: BS 2 completed
Fri Mar 21 20:59:41 2025: BS 3 completed
Fri Mar 21 20:59:50 2025: BS 1 completed
Fri Mar 21 20:59:55 2025: BS 2 completed
Fri Mar 21 21:00:00 2025: BS 3 completed
Fri Mar 21 21:00:09 2025: BS 1 completed
Fri Mar 21 21:00:14 2025: BS 2 completed
Fri Mar 21 21:00:19 2025: BS 3 completed
Fri Mar 21 21:00:29 2025: BS 1 completed
Fri Mar 21 21:00:33 2025: BS 2 completed
Fri Mar 21 21:00:38 2025: BS 3 completed
Fri Mar 21 21:00:48 2025: BS 1 completed
Fri Mar 21 21:00:53 2025: BS 2 completed
Fri Mar 21 21:00:57 2025: BS 3 completed
Fri Mar 21 21:01:07 2025: BS 1 completed
Fri Mar 21 21:01:12 2025: BS 2 completed
Fri Mar 21 21:01:16 2025: BS 3 completed
Fri Mar 21 21:01:26 2025: BS 1 completed
Fri Mar 21 21:01:31 2025: BS 2 completed
Fri Mar 21 21:01:36 2025: BS 3 completed
Fri Mar 21 21:01:45 2025: BS 1 completed
Fri Mar 21 21:01:50 2025: BS 2 completed
Fri Mar 21 21:01:55 2025: BS 3 completed
Fri Mar 21 21:02:04 2025: BS 1 completed
Fri Mar 21 21:02:09 2025: BS 2 completed
Fri Mar 21 21:02:14 2025: BS 3 completed
Fri Mar 21 21:02:24 2025: BS 1 completed
Fri Mar 21 21:02:28 2025: BS 2 completed
Fri Mar 21 21:02:33 2025: BS 3 completed
Fri Mar 21 21:02:43 2025: BS 1 completed
Fri Mar 21 21:02:48 2025: BS 2 completed
Fri Mar 21 21:02:52 2025: BS 3 completed
Fri Mar 21 21:03:02 2025: BS 1 completed
Fri Mar 21 21:03:07 2025: BS 2 completed
Fri Mar 21 21:03:11 2025: BS 3 completed
Fri Mar 21 21:03:21 2025: BS 1 completed
Fri Mar 21 21:03:26 2025: BS 2 completed
Fri Mar 21 21:03:31 2025: BS 3 completed
Fri Mar 21 21:03:40 2025: BS 1 completed
Fri Mar 21 21:03:45 2025: BS 2 completed
Fri Mar 21 21:03:50 2025: BS 3 completed
Fri Mar 21 21:03:59 2025: BS 1 completed
Fri Mar 21 21:04:04 2025: BS 2 completed
Fri Mar 21 21:04:09 2025: BS 3 completed
Fri Mar 21 21:04:19 2025: BS 1 completed
Fri Mar 21 21:04:23 2025: BS 2 completed
Fri Mar 21 21:04:28 2025: BS 3 completed
Fri Mar 21 21:04:38 2025: BS 1 completed
Fri Mar 21 21:04:43 2025: BS 2 completed
Fri Mar 21 21:04:47 2025: BS 3 completed
Fri Mar 21 21:04:57 2025: BS 1 completed
Fri Mar 21 21:05:02 2025: BS 2 completed
Fri Mar 21 21:05:06 2025: BS 3 completed
Fri Mar 21 21:05:16 2025: BS 1 completed
Fri Mar 21 21:05:21 2025: BS 2 completed
Fri Mar 21 21:05:26 2025: BS 3 completed
Fri Mar 21 21:05:35 2025: BS 1 completed
Fri Mar 21 21:05:40 2025: BS 2 completed
Fri Mar 21 21:05:45 2025: BS 3 completed
Fri Mar 21 21:05:54 2025: BS 1 completed
Fri Mar 21 21:05:59 2025: BS 2 completed
Fri Mar 21 21:06:04 2025: BS 3 completed
Fri Mar 21 21:06:14 2025: BS 1 completed
Fri Mar 21 21:06:18 2025: BS 2 completed
Fri Mar 21 21:06:23 2025: BS 3 completed
Fri Mar 21 21:06:33 2025: BS 1 completed
Fri Mar 21 21:06:38 2025: BS 2 completed
Fri Mar 21 21:06:42 2025: BS 3 completed
Fri Mar 21 21:06:52 2025: BS 1 completed
Fri Mar 21 21:06:57 2025: BS 2 completed
Fri Mar 21 21:07:02 2025: BS 3 completed
Fri Mar 21 21:07:11 2025: BS 1 completed
Fri Mar 21 21:07:16 2025: BS 2 completed
Fri Mar 21 21:07:21 2025: BS 3 completed
Fri Mar 21 21:07:30 2025: BS 1 completed
Fri Mar 21 21:07:35 2025: BS 2 completed
Fri Mar 21 21:07:40 2025: BS 3 completed
Fri Mar 21 21:07:49 2025: BS 1 completed
Fri Mar 21 21:07:54 2025: BS 2 completed
Fri Mar 21 21:07:59 2025: BS 3 completed
Fri Mar 21 21:08:09 2025: BS 1 completed
Fri Mar 21 21:08:13 2025: BS 2 completed
Fri Mar 21 21:08:18 2025: BS 3 completed
Fri Mar 21 21:08:28 2025: BS 1 completed
Fri Mar 21 21:08:33 2025: BS 2 completed
Fri Mar 21 21:08:37 2025: BS 3 completed
Fri Mar 21 21:08:47 2025: BS 1 completed
Fri Mar 21 21:08:52 2025: BS 2 completed
Fri Mar 21 21:08:57 2025: BS 3 completed
Fri Mar 21 21:09:06 2025: BS 1 completed
Fri Mar 21 21:09:11 2025: BS 2 completed
Fri Mar 21 21:09:16 2025: BS 3 completed
Fri Mar 21 21:09:25 2025: BS 1 completed
Fri Mar 21 21:09:30 2025: BS 2 completed
Fri Mar 21 21:09:35 2025: BS 3 completed
Fri Mar 21 21:09:44 2025: BS 1 completed
Fri Mar 21 21:09:49 2025: BS 2 completed
Fri Mar 21 21:09:54 2025: BS 3 completed
Fri Mar 21 21:10:04 2025: BS 1 completed
Fri Mar 21 21:10:08 2025: BS 2 completed
Fri Mar 21 21:10:13 2025: BS 3 completed
Fri Mar 21 21:10:23 2025: BS 1 completed
Fri Mar 21 21:10:28 2025: BS 2 completed
Fri Mar 21 21:10:32 2025: BS 3 completed
Fri Mar 21 21:10:42 2025: BS 1 completed
Fri Mar 21 21:10:47 2025: BS 2 completed
Fri Mar 21 21:10:52 2025: BS 3 completed
Fri Mar 21 21:11:01 2025: BS 1 completed
Fri Mar 21 21:11:06 2025: BS 2 completed
Fri Mar 21 21:11:11 2025: BS 3 completed
Fri Mar 21 21:11:20 2025: BS 1 completed
Fri Mar 21 21:11:25 2025: BS 2 completed
Fri Mar 21 21:11:30 2025: BS 3 completed
Fri Mar 21 21:11:40 2025: BS 1 completed
Fri Mar 21 21:11:44 2025: BS 2 completed
Fri Mar 21 21:11:49 2025: BS 3 completed
Fri Mar 21 21:11:59 2025: BS 1 completed
Fri Mar 21 21:12:03 2025: BS 2 completed
Fri Mar 21 21:12:08 2025: BS 3 completed
Fri Mar 21 21:12:18 2025: BS 1 completed
Fri Mar 21 21:12:23 2025: BS 2 completed
Fri Mar 21 21:12:27 2025: BS 3 completed
Fri Mar 21 21:12:37 2025: BS 1 completed
Fri Mar 21 21:12:42 2025: BS 2 completed
Fri Mar 21 21:12:47 2025: BS 3 completed
Fri Mar 21 21:12:56 2025: BS 1 completed
Fri Mar 21 21:13:01 2025: BS 2 completed
Fri Mar 21 21:13:06 2025: BS 3 completed
Fri Mar 21 21:13:15 2025: BS 1 completed
Fri Mar 21 21:13:20 2025: BS 2 completed
Fri Mar 21 21:13:25 2025: BS 3 completed
Fri Mar 21 21:13:35 2025: BS 1 completed
Fri Mar 21 21:13:39 2025: BS 2 completed
Fri Mar 21 21:13:44 2025: BS 3 completed
Fri Mar 21 21:13:54 2025: BS 1 completed
Fri Mar 21 21:13:59 2025: BS 2 completed
Fri Mar 21 21:14:03 2025: BS 3 completed
Fri Mar 21 21:14:13 2025: BS 1 completed
Fri Mar 21 21:14:18 2025: BS 2 completed
Fri Mar 21 21:14:23 2025: BS 3 completed
Fri Mar 21 21:14:32 2025: BS 1 completed
Fri Mar 21 21:14:37 2025: BS 2 completed
Fri Mar 21 21:14:42 2025: BS 3 completed
Fri Mar 21 21:14:51 2025: BS 1 completed
Fri Mar 21 21:14:56 2025: BS 2 completed
Fri Mar 21 21:15:01 2025: BS 3 completed
Fri Mar 21 21:15:10 2025: BS 1 completed
Fri Mar 21 21:15:15 2025: BS 2 completed
Fri Mar 21 21:15:20 2025: BS 3 completed
Fri Mar 21 21:15:30 2025: BS 1 completed
Fri Mar 21 21:15:34 2025: BS 2 completed
Fri Mar 21 21:15:39 2025: BS 3 completed
Fri Mar 21 21:15:49 2025: BS 1 completed
Fri Mar 21 21:15:54 2025: BS 2 completed
Fri Mar 21 21:15:58 2025: BS 3 completed
Fri Mar 21 21:16:08 2025: BS 1 completed
Fri Mar 21 21:16:13 2025: BS 2 completed
Fri Mar 21 21:16:18 2025: BS 3 completed
Fri Mar 21 21:16:27 2025: BS 1 completed
Fri Mar 21 21:16:32 2025: BS 2 completed
Fri Mar 21 21:16:37 2025: BS 3 completed
Fri Mar 21 21:16:46 2025: BS 1 completed
Fri Mar 21 21:16:51 2025: BS 2 completed
Fri Mar 21 21:16:56 2025: BS 3 completed
Fri Mar 21 21:17:06 2025: BS 1 completed
Fri Mar 21 21:17:10 2025: BS 2 completed
Fri Mar 21 21:17:15 2025: BS 3 completed
Fri Mar 21 21:17:25 2025: BS 1 completed
Fri Mar 21 21:17:30 2025: BS 2 completed
Fri Mar 21 21:17:34 2025: BS 3 completed
Fri Mar 21 21:17:44 2025: BS 1 completed
Fri Mar 21 21:17:49 2025: BS 2 completed
Fri Mar 21 21:17:53 2025: BS 3 completed
Fri Mar 21 21:18:03 2025: BS 1 completed
Fri Mar 21 21:18:08 2025: BS 2 completed
Fri Mar 21 21:18:13 2025: BS 3 completed
Fri Mar 21 21:18:22 2025: BS 1 completed
Fri Mar 21 21:18:27 2025: BS 2 completed
Fri Mar 21 21:18:32 2025: BS 3 completed
Fri Mar 21 21:18:41 2025: BS 1 completed
Fri Mar 21 21:18:46 2025: BS 2 completed
Fri Mar 21 21:18:51 2025: BS 3 completed
Fri Mar 21 21:19:01 2025: BS 1 completed
Fri Mar 21 21:19:05 2025: BS 2 completed
Fri Mar 21 21:19:10 2025: BS 3 completed
Fri Mar 21 21:19:20 2025: BS 1 completed
Fri Mar 21 21:19:25 2025: BS 2 completed
Fri Mar 21 21:19:29 2025: BS 3 completed
Fri Mar 21 21:19:39 2025: BS 1 completed
Fri Mar 21 21:19:44 2025: BS 2 completed
Fri Mar 21 21:19:49 2025: BS 3 completed
Fri Mar 21 21:19:58 2025: BS 1 completed
Fri Mar 21 21:20:03 2025: BS 2 completed
Fri Mar 21 21:20:08 2025: BS 3 completed
Fri Mar 21 21:20:17 2025: BS 1 completed
Fri Mar 21 21:20:22 2025: BS 2 completed
Fri Mar 21 21:20:27 2025: BS 3 completed
Fri Mar 21 21:20:37 2025: BS 1 completed
Fri Mar 21 21:20:41 2025: BS 2 completed
Fri Mar 21 21:20:46 2025: BS 3 completed
Fri Mar 21 21:20:56 2025: BS 1 completed
Fri Mar 21 21:21:01 2025: BS 2 completed
Fri Mar 21 21:21:05 2025: BS 3 completed
Fri Mar 21 21:21:15 2025: BS 1 completed
Fri Mar 21 21:21:20 2025: BS 2 completed
Fri Mar 21 21:21:25 2025: BS 3 completed
Fri Mar 21 21:21:34 2025: BS 1 completed
Fri Mar 21 21:21:39 2025: BS 2 completed
Fri Mar 21 21:21:44 2025: BS 3 completed
Fri Mar 21 21:21:53 2025: BS 1 completed
Fri Mar 21 21:21:58 2025: BS 2 completed
Fri Mar 21 21:22:03 2025: BS 3 completed
Fri Mar 21 21:22:12 2025: BS 1 completed
Fri Mar 21 21:22:17 2025: BS 2 completed
Fri Mar 21 21:22:22 2025: BS 3 completed
Fri Mar 21 21:22:32 2025: BS 1 completed
Fri Mar 21 21:22:36 2025: BS 2 completed
Fri Mar 21 21:22:41 2025: BS 3 completed
Fri Mar 21 21:22:51 2025: BS 1 completed
Fri Mar 21 21:22:56 2025: BS 2 completed
Fri Mar 21 21:23:00 2025: BS 3 completed
Fri Mar 21 21:23:10 2025: BS 1 completed
Fri Mar 21 21:23:15 2025: BS 2 completed
Fri Mar 21 21:23:20 2025: BS 3 completed
Fri Mar 21 21:23:29 2025: BS 1 completed
Fri Mar 21 21:23:34 2025: BS 2 completed
Fri Mar 21 21:23:39 2025: BS 3 completed
Fri Mar 21 21:23:48 2025: BS 1 completed
Fri Mar 21 21:23:53 2025: BS 2 completed
Fri Mar 21 21:23:58 2025: BS 3 completed
Fri Mar 21 21:24:08 2025: BS 1 completed
Fri Mar 21 21:24:12 2025: BS 2 completed
Fri Mar 21 21:24:17 2025: BS 3 completed
Fri Mar 21 21:24:27 2025: BS 1 completed
Fri Mar 21 21:24:32 2025: BS 2 completed
Fri Mar 21 21:24:36 2025: BS 3 completed
Fri Mar 21 21:24:46 2025: BS 1 completed
Fri Mar 21 21:24:51 2025: BS 2 completed
Fri Mar 21 21:24:56 2025: BS 3 completed
Fri Mar 21 21:25:05 2025: BS 1 completed
Fri Mar 21 21:25:10 2025: BS 2 completed
Fri Mar 21 21:25:15 2025: BS 3 completed
Fri Mar 21 21:25:24 2025: BS 1 completed
Fri Mar 21 21:25:29 2025: BS 2 completed
Fri Mar 21 21:25:34 2025: BS 3 completed
Fri Mar 21 21:25:44 2025: BS 1 completed
Fri Mar 21 21:25:48 2025: BS 2 completed
Fri Mar 21 21:25:53 2025: BS 3 completed
Fri Mar 21 21:26:03 2025: BS 1 completed
Fri Mar 21 21:26:08 2025: BS 2 completed
Fri Mar 21 21:26:12 2025: BS 3 completed
Fri Mar 21 21:26:22 2025: BS 1 completed
Fri Mar 21 21:26:27 2025: BS 2 completed
Fri Mar 21 21:26:32 2025: BS 3 completed
Fri Mar 21 21:26:41 2025: BS 1 completed
Fri Mar 21 21:26:46 2025: BS 2 completed
Fri Mar 21 21:26:51 2025: BS 3 completed
Fri Mar 21 21:27:00 2025: BS 1 completed
Fri Mar 21 21:27:05 2025: BS 2 completed
Fri Mar 21 21:27:10 2025: BS 3 completed
Fri Mar 21 21:27:19 2025: BS 1 completed
Fri Mar 21 21:27:24 2025: BS 2 completed
Fri Mar 21 21:27:29 2025: BS 3 completed
Fri Mar 21 21:27:39 2025: BS 1 completed
Fri Mar 21 21:27:43 2025: BS 2 completed
Fri Mar 21 21:27:48 2025: BS 3 completed
Fri Mar 21 21:27:58 2025: BS 1 completed
Fri Mar 21 21:28:03 2025: BS 2 completed
Fri Mar 21 21:28:07 2025: BS 3 completed
Fri Mar 21 21:28:17 2025: BS 1 completed
Fri Mar 21 21:28:22 2025: BS 2 completed
Fri Mar 21 21:28:27 2025: BS 3 completed
Fri Mar 21 21:28:36 2025: BS 1 completed
Fri Mar 21 21:28:41 2025: BS 2 completed
Fri Mar 21 21:28:46 2025: BS 3 completed
Fri Mar 21 21:28:55 2025: BS 1 completed
Fri Mar 21 21:29:00 2025: BS 2 completed
Fri Mar 21 21:29:05 2025: BS 3 completed
Fri Mar 21 21:29:15 2025: BS 1 completed
Fri Mar 21 21:29:19 2025: BS 2 completed
Fri Mar 21 21:29:24 2025: BS 3 completed
Fri Mar 21 21:29:34 2025: BS 1 completed
Fri Mar 21 21:29:39 2025: BS 2 completed
Fri Mar 21 21:29:43 2025: BS 3 completed
Fri Mar 21 21:29:53 2025: BS 1 completed
Fri Mar 21 21:29:58 2025: BS 2 completed
Fri Mar 21 21:30:03 2025: BS 3 completed
Fri Mar 21 21:30:12 2025: BS 1 completed
Fri Mar 21 21:30:17 2025: BS 2 completed
Fri Mar 21 21:30:22 2025: BS 3 completed
Fri Mar 21 21:30:31 2025: BS 1 completed
Fri Mar 21 21:30:36 2025: BS 2 completed
Fri Mar 21 21:30:41 2025: BS 3 completed
Fri Mar 21 21:30:51 2025: BS 1 completed
Fri Mar 21 21:30:55 2025: BS 2 completed
Fri Mar 21 21:31:00 2025: BS 3 completed
Fri Mar 21 21:31:10 2025: BS 1 completed
Fri Mar 21 21:31:15 2025: BS 2 completed
Fri Mar 21 21:31:19 2025: BS 3 completed
Fri Mar 21 21:31:29 2025: BS 1 completed
Fri Mar 21 21:31:34 2025: BS 2 completed
Fri Mar 21 21:31:39 2025: BS 3 completed
Fri Mar 21 21:31:48 2025: BS 1 completed
Fri Mar 21 21:31:53 2025: BS 2 completed
Fri Mar 21 21:31:58 2025: BS 3 completed
Fri Mar 21 21:32:07 2025: BS 1 completed
Fri Mar 21 21:32:12 2025: BS 2 completed
Fri Mar 21 21:32:17 2025: BS 3 completed
Fri Mar 21 21:32:27 2025: BS 1 completed
Fri Mar 21 21:32:31 2025: BS 2 completed
Fri Mar 21 21:32:36 2025: BS 3 completed
Fri Mar 21 21:32:46 2025: BS 1 completed
Fri Mar 21 21:32:51 2025: BS 2 completed
Fri Mar 21 21:32:55 2025: BS 3 completed
Fri Mar 21 21:33:05 2025: BS 1 completed
Fri Mar 21 21:33:10 2025: BS 2 completed
Fri Mar 21 21:33:15 2025: BS 3 completed
Fri Mar 21 21:33:24 2025: BS 1 completed
Fri Mar 21 21:33:29 2025: BS 2 completed
Fri Mar 21 21:33:34 2025: BS 3 completed
Fri Mar 21 21:33:43 2025: BS 1 completed
Fri Mar 21 21:33:48 2025: BS 2 completed
Fri Mar 21 21:33:53 2025: BS 3 completed
Fri Mar 21 21:34:03 2025: BS 1 completed
Fri Mar 21 21:34:07 2025: BS 2 completed
Fri Mar 21 21:34:12 2025: BS 3 completed
Fri Mar 21 21:34:22 2025: BS 1 completed
Fri Mar 21 21:34:27 2025: BS 2 completed
Fri Mar 21 21:34:31 2025: BS 3 completed
Fri Mar 21 21:34:41 2025: BS 1 completed
Fri Mar 21 21:34:46 2025: BS 2 completed
Fri Mar 21 21:34:51 2025: BS 3 completed
Fri Mar 21 21:35:00 2025: BS 1 completed
Fri Mar 21 21:35:05 2025: BS 2 completed
Fri Mar 21 21:35:10 2025: BS 3 completed
Fri Mar 21 21:35:19 2025: BS 1 completed
Fri Mar 21 21:35:24 2025: BS 2 completed
Fri Mar 21 21:35:29 2025: BS 3 completed
Fri Mar 21 21:35:39 2025: BS 1 completed
Fri Mar 21 21:35:43 2025: BS 2 completed
Fri Mar 21 21:35:48 2025: BS 3 completed
Fri Mar 21 21:35:58 2025: BS 1 completed
Fri Mar 21 21:36:03 2025: BS 2 completed
Fri Mar 21 21:36:07 2025: BS 3 completed
Fri Mar 21 21:36:17 2025: BS 1 completed
Fri Mar 21 21:36:22 2025: BS 2 completed
Fri Mar 21 21:36:27 2025: BS 3 completed
Fri Mar 21 21:36:36 2025: BS 1 completed
Fri Mar 21 21:36:41 2025: BS 2 completed
Fri Mar 21 21:36:46 2025: BS 3 completed
Fri Mar 21 21:36:55 2025: BS 1 completed
Fri Mar 21 21:37:00 2025: BS 2 completed
Fri Mar 21 21:37:05 2025: BS 3 completed
Fri Mar 21 21:37:15 2025: BS 1 completed
Fri Mar 21 21:37:19 2025: BS 2 completed
Fri Mar 21 21:37:24 2025: BS 3 completed
Fri Mar 21 21:37:34 2025: BS 1 completed
Fri Mar 21 21:37:39 2025: BS 2 completed
Fri Mar 21 21:37:43 2025: BS 3 completed
Fri Mar 21 21:37:53 2025: BS 1 completed
Fri Mar 21 21:37:58 2025: BS 2 completed
Fri Mar 21 21:38:03 2025: BS 3 completed
Fri Mar 21 21:38:12 2025: BS 1 completed
Fri Mar 21 21:38:17 2025: BS 2 completed
Fri Mar 21 21:38:22 2025: BS 3 completed
Fri Mar 21 21:38:31 2025: BS 1 completed
Fri Mar 21 21:38:36 2025: BS 2 completed
Fri Mar 21 21:38:41 2025: BS 3 completed
Fri Mar 21 21:38:51 2025: BS 1 completed
Fri Mar 21 21:38:55 2025: BS 2 completed
Fri Mar 21 21:39:00 2025: BS 3 completed
Fri Mar 21 21:39:10 2025: BS 1 completed
Fri Mar 21 21:39:15 2025: BS 2 completed
Fri Mar 21 21:39:19 2025: BS 3 completed
Fri Mar 21 21:39:29 2025: BS 1 completed
Fri Mar 21 21:39:34 2025: BS 2 completed
Fri Mar 21 21:39:39 2025: BS 3 completed
Fri Mar 21 21:39:48 2025: BS 1 completed
Fri Mar 21 21:39:53 2025: BS 2 completed
Fri Mar 21 21:39:58 2025: BS 3 completed
Fri Mar 21 21:40:07 2025: BS 1 completed
Fri Mar 21 21:40:12 2025: BS 2 completed
Fri Mar 21 21:40:17 2025: BS 3 completed
Fri Mar 21 21:40:27 2025: BS 1 completed
Fri Mar 21 21:40:31 2025: BS 2 completed
Fri Mar 21 21:40:36 2025: BS 3 completed
Fri Mar 21 21:40:46 2025: BS 1 completed
Fri Mar 21 21:40:51 2025: BS 2 completed
Fri Mar 21 21:40:55 2025: BS 3 completed
Fri Mar 21 21:41:05 2025: BS 1 completed
Fri Mar 21 21:41:10 2025: BS 2 completed
Fri Mar 21 21:41:15 2025: BS 3 completed
Fri Mar 21 21:41:24 2025: BS 1 completed
Fri Mar 21 21:41:29 2025: BS 2 completed
Fri Mar 21 21:41:34 2025: BS 3 completed
Fri Mar 21 21:41:43 2025: BS 1 completed
Fri Mar 21 21:41:48 2025: BS 2 completed
Fri Mar 21 21:41:53 2025: BS 3 completed
Fri Mar 21 21:42:03 2025: BS 1 completed
Fri Mar 21 21:42:07 2025: BS 2 completed
Fri Mar 21 21:42:12 2025: BS 3 completed
Fri Mar 21 21:42:22 2025: BS 1 completed
Fri Mar 21 21:42:27 2025: BS 2 completed
Fri Mar 21 21:42:31 2025: BS 3 completed
Fri Mar 21 21:42:41 2025: BS 1 completed
Fri Mar 21 21:42:46 2025: BS 2 completed
Fri Mar 21 21:42:51 2025: BS 3 completed
Fri Mar 21 21:43:00 2025: BS 1 completed
Fri Mar 21 21:43:05 2025: BS 2 completed
Fri Mar 21 21:43:10 2025: BS 3 completed
Fri Mar 21 21:43:19 2025: BS 1 completed
Fri Mar 21 21:43:24 2025: BS 2 completed
Fri Mar 21 21:43:29 2025: BS 3 completed
Fri Mar 21 21:43:39 2025: BS 1 completed
Fri Mar 21 21:43:43 2025: BS 2 completed
Fri Mar 21 21:43:48 2025: BS 3 completed
Fri Mar 21 21:43:58 2025: BS 1 completed
Fri Mar 21 21:44:03 2025: BS 2 completed
Fri Mar 21 21:44:07 2025: BS 3 completed
Fri Mar 21 21:44:17 2025: BS 1 completed
Fri Mar 21 21:44:22 2025: BS 2 completed
Fri Mar 21 21:44:27 2025: BS 3 completed
Fri Mar 21 21:44:36 2025: BS 1 completed
Fri Mar 21 21:44:41 2025: BS 2 completed
Fri Mar 21 21:44:46 2025: BS 3 completed
Fri Mar 21 21:44:55 2025: BS 1 completed
Fri Mar 21 21:45:00 2025: BS 2 completed
Fri Mar 21 21:45:05 2025: BS 3 completed
Fri Mar 21 21:45:15 2025: BS 1 completed
Fri Mar 21 21:45:19 2025: BS 2 completed
Fri Mar 21 21:45:24 2025: BS 3 completed
Fri Mar 21 21:45:34 2025: BS 1 completed
Fri Mar 21 21:45:39 2025: BS 2 completed
Fri Mar 21 21:45:43 2025: BS 3 completed
Fri Mar 21 21:45:53 2025: BS 1 completed
Fri Mar 21 21:45:58 2025: BS 2 completed
Fri Mar 21 21:46:03 2025: BS 3 completed
Fri Mar 21 21:46:12 2025: BS 1 completed
Fri Mar 21 21:46:17 2025: BS 2 completed
Fri Mar 21 21:46:22 2025: BS 3 completed
Fri Mar 21 21:46:31 2025: BS 1 completed
Fri Mar 21 21:46:36 2025: BS 2 completed
Fri Mar 21 21:46:41 2025: BS 3 completed
Fri Mar 21 21:46:51 2025: BS 1 completed
Fri Mar 21 21:46:56 2025: BS 2 completed
Fri Mar 21 21:47:00 2025: BS 3 completed
Fri Mar 21 21:47:10 2025: BS 1 completed
Fri Mar 21 21:47:15 2025: BS 2 completed
Fri Mar 21 21:47:20 2025: BS 3 completed
Fri Mar 21 21:47:29 2025: BS 1 completed
Fri Mar 21 21:47:34 2025: BS 2 completed
Fri Mar 21 21:47:39 2025: BS 3 completed
Fri Mar 21 21:47:48 2025: BS 1 completed
Fri Mar 21 21:47:53 2025: BS 2 completed
Fri Mar 21 21:47:58 2025: BS 3 completed
Fri Mar 21 21:48:08 2025: BS 1 completed
Fri Mar 21 21:48:12 2025: BS 2 completed
Fri Mar 21 21:48:17 2025: BS 3 completed
Fri Mar 21 21:48:27 2025: BS 1 completed
Fri Mar 21 21:48:32 2025: BS 2 completed
Fri Mar 21 21:48:36 2025: BS 3 completed
Fri Mar 21 21:48:46 2025: BS 1 completed
Fri Mar 21 21:48:51 2025: BS 2 completed
Fri Mar 21 21:48:56 2025: BS 3 completed
Fri Mar 21 21:49:05 2025: BS 1 completed
Fri Mar 21 21:49:10 2025: BS 2 completed
Fri Mar 21 21:49:15 2025: BS 3 completed
Fri Mar 21 21:49:24 2025: BS 1 completed
Fri Mar 21 21:49:29 2025: BS 2 completed
Fri Mar 21 21:49:34 2025: BS 3 completed
Fri Mar 21 21:49:44 2025: BS 1 completed
Fri Mar 21 21:49:48 2025: BS 2 completed
Fri Mar 21 21:49:53 2025: BS 3 completed
Fri Mar 21 21:50:03 2025: BS 1 completed
Fri Mar 21 21:50:08 2025: BS 2 completed
Fri Mar 21 21:50:12 2025: BS 3 completed
Fri Mar 21 21:50:22 2025: BS 1 completed
Fri Mar 21 21:50:27 2025: BS 2 completed
Fri Mar 21 21:50:32 2025: BS 3 completed
Fri Mar 21 21:50:41 2025: BS 1 completed
Fri Mar 21 21:50:46 2025: BS 2 completed
Fri Mar 21 21:50:51 2025: BS 3 completed
Fri Mar 21 21:51:00 2025: BS 1 completed
Fri Mar 21 21:51:05 2025: BS 2 completed
Fri Mar 21 21:51:10 2025: BS 3 completed
Fri Mar 21 21:51:20 2025: BS 1 completed
Fri Mar 21 21:51:24 2025: BS 2 completed
Fri Mar 21 21:51:29 2025: BS 3 completed
Fri Mar 21 21:51:39 2025: BS 1 completed
Fri Mar 21 21:51:44 2025: BS 2 completed
Fri Mar 21 21:51:49 2025: BS 3 completed
Fri Mar 21 21:51:58 2025: BS 1 completed
Fri Mar 21 21:52:03 2025: BS 2 completed
Fri Mar 21 21:52:08 2025: BS 3 completed
Fri Mar 21 21:52:17 2025: BS 1 completed
Fri Mar 21 21:52:22 2025: BS 2 completed
Fri Mar 21 21:52:27 2025: BS 3 completed
Fri Mar 21 21:52:37 2025: BS 1 completed
Fri Mar 21 21:52:41 2025: BS 2 completed
Fri Mar 21 21:52:46 2025: BS 3 completed
Fri Mar 21 21:52:56 2025: BS 1 completed
Fri Mar 21 21:53:01 2025: BS 2 completed
Fri Mar 21 21:53:05 2025: BS 3 completed
Fri Mar 21 21:53:15 2025: BS 1 completed
Fri Mar 21 21:53:20 2025: BS 2 completed
Fri Mar 21 21:53:25 2025: BS 3 completed
Fri Mar 21 21:53:34 2025: BS 1 completed
Fri Mar 21 21:53:39 2025: BS 2 completed
Fri Mar 21 21:53:44 2025: BS 3 completed
Fri Mar 21 21:53:53 2025: BS 1 completed
Fri Mar 21 21:53:58 2025: BS 2 completed
Fri Mar 21 21:54:03 2025: BS 3 completed
Fri Mar 21 21:54:13 2025: BS 1 completed
Fri Mar 21 21:54:17 2025: BS 2 completed
Fri Mar 21 21:54:22 2025: BS 3 completed
Fri Mar 21 21:54:32 2025: BS 1 completed
Fri Mar 21 21:54:37 2025: BS 2 completed
Fri Mar 21 21:54:41 2025: BS 3 completed
Fri Mar 21 21:54:51 2025: BS 1 completed
Fri Mar 21 21:54:56 2025: BS 2 completed
Fri Mar 21 21:55:01 2025: BS 3 completed
Fri Mar 21 21:55:10 2025: BS 1 completed
Fri Mar 21 21:55:15 2025: BS 2 completed
Fri Mar 21 21:55:20 2025: BS 3 completed
Fri Mar 21 21:55:29 2025: BS 1 completed
Fri Mar 21 21:55:34 2025: BS 2 completed
Fri Mar 21 21:55:39 2025: BS 3 completed
Fri Mar 21 21:55:49 2025: BS 1 completed
Fri Mar 21 21:55:54 2025: BS 2 completed
Fri Mar 21 21:55:58 2025: BS 3 completed
Fri Mar 21 21:56:08 2025: BS 1 completed
Fri Mar 21 21:56:13 2025: BS 2 completed
Fri Mar 21 21:56:18 2025: BS 3 completed
Fri Mar 21 21:56:27 2025: BS 1 completed
Fri Mar 21 21:56:32 2025: BS 2 completed
Fri Mar 21 21:56:37 2025: BS 3 completed
Fri Mar 21 21:56:46 2025: BS 1 completed
Fri Mar 21 21:56:51 2025: BS 2 completed
Fri Mar 21 21:56:56 2025: BS 3 completed
Fri Mar 21 21:57:06 2025: BS 1 completed
Fri Mar 21 21:57:10 2025: BS 2 completed
Fri Mar 21 21:57:15 2025: BS 3 completed
Fri Mar 21 21:57:25 2025: BS 1 completed
Fri Mar 21 21:57:30 2025: BS 2 completed
Fri Mar 21 21:57:34 2025: BS 3 completed
Fri Mar 21 21:57:44 2025: BS 1 completed
Fri Mar 21 21:57:49 2025: BS 2 completed
Fri Mar 21 21:57:54 2025: BS 3 completed
Fri Mar 21 21:58:03 2025: BS 1 completed
Fri Mar 21 21:58:08 2025: BS 2 completed
Fri Mar 21 21:58:13 2025: BS 3 completed
Fri Mar 21 21:58:22 2025: BS 1 completed
Fri Mar 21 21:58:27 2025: BS 2 completed
Fri Mar 21 21:58:32 2025: BS 3 completed
Fri Mar 21 21:58:42 2025: BS 1 completed
Fri Mar 21 21:58:47 2025: BS 2 completed
Fri Mar 21 21:58:51 2025: BS 3 completed
Fri Mar 21 21:59:01 2025: BS 1 completed
Fri Mar 21 21:59:06 2025: BS 2 completed
Fri Mar 21 21:59:11 2025: BS 3 completed
Fri Mar 21 21:59:20 2025: BS 1 completed
Fri Mar 21 21:59:25 2025: BS 2 completed
Fri Mar 21 21:59:30 2025: BS 3 completed
Fri Mar 21 21:59:39 2025: BS 1 completed
Fri Mar 21 21:59:44 2025: BS 2 completed
Fri Mar 21 21:59:49 2025: BS 3 completed
Fri Mar 21 21:59:59 2025: BS 1 completed
Fri Mar 21 22:00:03 2025: BS 2 completed
Fri Mar 21 22:00:08 2025: BS 3 completed
Fri Mar 21 22:00:18 2025: BS 1 completed
Fri Mar 21 22:00:23 2025: BS 2 completed
Fri Mar 21 22:00:27 2025: BS 3 completed
Fri Mar 21 22:00:37 2025: BS 1 completed
Fri Mar 21 22:00:42 2025: BS 2 completed
Fri Mar 21 22:00:47 2025: BS 3 completed
Fri Mar 21 22:00:56 2025: BS 1 completed
Fri Mar 21 22:01:01 2025: BS 2 completed
Fri Mar 21 22:01:06 2025: BS 3 completed
Fri Mar 21 22:01:15 2025: BS 1 completed
Fri Mar 21 22:01:20 2025: BS 2 completed
Fri Mar 21 22:01:25 2025: BS 3 completed
Fri Mar 21 22:01:35 2025: BS 1 completed
Fri Mar 21 22:01:40 2025: BS 2 completed
Fri Mar 21 22:01:44 2025: BS 3 completed
Fri Mar 21 22:01:54 2025: BS 1 completed
Fri Mar 21 22:01:59 2025: BS 2 completed
Fri Mar 21 22:02:04 2025: BS 3 completed
Fri Mar 21 22:02:13 2025: BS 1 completed
Fri Mar 21 22:02:18 2025: BS 2 completed
Fri Mar 21 22:02:23 2025: BS 3 completed
Fri Mar 21 22:02:32 2025: BS 1 completed
Fri Mar 21 22:02:37 2025: BS 2 completed
Fri Mar 21 22:02:42 2025: BS 3 completed
Fri Mar 21 22:02:52 2025: BS 1 completed
Fri Mar 21 22:02:56 2025: BS 2 completed
Fri Mar 21 22:03:01 2025: BS 3 completed
Fri Mar 21 22:03:11 2025: BS 1 completed
Fri Mar 21 22:03:16 2025: BS 2 completed
Fri Mar 21 22:03:20 2025: BS 3 completed
Fri Mar 21 22:03:30 2025: BS 1 completed
Fri Mar 21 22:03:35 2025: BS 2 completed
Fri Mar 21 22:03:40 2025: BS 3 completed
Fri Mar 21 22:03:49 2025: BS 1 completed
Fri Mar 21 22:03:54 2025: BS 2 completed
Fri Mar 21 22:03:59 2025: BS 3 completed
Fri Mar 21 22:04:09 2025: BS 1 completed
Fri Mar 21 22:04:13 2025: BS 2 completed
Fri Mar 21 22:04:18 2025: BS 3 completed
Fri Mar 21 22:04:28 2025: BS 1 completed
Fri Mar 21 22:04:33 2025: BS 2 completed
Fri Mar 21 22:04:37 2025: BS 3 completed
Fri Mar 21 22:04:47 2025: BS 1 completed
Fri Mar 21 22:04:52 2025: BS 2 completed
Fri Mar 21 22:04:57 2025: BS 3 completed
Fri Mar 21 22:05:06 2025: BS 1 completed
Fri Mar 21 22:05:11 2025: BS 2 completed
Fri Mar 21 22:05:16 2025: BS 3 completed
Fri Mar 21 22:05:25 2025: BS 1 completed
Fri Mar 21 22:05:30 2025: BS 2 completed
Fri Mar 21 22:05:35 2025: BS 3 completed
Fri Mar 21 22:05:45 2025: BS 1 completed
Fri Mar 21 22:05:49 2025: BS 2 completed
Fri Mar 21 22:05:54 2025: BS 3 completed
Fri Mar 21 22:06:04 2025: BS 1 completed
Fri Mar 21 22:06:09 2025: BS 2 completed
Fri Mar 21 22:06:13 2025: BS 3 completed
Fri Mar 21 22:06:23 2025: BS 1 completed
Fri Mar 21 22:06:28 2025: BS 2 completed
Fri Mar 21 22:06:33 2025: BS 3 completed
Fri Mar 21 22:06:42 2025: BS 1 completed
Fri Mar 21 22:06:47 2025: BS 2 completed
Fri Mar 21 22:06:52 2025: BS 3 completed
Fri Mar 21 22:07:02 2025: BS 1 completed
Fri Mar 21 22:07:06 2025: BS 2 completed
Fri Mar 21 22:07:11 2025: BS 3 completed
Fri Mar 21 22:07:21 2025: BS 1 completed
Fri Mar 21 22:07:26 2025: BS 2 completed
Fri Mar 21 22:07:30 2025: BS 3 completed
Fri Mar 21 22:07:40 2025: BS 1 completed
Fri Mar 21 22:07:45 2025: BS 2 completed
Fri Mar 21 22:07:50 2025: BS 3 completed
Fri Mar 21 22:07:59 2025: BS 1 completed
Fri Mar 21 22:08:04 2025: BS 2 completed
Fri Mar 21 22:08:09 2025: BS 3 completed
Fri Mar 21 22:08:18 2025: BS 1 completed
Fri Mar 21 22:08:23 2025: BS 2 completed
Fri Mar 21 22:08:28 2025: BS 3 completed
Fri Mar 21 22:08:38 2025: BS 1 completed
Fri Mar 21 22:08:43 2025: BS 2 completed
Fri Mar 21 22:08:47 2025: BS 3 completed
Fri Mar 21 22:08:57 2025: BS 1 completed
Fri Mar 21 22:09:02 2025: BS 2 completed
Fri Mar 21 22:09:07 2025: BS 3 completed
Fri Mar 21 22:09:16 2025: BS 1 completed
Fri Mar 21 22:09:21 2025: BS 2 completed
Fri Mar 21 22:09:26 2025: BS 3 completed
Fri Mar 21 22:09:35 2025: BS 1 completed
Fri Mar 21 22:09:40 2025: BS 2 completed
Fri Mar 21 22:09:45 2025: BS 3 completed
Fri Mar 21 22:09:55 2025: BS 1 completed
Fri Mar 21 22:09:59 2025: BS 2 completed
Fri Mar 21 22:10:04 2025: BS 3 completed
Fri Mar 21 22:10:14 2025: BS 1 completed
Fri Mar 21 22:10:19 2025: BS 2 completed
Fri Mar 21 22:10:24 2025: BS 3 completed
Fri Mar 21 22:10:33 2025: BS 1 completed
Fri Mar 21 22:10:38 2025: BS 2 completed
Fri Mar 21 22:10:43 2025: BS 3 completed
Fri Mar 21 22:10:52 2025: BS 1 completed
Fri Mar 21 22:10:57 2025: BS 2 completed
Fri Mar 21 22:11:02 2025: BS 3 completed
Fri Mar 21 22:11:12 2025: BS 1 completed
Fri Mar 21 22:11:16 2025: BS 2 completed
Fri Mar 21 22:11:21 2025: BS 3 completed
Fri Mar 21 22:11:31 2025: BS 1 completed
Fri Mar 21 22:11:36 2025: BS 2 completed
Fri Mar 21 22:11:40 2025: BS 3 completed
Fri Mar 21 22:11:50 2025: BS 1 completed
Fri Mar 21 22:11:55 2025: BS 2 completed
Fri Mar 21 22:12:00 2025: BS 3 completed
Fri Mar 21 22:12:09 2025: BS 1 completed
Fri Mar 21 22:12:14 2025: BS 2 completed
Fri Mar 21 22:12:19 2025: BS 3 completed
Fri Mar 21 22:12:29 2025: BS 1 completed
Fri Mar 21 22:12:33 2025: BS 2 completed
Fri Mar 21 22:12:38 2025: BS 3 completed
Fri Mar 21 22:12:48 2025: BS 1 completed
Fri Mar 21 22:12:53 2025: BS 2 completed
Fri Mar 21 22:12:57 2025: BS 3 completed
Fri Mar 21 22:13:07 2025: BS 1 completed
Fri Mar 21 22:13:12 2025: BS 2 completed
Fri Mar 21 22:13:17 2025: BS 3 completed
Fri Mar 21 22:13:26 2025: BS 1 completed
Fri Mar 21 22:13:31 2025: BS 2 completed
Fri Mar 21 22:13:36 2025: BS 3 completed
Fri Mar 21 22:13:45 2025: BS 1 completed
Fri Mar 21 22:13:50 2025: BS 2 completed
Fri Mar 21 22:13:55 2025: BS 3 completed
Fri Mar 21 22:14:05 2025: BS 1 completed
Fri Mar 21 22:14:10 2025: BS 2 completed
Fri Mar 21 22:14:14 2025: BS 3 completed
Fri Mar 21 22:14:24 2025: BS 1 completed
Fri Mar 21 22:14:29 2025: BS 2 completed
Fri Mar 21 22:14:34 2025: BS 3 completed
Fri Mar 21 22:14:43 2025: BS 1 completed
Fri Mar 21 22:14:48 2025: BS 2 completed
Fri Mar 21 22:14:53 2025: BS 3 completed
Fri Mar 21 22:15:02 2025: BS 1 completed
Fri Mar 21 22:15:07 2025: BS 2 completed
Fri Mar 21 22:15:12 2025: BS 3 completed
Fri Mar 21 22:15:22 2025: BS 1 completed
Fri Mar 21 22:15:26 2025: BS 2 completed
Fri Mar 21 22:15:31 2025: BS 3 completed
Fri Mar 21 22:15:41 2025: BS 1 completed
Fri Mar 21 22:15:46 2025: BS 2 completed
Fri Mar 21 22:15:51 2025: BS 3 completed
Fri Mar 21 22:16:00 2025: BS 1 completed
Fri Mar 21 22:16:05 2025: BS 2 completed
Fri Mar 21 22:16:10 2025: BS 3 completed
Fri Mar 21 22:16:19 2025: BS 1 completed
Fri Mar 21 22:16:24 2025: BS 2 completed
Fri Mar 21 22:16:29 2025: BS 3 completed
Fri Mar 21 22:16:39 2025: BS 1 completed
Fri Mar 21 22:16:43 2025: BS 2 completed
Fri Mar 21 22:16:48 2025: BS 3 completed
Fri Mar 21 22:16:58 2025: BS 1 completed
Fri Mar 21 22:17:03 2025: BS 2 completed
Fri Mar 21 22:17:07 2025: BS 3 completed
Fri Mar 21 22:17:17 2025: BS 1 completed
Fri Mar 21 22:17:22 2025: BS 2 completed
Fri Mar 21 22:17:27 2025: BS 3 completed
Fri Mar 21 22:17:36 2025: BS 1 completed
Fri Mar 21 22:17:41 2025: BS 2 completed
Fri Mar 21 22:17:46 2025: BS 3 completed
Fri Mar 21 22:17:56 2025: BS 1 completed
Fri Mar 21 22:18:00 2025: BS 2 completed
Fri Mar 21 22:18:05 2025: BS 3 completed
Fri Mar 21 22:18:15 2025: BS 1 completed
Fri Mar 21 22:18:20 2025: BS 2 completed
Fri Mar 21 22:18:24 2025: BS 3 completed
Fri Mar 21 22:18:34 2025: BS 1 completed
Fri Mar 21 22:18:39 2025: BS 2 completed
Fri Mar 21 22:18:44 2025: BS 3 completed
Fri Mar 21 22:18:53 2025: BS 1 completed
Fri Mar 21 22:18:58 2025: BS 2 completed
Fri Mar 21 22:19:03 2025: BS 3 completed
Fri Mar 21 22:19:13 2025: BS 1 completed
Fri Mar 21 22:19:17 2025: BS 2 completed
Fri Mar 21 22:19:22 2025: BS 3 completed
Fri Mar 21 22:19:32 2025: BS 1 completed
Fri Mar 21 22:19:37 2025: BS 2 completed
Fri Mar 21 22:19:41 2025: BS 3 completed
Fri Mar 21 22:19:51 2025: BS 1 completed
Fri Mar 21 22:19:56 2025: BS 2 completed
Fri Mar 21 22:20:01 2025: BS 3 completed
Fri Mar 21 22:20:10 2025: BS 1 completed
Fri Mar 21 22:20:15 2025: BS 2 completed
Fri Mar 21 22:20:20 2025: BS 3 completed
Fri Mar 21 22:20:30 2025: BS 1 completed
Fri Mar 21 22:20:34 2025: BS 2 completed
Fri Mar 21 22:20:39 2025: BS 3 completed
Fri Mar 21 22:20:49 2025: BS 1 completed
Fri Mar 21 22:20:54 2025: BS 2 completed
Fri Mar 21 22:20:58 2025: BS 3 completed
Fri Mar 21 22:21:08 2025: BS 1 completed
Fri Mar 21 22:21:13 2025: BS 2 completed
Fri Mar 21 22:21:18 2025: BS 3 completed
Fri Mar 21 22:21:27 2025: BS 1 completed
Fri Mar 21 22:21:32 2025: BS 2 completed
Fri Mar 21 22:21:37 2025: BS 3 completed
Fri Mar 21 22:21:46 2025: BS 1 completed
Fri Mar 21 22:21:51 2025: BS 2 completed
Fri Mar 21 22:21:56 2025: BS 3 completed
Fri Mar 21 22:22:06 2025: BS 1 completed
Fri Mar 21 22:22:11 2025: BS 2 completed
Fri Mar 21 22:22:15 2025: BS 3 completed
Fri Mar 21 22:22:25 2025: BS 1 completed
Fri Mar 21 22:22:30 2025: BS 2 completed
Fri Mar 21 22:22:35 2025: BS 3 completed
Fri Mar 21 22:22:44 2025: BS 1 completed
Fri Mar 21 22:22:49 2025: BS 2 completed
Fri Mar 21 22:22:54 2025: BS 3 completed
Fri Mar 21 22:23:03 2025: BS 1 completed
Fri Mar 21 22:23:08 2025: BS 2 completed
Fri Mar 21 22:23:13 2025: BS 3 completed
Fri Mar 21 22:23:23 2025: BS 1 completed
Fri Mar 21 22:23:28 2025: BS 2 completed
Fri Mar 21 22:23:32 2025: BS 3 completed
Fri Mar 21 22:23:42 2025: BS 1 completed
Fri Mar 21 22:23:47 2025: BS 2 completed
Fri Mar 21 22:23:52 2025: BS 3 completed
Fri Mar 21 22:24:01 2025: BS 1 completed
Fri Mar 21 22:24:06 2025: BS 2 completed
Fri Mar 21 22:24:11 2025: BS 3 completed
Fri Mar 21 22:24:20 2025: BS 1 completed
Fri Mar 21 22:24:25 2025: BS 2 completed
Fri Mar 21 22:24:30 2025: BS 3 completed
Fri Mar 21 22:24:40 2025: BS 1 completed
Fri Mar 21 22:24:45 2025: BS 2 completed
Fri Mar 21 22:24:49 2025: BS 3 completed
Fri Mar 21 22:24:59 2025: BS 1 completed
Fri Mar 21 22:25:04 2025: BS 2 completed
Fri Mar 21 22:25:09 2025: BS 3 completed
Fri Mar 21 22:25:18 2025: BS 1 completed
Fri Mar 21 22:25:23 2025: BS 2 completed
Fri Mar 21 22:25:28 2025: BS 3 completed
Fri Mar 21 22:25:37 2025: BS 1 completed
Fri Mar 21 22:25:42 2025: BS 2 completed
Fri Mar 21 22:25:47 2025: BS 3 completed
Fri Mar 21 22:25:57 2025: BS 1 completed
Fri Mar 21 22:26:02 2025: BS 2 completed
Fri Mar 21 22:26:06 2025: BS 3 completed
Fri Mar 21 22:26:16 2025: BS 1 completed
Fri Mar 21 22:26:21 2025: BS 2 completed
Fri Mar 21 22:26:26 2025: BS 3 completed
Fri Mar 21 22:26:35 2025: BS 1 completed
Fri Mar 21 22:26:40 2025: BS 2 completed
Fri Mar 21 22:26:45 2025: BS 3 completed
Fri Mar 21 22:26:54 2025: BS 1 completed
Fri Mar 21 22:26:59 2025: BS 2 completed
Fri Mar 21 22:27:04 2025: BS 3 completed
Fri Mar 21 22:27:14 2025: BS 1 completed
Fri Mar 21 22:27:19 2025: BS 2 completed
Fri Mar 21 22:27:23 2025: BS 3 completed
Fri Mar 21 22:27:33 2025: BS 1 completed
Fri Mar 21 22:27:38 2025: BS 2 completed
Fri Mar 21 22:27:43 2025: BS 3 completed
Fri Mar 21 22:27:52 2025: BS 1 completed
Fri Mar 21 22:27:57 2025: BS 2 completed
Fri Mar 21 22:28:02 2025: BS 3 completed
Fri Mar 21 22:28:11 2025: BS 1 completed
Fri Mar 21 22:28:16 2025: BS 2 completed
Fri Mar 21 22:28:21 2025: BS 3 completed
Fri Mar 21 22:28:31 2025: BS 1 completed
Fri Mar 21 22:28:36 2025: BS 2 completed
Fri Mar 21 22:28:40 2025: BS 3 completed
Fri Mar 21 22:28:50 2025: BS 1 completed
Fri Mar 21 22:28:55 2025: BS 2 completed
Fri Mar 21 22:29:00 2025: BS 3 completed
Fri Mar 21 22:29:09 2025: BS 1 completed
Fri Mar 21 22:29:14 2025: BS 2 completed
Fri Mar 21 22:29:19 2025: BS 3 completed
Fri Mar 21 22:29:28 2025: BS 1 completed
Fri Mar 21 22:29:33 2025: BS 2 completed
Fri Mar 21 22:29:38 2025: BS 3 completed
Fri Mar 21 22:29:48 2025: BS 1 completed
Fri Mar 21 22:29:53 2025: BS 2 completed
Fri Mar 21 22:29:57 2025: BS 3 completed
Fri Mar 21 22:30:07 2025: BS 1 completed
Fri Mar 21 22:30:12 2025: BS 2 completed
Fri Mar 21 22:30:17 2025: BS 3 completed
Fri Mar 21 22:30:26 2025: BS 1 completed
Fri Mar 21 22:30:31 2025: BS 2 completed
Fri Mar 21 22:30:36 2025: BS 3 completed
Fri Mar 21 22:30:45 2025: BS 1 completed
Fri Mar 21 22:30:50 2025: BS 2 completed
Fri Mar 21 22:30:55 2025: BS 3 completed
Fri Mar 21 22:31:05 2025: BS 1 completed
Fri Mar 21 22:31:10 2025: BS 2 completed
Fri Mar 21 22:31:14 2025: BS 3 completed
Fri Mar 21 22:31:24 2025: BS 1 completed
Fri Mar 21 22:31:29 2025: BS 2 completed
Fri Mar 21 22:31:34 2025: BS 3 completed
Fri Mar 21 22:31:43 2025: BS 1 completed
Fri Mar 21 22:31:48 2025: BS 2 completed
Fri Mar 21 22:31:53 2025: BS 3 completed
Fri Mar 21 22:32:02 2025: BS 1 completed
Fri Mar 21 22:32:07 2025: BS 2 completed
Fri Mar 21 22:32:12 2025: BS 3 completed
Fri Mar 21 22:32:22 2025: BS 1 completed
Fri Mar 21 22:32:27 2025: BS 2 completed
Fri Mar 21 22:32:31 2025: BS 3 completed
Fri Mar 21 22:32:41 2025: BS 1 completed
Fri Mar 21 22:32:46 2025: BS 2 completed
Fri Mar 21 22:32:51 2025: BS 3 completed
Fri Mar 21 22:33:00 2025: BS 1 completed
Fri Mar 21 22:33:05 2025: BS 2 completed
Fri Mar 21 22:33:10 2025: BS 3 completed
Fri Mar 21 22:33:20 2025: BS 1 completed
Fri Mar 21 22:33:24 2025: BS 2 completed
Fri Mar 21 22:33:29 2025: BS 3 completed
Fri Mar 21 22:33:39 2025: BS 1 completed
Fri Mar 21 22:33:44 2025: BS 2 completed
Fri Mar 21 22:33:48 2025: BS 3 completed
Fri Mar 21 22:33:58 2025: BS 1 completed
Fri Mar 21 22:34:03 2025: BS 2 completed
Fri Mar 21 22:34:08 2025: BS 3 completed
Fri Mar 21 22:34:17 2025: BS 1 completed
Fri Mar 21 22:34:22 2025: BS 2 completed
Fri Mar 21 22:34:27 2025: BS 3 completed
Fri Mar 21 22:34:37 2025: BS 1 completed
Fri Mar 21 22:34:41 2025: BS 2 completed
Fri Mar 21 22:34:46 2025: BS 3 completed
Fri Mar 21 22:34:56 2025: BS 1 completed
Fri Mar 21 22:35:01 2025: BS 2 completed
Fri Mar 21 22:35:05 2025: BS 3 completed
Fri Mar 21 22:35:15 2025: BS 1 completed
Fri Mar 21 22:35:20 2025: BS 2 completed
Fri Mar 21 22:35:25 2025: BS 3 completed
Fri Mar 21 22:35:34 2025: BS 1 completed
Fri Mar 21 22:35:39 2025: BS 2 completed
Fri Mar 21 22:35:44 2025: BS 3 completed
Fri Mar 21 22:35:54 2025: BS 1 completed
Fri Mar 21 22:35:58 2025: BS 2 completed
Fri Mar 21 22:36:03 2025: BS 3 completed
Fri Mar 21 22:36:13 2025: BS 1 completed
Fri Mar 21 22:36:18 2025: BS 2 completed
Fri Mar 21 22:36:22 2025: BS 3 completed
Fri Mar 21 22:36:32 2025: BS 1 completed
Fri Mar 21 22:36:37 2025: BS 2 completed
Fri Mar 21 22:36:42 2025: BS 3 completed
Fri Mar 21 22:36:51 2025: BS 1 completed
Fri Mar 21 22:36:56 2025: BS 2 completed
Fri Mar 21 22:37:01 2025: BS 3 completed
Fri Mar 21 22:37:11 2025: BS 1 completed
Fri Mar 21 22:37:15 2025: BS 2 completed
Fri Mar 21 22:37:20 2025: BS 3 completed
Fri Mar 21 22:37:30 2025: BS 1 completed
Fri Mar 21 22:37:35 2025: BS 2 completed
Fri Mar 21 22:37:40 2025: BS 3 completed
Fri Mar 21 22:37:49 2025: BS 1 completed
Fri Mar 21 22:37:54 2025: BS 2 completed
Fri Mar 21 22:37:59 2025: BS 3 completed
Fri Mar 21 22:38:08 2025: BS 1 completed
Fri Mar 21 22:38:13 2025: BS 2 completed
Fri Mar 21 22:38:18 2025: BS 3 completed
Fri Mar 21 22:38:28 2025: BS 1 completed
Fri Mar 21 22:38:32 2025: BS 2 completed
Fri Mar 21 22:38:37 2025: BS 3 completed
Fri Mar 21 22:38:47 2025: BS 1 completed
Fri Mar 21 22:38:52 2025: BS 2 completed
Fri Mar 21 22:38:57 2025: BS 3 completed
Fri Mar 21 22:39:06 2025: BS 1 completed
Fri Mar 21 22:39:11 2025: BS 2 completed
Fri Mar 21 22:39:16 2025: BS 3 completed
Fri Mar 21 22:39:25 2025: BS 1 completed
Fri Mar 21 22:39:30 2025: BS 2 completed
Fri Mar 21 22:39:35 2025: BS 3 completed
Fri Mar 21 22:39:45 2025: BS 1 completed
Fri Mar 21 22:39:50 2025: BS 2 completed
Fri Mar 21 22:39:54 2025: BS 3 completed
Fri Mar 21 22:40:04 2025: BS 1 completed
Fri Mar 21 22:40:09 2025: BS 2 completed
Fri Mar 21 22:40:14 2025: BS 3 completed
Fri Mar 21 22:40:23 2025: BS 1 completed
Fri Mar 21 22:40:28 2025: BS 2 completed
Fri Mar 21 22:40:33 2025: BS 3 completed
Fri Mar 21 22:40:42 2025: BS 1 completed
Fri Mar 21 22:40:47 2025: BS 2 completed
Fri Mar 21 22:40:52 2025: BS 3 completed
Fri Mar 21 22:41:02 2025: BS 1 completed
Fri Mar 21 22:41:07 2025: BS 2 completed
Fri Mar 21 22:41:11 2025: BS 3 completed
Fri Mar 21 22:41:21 2025: BS 1 completed
Fri Mar 21 22:41:26 2025: BS 2 completed
Fri Mar 21 22:41:31 2025: BS 3 completed
Fri Mar 21 22:41:40 2025: BS 1 completed
Fri Mar 21 22:41:45 2025: BS 2 completed
Fri Mar 21 22:41:50 2025: BS 3 completed
Fri Mar 21 22:42:00 2025: BS 1 completed
Fri Mar 21 22:42:04 2025: BS 2 completed
Fri Mar 21 22:42:09 2025: BS 3 completed
Fri Mar 21 22:42:19 2025: BS 1 completed
Fri Mar 21 22:42:24 2025: BS 2 completed
Fri Mar 21 22:42:28 2025: BS 3 completed
Fri Mar 21 22:42:38 2025: BS 1 completed
Fri Mar 21 22:42:43 2025: BS 2 completed
Fri Mar 21 22:42:48 2025: BS 3 completed
Fri Mar 21 22:42:57 2025: BS 1 completed
Fri Mar 21 22:43:02 2025: BS 2 completed
Fri Mar 21 22:43:07 2025: BS 3 completed
Fri Mar 21 22:43:17 2025: BS 1 completed
Fri Mar 21 22:43:21 2025: BS 2 completed
Fri Mar 21 22:43:26 2025: BS 3 completed
Fri Mar 21 22:43:36 2025: BS 1 completed
Fri Mar 21 22:43:41 2025: BS 2 completed
Fri Mar 21 22:43:46 2025: BS 3 completed
Fri Mar 21 22:43:55 2025: BS 1 completed
Fri Mar 21 22:44:00 2025: BS 2 completed
Fri Mar 21 22:44:05 2025: BS 3 completed
Fri Mar 21 22:44:14 2025: BS 1 completed
Fri Mar 21 22:44:19 2025: BS 2 completed
Fri Mar 21 22:44:24 2025: BS 3 completed
Fri Mar 21 22:44:34 2025: BS 1 completed
Fri Mar 21 22:44:38 2025: BS 2 completed
Fri Mar 21 22:44:43 2025: BS 3 completed
Fri Mar 21 22:44:53 2025: BS 1 completed
Fri Mar 21 22:44:58 2025: BS 2 completed
Fri Mar 21 22:45:03 2025: BS 3 completed
Fri Mar 21 22:45:12 2025: BS 1 completed
Fri Mar 21 22:45:17 2025: BS 2 completed
Fri Mar 21 22:45:22 2025: BS 3 completed
Fri Mar 21 22:45:31 2025: BS 1 completed
Fri Mar 21 22:45:36 2025: BS 2 completed
Fri Mar 21 22:45:41 2025: BS 3 completed
Fri Mar 21 22:45:51 2025: BS 1 completed
Fri Mar 21 22:45:56 2025: BS 2 completed
Fri Mar 21 22:46:00 2025: BS 3 completed
Fri Mar 21 22:46:10 2025: BS 1 completed
Fri Mar 21 22:46:15 2025: BS 2 completed
Fri Mar 21 22:46:20 2025: BS 3 completed
Fri Mar 21 22:46:29 2025: BS 1 completed
Fri Mar 21 22:46:34 2025: BS 2 completed
Fri Mar 21 22:46:39 2025: BS 3 completed
Fri Mar 21 22:46:49 2025: BS 1 completed
Fri Mar 21 22:46:53 2025: BS 2 completed
Fri Mar 21 22:46:58 2025: BS 3 completed
Fri Mar 21 22:47:08 2025: BS 1 completed
Fri Mar 21 22:47:13 2025: BS 2 completed
Fri Mar 21 22:47:17 2025: BS 3 completed
Fri Mar 21 22:47:27 2025: BS 1 completed
Fri Mar 21 22:47:32 2025: BS 2 completed
Fri Mar 21 22:47:37 2025: BS 3 completed
Fri Mar 21 22:47:46 2025: BS 1 completed
Fri Mar 21 22:47:51 2025: BS 2 completed
Fri Mar 21 22:47:56 2025: BS 3 completed
Fri Mar 21 22:48:06 2025: BS 1 completed
Fri Mar 21 22:48:10 2025: BS 2 completed
Fri Mar 21 22:48:15 2025: BS 3 completed
Fri Mar 21 22:48:25 2025: BS 1 completed
Fri Mar 21 22:48:30 2025: BS 2 completed
Fri Mar 21 22:48:35 2025: BS 3 completed
Fri Mar 21 22:48:44 2025: BS 1 completed
Fri Mar 21 22:48:49 2025: BS 2 completed
Fri Mar 21 22:48:54 2025: BS 3 completed
Fri Mar 21 22:49:03 2025: BS 1 completed
Fri Mar 21 22:49:08 2025: BS 2 completed
Fri Mar 21 22:49:13 2025: BS 3 completed
Fri Mar 21 22:49:23 2025: BS 1 completed
Fri Mar 21 22:49:28 2025: BS 2 completed
Fri Mar 21 22:49:32 2025: BS 3 completed
Fri Mar 21 22:49:42 2025: BS 1 completed
Fri Mar 21 22:49:47 2025: BS 2 completed
Fri Mar 21 22:49:52 2025: BS 3 completed
Fri Mar 21 22:50:01 2025: BS 1 completed
Fri Mar 21 22:50:06 2025: BS 2 completed
Fri Mar 21 22:50:11 2025: BS 3 completed
Fri Mar 21 22:50:21 2025: BS 1 completed
Fri Mar 21 22:50:25 2025: BS 2 completed
Fri Mar 21 22:50:30 2025: BS 3 completed
Fri Mar 21 22:50:40 2025: BS 1 completed
Fri Mar 21 22:50:45 2025: BS 2 completed
Fri Mar 21 22:50:49 2025: BS 3 completed
Fri Mar 21 22:50:59 2025: BS 1 completed
Fri Mar 21 22:51:04 2025: BS 2 completed
Fri Mar 21 22:51:09 2025: BS 3 completed
Fri Mar 21 22:51:18 2025: BS 1 completed
Fri Mar 21 22:51:23 2025: BS 2 completed
Fri Mar 21 22:51:28 2025: BS 3 completed
Fri Mar 21 22:51:38 2025: BS 1 completed
Fri Mar 21 22:51:42 2025: BS 2 completed
Fri Mar 21 22:51:47 2025: BS 3 completed
Fri Mar 21 22:51:57 2025: BS 1 completed
Fri Mar 21 22:52:02 2025: BS 2 completed
Fri Mar 21 22:52:07 2025: BS 3 completed
Fri Mar 21 22:52:16 2025: BS 1 completed
Fri Mar 21 22:52:21 2025: BS 2 completed
Fri Mar 21 22:52:26 2025: BS 3 completed
Fri Mar 21 22:52:35 2025: BS 1 completed
Fri Mar 21 22:52:40 2025: BS 2 completed
Fri Mar 21 22:52:45 2025: BS 3 completed
Fri Mar 21 22:52:55 2025: BS 1 completed
Fri Mar 21 22:53:00 2025: BS 2 completed
Fri Mar 21 22:53:04 2025: BS 3 completed
Fri Mar 21 22:53:14 2025: BS 1 completed
Fri Mar 21 22:53:19 2025: BS 2 completed
Fri Mar 21 22:53:24 2025: BS 3 completed
Fri Mar 21 22:53:33 2025: BS 1 completed
Fri Mar 21 22:53:38 2025: BS 2 completed
Fri Mar 21 22:53:43 2025: BS 3 completed
Fri Mar 21 22:53:53 2025: BS 1 completed
Fri Mar 21 22:53:57 2025: BS 2 completed
Fri Mar 21 22:54:02 2025: BS 3 completed
Fri Mar 21 22:54:12 2025: BS 1 completed
Fri Mar 21 22:54:17 2025: BS 2 completed
Fri Mar 21 22:54:21 2025: BS 3 completed
Fri Mar 21 22:54:31 2025: BS 1 completed
Fri Mar 21 22:54:36 2025: BS 2 completed
Fri Mar 21 22:54:41 2025: BS 3 completed
Fri Mar 21 22:54:50 2025: BS 1 completed
Fri Mar 21 22:54:55 2025: BS 2 completed
Fri Mar 21 22:55:00 2025: BS 3 completed
Fri Mar 21 22:55:10 2025: BS 1 completed
Fri Mar 21 22:55:14 2025: BS 2 completed
Fri Mar 21 22:55:19 2025: BS 3 completed
Fri Mar 21 22:55:29 2025: BS 1 completed
Fri Mar 21 22:55:34 2025: BS 2 completed
Fri Mar 21 22:55:39 2025: BS 3 completed
Fri Mar 21 22:55:48 2025: BS 1 completed
Fri Mar 21 22:55:53 2025: BS 2 completed
Fri Mar 21 22:55:58 2025: BS 3 completed
Fri Mar 21 22:56:08 2025: BS 1 completed
Fri Mar 21 22:56:12 2025: BS 2 completed
Fri Mar 21 22:56:17 2025: BS 3 completed
Fri Mar 21 22:56:27 2025: BS 1 completed
Fri Mar 21 22:56:32 2025: BS 2 completed
Fri Mar 21 22:56:36 2025: BS 3 completed
Fri Mar 21 22:56:46 2025: BS 1 completed
Fri Mar 21 22:56:51 2025: BS 2 completed
Fri Mar 21 22:56:56 2025: BS 3 completed
Fri Mar 21 22:57:05 2025: BS 1 completed
Fri Mar 21 22:57:10 2025: BS 2 completed
Fri Mar 21 22:57:15 2025: BS 3 completed
Fri Mar 21 22:57:25 2025: BS 1 completed
Fri Mar 21 22:57:29 2025: BS 2 completed
Fri Mar 21 22:57:34 2025: BS 3 completed
Fri Mar 21 22:57:44 2025: BS 1 completed
Fri Mar 21 22:57:49 2025: BS 2 completed
Fri Mar 21 22:57:54 2025: BS 3 completed
Fri Mar 21 22:58:03 2025: BS 1 completed
Fri Mar 21 22:58:08 2025: BS 2 completed
Fri Mar 21 22:58:13 2025: BS 3 completed
Fri Mar 21 22:58:22 2025: BS 1 completed
Fri Mar 21 22:58:27 2025: BS 2 completed
Fri Mar 21 22:58:32 2025: BS 3 completed
Fri Mar 21 22:58:42 2025: BS 1 completed
Fri Mar 21 22:58:47 2025: BS 2 completed
Fri Mar 21 22:58:51 2025: BS 3 completed
Fri Mar 21 22:59:01 2025: BS 1 completed
Fri Mar 21 22:59:06 2025: BS 2 completed
Fri Mar 21 22:59:11 2025: BS 3 completed
Fri Mar 21 22:59:20 2025: BS 1 completed
Fri Mar 21 22:59:25 2025: BS 2 completed
Fri Mar 21 22:59:30 2025: BS 3 completed
Fri Mar 21 22:59:40 2025: BS 1 completed
Fri Mar 21 22:59:44 2025: BS 2 completed
Fri Mar 21 22:59:49 2025: BS 3 completed
Fri Mar 21 22:59:59 2025: BS 1 completed
Fri Mar 21 23:00:04 2025: BS 2 completed
Fri Mar 21 23:00:09 2025: BS 3 completed
Fri Mar 21 23:00:18 2025: BS 1 completed
Fri Mar 21 23:00:23 2025: BS 2 completed
Fri Mar 21 23:00:28 2025: BS 3 completed
Fri Mar 21 23:00:37 2025: BS 1 completed
Fri Mar 21 23:00:42 2025: BS 2 completed
Fri Mar 21 23:00:47 2025: BS 3 completed
Fri Mar 21 23:00:57 2025: BS 1 completed
Fri Mar 21 23:01:02 2025: BS 2 completed
Fri Mar 21 23:01:06 2025: BS 3 completed
Fri Mar 21 23:01:16 2025: BS 1 completed
Fri Mar 21 23:01:21 2025: BS 2 completed
Fri Mar 21 23:01:26 2025: BS 3 completed
Fri Mar 21 23:01:35 2025: BS 1 completed
Fri Mar 21 23:01:40 2025: BS 2 completed
Fri Mar 21 23:01:45 2025: BS 3 completed
Fri Mar 21 23:01:55 2025: BS 1 completed
Fri Mar 21 23:01:59 2025: BS 2 completed
Fri Mar 21 23:02:04 2025: BS 3 completed
Fri Mar 21 23:02:14 2025: BS 1 completed
Fri Mar 21 23:02:19 2025: BS 2 completed
Fri Mar 21 23:02:24 2025: BS 3 completed
Fri Mar 21 23:02:33 2025: BS 1 completed
Fri Mar 21 23:02:38 2025: BS 2 completed
Fri Mar 21 23:02:43 2025: BS 3 completed
Fri Mar 21 23:02:52 2025: BS 1 completed
Fri Mar 21 23:02:57 2025: BS 2 completed
Fri Mar 21 23:03:02 2025: BS 3 completed
Fri Mar 21 23:03:12 2025: BS 1 completed
Fri Mar 21 23:03:17 2025: BS 2 completed
Fri Mar 21 23:03:21 2025: BS 3 completed
Fri Mar 21 23:03:31 2025: BS 1 completed
Fri Mar 21 23:03:36 2025: BS 2 completed
Fri Mar 21 23:03:41 2025: BS 3 completed
Fri Mar 21 23:03:50 2025: BS 1 completed
Fri Mar 21 23:03:55 2025: BS 2 completed
Fri Mar 21 23:04:00 2025: BS 3 completed
Fri Mar 21 23:04:10 2025: BS 1 completed
Fri Mar 21 23:04:14 2025: BS 2 completed
Fri Mar 21 23:04:19 2025: BS 3 completed
Fri Mar 21 23:04:29 2025: BS 1 completed
Fri Mar 21 23:04:34 2025: BS 2 completed
Fri Mar 21 23:04:39 2025: BS 3 completed
Fri Mar 21 23:04:48 2025: BS 1 completed
Fri Mar 21 23:04:53 2025: BS 2 completed
Fri Mar 21 23:04:58 2025: BS 3 completed
Fri Mar 21 23:05:07 2025: BS 1 completed
Fri Mar 21 23:05:12 2025: BS 2 completed
Fri Mar 21 23:05:17 2025: BS 3 completed
Fri Mar 21 23:05:27 2025: BS 1 completed
Fri Mar 21 23:05:32 2025: BS 2 completed
Fri Mar 21 23:05:36 2025: BS 3 completed
Fri Mar 21 23:05:46 2025: BS 1 completed
Fri Mar 21 23:05:51 2025: BS 2 completed
Fri Mar 21 23:05:56 2025: BS 3 completed
Fri Mar 21 23:06:05 2025: BS 1 completed
Fri Mar 21 23:06:10 2025: BS 2 completed
Fri Mar 21 23:06:15 2025: BS 3 completed
Fri Mar 21 23:06:25 2025: BS 1 completed
Fri Mar 21 23:06:29 2025: BS 2 completed
Fri Mar 21 23:06:34 2025: BS 3 completed
Fri Mar 21 23:06:44 2025: BS 1 completed
Fri Mar 21 23:06:49 2025: BS 2 completed
Fri Mar 21 23:06:54 2025: BS 3 completed
Fri Mar 21 23:07:03 2025: BS 1 completed
Fri Mar 21 23:07:08 2025: BS 2 completed
Fri Mar 21 23:07:13 2025: BS 3 completed
Fri Mar 21 23:07:22 2025: BS 1 completed
Fri Mar 21 23:07:27 2025: BS 2 completed
Fri Mar 21 23:07:32 2025: BS 3 completed
Fri Mar 21 23:07:42 2025: BS 1 completed
Fri Mar 21 23:07:47 2025: BS 2 completed
Fri Mar 21 23:07:51 2025: BS 3 completed
Fri Mar 21 23:08:01 2025: BS 1 completed
Fri Mar 21 23:08:06 2025: BS 2 completed
Fri Mar 21 23:08:11 2025: BS 3 completed
Fri Mar 21 23:08:20 2025: BS 1 completed
Fri Mar 21 23:08:25 2025: BS 2 completed
Fri Mar 21 23:08:30 2025: BS 3 completed
Fri Mar 21 23:08:40 2025: BS 1 completed
Fri Mar 21 23:08:44 2025: BS 2 completed
Fri Mar 21 23:08:49 2025: BS 3 completed
Fri Mar 21 23:08:59 2025: BS 1 completed
Fri Mar 21 23:09:04 2025: BS 2 completed
Fri Mar 21 23:09:09 2025: BS 3 completed
Fri Mar 21 23:09:18 2025: BS 1 completed
Fri Mar 21 23:09:23 2025: BS 2 completed
Fri Mar 21 23:09:28 2025: BS 3 completed
Fri Mar 21 23:09:38 2025: BS 1 completed
Fri Mar 21 23:09:42 2025: BS 2 completed
Fri Mar 21 23:09:47 2025: BS 3 completed
Fri Mar 21 23:09:57 2025: BS 1 completed
Fri Mar 21 23:10:02 2025: BS 2 completed
Fri Mar 21 23:10:06 2025: BS 3 completed
Fri Mar 21 23:10:16 2025: BS 1 completed
Fri Mar 21 23:10:21 2025: BS 2 completed
Fri Mar 21 23:10:26 2025: BS 3 completed
Fri Mar 21 23:10:35 2025: BS 1 completed
Fri Mar 21 23:10:40 2025: BS 2 completed
Fri Mar 21 23:10:45 2025: BS 3 completed
Fri Mar 21 23:10:55 2025: BS 1 completed
Fri Mar 21 23:10:59 2025: BS 2 completed
Fri Mar 21 23:11:04 2025: BS 3 completed
Fri Mar 21 23:11:14 2025: BS 1 completed
Fri Mar 21 23:11:19 2025: BS 2 completed
Fri Mar 21 23:11:24 2025: BS 3 completed
Fri Mar 21 23:11:33 2025: BS 1 completed
Fri Mar 21 23:11:38 2025: BS 2 completed
Fri Mar 21 23:11:43 2025: BS 3 completed
Fri Mar 21 23:11:53 2025: BS 1 completed
Fri Mar 21 23:11:57 2025: BS 2 completed
Fri Mar 21 23:12:02 2025: BS 3 completed
Fri Mar 21 23:12:12 2025: BS 1 completed
Fri Mar 21 23:12:17 2025: BS 2 completed
Fri Mar 21 23:12:22 2025: BS 3 completed
Fri Mar 21 23:12:31 2025: BS 1 completed
Fri Mar 21 23:12:36 2025: BS 2 completed
Fri Mar 21 23:12:41 2025: BS 3 completed
Fri Mar 21 23:12:50 2025: BS 1 completed
Fri Mar 21 23:12:55 2025: BS 2 completed
Fri Mar 21 23:13:00 2025: BS 3 completed
Fri Mar 21 23:13:10 2025: BS 1 completed
Fri Mar 21 23:13:15 2025: BS 2 completed
Fri Mar 21 23:13:19 2025: BS 3 completed
Fri Mar 21 23:13:29 2025: BS 1 completed
Fri Mar 21 23:13:34 2025: BS 2 completed
Fri Mar 21 23:13:39 2025: BS 3 completed
Fri Mar 21 23:13:48 2025: BS 1 completed
Fri Mar 21 23:13:53 2025: BS 2 completed
Fri Mar 21 23:13:58 2025: BS 3 completed
Fri Mar 21 23:14:08 2025: BS 1 completed
Fri Mar 21 23:14:12 2025: BS 2 completed
Fri Mar 21 23:14:17 2025: BS 3 completed
Fri Mar 21 23:14:27 2025: BS 1 completed
Fri Mar 21 23:14:32 2025: BS 2 completed
Fri Mar 21 23:14:37 2025: BS 3 completed
Fri Mar 21 23:14:46 2025: BS 1 completed
Fri Mar 21 23:14:51 2025: BS 2 completed
Fri Mar 21 23:14:56 2025: BS 3 completed
Fri Mar 21 23:15:06 2025: BS 1 completed
Fri Mar 21 23:15:10 2025: BS 2 completed
Fri Mar 21 23:15:15 2025: BS 3 completed
Fri Mar 21 23:15:25 2025: BS 1 completed
Fri Mar 21 23:15:30 2025: BS 2 completed
Fri Mar 21 23:15:34 2025: BS 3 completed
Fri Mar 21 23:15:44 2025: BS 1 completed
Fri Mar 21 23:15:49 2025: BS 2 completed
Fri Mar 21 23:15:54 2025: BS 3 completed
Fri Mar 21 23:16:03 2025: BS 1 completed
Fri Mar 21 23:16:08 2025: BS 2 completed
Fri Mar 21 23:16:13 2025: BS 3 completed
Fri Mar 21 23:16:23 2025: BS 1 completed
Fri Mar 21 23:16:28 2025: BS 2 completed
Fri Mar 21 23:16:32 2025: BS 3 completed
Fri Mar 21 23:16:42 2025: BS 1 completed
Fri Mar 21 23:16:47 2025: BS 2 completed
Fri Mar 21 23:16:52 2025: BS 3 completed
Fri Mar 21 23:17:01 2025: BS 1 completed
Fri Mar 21 23:17:06 2025: BS 2 completed
Fri Mar 21 23:17:11 2025: BS 3 completed
Fri Mar 21 23:17:21 2025: BS 1 completed
Fri Mar 21 23:17:25 2025: BS 2 completed
Fri Mar 21 23:17:30 2025: BS 3 completed
Fri Mar 21 23:17:40 2025: BS 1 completed
Fri Mar 21 23:17:45 2025: BS 2 completed
Fri Mar 21 23:17:50 2025: BS 3 completed
Fri Mar 21 23:17:59 2025: BS 1 completed
Fri Mar 21 23:18:04 2025: BS 2 completed
Fri Mar 21 23:18:09 2025: BS 3 completed
Fri Mar 21 23:18:19 2025: BS 1 completed
Fri Mar 21 23:18:23 2025: BS 2 completed
Fri Mar 21 23:18:28 2025: BS 3 completed
Fri Mar 21 23:18:38 2025: BS 1 completed
Fri Mar 21 23:18:43 2025: BS 2 completed
Fri Mar 21 23:18:47 2025: BS 3 completed
Fri Mar 21 23:18:57 2025: BS 1 completed
Fri Mar 21 23:19:02 2025: BS 2 completed
Fri Mar 21 23:19:07 2025: BS 3 completed
Fri Mar 21 23:19:16 2025: BS 1 completed
Fri Mar 21 23:19:21 2025: BS 2 completed
Fri Mar 21 23:19:26 2025: BS 3 completed
Fri Mar 21 23:19:36 2025: BS 1 completed
Fri Mar 21 23:19:41 2025: BS 2 completed
Fri Mar 21 23:19:45 2025: BS 3 completed
Fri Mar 21 23:19:55 2025: BS 1 completed
Fri Mar 21 23:20:00 2025: BS 2 completed
Fri Mar 21 23:20:05 2025: BS 3 completed
Fri Mar 21 23:20:14 2025: BS 1 completed
Fri Mar 21 23:20:19 2025: BS 2 completed
Fri Mar 21 23:20:24 2025: BS 3 completed
Fri Mar 21 23:20:34 2025: BS 1 completed
Fri Mar 21 23:20:38 2025: BS 2 completed
Fri Mar 21 23:20:43 2025: BS 3 completed
Fri Mar 21 23:20:53 2025: BS 1 completed
Fri Mar 21 23:20:58 2025: BS 2 completed
Fri Mar 21 23:21:03 2025: BS 3 completed
Fri Mar 21 23:21:12 2025: BS 1 completed
Fri Mar 21 23:21:17 2025: BS 2 completed
Fri Mar 21 23:21:22 2025: BS 3 completed
Fri Mar 21 23:21:32 2025: BS 1 completed
Fri Mar 21 23:21:36 2025: BS 2 completed
Fri Mar 21 23:21:41 2025: BS 3 completed
Fri Mar 21 23:21:51 2025: BS 1 completed
Fri Mar 21 23:21:56 2025: BS 2 completed
Fri Mar 21 23:22:00 2025: BS 3 completed
Fri Mar 21 23:22:10 2025: BS 1 completed
Fri Mar 21 23:22:15 2025: BS 2 completed
Fri Mar 21 23:22:20 2025: BS 3 completed
Fri Mar 21 23:22:29 2025: BS 1 completed
Fri Mar 21 23:22:34 2025: BS 2 completed
Fri Mar 21 23:22:39 2025: BS 3 completed
Fri Mar 21 23:22:49 2025: BS 1 completed
Fri Mar 21 23:22:54 2025: BS 2 completed
Fri Mar 21 23:22:58 2025: BS 3 completed
Fri Mar 21 23:23:08 2025: BS 1 completed
Fri Mar 21 23:23:13 2025: BS 2 completed
Fri Mar 21 23:23:18 2025: BS 3 completed
Fri Mar 21 23:23:27 2025: BS 1 completed
Fri Mar 21 23:23:32 2025: BS 2 completed
Fri Mar 21 23:23:37 2025: BS 3 completed
Fri Mar 21 23:23:47 2025: BS 1 completed
Fri Mar 21 23:23:51 2025: BS 2 completed
Fri Mar 21 23:23:56 2025: BS 3 completed
Fri Mar 21 23:24:06 2025: BS 1 completed
Fri Mar 21 23:24:11 2025: BS 2 completed
Fri Mar 21 23:24:16 2025: BS 3 completed
Fri Mar 21 23:24:25 2025: BS 1 completed
Fri Mar 21 23:24:30 2025: BS 2 completed
Fri Mar 21 23:24:35 2025: BS 3 completed
Fri Mar 21 23:24:45 2025: BS 1 completed
Fri Mar 21 23:24:49 2025: BS 2 completed
Fri Mar 21 23:24:54 2025: BS 3 completed
Fri Mar 21 23:25:04 2025: BS 1 completed
Fri Mar 21 23:25:09 2025: BS 2 completed
Fri Mar 21 23:25:14 2025: BS 3 completed
Fri Mar 21 23:25:23 2025: BS 1 completed
Fri Mar 21 23:25:28 2025: BS 2 completed
Fri Mar 21 23:25:33 2025: BS 3 completed
Fri Mar 21 23:25:43 2025: BS 1 completed
Fri Mar 21 23:25:47 2025: BS 2 completed
Fri Mar 21 23:25:52 2025: BS 3 completed
Fri Mar 21 23:26:02 2025: BS 1 completed
Fri Mar 21 23:26:07 2025: BS 2 completed
Fri Mar 21 23:26:11 2025: BS 3 completed
Fri Mar 21 23:26:21 2025: BS 1 completed
Fri Mar 21 23:26:26 2025: BS 2 completed
Fri Mar 21 23:26:31 2025: BS 3 completed
Fri Mar 21 23:26:40 2025: BS 1 completed
Fri Mar 21 23:26:45 2025: BS 2 completed
Fri Mar 21 23:26:50 2025: BS 3 completed
Fri Mar 21 23:27:00 2025: BS 1 completed
Fri Mar 21 23:27:05 2025: BS 2 completed
Fri Mar 21 23:27:09 2025: BS 3 completed
Fri Mar 21 23:27:19 2025: BS 1 completed
Fri Mar 21 23:27:24 2025: BS 2 completed
Fri Mar 21 23:27:29 2025: BS 3 completed
Fri Mar 21 23:27:38 2025: BS 1 completed
Fri Mar 21 23:27:43 2025: BS 2 completed
Fri Mar 21 23:27:48 2025: BS 3 completed
Fri Mar 21 23:27:58 2025: BS 1 completed
Fri Mar 21 23:28:03 2025: BS 2 completed
Fri Mar 21 23:28:07 2025: BS 3 completed
Fri Mar 21 23:28:17 2025: BS 1 completed
Fri Mar 21 23:28:22 2025: BS 2 completed
Fri Mar 21 23:28:27 2025: BS 3 completed
Fri Mar 21 23:28:36 2025: BS 1 completed
Fri Mar 21 23:28:41 2025: BS 2 completed
Fri Mar 21 23:28:46 2025: BS 3 completed
Fri Mar 21 23:28:56 2025: BS 1 completed
Fri Mar 21 23:29:00 2025: BS 2 completed
Fri Mar 21 23:29:05 2025: BS 3 completed
Fri Mar 21 23:29:15 2025: BS 1 completed
Fri Mar 21 23:29:20 2025: BS 2 completed
Fri Mar 21 23:29:25 2025: BS 3 completed
Fri Mar 21 23:29:34 2025: BS 1 completed
Fri Mar 21 23:29:39 2025: BS 2 completed
Fri Mar 21 23:29:44 2025: BS 3 completed
Fri Mar 21 23:29:54 2025: BS 1 completed
Fri Mar 21 23:29:58 2025: BS 2 completed
Fri Mar 21 23:30:03 2025: BS 3 completed
Fri Mar 21 23:30:13 2025: BS 1 completed
Fri Mar 21 23:30:18 2025: BS 2 completed
Fri Mar 21 23:30:23 2025: BS 3 completed
Fri Mar 21 23:30:32 2025: BS 1 completed
Fri Mar 21 23:30:37 2025: BS 2 completed
Fri Mar 21 23:30:42 2025: BS 3 completed
Fri Mar 21 23:30:51 2025: BS 1 completed
Fri Mar 21 23:30:56 2025: BS 2 completed
Fri Mar 21 23:31:01 2025: BS 3 completed
Fri Mar 21 23:31:11 2025: BS 1 completed
Fri Mar 21 23:31:16 2025: BS 2 completed
Fri Mar 21 23:31:20 2025: BS 3 completed
Fri Mar 21 23:31:30 2025: BS 1 completed
Fri Mar 21 23:31:35 2025: BS 2 completed
Fri Mar 21 23:31:40 2025: BS 3 completed
Fri Mar 21 23:31:49 2025: BS 1 completed
Fri Mar 21 23:31:54 2025: BS 2 completed
Fri Mar 21 23:31:59 2025: BS 3 completed
Fri Mar 21 23:32:09 2025: BS 1 completed
Fri Mar 21 23:32:14 2025: BS 2 completed
Fri Mar 21 23:32:18 2025: BS 3 completed
Fri Mar 21 23:32:28 2025: BS 1 completed
Fri Mar 21 23:32:33 2025: BS 2 completed
Fri Mar 21 23:32:38 2025: BS 3 completed
Fri Mar 21 23:32:47 2025: BS 1 completed
Fri Mar 21 23:32:52 2025: BS 2 completed
Fri Mar 21 23:32:57 2025: BS 3 completed
Fri Mar 21 23:33:07 2025: BS 1 completed
Fri Mar 21 23:33:12 2025: BS 2 completed
Fri Mar 21 23:33:16 2025: BS 3 completed
Fri Mar 21 23:33:26 2025: BS 1 completed
Fri Mar 21 23:33:31 2025: BS 2 completed
Fri Mar 21 23:33:36 2025: BS 3 completed
Fri Mar 21 23:33:45 2025: BS 1 completed
Fri Mar 21 23:33:50 2025: BS 2 completed
Fri Mar 21 23:33:55 2025: BS 3 completed
Fri Mar 21 23:34:05 2025: BS 1 completed
Fri Mar 21 23:34:09 2025: BS 2 completed
Fri Mar 21 23:34:14 2025: BS 3 completed
Fri Mar 21 23:34:24 2025: BS 1 completed
Fri Mar 21 23:34:29 2025: BS 2 completed
Fri Mar 21 23:34:34 2025: BS 3 completed
Fri Mar 21 23:34:43 2025: BS 1 completed
Fri Mar 21 23:34:48 2025: BS 2 completed
Fri Mar 21 23:34:53 2025: BS 3 completed
Fri Mar 21 23:35:03 2025: BS 1 completed
Fri Mar 21 23:35:07 2025: BS 2 completed
Fri Mar 21 23:35:12 2025: BS 3 completed
Fri Mar 21 23:35:22 2025: BS 1 completed
Fri Mar 21 23:35:27 2025: BS 2 completed
Fri Mar 21 23:35:32 2025: BS 3 completed
Fri Mar 21 23:35:41 2025: BS 1 completed
Fri Mar 21 23:35:46 2025: BS 2 completed
Fri Mar 21 23:35:51 2025: BS 3 completed
Fri Mar 21 23:36:01 2025: BS 1 completed
Fri Mar 21 23:36:05 2025: BS 2 completed
Fri Mar 21 23:36:10 2025: BS 3 completed
Fri Mar 21 23:36:20 2025: BS 1 completed
Fri Mar 21 23:36:25 2025: BS 2 completed
Fri Mar 21 23:36:30 2025: BS 3 completed
Fri Mar 21 23:36:39 2025: BS 1 completed
Fri Mar 21 23:36:44 2025: BS 2 completed
Fri Mar 21 23:36:49 2025: BS 3 completed
Fri Mar 21 23:36:58 2025: BS 1 completed
Fri Mar 21 23:37:03 2025: BS 2 completed
Fri Mar 21 23:37:08 2025: BS 3 completed
Fri Mar 21 23:37:18 2025: BS 1 completed
Fri Mar 21 23:37:23 2025: BS 2 completed
Fri Mar 21 23:37:27 2025: BS 3 completed
Fri Mar 21 23:37:37 2025: BS 1 completed
Fri Mar 21 23:37:42 2025: BS 2 completed
Fri Mar 21 23:37:47 2025: BS 3 completed
Fri Mar 21 23:37:56 2025: BS 1 completed
Fri Mar 21 23:38:01 2025: BS 2 completed
Fri Mar 21 23:38:06 2025: BS 3 completed
Fri Mar 21 23:38:16 2025: BS 1 completed
Fri Mar 21 23:38:21 2025: BS 2 completed
Fri Mar 21 23:38:25 2025: BS 3 completed
Fri Mar 21 23:38:35 2025: BS 1 completed
Fri Mar 21 23:38:40 2025: BS 2 completed
Fri Mar 21 23:38:45 2025: BS 3 completed
Fri Mar 21 23:38:54 2025: BS 1 completed
Fri Mar 21 23:38:59 2025: BS 2 completed
Fri Mar 21 23:39:04 2025: BS 3 completed
Fri Mar 21 23:39:14 2025: BS 1 completed
Fri Mar 21 23:39:19 2025: BS 2 completed
Fri Mar 21 23:39:23 2025: BS 3 completed
Fri Mar 21 23:39:33 2025: BS 1 completed
Fri Mar 21 23:39:38 2025: BS 2 completed
Fri Mar 21 23:39:43 2025: BS 3 completed
Fri Mar 21 23:39:52 2025: BS 1 completed
Fri Mar 21 23:39:57 2025: BS 2 completed
Fri Mar 21 23:40:02 2025: BS 3 completed
Fri Mar 21 23:40:12 2025: BS 1 completed
Fri Mar 21 23:40:17 2025: BS 2 completed
Fri Mar 21 23:40:21 2025: BS 3 completed
Fri Mar 21 23:40:31 2025: BS 1 completed
Fri Mar 21 23:40:36 2025: BS 2 completed
Fri Mar 21 23:40:41 2025: BS 3 completed
Fri Mar 21 23:40:50 2025: BS 1 completed
Fri Mar 21 23:40:55 2025: BS 2 completed
Fri Mar 21 23:41:00 2025: BS 3 completed
Fri Mar 21 23:41:10 2025: BS 1 completed
Fri Mar 21 23:41:14 2025: BS 2 completed
Fri Mar 21 23:41:19 2025: BS 3 completed
Fri Mar 21 23:41:29 2025: BS 1 completed
Fri Mar 21 23:41:34 2025: BS 2 completed
Fri Mar 21 23:41:39 2025: BS 3 completed
Fri Mar 21 23:41:48 2025: BS 1 completed
Fri Mar 21 23:41:53 2025: BS 2 completed
Fri Mar 21 23:41:58 2025: BS 3 completed
Fri Mar 21 23:42:08 2025: BS 1 completed
Fri Mar 21 23:42:12 2025: BS 2 completed
Fri Mar 21 23:42:17 2025: BS 3 completed
Fri Mar 21 23:42:27 2025: BS 1 completed
Fri Mar 21 23:42:32 2025: BS 2 completed
Fri Mar 21 23:42:37 2025: BS 3 completed
Fri Mar 21 23:42:46 2025: BS 1 completed
Fri Mar 21 23:42:51 2025: BS 2 completed
Fri Mar 21 23:42:56 2025: BS 3 completed
Fri Mar 21 23:43:06 2025: BS 1 completed
Fri Mar 21 23:43:10 2025: BS 2 completed
Fri Mar 21 23:43:15 2025: BS 3 completed
Fri Mar 21 23:43:25 2025: BS 1 completed
Fri Mar 21 23:43:30 2025: BS 2 completed
Fri Mar 21 23:43:35 2025: BS 3 completed
Fri Mar 21 23:43:44 2025: BS 1 completed
Fri Mar 21 23:43:49 2025: BS 2 completed
Fri Mar 21 23:43:54 2025: BS 3 completed
Fri Mar 21 23:44:04 2025: BS 1 completed
Fri Mar 21 23:44:08 2025: BS 2 completed
Fri Mar 21 23:44:13 2025: BS 3 completed
Fri Mar 21 23:44:23 2025: BS 1 completed
Fri Mar 21 23:44:28 2025: BS 2 completed
Fri Mar 21 23:44:33 2025: BS 3 completed
Fri Mar 21 23:44:42 2025: BS 1 completed
Fri Mar 21 23:44:47 2025: BS 2 completed
Fri Mar 21 23:44:52 2025: BS 3 completed
Fri Mar 21 23:45:02 2025: BS 1 completed
Fri Mar 21 23:45:06 2025: BS 2 completed
Fri Mar 21 23:45:11 2025: BS 3 completed
Fri Mar 21 23:45:21 2025: BS 1 completed
Fri Mar 21 23:45:26 2025: BS 2 completed
Fri Mar 21 23:45:31 2025: BS 3 completed
Fri Mar 21 23:45:40 2025: BS 1 completed
Fri Mar 21 23:45:45 2025: BS 2 completed
Fri Mar 21 23:45:50 2025: BS 3 completed
Fri Mar 21 23:46:00 2025: BS 1 completed
Fri Mar 21 23:46:04 2025: BS 2 completed
Fri Mar 21 23:46:09 2025: BS 3 completed
Fri Mar 21 23:46:19 2025: BS 1 completed
Fri Mar 21 23:46:24 2025: BS 2 completed
Fri Mar 21 23:46:29 2025: BS 3 completed
Fri Mar 21 23:46:38 2025: BS 1 completed
Fri Mar 21 23:46:43 2025: BS 2 completed
Fri Mar 21 23:46:48 2025: BS 3 completed
Fri Mar 21 23:46:58 2025: BS 1 completed
Fri Mar 21 23:47:02 2025: BS 2 completed
Fri Mar 21 23:47:07 2025: BS 3 completed
Fri Mar 21 23:47:17 2025: BS 1 completed
Fri Mar 21 23:47:22 2025: BS 2 completed
Fri Mar 21 23:47:27 2025: BS 3 completed
Fri Mar 21 23:47:36 2025: BS 1 completed
Fri Mar 21 23:47:41 2025: BS 2 completed
Fri Mar 21 23:47:46 2025: BS 3 completed
Fri Mar 21 23:47:56 2025: BS 1 completed
Fri Mar 21 23:48:00 2025: BS 2 completed
Fri Mar 21 23:48:05 2025: BS 3 completed
Fri Mar 21 23:48:15 2025: BS 1 completed
Fri Mar 21 23:48:20 2025: BS 2 completed
Fri Mar 21 23:48:25 2025: BS 3 completed
Fri Mar 21 23:48:34 2025: BS 1 completed
Fri Mar 21 23:48:39 2025: BS 2 completed
Fri Mar 21 23:48:44 2025: BS 3 completed
Fri Mar 21 23:48:54 2025: BS 1 completed
Fri Mar 21 23:48:58 2025: BS 2 completed
Fri Mar 21 23:49:03 2025: BS 3 completed
Fri Mar 21 23:49:13 2025: BS 1 completed
Fri Mar 21 23:49:18 2025: BS 2 completed
Fri Mar 21 23:49:23 2025: BS 3 completed
Fri Mar 21 23:49:32 2025: BS 1 completed
Fri Mar 21 23:49:37 2025: BS 2 completed
Fri Mar 21 23:49:42 2025: BS 3 completed
Fri Mar 21 23:49:52 2025: BS 1 completed
Fri Mar 21 23:49:56 2025: BS 2 completed
Fri Mar 21 23:50:01 2025: BS 3 completed
Fri Mar 21 23:50:11 2025: BS 1 completed
Fri Mar 21 23:50:16 2025: BS 2 completed
Fri Mar 21 23:50:21 2025: BS 3 completed
Fri Mar 21 23:50:30 2025: BS 1 completed
Fri Mar 21 23:50:35 2025: BS 2 completed
Fri Mar 21 23:50:40 2025: BS 3 completed
Fri Mar 21 23:50:50 2025: BS 1 completed
Fri Mar 21 23:50:54 2025: BS 2 completed
Fri Mar 21 23:50:59 2025: BS 3 completed
Fri Mar 21 23:51:09 2025: BS 1 completed
Fri Mar 21 23:51:14 2025: BS 2 completed
Fri Mar 21 23:51:19 2025: BS 3 completed
Fri Mar 21 23:51:28 2025: BS 1 completed
Fri Mar 21 23:51:33 2025: BS 2 completed
Fri Mar 21 23:51:38 2025: BS 3 completed
Fri Mar 21 23:51:48 2025: BS 1 completed
Fri Mar 21 23:51:52 2025: BS 2 completed
Fri Mar 21 23:51:57 2025: BS 3 completed
Fri Mar 21 23:52:07 2025: BS 1 completed
Fri Mar 21 23:52:12 2025: BS 2 completed
Fri Mar 21 23:52:17 2025: BS 3 completed
Fri Mar 21 23:52:26 2025: BS 1 completed
Fri Mar 21 23:52:31 2025: BS 2 completed
Fri Mar 21 23:52:36 2025: BS 3 completed
Fri Mar 21 23:52:46 2025: BS 1 completed
Fri Mar 21 23:52:50 2025: BS 2 completed
Fri Mar 21 23:52:55 2025: BS 3 completed
Fri Mar 21 23:53:05 2025: BS 1 completed
Fri Mar 21 23:53:10 2025: BS 2 completed
Fri Mar 21 23:53:15 2025: BS 3 completed
Fri Mar 21 23:53:24 2025: BS 1 completed
Fri Mar 21 23:53:29 2025: BS 2 completed
Fri Mar 21 23:53:34 2025: BS 3 completed
Fri Mar 21 23:53:44 2025: BS 1 completed
Fri Mar 21 23:53:48 2025: BS 2 completed
Fri Mar 21 23:53:53 2025: BS 3 completed
Fri Mar 21 23:54:03 2025: BS 1 completed
Fri Mar 21 23:54:08 2025: BS 2 completed
Fri Mar 21 23:54:13 2025: BS 3 completed
Fri Mar 21 23:54:22 2025: BS 1 completed
Fri Mar 21 23:54:27 2025: BS 2 completed
Fri Mar 21 23:54:32 2025: BS 3 completed
Fri Mar 21 23:54:42 2025: BS 1 completed
Fri Mar 21 23:54:46 2025: BS 2 completed
Fri Mar 21 23:54:51 2025: BS 3 completed
Fri Mar 21 23:55:01 2025: BS 1 completed
Fri Mar 21 23:55:06 2025: BS 2 completed
Fri Mar 21 23:55:11 2025: BS 3 completed
Fri Mar 21 23:55:20 2025: BS 1 completed
Fri Mar 21 23:55:25 2025: BS 2 completed
Fri Mar 21 23:55:30 2025: BS 3 completed
Fri Mar 21 23:55:40 2025: BS 1 completed
Fri Mar 21 23:55:44 2025: BS 2 completed
Fri Mar 21 23:55:49 2025: BS 3 completed
Fri Mar 21 23:55:59 2025: BS 1 completed
Fri Mar 21 23:56:04 2025: BS 2 completed
Fri Mar 21 23:56:09 2025: BS 3 completed
Fri Mar 21 23:56:18 2025: BS 1 completed
Fri Mar 21 23:56:23 2025: BS 2 completed
Fri Mar 21 23:56:28 2025: BS 3 completed
Fri Mar 21 23:56:38 2025: BS 1 completed
Fri Mar 21 23:56:42 2025: BS 2 completed
Fri Mar 21 23:56:47 2025: BS 3 completed
Fri Mar 21 23:56:57 2025: BS 1 completed
Fri Mar 21 23:57:02 2025: BS 2 completed
Fri Mar 21 23:57:07 2025: BS 3 completed
Fri Mar 21 23:57:16 2025: BS 1 completed
Fri Mar 21 23:57:21 2025: BS 2 completed
Fri Mar 21 23:57:26 2025: BS 3 completed
Fri Mar 21 23:57:36 2025: BS 1 completed
Fri Mar 21 23:57:40 2025: BS 2 completed
Fri Mar 21 23:57:45 2025: BS 3 completed
Fri Mar 21 23:57:55 2025: BS 1 completed
Fri Mar 21 23:58:00 2025: BS 2 completed
Fri Mar 21 23:58:05 2025: BS 3 completed
Fri Mar 21 23:58:14 2025: BS 1 completed
Fri Mar 21 23:58:19 2025: BS 2 completed
Fri Mar 21 23:58:24 2025: BS 3 completed
Fri Mar 21 23:58:34 2025: BS 1 completed
Fri Mar 21 23:58:38 2025: BS 2 completed
Fri Mar 21 23:58:43 2025: BS 3 completed
Fri Mar 21 23:58:53 2025: BS 1 completed
Fri Mar 21 23:58:58 2025: BS 2 completed
Fri Mar 21 23:59:03 2025: BS 3 completed
Fri Mar 21 23:59:12 2025: BS 1 completed
Fri Mar 21 23:59:17 2025: BS 2 completed
Fri Mar 21 23:59:22 2025: BS 3 completed
Fri Mar 21 23:59:32 2025: BS 1 completed
Fri Mar 21 23:59:36 2025: BS 2 completed
Fri Mar 21 23:59:41 2025: BS 3 completed
Fri Mar 21 23:59:51 2025: BS 1 completed
Fri Mar 21 23:59:56 2025: BS 2 completed
Sat Mar 22 00:00:01 2025: BS 3 completed
Sat Mar 22 00:00:10 2025: BS 1 completed
Sat Mar 22 00:00:15 2025: BS 2 completed
Sat Mar 22 00:00:20 2025: BS 3 completed
Sat Mar 22 00:00:30 2025: BS 1 completed
Sat Mar 22 00:00:34 2025: BS 2 completed
Sat Mar 22 00:00:39 2025: BS 3 completed
Sat Mar 22 00:00:49 2025: BS 1 completed
Sat Mar 22 00:00:54 2025: BS 2 completed
Sat Mar 22 00:00:59 2025: BS 3 completed
Sat Mar 22 00:01:08 2025: BS 1 completed
Sat Mar 22 00:01:13 2025: BS 2 completed
Sat Mar 22 00:01:18 2025: BS 3 completed
Sat Mar 22 00:01:28 2025: BS 1 completed
Sat Mar 22 00:01:33 2025: BS 2 completed
Sat Mar 22 00:01:37 2025: BS 3 completed
Sat Mar 22 00:01:47 2025: BS 1 completed
Sat Mar 22 00:01:52 2025: BS 2 completed
Sat Mar 22 00:01:57 2025: BS 3 completed
Sat Mar 22 00:02:06 2025: BS 1 completed
Sat Mar 22 00:02:11 2025: BS 2 completed
Sat Mar 22 00:02:16 2025: BS 3 completed
Sat Mar 22 00:02:26 2025: BS 1 completed
Sat Mar 22 00:02:31 2025: BS 2 completed
Sat Mar 22 00:02:35 2025: BS 3 completed
Sat Mar 22 00:02:45 2025: BS 1 completed
Sat Mar 22 00:02:50 2025: BS 2 completed
Sat Mar 22 00:02:55 2025: BS 3 completed
Sat Mar 22 00:03:04 2025: BS 1 completed
Sat Mar 22 00:03:09 2025: BS 2 completed
Sat Mar 22 00:03:14 2025: BS 3 completed
Sat Mar 22 00:03:24 2025: BS 1 completed
Sat Mar 22 00:03:29 2025: BS 2 completed
Sat Mar 22 00:03:33 2025: BS 3 completed
Sat Mar 22 00:03:43 2025: BS 1 completed
Sat Mar 22 00:03:48 2025: BS 2 completed
Sat Mar 22 00:03:53 2025: BS 3 completed
Sat Mar 22 00:04:02 2025: BS 1 completed
Sat Mar 22 00:04:07 2025: BS 2 completed
Sat Mar 22 00:04:12 2025: BS 3 completed
Sat Mar 22 00:04:22 2025: BS 1 completed
Sat Mar 22 00:04:27 2025: BS 2 completed
Sat Mar 22 00:04:31 2025: BS 3 completed
Sat Mar 22 00:04:41 2025: BS 1 completed
Sat Mar 22 00:04:46 2025: BS 2 completed
Sat Mar 22 00:04:51 2025: BS 3 completed
Sat Mar 22 00:05:00 2025: BS 1 completed
Sat Mar 22 00:05:05 2025: BS 2 completed
Sat Mar 22 00:05:10 2025: BS 3 completed
Sat Mar 22 00:05:20 2025: BS 1 completed
Sat Mar 22 00:05:25 2025: BS 2 completed
Sat Mar 22 00:05:29 2025: BS 3 completed
Sat Mar 22 00:05:39 2025: BS 1 completed
Sat Mar 22 00:05:44 2025: BS 2 completed
Sat Mar 22 00:05:49 2025: BS 3 completed
Sat Mar 22 00:05:59 2025: BS 1 completed
Sat Mar 22 00:06:03 2025: BS 2 completed
Sat Mar 22 00:06:08 2025: BS 3 completed
Sat Mar 22 00:06:18 2025: BS 1 completed
Sat Mar 22 00:06:23 2025: BS 2 completed
Sat Mar 22 00:06:28 2025: BS 3 completed
Sat Mar 22 00:06:37 2025: BS 1 completed
Sat Mar 22 00:06:42 2025: BS 2 completed
Sat Mar 22 00:06:47 2025: BS 3 completed
Sat Mar 22 00:06:57 2025: BS 1 completed
Sat Mar 22 00:07:01 2025: BS 2 completed
Sat Mar 22 00:07:06 2025: BS 3 completed
Sat Mar 22 00:07:16 2025: BS 1 completed
Sat Mar 22 00:07:21 2025: BS 2 completed
Sat Mar 22 00:07:26 2025: BS 3 completed
Sat Mar 22 00:07:35 2025: BS 1 completed
Sat Mar 22 00:07:40 2025: BS 2 completed
Sat Mar 22 00:07:45 2025: BS 3 completed
Sat Mar 22 00:07:55 2025: BS 1 completed
Sat Mar 22 00:07:59 2025: BS 2 completed
Sat Mar 22 00:08:04 2025: BS 3 completed
Sat Mar 22 00:08:14 2025: BS 1 completed
Sat Mar 22 00:08:19 2025: BS 2 completed
Sat Mar 22 00:08:24 2025: BS 3 completed
Sat Mar 22 00:08:33 2025: BS 1 completed
Sat Mar 22 00:08:38 2025: BS 2 completed
Sat Mar 22 00:08:43 2025: BS 3 completed
Sat Mar 22 00:08:53 2025: BS 1 completed
Sat Mar 22 00:08:57 2025: BS 2 completed
Sat Mar 22 00:09:02 2025: BS 3 completed
Sat Mar 22 00:09:12 2025: BS 1 completed
Sat Mar 22 00:09:17 2025: BS 2 completed
Sat Mar 22 00:09:22 2025: BS 3 completed
Sat Mar 22 00:09:31 2025: BS 1 completed
Sat Mar 22 00:09:36 2025: BS 2 completed
Sat Mar 22 00:09:41 2025: BS 3 completed
Sat Mar 22 00:09:51 2025: BS 1 completed
Sat Mar 22 00:09:56 2025: BS 2 completed
Sat Mar 22 00:10:00 2025: BS 3 completed
Sat Mar 22 00:10:10 2025: BS 1 completed
Sat Mar 22 00:10:15 2025: BS 2 completed
Sat Mar 22 00:10:20 2025: BS 3 completed
Sat Mar 22 00:10:29 2025: BS 1 completed
Sat Mar 22 00:10:34 2025: BS 2 completed
Sat Mar 22 00:10:39 2025: BS 3 completed
Sat Mar 22 00:10:49 2025: BS 1 completed
Sat Mar 22 00:10:54 2025: BS 2 completed
Sat Mar 22 00:10:58 2025: BS 3 completed
Sat Mar 22 00:11:08 2025: BS 1 completed
Sat Mar 22 00:11:13 2025: BS 2 completed
Sat Mar 22 00:11:18 2025: BS 3 completed
Sat Mar 22 00:11:27 2025: BS 1 completed
Sat Mar 22 00:11:32 2025: BS 2 completed
Sat Mar 22 00:11:37 2025: BS 3 completed
Sat Mar 22 00:11:47 2025: BS 1 completed
Sat Mar 22 00:11:52 2025: BS 2 completed
Sat Mar 22 00:11:57 2025: BS 3 completed
Sat Mar 22 00:12:06 2025: BS 1 completed
Sat Mar 22 00:12:11 2025: BS 2 completed
Sat Mar 22 00:12:16 2025: BS 3 completed
Sat Mar 22 00:12:26 2025: BS 1 completed
Sat Mar 22 00:12:30 2025: BS 2 completed
Sat Mar 22 00:12:35 2025: BS 3 completed
Sat Mar 22 00:12:45 2025: BS 1 completed
Sat Mar 22 00:12:50 2025: BS 2 completed
Sat Mar 22 00:12:55 2025: BS 3 completed
Sat Mar 22 00:13:04 2025: BS 1 completed
Sat Mar 22 00:13:09 2025: BS 2 completed
Sat Mar 22 00:13:14 2025: BS 3 completed
Sat Mar 22 00:13:24 2025: BS 1 completed
Sat Mar 22 00:13:28 2025: BS 2 completed
Sat Mar 22 00:13:33 2025: BS 3 completed
Sat Mar 22 00:13:43 2025: BS 1 completed
Sat Mar 22 00:13:48 2025: BS 2 completed
Sat Mar 22 00:13:53 2025: BS 3 completed
Sat Mar 22 00:14:02 2025: BS 1 completed
Sat Mar 22 00:14:07 2025: BS 2 completed
Sat Mar 22 00:14:12 2025: BS 3 completed
Sat Mar 22 00:14:22 2025: BS 1 completed
Sat Mar 22 00:14:27 2025: BS 2 completed
Sat Mar 22 00:14:31 2025: BS 3 completed
Sat Mar 22 00:14:41 2025: BS 1 completed
Sat Mar 22 00:14:46 2025: BS 2 completed
Sat Mar 22 00:14:51 2025: BS 3 completed
Sat Mar 22 00:15:00 2025: BS 1 completed
Sat Mar 22 00:15:05 2025: BS 2 completed
Sat Mar 22 00:15:10 2025: BS 3 completed
Sat Mar 22 00:15:20 2025: BS 1 completed
Sat Mar 22 00:15:25 2025: BS 2 completed
Sat Mar 22 00:15:29 2025: BS 3 completed
Sat Mar 22 00:15:39 2025: BS 1 completed
Sat Mar 22 00:15:44 2025: BS 2 completed
Sat Mar 22 00:15:49 2025: BS 3 completed
Sat Mar 22 00:15:58 2025: BS 1 completed
Sat Mar 22 00:16:03 2025: BS 2 completed
Sat Mar 22 00:16:08 2025: BS 3 completed
Sat Mar 22 00:16:18 2025: BS 1 completed
Sat Mar 22 00:16:23 2025: BS 2 completed
Sat Mar 22 00:16:27 2025: BS 3 completed
Sat Mar 22 00:16:37 2025: BS 1 completed
Sat Mar 22 00:16:42 2025: BS 2 completed
Sat Mar 22 00:16:47 2025: BS 3 completed
Sat Mar 22 00:16:57 2025: BS 1 completed
Sat Mar 22 00:17:01 2025: BS 2 completed
Sat Mar 22 00:17:06 2025: BS 3 completed
Sat Mar 22 00:17:16 2025: BS 1 completed
Sat Mar 22 00:17:21 2025: BS 2 completed
Sat Mar 22 00:17:26 2025: BS 3 completed
Sat Mar 22 00:17:35 2025: BS 1 completed
Sat Mar 22 00:17:40 2025: BS 2 completed
Sat Mar 22 00:17:45 2025: BS 3 completed
Sat Mar 22 00:17:55 2025: BS 1 completed
Sat Mar 22 00:17:59 2025: BS 2 completed
Sat Mar 22 00:18:04 2025: BS 3 completed
Sat Mar 22 00:18:14 2025: BS 1 completed
Sat Mar 22 00:18:19 2025: BS 2 completed
Sat Mar 22 00:18:24 2025: BS 3 completed
Sat Mar 22 00:18:33 2025: BS 1 completed
Sat Mar 22 00:18:38 2025: BS 2 completed
Sat Mar 22 00:18:43 2025: BS 3 completed
Sat Mar 22 00:18:53 2025: BS 1 completed
Sat Mar 22 00:18:58 2025: BS 2 completed
Sat Mar 22 00:19:02 2025: BS 3 completed
Sat Mar 22 00:19:12 2025: BS 1 completed
Sat Mar 22 00:19:17 2025: BS 2 completed
Sat Mar 22 00:19:22 2025: BS 3 completed
Sat Mar 22 00:19:31 2025: BS 1 completed
Sat Mar 22 00:19:36 2025: BS 2 completed
Sat Mar 22 00:19:41 2025: BS 3 completed
Sat Mar 22 00:19:51 2025: BS 1 completed
Sat Mar 22 00:19:56 2025: BS 2 completed
Sat Mar 22 00:20:00 2025: BS 3 completed
Sat Mar 22 00:20:10 2025: BS 1 completed
Sat Mar 22 00:20:15 2025: BS 2 completed
Sat Mar 22 00:20:20 2025: BS 3 completed
Sat Mar 22 00:20:29 2025: BS 1 completed
Sat Mar 22 00:20:34 2025: BS 2 completed
Sat Mar 22 00:20:39 2025: BS 3 completed
Sat Mar 22 00:20:49 2025: BS 1 completed
Sat Mar 22 00:20:54 2025: BS 2 completed
Sat Mar 22 00:20:59 2025: BS 3 completed
Sat Mar 22 00:21:08 2025: BS 1 completed
Sat Mar 22 00:21:13 2025: BS 2 completed
Sat Mar 22 00:21:18 2025: BS 3 completed
Sat Mar 22 00:21:28 2025: BS 1 completed
Sat Mar 22 00:21:32 2025: BS 2 completed
Sat Mar 22 00:21:37 2025: BS 3 completed
Sat Mar 22 00:21:47 2025: BS 1 completed
Sat Mar 22 00:21:52 2025: BS 2 completed
Sat Mar 22 00:21:57 2025: BS 3 completed
Sat Mar 22 00:22:06 2025: BS 1 completed
Sat Mar 22 00:22:11 2025: BS 2 completed
Sat Mar 22 00:22:16 2025: BS 3 completed
Sat Mar 22 00:22:26 2025: BS 1 completed
Sat Mar 22 00:22:31 2025: BS 2 completed
Sat Mar 22 00:22:35 2025: BS 3 completed
Sat Mar 22 00:22:45 2025: BS 1 completed
Sat Mar 22 00:22:50 2025: BS 2 completed
Sat Mar 22 00:22:55 2025: BS 3 completed
Sat Mar 22 00:23:04 2025: BS 1 completed
Sat Mar 22 00:23:09 2025: BS 2 completed
Sat Mar 22 00:23:14 2025: BS 3 completed
Sat Mar 22 00:23:24 2025: BS 1 completed
Sat Mar 22 00:23:29 2025: BS 2 completed
Sat Mar 22 00:23:33 2025: BS 3 completed
Sat Mar 22 00:23:43 2025: BS 1 completed
Sat Mar 22 00:23:48 2025: BS 2 completed
Sat Mar 22 00:23:53 2025: BS 3 completed
Sat Mar 22 00:24:02 2025: BS 1 completed
Sat Mar 22 00:24:07 2025: BS 2 completed
Sat Mar 22 00:24:12 2025: BS 3 completed
Sat Mar 22 00:24:22 2025: BS 1 completed
Sat Mar 22 00:24:27 2025: BS 2 completed
Sat Mar 22 00:24:32 2025: BS 3 completed
Sat Mar 22 00:24:41 2025: BS 1 completed
Sat Mar 22 00:24:46 2025: BS 2 completed
Sat Mar 22 00:24:51 2025: BS 3 completed
Sat Mar 22 00:25:01 2025: BS 1 completed
Sat Mar 22 00:25:05 2025: BS 2 completed
Sat Mar 22 00:25:10 2025: BS 3 completed
Sat Mar 22 00:25:20 2025: BS 1 completed
Sat Mar 22 00:25:25 2025: BS 2 completed
Sat Mar 22 00:25:30 2025: BS 3 completed
Sat Mar 22 00:25:39 2025: BS 1 completed
Sat Mar 22 00:25:44 2025: BS 2 completed
Sat Mar 22 00:25:49 2025: BS 3 completed
Sat Mar 22 00:25:59 2025: BS 1 completed
Sat Mar 22 00:26:04 2025: BS 2 completed
Sat Mar 22 00:26:08 2025: BS 3 completed
Sat Mar 22 00:26:18 2025: BS 1 completed
Sat Mar 22 00:26:23 2025: BS 2 completed
Sat Mar 22 00:26:28 2025: BS 3 completed
Sat Mar 22 00:26:37 2025: BS 1 completed
Sat Mar 22 00:26:42 2025: BS 2 completed
Sat Mar 22 00:26:47 2025: BS 3 completed
Sat Mar 22 00:26:57 2025: BS 1 completed
Sat Mar 22 00:27:02 2025: BS 2 completed
Sat Mar 22 00:27:06 2025: BS 3 completed
Sat Mar 22 00:27:16 2025: BS 1 completed
Sat Mar 22 00:27:21 2025: BS 2 completed
Sat Mar 22 00:27:26 2025: BS 3 completed
Sat Mar 22 00:27:36 2025: BS 1 completed
Sat Mar 22 00:27:40 2025: BS 2 completed
Sat Mar 22 00:27:45 2025: BS 3 completed
Sat Mar 22 00:27:55 2025: BS 1 completed
Sat Mar 22 00:28:00 2025: BS 2 completed
Sat Mar 22 00:28:05 2025: BS 3 completed
Sat Mar 22 00:28:14 2025: BS 1 completed
Sat Mar 22 00:28:19 2025: BS 2 completed
Sat Mar 22 00:28:24 2025: BS 3 completed
Sat Mar 22 00:28:34 2025: BS 1 completed
Sat Mar 22 00:28:38 2025: BS 2 completed
Sat Mar 22 00:28:43 2025: BS 3 completed
Sat Mar 22 00:28:53 2025: BS 1 completed
Sat Mar 22 00:28:58 2025: BS 2 completed
Sat Mar 22 00:29:03 2025: BS 3 completed
Sat Mar 22 00:29:12 2025: BS 1 completed
Sat Mar 22 00:29:17 2025: BS 2 completed
Sat Mar 22 00:29:22 2025: BS 3 completed
Sat Mar 22 00:29:32 2025: BS 1 completed
Sat Mar 22 00:29:37 2025: BS 2 completed
Sat Mar 22 00:29:41 2025: BS 3 completed
Sat Mar 22 00:29:51 2025: BS 1 completed
Sat Mar 22 00:29:56 2025: BS 2 completed
Sat Mar 22 00:30:01 2025: BS 3 completed
Sat Mar 22 00:30:10 2025: BS 1 completed
Sat Mar 22 00:30:15 2025: BS 2 completed
Sat Mar 22 00:30:20 2025: BS 3 completed
Sat Mar 22 00:30:30 2025: BS 1 completed
Sat Mar 22 00:30:35 2025: BS 2 completed
Sat Mar 22 00:30:40 2025: BS 3 completed
Sat Mar 22 00:30:49 2025: BS 1 completed
Sat Mar 22 00:30:54 2025: BS 2 completed
Sat Mar 22 00:30:59 2025: BS 3 completed
Sat Mar 22 00:31:09 2025: BS 1 completed
Sat Mar 22 00:31:13 2025: BS 2 completed
Sat Mar 22 00:31:18 2025: BS 3 completed
Sat Mar 22 00:31:28 2025: BS 1 completed
Sat Mar 22 00:31:33 2025: BS 2 completed
Sat Mar 22 00:31:38 2025: BS 3 completed
Sat Mar 22 00:31:47 2025: BS 1 completed
Sat Mar 22 00:31:52 2025: BS 2 completed
Sat Mar 22 00:31:57 2025: BS 3 completed
Sat Mar 22 00:32:07 2025: BS 1 completed
Sat Mar 22 00:32:12 2025: BS 2 completed
Sat Mar 22 00:32:16 2025: BS 3 completed
Sat Mar 22 00:32:26 2025: BS 1 completed
Sat Mar 22 00:32:31 2025: BS 2 completed
Sat Mar 22 00:32:36 2025: BS 3 completed
Sat Mar 22 00:32:45 2025: BS 1 completed
Sat Mar 22 00:32:50 2025: BS 2 completed
Sat Mar 22 00:32:55 2025: BS 3 completed
Sat Mar 22 00:33:05 2025: BS 1 completed
Sat Mar 22 00:33:10 2025: BS 2 completed
Sat Mar 22 00:33:15 2025: BS 3 completed
Sat Mar 22 00:33:24 2025: BS 1 completed
Sat Mar 22 00:33:29 2025: BS 2 completed
Sat Mar 22 00:33:34 2025: BS 3 completed
Sat Mar 22 00:33:44 2025: BS 1 completed
Sat Mar 22 00:33:48 2025: BS 2 completed
Sat Mar 22 00:33:53 2025: BS 3 completed
Sat Mar 22 00:34:03 2025: BS 1 completed
Sat Mar 22 00:34:08 2025: BS 2 completed
Sat Mar 22 00:34:13 2025: BS 3 completed
Sat Mar 22 00:34:22 2025: BS 1 completed
Sat Mar 22 00:34:27 2025: BS 2 completed
Sat Mar 22 00:34:32 2025: BS 3 completed
Sat Mar 22 00:34:42 2025: BS 1 completed
Sat Mar 22 00:34:47 2025: BS 2 completed
Sat Mar 22 00:34:51 2025: BS 3 completed
Sat Mar 22 00:35:01 2025: BS 1 completed
Sat Mar 22 00:35:06 2025: BS 2 completed
Sat Mar 22 00:35:11 2025: BS 3 completed
Sat Mar 22 00:35:20 2025: BS 1 completed
Sat Mar 22 00:35:25 2025: BS 2 completed
Sat Mar 22 00:35:30 2025: BS 3 completed
Sat Mar 22 00:35:40 2025: BS 1 completed
Sat Mar 22 00:35:45 2025: BS 2 completed
Sat Mar 22 00:35:50 2025: BS 3 completed
Sat Mar 22 00:35:59 2025: BS 1 completed
Sat Mar 22 00:36:04 2025: BS 2 completed
Sat Mar 22 00:36:09 2025: BS 3 completed
Sat Mar 22 00:36:19 2025: BS 1 completed
Sat Mar 22 00:36:23 2025: BS 2 completed
Sat Mar 22 00:36:28 2025: BS 3 completed
Sat Mar 22 00:36:38 2025: BS 1 completed
Sat Mar 22 00:36:43 2025: BS 2 completed
Sat Mar 22 00:36:48 2025: BS 3 completed
Sat Mar 22 00:36:57 2025: BS 1 completed
Sat Mar 22 00:37:02 2025: BS 2 completed
Sat Mar 22 00:37:07 2025: BS 3 completed
Sat Mar 22 00:37:17 2025: BS 1 completed
Sat Mar 22 00:37:22 2025: BS 2 completed
Sat Mar 22 00:37:26 2025: BS 3 completed
Sat Mar 22 00:37:36 2025: BS 1 completed
Sat Mar 22 00:37:41 2025: BS 2 completed
Sat Mar 22 00:37:46 2025: BS 3 completed
Sat Mar 22 00:37:56 2025: BS 1 completed
Sat Mar 22 00:38:00 2025: BS 2 completed
Sat Mar 22 00:38:05 2025: BS 3 completed
Sat Mar 22 00:38:15 2025: BS 1 completed
Sat Mar 22 00:38:20 2025: BS 2 completed
Sat Mar 22 00:38:25 2025: BS 3 completed
Sat Mar 22 00:38:34 2025: BS 1 completed
Sat Mar 22 00:38:39 2025: BS 2 completed
Sat Mar 22 00:38:44 2025: BS 3 completed
Sat Mar 22 00:38:54 2025: BS 1 completed
Sat Mar 22 00:38:58 2025: BS 2 completed
Sat Mar 22 00:39:03 2025: BS 3 completed
Sat Mar 22 00:39:13 2025: BS 1 completed
Sat Mar 22 00:39:18 2025: BS 2 completed
Sat Mar 22 00:39:23 2025: BS 3 completed
Sat Mar 22 00:39:32 2025: BS 1 completed
Sat Mar 22 00:39:37 2025: BS 2 completed
Sat Mar 22 00:39:42 2025: BS 3 completed
Sat Mar 22 00:39:52 2025: BS 1 completed
Sat Mar 22 00:39:57 2025: BS 2 completed
Sat Mar 22 00:40:01 2025: BS 3 completed
Sat Mar 22 00:40:11 2025: BS 1 completed
Sat Mar 22 00:40:16 2025: BS 2 completed
Sat Mar 22 00:40:21 2025: BS 3 completed
Sat Mar 22 00:40:31 2025: BS 1 completed
Sat Mar 22 00:40:35 2025: BS 2 completed
Sat Mar 22 00:40:40 2025: BS 3 completed
Sat Mar 22 00:40:50 2025: BS 1 completed
Sat Mar 22 00:40:55 2025: BS 2 completed
Sat Mar 22 00:41:00 2025: BS 3 completed
Sat Mar 22 00:41:09 2025: BS 1 completed
Sat Mar 22 00:41:14 2025: BS 2 completed
Sat Mar 22 00:41:19 2025: BS 3 completed
Sat Mar 22 00:41:29 2025: BS 1 completed
Sat Mar 22 00:41:34 2025: BS 2 completed
Sat Mar 22 00:41:38 2025: BS 3 completed
Sat Mar 22 00:41:48 2025: BS 1 completed
Sat Mar 22 00:41:53 2025: BS 2 completed
Sat Mar 22 00:41:58 2025: BS 3 completed
Sat Mar 22 00:42:07 2025: BS 1 completed
Sat Mar 22 00:42:12 2025: BS 2 completed
Sat Mar 22 00:42:17 2025: BS 3 completed
Sat Mar 22 00:42:27 2025: BS 1 completed
Sat Mar 22 00:42:32 2025: BS 2 completed
Sat Mar 22 00:42:37 2025: BS 3 completed
Sat Mar 22 00:42:46 2025: BS 1 completed
Sat Mar 22 00:42:51 2025: BS 2 completed
Sat Mar 22 00:42:56 2025: BS 3 completed
Sat Mar 22 00:43:06 2025: BS 1 completed
Sat Mar 22 00:43:10 2025: BS 2 completed
Sat Mar 22 00:43:15 2025: BS 3 completed
Sat Mar 22 00:43:25 2025: BS 1 completed
Sat Mar 22 00:43:30 2025: BS 2 completed
Sat Mar 22 00:43:35 2025: BS 3 completed
Sat Mar 22 00:43:44 2025: BS 1 completed
Sat Mar 22 00:43:49 2025: BS 2 completed
Sat Mar 22 00:43:54 2025: BS 3 completed
Sat Mar 22 00:44:04 2025: BS 1 completed
Sat Mar 22 00:44:09 2025: BS 2 completed
Sat Mar 22 00:44:13 2025: BS 3 completed
Sat Mar 22 00:44:23 2025: BS 1 completed
Sat Mar 22 00:44:28 2025: BS 2 completed
Sat Mar 22 00:44:33 2025: BS 3 completed
Sat Mar 22 00:44:43 2025: BS 1 completed
Sat Mar 22 00:44:47 2025: BS 2 completed
Sat Mar 22 00:44:52 2025: BS 3 completed
Sat Mar 22 00:45:02 2025: BS 1 completed
Sat Mar 22 00:45:07 2025: BS 2 completed
Sat Mar 22 00:45:12 2025: BS 3 completed
Sat Mar 22 00:45:21 2025: BS 1 completed
Sat Mar 22 00:45:26 2025: BS 2 completed
Sat Mar 22 00:45:31 2025: BS 3 completed
Sat Mar 22 00:45:41 2025: BS 1 completed
Sat Mar 22 00:45:46 2025: BS 2 completed
Sat Mar 22 00:45:50 2025: BS 3 completed
Sat Mar 22 00:46:00 2025: BS 1 completed
Sat Mar 22 00:46:05 2025: BS 2 completed
Sat Mar 22 00:46:10 2025: BS 3 completed
Sat Mar 22 00:46:19 2025: BS 1 completed
Sat Mar 22 00:46:24 2025: BS 2 completed
Sat Mar 22 00:46:29 2025: BS 3 completed
Sat Mar 22 00:46:39 2025: BS 1 completed
Sat Mar 22 00:46:44 2025: BS 2 completed
Sat Mar 22 00:46:49 2025: BS 3 completed
Sat Mar 22 00:46:58 2025: BS 1 completed
Sat Mar 22 00:47:03 2025: BS 2 completed
Sat Mar 22 00:47:08 2025: BS 3 completed
Sat Mar 22 00:47:18 2025: BS 1 completed
Sat Mar 22 00:47:22 2025: BS 2 completed
Sat Mar 22 00:47:27 2025: BS 3 completed
Sat Mar 22 00:47:37 2025: BS 1 completed
Sat Mar 22 00:47:42 2025: BS 2 completed
Sat Mar 22 00:47:47 2025: BS 3 completed
Sat Mar 22 00:47:56 2025: BS 1 completed
Sat Mar 22 00:48:01 2025: BS 2 completed
Sat Mar 22 00:48:06 2025: BS 3 completed
Sat Mar 22 00:48:16 2025: BS 1 completed
Sat Mar 22 00:48:21 2025: BS 2 completed
Sat Mar 22 00:48:26 2025: BS 3 completed
Sat Mar 22 00:48:35 2025: BS 1 completed
Sat Mar 22 00:48:40 2025: BS 2 completed
Sat Mar 22 00:48:45 2025: BS 3 completed
Sat Mar 22 00:48:55 2025: BS 1 completed
Sat Mar 22 00:48:59 2025: BS 2 completed
Sat Mar 22 00:49:04 2025: BS 3 completed
Sat Mar 22 00:49:14 2025: BS 1 completed
Sat Mar 22 00:49:19 2025: BS 2 completed
Sat Mar 22 00:49:24 2025: BS 3 completed
Sat Mar 22 00:49:33 2025: BS 1 completed
Sat Mar 22 00:49:38 2025: BS 2 completed
Sat Mar 22 00:49:43 2025: BS 3 completed
Sat Mar 22 00:49:53 2025: BS 1 completed
Sat Mar 22 00:49:58 2025: BS 2 completed
Sat Mar 22 00:50:02 2025: BS 3 completed
Sat Mar 22 00:50:12 2025: BS 1 completed
Sat Mar 22 00:50:17 2025: BS 2 completed
Sat Mar 22 00:50:22 2025: BS 3 completed
Sat Mar 22 00:50:32 2025: BS 1 completed
Sat Mar 22 00:50:36 2025: BS 2 completed
Sat Mar 22 00:50:41 2025: BS 3 completed
Sat Mar 22 00:50:51 2025: BS 1 completed
Sat Mar 22 00:50:56 2025: BS 2 completed
Sat Mar 22 00:51:01 2025: BS 3 completed
Sat Mar 22 00:51:10 2025: BS 1 completed
Sat Mar 22 00:51:15 2025: BS 2 completed
Sat Mar 22 00:51:20 2025: BS 3 completed
Sat Mar 22 00:51:30 2025: BS 1 completed
Sat Mar 22 00:51:35 2025: BS 2 completed
Sat Mar 22 00:51:39 2025: BS 3 completed
Sat Mar 22 00:51:49 2025: BS 1 completed
Sat Mar 22 00:51:54 2025: BS 2 completed
Sat Mar 22 00:51:59 2025: BS 3 completed
Sat Mar 22 00:52:09 2025: BS 1 completed
Sat Mar 22 00:52:13 2025: BS 2 completed
Sat Mar 22 00:52:18 2025: BS 3 completed
Sat Mar 22 00:52:28 2025: BS 1 completed
Sat Mar 22 00:52:33 2025: BS 2 completed
Sat Mar 22 00:52:38 2025: BS 3 completed
Sat Mar 22 00:52:47 2025: BS 1 completed
Sat Mar 22 00:52:52 2025: BS 2 completed
Sat Mar 22 00:52:57 2025: BS 3 completed
Sat Mar 22 00:53:07 2025: BS 1 completed
Sat Mar 22 00:53:12 2025: BS 2 completed
Sat Mar 22 00:53:16 2025: BS 3 completed
Sat Mar 22 00:53:26 2025: BS 1 completed
Sat Mar 22 00:53:31 2025: BS 2 completed
Sat Mar 22 00:53:36 2025: BS 3 completed
Sat Mar 22 00:53:45 2025: BS 1 completed
Sat Mar 22 00:53:50 2025: BS 2 completed
Sat Mar 22 00:53:55 2025: BS 3 completed
Sat Mar 22 00:54:05 2025: BS 1 completed
Sat Mar 22 00:54:10 2025: BS 2 completed
Sat Mar 22 00:54:15 2025: BS 3 completed
Sat Mar 22 00:54:24 2025: BS 1 completed
Sat Mar 22 00:54:29 2025: BS 2 completed
Sat Mar 22 00:54:34 2025: BS 3 completed
Sat Mar 22 00:54:44 2025: BS 1 completed
Sat Mar 22 00:54:49 2025: BS 2 completed
Sat Mar 22 00:54:53 2025: BS 3 completed
Sat Mar 22 00:55:03 2025: BS 1 completed
Sat Mar 22 00:55:08 2025: BS 2 completed
Sat Mar 22 00:55:13 2025: BS 3 completed
Sat Mar 22 00:55:22 2025: BS 1 completed
Sat Mar 22 00:55:27 2025: BS 2 completed
Sat Mar 22 00:55:32 2025: BS 3 completed
Sat Mar 22 00:55:42 2025: BS 1 completed
Sat Mar 22 00:55:47 2025: BS 2 completed
Sat Mar 22 00:55:52 2025: BS 3 completed
Sat Mar 22 00:56:01 2025: BS 1 completed
Sat Mar 22 00:56:06 2025: BS 2 completed
Sat Mar 22 00:56:11 2025: BS 3 completed
Sat Mar 22 00:56:21 2025: BS 1 completed
Sat Mar 22 00:56:26 2025: BS 2 completed
Sat Mar 22 00:56:30 2025: BS 3 completed
Sat Mar 22 00:56:40 2025: BS 1 completed
Sat Mar 22 00:56:45 2025: BS 2 completed
Sat Mar 22 00:56:50 2025: BS 3 completed
Sat Mar 22 00:56:59 2025: BS 1 completed
Sat Mar 22 00:57:04 2025: BS 2 completed
Sat Mar 22 00:57:09 2025: BS 3 completed
Sat Mar 22 00:57:19 2025: BS 1 completed
Sat Mar 22 00:57:24 2025: BS 2 completed
Sat Mar 22 00:57:29 2025: BS 3 completed
Sat Mar 22 00:57:38 2025: BS 1 completed
Sat Mar 22 00:57:43 2025: BS 2 completed
Sat Mar 22 00:57:48 2025: BS 3 completed
Sat Mar 22 00:57:58 2025: BS 1 completed
Sat Mar 22 00:58:02 2025: BS 2 completed
Sat Mar 22 00:58:07 2025: BS 3 completed
Sat Mar 22 00:58:17 2025: BS 1 completed
Sat Mar 22 00:58:22 2025: BS 2 completed
Sat Mar 22 00:58:27 2025: BS 3 completed
Sat Mar 22 00:58:36 2025: BS 1 completed
Sat Mar 22 00:58:41 2025: BS 2 completed
Sat Mar 22 00:58:46 2025: BS 3 completed
Sat Mar 22 00:58:56 2025: BS 1 completed
Sat Mar 22 00:59:01 2025: BS 2 completed
Sat Mar 22 00:59:06 2025: BS 3 completed
Sat Mar 22 00:59:15 2025: BS 1 completed
Sat Mar 22 00:59:20 2025: BS 2 completed
Sat Mar 22 00:59:25 2025: BS 3 completed
Sat Mar 22 00:59:35 2025: BS 1 completed
Sat Mar 22 00:59:39 2025: BS 2 completed
Sat Mar 22 00:59:44 2025: BS 3 completed
Sat Mar 22 00:59:54 2025: BS 1 completed
Sat Mar 22 00:59:59 2025: BS 2 completed
Sat Mar 22 01:00:04 2025: BS 3 completed
Sat Mar 22 01:00:13 2025: BS 1 completed
Sat Mar 22 01:00:18 2025: BS 2 completed
Sat Mar 22 01:00:23 2025: BS 3 completed
Sat Mar 22 01:00:33 2025: BS 1 completed
Sat Mar 22 01:00:38 2025: BS 2 completed
Sat Mar 22 01:00:43 2025: BS 3 completed
Sat Mar 22 01:00:52 2025: BS 1 completed
Sat Mar 22 01:00:57 2025: BS 2 completed
Sat Mar 22 01:01:02 2025: BS 3 completed
Sat Mar 22 01:01:12 2025: BS 1 completed
Sat Mar 22 01:01:17 2025: BS 2 completed
Sat Mar 22 01:01:21 2025: BS 3 completed
Sat Mar 22 01:01:31 2025: BS 1 completed
Sat Mar 22 01:01:36 2025: BS 2 completed
Sat Mar 22 01:01:41 2025: BS 3 completed
Sat Mar 22 01:01:50 2025: BS 1 completed
Sat Mar 22 01:01:55 2025: BS 2 completed
Sat Mar 22 01:02:00 2025: BS 3 completed
Sat Mar 22 01:02:10 2025: BS 1 completed
Sat Mar 22 01:02:15 2025: BS 2 completed
Sat Mar 22 01:02:20 2025: BS 3 completed
Sat Mar 22 01:02:29 2025: BS 1 completed
Sat Mar 22 01:02:34 2025: BS 2 completed
Sat Mar 22 01:02:39 2025: BS 3 completed
Sat Mar 22 01:02:49 2025: BS 1 completed
Sat Mar 22 01:02:54 2025: BS 2 completed
Sat Mar 22 01:02:58 2025: BS 3 completed
Sat Mar 22 01:03:08 2025: BS 1 completed
Sat Mar 22 01:03:13 2025: BS 2 completed
Sat Mar 22 01:03:18 2025: BS 3 completed
Sat Mar 22 01:03:27 2025: BS 1 completed
Sat Mar 22 01:03:32 2025: BS 2 completed
Sat Mar 22 01:03:37 2025: BS 3 completed
Sat Mar 22 01:03:47 2025: BS 1 completed
Sat Mar 22 01:03:52 2025: BS 2 completed
Sat Mar 22 01:03:57 2025: BS 3 completed
Sat Mar 22 01:04:06 2025: BS 1 completed
Sat Mar 22 01:04:11 2025: BS 2 completed
Sat Mar 22 01:04:16 2025: BS 3 completed
Sat Mar 22 01:04:26 2025: BS 1 completed
Sat Mar 22 01:04:31 2025: BS 2 completed
Sat Mar 22 01:04:35 2025: BS 3 completed
Sat Mar 22 01:04:45 2025: BS 1 completed
Sat Mar 22 01:04:50 2025: BS 2 completed
Sat Mar 22 01:04:55 2025: BS 3 completed
Sat Mar 22 01:05:05 2025: BS 1 completed
Sat Mar 22 01:05:09 2025: BS 2 completed
Sat Mar 22 01:05:14 2025: BS 3 completed
Sat Mar 22 01:05:24 2025: BS 1 completed
Sat Mar 22 01:05:29 2025: BS 2 completed
Sat Mar 22 01:05:34 2025: BS 3 completed
Sat Mar 22 01:05:43 2025: BS 1 completed
Sat Mar 22 01:05:48 2025: BS 2 completed
Sat Mar 22 01:05:53 2025: BS 3 completed
Sat Mar 22 01:06:03 2025: BS 1 completed
Sat Mar 22 01:06:08 2025: BS 2 completed
Sat Mar 22 01:06:12 2025: BS 3 completed
Sat Mar 22 01:06:22 2025: BS 1 completed
Sat Mar 22 01:06:27 2025: BS 2 completed
Sat Mar 22 01:06:32 2025: BS 3 completed
Sat Mar 22 01:06:42 2025: BS 1 completed
Sat Mar 22 01:06:46 2025: BS 2 completed
Sat Mar 22 01:06:51 2025: BS 3 completed
Sat Mar 22 01:07:01 2025: BS 1 completed
Sat Mar 22 01:07:06 2025: BS 2 completed
Sat Mar 22 01:07:11 2025: BS 3 completed
Sat Mar 22 01:07:20 2025: BS 1 completed
Sat Mar 22 01:07:25 2025: BS 2 completed
Sat Mar 22 01:07:30 2025: BS 3 completed
Sat Mar 22 01:07:40 2025: BS 1 completed
Sat Mar 22 01:07:45 2025: BS 2 completed
Sat Mar 22 01:07:49 2025: BS 3 completed
Sat Mar 22 01:07:59 2025: BS 1 completed
Sat Mar 22 01:08:04 2025: BS 2 completed
Sat Mar 22 01:08:09 2025: BS 3 completed
Sat Mar 22 01:08:19 2025: BS 1 completed
Sat Mar 22 01:08:23 2025: BS 2 completed
Sat Mar 22 01:08:28 2025: BS 3 completed
Sat Mar 22 01:08:38 2025: BS 1 completed
Sat Mar 22 01:08:43 2025: BS 2 completed
Sat Mar 22 01:08:48 2025: BS 3 completed
Sat Mar 22 01:08:57 2025: BS 1 completed
Sat Mar 22 01:09:02 2025: BS 2 completed
Sat Mar 22 01:09:07 2025: BS 3 completed
Sat Mar 22 01:09:17 2025: BS 1 completed
Sat Mar 22 01:09:22 2025: BS 2 completed
Sat Mar 22 01:09:27 2025: BS 3 completed
Sat Mar 22 01:09:36 2025: BS 1 completed
Sat Mar 22 01:09:41 2025: BS 2 completed
Sat Mar 22 01:09:46 2025: BS 3 completed
Sat Mar 22 01:09:56 2025: BS 1 completed
Sat Mar 22 01:10:00 2025: BS 2 completed
Sat Mar 22 01:10:05 2025: BS 3 completed
Sat Mar 22 01:10:15 2025: BS 1 completed
Sat Mar 22 01:10:20 2025: BS 2 completed
Sat Mar 22 01:10:25 2025: BS 3 completed
Sat Mar 22 01:10:34 2025: BS 1 completed
Sat Mar 22 01:10:39 2025: BS 2 completed
Sat Mar 22 01:10:44 2025: BS 3 completed
Sat Mar 22 01:10:54 2025: BS 1 completed
Sat Mar 22 01:10:59 2025: BS 2 completed
Sat Mar 22 01:11:04 2025: BS 3 completed
Sat Mar 22 01:11:13 2025: BS 1 completed
Sat Mar 22 01:11:18 2025: BS 2 completed
Sat Mar 22 01:11:23 2025: BS 3 completed
Sat Mar 22 01:11:33 2025: BS 1 completed
Sat Mar 22 01:11:38 2025: BS 2 completed
Sat Mar 22 01:11:42 2025: BS 3 completed
Sat Mar 22 01:11:52 2025: BS 1 completed
Sat Mar 22 01:11:57 2025: BS 2 completed
Sat Mar 22 01:12:02 2025: BS 3 completed
Sat Mar 22 01:12:12 2025: BS 1 completed
Sat Mar 22 01:12:16 2025: BS 2 completed
Sat Mar 22 01:12:21 2025: BS 3 completed
Sat Mar 22 01:12:31 2025: BS 1 completed
Sat Mar 22 01:12:36 2025: BS 2 completed
Sat Mar 22 01:12:41 2025: BS 3 completed
Sat Mar 22 01:12:50 2025: BS 1 completed
Sat Mar 22 01:12:55 2025: BS 2 completed
Sat Mar 22 01:13:00 2025: BS 3 completed
Sat Mar 22 01:13:10 2025: BS 1 completed
Sat Mar 22 01:13:15 2025: BS 2 completed
Sat Mar 22 01:13:19 2025: BS 3 completed
Sat Mar 22 01:13:29 2025: BS 1 completed
Sat Mar 22 01:13:34 2025: BS 2 completed
Sat Mar 22 01:13:39 2025: BS 3 completed
Sat Mar 22 01:13:49 2025: BS 1 completed
Sat Mar 22 01:13:53 2025: BS 2 completed
Sat Mar 22 01:13:58 2025: BS 3 completed
Sat Mar 22 01:14:08 2025: BS 1 completed
Sat Mar 22 01:14:13 2025: BS 2 completed
Sat Mar 22 01:14:18 2025: BS 3 completed
Sat Mar 22 01:14:27 2025: BS 1 completed
Sat Mar 22 01:14:32 2025: BS 2 completed
Sat Mar 22 01:14:37 2025: BS 3 completed
Sat Mar 22 01:14:47 2025: BS 1 completed
Sat Mar 22 01:14:52 2025: BS 2 completed
Sat Mar 22 01:14:57 2025: BS 3 completed
Sat Mar 22 01:15:06 2025: BS 1 completed
Sat Mar 22 01:15:11 2025: BS 2 completed
Sat Mar 22 01:15:16 2025: BS 3 completed
Sat Mar 22 01:15:26 2025: BS 1 completed
Sat Mar 22 01:15:31 2025: BS 2 completed
Sat Mar 22 01:15:35 2025: BS 3 completed
Sat Mar 22 01:15:45 2025: BS 1 completed
Sat Mar 22 01:15:50 2025: BS 2 completed
Sat Mar 22 01:15:55 2025: BS 3 completed
Sat Mar 22 01:16:04 2025: BS 1 completed
Sat Mar 22 01:16:09 2025: BS 2 completed
Sat Mar 22 01:16:14 2025: BS 3 completed
Sat Mar 22 01:16:24 2025: BS 1 completed
Sat Mar 22 01:16:29 2025: BS 2 completed
Sat Mar 22 01:16:34 2025: BS 3 completed
Sat Mar 22 01:16:43 2025: BS 1 completed
Sat Mar 22 01:16:48 2025: BS 2 completed
Sat Mar 22 01:16:53 2025: BS 3 completed
Sat Mar 22 01:17:03 2025: BS 1 completed
Sat Mar 22 01:17:08 2025: BS 2 completed
Sat Mar 22 01:17:12 2025: BS 3 completed
Sat Mar 22 01:17:22 2025: BS 1 completed
Sat Mar 22 01:17:27 2025: BS 2 completed
Sat Mar 22 01:17:32 2025: BS 3 completed
Sat Mar 22 01:17:42 2025: BS 1 completed
Sat Mar 22 01:17:46 2025: BS 2 completed
Sat Mar 22 01:17:51 2025: BS 3 completed
Sat Mar 22 01:17:56 2025: Acquisition complete
