# Supplementary material for: Site-Divergent Oxidations within Venerable Macrolide Antibiotic Scaffolds Unveil Compounds with Broad Spectrum and Anti-MRSA Activities
Source: ACS Cent Sci. 2026 Mar 17;12(3):375–82. doi: 10.1021/acscentsci.5c02343 (PMC13022725; doi:10.1021/acscentsci.5c02343)
Supplement: Supplementary file 2 [file oc5c02343_si_002.zip › Erythromycin Analog Characterization 2,5',11,12/12/NMR/OL-III-041B-suite/PROTON_01.fid 4/log]

Fri Mar 21 18:32:06 2025: Experiment started
Fri Mar 21 18:32:39 2025: BS 1 completed
Fri Mar 21 18:33:11 2025: BS 2 completed
Fri Mar 21 18:33:43 2025: BS 3 completed
Fri Mar 21 18:34:15 2025: BS 4 completed
Fri Mar 21 18:34:47 2025: BS 5 completed
Fri Mar 21 18:35:19 2025: BS 6 completed
Fri Mar 21 18:35:51 2025: BS 7 completed
Fri Mar 21 18:36:23 2025: BS 8 completed
Fri Mar 21 18:36:55 2025: BS 9 completed
Fri Mar 21 18:37:27 2025: BS 10 completed
Fri Mar 21 18:37:59 2025: BS 11 completed
Fri Mar 21 18:38:31 2025: BS 12 completed
Fri Mar 21 18:39:03 2025: BS 13 completed
Fri Mar 21 18:39:35 2025: BS 14 completed
Fri Mar 21 18:40:07 2025: BS 15 completed
Fri Mar 21 18:40:39 2025: BS 16 completed
Fri Mar 21 18:41:11 2025: BS 17 completed
Fri Mar 21 18:41:43 2025: BS 18 completed
Fri Mar 21 18:42:15 2025: BS 19 completed
Fri Mar 21 18:42:47 2025: BS 20 completed
Fri Mar 21 18:43:19 2025: BS 21 completed
Fri Mar 21 18:43:51 2025: BS 22 completed
Fri Mar 21 18:44:23 2025: BS 23 completed
Fri Mar 21 18:44:55 2025: BS 24 completed
Fri Mar 21 18:45:27 2025: BS 25 completed
Fri Mar 21 18:45:59 2025: BS 26 completed
Fri Mar 21 18:46:31 2025: BS 27 completed
Fri Mar 21 18:47:03 2025: BS 28 completed
Fri Mar 21 18:47:35 2025: BS 29 completed
Fri Mar 21 18:48:07 2025: BS 30 completed
Fri Mar 21 18:48:39 2025: BS 31 completed
Fri Mar 21 18:49:11 2025: BS 32 completed
Fri Mar 21 18:49:43 2025: BS 33 completed
Fri Mar 21 18:50:15 2025: BS 34 completed
Fri Mar 21 18:50:47 2025: BS 35 completed
Fri Mar 21 18:51:19 2025: BS 36 completed
Fri Mar 21 18:51:51 2025: BS 37 completed
Fri Mar 21 18:52:23 2025: BS 38 completed
Fri Mar 21 18:52:55 2025: BS 39 completed
Fri Mar 21 18:53:27 2025: BS 40 completed
Fri Mar 21 18:53:59 2025: BS 41 completed
Fri Mar 21 18:54:31 2025: BS 42 completed
Fri Mar 21 18:55:03 2025: BS 43 completed
Fri Mar 21 18:55:35 2025: BS 44 completed
Fri Mar 21 18:56:07 2025: BS 45 completed
Fri Mar 21 18:56:39 2025: BS 46 completed
Fri Mar 21 18:57:11 2025: BS 47 completed
Fri Mar 21 18:57:43 2025: BS 48 completed
Fri Mar 21 18:58:15 2025: BS 49 completed
Fri Mar 21 18:58:47 2025: BS 50 completed
Fri Mar 21 18:59:19 2025: BS 51 completed
Fri Mar 21 18:59:51 2025: BS 52 completed
Fri Mar 21 19:00:23 2025: BS 53 completed
Fri Mar 21 19:00:55 2025: BS 54 completed
Fri Mar 21 19:01:27 2025: BS 55 completed
Fri Mar 21 19:01:59 2025: BS 56 completed
Fri Mar 21 19:02:31 2025: BS 57 completed
Fri Mar 21 19:03:03 2025: BS 58 completed
Fri Mar 21 19:03:35 2025: BS 59 completed
Fri Mar 21 19:04:07 2025: BS 60 completed
Fri Mar 21 19:04:39 2025: BS 61 completed
Fri Mar 21 19:05:11 2025: BS 62 completed
Fri Mar 21 19:05:43 2025: BS 63 completed
Fri Mar 21 19:06:15 2025: Acquisition complete
