# Supplementary material for: Site-Divergent Oxidations within Venerable Macrolide Antibiotic Scaffolds Unveil Compounds with Broad Spectrum and Anti-MRSA Activities
Source: ACS Cent Sci. 2026 Mar 17;12(3):375–82. doi: 10.1021/acscentsci.5c02343 (PMC13022725; doi:10.1021/acscentsci.5c02343)
Supplement: Supplementary file 2 [file oc5c02343_si_002.zip › Erythromycin Analog Characterization 2,5',11,12/12/NMR/OL-III-041B-suite/gCOSY_01.fid/log]

Fri Mar 21 19:06:31 2025: Experiment started
Fri Mar 21 19:07:16 2025: BS 1 completed
Fri Mar 21 19:07:25 2025: BS 1 completed
Fri Mar 21 19:07:35 2025: BS 1 completed
Fri Mar 21 19:07:44 2025: BS 1 completed
Fri Mar 21 19:07:53 2025: BS 1 completed
Fri Mar 21 19:08:03 2025: BS 1 completed
Fri Mar 21 19:08:12 2025: BS 1 completed
Fri Mar 21 19:08:22 2025: BS 1 completed
Fri Mar 21 19:08:31 2025: BS 1 completed
Fri Mar 21 19:08:41 2025: BS 1 completed
Fri Mar 21 19:08:50 2025: BS 1 completed
Fri Mar 21 19:08:59 2025: BS 1 completed
Fri Mar 21 19:09:09 2025: BS 1 completed
Fri Mar 21 19:09:18 2025: BS 1 completed
Fri Mar 21 19:09:28 2025: BS 1 completed
Fri Mar 21 19:09:37 2025: BS 1 completed
Fri Mar 21 19:09:47 2025: BS 1 completed
Fri Mar 21 19:09:56 2025: BS 1 completed
Fri Mar 21 19:10:06 2025: BS 1 completed
Fri Mar 21 19:10:15 2025: BS 1 completed
Fri Mar 21 19:10:24 2025: BS 1 completed
Fri Mar 21 19:10:34 2025: BS 1 completed
Fri Mar 21 19:10:43 2025: BS 1 completed
Fri Mar 21 19:10:53 2025: BS 1 completed
Fri Mar 21 19:11:02 2025: BS 1 completed
Fri Mar 21 19:11:12 2025: BS 1 completed
Fri Mar 21 19:11:21 2025: BS 1 completed
Fri Mar 21 19:11:31 2025: BS 1 completed
Fri Mar 21 19:11:40 2025: BS 1 completed
Fri Mar 21 19:11:50 2025: BS 1 completed
Fri Mar 21 19:11:59 2025: BS 1 completed
Fri Mar 21 19:12:08 2025: BS 1 completed
Fri Mar 21 19:12:18 2025: BS 1 completed
Fri Mar 21 19:12:27 2025: BS 1 completed
Fri Mar 21 19:12:37 2025: BS 1 completed
Fri Mar 21 19:12:46 2025: BS 1 completed
Fri Mar 21 19:12:56 2025: BS 1 completed
Fri Mar 21 19:13:05 2025: BS 1 completed
Fri Mar 21 19:13:15 2025: BS 1 completed
Fri Mar 21 19:13:24 2025: BS 1 completed
Fri Mar 21 19:13:34 2025: BS 1 completed
Fri Mar 21 19:13:43 2025: BS 1 completed
Fri Mar 21 19:13:53 2025: BS 1 completed
Fri Mar 21 19:14:02 2025: BS 1 completed
Fri Mar 21 19:14:12 2025: BS 1 completed
Fri Mar 21 19:14:21 2025: BS 1 completed
Fri Mar 21 19:14:31 2025: BS 1 completed
Fri Mar 21 19:14:40 2025: BS 1 completed
Fri Mar 21 19:14:50 2025: BS 1 completed
Fri Mar 21 19:14:59 2025: BS 1 completed
Fri Mar 21 19:15:09 2025: BS 1 completed
Fri Mar 21 19:15:18 2025: BS 1 completed
Fri Mar 21 19:15:28 2025: BS 1 completed
Fri Mar 21 19:15:37 2025: BS 1 completed
Fri Mar 21 19:15:47 2025: BS 1 completed
Fri Mar 21 19:15:56 2025: BS 1 completed
Fri Mar 21 19:16:06 2025: BS 1 completed
Fri Mar 21 19:16:15 2025: BS 1 completed
Fri Mar 21 19:16:25 2025: BS 1 completed
Fri Mar 21 19:16:34 2025: BS 1 completed
Fri Mar 21 19:16:44 2025: BS 1 completed
Fri Mar 21 19:16:53 2025: BS 1 completed
Fri Mar 21 19:17:03 2025: BS 1 completed
Fri Mar 21 19:17:12 2025: BS 1 completed
Fri Mar 21 19:17:22 2025: BS 1 completed
Fri Mar 21 19:17:32 2025: BS 1 completed
Fri Mar 21 19:17:41 2025: BS 1 completed
Fri Mar 21 19:17:51 2025: BS 1 completed
Fri Mar 21 19:18:00 2025: BS 1 completed
Fri Mar 21 19:18:10 2025: BS 1 completed
Fri Mar 21 19:18:19 2025: BS 1 completed
Fri Mar 21 19:18:29 2025: BS 1 completed
Fri Mar 21 19:18:38 2025: BS 1 completed
Fri Mar 21 19:18:48 2025: BS 1 completed
Fri Mar 21 19:18:57 2025: BS 1 completed
Fri Mar 21 19:19:07 2025: BS 1 completed
Fri Mar 21 19:19:16 2025: BS 1 completed
Fri Mar 21 19:19:26 2025: BS 1 completed
Fri Mar 21 19:19:36 2025: BS 1 completed
Fri Mar 21 19:19:45 2025: BS 1 completed
Fri Mar 21 19:19:55 2025: BS 1 completed
Fri Mar 21 19:20:04 2025: BS 1 completed
Fri Mar 21 19:20:14 2025: BS 1 completed
Fri Mar 21 19:20:23 2025: BS 1 completed
Fri Mar 21 19:20:33 2025: BS 1 completed
Fri Mar 21 19:20:43 2025: BS 1 completed
Fri Mar 21 19:20:52 2025: BS 1 completed
Fri Mar 21 19:21:02 2025: BS 1 completed
Fri Mar 21 19:21:11 2025: BS 1 completed
Fri Mar 21 19:21:21 2025: BS 1 completed
Fri Mar 21 19:21:30 2025: BS 1 completed
Fri Mar 21 19:21:40 2025: BS 1 completed
Fri Mar 21 19:21:50 2025: BS 1 completed
Fri Mar 21 19:21:59 2025: BS 1 completed
Fri Mar 21 19:22:09 2025: BS 1 completed
Fri Mar 21 19:22:18 2025: BS 1 completed
Fri Mar 21 19:22:28 2025: BS 1 completed
Fri Mar 21 19:22:37 2025: BS 1 completed
Fri Mar 21 19:22:47 2025: BS 1 completed
Fri Mar 21 19:22:57 2025: BS 1 completed
Fri Mar 21 19:23:06 2025: BS 1 completed
Fri Mar 21 19:23:16 2025: BS 1 completed
Fri Mar 21 19:23:25 2025: BS 1 completed
Fri Mar 21 19:23:35 2025: BS 1 completed
Fri Mar 21 19:23:45 2025: BS 1 completed
Fri Mar 21 19:23:54 2025: BS 1 completed
Fri Mar 21 19:24:04 2025: BS 1 completed
Fri Mar 21 19:24:13 2025: BS 1 completed
Fri Mar 21 19:24:23 2025: BS 1 completed
Fri Mar 21 19:24:33 2025: BS 1 completed
Fri Mar 21 19:24:42 2025: BS 1 completed
Fri Mar 21 19:24:52 2025: BS 1 completed
Fri Mar 21 19:25:01 2025: BS 1 completed
Fri Mar 21 19:25:11 2025: BS 1 completed
Fri Mar 21 19:25:21 2025: BS 1 completed
Fri Mar 21 19:25:30 2025: BS 1 completed
Fri Mar 21 19:25:40 2025: BS 1 completed
Fri Mar 21 19:25:50 2025: BS 1 completed
Fri Mar 21 19:25:59 2025: BS 1 completed
Fri Mar 21 19:26:09 2025: BS 1 completed
Fri Mar 21 19:26:18 2025: BS 1 completed
Fri Mar 21 19:26:28 2025: BS 1 completed
Fri Mar 21 19:26:38 2025: BS 1 completed
Fri Mar 21 19:26:47 2025: BS 1 completed
Fri Mar 21 19:26:57 2025: BS 1 completed
Fri Mar 21 19:27:07 2025: BS 1 completed
Fri Mar 21 19:27:16 2025: BS 1 completed
Fri Mar 21 19:27:26 2025: BS 1 completed
Fri Mar 21 19:27:36 2025: BS 1 completed
Fri Mar 21 19:27:45 2025: BS 1 completed
Fri Mar 21 19:27:55 2025: BS 1 completed
Fri Mar 21 19:28:04 2025: BS 1 completed
Fri Mar 21 19:28:14 2025: BS 1 completed
Fri Mar 21 19:28:24 2025: BS 1 completed
Fri Mar 21 19:28:33 2025: BS 1 completed
Fri Mar 21 19:28:43 2025: BS 1 completed
Fri Mar 21 19:28:53 2025: BS 1 completed
Fri Mar 21 19:29:02 2025: BS 1 completed
Fri Mar 21 19:29:12 2025: BS 1 completed
Fri Mar 21 19:29:22 2025: BS 1 completed
Fri Mar 21 19:29:31 2025: BS 1 completed
Fri Mar 21 19:29:41 2025: BS 1 completed
Fri Mar 21 19:29:51 2025: BS 1 completed
Fri Mar 21 19:30:00 2025: BS 1 completed
Fri Mar 21 19:30:10 2025: BS 1 completed
Fri Mar 21 19:30:20 2025: BS 1 completed
Fri Mar 21 19:30:29 2025: BS 1 completed
Fri Mar 21 19:30:39 2025: BS 1 completed
Fri Mar 21 19:30:49 2025: BS 1 completed
Fri Mar 21 19:30:58 2025: BS 1 completed
Fri Mar 21 19:31:08 2025: BS 1 completed
Fri Mar 21 19:31:18 2025: BS 1 completed
Fri Mar 21 19:31:27 2025: BS 1 completed
Fri Mar 21 19:31:37 2025: BS 1 completed
Fri Mar 21 19:31:47 2025: BS 1 completed
Fri Mar 21 19:31:57 2025: BS 1 completed
Fri Mar 21 19:32:06 2025: BS 1 completed
Fri Mar 21 19:32:16 2025: BS 1 completed
Fri Mar 21 19:32:26 2025: BS 1 completed
Fri Mar 21 19:32:35 2025: BS 1 completed
Fri Mar 21 19:32:45 2025: BS 1 completed
Fri Mar 21 19:32:55 2025: BS 1 completed
Fri Mar 21 19:33:04 2025: BS 1 completed
Fri Mar 21 19:33:14 2025: BS 1 completed
Fri Mar 21 19:33:24 2025: BS 1 completed
Fri Mar 21 19:33:34 2025: BS 1 completed
Fri Mar 21 19:33:43 2025: BS 1 completed
Fri Mar 21 19:33:53 2025: BS 1 completed
Fri Mar 21 19:34:03 2025: BS 1 completed
Fri Mar 21 19:34:12 2025: BS 1 completed
Fri Mar 21 19:34:22 2025: BS 1 completed
Fri Mar 21 19:34:32 2025: BS 1 completed
Fri Mar 21 19:34:42 2025: BS 1 completed
Fri Mar 21 19:34:51 2025: BS 1 completed
Fri Mar 21 19:35:01 2025: BS 1 completed
Fri Mar 21 19:35:11 2025: BS 1 completed
Fri Mar 21 19:35:20 2025: BS 1 completed
Fri Mar 21 19:35:30 2025: BS 1 completed
Fri Mar 21 19:35:40 2025: BS 1 completed
Fri Mar 21 19:35:50 2025: BS 1 completed
Fri Mar 21 19:35:59 2025: BS 1 completed
Fri Mar 21 19:36:09 2025: BS 1 completed
Fri Mar 21 19:36:19 2025: BS 1 completed
Fri Mar 21 19:36:29 2025: BS 1 completed
Fri Mar 21 19:36:38 2025: BS 1 completed
Fri Mar 21 19:36:48 2025: BS 1 completed
Fri Mar 21 19:36:58 2025: BS 1 completed
Fri Mar 21 19:37:08 2025: BS 1 completed
Fri Mar 21 19:37:17 2025: BS 1 completed
Fri Mar 21 19:37:27 2025: BS 1 completed
Fri Mar 21 19:37:37 2025: BS 1 completed
Fri Mar 21 19:37:47 2025: BS 1 completed
Fri Mar 21 19:37:56 2025: BS 1 completed
Fri Mar 21 19:38:06 2025: BS 1 completed
Fri Mar 21 19:38:16 2025: BS 1 completed
Fri Mar 21 19:38:26 2025: BS 1 completed
Fri Mar 21 19:38:35 2025: BS 1 completed
Fri Mar 21 19:38:45 2025: BS 1 completed
Fri Mar 21 19:38:55 2025: BS 1 completed
Fri Mar 21 19:39:05 2025: BS 1 completed
Fri Mar 21 19:39:14 2025: BS 1 completed
Fri Mar 21 19:39:24 2025: BS 1 completed
Fri Mar 21 19:39:34 2025: BS 1 completed
Fri Mar 21 19:39:44 2025: BS 1 completed
Fri Mar 21 19:39:53 2025: BS 1 completed
Fri Mar 21 19:40:03 2025: BS 1 completed
Fri Mar 21 19:40:13 2025: BS 1 completed
Fri Mar 21 19:40:23 2025: BS 1 completed
Fri Mar 21 19:40:33 2025: BS 1 completed
Fri Mar 21 19:40:42 2025: BS 1 completed
Fri Mar 21 19:40:52 2025: BS 1 completed
Fri Mar 21 19:41:02 2025: BS 1 completed
Fri Mar 21 19:41:12 2025: BS 1 completed
Fri Mar 21 19:41:22 2025: BS 1 completed
Fri Mar 21 19:41:31 2025: BS 1 completed
Fri Mar 21 19:41:41 2025: BS 1 completed
Fri Mar 21 19:41:51 2025: BS 1 completed
Fri Mar 21 19:42:01 2025: BS 1 completed
Fri Mar 21 19:42:11 2025: BS 1 completed
Fri Mar 21 19:42:20 2025: BS 1 completed
Fri Mar 21 19:42:30 2025: BS 1 completed
Fri Mar 21 19:42:40 2025: BS 1 completed
Fri Mar 21 19:42:50 2025: BS 1 completed
Fri Mar 21 19:43:00 2025: BS 1 completed
Fri Mar 21 19:43:09 2025: BS 1 completed
Fri Mar 21 19:43:19 2025: BS 1 completed
Fri Mar 21 19:43:29 2025: BS 1 completed
Fri Mar 21 19:43:39 2025: BS 1 completed
Fri Mar 21 19:43:49 2025: BS 1 completed
Fri Mar 21 19:43:58 2025: BS 1 completed
Fri Mar 21 19:44:08 2025: BS 1 completed
Fri Mar 21 19:44:18 2025: BS 1 completed
Fri Mar 21 19:44:28 2025: BS 1 completed
Fri Mar 21 19:44:38 2025: BS 1 completed
Fri Mar 21 19:44:48 2025: BS 1 completed
Fri Mar 21 19:44:57 2025: BS 1 completed
Fri Mar 21 19:45:07 2025: BS 1 completed
Fri Mar 21 19:45:17 2025: BS 1 completed
Fri Mar 21 19:45:27 2025: BS 1 completed
Fri Mar 21 19:45:37 2025: BS 1 completed
Fri Mar 21 19:45:47 2025: BS 1 completed
Fri Mar 21 19:45:56 2025: BS 1 completed
Fri Mar 21 19:46:06 2025: BS 1 completed
Fri Mar 21 19:46:16 2025: BS 1 completed
Fri Mar 21 19:46:26 2025: BS 1 completed
Fri Mar 21 19:46:36 2025: BS 1 completed
Fri Mar 21 19:46:46 2025: BS 1 completed
Fri Mar 21 19:46:56 2025: BS 1 completed
Fri Mar 21 19:47:05 2025: BS 1 completed
Fri Mar 21 19:47:15 2025: BS 1 completed
Fri Mar 21 19:47:25 2025: BS 1 completed
Fri Mar 21 19:47:35 2025: BS 1 completed
Fri Mar 21 19:47:45 2025: BS 1 completed
Fri Mar 21 19:47:55 2025: BS 1 completed
Fri Mar 21 19:48:05 2025: BS 1 completed
Fri Mar 21 19:48:14 2025: BS 1 completed
Fri Mar 21 19:48:19 2025: Acquisition complete
