# Supplementary material for: Site-Divergent Oxidations within Venerable Macrolide Antibiotic Scaffolds Unveil Compounds with Broad Spectrum and Anti-MRSA Activities
Source: ACS Cent Sci. 2026 Mar 17;12(3):375–82. doi: 10.1021/acscentsci.5c02343 (PMC13022725; doi:10.1021/acscentsci.5c02343)
Supplement: Supplementary file 2 [file oc5c02343_si_002.zip › Erythromycin Analog Characterization 2,5',11,12/12/NMR/OL-III-041B-suite/gHMBCAD_01.fid/log]

Sat Mar 22 01:18:15 2025: Experiment started
Sat Mar 22 01:19:02 2025: BS 1 completed
Sat Mar 22 01:19:07 2025: BS 2 completed
Sat Mar 22 01:19:12 2025: BS 3 completed
Sat Mar 22 01:19:21 2025: BS 1 completed
Sat Mar 22 01:19:26 2025: BS 2 completed
Sat Mar 22 01:19:31 2025: BS 3 completed
Sat Mar 22 01:19:41 2025: BS 1 completed
Sat Mar 22 01:19:46 2025: BS 2 completed
Sat Mar 22 01:19:51 2025: BS 3 completed
Sat Mar 22 01:20:01 2025: BS 1 completed
Sat Mar 22 01:20:06 2025: BS 2 completed
Sat Mar 22 01:20:11 2025: BS 3 completed
Sat Mar 22 01:20:21 2025: BS 1 completed
Sat Mar 22 01:20:25 2025: BS 2 completed
Sat Mar 22 01:20:30 2025: BS 3 completed
Sat Mar 22 01:20:40 2025: BS 1 completed
Sat Mar 22 01:20:45 2025: BS 2 completed
Sat Mar 22 01:20:50 2025: BS 3 completed
Sat Mar 22 01:21:00 2025: BS 1 completed
Sat Mar 22 01:21:05 2025: BS 2 completed
Sat Mar 22 01:21:10 2025: BS 3 completed
Sat Mar 22 01:21:20 2025: BS 1 completed
Sat Mar 22 01:21:25 2025: BS 2 completed
Sat Mar 22 01:21:30 2025: BS 3 completed
Sat Mar 22 01:21:39 2025: BS 1 completed
Sat Mar 22 01:21:44 2025: BS 2 completed
Sat Mar 22 01:21:49 2025: BS 3 completed
Sat Mar 22 01:21:59 2025: BS 1 completed
Sat Mar 22 01:22:04 2025: BS 2 completed
Sat Mar 22 01:22:09 2025: BS 3 completed
Sat Mar 22 01:22:19 2025: BS 1 completed
Sat Mar 22 01:22:24 2025: BS 2 completed
Sat Mar 22 01:22:29 2025: BS 3 completed
Sat Mar 22 01:22:39 2025: BS 1 completed
Sat Mar 22 01:22:43 2025: BS 2 completed
Sat Mar 22 01:22:48 2025: BS 3 completed
Sat Mar 22 01:22:58 2025: BS 1 completed
Sat Mar 22 01:23:03 2025: BS 2 completed
Sat Mar 22 01:23:08 2025: BS 3 completed
Sat Mar 22 01:23:18 2025: BS 1 completed
Sat Mar 22 01:23:23 2025: BS 2 completed
Sat Mar 22 01:23:28 2025: BS 3 completed
Sat Mar 22 01:23:38 2025: BS 1 completed
Sat Mar 22 01:23:43 2025: BS 2 completed
Sat Mar 22 01:23:48 2025: BS 3 completed
Sat Mar 22 01:23:57 2025: BS 1 completed
Sat Mar 22 01:24:02 2025: BS 2 completed
Sat Mar 22 01:24:07 2025: BS 3 completed
Sat Mar 22 01:24:17 2025: BS 1 completed
Sat Mar 22 01:24:22 2025: BS 2 completed
Sat Mar 22 01:24:27 2025: BS 3 completed
Sat Mar 22 01:24:37 2025: BS 1 completed
Sat Mar 22 01:24:42 2025: BS 2 completed
Sat Mar 22 01:24:47 2025: BS 3 completed
Sat Mar 22 01:24:57 2025: BS 1 completed
Sat Mar 22 01:25:01 2025: BS 2 completed
Sat Mar 22 01:25:06 2025: BS 3 completed
Sat Mar 22 01:25:16 2025: BS 1 completed
Sat Mar 22 01:25:21 2025: BS 2 completed
Sat Mar 22 01:25:26 2025: BS 3 completed
Sat Mar 22 01:25:36 2025: BS 1 completed
Sat Mar 22 01:25:41 2025: BS 2 completed
Sat Mar 22 01:25:46 2025: BS 3 completed
Sat Mar 22 01:25:56 2025: BS 1 completed
Sat Mar 22 01:26:01 2025: BS 2 completed
Sat Mar 22 01:26:06 2025: BS 3 completed
Sat Mar 22 01:26:15 2025: BS 1 completed
Sat Mar 22 01:26:20 2025: BS 2 completed
Sat Mar 22 01:26:25 2025: BS 3 completed
Sat Mar 22 01:26:35 2025: BS 1 completed
Sat Mar 22 01:26:40 2025: BS 2 completed
Sat Mar 22 01:26:45 2025: BS 3 completed
Sat Mar 22 01:26:55 2025: BS 1 completed
Sat Mar 22 01:27:00 2025: BS 2 completed
Sat Mar 22 01:27:05 2025: BS 3 completed
Sat Mar 22 01:27:15 2025: BS 1 completed
Sat Mar 22 01:27:19 2025: BS 2 completed
Sat Mar 22 01:27:24 2025: BS 3 completed
Sat Mar 22 01:27:34 2025: BS 1 completed
Sat Mar 22 01:27:39 2025: BS 2 completed
Sat Mar 22 01:27:44 2025: BS 3 completed
Sat Mar 22 01:27:54 2025: BS 1 completed
Sat Mar 22 01:27:59 2025: BS 2 completed
Sat Mar 22 01:28:04 2025: BS 3 completed
Sat Mar 22 01:28:14 2025: BS 1 completed
Sat Mar 22 01:28:19 2025: BS 2 completed
Sat Mar 22 01:28:24 2025: BS 3 completed
Sat Mar 22 01:28:33 2025: BS 1 completed
Sat Mar 22 01:28:38 2025: BS 2 completed
Sat Mar 22 01:28:43 2025: BS 3 completed
Sat Mar 22 01:28:53 2025: BS 1 completed
Sat Mar 22 01:28:58 2025: BS 2 completed
Sat Mar 22 01:29:03 2025: BS 3 completed
Sat Mar 22 01:29:13 2025: BS 1 completed
Sat Mar 22 01:29:18 2025: BS 2 completed
Sat Mar 22 01:29:23 2025: BS 3 completed
Sat Mar 22 01:29:33 2025: BS 1 completed
Sat Mar 22 01:29:37 2025: BS 2 completed
Sat Mar 22 01:29:42 2025: BS 3 completed
Sat Mar 22 01:29:52 2025: BS 1 completed
Sat Mar 22 01:29:57 2025: BS 2 completed
Sat Mar 22 01:30:02 2025: BS 3 completed
Sat Mar 22 01:30:12 2025: BS 1 completed
Sat Mar 22 01:30:17 2025: BS 2 completed
Sat Mar 22 01:30:22 2025: BS 3 completed
Sat Mar 22 01:30:32 2025: BS 1 completed
Sat Mar 22 01:30:37 2025: BS 2 completed
Sat Mar 22 01:30:42 2025: BS 3 completed
Sat Mar 22 01:30:51 2025: BS 1 completed
Sat Mar 22 01:30:56 2025: BS 2 completed
Sat Mar 22 01:31:01 2025: BS 3 completed
Sat Mar 22 01:31:11 2025: BS 1 completed
Sat Mar 22 01:31:16 2025: BS 2 completed
Sat Mar 22 01:31:21 2025: BS 3 completed
Sat Mar 22 01:31:31 2025: BS 1 completed
Sat Mar 22 01:31:36 2025: BS 2 completed
Sat Mar 22 01:31:41 2025: BS 3 completed
Sat Mar 22 01:31:51 2025: BS 1 completed
Sat Mar 22 01:31:55 2025: BS 2 completed
Sat Mar 22 01:32:00 2025: BS 3 completed
Sat Mar 22 01:32:10 2025: BS 1 completed
Sat Mar 22 01:32:15 2025: BS 2 completed
Sat Mar 22 01:32:20 2025: BS 3 completed
Sat Mar 22 01:32:30 2025: BS 1 completed
Sat Mar 22 01:32:35 2025: BS 2 completed
Sat Mar 22 01:32:40 2025: BS 3 completed
Sat Mar 22 01:32:50 2025: BS 1 completed
Sat Mar 22 01:32:55 2025: BS 2 completed
Sat Mar 22 01:33:00 2025: BS 3 completed
Sat Mar 22 01:33:09 2025: BS 1 completed
Sat Mar 22 01:33:14 2025: BS 2 completed
Sat Mar 22 01:33:19 2025: BS 3 completed
Sat Mar 22 01:33:29 2025: BS 1 completed
Sat Mar 22 01:33:34 2025: BS 2 completed
Sat Mar 22 01:33:39 2025: BS 3 completed
Sat Mar 22 01:33:49 2025: BS 1 completed
Sat Mar 22 01:33:54 2025: BS 2 completed
Sat Mar 22 01:33:59 2025: BS 3 completed
Sat Mar 22 01:34:09 2025: BS 1 completed
Sat Mar 22 01:34:14 2025: BS 2 completed
Sat Mar 22 01:34:18 2025: BS 3 completed
Sat Mar 22 01:34:28 2025: BS 1 completed
Sat Mar 22 01:34:33 2025: BS 2 completed
Sat Mar 22 01:34:38 2025: BS 3 completed
Sat Mar 22 01:34:48 2025: BS 1 completed
Sat Mar 22 01:34:53 2025: BS 2 completed
Sat Mar 22 01:34:58 2025: BS 3 completed
Sat Mar 22 01:35:08 2025: BS 1 completed
Sat Mar 22 01:35:13 2025: BS 2 completed
Sat Mar 22 01:35:18 2025: BS 3 completed
Sat Mar 22 01:35:27 2025: BS 1 completed
Sat Mar 22 01:35:32 2025: BS 2 completed
Sat Mar 22 01:35:37 2025: BS 3 completed
Sat Mar 22 01:35:47 2025: BS 1 completed
Sat Mar 22 01:35:52 2025: BS 2 completed
Sat Mar 22 01:35:57 2025: BS 3 completed
Sat Mar 22 01:36:07 2025: BS 1 completed
Sat Mar 22 01:36:12 2025: BS 2 completed
Sat Mar 22 01:36:17 2025: BS 3 completed
Sat Mar 22 01:36:27 2025: BS 1 completed
Sat Mar 22 01:36:32 2025: BS 2 completed
Sat Mar 22 01:36:37 2025: BS 3 completed
Sat Mar 22 01:36:46 2025: BS 1 completed
Sat Mar 22 01:36:51 2025: BS 2 completed
Sat Mar 22 01:36:56 2025: BS 3 completed
Sat Mar 22 01:37:06 2025: BS 1 completed
Sat Mar 22 01:37:11 2025: BS 2 completed
Sat Mar 22 01:37:16 2025: BS 3 completed
Sat Mar 22 01:37:26 2025: BS 1 completed
Sat Mar 22 01:37:31 2025: BS 2 completed
Sat Mar 22 01:37:36 2025: BS 3 completed
Sat Mar 22 01:37:46 2025: BS 1 completed
Sat Mar 22 01:37:50 2025: BS 2 completed
Sat Mar 22 01:37:55 2025: BS 3 completed
Sat Mar 22 01:38:05 2025: BS 1 completed
Sat Mar 22 01:38:10 2025: BS 2 completed
Sat Mar 22 01:38:15 2025: BS 3 completed
Sat Mar 22 01:38:25 2025: BS 1 completed
Sat Mar 22 01:38:30 2025: BS 2 completed
Sat Mar 22 01:38:35 2025: BS 3 completed
Sat Mar 22 01:38:45 2025: BS 1 completed
Sat Mar 22 01:38:50 2025: BS 2 completed
Sat Mar 22 01:38:55 2025: BS 3 completed
Sat Mar 22 01:39:04 2025: BS 1 completed
Sat Mar 22 01:39:09 2025: BS 2 completed
Sat Mar 22 01:39:14 2025: BS 3 completed
Sat Mar 22 01:39:24 2025: BS 1 completed
Sat Mar 22 01:39:29 2025: BS 2 completed
Sat Mar 22 01:39:34 2025: BS 3 completed
Sat Mar 22 01:39:44 2025: BS 1 completed
Sat Mar 22 01:39:49 2025: BS 2 completed
Sat Mar 22 01:39:54 2025: BS 3 completed
Sat Mar 22 01:40:04 2025: BS 1 completed
Sat Mar 22 01:40:09 2025: BS 2 completed
Sat Mar 22 01:40:13 2025: BS 3 completed
Sat Mar 22 01:40:23 2025: BS 1 completed
Sat Mar 22 01:40:28 2025: BS 2 completed
Sat Mar 22 01:40:33 2025: BS 3 completed
Sat Mar 22 01:40:43 2025: BS 1 completed
Sat Mar 22 01:40:48 2025: BS 2 completed
Sat Mar 22 01:40:53 2025: BS 3 completed
Sat Mar 22 01:41:03 2025: BS 1 completed
Sat Mar 22 01:41:08 2025: BS 2 completed
Sat Mar 22 01:41:13 2025: BS 3 completed
Sat Mar 22 01:41:23 2025: BS 1 completed
Sat Mar 22 01:41:27 2025: BS 2 completed
Sat Mar 22 01:41:32 2025: BS 3 completed
Sat Mar 22 01:41:42 2025: BS 1 completed
Sat Mar 22 01:41:47 2025: BS 2 completed
Sat Mar 22 01:41:52 2025: BS 3 completed
Sat Mar 22 01:42:02 2025: BS 1 completed
Sat Mar 22 01:42:07 2025: BS 2 completed
Sat Mar 22 01:42:12 2025: BS 3 completed
Sat Mar 22 01:42:22 2025: BS 1 completed
Sat Mar 22 01:42:27 2025: BS 2 completed
Sat Mar 22 01:42:32 2025: BS 3 completed
Sat Mar 22 01:42:41 2025: BS 1 completed
Sat Mar 22 01:42:46 2025: BS 2 completed
Sat Mar 22 01:42:51 2025: BS 3 completed
Sat Mar 22 01:43:01 2025: BS 1 completed
Sat Mar 22 01:43:06 2025: BS 2 completed
Sat Mar 22 01:43:11 2025: BS 3 completed
Sat Mar 22 01:43:21 2025: BS 1 completed
Sat Mar 22 01:43:26 2025: BS 2 completed
Sat Mar 22 01:43:31 2025: BS 3 completed
Sat Mar 22 01:43:41 2025: BS 1 completed
Sat Mar 22 01:43:46 2025: BS 2 completed
Sat Mar 22 01:43:50 2025: BS 3 completed
Sat Mar 22 01:44:00 2025: BS 1 completed
Sat Mar 22 01:44:05 2025: BS 2 completed
Sat Mar 22 01:44:10 2025: BS 3 completed
Sat Mar 22 01:44:20 2025: BS 1 completed
Sat Mar 22 01:44:25 2025: BS 2 completed
Sat Mar 22 01:44:30 2025: BS 3 completed
Sat Mar 22 01:44:40 2025: BS 1 completed
Sat Mar 22 01:44:45 2025: BS 2 completed
Sat Mar 22 01:44:50 2025: BS 3 completed
Sat Mar 22 01:45:00 2025: BS 1 completed
Sat Mar 22 01:45:04 2025: BS 2 completed
Sat Mar 22 01:45:09 2025: BS 3 completed
Sat Mar 22 01:45:19 2025: BS 1 completed
Sat Mar 22 01:45:24 2025: BS 2 completed
Sat Mar 22 01:45:29 2025: BS 3 completed
Sat Mar 22 01:45:39 2025: BS 1 completed
Sat Mar 22 01:45:44 2025: BS 2 completed
Sat Mar 22 01:45:49 2025: BS 3 completed
Sat Mar 22 01:45:59 2025: BS 1 completed
Sat Mar 22 01:46:04 2025: BS 2 completed
Sat Mar 22 01:46:09 2025: BS 3 completed
Sat Mar 22 01:46:18 2025: BS 1 completed
Sat Mar 22 01:46:23 2025: BS 2 completed
Sat Mar 22 01:46:28 2025: BS 3 completed
Sat Mar 22 01:46:38 2025: BS 1 completed
Sat Mar 22 01:46:43 2025: BS 2 completed
Sat Mar 22 01:46:48 2025: BS 3 completed
Sat Mar 22 01:46:58 2025: BS 1 completed
Sat Mar 22 01:47:03 2025: BS 2 completed
Sat Mar 22 01:47:08 2025: BS 3 completed
Sat Mar 22 01:47:18 2025: BS 1 completed
Sat Mar 22 01:47:23 2025: BS 2 completed
Sat Mar 22 01:47:27 2025: BS 3 completed
Sat Mar 22 01:47:37 2025: BS 1 completed
Sat Mar 22 01:47:42 2025: BS 2 completed
Sat Mar 22 01:47:47 2025: BS 3 completed
Sat Mar 22 01:47:57 2025: BS 1 completed
Sat Mar 22 01:48:02 2025: BS 2 completed
Sat Mar 22 01:48:07 2025: BS 3 completed
Sat Mar 22 01:48:17 2025: BS 1 completed
Sat Mar 22 01:48:22 2025: BS 2 completed
Sat Mar 22 01:48:27 2025: BS 3 completed
Sat Mar 22 01:48:37 2025: BS 1 completed
Sat Mar 22 01:48:41 2025: BS 2 completed
Sat Mar 22 01:48:46 2025: BS 3 completed
Sat Mar 22 01:48:56 2025: BS 1 completed
Sat Mar 22 01:49:01 2025: BS 2 completed
Sat Mar 22 01:49:06 2025: BS 3 completed
Sat Mar 22 01:49:16 2025: BS 1 completed
Sat Mar 22 01:49:21 2025: BS 2 completed
Sat Mar 22 01:49:26 2025: BS 3 completed
Sat Mar 22 01:49:36 2025: BS 1 completed
Sat Mar 22 01:49:41 2025: BS 2 completed
Sat Mar 22 01:49:46 2025: BS 3 completed
Sat Mar 22 01:49:55 2025: BS 1 completed
Sat Mar 22 01:50:00 2025: BS 2 completed
Sat Mar 22 01:50:05 2025: BS 3 completed
Sat Mar 22 01:50:15 2025: BS 1 completed
Sat Mar 22 01:50:20 2025: BS 2 completed
Sat Mar 22 01:50:25 2025: BS 3 completed
Sat Mar 22 01:50:35 2025: BS 1 completed
Sat Mar 22 01:50:40 2025: BS 2 completed
Sat Mar 22 01:50:45 2025: BS 3 completed
Sat Mar 22 01:50:55 2025: BS 1 completed
Sat Mar 22 01:51:00 2025: BS 2 completed
Sat Mar 22 01:51:05 2025: BS 3 completed
Sat Mar 22 01:51:14 2025: BS 1 completed
Sat Mar 22 01:51:19 2025: BS 2 completed
Sat Mar 22 01:51:24 2025: BS 3 completed
Sat Mar 22 01:51:34 2025: BS 1 completed
Sat Mar 22 01:51:39 2025: BS 2 completed
Sat Mar 22 01:51:44 2025: BS 3 completed
Sat Mar 22 01:51:54 2025: BS 1 completed
Sat Mar 22 01:51:59 2025: BS 2 completed
Sat Mar 22 01:52:04 2025: BS 3 completed
Sat Mar 22 01:52:14 2025: BS 1 completed
Sat Mar 22 01:52:19 2025: BS 2 completed
Sat Mar 22 01:52:23 2025: BS 3 completed
Sat Mar 22 01:52:33 2025: BS 1 completed
Sat Mar 22 01:52:38 2025: BS 2 completed
Sat Mar 22 01:52:43 2025: BS 3 completed
Sat Mar 22 01:52:53 2025: BS 1 completed
Sat Mar 22 01:52:58 2025: BS 2 completed
Sat Mar 22 01:53:03 2025: BS 3 completed
Sat Mar 22 01:53:13 2025: BS 1 completed
Sat Mar 22 01:53:18 2025: BS 2 completed
Sat Mar 22 01:53:23 2025: BS 3 completed
Sat Mar 22 01:53:33 2025: BS 1 completed
Sat Mar 22 01:53:37 2025: BS 2 completed
Sat Mar 22 01:53:42 2025: BS 3 completed
Sat Mar 22 01:53:52 2025: BS 1 completed
Sat Mar 22 01:53:57 2025: BS 2 completed
Sat Mar 22 01:54:02 2025: BS 3 completed
Sat Mar 22 01:54:12 2025: BS 1 completed
Sat Mar 22 01:54:17 2025: BS 2 completed
Sat Mar 22 01:54:22 2025: BS 3 completed
Sat Mar 22 01:54:32 2025: BS 1 completed
Sat Mar 22 01:54:37 2025: BS 2 completed
Sat Mar 22 01:54:42 2025: BS 3 completed
Sat Mar 22 01:54:52 2025: BS 1 completed
Sat Mar 22 01:54:56 2025: BS 2 completed
Sat Mar 22 01:55:01 2025: BS 3 completed
Sat Mar 22 01:55:11 2025: BS 1 completed
Sat Mar 22 01:55:16 2025: BS 2 completed
Sat Mar 22 01:55:21 2025: BS 3 completed
Sat Mar 22 01:55:31 2025: BS 1 completed
Sat Mar 22 01:55:36 2025: BS 2 completed
Sat Mar 22 01:55:41 2025: BS 3 completed
Sat Mar 22 01:55:51 2025: BS 1 completed
Sat Mar 22 01:55:56 2025: BS 2 completed
Sat Mar 22 01:56:01 2025: BS 3 completed
Sat Mar 22 01:56:10 2025: BS 1 completed
Sat Mar 22 01:56:15 2025: BS 2 completed
Sat Mar 22 01:56:20 2025: BS 3 completed
Sat Mar 22 01:56:30 2025: BS 1 completed
Sat Mar 22 01:56:35 2025: BS 2 completed
Sat Mar 22 01:56:40 2025: BS 3 completed
Sat Mar 22 01:56:50 2025: BS 1 completed
Sat Mar 22 01:56:55 2025: BS 2 completed
Sat Mar 22 01:57:00 2025: BS 3 completed
Sat Mar 22 01:57:10 2025: BS 1 completed
Sat Mar 22 01:57:15 2025: BS 2 completed
Sat Mar 22 01:57:20 2025: BS 3 completed
Sat Mar 22 01:57:29 2025: BS 1 completed
Sat Mar 22 01:57:34 2025: BS 2 completed
Sat Mar 22 01:57:39 2025: BS 3 completed
Sat Mar 22 01:57:49 2025: BS 1 completed
Sat Mar 22 01:57:54 2025: BS 2 completed
Sat Mar 22 01:57:59 2025: BS 3 completed
Sat Mar 22 01:58:09 2025: BS 1 completed
Sat Mar 22 01:58:14 2025: BS 2 completed
Sat Mar 22 01:58:19 2025: BS 3 completed
Sat Mar 22 01:58:29 2025: BS 1 completed
Sat Mar 22 01:58:34 2025: BS 2 completed
Sat Mar 22 01:58:39 2025: BS 3 completed
Sat Mar 22 01:58:48 2025: BS 1 completed
Sat Mar 22 01:58:53 2025: BS 2 completed
Sat Mar 22 01:58:58 2025: BS 3 completed
Sat Mar 22 01:59:08 2025: BS 1 completed
Sat Mar 22 01:59:13 2025: BS 2 completed
Sat Mar 22 01:59:18 2025: BS 3 completed
Sat Mar 22 01:59:28 2025: BS 1 completed
Sat Mar 22 01:59:33 2025: BS 2 completed
Sat Mar 22 01:59:38 2025: BS 3 completed
Sat Mar 22 01:59:48 2025: BS 1 completed
Sat Mar 22 01:59:53 2025: BS 2 completed
Sat Mar 22 01:59:57 2025: BS 3 completed
Sat Mar 22 02:00:07 2025: BS 1 completed
Sat Mar 22 02:00:12 2025: BS 2 completed
Sat Mar 22 02:00:17 2025: BS 3 completed
Sat Mar 22 02:00:27 2025: BS 1 completed
Sat Mar 22 02:00:32 2025: BS 2 completed
Sat Mar 22 02:00:37 2025: BS 3 completed
Sat Mar 22 02:00:47 2025: BS 1 completed
Sat Mar 22 02:00:52 2025: BS 2 completed
Sat Mar 22 02:00:57 2025: BS 3 completed
Sat Mar 22 02:01:07 2025: BS 1 completed
Sat Mar 22 02:01:11 2025: BS 2 completed
Sat Mar 22 02:01:16 2025: BS 3 completed
Sat Mar 22 02:01:26 2025: BS 1 completed
Sat Mar 22 02:01:31 2025: BS 2 completed
Sat Mar 22 02:01:36 2025: BS 3 completed
Sat Mar 22 02:01:46 2025: BS 1 completed
Sat Mar 22 02:01:51 2025: BS 2 completed
Sat Mar 22 02:01:56 2025: BS 3 completed
Sat Mar 22 02:02:06 2025: BS 1 completed
Sat Mar 22 02:02:11 2025: BS 2 completed
Sat Mar 22 02:02:16 2025: BS 3 completed
Sat Mar 22 02:02:26 2025: BS 1 completed
Sat Mar 22 02:02:30 2025: BS 2 completed
Sat Mar 22 02:02:35 2025: BS 3 completed
Sat Mar 22 02:02:45 2025: BS 1 completed
Sat Mar 22 02:02:50 2025: BS 2 completed
Sat Mar 22 02:02:55 2025: BS 3 completed
Sat Mar 22 02:03:05 2025: BS 1 completed
Sat Mar 22 02:03:10 2025: BS 2 completed
Sat Mar 22 02:03:15 2025: BS 3 completed
Sat Mar 22 02:03:25 2025: BS 1 completed
Sat Mar 22 02:03:30 2025: BS 2 completed
Sat Mar 22 02:03:35 2025: BS 3 completed
Sat Mar 22 02:03:45 2025: BS 1 completed
Sat Mar 22 02:03:49 2025: BS 2 completed
Sat Mar 22 02:03:54 2025: BS 3 completed
Sat Mar 22 02:04:04 2025: BS 1 completed
Sat Mar 22 02:04:09 2025: BS 2 completed
Sat Mar 22 02:04:14 2025: BS 3 completed
Sat Mar 22 02:04:24 2025: BS 1 completed
Sat Mar 22 02:04:29 2025: BS 2 completed
Sat Mar 22 02:04:34 2025: BS 3 completed
Sat Mar 22 02:04:44 2025: BS 1 completed
Sat Mar 22 02:04:49 2025: BS 2 completed
Sat Mar 22 02:04:54 2025: BS 3 completed
Sat Mar 22 02:05:03 2025: BS 1 completed
Sat Mar 22 02:05:08 2025: BS 2 completed
Sat Mar 22 02:05:13 2025: BS 3 completed
Sat Mar 22 02:05:23 2025: BS 1 completed
Sat Mar 22 02:05:28 2025: BS 2 completed
Sat Mar 22 02:05:33 2025: BS 3 completed
Sat Mar 22 02:05:43 2025: BS 1 completed
Sat Mar 22 02:05:48 2025: BS 2 completed
Sat Mar 22 02:05:53 2025: BS 3 completed
Sat Mar 22 02:06:03 2025: BS 1 completed
Sat Mar 22 02:06:08 2025: BS 2 completed
Sat Mar 22 02:06:13 2025: BS 3 completed
Sat Mar 22 02:06:22 2025: BS 1 completed
Sat Mar 22 02:06:27 2025: BS 2 completed
Sat Mar 22 02:06:32 2025: BS 3 completed
Sat Mar 22 02:06:42 2025: BS 1 completed
Sat Mar 22 02:06:47 2025: BS 2 completed
Sat Mar 22 02:06:52 2025: BS 3 completed
Sat Mar 22 02:07:02 2025: BS 1 completed
Sat Mar 22 02:07:07 2025: BS 2 completed
Sat Mar 22 02:07:12 2025: BS 3 completed
Sat Mar 22 02:07:22 2025: BS 1 completed
Sat Mar 22 02:07:27 2025: BS 2 completed
Sat Mar 22 02:07:32 2025: BS 3 completed
Sat Mar 22 02:07:41 2025: BS 1 completed
Sat Mar 22 02:07:46 2025: BS 2 completed
Sat Mar 22 02:07:51 2025: BS 3 completed
Sat Mar 22 02:08:01 2025: BS 1 completed
Sat Mar 22 02:08:06 2025: BS 2 completed
Sat Mar 22 02:08:11 2025: BS 3 completed
Sat Mar 22 02:08:21 2025: BS 1 completed
Sat Mar 22 02:08:26 2025: BS 2 completed
Sat Mar 22 02:08:31 2025: BS 3 completed
Sat Mar 22 02:08:41 2025: BS 1 completed
Sat Mar 22 02:08:46 2025: BS 2 completed
Sat Mar 22 02:08:51 2025: BS 3 completed
Sat Mar 22 02:09:00 2025: BS 1 completed
Sat Mar 22 02:09:05 2025: BS 2 completed
Sat Mar 22 02:09:10 2025: BS 3 completed
Sat Mar 22 02:09:20 2025: BS 1 completed
Sat Mar 22 02:09:25 2025: BS 2 completed
Sat Mar 22 02:09:30 2025: BS 3 completed
Sat Mar 22 02:09:40 2025: BS 1 completed
Sat Mar 22 02:09:45 2025: BS 2 completed
Sat Mar 22 02:09:50 2025: BS 3 completed
Sat Mar 22 02:10:00 2025: BS 1 completed
Sat Mar 22 02:10:05 2025: BS 2 completed
Sat Mar 22 02:10:10 2025: BS 3 completed
Sat Mar 22 02:10:19 2025: BS 1 completed
Sat Mar 22 02:10:24 2025: BS 2 completed
Sat Mar 22 02:10:29 2025: BS 3 completed
Sat Mar 22 02:10:39 2025: BS 1 completed
Sat Mar 22 02:10:44 2025: BS 2 completed
Sat Mar 22 02:10:49 2025: BS 3 completed
Sat Mar 22 02:10:59 2025: BS 1 completed
Sat Mar 22 02:11:04 2025: BS 2 completed
Sat Mar 22 02:11:09 2025: BS 3 completed
Sat Mar 22 02:11:19 2025: BS 1 completed
Sat Mar 22 02:11:24 2025: BS 2 completed
Sat Mar 22 02:11:29 2025: BS 3 completed
Sat Mar 22 02:11:38 2025: BS 1 completed
Sat Mar 22 02:11:43 2025: BS 2 completed
Sat Mar 22 02:11:48 2025: BS 3 completed
Sat Mar 22 02:11:58 2025: BS 1 completed
Sat Mar 22 02:12:03 2025: BS 2 completed
Sat Mar 22 02:12:08 2025: BS 3 completed
Sat Mar 22 02:12:18 2025: BS 1 completed
Sat Mar 22 02:12:23 2025: BS 2 completed
Sat Mar 22 02:12:28 2025: BS 3 completed
Sat Mar 22 02:12:38 2025: BS 1 completed
Sat Mar 22 02:12:43 2025: BS 2 completed
Sat Mar 22 02:12:48 2025: BS 3 completed
Sat Mar 22 02:12:57 2025: BS 1 completed
Sat Mar 22 02:13:02 2025: BS 2 completed
Sat Mar 22 02:13:07 2025: BS 3 completed
Sat Mar 22 02:13:17 2025: BS 1 completed
Sat Mar 22 02:13:22 2025: BS 2 completed
Sat Mar 22 02:13:27 2025: BS 3 completed
Sat Mar 22 02:13:37 2025: BS 1 completed
Sat Mar 22 02:13:42 2025: BS 2 completed
Sat Mar 22 02:13:47 2025: BS 3 completed
Sat Mar 22 02:13:57 2025: BS 1 completed
Sat Mar 22 02:14:02 2025: BS 2 completed
Sat Mar 22 02:14:07 2025: BS 3 completed
Sat Mar 22 02:14:16 2025: BS 1 completed
Sat Mar 22 02:14:21 2025: BS 2 completed
Sat Mar 22 02:14:26 2025: BS 3 completed
Sat Mar 22 02:14:36 2025: BS 1 completed
Sat Mar 22 02:14:41 2025: BS 2 completed
Sat Mar 22 02:14:46 2025: BS 3 completed
Sat Mar 22 02:14:56 2025: BS 1 completed
Sat Mar 22 02:15:01 2025: BS 2 completed
Sat Mar 22 02:15:06 2025: BS 3 completed
Sat Mar 22 02:15:16 2025: BS 1 completed
Sat Mar 22 02:15:21 2025: BS 2 completed
Sat Mar 22 02:15:26 2025: BS 3 completed
Sat Mar 22 02:15:35 2025: BS 1 completed
Sat Mar 22 02:15:40 2025: BS 2 completed
Sat Mar 22 02:15:45 2025: BS 3 completed
Sat Mar 22 02:15:55 2025: BS 1 completed
Sat Mar 22 02:16:00 2025: BS 2 completed
Sat Mar 22 02:16:05 2025: BS 3 completed
Sat Mar 22 02:16:15 2025: BS 1 completed
Sat Mar 22 02:16:20 2025: BS 2 completed
Sat Mar 22 02:16:25 2025: BS 3 completed
Sat Mar 22 02:16:35 2025: BS 1 completed
Sat Mar 22 02:16:40 2025: BS 2 completed
Sat Mar 22 02:16:45 2025: BS 3 completed
Sat Mar 22 02:16:54 2025: BS 1 completed
Sat Mar 22 02:16:59 2025: BS 2 completed
Sat Mar 22 02:17:04 2025: BS 3 completed
Sat Mar 22 02:17:14 2025: BS 1 completed
Sat Mar 22 02:17:19 2025: BS 2 completed
Sat Mar 22 02:17:24 2025: BS 3 completed
Sat Mar 22 02:17:34 2025: BS 1 completed
Sat Mar 22 02:17:39 2025: BS 2 completed
Sat Mar 22 02:17:44 2025: BS 3 completed
Sat Mar 22 02:17:54 2025: BS 1 completed
Sat Mar 22 02:17:59 2025: BS 2 completed
Sat Mar 22 02:18:04 2025: BS 3 completed
Sat Mar 22 02:18:14 2025: BS 1 completed
Sat Mar 22 02:18:18 2025: BS 2 completed
Sat Mar 22 02:18:23 2025: BS 3 completed
Sat Mar 22 02:18:33 2025: BS 1 completed
Sat Mar 22 02:18:38 2025: BS 2 completed
Sat Mar 22 02:18:43 2025: BS 3 completed
Sat Mar 22 02:18:53 2025: BS 1 completed
Sat Mar 22 02:18:58 2025: BS 2 completed
Sat Mar 22 02:19:03 2025: BS 3 completed
Sat Mar 22 02:19:13 2025: BS 1 completed
Sat Mar 22 02:19:18 2025: BS 2 completed
Sat Mar 22 02:19:23 2025: BS 3 completed
Sat Mar 22 02:19:33 2025: BS 1 completed
Sat Mar 22 02:19:37 2025: BS 2 completed
Sat Mar 22 02:19:42 2025: BS 3 completed
Sat Mar 22 02:19:52 2025: BS 1 completed
Sat Mar 22 02:19:57 2025: BS 2 completed
Sat Mar 22 02:20:02 2025: BS 3 completed
Sat Mar 22 02:20:12 2025: BS 1 completed
Sat Mar 22 02:20:17 2025: BS 2 completed
Sat Mar 22 02:20:22 2025: BS 3 completed
Sat Mar 22 02:20:32 2025: BS 1 completed
Sat Mar 22 02:20:37 2025: BS 2 completed
Sat Mar 22 02:20:42 2025: BS 3 completed
Sat Mar 22 02:20:52 2025: BS 1 completed
Sat Mar 22 02:20:57 2025: BS 2 completed
Sat Mar 22 02:21:01 2025: BS 3 completed
Sat Mar 22 02:21:11 2025: BS 1 completed
Sat Mar 22 02:21:16 2025: BS 2 completed
Sat Mar 22 02:21:21 2025: BS 3 completed
Sat Mar 22 02:21:31 2025: BS 1 completed
Sat Mar 22 02:21:36 2025: BS 2 completed
Sat Mar 22 02:21:41 2025: BS 3 completed
Sat Mar 22 02:21:51 2025: BS 1 completed
Sat Mar 22 02:21:56 2025: BS 2 completed
Sat Mar 22 02:22:01 2025: BS 3 completed
Sat Mar 22 02:22:11 2025: BS 1 completed
Sat Mar 22 02:22:16 2025: BS 2 completed
Sat Mar 22 02:22:20 2025: BS 3 completed
Sat Mar 22 02:22:30 2025: BS 1 completed
Sat Mar 22 02:22:35 2025: BS 2 completed
Sat Mar 22 02:22:40 2025: BS 3 completed
Sat Mar 22 02:22:50 2025: BS 1 completed
Sat Mar 22 02:22:55 2025: BS 2 completed
Sat Mar 22 02:23:00 2025: BS 3 completed
Sat Mar 22 02:23:10 2025: BS 1 completed
Sat Mar 22 02:23:15 2025: BS 2 completed
Sat Mar 22 02:23:20 2025: BS 3 completed
Sat Mar 22 02:23:30 2025: BS 1 completed
Sat Mar 22 02:23:35 2025: BS 2 completed
Sat Mar 22 02:23:40 2025: BS 3 completed
Sat Mar 22 02:23:49 2025: BS 1 completed
Sat Mar 22 02:23:54 2025: BS 2 completed
Sat Mar 22 02:23:59 2025: BS 3 completed
Sat Mar 22 02:24:09 2025: BS 1 completed
Sat Mar 22 02:24:14 2025: BS 2 completed
Sat Mar 22 02:24:19 2025: BS 3 completed
Sat Mar 22 02:24:29 2025: BS 1 completed
Sat Mar 22 02:24:34 2025: BS 2 completed
Sat Mar 22 02:24:39 2025: BS 3 completed
Sat Mar 22 02:24:49 2025: BS 1 completed
Sat Mar 22 02:24:54 2025: BS 2 completed
Sat Mar 22 02:24:59 2025: BS 3 completed
Sat Mar 22 02:25:08 2025: BS 1 completed
Sat Mar 22 02:25:13 2025: BS 2 completed
Sat Mar 22 02:25:18 2025: BS 3 completed
Sat Mar 22 02:25:28 2025: BS 1 completed
Sat Mar 22 02:25:33 2025: BS 2 completed
Sat Mar 22 02:25:38 2025: BS 3 completed
Sat Mar 22 02:25:48 2025: BS 1 completed
Sat Mar 22 02:25:53 2025: BS 2 completed
Sat Mar 22 02:25:58 2025: BS 3 completed
Sat Mar 22 02:26:08 2025: BS 1 completed
Sat Mar 22 02:26:13 2025: BS 2 completed
Sat Mar 22 02:26:18 2025: BS 3 completed
Sat Mar 22 02:26:27 2025: BS 1 completed
Sat Mar 22 02:26:32 2025: BS 2 completed
Sat Mar 22 02:26:37 2025: BS 3 completed
Sat Mar 22 02:26:47 2025: BS 1 completed
Sat Mar 22 02:26:52 2025: BS 2 completed
Sat Mar 22 02:26:57 2025: BS 3 completed
Sat Mar 22 02:27:07 2025: BS 1 completed
Sat Mar 22 02:27:12 2025: BS 2 completed
Sat Mar 22 02:27:17 2025: BS 3 completed
Sat Mar 22 02:27:27 2025: BS 1 completed
Sat Mar 22 02:27:32 2025: BS 2 completed
Sat Mar 22 02:27:37 2025: BS 3 completed
Sat Mar 22 02:27:47 2025: BS 1 completed
Sat Mar 22 02:27:51 2025: BS 2 completed
Sat Mar 22 02:27:56 2025: BS 3 completed
Sat Mar 22 02:28:06 2025: BS 1 completed
Sat Mar 22 02:28:11 2025: BS 2 completed
Sat Mar 22 02:28:16 2025: BS 3 completed
Sat Mar 22 02:28:26 2025: BS 1 completed
Sat Mar 22 02:28:31 2025: BS 2 completed
Sat Mar 22 02:28:36 2025: BS 3 completed
Sat Mar 22 02:28:46 2025: BS 1 completed
Sat Mar 22 02:28:51 2025: BS 2 completed
Sat Mar 22 02:28:56 2025: BS 3 completed
Sat Mar 22 02:29:06 2025: BS 1 completed
Sat Mar 22 02:29:11 2025: BS 2 completed
Sat Mar 22 02:29:15 2025: BS 3 completed
Sat Mar 22 02:29:25 2025: BS 1 completed
Sat Mar 22 02:29:30 2025: BS 2 completed
Sat Mar 22 02:29:35 2025: BS 3 completed
Sat Mar 22 02:29:45 2025: BS 1 completed
Sat Mar 22 02:29:50 2025: BS 2 completed
Sat Mar 22 02:29:55 2025: BS 3 completed
Sat Mar 22 02:30:05 2025: BS 1 completed
Sat Mar 22 02:30:10 2025: BS 2 completed
Sat Mar 22 02:30:15 2025: BS 3 completed
Sat Mar 22 02:30:25 2025: BS 1 completed
Sat Mar 22 02:30:30 2025: BS 2 completed
Sat Mar 22 02:30:35 2025: BS 3 completed
Sat Mar 22 02:30:44 2025: BS 1 completed
Sat Mar 22 02:30:49 2025: BS 2 completed
Sat Mar 22 02:30:54 2025: BS 3 completed
Sat Mar 22 02:31:04 2025: BS 1 completed
Sat Mar 22 02:31:09 2025: BS 2 completed
Sat Mar 22 02:31:14 2025: BS 3 completed
Sat Mar 22 02:31:24 2025: BS 1 completed
Sat Mar 22 02:31:29 2025: BS 2 completed
Sat Mar 22 02:31:34 2025: BS 3 completed
Sat Mar 22 02:31:44 2025: BS 1 completed
Sat Mar 22 02:31:49 2025: BS 2 completed
Sat Mar 22 02:31:54 2025: BS 3 completed
Sat Mar 22 02:32:03 2025: BS 1 completed
Sat Mar 22 02:32:08 2025: BS 2 completed
Sat Mar 22 02:32:13 2025: BS 3 completed
Sat Mar 22 02:32:23 2025: BS 1 completed
Sat Mar 22 02:32:28 2025: BS 2 completed
Sat Mar 22 02:32:33 2025: BS 3 completed
Sat Mar 22 02:32:43 2025: BS 1 completed
Sat Mar 22 02:32:48 2025: BS 2 completed
Sat Mar 22 02:32:53 2025: BS 3 completed
Sat Mar 22 02:33:03 2025: BS 1 completed
Sat Mar 22 02:33:08 2025: BS 2 completed
Sat Mar 22 02:33:13 2025: BS 3 completed
Sat Mar 22 02:33:23 2025: BS 1 completed
Sat Mar 22 02:33:28 2025: BS 2 completed
Sat Mar 22 02:33:32 2025: BS 3 completed
Sat Mar 22 02:33:42 2025: BS 1 completed
Sat Mar 22 02:33:47 2025: BS 2 completed
Sat Mar 22 02:33:52 2025: BS 3 completed
Sat Mar 22 02:34:02 2025: BS 1 completed
Sat Mar 22 02:34:07 2025: BS 2 completed
Sat Mar 22 02:34:12 2025: BS 3 completed
Sat Mar 22 02:34:22 2025: BS 1 completed
Sat Mar 22 02:34:27 2025: BS 2 completed
Sat Mar 22 02:34:32 2025: BS 3 completed
Sat Mar 22 02:34:42 2025: BS 1 completed
Sat Mar 22 02:34:47 2025: BS 2 completed
Sat Mar 22 02:34:52 2025: BS 3 completed
Sat Mar 22 02:35:01 2025: BS 1 completed
Sat Mar 22 02:35:06 2025: BS 2 completed
Sat Mar 22 02:35:11 2025: BS 3 completed
Sat Mar 22 02:35:21 2025: BS 1 completed
Sat Mar 22 02:35:26 2025: BS 2 completed
Sat Mar 22 02:35:31 2025: BS 3 completed
Sat Mar 22 02:35:41 2025: BS 1 completed
Sat Mar 22 02:35:46 2025: BS 2 completed
Sat Mar 22 02:35:51 2025: BS 3 completed
Sat Mar 22 02:36:01 2025: BS 1 completed
Sat Mar 22 02:36:06 2025: BS 2 completed
Sat Mar 22 02:36:11 2025: BS 3 completed
Sat Mar 22 02:36:20 2025: BS 1 completed
Sat Mar 22 02:36:25 2025: BS 2 completed
Sat Mar 22 02:36:30 2025: BS 3 completed
Sat Mar 22 02:36:40 2025: BS 1 completed
Sat Mar 22 02:36:45 2025: BS 2 completed
Sat Mar 22 02:36:50 2025: BS 3 completed
Sat Mar 22 02:37:00 2025: BS 1 completed
Sat Mar 22 02:37:05 2025: BS 2 completed
Sat Mar 22 02:37:10 2025: BS 3 completed
Sat Mar 22 02:37:20 2025: BS 1 completed
Sat Mar 22 02:37:25 2025: BS 2 completed
Sat Mar 22 02:37:30 2025: BS 3 completed
Sat Mar 22 02:37:40 2025: BS 1 completed
Sat Mar 22 02:37:45 2025: BS 2 completed
Sat Mar 22 02:37:49 2025: BS 3 completed
Sat Mar 22 02:37:59 2025: BS 1 completed
Sat Mar 22 02:38:04 2025: BS 2 completed
Sat Mar 22 02:38:09 2025: BS 3 completed
Sat Mar 22 02:38:19 2025: BS 1 completed
Sat Mar 22 02:38:24 2025: BS 2 completed
Sat Mar 22 02:38:29 2025: BS 3 completed
Sat Mar 22 02:38:39 2025: BS 1 completed
Sat Mar 22 02:38:44 2025: BS 2 completed
Sat Mar 22 02:38:49 2025: BS 3 completed
Sat Mar 22 02:38:59 2025: BS 1 completed
Sat Mar 22 02:39:04 2025: BS 2 completed
Sat Mar 22 02:39:09 2025: BS 3 completed
Sat Mar 22 02:39:18 2025: BS 1 completed
Sat Mar 22 02:39:23 2025: BS 2 completed
Sat Mar 22 02:39:28 2025: BS 3 completed
Sat Mar 22 02:39:38 2025: BS 1 completed
Sat Mar 22 02:39:43 2025: BS 2 completed
Sat Mar 22 02:39:48 2025: BS 3 completed
Sat Mar 22 02:39:58 2025: BS 1 completed
Sat Mar 22 02:40:03 2025: BS 2 completed
Sat Mar 22 02:40:08 2025: BS 3 completed
Sat Mar 22 02:40:18 2025: BS 1 completed
Sat Mar 22 02:40:23 2025: BS 2 completed
Sat Mar 22 02:40:28 2025: BS 3 completed
Sat Mar 22 02:40:38 2025: BS 1 completed
Sat Mar 22 02:40:42 2025: BS 2 completed
Sat Mar 22 02:40:47 2025: BS 3 completed
Sat Mar 22 02:40:57 2025: BS 1 completed
Sat Mar 22 02:41:02 2025: BS 2 completed
Sat Mar 22 02:41:07 2025: BS 3 completed
Sat Mar 22 02:41:17 2025: BS 1 completed
Sat Mar 22 02:41:22 2025: BS 2 completed
Sat Mar 22 02:41:27 2025: BS 3 completed
Sat Mar 22 02:41:37 2025: BS 1 completed
Sat Mar 22 02:41:42 2025: BS 2 completed
Sat Mar 22 02:41:47 2025: BS 3 completed
Sat Mar 22 02:41:57 2025: BS 1 completed
Sat Mar 22 02:42:02 2025: BS 2 completed
Sat Mar 22 02:42:07 2025: BS 3 completed
Sat Mar 22 02:42:16 2025: BS 1 completed
Sat Mar 22 02:42:21 2025: BS 2 completed
Sat Mar 22 02:42:26 2025: BS 3 completed
Sat Mar 22 02:42:36 2025: BS 1 completed
Sat Mar 22 02:42:41 2025: BS 2 completed
Sat Mar 22 02:42:46 2025: BS 3 completed
Sat Mar 22 02:42:56 2025: BS 1 completed
Sat Mar 22 02:43:01 2025: BS 2 completed
Sat Mar 22 02:43:06 2025: BS 3 completed
Sat Mar 22 02:43:16 2025: BS 1 completed
Sat Mar 22 02:43:21 2025: BS 2 completed
Sat Mar 22 02:43:26 2025: BS 3 completed
Sat Mar 22 02:43:36 2025: BS 1 completed
Sat Mar 22 02:43:40 2025: BS 2 completed
Sat Mar 22 02:43:45 2025: BS 3 completed
Sat Mar 22 02:43:55 2025: BS 1 completed
Sat Mar 22 02:44:00 2025: BS 2 completed
Sat Mar 22 02:44:05 2025: BS 3 completed
Sat Mar 22 02:44:15 2025: BS 1 completed
Sat Mar 22 02:44:20 2025: BS 2 completed
Sat Mar 22 02:44:25 2025: BS 3 completed
Sat Mar 22 02:44:35 2025: BS 1 completed
Sat Mar 22 02:44:40 2025: BS 2 completed
Sat Mar 22 02:44:45 2025: BS 3 completed
Sat Mar 22 02:44:55 2025: BS 1 completed
Sat Mar 22 02:45:00 2025: BS 2 completed
Sat Mar 22 02:45:05 2025: BS 3 completed
Sat Mar 22 02:45:14 2025: BS 1 completed
Sat Mar 22 02:45:19 2025: BS 2 completed
Sat Mar 22 02:45:24 2025: BS 3 completed
Sat Mar 22 02:45:34 2025: BS 1 completed
Sat Mar 22 02:45:39 2025: BS 2 completed
Sat Mar 22 02:45:44 2025: BS 3 completed
Sat Mar 22 02:45:54 2025: BS 1 completed
Sat Mar 22 02:45:59 2025: BS 2 completed
Sat Mar 22 02:46:04 2025: BS 3 completed
Sat Mar 22 02:46:14 2025: BS 1 completed
Sat Mar 22 02:46:19 2025: BS 2 completed
Sat Mar 22 02:46:24 2025: BS 3 completed
Sat Mar 22 02:46:34 2025: BS 1 completed
Sat Mar 22 02:46:38 2025: BS 2 completed
Sat Mar 22 02:46:43 2025: BS 3 completed
Sat Mar 22 02:46:53 2025: BS 1 completed
Sat Mar 22 02:46:58 2025: BS 2 completed
Sat Mar 22 02:47:03 2025: BS 3 completed
Sat Mar 22 02:47:13 2025: BS 1 completed
Sat Mar 22 02:47:18 2025: BS 2 completed
Sat Mar 22 02:47:23 2025: BS 3 completed
Sat Mar 22 02:47:33 2025: BS 1 completed
Sat Mar 22 02:47:38 2025: BS 2 completed
Sat Mar 22 02:47:43 2025: BS 3 completed
Sat Mar 22 02:47:53 2025: BS 1 completed
Sat Mar 22 02:47:58 2025: BS 2 completed
Sat Mar 22 02:48:03 2025: BS 3 completed
Sat Mar 22 02:48:12 2025: BS 1 completed
Sat Mar 22 02:48:17 2025: BS 2 completed
Sat Mar 22 02:48:22 2025: BS 3 completed
Sat Mar 22 02:48:32 2025: BS 1 completed
Sat Mar 22 02:48:37 2025: BS 2 completed
Sat Mar 22 02:48:42 2025: BS 3 completed
Sat Mar 22 02:48:52 2025: BS 1 completed
Sat Mar 22 02:48:57 2025: BS 2 completed
Sat Mar 22 02:49:02 2025: BS 3 completed
Sat Mar 22 02:49:12 2025: BS 1 completed
Sat Mar 22 02:49:17 2025: BS 2 completed
Sat Mar 22 02:49:22 2025: BS 3 completed
Sat Mar 22 02:49:32 2025: BS 1 completed
Sat Mar 22 02:49:36 2025: BS 2 completed
Sat Mar 22 02:49:41 2025: BS 3 completed
Sat Mar 22 02:49:51 2025: BS 1 completed
Sat Mar 22 02:49:56 2025: BS 2 completed
Sat Mar 22 02:50:01 2025: BS 3 completed
Sat Mar 22 02:50:11 2025: BS 1 completed
Sat Mar 22 02:50:16 2025: BS 2 completed
Sat Mar 22 02:50:21 2025: BS 3 completed
Sat Mar 22 02:50:31 2025: BS 1 completed
Sat Mar 22 02:50:36 2025: BS 2 completed
Sat Mar 22 02:50:41 2025: BS 3 completed
Sat Mar 22 02:50:51 2025: BS 1 completed
Sat Mar 22 02:50:56 2025: BS 2 completed
Sat Mar 22 02:51:01 2025: BS 3 completed
Sat Mar 22 02:51:10 2025: BS 1 completed
Sat Mar 22 02:51:15 2025: BS 2 completed
Sat Mar 22 02:51:20 2025: BS 3 completed
Sat Mar 22 02:51:30 2025: BS 1 completed
Sat Mar 22 02:51:35 2025: BS 2 completed
Sat Mar 22 02:51:40 2025: BS 3 completed
Sat Mar 22 02:51:50 2025: BS 1 completed
Sat Mar 22 02:51:55 2025: BS 2 completed
Sat Mar 22 02:52:00 2025: BS 3 completed
Sat Mar 22 02:52:10 2025: BS 1 completed
Sat Mar 22 02:52:15 2025: BS 2 completed
Sat Mar 22 02:52:20 2025: BS 3 completed
Sat Mar 22 02:52:30 2025: BS 1 completed
Sat Mar 22 02:52:35 2025: BS 2 completed
Sat Mar 22 02:52:39 2025: BS 3 completed
Sat Mar 22 02:52:49 2025: BS 1 completed
Sat Mar 22 02:52:54 2025: BS 2 completed
Sat Mar 22 02:52:59 2025: BS 3 completed
Sat Mar 22 02:53:09 2025: BS 1 completed
Sat Mar 22 02:53:14 2025: BS 2 completed
Sat Mar 22 02:53:19 2025: BS 3 completed
Sat Mar 22 02:53:29 2025: BS 1 completed
Sat Mar 22 02:53:34 2025: BS 2 completed
Sat Mar 22 02:53:39 2025: BS 3 completed
Sat Mar 22 02:53:49 2025: BS 1 completed
Sat Mar 22 02:53:54 2025: BS 2 completed
Sat Mar 22 02:53:59 2025: BS 3 completed
Sat Mar 22 02:54:08 2025: BS 1 completed
Sat Mar 22 02:54:13 2025: BS 2 completed
Sat Mar 22 02:54:18 2025: BS 3 completed
Sat Mar 22 02:54:28 2025: BS 1 completed
Sat Mar 22 02:54:33 2025: BS 2 completed
Sat Mar 22 02:54:38 2025: BS 3 completed
Sat Mar 22 02:54:48 2025: BS 1 completed
Sat Mar 22 02:54:53 2025: BS 2 completed
Sat Mar 22 02:54:58 2025: BS 3 completed
Sat Mar 22 02:55:08 2025: BS 1 completed
Sat Mar 22 02:55:13 2025: BS 2 completed
Sat Mar 22 02:55:18 2025: BS 3 completed
Sat Mar 22 02:55:28 2025: BS 1 completed
Sat Mar 22 02:55:33 2025: BS 2 completed
Sat Mar 22 02:55:38 2025: BS 3 completed
Sat Mar 22 02:55:47 2025: BS 1 completed
Sat Mar 22 02:55:52 2025: BS 2 completed
Sat Mar 22 02:55:57 2025: BS 3 completed
Sat Mar 22 02:56:07 2025: BS 1 completed
Sat Mar 22 02:56:12 2025: BS 2 completed
Sat Mar 22 02:56:17 2025: BS 3 completed
Sat Mar 22 02:56:27 2025: BS 1 completed
Sat Mar 22 02:56:32 2025: BS 2 completed
Sat Mar 22 02:56:37 2025: BS 3 completed
Sat Mar 22 02:56:47 2025: BS 1 completed
Sat Mar 22 02:56:52 2025: BS 2 completed
Sat Mar 22 02:56:57 2025: BS 3 completed
Sat Mar 22 02:57:07 2025: BS 1 completed
Sat Mar 22 02:57:12 2025: BS 2 completed
Sat Mar 22 02:57:16 2025: BS 3 completed
Sat Mar 22 02:57:26 2025: BS 1 completed
Sat Mar 22 02:57:31 2025: BS 2 completed
Sat Mar 22 02:57:36 2025: BS 3 completed
Sat Mar 22 02:57:46 2025: BS 1 completed
Sat Mar 22 02:57:51 2025: BS 2 completed
Sat Mar 22 02:57:56 2025: BS 3 completed
Sat Mar 22 02:58:06 2025: BS 1 completed
Sat Mar 22 02:58:11 2025: BS 2 completed
Sat Mar 22 02:58:16 2025: BS 3 completed
Sat Mar 22 02:58:26 2025: BS 1 completed
Sat Mar 22 02:58:31 2025: BS 2 completed
Sat Mar 22 02:58:36 2025: BS 3 completed
Sat Mar 22 02:58:46 2025: BS 1 completed
Sat Mar 22 02:58:50 2025: BS 2 completed
Sat Mar 22 02:58:55 2025: BS 3 completed
Sat Mar 22 02:59:05 2025: BS 1 completed
Sat Mar 22 02:59:10 2025: BS 2 completed
Sat Mar 22 02:59:15 2025: BS 3 completed
Sat Mar 22 02:59:25 2025: BS 1 completed
Sat Mar 22 02:59:30 2025: BS 2 completed
Sat Mar 22 02:59:35 2025: BS 3 completed
Sat Mar 22 02:59:45 2025: BS 1 completed
Sat Mar 22 02:59:50 2025: BS 2 completed
Sat Mar 22 02:59:55 2025: BS 3 completed
Sat Mar 22 03:00:05 2025: BS 1 completed
Sat Mar 22 03:00:10 2025: BS 2 completed
Sat Mar 22 03:00:15 2025: BS 3 completed
Sat Mar 22 03:00:24 2025: BS 1 completed
Sat Mar 22 03:00:29 2025: BS 2 completed
Sat Mar 22 03:00:34 2025: BS 3 completed
Sat Mar 22 03:00:44 2025: BS 1 completed
Sat Mar 22 03:00:49 2025: BS 2 completed
Sat Mar 22 03:00:54 2025: BS 3 completed
Sat Mar 22 03:01:04 2025: BS 1 completed
Sat Mar 22 03:01:09 2025: BS 2 completed
Sat Mar 22 03:01:14 2025: BS 3 completed
Sat Mar 22 03:01:24 2025: BS 1 completed
Sat Mar 22 03:01:29 2025: BS 2 completed
Sat Mar 22 03:01:34 2025: BS 3 completed
Sat Mar 22 03:01:44 2025: BS 1 completed
Sat Mar 22 03:01:49 2025: BS 2 completed
Sat Mar 22 03:01:54 2025: BS 3 completed
Sat Mar 22 03:02:03 2025: BS 1 completed
Sat Mar 22 03:02:08 2025: BS 2 completed
Sat Mar 22 03:02:13 2025: BS 3 completed
Sat Mar 22 03:02:23 2025: BS 1 completed
Sat Mar 22 03:02:28 2025: BS 2 completed
Sat Mar 22 03:02:33 2025: BS 3 completed
Sat Mar 22 03:02:43 2025: BS 1 completed
Sat Mar 22 03:02:48 2025: BS 2 completed
Sat Mar 22 03:02:53 2025: BS 3 completed
Sat Mar 22 03:03:03 2025: BS 1 completed
Sat Mar 22 03:03:08 2025: BS 2 completed
Sat Mar 22 03:03:13 2025: BS 3 completed
Sat Mar 22 03:03:23 2025: BS 1 completed
Sat Mar 22 03:03:28 2025: BS 2 completed
Sat Mar 22 03:03:32 2025: BS 3 completed
Sat Mar 22 03:03:42 2025: BS 1 completed
Sat Mar 22 03:03:47 2025: BS 2 completed
Sat Mar 22 03:03:52 2025: BS 3 completed
Sat Mar 22 03:04:02 2025: BS 1 completed
Sat Mar 22 03:04:07 2025: BS 2 completed
Sat Mar 22 03:04:12 2025: BS 3 completed
Sat Mar 22 03:04:22 2025: BS 1 completed
Sat Mar 22 03:04:27 2025: BS 2 completed
Sat Mar 22 03:04:32 2025: BS 3 completed
Sat Mar 22 03:04:42 2025: BS 1 completed
Sat Mar 22 03:04:47 2025: BS 2 completed
Sat Mar 22 03:04:52 2025: BS 3 completed
Sat Mar 22 03:05:02 2025: BS 1 completed
Sat Mar 22 03:05:06 2025: BS 2 completed
Sat Mar 22 03:05:11 2025: BS 3 completed
Sat Mar 22 03:05:21 2025: BS 1 completed
Sat Mar 22 03:05:26 2025: BS 2 completed
Sat Mar 22 03:05:31 2025: BS 3 completed
Sat Mar 22 03:05:41 2025: BS 1 completed
Sat Mar 22 03:05:46 2025: BS 2 completed
Sat Mar 22 03:05:51 2025: BS 3 completed
Sat Mar 22 03:06:01 2025: BS 1 completed
Sat Mar 22 03:06:06 2025: BS 2 completed
Sat Mar 22 03:06:11 2025: BS 3 completed
Sat Mar 22 03:06:21 2025: BS 1 completed
Sat Mar 22 03:06:26 2025: BS 2 completed
Sat Mar 22 03:06:31 2025: BS 3 completed
Sat Mar 22 03:06:41 2025: BS 1 completed
Sat Mar 22 03:06:45 2025: BS 2 completed
Sat Mar 22 03:06:50 2025: BS 3 completed
Sat Mar 22 03:07:00 2025: BS 1 completed
Sat Mar 22 03:07:05 2025: BS 2 completed
Sat Mar 22 03:07:10 2025: BS 3 completed
Sat Mar 22 03:07:20 2025: BS 1 completed
Sat Mar 22 03:07:25 2025: BS 2 completed
Sat Mar 22 03:07:30 2025: BS 3 completed
Sat Mar 22 03:07:40 2025: BS 1 completed
Sat Mar 22 03:07:45 2025: BS 2 completed
Sat Mar 22 03:07:50 2025: BS 3 completed
Sat Mar 22 03:08:00 2025: BS 1 completed
Sat Mar 22 03:08:05 2025: BS 2 completed
Sat Mar 22 03:08:10 2025: BS 3 completed
Sat Mar 22 03:08:19 2025: BS 1 completed
Sat Mar 22 03:08:24 2025: BS 2 completed
Sat Mar 22 03:08:29 2025: BS 3 completed
Sat Mar 22 03:08:39 2025: BS 1 completed
Sat Mar 22 03:08:44 2025: BS 2 completed
Sat Mar 22 03:08:49 2025: BS 3 completed
Sat Mar 22 03:08:59 2025: BS 1 completed
Sat Mar 22 03:09:04 2025: BS 2 completed
Sat Mar 22 03:09:09 2025: BS 3 completed
Sat Mar 22 03:09:19 2025: BS 1 completed
Sat Mar 22 03:09:24 2025: BS 2 completed
Sat Mar 22 03:09:29 2025: BS 3 completed
Sat Mar 22 03:09:39 2025: BS 1 completed
Sat Mar 22 03:09:44 2025: BS 2 completed
Sat Mar 22 03:09:49 2025: BS 3 completed
Sat Mar 22 03:09:58 2025: BS 1 completed
Sat Mar 22 03:10:03 2025: BS 2 completed
Sat Mar 22 03:10:08 2025: BS 3 completed
Sat Mar 22 03:10:18 2025: BS 1 completed
Sat Mar 22 03:10:23 2025: BS 2 completed
Sat Mar 22 03:10:28 2025: BS 3 completed
Sat Mar 22 03:10:38 2025: BS 1 completed
Sat Mar 22 03:10:43 2025: BS 2 completed
Sat Mar 22 03:10:48 2025: BS 3 completed
Sat Mar 22 03:10:58 2025: BS 1 completed
Sat Mar 22 03:11:03 2025: BS 2 completed
Sat Mar 22 03:11:08 2025: BS 3 completed
Sat Mar 22 03:11:18 2025: BS 1 completed
Sat Mar 22 03:11:23 2025: BS 2 completed
Sat Mar 22 03:11:28 2025: BS 3 completed
Sat Mar 22 03:11:37 2025: BS 1 completed
Sat Mar 22 03:11:42 2025: BS 2 completed
Sat Mar 22 03:11:47 2025: BS 3 completed
Sat Mar 22 03:11:57 2025: BS 1 completed
Sat Mar 22 03:12:02 2025: BS 2 completed
Sat Mar 22 03:12:07 2025: BS 3 completed
Sat Mar 22 03:12:17 2025: BS 1 completed
Sat Mar 22 03:12:22 2025: BS 2 completed
Sat Mar 22 03:12:27 2025: BS 3 completed
Sat Mar 22 03:12:37 2025: BS 1 completed
Sat Mar 22 03:12:42 2025: BS 2 completed
Sat Mar 22 03:12:47 2025: BS 3 completed
Sat Mar 22 03:12:57 2025: BS 1 completed
Sat Mar 22 03:13:02 2025: BS 2 completed
Sat Mar 22 03:13:07 2025: BS 3 completed
Sat Mar 22 03:13:16 2025: BS 1 completed
Sat Mar 22 03:13:21 2025: BS 2 completed
Sat Mar 22 03:13:26 2025: BS 3 completed
Sat Mar 22 03:13:36 2025: BS 1 completed
Sat Mar 22 03:13:41 2025: BS 2 completed
Sat Mar 22 03:13:46 2025: BS 3 completed
Sat Mar 22 03:13:56 2025: BS 1 completed
Sat Mar 22 03:14:01 2025: BS 2 completed
Sat Mar 22 03:14:06 2025: BS 3 completed
Sat Mar 22 03:14:16 2025: BS 1 completed
Sat Mar 22 03:14:21 2025: BS 2 completed
Sat Mar 22 03:14:26 2025: BS 3 completed
Sat Mar 22 03:14:36 2025: BS 1 completed
Sat Mar 22 03:14:41 2025: BS 2 completed
Sat Mar 22 03:14:46 2025: BS 3 completed
Sat Mar 22 03:14:55 2025: BS 1 completed
Sat Mar 22 03:15:00 2025: BS 2 completed
Sat Mar 22 03:15:05 2025: BS 3 completed
Sat Mar 22 03:15:15 2025: BS 1 completed
Sat Mar 22 03:15:20 2025: BS 2 completed
Sat Mar 22 03:15:25 2025: BS 3 completed
Sat Mar 22 03:15:35 2025: BS 1 completed
Sat Mar 22 03:15:40 2025: BS 2 completed
Sat Mar 22 03:15:45 2025: BS 3 completed
Sat Mar 22 03:15:55 2025: BS 1 completed
Sat Mar 22 03:16:00 2025: BS 2 completed
Sat Mar 22 03:16:05 2025: BS 3 completed
Sat Mar 22 03:16:15 2025: BS 1 completed
Sat Mar 22 03:16:20 2025: BS 2 completed
Sat Mar 22 03:16:25 2025: BS 3 completed
Sat Mar 22 03:16:34 2025: BS 1 completed
Sat Mar 22 03:16:39 2025: BS 2 completed
Sat Mar 22 03:16:44 2025: BS 3 completed
Sat Mar 22 03:16:54 2025: BS 1 completed
Sat Mar 22 03:16:59 2025: BS 2 completed
Sat Mar 22 03:17:04 2025: BS 3 completed
Sat Mar 22 03:17:14 2025: BS 1 completed
Sat Mar 22 03:17:19 2025: BS 2 completed
Sat Mar 22 03:17:24 2025: BS 3 completed
Sat Mar 22 03:17:34 2025: BS 1 completed
Sat Mar 22 03:17:39 2025: BS 2 completed
Sat Mar 22 03:17:44 2025: BS 3 completed
Sat Mar 22 03:17:54 2025: BS 1 completed
Sat Mar 22 03:17:59 2025: BS 2 completed
Sat Mar 22 03:18:04 2025: BS 3 completed
Sat Mar 22 03:18:14 2025: BS 1 completed
Sat Mar 22 03:18:18 2025: BS 2 completed
Sat Mar 22 03:18:23 2025: BS 3 completed
Sat Mar 22 03:18:33 2025: BS 1 completed
Sat Mar 22 03:18:38 2025: BS 2 completed
Sat Mar 22 03:18:43 2025: BS 3 completed
Sat Mar 22 03:18:53 2025: BS 1 completed
Sat Mar 22 03:18:58 2025: BS 2 completed
Sat Mar 22 03:19:03 2025: BS 3 completed
Sat Mar 22 03:19:13 2025: BS 1 completed
Sat Mar 22 03:19:18 2025: BS 2 completed
Sat Mar 22 03:19:23 2025: BS 3 completed
Sat Mar 22 03:19:33 2025: BS 1 completed
Sat Mar 22 03:19:38 2025: BS 2 completed
Sat Mar 22 03:19:43 2025: BS 3 completed
Sat Mar 22 03:19:53 2025: BS 1 completed
Sat Mar 22 03:19:57 2025: BS 2 completed
Sat Mar 22 03:20:02 2025: BS 3 completed
Sat Mar 22 03:20:12 2025: BS 1 completed
Sat Mar 22 03:20:17 2025: BS 2 completed
Sat Mar 22 03:20:22 2025: BS 3 completed
Sat Mar 22 03:20:32 2025: BS 1 completed
Sat Mar 22 03:20:37 2025: BS 2 completed
Sat Mar 22 03:20:42 2025: BS 3 completed
Sat Mar 22 03:20:52 2025: BS 1 completed
Sat Mar 22 03:20:57 2025: BS 2 completed
Sat Mar 22 03:21:02 2025: BS 3 completed
Sat Mar 22 03:21:12 2025: BS 1 completed
Sat Mar 22 03:21:17 2025: BS 2 completed
Sat Mar 22 03:21:22 2025: BS 3 completed
Sat Mar 22 03:21:32 2025: BS 1 completed
Sat Mar 22 03:21:37 2025: BS 2 completed
Sat Mar 22 03:21:41 2025: BS 3 completed
Sat Mar 22 03:21:51 2025: BS 1 completed
Sat Mar 22 03:21:56 2025: BS 2 completed
Sat Mar 22 03:22:01 2025: BS 3 completed
Sat Mar 22 03:22:11 2025: BS 1 completed
Sat Mar 22 03:22:16 2025: BS 2 completed
Sat Mar 22 03:22:21 2025: BS 3 completed
Sat Mar 22 03:22:31 2025: BS 1 completed
Sat Mar 22 03:22:36 2025: BS 2 completed
Sat Mar 22 03:22:41 2025: BS 3 completed
Sat Mar 22 03:22:51 2025: BS 1 completed
Sat Mar 22 03:22:56 2025: BS 2 completed
Sat Mar 22 03:23:01 2025: BS 3 completed
Sat Mar 22 03:23:11 2025: BS 1 completed
Sat Mar 22 03:23:16 2025: BS 2 completed
Sat Mar 22 03:23:21 2025: BS 3 completed
Sat Mar 22 03:23:30 2025: BS 1 completed
Sat Mar 22 03:23:35 2025: BS 2 completed
Sat Mar 22 03:23:40 2025: BS 3 completed
Sat Mar 22 03:23:50 2025: BS 1 completed
Sat Mar 22 03:23:55 2025: BS 2 completed
Sat Mar 22 03:24:00 2025: BS 3 completed
Sat Mar 22 03:24:10 2025: BS 1 completed
Sat Mar 22 03:24:15 2025: BS 2 completed
Sat Mar 22 03:24:20 2025: BS 3 completed
Sat Mar 22 03:24:30 2025: BS 1 completed
Sat Mar 22 03:24:35 2025: BS 2 completed
Sat Mar 22 03:24:40 2025: BS 3 completed
Sat Mar 22 03:24:50 2025: BS 1 completed
Sat Mar 22 03:24:55 2025: BS 2 completed
Sat Mar 22 03:25:00 2025: BS 3 completed
Sat Mar 22 03:25:09 2025: BS 1 completed
Sat Mar 22 03:25:14 2025: BS 2 completed
Sat Mar 22 03:25:19 2025: BS 3 completed
Sat Mar 22 03:25:29 2025: BS 1 completed
Sat Mar 22 03:25:34 2025: BS 2 completed
Sat Mar 22 03:25:39 2025: BS 3 completed
Sat Mar 22 03:25:49 2025: BS 1 completed
Sat Mar 22 03:25:54 2025: BS 2 completed
Sat Mar 22 03:25:59 2025: BS 3 completed
Sat Mar 22 03:26:09 2025: BS 1 completed
Sat Mar 22 03:26:14 2025: BS 2 completed
Sat Mar 22 03:26:19 2025: BS 3 completed
Sat Mar 22 03:26:29 2025: BS 1 completed
Sat Mar 22 03:26:34 2025: BS 2 completed
Sat Mar 22 03:26:39 2025: BS 3 completed
Sat Mar 22 03:26:49 2025: BS 1 completed
Sat Mar 22 03:26:53 2025: BS 2 completed
Sat Mar 22 03:26:58 2025: BS 3 completed
Sat Mar 22 03:27:08 2025: BS 1 completed
Sat Mar 22 03:27:13 2025: BS 2 completed
Sat Mar 22 03:27:18 2025: BS 3 completed
Sat Mar 22 03:27:28 2025: BS 1 completed
Sat Mar 22 03:27:33 2025: BS 2 completed
Sat Mar 22 03:27:38 2025: BS 3 completed
Sat Mar 22 03:27:48 2025: BS 1 completed
Sat Mar 22 03:27:53 2025: BS 2 completed
Sat Mar 22 03:27:58 2025: BS 3 completed
Sat Mar 22 03:28:08 2025: BS 1 completed
Sat Mar 22 03:28:13 2025: BS 2 completed
Sat Mar 22 03:28:18 2025: BS 3 completed
Sat Mar 22 03:28:28 2025: BS 1 completed
Sat Mar 22 03:28:33 2025: BS 2 completed
Sat Mar 22 03:28:37 2025: BS 3 completed
Sat Mar 22 03:28:47 2025: BS 1 completed
Sat Mar 22 03:28:52 2025: BS 2 completed
Sat Mar 22 03:28:57 2025: BS 3 completed
Sat Mar 22 03:29:07 2025: BS 1 completed
Sat Mar 22 03:29:12 2025: BS 2 completed
Sat Mar 22 03:29:17 2025: BS 3 completed
Sat Mar 22 03:29:27 2025: BS 1 completed
Sat Mar 22 03:29:32 2025: BS 2 completed
Sat Mar 22 03:29:37 2025: BS 3 completed
Sat Mar 22 03:29:47 2025: BS 1 completed
Sat Mar 22 03:29:52 2025: BS 2 completed
Sat Mar 22 03:29:57 2025: BS 3 completed
Sat Mar 22 03:30:07 2025: BS 1 completed
Sat Mar 22 03:30:12 2025: BS 2 completed
Sat Mar 22 03:30:17 2025: BS 3 completed
Sat Mar 22 03:30:26 2025: BS 1 completed
Sat Mar 22 03:30:31 2025: BS 2 completed
Sat Mar 22 03:30:36 2025: BS 3 completed
Sat Mar 22 03:30:46 2025: BS 1 completed
Sat Mar 22 03:30:51 2025: BS 2 completed
Sat Mar 22 03:30:56 2025: BS 3 completed
Sat Mar 22 03:31:06 2025: BS 1 completed
Sat Mar 22 03:31:11 2025: BS 2 completed
Sat Mar 22 03:31:16 2025: BS 3 completed
Sat Mar 22 03:31:26 2025: BS 1 completed
Sat Mar 22 03:31:31 2025: BS 2 completed
Sat Mar 22 03:31:36 2025: BS 3 completed
Sat Mar 22 03:31:46 2025: BS 1 completed
Sat Mar 22 03:31:51 2025: BS 2 completed
Sat Mar 22 03:31:56 2025: BS 3 completed
Sat Mar 22 03:32:06 2025: BS 1 completed
Sat Mar 22 03:32:10 2025: BS 2 completed
Sat Mar 22 03:32:15 2025: BS 3 completed
Sat Mar 22 03:32:25 2025: BS 1 completed
Sat Mar 22 03:32:30 2025: BS 2 completed
Sat Mar 22 03:32:35 2025: BS 3 completed
Sat Mar 22 03:32:45 2025: BS 1 completed
Sat Mar 22 03:32:50 2025: BS 2 completed
Sat Mar 22 03:32:55 2025: BS 3 completed
Sat Mar 22 03:33:05 2025: BS 1 completed
Sat Mar 22 03:33:10 2025: BS 2 completed
Sat Mar 22 03:33:15 2025: BS 3 completed
Sat Mar 22 03:33:25 2025: BS 1 completed
Sat Mar 22 03:33:30 2025: BS 2 completed
Sat Mar 22 03:33:35 2025: BS 3 completed
Sat Mar 22 03:33:45 2025: BS 1 completed
Sat Mar 22 03:33:50 2025: BS 2 completed
Sat Mar 22 03:33:55 2025: BS 3 completed
Sat Mar 22 03:34:04 2025: BS 1 completed
Sat Mar 22 03:34:09 2025: BS 2 completed
Sat Mar 22 03:34:14 2025: BS 3 completed
Sat Mar 22 03:34:24 2025: BS 1 completed
Sat Mar 22 03:34:29 2025: BS 2 completed
Sat Mar 22 03:34:34 2025: BS 3 completed
Sat Mar 22 03:34:44 2025: BS 1 completed
Sat Mar 22 03:34:49 2025: BS 2 completed
Sat Mar 22 03:34:54 2025: BS 3 completed
Sat Mar 22 03:35:04 2025: BS 1 completed
Sat Mar 22 03:35:09 2025: BS 2 completed
Sat Mar 22 03:35:14 2025: BS 3 completed
Sat Mar 22 03:35:24 2025: BS 1 completed
Sat Mar 22 03:35:29 2025: BS 2 completed
Sat Mar 22 03:35:34 2025: BS 3 completed
Sat Mar 22 03:35:44 2025: BS 1 completed
Sat Mar 22 03:35:48 2025: BS 2 completed
Sat Mar 22 03:35:53 2025: BS 3 completed
Sat Mar 22 03:36:03 2025: BS 1 completed
Sat Mar 22 03:36:08 2025: BS 2 completed
Sat Mar 22 03:36:13 2025: BS 3 completed
Sat Mar 22 03:36:23 2025: BS 1 completed
Sat Mar 22 03:36:28 2025: BS 2 completed
Sat Mar 22 03:36:33 2025: BS 3 completed
Sat Mar 22 03:36:43 2025: BS 1 completed
Sat Mar 22 03:36:48 2025: BS 2 completed
Sat Mar 22 03:36:53 2025: BS 3 completed
Sat Mar 22 03:37:03 2025: BS 1 completed
Sat Mar 22 03:37:08 2025: BS 2 completed
Sat Mar 22 03:37:13 2025: BS 3 completed
Sat Mar 22 03:37:23 2025: BS 1 completed
Sat Mar 22 03:37:28 2025: BS 2 completed
Sat Mar 22 03:37:33 2025: BS 3 completed
Sat Mar 22 03:37:42 2025: BS 1 completed
Sat Mar 22 03:37:47 2025: BS 2 completed
Sat Mar 22 03:37:52 2025: BS 3 completed
Sat Mar 22 03:38:02 2025: BS 1 completed
Sat Mar 22 03:38:07 2025: BS 2 completed
Sat Mar 22 03:38:12 2025: BS 3 completed
Sat Mar 22 03:38:22 2025: BS 1 completed
Sat Mar 22 03:38:27 2025: BS 2 completed
Sat Mar 22 03:38:32 2025: BS 3 completed
Sat Mar 22 03:38:42 2025: BS 1 completed
Sat Mar 22 03:38:47 2025: BS 2 completed
Sat Mar 22 03:38:52 2025: BS 3 completed
Sat Mar 22 03:39:02 2025: BS 1 completed
Sat Mar 22 03:39:07 2025: BS 2 completed
Sat Mar 22 03:39:12 2025: BS 3 completed
Sat Mar 22 03:39:22 2025: BS 1 completed
Sat Mar 22 03:39:26 2025: BS 2 completed
Sat Mar 22 03:39:31 2025: BS 3 completed
Sat Mar 22 03:39:41 2025: BS 1 completed
Sat Mar 22 03:39:46 2025: BS 2 completed
Sat Mar 22 03:39:51 2025: BS 3 completed
Sat Mar 22 03:40:01 2025: BS 1 completed
Sat Mar 22 03:40:06 2025: BS 2 completed
Sat Mar 22 03:40:11 2025: BS 3 completed
Sat Mar 22 03:40:21 2025: BS 1 completed
Sat Mar 22 03:40:26 2025: BS 2 completed
Sat Mar 22 03:40:31 2025: BS 3 completed
Sat Mar 22 03:40:41 2025: BS 1 completed
Sat Mar 22 03:40:46 2025: BS 2 completed
Sat Mar 22 03:40:51 2025: BS 3 completed
Sat Mar 22 03:41:01 2025: BS 1 completed
Sat Mar 22 03:41:06 2025: BS 2 completed
Sat Mar 22 03:41:11 2025: BS 3 completed
Sat Mar 22 03:41:20 2025: BS 1 completed
Sat Mar 22 03:41:25 2025: BS 2 completed
Sat Mar 22 03:41:30 2025: BS 3 completed
Sat Mar 22 03:41:40 2025: BS 1 completed
Sat Mar 22 03:41:45 2025: BS 2 completed
Sat Mar 22 03:41:50 2025: BS 3 completed
Sat Mar 22 03:42:00 2025: BS 1 completed
Sat Mar 22 03:42:05 2025: BS 2 completed
Sat Mar 22 03:42:10 2025: BS 3 completed
Sat Mar 22 03:42:20 2025: BS 1 completed
Sat Mar 22 03:42:25 2025: BS 2 completed
Sat Mar 22 03:42:30 2025: BS 3 completed
Sat Mar 22 03:42:40 2025: BS 1 completed
Sat Mar 22 03:42:45 2025: BS 2 completed
Sat Mar 22 03:42:50 2025: BS 3 completed
Sat Mar 22 03:43:00 2025: BS 1 completed
Sat Mar 22 03:43:05 2025: BS 2 completed
Sat Mar 22 03:43:09 2025: BS 3 completed
Sat Mar 22 03:43:19 2025: BS 1 completed
Sat Mar 22 03:43:24 2025: BS 2 completed
Sat Mar 22 03:43:29 2025: BS 3 completed
Sat Mar 22 03:43:39 2025: BS 1 completed
Sat Mar 22 03:43:44 2025: BS 2 completed
Sat Mar 22 03:43:49 2025: BS 3 completed
Sat Mar 22 03:43:59 2025: BS 1 completed
Sat Mar 22 03:44:04 2025: BS 2 completed
Sat Mar 22 03:44:09 2025: BS 3 completed
Sat Mar 22 03:44:19 2025: BS 1 completed
Sat Mar 22 03:44:24 2025: BS 2 completed
Sat Mar 22 03:44:29 2025: BS 3 completed
Sat Mar 22 03:44:39 2025: BS 1 completed
Sat Mar 22 03:44:44 2025: BS 2 completed
Sat Mar 22 03:44:49 2025: BS 3 completed
Sat Mar 22 03:44:59 2025: BS 1 completed
Sat Mar 22 03:45:03 2025: BS 2 completed
Sat Mar 22 03:45:08 2025: BS 3 completed
Sat Mar 22 03:45:18 2025: BS 1 completed
Sat Mar 22 03:45:23 2025: BS 2 completed
Sat Mar 22 03:45:28 2025: BS 3 completed
Sat Mar 22 03:45:38 2025: BS 1 completed
Sat Mar 22 03:45:43 2025: BS 2 completed
Sat Mar 22 03:45:48 2025: BS 3 completed
Sat Mar 22 03:45:58 2025: BS 1 completed
Sat Mar 22 03:46:03 2025: BS 2 completed
Sat Mar 22 03:46:08 2025: BS 3 completed
Sat Mar 22 03:46:18 2025: BS 1 completed
Sat Mar 22 03:46:23 2025: BS 2 completed
Sat Mar 22 03:46:28 2025: BS 3 completed
Sat Mar 22 03:46:38 2025: BS 1 completed
Sat Mar 22 03:46:43 2025: BS 2 completed
Sat Mar 22 03:46:48 2025: BS 3 completed
Sat Mar 22 03:46:57 2025: BS 1 completed
Sat Mar 22 03:47:02 2025: BS 2 completed
Sat Mar 22 03:47:07 2025: BS 3 completed
Sat Mar 22 03:47:17 2025: BS 1 completed
Sat Mar 22 03:47:22 2025: BS 2 completed
Sat Mar 22 03:47:27 2025: BS 3 completed
Sat Mar 22 03:47:37 2025: BS 1 completed
Sat Mar 22 03:47:42 2025: BS 2 completed
Sat Mar 22 03:47:47 2025: BS 3 completed
Sat Mar 22 03:47:57 2025: BS 1 completed
Sat Mar 22 03:48:02 2025: BS 2 completed
Sat Mar 22 03:48:07 2025: BS 3 completed
Sat Mar 22 03:48:17 2025: BS 1 completed
Sat Mar 22 03:48:22 2025: BS 2 completed
Sat Mar 22 03:48:27 2025: BS 3 completed
Sat Mar 22 03:48:37 2025: BS 1 completed
Sat Mar 22 03:48:42 2025: BS 2 completed
Sat Mar 22 03:48:47 2025: BS 3 completed
Sat Mar 22 03:48:56 2025: BS 1 completed
Sat Mar 22 03:49:01 2025: BS 2 completed
Sat Mar 22 03:49:06 2025: BS 3 completed
Sat Mar 22 03:49:16 2025: BS 1 completed
Sat Mar 22 03:49:21 2025: BS 2 completed
Sat Mar 22 03:49:26 2025: BS 3 completed
Sat Mar 22 03:49:36 2025: BS 1 completed
Sat Mar 22 03:49:41 2025: BS 2 completed
Sat Mar 22 03:49:46 2025: BS 3 completed
Sat Mar 22 03:49:56 2025: BS 1 completed
Sat Mar 22 03:50:01 2025: BS 2 completed
Sat Mar 22 03:50:06 2025: BS 3 completed
Sat Mar 22 03:50:16 2025: BS 1 completed
Sat Mar 22 03:50:21 2025: BS 2 completed
Sat Mar 22 03:50:26 2025: BS 3 completed
Sat Mar 22 03:50:36 2025: BS 1 completed
Sat Mar 22 03:50:41 2025: BS 2 completed
Sat Mar 22 03:50:46 2025: BS 3 completed
Sat Mar 22 03:50:55 2025: BS 1 completed
Sat Mar 22 03:51:00 2025: BS 2 completed
Sat Mar 22 03:51:05 2025: BS 3 completed
Sat Mar 22 03:51:15 2025: BS 1 completed
Sat Mar 22 03:51:20 2025: BS 2 completed
Sat Mar 22 03:51:25 2025: BS 3 completed
Sat Mar 22 03:51:35 2025: BS 1 completed
Sat Mar 22 03:51:40 2025: BS 2 completed
Sat Mar 22 03:51:45 2025: BS 3 completed
Sat Mar 22 03:51:55 2025: BS 1 completed
Sat Mar 22 03:52:00 2025: BS 2 completed
Sat Mar 22 03:52:05 2025: BS 3 completed
Sat Mar 22 03:52:15 2025: BS 1 completed
Sat Mar 22 03:52:20 2025: BS 2 completed
Sat Mar 22 03:52:25 2025: BS 3 completed
Sat Mar 22 03:52:35 2025: BS 1 completed
Sat Mar 22 03:52:40 2025: BS 2 completed
Sat Mar 22 03:52:45 2025: BS 3 completed
Sat Mar 22 03:52:54 2025: BS 1 completed
Sat Mar 22 03:52:59 2025: BS 2 completed
Sat Mar 22 03:53:04 2025: BS 3 completed
Sat Mar 22 03:53:14 2025: BS 1 completed
Sat Mar 22 03:53:19 2025: BS 2 completed
Sat Mar 22 03:53:24 2025: BS 3 completed
Sat Mar 22 03:53:34 2025: BS 1 completed
Sat Mar 22 03:53:39 2025: BS 2 completed
Sat Mar 22 03:53:44 2025: BS 3 completed
Sat Mar 22 03:53:54 2025: BS 1 completed
Sat Mar 22 03:53:59 2025: BS 2 completed
Sat Mar 22 03:54:04 2025: BS 3 completed
Sat Mar 22 03:54:14 2025: BS 1 completed
Sat Mar 22 03:54:19 2025: BS 2 completed
Sat Mar 22 03:54:24 2025: BS 3 completed
Sat Mar 22 03:54:34 2025: BS 1 completed
Sat Mar 22 03:54:39 2025: BS 2 completed
Sat Mar 22 03:54:43 2025: BS 3 completed
Sat Mar 22 03:54:53 2025: BS 1 completed
Sat Mar 22 03:54:58 2025: BS 2 completed
Sat Mar 22 03:55:03 2025: BS 3 completed
Sat Mar 22 03:55:13 2025: BS 1 completed
Sat Mar 22 03:55:18 2025: BS 2 completed
Sat Mar 22 03:55:23 2025: BS 3 completed
Sat Mar 22 03:55:33 2025: BS 1 completed
Sat Mar 22 03:55:38 2025: BS 2 completed
Sat Mar 22 03:55:43 2025: BS 3 completed
Sat Mar 22 03:55:53 2025: BS 1 completed
Sat Mar 22 03:55:58 2025: BS 2 completed
Sat Mar 22 03:56:03 2025: BS 3 completed
Sat Mar 22 03:56:13 2025: BS 1 completed
Sat Mar 22 03:56:18 2025: BS 2 completed
Sat Mar 22 03:56:23 2025: BS 3 completed
Sat Mar 22 03:56:33 2025: BS 1 completed
Sat Mar 22 03:56:38 2025: BS 2 completed
Sat Mar 22 03:56:43 2025: BS 3 completed
Sat Mar 22 03:56:52 2025: BS 1 completed
Sat Mar 22 03:56:57 2025: BS 2 completed
Sat Mar 22 03:57:02 2025: BS 3 completed
Sat Mar 22 03:57:12 2025: BS 1 completed
Sat Mar 22 03:57:17 2025: BS 2 completed
Sat Mar 22 03:57:22 2025: BS 3 completed
Sat Mar 22 03:57:32 2025: BS 1 completed
Sat Mar 22 03:57:37 2025: BS 2 completed
Sat Mar 22 03:57:42 2025: BS 3 completed
Sat Mar 22 03:57:52 2025: BS 1 completed
Sat Mar 22 03:57:57 2025: BS 2 completed
Sat Mar 22 03:58:02 2025: BS 3 completed
Sat Mar 22 03:58:12 2025: BS 1 completed
Sat Mar 22 03:58:17 2025: BS 2 completed
Sat Mar 22 03:58:22 2025: BS 3 completed
Sat Mar 22 03:58:32 2025: BS 1 completed
Sat Mar 22 03:58:37 2025: BS 2 completed
Sat Mar 22 03:58:42 2025: BS 3 completed
Sat Mar 22 03:58:51 2025: BS 1 completed
Sat Mar 22 03:58:56 2025: BS 2 completed
Sat Mar 22 03:59:01 2025: BS 3 completed
Sat Mar 22 03:59:11 2025: BS 1 completed
Sat Mar 22 03:59:16 2025: BS 2 completed
Sat Mar 22 03:59:21 2025: BS 3 completed
Sat Mar 22 03:59:31 2025: BS 1 completed
Sat Mar 22 03:59:36 2025: BS 2 completed
Sat Mar 22 03:59:41 2025: BS 3 completed
Sat Mar 22 03:59:51 2025: BS 1 completed
Sat Mar 22 03:59:56 2025: BS 2 completed
Sat Mar 22 04:00:01 2025: BS 3 completed
Sat Mar 22 04:00:11 2025: BS 1 completed
Sat Mar 22 04:00:16 2025: BS 2 completed
Sat Mar 22 04:00:21 2025: BS 3 completed
Sat Mar 22 04:00:31 2025: BS 1 completed
Sat Mar 22 04:00:36 2025: BS 2 completed
Sat Mar 22 04:00:41 2025: BS 3 completed
Sat Mar 22 04:00:50 2025: BS 1 completed
Sat Mar 22 04:00:55 2025: BS 2 completed
Sat Mar 22 04:01:00 2025: BS 3 completed
Sat Mar 22 04:01:10 2025: BS 1 completed
Sat Mar 22 04:01:15 2025: BS 2 completed
Sat Mar 22 04:01:20 2025: BS 3 completed
Sat Mar 22 04:01:30 2025: BS 1 completed
Sat Mar 22 04:01:35 2025: BS 2 completed
Sat Mar 22 04:01:40 2025: BS 3 completed
Sat Mar 22 04:01:50 2025: BS 1 completed
Sat Mar 22 04:01:55 2025: BS 2 completed
Sat Mar 22 04:02:00 2025: BS 3 completed
Sat Mar 22 04:02:10 2025: BS 1 completed
Sat Mar 22 04:02:15 2025: BS 2 completed
Sat Mar 22 04:02:20 2025: BS 3 completed
Sat Mar 22 04:02:30 2025: BS 1 completed
Sat Mar 22 04:02:35 2025: BS 2 completed
Sat Mar 22 04:02:40 2025: BS 3 completed
Sat Mar 22 04:02:50 2025: BS 1 completed
Sat Mar 22 04:02:54 2025: BS 2 completed
Sat Mar 22 04:02:59 2025: BS 3 completed
Sat Mar 22 04:03:09 2025: BS 1 completed
Sat Mar 22 04:03:14 2025: BS 2 completed
Sat Mar 22 04:03:19 2025: BS 3 completed
Sat Mar 22 04:03:29 2025: BS 1 completed
Sat Mar 22 04:03:34 2025: BS 2 completed
Sat Mar 22 04:03:39 2025: BS 3 completed
Sat Mar 22 04:03:49 2025: BS 1 completed
Sat Mar 22 04:03:54 2025: BS 2 completed
Sat Mar 22 04:03:59 2025: BS 3 completed
Sat Mar 22 04:04:09 2025: BS 1 completed
Sat Mar 22 04:04:14 2025: BS 2 completed
Sat Mar 22 04:04:19 2025: BS 3 completed
Sat Mar 22 04:04:29 2025: BS 1 completed
Sat Mar 22 04:04:34 2025: BS 2 completed
Sat Mar 22 04:04:39 2025: BS 3 completed
Sat Mar 22 04:04:49 2025: BS 1 completed
Sat Mar 22 04:04:54 2025: BS 2 completed
Sat Mar 22 04:04:58 2025: BS 3 completed
Sat Mar 22 04:05:08 2025: BS 1 completed
Sat Mar 22 04:05:13 2025: BS 2 completed
Sat Mar 22 04:05:18 2025: BS 3 completed
Sat Mar 22 04:05:28 2025: BS 1 completed
Sat Mar 22 04:05:33 2025: BS 2 completed
Sat Mar 22 04:05:38 2025: BS 3 completed
Sat Mar 22 04:05:48 2025: BS 1 completed
Sat Mar 22 04:05:53 2025: BS 2 completed
Sat Mar 22 04:05:58 2025: BS 3 completed
Sat Mar 22 04:06:08 2025: BS 1 completed
Sat Mar 22 04:06:13 2025: BS 2 completed
Sat Mar 22 04:06:18 2025: BS 3 completed
Sat Mar 22 04:06:28 2025: BS 1 completed
Sat Mar 22 04:06:33 2025: BS 2 completed
Sat Mar 22 04:06:38 2025: BS 3 completed
Sat Mar 22 04:06:48 2025: BS 1 completed
Sat Mar 22 04:06:53 2025: BS 2 completed
Sat Mar 22 04:06:58 2025: BS 3 completed
Sat Mar 22 04:07:07 2025: BS 1 completed
Sat Mar 22 04:07:12 2025: BS 2 completed
Sat Mar 22 04:07:17 2025: BS 3 completed
Sat Mar 22 04:07:27 2025: BS 1 completed
Sat Mar 22 04:07:32 2025: BS 2 completed
Sat Mar 22 04:07:37 2025: BS 3 completed
Sat Mar 22 04:07:47 2025: BS 1 completed
Sat Mar 22 04:07:52 2025: BS 2 completed
Sat Mar 22 04:07:57 2025: BS 3 completed
Sat Mar 22 04:08:07 2025: BS 1 completed
Sat Mar 22 04:08:12 2025: BS 2 completed
Sat Mar 22 04:08:17 2025: BS 3 completed
Sat Mar 22 04:08:27 2025: BS 1 completed
Sat Mar 22 04:08:32 2025: BS 2 completed
Sat Mar 22 04:08:37 2025: BS 3 completed
Sat Mar 22 04:08:47 2025: BS 1 completed
Sat Mar 22 04:08:52 2025: BS 2 completed
Sat Mar 22 04:08:57 2025: BS 3 completed
Sat Mar 22 04:09:07 2025: BS 1 completed
Sat Mar 22 04:09:11 2025: BS 2 completed
Sat Mar 22 04:09:16 2025: BS 3 completed
Sat Mar 22 04:09:26 2025: BS 1 completed
Sat Mar 22 04:09:31 2025: BS 2 completed
Sat Mar 22 04:09:36 2025: BS 3 completed
Sat Mar 22 04:09:46 2025: BS 1 completed
Sat Mar 22 04:09:51 2025: BS 2 completed
Sat Mar 22 04:09:56 2025: BS 3 completed
Sat Mar 22 04:10:06 2025: BS 1 completed
Sat Mar 22 04:10:11 2025: BS 2 completed
Sat Mar 22 04:10:16 2025: BS 3 completed
Sat Mar 22 04:10:26 2025: BS 1 completed
Sat Mar 22 04:10:31 2025: BS 2 completed
Sat Mar 22 04:10:36 2025: BS 3 completed
Sat Mar 22 04:10:46 2025: BS 1 completed
Sat Mar 22 04:10:51 2025: BS 2 completed
Sat Mar 22 04:10:56 2025: BS 3 completed
Sat Mar 22 04:11:06 2025: BS 1 completed
Sat Mar 22 04:11:11 2025: BS 2 completed
Sat Mar 22 04:11:16 2025: BS 3 completed
Sat Mar 22 04:11:25 2025: BS 1 completed
Sat Mar 22 04:11:30 2025: BS 2 completed
Sat Mar 22 04:11:35 2025: BS 3 completed
Sat Mar 22 04:11:45 2025: BS 1 completed
Sat Mar 22 04:11:50 2025: BS 2 completed
Sat Mar 22 04:11:55 2025: BS 3 completed
Sat Mar 22 04:12:05 2025: BS 1 completed
Sat Mar 22 04:12:10 2025: BS 2 completed
Sat Mar 22 04:12:15 2025: BS 3 completed
Sat Mar 22 04:12:25 2025: BS 1 completed
Sat Mar 22 04:12:30 2025: BS 2 completed
Sat Mar 22 04:12:35 2025: BS 3 completed
Sat Mar 22 04:12:45 2025: BS 1 completed
Sat Mar 22 04:12:50 2025: BS 2 completed
Sat Mar 22 04:12:55 2025: BS 3 completed
Sat Mar 22 04:13:05 2025: BS 1 completed
Sat Mar 22 04:13:10 2025: BS 2 completed
Sat Mar 22 04:13:15 2025: BS 3 completed
Sat Mar 22 04:13:25 2025: BS 1 completed
Sat Mar 22 04:13:29 2025: BS 2 completed
Sat Mar 22 04:13:34 2025: BS 3 completed
Sat Mar 22 04:13:44 2025: BS 1 completed
Sat Mar 22 04:13:49 2025: BS 2 completed
Sat Mar 22 04:13:54 2025: BS 3 completed
Sat Mar 22 04:14:04 2025: BS 1 completed
Sat Mar 22 04:14:09 2025: BS 2 completed
Sat Mar 22 04:14:14 2025: BS 3 completed
Sat Mar 22 04:14:24 2025: BS 1 completed
Sat Mar 22 04:14:29 2025: BS 2 completed
Sat Mar 22 04:14:34 2025: BS 3 completed
Sat Mar 22 04:14:44 2025: BS 1 completed
Sat Mar 22 04:14:49 2025: BS 2 completed
Sat Mar 22 04:14:54 2025: BS 3 completed
Sat Mar 22 04:15:04 2025: BS 1 completed
Sat Mar 22 04:15:09 2025: BS 2 completed
Sat Mar 22 04:15:14 2025: BS 3 completed
Sat Mar 22 04:15:24 2025: BS 1 completed
Sat Mar 22 04:15:29 2025: BS 2 completed
Sat Mar 22 04:15:34 2025: BS 3 completed
Sat Mar 22 04:15:43 2025: BS 1 completed
Sat Mar 22 04:15:48 2025: BS 2 completed
Sat Mar 22 04:15:53 2025: BS 3 completed
Sat Mar 22 04:16:03 2025: BS 1 completed
Sat Mar 22 04:16:08 2025: BS 2 completed
Sat Mar 22 04:16:13 2025: BS 3 completed
Sat Mar 22 04:16:23 2025: BS 1 completed
Sat Mar 22 04:16:28 2025: BS 2 completed
Sat Mar 22 04:16:33 2025: BS 3 completed
Sat Mar 22 04:16:43 2025: BS 1 completed
Sat Mar 22 04:16:48 2025: BS 2 completed
Sat Mar 22 04:16:53 2025: BS 3 completed
Sat Mar 22 04:17:03 2025: BS 1 completed
Sat Mar 22 04:17:08 2025: BS 2 completed
Sat Mar 22 04:17:13 2025: BS 3 completed
Sat Mar 22 04:17:23 2025: BS 1 completed
Sat Mar 22 04:17:28 2025: BS 2 completed
Sat Mar 22 04:17:33 2025: BS 3 completed
Sat Mar 22 04:17:43 2025: BS 1 completed
Sat Mar 22 04:17:48 2025: BS 2 completed
Sat Mar 22 04:17:52 2025: BS 3 completed
Sat Mar 22 04:18:02 2025: BS 1 completed
Sat Mar 22 04:18:07 2025: BS 2 completed
Sat Mar 22 04:18:12 2025: BS 3 completed
Sat Mar 22 04:18:22 2025: BS 1 completed
Sat Mar 22 04:18:27 2025: BS 2 completed
Sat Mar 22 04:18:32 2025: BS 3 completed
Sat Mar 22 04:18:42 2025: BS 1 completed
Sat Mar 22 04:18:47 2025: BS 2 completed
Sat Mar 22 04:18:52 2025: BS 3 completed
Sat Mar 22 04:19:02 2025: BS 1 completed
Sat Mar 22 04:19:07 2025: BS 2 completed
Sat Mar 22 04:19:12 2025: BS 3 completed
Sat Mar 22 04:19:22 2025: BS 1 completed
Sat Mar 22 04:19:27 2025: BS 2 completed
Sat Mar 22 04:19:32 2025: BS 3 completed
Sat Mar 22 04:19:42 2025: BS 1 completed
Sat Mar 22 04:19:47 2025: BS 2 completed
Sat Mar 22 04:19:52 2025: BS 3 completed
Sat Mar 22 04:20:02 2025: BS 1 completed
Sat Mar 22 04:20:07 2025: BS 2 completed
Sat Mar 22 04:20:11 2025: BS 3 completed
Sat Mar 22 04:20:21 2025: BS 1 completed
Sat Mar 22 04:20:26 2025: BS 2 completed
Sat Mar 22 04:20:31 2025: BS 3 completed
Sat Mar 22 04:20:41 2025: BS 1 completed
Sat Mar 22 04:20:46 2025: BS 2 completed
Sat Mar 22 04:20:51 2025: BS 3 completed
Sat Mar 22 04:21:01 2025: BS 1 completed
Sat Mar 22 04:21:06 2025: BS 2 completed
Sat Mar 22 04:21:11 2025: BS 3 completed
Sat Mar 22 04:21:21 2025: BS 1 completed
Sat Mar 22 04:21:26 2025: BS 2 completed
Sat Mar 22 04:21:31 2025: BS 3 completed
Sat Mar 22 04:21:41 2025: BS 1 completed
Sat Mar 22 04:21:46 2025: BS 2 completed
Sat Mar 22 04:21:51 2025: BS 3 completed
Sat Mar 22 04:22:01 2025: BS 1 completed
Sat Mar 22 04:22:06 2025: BS 2 completed
Sat Mar 22 04:22:11 2025: BS 3 completed
Sat Mar 22 04:22:21 2025: BS 1 completed
Sat Mar 22 04:22:25 2025: BS 2 completed
Sat Mar 22 04:22:30 2025: BS 3 completed
Sat Mar 22 04:22:40 2025: BS 1 completed
Sat Mar 22 04:22:45 2025: BS 2 completed
Sat Mar 22 04:22:50 2025: BS 3 completed
Sat Mar 22 04:23:00 2025: BS 1 completed
Sat Mar 22 04:23:05 2025: BS 2 completed
Sat Mar 22 04:23:10 2025: BS 3 completed
Sat Mar 22 04:23:20 2025: BS 1 completed
Sat Mar 22 04:23:25 2025: BS 2 completed
Sat Mar 22 04:23:30 2025: BS 3 completed
Sat Mar 22 04:23:40 2025: BS 1 completed
Sat Mar 22 04:23:45 2025: BS 2 completed
Sat Mar 22 04:23:50 2025: BS 3 completed
Sat Mar 22 04:24:00 2025: BS 1 completed
Sat Mar 22 04:24:05 2025: BS 2 completed
Sat Mar 22 04:24:10 2025: BS 3 completed
Sat Mar 22 04:24:20 2025: BS 1 completed
Sat Mar 22 04:24:25 2025: BS 2 completed
Sat Mar 22 04:24:30 2025: BS 3 completed
Sat Mar 22 04:24:40 2025: BS 1 completed
Sat Mar 22 04:24:44 2025: BS 2 completed
Sat Mar 22 04:24:49 2025: BS 3 completed
Sat Mar 22 04:24:59 2025: BS 1 completed
Sat Mar 22 04:25:04 2025: BS 2 completed
Sat Mar 22 04:25:09 2025: BS 3 completed
Sat Mar 22 04:25:19 2025: BS 1 completed
Sat Mar 22 04:25:24 2025: BS 2 completed
Sat Mar 22 04:25:29 2025: BS 3 completed
Sat Mar 22 04:25:39 2025: BS 1 completed
Sat Mar 22 04:25:44 2025: BS 2 completed
Sat Mar 22 04:25:49 2025: BS 3 completed
Sat Mar 22 04:25:59 2025: BS 1 completed
Sat Mar 22 04:26:04 2025: BS 2 completed
Sat Mar 22 04:26:09 2025: BS 3 completed
Sat Mar 22 04:26:19 2025: BS 1 completed
Sat Mar 22 04:26:24 2025: BS 2 completed
Sat Mar 22 04:26:29 2025: BS 3 completed
Sat Mar 22 04:26:39 2025: BS 1 completed
Sat Mar 22 04:26:44 2025: BS 2 completed
Sat Mar 22 04:26:49 2025: BS 3 completed
Sat Mar 22 04:26:59 2025: BS 1 completed
Sat Mar 22 04:27:03 2025: BS 2 completed
Sat Mar 22 04:27:08 2025: BS 3 completed
Sat Mar 22 04:27:18 2025: BS 1 completed
Sat Mar 22 04:27:23 2025: BS 2 completed
Sat Mar 22 04:27:28 2025: BS 3 completed
Sat Mar 22 04:27:38 2025: BS 1 completed
Sat Mar 22 04:27:43 2025: BS 2 completed
Sat Mar 22 04:27:48 2025: BS 3 completed
Sat Mar 22 04:27:58 2025: BS 1 completed
Sat Mar 22 04:28:03 2025: BS 2 completed
Sat Mar 22 04:28:08 2025: BS 3 completed
Sat Mar 22 04:28:18 2025: BS 1 completed
Sat Mar 22 04:28:23 2025: BS 2 completed
Sat Mar 22 04:28:28 2025: BS 3 completed
Sat Mar 22 04:28:38 2025: BS 1 completed
Sat Mar 22 04:28:43 2025: BS 2 completed
Sat Mar 22 04:28:48 2025: BS 3 completed
Sat Mar 22 04:28:58 2025: BS 1 completed
Sat Mar 22 04:29:03 2025: BS 2 completed
Sat Mar 22 04:29:08 2025: BS 3 completed
Sat Mar 22 04:29:18 2025: BS 1 completed
Sat Mar 22 04:29:23 2025: BS 2 completed
Sat Mar 22 04:29:27 2025: BS 3 completed
Sat Mar 22 04:29:37 2025: BS 1 completed
Sat Mar 22 04:29:42 2025: BS 2 completed
Sat Mar 22 04:29:47 2025: BS 3 completed
Sat Mar 22 04:29:57 2025: BS 1 completed
Sat Mar 22 04:30:02 2025: BS 2 completed
Sat Mar 22 04:30:07 2025: BS 3 completed
Sat Mar 22 04:30:17 2025: BS 1 completed
Sat Mar 22 04:30:22 2025: BS 2 completed
Sat Mar 22 04:30:27 2025: BS 3 completed
Sat Mar 22 04:30:37 2025: BS 1 completed
Sat Mar 22 04:30:42 2025: BS 2 completed
Sat Mar 22 04:30:47 2025: BS 3 completed
Sat Mar 22 04:30:57 2025: BS 1 completed
Sat Mar 22 04:31:02 2025: BS 2 completed
Sat Mar 22 04:31:07 2025: BS 3 completed
Sat Mar 22 04:31:17 2025: BS 1 completed
Sat Mar 22 04:31:22 2025: BS 2 completed
Sat Mar 22 04:31:27 2025: BS 3 completed
Sat Mar 22 04:31:37 2025: BS 1 completed
Sat Mar 22 04:31:42 2025: BS 2 completed
Sat Mar 22 04:31:47 2025: BS 3 completed
Sat Mar 22 04:31:56 2025: BS 1 completed
Sat Mar 22 04:32:01 2025: BS 2 completed
Sat Mar 22 04:32:06 2025: BS 3 completed
Sat Mar 22 04:32:16 2025: BS 1 completed
Sat Mar 22 04:32:21 2025: BS 2 completed
Sat Mar 22 04:32:26 2025: BS 3 completed
Sat Mar 22 04:32:36 2025: BS 1 completed
Sat Mar 22 04:32:41 2025: BS 2 completed
Sat Mar 22 04:32:46 2025: BS 3 completed
Sat Mar 22 04:32:56 2025: BS 1 completed
Sat Mar 22 04:33:01 2025: BS 2 completed
Sat Mar 22 04:33:06 2025: BS 3 completed
Sat Mar 22 04:33:16 2025: BS 1 completed
Sat Mar 22 04:33:21 2025: BS 2 completed
Sat Mar 22 04:33:26 2025: BS 3 completed
Sat Mar 22 04:33:36 2025: BS 1 completed
Sat Mar 22 04:33:41 2025: BS 2 completed
Sat Mar 22 04:33:46 2025: BS 3 completed
Sat Mar 22 04:33:56 2025: BS 1 completed
Sat Mar 22 04:34:01 2025: BS 2 completed
Sat Mar 22 04:34:06 2025: BS 3 completed
Sat Mar 22 04:34:16 2025: BS 1 completed
Sat Mar 22 04:34:20 2025: BS 2 completed
Sat Mar 22 04:34:25 2025: BS 3 completed
Sat Mar 22 04:34:35 2025: BS 1 completed
Sat Mar 22 04:34:40 2025: BS 2 completed
Sat Mar 22 04:34:45 2025: BS 3 completed
Sat Mar 22 04:34:55 2025: BS 1 completed
Sat Mar 22 04:35:00 2025: BS 2 completed
Sat Mar 22 04:35:05 2025: BS 3 completed
Sat Mar 22 04:35:15 2025: BS 1 completed
Sat Mar 22 04:35:20 2025: BS 2 completed
Sat Mar 22 04:35:25 2025: BS 3 completed
Sat Mar 22 04:35:35 2025: BS 1 completed
Sat Mar 22 04:35:40 2025: BS 2 completed
Sat Mar 22 04:35:45 2025: BS 3 completed
Sat Mar 22 04:35:55 2025: BS 1 completed
Sat Mar 22 04:36:00 2025: BS 2 completed
Sat Mar 22 04:36:05 2025: BS 3 completed
Sat Mar 22 04:36:15 2025: BS 1 completed
Sat Mar 22 04:36:20 2025: BS 2 completed
Sat Mar 22 04:36:25 2025: BS 3 completed
Sat Mar 22 04:36:35 2025: BS 1 completed
Sat Mar 22 04:36:40 2025: BS 2 completed
Sat Mar 22 04:36:45 2025: BS 3 completed
Sat Mar 22 04:36:54 2025: BS 1 completed
Sat Mar 22 04:36:59 2025: BS 2 completed
Sat Mar 22 04:37:04 2025: BS 3 completed
Sat Mar 22 04:37:14 2025: BS 1 completed
Sat Mar 22 04:37:19 2025: BS 2 completed
Sat Mar 22 04:37:24 2025: BS 3 completed
Sat Mar 22 04:37:34 2025: BS 1 completed
Sat Mar 22 04:37:39 2025: BS 2 completed
Sat Mar 22 04:37:44 2025: BS 3 completed
Sat Mar 22 04:37:54 2025: BS 1 completed
Sat Mar 22 04:37:59 2025: BS 2 completed
Sat Mar 22 04:38:04 2025: BS 3 completed
Sat Mar 22 04:38:14 2025: BS 1 completed
Sat Mar 22 04:38:19 2025: BS 2 completed
Sat Mar 22 04:38:24 2025: BS 3 completed
Sat Mar 22 04:38:34 2025: BS 1 completed
Sat Mar 22 04:38:39 2025: BS 2 completed
Sat Mar 22 04:38:44 2025: BS 3 completed
Sat Mar 22 04:38:54 2025: BS 1 completed
Sat Mar 22 04:38:59 2025: BS 2 completed
Sat Mar 22 04:39:04 2025: BS 3 completed
Sat Mar 22 04:39:14 2025: BS 1 completed
Sat Mar 22 04:39:18 2025: BS 2 completed
Sat Mar 22 04:39:23 2025: BS 3 completed
Sat Mar 22 04:39:33 2025: BS 1 completed
Sat Mar 22 04:39:38 2025: BS 2 completed
Sat Mar 22 04:39:43 2025: BS 3 completed
Sat Mar 22 04:39:53 2025: BS 1 completed
Sat Mar 22 04:39:58 2025: BS 2 completed
Sat Mar 22 04:40:03 2025: BS 3 completed
Sat Mar 22 04:40:13 2025: BS 1 completed
Sat Mar 22 04:40:18 2025: BS 2 completed
Sat Mar 22 04:40:23 2025: BS 3 completed
Sat Mar 22 04:40:33 2025: BS 1 completed
Sat Mar 22 04:40:38 2025: BS 2 completed
Sat Mar 22 04:40:43 2025: BS 3 completed
Sat Mar 22 04:40:53 2025: BS 1 completed
Sat Mar 22 04:40:58 2025: BS 2 completed
Sat Mar 22 04:41:03 2025: BS 3 completed
Sat Mar 22 04:41:13 2025: BS 1 completed
Sat Mar 22 04:41:18 2025: BS 2 completed
Sat Mar 22 04:41:23 2025: BS 3 completed
Sat Mar 22 04:41:33 2025: BS 1 completed
Sat Mar 22 04:41:38 2025: BS 2 completed
Sat Mar 22 04:41:43 2025: BS 3 completed
Sat Mar 22 04:41:52 2025: BS 1 completed
Sat Mar 22 04:41:57 2025: BS 2 completed
Sat Mar 22 04:42:02 2025: BS 3 completed
Sat Mar 22 04:42:12 2025: BS 1 completed
Sat Mar 22 04:42:17 2025: BS 2 completed
Sat Mar 22 04:42:22 2025: BS 3 completed
Sat Mar 22 04:42:32 2025: BS 1 completed
Sat Mar 22 04:42:37 2025: BS 2 completed
Sat Mar 22 04:42:42 2025: BS 3 completed
Sat Mar 22 04:42:52 2025: BS 1 completed
Sat Mar 22 04:42:57 2025: BS 2 completed
Sat Mar 22 04:43:02 2025: BS 3 completed
Sat Mar 22 04:43:12 2025: BS 1 completed
Sat Mar 22 04:43:17 2025: BS 2 completed
Sat Mar 22 04:43:22 2025: BS 3 completed
Sat Mar 22 04:43:32 2025: BS 1 completed
Sat Mar 22 04:43:37 2025: BS 2 completed
Sat Mar 22 04:43:42 2025: BS 3 completed
Sat Mar 22 04:43:52 2025: BS 1 completed
Sat Mar 22 04:43:57 2025: BS 2 completed
Sat Mar 22 04:44:02 2025: BS 3 completed
Sat Mar 22 04:44:12 2025: BS 1 completed
Sat Mar 22 04:44:17 2025: BS 2 completed
Sat Mar 22 04:44:22 2025: BS 3 completed
Sat Mar 22 04:44:31 2025: BS 1 completed
Sat Mar 22 04:44:36 2025: BS 2 completed
Sat Mar 22 04:44:41 2025: BS 3 completed
Sat Mar 22 04:44:51 2025: BS 1 completed
Sat Mar 22 04:44:56 2025: BS 2 completed
Sat Mar 22 04:45:01 2025: BS 3 completed
Sat Mar 22 04:45:11 2025: BS 1 completed
Sat Mar 22 04:45:16 2025: BS 2 completed
Sat Mar 22 04:45:21 2025: BS 3 completed
Sat Mar 22 04:45:31 2025: BS 1 completed
Sat Mar 22 04:45:36 2025: BS 2 completed
Sat Mar 22 04:45:41 2025: BS 3 completed
Sat Mar 22 04:45:51 2025: BS 1 completed
Sat Mar 22 04:45:56 2025: BS 2 completed
Sat Mar 22 04:46:01 2025: BS 3 completed
Sat Mar 22 04:46:11 2025: BS 1 completed
Sat Mar 22 04:46:16 2025: BS 2 completed
Sat Mar 22 04:46:21 2025: BS 3 completed
Sat Mar 22 04:46:31 2025: BS 1 completed
Sat Mar 22 04:46:36 2025: BS 2 completed
Sat Mar 22 04:46:41 2025: BS 3 completed
Sat Mar 22 04:46:51 2025: BS 1 completed
Sat Mar 22 04:46:56 2025: BS 2 completed
Sat Mar 22 04:47:01 2025: BS 3 completed
Sat Mar 22 04:47:10 2025: BS 1 completed
Sat Mar 22 04:47:15 2025: BS 2 completed
Sat Mar 22 04:47:20 2025: BS 3 completed
Sat Mar 22 04:47:30 2025: BS 1 completed
Sat Mar 22 04:47:35 2025: BS 2 completed
Sat Mar 22 04:47:40 2025: BS 3 completed
Sat Mar 22 04:47:50 2025: BS 1 completed
Sat Mar 22 04:47:55 2025: BS 2 completed
Sat Mar 22 04:48:00 2025: BS 3 completed
Sat Mar 22 04:48:10 2025: BS 1 completed
Sat Mar 22 04:48:15 2025: BS 2 completed
Sat Mar 22 04:48:20 2025: BS 3 completed
Sat Mar 22 04:48:30 2025: BS 1 completed
Sat Mar 22 04:48:35 2025: BS 2 completed
Sat Mar 22 04:48:40 2025: BS 3 completed
Sat Mar 22 04:48:50 2025: BS 1 completed
Sat Mar 22 04:48:55 2025: BS 2 completed
Sat Mar 22 04:49:00 2025: BS 3 completed
Sat Mar 22 04:49:10 2025: BS 1 completed
Sat Mar 22 04:49:15 2025: BS 2 completed
Sat Mar 22 04:49:20 2025: BS 3 completed
Sat Mar 22 04:49:30 2025: BS 1 completed
Sat Mar 22 04:49:35 2025: BS 2 completed
Sat Mar 22 04:49:40 2025: BS 3 completed
Sat Mar 22 04:49:49 2025: BS 1 completed
Sat Mar 22 04:49:54 2025: BS 2 completed
Sat Mar 22 04:49:59 2025: BS 3 completed
Sat Mar 22 04:50:09 2025: BS 1 completed
Sat Mar 22 04:50:14 2025: BS 2 completed
Sat Mar 22 04:50:19 2025: BS 3 completed
Sat Mar 22 04:50:29 2025: BS 1 completed
Sat Mar 22 04:50:34 2025: BS 2 completed
Sat Mar 22 04:50:39 2025: BS 3 completed
Sat Mar 22 04:50:49 2025: BS 1 completed
Sat Mar 22 04:50:54 2025: BS 2 completed
Sat Mar 22 04:50:59 2025: BS 3 completed
Sat Mar 22 04:51:09 2025: BS 1 completed
Sat Mar 22 04:51:14 2025: BS 2 completed
Sat Mar 22 04:51:19 2025: BS 3 completed
Sat Mar 22 04:51:29 2025: BS 1 completed
Sat Mar 22 04:51:34 2025: BS 2 completed
Sat Mar 22 04:51:39 2025: BS 3 completed
Sat Mar 22 04:51:49 2025: BS 1 completed
Sat Mar 22 04:51:54 2025: BS 2 completed
Sat Mar 22 04:51:59 2025: BS 3 completed
Sat Mar 22 04:52:09 2025: BS 1 completed
Sat Mar 22 04:52:14 2025: BS 2 completed
Sat Mar 22 04:52:19 2025: BS 3 completed
Sat Mar 22 04:52:28 2025: BS 1 completed
Sat Mar 22 04:52:33 2025: BS 2 completed
Sat Mar 22 04:52:38 2025: BS 3 completed
Sat Mar 22 04:52:48 2025: BS 1 completed
Sat Mar 22 04:52:53 2025: BS 2 completed
Sat Mar 22 04:52:58 2025: BS 3 completed
Sat Mar 22 04:53:08 2025: BS 1 completed
Sat Mar 22 04:53:13 2025: BS 2 completed
Sat Mar 22 04:53:18 2025: BS 3 completed
Sat Mar 22 04:53:28 2025: BS 1 completed
Sat Mar 22 04:53:33 2025: BS 2 completed
Sat Mar 22 04:53:38 2025: BS 3 completed
Sat Mar 22 04:53:48 2025: BS 1 completed
Sat Mar 22 04:53:53 2025: BS 2 completed
Sat Mar 22 04:53:58 2025: BS 3 completed
Sat Mar 22 04:54:08 2025: BS 1 completed
Sat Mar 22 04:54:13 2025: BS 2 completed
Sat Mar 22 04:54:18 2025: BS 3 completed
Sat Mar 22 04:54:28 2025: BS 1 completed
Sat Mar 22 04:54:33 2025: BS 2 completed
Sat Mar 22 04:54:38 2025: BS 3 completed
Sat Mar 22 04:54:48 2025: BS 1 completed
Sat Mar 22 04:54:53 2025: BS 2 completed
Sat Mar 22 04:54:58 2025: BS 3 completed
Sat Mar 22 04:55:08 2025: BS 1 completed
Sat Mar 22 04:55:13 2025: BS 2 completed
Sat Mar 22 04:55:17 2025: BS 3 completed
Sat Mar 22 04:55:27 2025: BS 1 completed
Sat Mar 22 04:55:32 2025: BS 2 completed
Sat Mar 22 04:55:37 2025: BS 3 completed
Sat Mar 22 04:55:47 2025: BS 1 completed
Sat Mar 22 04:55:52 2025: BS 2 completed
Sat Mar 22 04:55:57 2025: BS 3 completed
Sat Mar 22 04:56:07 2025: BS 1 completed
Sat Mar 22 04:56:12 2025: BS 2 completed
Sat Mar 22 04:56:17 2025: BS 3 completed
Sat Mar 22 04:56:27 2025: BS 1 completed
Sat Mar 22 04:56:32 2025: BS 2 completed
Sat Mar 22 04:56:37 2025: BS 3 completed
Sat Mar 22 04:56:47 2025: BS 1 completed
Sat Mar 22 04:56:52 2025: BS 2 completed
Sat Mar 22 04:56:57 2025: BS 3 completed
Sat Mar 22 04:57:07 2025: BS 1 completed
Sat Mar 22 04:57:12 2025: BS 2 completed
Sat Mar 22 04:57:17 2025: BS 3 completed
Sat Mar 22 04:57:27 2025: BS 1 completed
Sat Mar 22 04:57:32 2025: BS 2 completed
Sat Mar 22 04:57:37 2025: BS 3 completed
Sat Mar 22 04:57:47 2025: BS 1 completed
Sat Mar 22 04:57:52 2025: BS 2 completed
Sat Mar 22 04:57:57 2025: BS 3 completed
Sat Mar 22 04:58:06 2025: BS 1 completed
Sat Mar 22 04:58:11 2025: BS 2 completed
Sat Mar 22 04:58:16 2025: BS 3 completed
Sat Mar 22 04:58:26 2025: BS 1 completed
Sat Mar 22 04:58:31 2025: BS 2 completed
Sat Mar 22 04:58:36 2025: BS 3 completed
Sat Mar 22 04:58:46 2025: BS 1 completed
Sat Mar 22 04:58:51 2025: BS 2 completed
Sat Mar 22 04:58:56 2025: BS 3 completed
Sat Mar 22 04:59:06 2025: BS 1 completed
Sat Mar 22 04:59:11 2025: BS 2 completed
Sat Mar 22 04:59:16 2025: BS 3 completed
Sat Mar 22 04:59:26 2025: BS 1 completed
Sat Mar 22 04:59:31 2025: BS 2 completed
Sat Mar 22 04:59:36 2025: BS 3 completed
Sat Mar 22 04:59:46 2025: BS 1 completed
Sat Mar 22 04:59:51 2025: BS 2 completed
Sat Mar 22 04:59:56 2025: BS 3 completed
Sat Mar 22 05:00:06 2025: BS 1 completed
Sat Mar 22 05:00:11 2025: BS 2 completed
Sat Mar 22 05:00:16 2025: BS 3 completed
Sat Mar 22 05:00:26 2025: BS 1 completed
Sat Mar 22 05:00:31 2025: BS 2 completed
Sat Mar 22 05:00:36 2025: BS 3 completed
Sat Mar 22 05:00:46 2025: BS 1 completed
Sat Mar 22 05:00:51 2025: BS 2 completed
Sat Mar 22 05:00:56 2025: BS 3 completed
Sat Mar 22 05:01:05 2025: BS 1 completed
Sat Mar 22 05:01:10 2025: BS 2 completed
Sat Mar 22 05:01:15 2025: BS 3 completed
Sat Mar 22 05:01:25 2025: BS 1 completed
Sat Mar 22 05:01:30 2025: BS 2 completed
Sat Mar 22 05:01:35 2025: BS 3 completed
Sat Mar 22 05:01:45 2025: BS 1 completed
Sat Mar 22 05:01:50 2025: BS 2 completed
Sat Mar 22 05:01:55 2025: BS 3 completed
Sat Mar 22 05:02:05 2025: BS 1 completed
Sat Mar 22 05:02:10 2025: BS 2 completed
Sat Mar 22 05:02:15 2025: BS 3 completed
Sat Mar 22 05:02:25 2025: BS 1 completed
Sat Mar 22 05:02:30 2025: BS 2 completed
Sat Mar 22 05:02:35 2025: BS 3 completed
Sat Mar 22 05:02:45 2025: BS 1 completed
Sat Mar 22 05:02:50 2025: BS 2 completed
Sat Mar 22 05:02:55 2025: BS 3 completed
Sat Mar 22 05:03:05 2025: BS 1 completed
Sat Mar 22 05:03:10 2025: BS 2 completed
Sat Mar 22 05:03:15 2025: BS 3 completed
Sat Mar 22 05:03:25 2025: BS 1 completed
Sat Mar 22 05:03:30 2025: BS 2 completed
Sat Mar 22 05:03:35 2025: BS 3 completed
Sat Mar 22 05:03:45 2025: BS 1 completed
Sat Mar 22 05:03:50 2025: BS 2 completed
Sat Mar 22 05:03:55 2025: BS 3 completed
Sat Mar 22 05:04:04 2025: BS 1 completed
Sat Mar 22 05:04:09 2025: BS 2 completed
Sat Mar 22 05:04:14 2025: BS 3 completed
Sat Mar 22 05:04:24 2025: BS 1 completed
Sat Mar 22 05:04:29 2025: BS 2 completed
Sat Mar 22 05:04:34 2025: BS 3 completed
Sat Mar 22 05:04:44 2025: BS 1 completed
Sat Mar 22 05:04:49 2025: BS 2 completed
Sat Mar 22 05:04:54 2025: BS 3 completed
Sat Mar 22 05:05:04 2025: BS 1 completed
Sat Mar 22 05:05:09 2025: BS 2 completed
Sat Mar 22 05:05:14 2025: BS 3 completed
Sat Mar 22 05:05:24 2025: BS 1 completed
Sat Mar 22 05:05:29 2025: BS 2 completed
Sat Mar 22 05:05:34 2025: BS 3 completed
Sat Mar 22 05:05:44 2025: BS 1 completed
Sat Mar 22 05:05:49 2025: BS 2 completed
Sat Mar 22 05:05:54 2025: BS 3 completed
Sat Mar 22 05:06:04 2025: BS 1 completed
Sat Mar 22 05:06:09 2025: BS 2 completed
Sat Mar 22 05:06:14 2025: BS 3 completed
Sat Mar 22 05:06:24 2025: BS 1 completed
Sat Mar 22 05:06:29 2025: BS 2 completed
Sat Mar 22 05:06:34 2025: BS 3 completed
Sat Mar 22 05:06:44 2025: BS 1 completed
Sat Mar 22 05:06:49 2025: BS 2 completed
Sat Mar 22 05:06:54 2025: BS 3 completed
Sat Mar 22 05:07:03 2025: BS 1 completed
Sat Mar 22 05:07:08 2025: BS 2 completed
Sat Mar 22 05:07:13 2025: BS 3 completed
Sat Mar 22 05:07:23 2025: BS 1 completed
Sat Mar 22 05:07:28 2025: BS 2 completed
Sat Mar 22 05:07:33 2025: BS 3 completed
Sat Mar 22 05:07:43 2025: BS 1 completed
Sat Mar 22 05:07:48 2025: BS 2 completed
Sat Mar 22 05:07:53 2025: BS 3 completed
Sat Mar 22 05:08:03 2025: BS 1 completed
Sat Mar 22 05:08:08 2025: BS 2 completed
Sat Mar 22 05:08:13 2025: BS 3 completed
Sat Mar 22 05:08:23 2025: BS 1 completed
Sat Mar 22 05:08:28 2025: BS 2 completed
Sat Mar 22 05:08:33 2025: BS 3 completed
Sat Mar 22 05:08:43 2025: BS 1 completed
Sat Mar 22 05:08:48 2025: BS 2 completed
Sat Mar 22 05:08:53 2025: BS 3 completed
Sat Mar 22 05:09:03 2025: BS 1 completed
Sat Mar 22 05:09:08 2025: BS 2 completed
Sat Mar 22 05:09:13 2025: BS 3 completed
Sat Mar 22 05:09:23 2025: BS 1 completed
Sat Mar 22 05:09:28 2025: BS 2 completed
Sat Mar 22 05:09:33 2025: BS 3 completed
Sat Mar 22 05:09:43 2025: BS 1 completed
Sat Mar 22 05:09:48 2025: BS 2 completed
Sat Mar 22 05:09:53 2025: BS 3 completed
Sat Mar 22 05:10:03 2025: BS 1 completed
Sat Mar 22 05:10:07 2025: BS 2 completed
Sat Mar 22 05:10:12 2025: BS 3 completed
Sat Mar 22 05:10:22 2025: BS 1 completed
Sat Mar 22 05:10:27 2025: BS 2 completed
Sat Mar 22 05:10:32 2025: BS 3 completed
Sat Mar 22 05:10:42 2025: BS 1 completed
Sat Mar 22 05:10:47 2025: BS 2 completed
Sat Mar 22 05:10:52 2025: BS 3 completed
Sat Mar 22 05:11:02 2025: BS 1 completed
Sat Mar 22 05:11:07 2025: BS 2 completed
Sat Mar 22 05:11:12 2025: BS 3 completed
Sat Mar 22 05:11:22 2025: BS 1 completed
Sat Mar 22 05:11:27 2025: BS 2 completed
Sat Mar 22 05:11:32 2025: BS 3 completed
Sat Mar 22 05:11:42 2025: BS 1 completed
Sat Mar 22 05:11:47 2025: BS 2 completed
Sat Mar 22 05:11:52 2025: BS 3 completed
Sat Mar 22 05:12:02 2025: BS 1 completed
Sat Mar 22 05:12:07 2025: BS 2 completed
Sat Mar 22 05:12:12 2025: BS 3 completed
Sat Mar 22 05:12:22 2025: BS 1 completed
Sat Mar 22 05:12:27 2025: BS 2 completed
Sat Mar 22 05:12:32 2025: BS 3 completed
Sat Mar 22 05:12:42 2025: BS 1 completed
Sat Mar 22 05:12:47 2025: BS 2 completed
Sat Mar 22 05:12:52 2025: BS 3 completed
Sat Mar 22 05:13:02 2025: BS 1 completed
Sat Mar 22 05:13:07 2025: BS 2 completed
Sat Mar 22 05:13:12 2025: BS 3 completed
Sat Mar 22 05:13:21 2025: BS 1 completed
Sat Mar 22 05:13:26 2025: BS 2 completed
Sat Mar 22 05:13:31 2025: BS 3 completed
Sat Mar 22 05:13:41 2025: BS 1 completed
Sat Mar 22 05:13:46 2025: BS 2 completed
Sat Mar 22 05:13:51 2025: BS 3 completed
Sat Mar 22 05:14:01 2025: BS 1 completed
Sat Mar 22 05:14:06 2025: BS 2 completed
Sat Mar 22 05:14:11 2025: BS 3 completed
Sat Mar 22 05:14:21 2025: BS 1 completed
Sat Mar 22 05:14:26 2025: BS 2 completed
Sat Mar 22 05:14:31 2025: BS 3 completed
Sat Mar 22 05:14:41 2025: BS 1 completed
Sat Mar 22 05:14:46 2025: BS 2 completed
Sat Mar 22 05:14:51 2025: BS 3 completed
Sat Mar 22 05:15:01 2025: BS 1 completed
Sat Mar 22 05:15:06 2025: BS 2 completed
Sat Mar 22 05:15:11 2025: BS 3 completed
Sat Mar 22 05:15:21 2025: BS 1 completed
Sat Mar 22 05:15:26 2025: BS 2 completed
Sat Mar 22 05:15:31 2025: BS 3 completed
Sat Mar 22 05:15:41 2025: BS 1 completed
Sat Mar 22 05:15:46 2025: BS 2 completed
Sat Mar 22 05:15:51 2025: BS 3 completed
Sat Mar 22 05:16:01 2025: BS 1 completed
Sat Mar 22 05:16:06 2025: BS 2 completed
Sat Mar 22 05:16:11 2025: BS 3 completed
Sat Mar 22 05:16:21 2025: BS 1 completed
Sat Mar 22 05:16:26 2025: BS 2 completed
Sat Mar 22 05:16:30 2025: BS 3 completed
Sat Mar 22 05:16:40 2025: BS 1 completed
Sat Mar 22 05:16:45 2025: BS 2 completed
Sat Mar 22 05:16:50 2025: BS 3 completed
Sat Mar 22 05:17:00 2025: BS 1 completed
Sat Mar 22 05:17:05 2025: BS 2 completed
Sat Mar 22 05:17:10 2025: BS 3 completed
Sat Mar 22 05:17:20 2025: BS 1 completed
Sat Mar 22 05:17:25 2025: BS 2 completed
Sat Mar 22 05:17:30 2025: BS 3 completed
Sat Mar 22 05:17:40 2025: BS 1 completed
Sat Mar 22 05:17:45 2025: BS 2 completed
Sat Mar 22 05:17:50 2025: BS 3 completed
Sat Mar 22 05:18:00 2025: BS 1 completed
Sat Mar 22 05:18:05 2025: BS 2 completed
Sat Mar 22 05:18:10 2025: BS 3 completed
Sat Mar 22 05:18:20 2025: BS 1 completed
Sat Mar 22 05:18:25 2025: BS 2 completed
Sat Mar 22 05:18:30 2025: BS 3 completed
Sat Mar 22 05:18:40 2025: BS 1 completed
Sat Mar 22 05:18:45 2025: BS 2 completed
Sat Mar 22 05:18:50 2025: BS 3 completed
Sat Mar 22 05:19:00 2025: BS 1 completed
Sat Mar 22 05:19:05 2025: BS 2 completed
Sat Mar 22 05:19:10 2025: BS 3 completed
Sat Mar 22 05:19:20 2025: BS 1 completed
Sat Mar 22 05:19:25 2025: BS 2 completed
Sat Mar 22 05:19:30 2025: BS 3 completed
Sat Mar 22 05:19:40 2025: BS 1 completed
Sat Mar 22 05:19:45 2025: BS 2 completed
Sat Mar 22 05:19:49 2025: BS 3 completed
Sat Mar 22 05:19:59 2025: BS 1 completed
Sat Mar 22 05:20:04 2025: BS 2 completed
Sat Mar 22 05:20:09 2025: BS 3 completed
Sat Mar 22 05:20:19 2025: BS 1 completed
Sat Mar 22 05:20:24 2025: BS 2 completed
Sat Mar 22 05:20:29 2025: BS 3 completed
Sat Mar 22 05:20:39 2025: BS 1 completed
Sat Mar 22 05:20:44 2025: BS 2 completed
Sat Mar 22 05:20:49 2025: BS 3 completed
Sat Mar 22 05:20:59 2025: BS 1 completed
Sat Mar 22 05:21:04 2025: BS 2 completed
Sat Mar 22 05:21:09 2025: BS 3 completed
Sat Mar 22 05:21:19 2025: BS 1 completed
Sat Mar 22 05:21:24 2025: BS 2 completed
Sat Mar 22 05:21:29 2025: BS 3 completed
Sat Mar 22 05:21:39 2025: BS 1 completed
Sat Mar 22 05:21:44 2025: BS 2 completed
Sat Mar 22 05:21:49 2025: BS 3 completed
Sat Mar 22 05:21:59 2025: BS 1 completed
Sat Mar 22 05:22:04 2025: BS 2 completed
Sat Mar 22 05:22:09 2025: BS 3 completed
Sat Mar 22 05:22:19 2025: BS 1 completed
Sat Mar 22 05:22:24 2025: BS 2 completed
Sat Mar 22 05:22:29 2025: BS 3 completed
Sat Mar 22 05:22:39 2025: BS 1 completed
Sat Mar 22 05:22:44 2025: BS 2 completed
Sat Mar 22 05:22:49 2025: BS 3 completed
Sat Mar 22 05:22:59 2025: BS 1 completed
Sat Mar 22 05:23:04 2025: BS 2 completed
Sat Mar 22 05:23:09 2025: BS 3 completed
Sat Mar 22 05:23:18 2025: BS 1 completed
Sat Mar 22 05:23:23 2025: BS 2 completed
Sat Mar 22 05:23:28 2025: BS 3 completed
Sat Mar 22 05:23:38 2025: BS 1 completed
Sat Mar 22 05:23:43 2025: BS 2 completed
Sat Mar 22 05:23:48 2025: BS 3 completed
Sat Mar 22 05:23:58 2025: BS 1 completed
Sat Mar 22 05:24:03 2025: BS 2 completed
Sat Mar 22 05:24:08 2025: BS 3 completed
Sat Mar 22 05:24:18 2025: BS 1 completed
Sat Mar 22 05:24:23 2025: BS 2 completed
Sat Mar 22 05:24:28 2025: BS 3 completed
Sat Mar 22 05:24:38 2025: BS 1 completed
Sat Mar 22 05:24:43 2025: BS 2 completed
Sat Mar 22 05:24:48 2025: BS 3 completed
Sat Mar 22 05:24:58 2025: BS 1 completed
Sat Mar 22 05:25:03 2025: BS 2 completed
Sat Mar 22 05:25:08 2025: BS 3 completed
Sat Mar 22 05:25:18 2025: BS 1 completed
Sat Mar 22 05:25:23 2025: BS 2 completed
Sat Mar 22 05:25:28 2025: BS 3 completed
Sat Mar 22 05:25:38 2025: BS 1 completed
Sat Mar 22 05:25:43 2025: BS 2 completed
Sat Mar 22 05:25:48 2025: BS 3 completed
Sat Mar 22 05:25:58 2025: BS 1 completed
Sat Mar 22 05:26:03 2025: BS 2 completed
Sat Mar 22 05:26:08 2025: BS 3 completed
Sat Mar 22 05:26:18 2025: BS 1 completed
Sat Mar 22 05:26:23 2025: BS 2 completed
Sat Mar 22 05:26:28 2025: BS 3 completed
Sat Mar 22 05:26:38 2025: BS 1 completed
Sat Mar 22 05:26:43 2025: BS 2 completed
Sat Mar 22 05:26:47 2025: BS 3 completed
Sat Mar 22 05:26:57 2025: BS 1 completed
Sat Mar 22 05:27:02 2025: BS 2 completed
Sat Mar 22 05:27:07 2025: BS 3 completed
Sat Mar 22 05:27:17 2025: BS 1 completed
Sat Mar 22 05:27:22 2025: BS 2 completed
Sat Mar 22 05:27:27 2025: BS 3 completed
Sat Mar 22 05:27:37 2025: BS 1 completed
Sat Mar 22 05:27:42 2025: BS 2 completed
Sat Mar 22 05:27:47 2025: BS 3 completed
Sat Mar 22 05:27:57 2025: BS 1 completed
Sat Mar 22 05:28:02 2025: BS 2 completed
Sat Mar 22 05:28:07 2025: BS 3 completed
Sat Mar 22 05:28:17 2025: BS 1 completed
Sat Mar 22 05:28:22 2025: BS 2 completed
Sat Mar 22 05:28:27 2025: BS 3 completed
Sat Mar 22 05:28:37 2025: BS 1 completed
Sat Mar 22 05:28:42 2025: BS 2 completed
Sat Mar 22 05:28:47 2025: BS 3 completed
Sat Mar 22 05:28:57 2025: BS 1 completed
Sat Mar 22 05:29:02 2025: BS 2 completed
Sat Mar 22 05:29:07 2025: BS 3 completed
Sat Mar 22 05:29:17 2025: BS 1 completed
Sat Mar 22 05:29:22 2025: BS 2 completed
Sat Mar 22 05:29:27 2025: BS 3 completed
Sat Mar 22 05:29:37 2025: BS 1 completed
Sat Mar 22 05:29:42 2025: BS 2 completed
Sat Mar 22 05:29:47 2025: BS 3 completed
Sat Mar 22 05:29:57 2025: BS 1 completed
Sat Mar 22 05:30:02 2025: BS 2 completed
Sat Mar 22 05:30:07 2025: BS 3 completed
Sat Mar 22 05:30:17 2025: BS 1 completed
Sat Mar 22 05:30:21 2025: BS 2 completed
Sat Mar 22 05:30:26 2025: BS 3 completed
Sat Mar 22 05:30:36 2025: BS 1 completed
Sat Mar 22 05:30:41 2025: BS 2 completed
Sat Mar 22 05:30:46 2025: BS 3 completed
Sat Mar 22 05:30:56 2025: BS 1 completed
Sat Mar 22 05:31:01 2025: BS 2 completed
Sat Mar 22 05:31:06 2025: BS 3 completed
Sat Mar 22 05:31:16 2025: BS 1 completed
Sat Mar 22 05:31:21 2025: BS 2 completed
Sat Mar 22 05:31:26 2025: BS 3 completed
Sat Mar 22 05:31:36 2025: BS 1 completed
Sat Mar 22 05:31:41 2025: BS 2 completed
Sat Mar 22 05:31:46 2025: BS 3 completed
Sat Mar 22 05:31:56 2025: BS 1 completed
Sat Mar 22 05:32:01 2025: BS 2 completed
Sat Mar 22 05:32:06 2025: BS 3 completed
Sat Mar 22 05:32:16 2025: BS 1 completed
Sat Mar 22 05:32:21 2025: BS 2 completed
Sat Mar 22 05:32:26 2025: BS 3 completed
Sat Mar 22 05:32:36 2025: BS 1 completed
Sat Mar 22 05:32:41 2025: BS 2 completed
Sat Mar 22 05:32:46 2025: BS 3 completed
Sat Mar 22 05:32:56 2025: BS 1 completed
Sat Mar 22 05:33:01 2025: BS 2 completed
Sat Mar 22 05:33:06 2025: BS 3 completed
Sat Mar 22 05:33:16 2025: BS 1 completed
Sat Mar 22 05:33:21 2025: BS 2 completed
Sat Mar 22 05:33:26 2025: BS 3 completed
Sat Mar 22 05:33:36 2025: BS 1 completed
Sat Mar 22 05:33:41 2025: BS 2 completed
Sat Mar 22 05:33:46 2025: BS 3 completed
Sat Mar 22 05:33:56 2025: BS 1 completed
Sat Mar 22 05:34:01 2025: BS 2 completed
Sat Mar 22 05:34:06 2025: BS 3 completed
Sat Mar 22 05:34:15 2025: BS 1 completed
Sat Mar 22 05:34:20 2025: BS 2 completed
Sat Mar 22 05:34:25 2025: BS 3 completed
Sat Mar 22 05:34:35 2025: BS 1 completed
Sat Mar 22 05:34:40 2025: BS 2 completed
Sat Mar 22 05:34:45 2025: BS 3 completed
Sat Mar 22 05:34:55 2025: BS 1 completed
Sat Mar 22 05:35:00 2025: BS 2 completed
Sat Mar 22 05:35:05 2025: BS 3 completed
Sat Mar 22 05:35:15 2025: BS 1 completed
Sat Mar 22 05:35:20 2025: BS 2 completed
Sat Mar 22 05:35:25 2025: BS 3 completed
Sat Mar 22 05:35:35 2025: BS 1 completed
Sat Mar 22 05:35:40 2025: BS 2 completed
Sat Mar 22 05:35:45 2025: BS 3 completed
Sat Mar 22 05:35:55 2025: BS 1 completed
Sat Mar 22 05:36:00 2025: BS 2 completed
Sat Mar 22 05:36:05 2025: BS 3 completed
Sat Mar 22 05:36:15 2025: BS 1 completed
Sat Mar 22 05:36:20 2025: BS 2 completed
Sat Mar 22 05:36:25 2025: BS 3 completed
Sat Mar 22 05:36:35 2025: BS 1 completed
Sat Mar 22 05:36:40 2025: BS 2 completed
Sat Mar 22 05:36:45 2025: BS 3 completed
Sat Mar 22 05:36:55 2025: BS 1 completed
Sat Mar 22 05:37:00 2025: BS 2 completed
Sat Mar 22 05:37:05 2025: BS 3 completed
Sat Mar 22 05:37:15 2025: BS 1 completed
Sat Mar 22 05:37:20 2025: BS 2 completed
Sat Mar 22 05:37:25 2025: BS 3 completed
Sat Mar 22 05:37:35 2025: BS 1 completed
Sat Mar 22 05:37:40 2025: BS 2 completed
Sat Mar 22 05:37:45 2025: BS 3 completed
Sat Mar 22 05:37:55 2025: BS 1 completed
Sat Mar 22 05:37:59 2025: BS 2 completed
Sat Mar 22 05:38:04 2025: BS 3 completed
Sat Mar 22 05:38:14 2025: BS 1 completed
Sat Mar 22 05:38:19 2025: BS 2 completed
Sat Mar 22 05:38:24 2025: BS 3 completed
Sat Mar 22 05:38:34 2025: BS 1 completed
Sat Mar 22 05:38:39 2025: BS 2 completed
Sat Mar 22 05:38:44 2025: BS 3 completed
Sat Mar 22 05:38:54 2025: BS 1 completed
Sat Mar 22 05:38:59 2025: BS 2 completed
Sat Mar 22 05:39:04 2025: BS 3 completed
Sat Mar 22 05:39:14 2025: BS 1 completed
Sat Mar 22 05:39:19 2025: BS 2 completed
Sat Mar 22 05:39:24 2025: BS 3 completed
Sat Mar 22 05:39:34 2025: BS 1 completed
Sat Mar 22 05:39:39 2025: BS 2 completed
Sat Mar 22 05:39:44 2025: BS 3 completed
Sat Mar 22 05:39:54 2025: BS 1 completed
Sat Mar 22 05:39:59 2025: BS 2 completed
Sat Mar 22 05:40:04 2025: BS 3 completed
Sat Mar 22 05:40:14 2025: BS 1 completed
Sat Mar 22 05:40:19 2025: BS 2 completed
Sat Mar 22 05:40:24 2025: BS 3 completed
Sat Mar 22 05:40:34 2025: BS 1 completed
Sat Mar 22 05:40:39 2025: BS 2 completed
Sat Mar 22 05:40:44 2025: BS 3 completed
Sat Mar 22 05:40:54 2025: BS 1 completed
Sat Mar 22 05:40:59 2025: BS 2 completed
Sat Mar 22 05:41:04 2025: BS 3 completed
Sat Mar 22 05:41:14 2025: BS 1 completed
Sat Mar 22 05:41:19 2025: BS 2 completed
Sat Mar 22 05:41:24 2025: BS 3 completed
Sat Mar 22 05:41:34 2025: BS 1 completed
Sat Mar 22 05:41:39 2025: BS 2 completed
Sat Mar 22 05:41:44 2025: BS 3 completed
Sat Mar 22 05:41:54 2025: BS 1 completed
Sat Mar 22 05:41:59 2025: BS 2 completed
Sat Mar 22 05:42:03 2025: BS 3 completed
Sat Mar 22 05:42:13 2025: BS 1 completed
Sat Mar 22 05:42:18 2025: BS 2 completed
Sat Mar 22 05:42:23 2025: BS 3 completed
Sat Mar 22 05:42:33 2025: BS 1 completed
Sat Mar 22 05:42:38 2025: BS 2 completed
Sat Mar 22 05:42:43 2025: BS 3 completed
Sat Mar 22 05:42:53 2025: BS 1 completed
Sat Mar 22 05:42:58 2025: BS 2 completed
Sat Mar 22 05:43:03 2025: BS 3 completed
Sat Mar 22 05:43:13 2025: BS 1 completed
Sat Mar 22 05:43:18 2025: BS 2 completed
Sat Mar 22 05:43:23 2025: BS 3 completed
Sat Mar 22 05:43:33 2025: BS 1 completed
Sat Mar 22 05:43:38 2025: BS 2 completed
Sat Mar 22 05:43:43 2025: BS 3 completed
Sat Mar 22 05:43:53 2025: BS 1 completed
Sat Mar 22 05:43:58 2025: BS 2 completed
Sat Mar 22 05:44:03 2025: BS 3 completed
Sat Mar 22 05:44:13 2025: BS 1 completed
Sat Mar 22 05:44:18 2025: BS 2 completed
Sat Mar 22 05:44:23 2025: BS 3 completed
Sat Mar 22 05:44:33 2025: BS 1 completed
Sat Mar 22 05:44:38 2025: BS 2 completed
Sat Mar 22 05:44:43 2025: BS 3 completed
Sat Mar 22 05:44:53 2025: BS 1 completed
Sat Mar 22 05:44:58 2025: BS 2 completed
Sat Mar 22 05:45:03 2025: BS 3 completed
Sat Mar 22 05:45:13 2025: BS 1 completed
Sat Mar 22 05:45:18 2025: BS 2 completed
Sat Mar 22 05:45:23 2025: BS 3 completed
Sat Mar 22 05:45:33 2025: BS 1 completed
Sat Mar 22 05:45:38 2025: BS 2 completed
Sat Mar 22 05:45:43 2025: BS 3 completed
Sat Mar 22 05:45:53 2025: BS 1 completed
Sat Mar 22 05:45:58 2025: BS 2 completed
Sat Mar 22 05:46:03 2025: BS 3 completed
Sat Mar 22 05:46:13 2025: BS 1 completed
Sat Mar 22 05:46:17 2025: BS 2 completed
Sat Mar 22 05:46:22 2025: BS 3 completed
Sat Mar 22 05:46:32 2025: BS 1 completed
Sat Mar 22 05:46:37 2025: BS 2 completed
Sat Mar 22 05:46:42 2025: BS 3 completed
Sat Mar 22 05:46:52 2025: BS 1 completed
Sat Mar 22 05:46:57 2025: BS 2 completed
Sat Mar 22 05:47:02 2025: BS 3 completed
Sat Mar 22 05:47:12 2025: BS 1 completed
Sat Mar 22 05:47:17 2025: BS 2 completed
Sat Mar 22 05:47:22 2025: BS 3 completed
Sat Mar 22 05:47:32 2025: BS 1 completed
Sat Mar 22 05:47:37 2025: BS 2 completed
Sat Mar 22 05:47:42 2025: BS 3 completed
Sat Mar 22 05:47:52 2025: BS 1 completed
Sat Mar 22 05:47:57 2025: BS 2 completed
Sat Mar 22 05:48:02 2025: BS 3 completed
Sat Mar 22 05:48:12 2025: BS 1 completed
Sat Mar 22 05:48:17 2025: BS 2 completed
Sat Mar 22 05:48:22 2025: BS 3 completed
Sat Mar 22 05:48:32 2025: BS 1 completed
Sat Mar 22 05:48:37 2025: BS 2 completed
Sat Mar 22 05:48:42 2025: BS 3 completed
Sat Mar 22 05:48:52 2025: BS 1 completed
Sat Mar 22 05:48:57 2025: BS 2 completed
Sat Mar 22 05:49:02 2025: BS 3 completed
Sat Mar 22 05:49:12 2025: BS 1 completed
Sat Mar 22 05:49:17 2025: BS 2 completed
Sat Mar 22 05:49:22 2025: BS 3 completed
Sat Mar 22 05:49:32 2025: BS 1 completed
Sat Mar 22 05:49:37 2025: BS 2 completed
Sat Mar 22 05:49:42 2025: BS 3 completed
Sat Mar 22 05:49:52 2025: BS 1 completed
Sat Mar 22 05:49:57 2025: BS 2 completed
Sat Mar 22 05:50:02 2025: BS 3 completed
Sat Mar 22 05:50:12 2025: BS 1 completed
Sat Mar 22 05:50:17 2025: BS 2 completed
Sat Mar 22 05:50:22 2025: BS 3 completed
Sat Mar 22 05:50:32 2025: BS 1 completed
Sat Mar 22 05:50:37 2025: BS 2 completed
Sat Mar 22 05:50:41 2025: BS 3 completed
Sat Mar 22 05:50:51 2025: BS 1 completed
Sat Mar 22 05:50:56 2025: BS 2 completed
Sat Mar 22 05:51:01 2025: BS 3 completed
Sat Mar 22 05:51:11 2025: BS 1 completed
Sat Mar 22 05:51:16 2025: BS 2 completed
Sat Mar 22 05:51:21 2025: BS 3 completed
Sat Mar 22 05:51:31 2025: BS 1 completed
Sat Mar 22 05:51:36 2025: BS 2 completed
Sat Mar 22 05:51:41 2025: BS 3 completed
Sat Mar 22 05:51:51 2025: BS 1 completed
Sat Mar 22 05:51:56 2025: BS 2 completed
Sat Mar 22 05:52:01 2025: BS 3 completed
Sat Mar 22 05:52:11 2025: BS 1 completed
Sat Mar 22 05:52:16 2025: BS 2 completed
Sat Mar 22 05:52:21 2025: BS 3 completed
Sat Mar 22 05:52:31 2025: BS 1 completed
Sat Mar 22 05:52:36 2025: BS 2 completed
Sat Mar 22 05:52:41 2025: BS 3 completed
Sat Mar 22 05:52:51 2025: BS 1 completed
Sat Mar 22 05:52:56 2025: BS 2 completed
Sat Mar 22 05:53:01 2025: BS 3 completed
Sat Mar 22 05:53:11 2025: BS 1 completed
Sat Mar 22 05:53:16 2025: BS 2 completed
Sat Mar 22 05:53:21 2025: BS 3 completed
Sat Mar 22 05:53:31 2025: BS 1 completed
Sat Mar 22 05:53:36 2025: BS 2 completed
Sat Mar 22 05:53:41 2025: BS 3 completed
Sat Mar 22 05:53:51 2025: BS 1 completed
Sat Mar 22 05:53:56 2025: BS 2 completed
Sat Mar 22 05:54:01 2025: BS 3 completed
Sat Mar 22 05:54:11 2025: BS 1 completed
Sat Mar 22 05:54:16 2025: BS 2 completed
Sat Mar 22 05:54:21 2025: BS 3 completed
Sat Mar 22 05:54:31 2025: BS 1 completed
Sat Mar 22 05:54:36 2025: BS 2 completed
Sat Mar 22 05:54:41 2025: BS 3 completed
Sat Mar 22 05:54:51 2025: BS 1 completed
Sat Mar 22 05:54:56 2025: BS 2 completed
Sat Mar 22 05:55:01 2025: BS 3 completed
Sat Mar 22 05:55:11 2025: BS 1 completed
Sat Mar 22 05:55:15 2025: BS 2 completed
Sat Mar 22 05:55:20 2025: BS 3 completed
Sat Mar 22 05:55:30 2025: BS 1 completed
Sat Mar 22 05:55:35 2025: BS 2 completed
Sat Mar 22 05:55:40 2025: BS 3 completed
Sat Mar 22 05:55:50 2025: BS 1 completed
Sat Mar 22 05:55:55 2025: BS 2 completed
Sat Mar 22 05:56:00 2025: BS 3 completed
Sat Mar 22 05:56:10 2025: BS 1 completed
Sat Mar 22 05:56:15 2025: BS 2 completed
Sat Mar 22 05:56:20 2025: BS 3 completed
Sat Mar 22 05:56:30 2025: BS 1 completed
Sat Mar 22 05:56:35 2025: BS 2 completed
Sat Mar 22 05:56:40 2025: BS 3 completed
Sat Mar 22 05:56:50 2025: BS 1 completed
Sat Mar 22 05:56:55 2025: BS 2 completed
Sat Mar 22 05:57:00 2025: BS 3 completed
Sat Mar 22 05:57:10 2025: BS 1 completed
Sat Mar 22 05:57:15 2025: BS 2 completed
Sat Mar 22 05:57:20 2025: BS 3 completed
Sat Mar 22 05:57:30 2025: BS 1 completed
Sat Mar 22 05:57:35 2025: BS 2 completed
Sat Mar 22 05:57:40 2025: BS 3 completed
Sat Mar 22 05:57:50 2025: BS 1 completed
Sat Mar 22 05:57:55 2025: BS 2 completed
Sat Mar 22 05:58:00 2025: BS 3 completed
Sat Mar 22 05:58:10 2025: BS 1 completed
Sat Mar 22 05:58:15 2025: BS 2 completed
Sat Mar 22 05:58:20 2025: BS 3 completed
Sat Mar 22 05:58:30 2025: BS 1 completed
Sat Mar 22 05:58:35 2025: BS 2 completed
Sat Mar 22 05:58:40 2025: BS 3 completed
Sat Mar 22 05:58:50 2025: BS 1 completed
Sat Mar 22 05:58:55 2025: BS 2 completed
Sat Mar 22 05:59:00 2025: BS 3 completed
Sat Mar 22 05:59:10 2025: BS 1 completed
Sat Mar 22 05:59:15 2025: BS 2 completed
Sat Mar 22 05:59:20 2025: BS 3 completed
Sat Mar 22 05:59:30 2025: BS 1 completed
Sat Mar 22 05:59:35 2025: BS 2 completed
Sat Mar 22 05:59:40 2025: BS 3 completed
Sat Mar 22 05:59:50 2025: BS 1 completed
Sat Mar 22 05:59:55 2025: BS 2 completed
Sat Mar 22 06:00:00 2025: BS 3 completed
Sat Mar 22 06:00:09 2025: BS 1 completed
Sat Mar 22 06:00:14 2025: BS 2 completed
Sat Mar 22 06:00:19 2025: BS 3 completed
Sat Mar 22 06:00:29 2025: BS 1 completed
Sat Mar 22 06:00:34 2025: BS 2 completed
Sat Mar 22 06:00:39 2025: BS 3 completed
Sat Mar 22 06:00:49 2025: BS 1 completed
Sat Mar 22 06:00:54 2025: BS 2 completed
Sat Mar 22 06:00:59 2025: BS 3 completed
Sat Mar 22 06:01:09 2025: BS 1 completed
Sat Mar 22 06:01:14 2025: BS 2 completed
Sat Mar 22 06:01:19 2025: BS 3 completed
Sat Mar 22 06:01:29 2025: BS 1 completed
Sat Mar 22 06:01:34 2025: BS 2 completed
Sat Mar 22 06:01:39 2025: BS 3 completed
Sat Mar 22 06:01:49 2025: BS 1 completed
Sat Mar 22 06:01:54 2025: BS 2 completed
Sat Mar 22 06:01:59 2025: BS 3 completed
Sat Mar 22 06:02:09 2025: BS 1 completed
Sat Mar 22 06:02:14 2025: BS 2 completed
Sat Mar 22 06:02:19 2025: BS 3 completed
Sat Mar 22 06:02:29 2025: BS 1 completed
Sat Mar 22 06:02:34 2025: BS 2 completed
Sat Mar 22 06:02:39 2025: BS 3 completed
Sat Mar 22 06:02:49 2025: BS 1 completed
Sat Mar 22 06:02:54 2025: BS 2 completed
Sat Mar 22 06:02:59 2025: BS 3 completed
Sat Mar 22 06:03:09 2025: BS 1 completed
Sat Mar 22 06:03:14 2025: BS 2 completed
Sat Mar 22 06:03:19 2025: BS 3 completed
Sat Mar 22 06:03:29 2025: BS 1 completed
Sat Mar 22 06:03:34 2025: BS 2 completed
Sat Mar 22 06:03:39 2025: BS 3 completed
Sat Mar 22 06:03:49 2025: BS 1 completed
Sat Mar 22 06:03:54 2025: BS 2 completed
Sat Mar 22 06:03:59 2025: BS 3 completed
Sat Mar 22 06:04:09 2025: BS 1 completed
Sat Mar 22 06:04:14 2025: BS 2 completed
Sat Mar 22 06:04:19 2025: BS 3 completed
Sat Mar 22 06:04:29 2025: BS 1 completed
Sat Mar 22 06:04:34 2025: BS 2 completed
Sat Mar 22 06:04:39 2025: BS 3 completed
Sat Mar 22 06:04:49 2025: BS 1 completed
Sat Mar 22 06:04:54 2025: BS 2 completed
Sat Mar 22 06:04:59 2025: BS 3 completed
Sat Mar 22 06:05:09 2025: BS 1 completed
Sat Mar 22 06:05:14 2025: BS 2 completed
Sat Mar 22 06:05:18 2025: BS 3 completed
Sat Mar 22 06:05:28 2025: BS 1 completed
Sat Mar 22 06:05:33 2025: BS 2 completed
Sat Mar 22 06:05:38 2025: BS 3 completed
Sat Mar 22 06:05:48 2025: BS 1 completed
Sat Mar 22 06:05:53 2025: BS 2 completed
Sat Mar 22 06:05:58 2025: BS 3 completed
Sat Mar 22 06:06:08 2025: BS 1 completed
Sat Mar 22 06:06:13 2025: BS 2 completed
Sat Mar 22 06:06:18 2025: BS 3 completed
Sat Mar 22 06:06:28 2025: BS 1 completed
Sat Mar 22 06:06:33 2025: BS 2 completed
Sat Mar 22 06:06:38 2025: BS 3 completed
Sat Mar 22 06:06:48 2025: BS 1 completed
Sat Mar 22 06:06:53 2025: BS 2 completed
Sat Mar 22 06:06:58 2025: BS 3 completed
Sat Mar 22 06:07:08 2025: BS 1 completed
Sat Mar 22 06:07:13 2025: BS 2 completed
Sat Mar 22 06:07:18 2025: BS 3 completed
Sat Mar 22 06:07:28 2025: BS 1 completed
Sat Mar 22 06:07:33 2025: BS 2 completed
Sat Mar 22 06:07:38 2025: BS 3 completed
Sat Mar 22 06:07:48 2025: BS 1 completed
Sat Mar 22 06:07:53 2025: BS 2 completed
Sat Mar 22 06:07:58 2025: BS 3 completed
Sat Mar 22 06:08:08 2025: BS 1 completed
Sat Mar 22 06:08:13 2025: BS 2 completed
Sat Mar 22 06:08:18 2025: BS 3 completed
Sat Mar 22 06:08:28 2025: BS 1 completed
Sat Mar 22 06:08:33 2025: BS 2 completed
Sat Mar 22 06:08:38 2025: BS 3 completed
Sat Mar 22 06:08:48 2025: BS 1 completed
Sat Mar 22 06:08:53 2025: BS 2 completed
Sat Mar 22 06:08:58 2025: BS 3 completed
Sat Mar 22 06:09:08 2025: BS 1 completed
Sat Mar 22 06:09:13 2025: BS 2 completed
Sat Mar 22 06:09:18 2025: BS 3 completed
Sat Mar 22 06:09:28 2025: BS 1 completed
Sat Mar 22 06:09:33 2025: BS 2 completed
Sat Mar 22 06:09:38 2025: BS 3 completed
Sat Mar 22 06:09:48 2025: BS 1 completed
Sat Mar 22 06:09:53 2025: BS 2 completed
Sat Mar 22 06:09:58 2025: BS 3 completed
Sat Mar 22 06:10:08 2025: BS 1 completed
Sat Mar 22 06:10:13 2025: BS 2 completed
Sat Mar 22 06:10:18 2025: BS 3 completed
Sat Mar 22 06:10:28 2025: BS 1 completed
Sat Mar 22 06:10:33 2025: BS 2 completed
Sat Mar 22 06:10:38 2025: BS 3 completed
Sat Mar 22 06:10:48 2025: BS 1 completed
Sat Mar 22 06:10:52 2025: BS 2 completed
Sat Mar 22 06:10:57 2025: BS 3 completed
Sat Mar 22 06:11:07 2025: BS 1 completed
Sat Mar 22 06:11:12 2025: BS 2 completed
Sat Mar 22 06:11:17 2025: BS 3 completed
Sat Mar 22 06:11:27 2025: BS 1 completed
Sat Mar 22 06:11:32 2025: BS 2 completed
Sat Mar 22 06:11:37 2025: BS 3 completed
Sat Mar 22 06:11:47 2025: BS 1 completed
Sat Mar 22 06:11:52 2025: BS 2 completed
Sat Mar 22 06:11:57 2025: BS 3 completed
Sat Mar 22 06:12:07 2025: BS 1 completed
Sat Mar 22 06:12:12 2025: BS 2 completed
Sat Mar 22 06:12:17 2025: BS 3 completed
Sat Mar 22 06:12:27 2025: BS 1 completed
Sat Mar 22 06:12:32 2025: BS 2 completed
Sat Mar 22 06:12:37 2025: BS 3 completed
Sat Mar 22 06:12:47 2025: BS 1 completed
Sat Mar 22 06:12:52 2025: BS 2 completed
Sat Mar 22 06:12:57 2025: BS 3 completed
Sat Mar 22 06:13:07 2025: BS 1 completed
Sat Mar 22 06:13:12 2025: BS 2 completed
Sat Mar 22 06:13:17 2025: BS 3 completed
Sat Mar 22 06:13:27 2025: BS 1 completed
Sat Mar 22 06:13:32 2025: BS 2 completed
Sat Mar 22 06:13:37 2025: BS 3 completed
Sat Mar 22 06:13:47 2025: BS 1 completed
Sat Mar 22 06:13:52 2025: BS 2 completed
Sat Mar 22 06:13:57 2025: BS 3 completed
Sat Mar 22 06:14:07 2025: BS 1 completed
Sat Mar 22 06:14:12 2025: BS 2 completed
Sat Mar 22 06:14:17 2025: BS 3 completed
Sat Mar 22 06:14:27 2025: BS 1 completed
Sat Mar 22 06:14:32 2025: BS 2 completed
Sat Mar 22 06:14:37 2025: BS 3 completed
Sat Mar 22 06:14:47 2025: BS 1 completed
Sat Mar 22 06:14:52 2025: BS 2 completed
Sat Mar 22 06:14:57 2025: BS 3 completed
Sat Mar 22 06:15:07 2025: BS 1 completed
Sat Mar 22 06:15:12 2025: BS 2 completed
Sat Mar 22 06:15:17 2025: BS 3 completed
Sat Mar 22 06:15:27 2025: BS 1 completed
Sat Mar 22 06:15:32 2025: BS 2 completed
Sat Mar 22 06:15:37 2025: BS 3 completed
Sat Mar 22 06:15:47 2025: BS 1 completed
Sat Mar 22 06:15:52 2025: BS 2 completed
Sat Mar 22 06:15:57 2025: BS 3 completed
Sat Mar 22 06:16:07 2025: BS 1 completed
Sat Mar 22 06:16:12 2025: BS 2 completed
Sat Mar 22 06:16:17 2025: BS 3 completed
Sat Mar 22 06:16:27 2025: BS 1 completed
Sat Mar 22 06:16:32 2025: BS 2 completed
Sat Mar 22 06:16:37 2025: BS 3 completed
Sat Mar 22 06:16:47 2025: BS 1 completed
Sat Mar 22 06:16:52 2025: BS 2 completed
Sat Mar 22 06:16:56 2025: BS 3 completed
Sat Mar 22 06:17:06 2025: BS 1 completed
Sat Mar 22 06:17:11 2025: BS 2 completed
Sat Mar 22 06:17:16 2025: BS 3 completed
Sat Mar 22 06:17:26 2025: BS 1 completed
Sat Mar 22 06:17:31 2025: BS 2 completed
Sat Mar 22 06:17:36 2025: BS 3 completed
Sat Mar 22 06:17:46 2025: BS 1 completed
Sat Mar 22 06:17:51 2025: BS 2 completed
Sat Mar 22 06:17:56 2025: BS 3 completed
Sat Mar 22 06:18:06 2025: BS 1 completed
Sat Mar 22 06:18:11 2025: BS 2 completed
Sat Mar 22 06:18:16 2025: BS 3 completed
Sat Mar 22 06:18:26 2025: BS 1 completed
Sat Mar 22 06:18:31 2025: BS 2 completed
Sat Mar 22 06:18:36 2025: BS 3 completed
Sat Mar 22 06:18:46 2025: BS 1 completed
Sat Mar 22 06:18:51 2025: BS 2 completed
Sat Mar 22 06:18:56 2025: BS 3 completed
Sat Mar 22 06:19:06 2025: BS 1 completed
Sat Mar 22 06:19:11 2025: BS 2 completed
Sat Mar 22 06:19:16 2025: BS 3 completed
Sat Mar 22 06:19:26 2025: BS 1 completed
Sat Mar 22 06:19:31 2025: BS 2 completed
Sat Mar 22 06:19:36 2025: BS 3 completed
Sat Mar 22 06:19:46 2025: BS 1 completed
Sat Mar 22 06:19:51 2025: BS 2 completed
Sat Mar 22 06:19:56 2025: BS 3 completed
Sat Mar 22 06:20:06 2025: BS 1 completed
Sat Mar 22 06:20:11 2025: BS 2 completed
Sat Mar 22 06:20:16 2025: BS 3 completed
Sat Mar 22 06:20:26 2025: BS 1 completed
Sat Mar 22 06:20:31 2025: BS 2 completed
Sat Mar 22 06:20:36 2025: BS 3 completed
Sat Mar 22 06:20:46 2025: BS 1 completed
Sat Mar 22 06:20:51 2025: BS 2 completed
Sat Mar 22 06:20:56 2025: BS 3 completed
Sat Mar 22 06:21:06 2025: BS 1 completed
Sat Mar 22 06:21:11 2025: BS 2 completed
Sat Mar 22 06:21:16 2025: BS 3 completed
Sat Mar 22 06:21:26 2025: BS 1 completed
Sat Mar 22 06:21:31 2025: BS 2 completed
Sat Mar 22 06:21:36 2025: BS 3 completed
Sat Mar 22 06:21:46 2025: BS 1 completed
Sat Mar 22 06:21:51 2025: BS 2 completed
Sat Mar 22 06:21:56 2025: BS 3 completed
Sat Mar 22 06:22:06 2025: BS 1 completed
Sat Mar 22 06:22:11 2025: BS 2 completed
Sat Mar 22 06:22:16 2025: BS 3 completed
Sat Mar 22 06:22:26 2025: BS 1 completed
Sat Mar 22 06:22:31 2025: BS 2 completed
Sat Mar 22 06:22:36 2025: BS 3 completed
Sat Mar 22 06:22:46 2025: BS 1 completed
Sat Mar 22 06:22:51 2025: BS 2 completed
Sat Mar 22 06:22:56 2025: BS 3 completed
Sat Mar 22 06:23:06 2025: BS 1 completed
Sat Mar 22 06:23:11 2025: BS 2 completed
Sat Mar 22 06:23:16 2025: BS 3 completed
Sat Mar 22 06:23:26 2025: BS 1 completed
Sat Mar 22 06:23:30 2025: BS 2 completed
Sat Mar 22 06:23:35 2025: BS 3 completed
Sat Mar 22 06:23:45 2025: BS 1 completed
Sat Mar 22 06:23:50 2025: BS 2 completed
Sat Mar 22 06:23:55 2025: BS 3 completed
Sat Mar 22 06:24:05 2025: BS 1 completed
Sat Mar 22 06:24:10 2025: BS 2 completed
Sat Mar 22 06:24:15 2025: BS 3 completed
Sat Mar 22 06:24:25 2025: BS 1 completed
Sat Mar 22 06:24:30 2025: BS 2 completed
Sat Mar 22 06:24:35 2025: BS 3 completed
Sat Mar 22 06:24:45 2025: BS 1 completed
Sat Mar 22 06:24:50 2025: BS 2 completed
Sat Mar 22 06:24:55 2025: BS 3 completed
Sat Mar 22 06:25:05 2025: BS 1 completed
Sat Mar 22 06:25:10 2025: BS 2 completed
Sat Mar 22 06:25:15 2025: BS 3 completed
Sat Mar 22 06:25:25 2025: BS 1 completed
Sat Mar 22 06:25:30 2025: BS 2 completed
Sat Mar 22 06:25:35 2025: BS 3 completed
Sat Mar 22 06:25:45 2025: BS 1 completed
Sat Mar 22 06:25:50 2025: BS 2 completed
Sat Mar 22 06:25:55 2025: BS 3 completed
Sat Mar 22 06:26:05 2025: BS 1 completed
Sat Mar 22 06:26:10 2025: BS 2 completed
Sat Mar 22 06:26:15 2025: BS 3 completed
Sat Mar 22 06:26:25 2025: BS 1 completed
Sat Mar 22 06:26:30 2025: BS 2 completed
Sat Mar 22 06:26:35 2025: BS 3 completed
Sat Mar 22 06:26:45 2025: BS 1 completed
Sat Mar 22 06:26:50 2025: BS 2 completed
Sat Mar 22 06:26:55 2025: BS 3 completed
Sat Mar 22 06:27:05 2025: BS 1 completed
Sat Mar 22 06:27:10 2025: BS 2 completed
Sat Mar 22 06:27:15 2025: BS 3 completed
Sat Mar 22 06:27:25 2025: BS 1 completed
Sat Mar 22 06:27:30 2025: BS 2 completed
Sat Mar 22 06:27:35 2025: BS 3 completed
Sat Mar 22 06:27:45 2025: BS 1 completed
Sat Mar 22 06:27:50 2025: BS 2 completed
Sat Mar 22 06:27:55 2025: BS 3 completed
Sat Mar 22 06:28:05 2025: BS 1 completed
Sat Mar 22 06:28:10 2025: BS 2 completed
Sat Mar 22 06:28:15 2025: BS 3 completed
Sat Mar 22 06:28:25 2025: BS 1 completed
Sat Mar 22 06:28:30 2025: BS 2 completed
Sat Mar 22 06:28:35 2025: BS 3 completed
Sat Mar 22 06:28:45 2025: BS 1 completed
Sat Mar 22 06:28:50 2025: BS 2 completed
Sat Mar 22 06:28:55 2025: BS 3 completed
Sat Mar 22 06:29:05 2025: BS 1 completed
Sat Mar 22 06:29:10 2025: BS 2 completed
Sat Mar 22 06:29:15 2025: BS 3 completed
Sat Mar 22 06:29:25 2025: BS 1 completed
Sat Mar 22 06:29:30 2025: BS 2 completed
Sat Mar 22 06:29:35 2025: BS 3 completed
Sat Mar 22 06:29:45 2025: BS 1 completed
Sat Mar 22 06:29:50 2025: BS 2 completed
Sat Mar 22 06:29:55 2025: BS 3 completed
Sat Mar 22 06:30:05 2025: BS 1 completed
Sat Mar 22 06:30:10 2025: BS 2 completed
Sat Mar 22 06:30:15 2025: BS 3 completed
Sat Mar 22 06:30:25 2025: BS 1 completed
Sat Mar 22 06:30:30 2025: BS 2 completed
Sat Mar 22 06:30:35 2025: BS 3 completed
Sat Mar 22 06:30:45 2025: BS 1 completed
Sat Mar 22 06:30:50 2025: BS 2 completed
Sat Mar 22 06:30:55 2025: BS 3 completed
Sat Mar 22 06:31:04 2025: BS 1 completed
Sat Mar 22 06:31:09 2025: BS 2 completed
Sat Mar 22 06:31:14 2025: BS 3 completed
Sat Mar 22 06:31:24 2025: BS 1 completed
Sat Mar 22 06:31:29 2025: BS 2 completed
Sat Mar 22 06:31:34 2025: BS 3 completed
Sat Mar 22 06:31:44 2025: BS 1 completed
Sat Mar 22 06:31:49 2025: BS 2 completed
Sat Mar 22 06:31:54 2025: BS 3 completed
Sat Mar 22 06:32:04 2025: BS 1 completed
Sat Mar 22 06:32:09 2025: BS 2 completed
Sat Mar 22 06:32:14 2025: BS 3 completed
Sat Mar 22 06:32:24 2025: BS 1 completed
Sat Mar 22 06:32:29 2025: BS 2 completed
Sat Mar 22 06:32:34 2025: BS 3 completed
Sat Mar 22 06:32:44 2025: BS 1 completed
Sat Mar 22 06:32:49 2025: BS 2 completed
Sat Mar 22 06:32:54 2025: BS 3 completed
Sat Mar 22 06:33:04 2025: BS 1 completed
Sat Mar 22 06:33:09 2025: BS 2 completed
Sat Mar 22 06:33:14 2025: BS 3 completed
Sat Mar 22 06:33:24 2025: BS 1 completed
Sat Mar 22 06:33:29 2025: BS 2 completed
Sat Mar 22 06:33:34 2025: BS 3 completed
Sat Mar 22 06:33:44 2025: BS 1 completed
Sat Mar 22 06:33:49 2025: BS 2 completed
Sat Mar 22 06:33:54 2025: BS 3 completed
Sat Mar 22 06:34:04 2025: BS 1 completed
Sat Mar 22 06:34:09 2025: BS 2 completed
Sat Mar 22 06:34:14 2025: BS 3 completed
Sat Mar 22 06:34:24 2025: BS 1 completed
Sat Mar 22 06:34:29 2025: BS 2 completed
Sat Mar 22 06:34:34 2025: BS 3 completed
Sat Mar 22 06:34:44 2025: BS 1 completed
Sat Mar 22 06:34:49 2025: BS 2 completed
Sat Mar 22 06:34:54 2025: BS 3 completed
Sat Mar 22 06:35:04 2025: BS 1 completed
Sat Mar 22 06:35:09 2025: BS 2 completed
Sat Mar 22 06:35:14 2025: BS 3 completed
Sat Mar 22 06:35:24 2025: BS 1 completed
Sat Mar 22 06:35:29 2025: BS 2 completed
Sat Mar 22 06:35:34 2025: BS 3 completed
Sat Mar 22 06:35:44 2025: BS 1 completed
Sat Mar 22 06:35:49 2025: BS 2 completed
Sat Mar 22 06:35:54 2025: BS 3 completed
Sat Mar 22 06:36:04 2025: BS 1 completed
Sat Mar 22 06:36:09 2025: BS 2 completed
Sat Mar 22 06:36:14 2025: BS 3 completed
Sat Mar 22 06:36:24 2025: BS 1 completed
Sat Mar 22 06:36:29 2025: BS 2 completed
Sat Mar 22 06:36:34 2025: BS 3 completed
Sat Mar 22 06:36:44 2025: BS 1 completed
Sat Mar 22 06:36:49 2025: BS 2 completed
Sat Mar 22 06:36:54 2025: BS 3 completed
Sat Mar 22 06:37:04 2025: BS 1 completed
Sat Mar 22 06:37:09 2025: BS 2 completed
Sat Mar 22 06:37:14 2025: BS 3 completed
Sat Mar 22 06:37:24 2025: BS 1 completed
Sat Mar 22 06:37:29 2025: BS 2 completed
Sat Mar 22 06:37:34 2025: BS 3 completed
Sat Mar 22 06:37:44 2025: BS 1 completed
Sat Mar 22 06:37:49 2025: BS 2 completed
Sat Mar 22 06:37:54 2025: BS 3 completed
Sat Mar 22 06:38:04 2025: BS 1 completed
Sat Mar 22 06:38:09 2025: BS 2 completed
Sat Mar 22 06:38:14 2025: BS 3 completed
Sat Mar 22 06:38:24 2025: BS 1 completed
Sat Mar 22 06:38:29 2025: BS 2 completed
Sat Mar 22 06:38:34 2025: BS 3 completed
Sat Mar 22 06:38:44 2025: BS 1 completed
Sat Mar 22 06:38:49 2025: BS 2 completed
Sat Mar 22 06:38:54 2025: BS 3 completed
Sat Mar 22 06:39:04 2025: BS 1 completed
Sat Mar 22 06:39:09 2025: BS 2 completed
Sat Mar 22 06:39:14 2025: BS 3 completed
Sat Mar 22 06:39:24 2025: BS 1 completed
Sat Mar 22 06:39:29 2025: BS 2 completed
Sat Mar 22 06:39:34 2025: BS 3 completed
Sat Mar 22 06:39:43 2025: BS 1 completed
Sat Mar 22 06:39:48 2025: BS 2 completed
Sat Mar 22 06:39:53 2025: BS 3 completed
Sat Mar 22 06:40:03 2025: BS 1 completed
Sat Mar 22 06:40:08 2025: BS 2 completed
Sat Mar 22 06:40:13 2025: BS 3 completed
Sat Mar 22 06:40:23 2025: BS 1 completed
Sat Mar 22 06:40:28 2025: BS 2 completed
Sat Mar 22 06:40:33 2025: BS 3 completed
Sat Mar 22 06:40:43 2025: BS 1 completed
Sat Mar 22 06:40:48 2025: BS 2 completed
Sat Mar 22 06:40:53 2025: BS 3 completed
Sat Mar 22 06:41:03 2025: BS 1 completed
Sat Mar 22 06:41:08 2025: BS 2 completed
Sat Mar 22 06:41:13 2025: BS 3 completed
Sat Mar 22 06:41:23 2025: BS 1 completed
Sat Mar 22 06:41:28 2025: BS 2 completed
Sat Mar 22 06:41:33 2025: BS 3 completed
Sat Mar 22 06:41:43 2025: BS 1 completed
Sat Mar 22 06:41:48 2025: BS 2 completed
Sat Mar 22 06:41:53 2025: BS 3 completed
Sat Mar 22 06:42:03 2025: BS 1 completed
Sat Mar 22 06:42:08 2025: BS 2 completed
Sat Mar 22 06:42:13 2025: BS 3 completed
Sat Mar 22 06:42:23 2025: BS 1 completed
Sat Mar 22 06:42:28 2025: BS 2 completed
Sat Mar 22 06:42:33 2025: BS 3 completed
Sat Mar 22 06:42:43 2025: BS 1 completed
Sat Mar 22 06:42:48 2025: BS 2 completed
Sat Mar 22 06:42:53 2025: BS 3 completed
Sat Mar 22 06:43:03 2025: BS 1 completed
Sat Mar 22 06:43:08 2025: BS 2 completed
Sat Mar 22 06:43:13 2025: BS 3 completed
Sat Mar 22 06:43:23 2025: BS 1 completed
Sat Mar 22 06:43:28 2025: BS 2 completed
Sat Mar 22 06:43:33 2025: BS 3 completed
Sat Mar 22 06:43:43 2025: BS 1 completed
Sat Mar 22 06:43:48 2025: BS 2 completed
Sat Mar 22 06:43:53 2025: BS 3 completed
Sat Mar 22 06:44:03 2025: BS 1 completed
Sat Mar 22 06:44:08 2025: BS 2 completed
Sat Mar 22 06:44:13 2025: BS 3 completed
Sat Mar 22 06:44:23 2025: BS 1 completed
Sat Mar 22 06:44:28 2025: BS 2 completed
Sat Mar 22 06:44:33 2025: BS 3 completed
Sat Mar 22 06:44:43 2025: BS 1 completed
Sat Mar 22 06:44:48 2025: BS 2 completed
Sat Mar 22 06:44:53 2025: BS 3 completed
Sat Mar 22 06:45:03 2025: BS 1 completed
Sat Mar 22 06:45:08 2025: BS 2 completed
Sat Mar 22 06:45:13 2025: BS 3 completed
Sat Mar 22 06:45:23 2025: BS 1 completed
Sat Mar 22 06:45:28 2025: BS 2 completed
Sat Mar 22 06:45:33 2025: BS 3 completed
Sat Mar 22 06:45:43 2025: BS 1 completed
Sat Mar 22 06:45:48 2025: BS 2 completed
Sat Mar 22 06:45:53 2025: BS 3 completed
Sat Mar 22 06:46:03 2025: BS 1 completed
Sat Mar 22 06:46:08 2025: BS 2 completed
Sat Mar 22 06:46:13 2025: BS 3 completed
Sat Mar 22 06:46:23 2025: BS 1 completed
Sat Mar 22 06:46:28 2025: BS 2 completed
Sat Mar 22 06:46:33 2025: BS 3 completed
Sat Mar 22 06:46:43 2025: BS 1 completed
Sat Mar 22 06:46:48 2025: BS 2 completed
Sat Mar 22 06:46:53 2025: BS 3 completed
Sat Mar 22 06:47:03 2025: BS 1 completed
Sat Mar 22 06:47:08 2025: BS 2 completed
Sat Mar 22 06:47:13 2025: BS 3 completed
Sat Mar 22 06:47:23 2025: BS 1 completed
Sat Mar 22 06:47:28 2025: BS 2 completed
Sat Mar 22 06:47:33 2025: BS 3 completed
Sat Mar 22 06:47:43 2025: BS 1 completed
Sat Mar 22 06:47:48 2025: BS 2 completed
Sat Mar 22 06:47:53 2025: BS 3 completed
Sat Mar 22 06:48:03 2025: BS 1 completed
Sat Mar 22 06:48:08 2025: BS 2 completed
Sat Mar 22 06:48:13 2025: BS 3 completed
Sat Mar 22 06:48:23 2025: BS 1 completed
Sat Mar 22 06:48:28 2025: BS 2 completed
Sat Mar 22 06:48:33 2025: BS 3 completed
Sat Mar 22 06:48:43 2025: BS 1 completed
Sat Mar 22 06:48:48 2025: BS 2 completed
Sat Mar 22 06:48:53 2025: BS 3 completed
Sat Mar 22 06:49:03 2025: BS 1 completed
Sat Mar 22 06:49:08 2025: BS 2 completed
Sat Mar 22 06:49:13 2025: BS 3 completed
Sat Mar 22 06:49:23 2025: BS 1 completed
Sat Mar 22 06:49:28 2025: BS 2 completed
Sat Mar 22 06:49:33 2025: BS 3 completed
Sat Mar 22 06:49:43 2025: BS 1 completed
Sat Mar 22 06:49:48 2025: BS 2 completed
Sat Mar 22 06:49:53 2025: BS 3 completed
Sat Mar 22 06:50:03 2025: BS 1 completed
Sat Mar 22 06:50:08 2025: BS 2 completed
Sat Mar 22 06:50:13 2025: BS 3 completed
Sat Mar 22 06:50:23 2025: BS 1 completed
Sat Mar 22 06:50:28 2025: BS 2 completed
Sat Mar 22 06:50:33 2025: BS 3 completed
Sat Mar 22 06:50:43 2025: BS 1 completed
Sat Mar 22 06:50:47 2025: BS 2 completed
Sat Mar 22 06:50:52 2025: BS 3 completed
Sat Mar 22 06:51:02 2025: BS 1 completed
Sat Mar 22 06:51:07 2025: BS 2 completed
Sat Mar 22 06:51:12 2025: BS 3 completed
Sat Mar 22 06:51:22 2025: BS 1 completed
Sat Mar 22 06:51:27 2025: BS 2 completed
Sat Mar 22 06:51:32 2025: BS 3 completed
Sat Mar 22 06:51:42 2025: BS 1 completed
Sat Mar 22 06:51:47 2025: BS 2 completed
Sat Mar 22 06:51:52 2025: BS 3 completed
Sat Mar 22 06:52:02 2025: BS 1 completed
Sat Mar 22 06:52:07 2025: BS 2 completed
Sat Mar 22 06:52:12 2025: BS 3 completed
Sat Mar 22 06:52:22 2025: BS 1 completed
Sat Mar 22 06:52:27 2025: BS 2 completed
Sat Mar 22 06:52:32 2025: BS 3 completed
Sat Mar 22 06:52:42 2025: BS 1 completed
Sat Mar 22 06:52:47 2025: BS 2 completed
Sat Mar 22 06:52:52 2025: BS 3 completed
Sat Mar 22 06:53:02 2025: BS 1 completed
Sat Mar 22 06:53:07 2025: BS 2 completed
Sat Mar 22 06:53:12 2025: BS 3 completed
Sat Mar 22 06:53:22 2025: BS 1 completed
Sat Mar 22 06:53:27 2025: BS 2 completed
Sat Mar 22 06:53:32 2025: BS 3 completed
Sat Mar 22 06:53:42 2025: BS 1 completed
Sat Mar 22 06:53:47 2025: BS 2 completed
Sat Mar 22 06:53:52 2025: BS 3 completed
Sat Mar 22 06:54:02 2025: BS 1 completed
Sat Mar 22 06:54:07 2025: BS 2 completed
Sat Mar 22 06:54:12 2025: BS 3 completed
Sat Mar 22 06:54:22 2025: BS 1 completed
Sat Mar 22 06:54:27 2025: BS 2 completed
Sat Mar 22 06:54:32 2025: BS 3 completed
Sat Mar 22 06:54:42 2025: BS 1 completed
Sat Mar 22 06:54:47 2025: BS 2 completed
Sat Mar 22 06:54:52 2025: BS 3 completed
Sat Mar 22 06:55:02 2025: BS 1 completed
Sat Mar 22 06:55:07 2025: BS 2 completed
Sat Mar 22 06:55:12 2025: BS 3 completed
Sat Mar 22 06:55:22 2025: BS 1 completed
Sat Mar 22 06:55:27 2025: BS 2 completed
Sat Mar 22 06:55:32 2025: BS 3 completed
Sat Mar 22 06:55:42 2025: BS 1 completed
Sat Mar 22 06:55:47 2025: BS 2 completed
Sat Mar 22 06:55:52 2025: BS 3 completed
Sat Mar 22 06:56:02 2025: BS 1 completed
Sat Mar 22 06:56:07 2025: BS 2 completed
Sat Mar 22 06:56:12 2025: BS 3 completed
Sat Mar 22 06:56:22 2025: BS 1 completed
Sat Mar 22 06:56:27 2025: BS 2 completed
Sat Mar 22 06:56:32 2025: BS 3 completed
Sat Mar 22 06:56:42 2025: BS 1 completed
Sat Mar 22 06:56:47 2025: BS 2 completed
Sat Mar 22 06:56:52 2025: BS 3 completed
Sat Mar 22 06:57:02 2025: BS 1 completed
Sat Mar 22 06:57:07 2025: BS 2 completed
Sat Mar 22 06:57:12 2025: BS 3 completed
Sat Mar 22 06:57:22 2025: BS 1 completed
Sat Mar 22 06:57:27 2025: BS 2 completed
Sat Mar 22 06:57:32 2025: BS 3 completed
Sat Mar 22 06:57:37 2025: Acquisition complete
