# Supplementary material for: Site-Divergent Oxidations within Venerable Macrolide Antibiotic Scaffolds Unveil Compounds with Broad Spectrum and Anti-MRSA Activities
Source: ACS Cent Sci. 2026 Mar 17;12(3):375–82. doi: 10.1021/acscentsci.5c02343 (PMC13022725; doi:10.1021/acscentsci.5c02343)
Supplement: Supplementary file 2 [file oc5c02343_si_002.zip › Erythromycin Analog Characterization 2,5',11,12/2/NMR/OL-1-128suite/HSQCAD_01.fid/log]

Fri Sep 30 23:44:29 2022: Experiment started
Sat Oct  1 00:13:44 2022: FID 180: ADC overflow
Sat Oct  1 01:06:53 2022: Acquisition complete
