# Supplementary material for: Site-Divergent Oxidations within Venerable Macrolide Antibiotic Scaffolds Unveil Compounds with Broad Spectrum and Anti-MRSA Activities
Source: ACS Cent Sci. 2026 Mar 17;12(3):375–82. doi: 10.1021/acscentsci.5c02343 (PMC13022725; doi:10.1021/acscentsci.5c02343)
Supplement: Supplementary file 2 [file oc5c02343_si_002.zip › Erythromycin Analog Characterization 2,5',11,12/2/NMR/OL-1-128suite/CARBON_02.fid/log]

Fri Sep 30 23:28:24 2022: Experiment started
Fri Sep 30 23:30:25 2022: BS 1 completed
Fri Sep 30 23:32:24 2022: BS 2 completed
Fri Sep 30 23:34:23 2022: BS 3 completed
Fri Sep 30 23:36:23 2022: BS 4 completed
Fri Sep 30 23:38:22 2022: BS 5 completed
Fri Sep 30 23:40:22 2022: BS 6 completed
Fri Sep 30 23:42:21 2022: BS 7 completed
Fri Sep 30 23:44:20 2022: Acquisition complete
