# Supplementary material for: Site-Divergent Oxidations within Venerable Macrolide Antibiotic Scaffolds Unveil Compounds with Broad Spectrum and Anti-MRSA Activities
Source: ACS Cent Sci. 2026 Mar 17;12(3):375–82. doi: 10.1021/acscentsci.5c02343 (PMC13022725; doi:10.1021/acscentsci.5c02343)
Supplement: Supplementary file 2 [file oc5c02343_si_002.zip › Erythromycin Analog Characterization 2,5',11,12/2/NMR/OL-1-128suite/CARBON_01.fid/log]

Fri Sep 30 21:12:01 2022: Experiment started
Fri Sep 30 21:14:02 2022: BS 1 completed
Fri Sep 30 21:16:02 2022: BS 2 completed
Fri Sep 30 21:18:01 2022: BS 3 completed
Fri Sep 30 21:20:00 2022: BS 4 completed
Fri Sep 30 21:22:00 2022: BS 5 completed
Fri Sep 30 21:23:59 2022: BS 6 completed
Fri Sep 30 21:25:59 2022: BS 7 completed
Fri Sep 30 21:27:58 2022: BS 8 completed
Fri Sep 30 21:29:57 2022: BS 9 completed
Fri Sep 30 21:31:57 2022: BS 10 completed
Fri Sep 30 21:33:56 2022: BS 11 completed
Fri Sep 30 21:35:55 2022: BS 12 completed
Fri Sep 30 21:37:55 2022: BS 13 completed
Fri Sep 30 21:39:54 2022: BS 14 completed
Fri Sep 30 21:41:54 2022: BS 15 completed
Fri Sep 30 21:43:53 2022: BS 16 completed
Fri Sep 30 21:45:52 2022: BS 17 completed
Fri Sep 30 21:47:52 2022: BS 18 completed
Fri Sep 30 21:49:51 2022: BS 19 completed
Fri Sep 30 21:51:50 2022: BS 20 completed
Fri Sep 30 21:53:50 2022: BS 21 completed
Fri Sep 30 21:55:49 2022: BS 22 completed
Fri Sep 30 21:57:48 2022: BS 23 completed
Fri Sep 30 21:59:48 2022: BS 24 completed
Fri Sep 30 22:01:47 2022: BS 25 completed
Fri Sep 30 22:03:47 2022: BS 26 completed
Fri Sep 30 22:05:46 2022: BS 27 completed
Fri Sep 30 22:07:45 2022: BS 28 completed
Fri Sep 30 22:09:45 2022: BS 29 completed
Fri Sep 30 22:11:44 2022: BS 30 completed
Fri Sep 30 22:13:43 2022: BS 31 completed
Fri Sep 30 22:15:43 2022: BS 32 completed
Fri Sep 30 22:17:42 2022: BS 33 completed
Fri Sep 30 22:19:41 2022: BS 34 completed
Fri Sep 30 22:21:41 2022: BS 35 completed
Fri Sep 30 22:23:40 2022: BS 36 completed
Fri Sep 30 22:25:40 2022: BS 37 completed
Fri Sep 30 22:27:39 2022: BS 38 completed
Fri Sep 30 22:29:38 2022: BS 39 completed
Fri Sep 30 22:31:38 2022: BS 40 completed
Fri Sep 30 22:33:37 2022: BS 41 completed
Fri Sep 30 22:35:36 2022: BS 42 completed
Fri Sep 30 22:37:36 2022: BS 43 completed
Fri Sep 30 22:39:35 2022: BS 44 completed
Fri Sep 30 22:41:35 2022: BS 45 completed
Fri Sep 30 22:43:34 2022: BS 46 completed
Fri Sep 30 22:45:33 2022: BS 47 completed
Fri Sep 30 22:47:33 2022: BS 48 completed
Fri Sep 30 22:49:32 2022: BS 49 completed
Fri Sep 30 22:51:31 2022: Acquisition complete
