# Supplementary material for: Site-Divergent Oxidations within Venerable Macrolide Antibiotic Scaffolds Unveil Compounds with Broad Spectrum and Anti-MRSA Activities
Source: ACS Cent Sci. 2026 Mar 17;12(3):375–82. doi: 10.1021/acscentsci.5c02343 (PMC13022725; doi:10.1021/acscentsci.5c02343)
Supplement: Supplementary file 2 [file oc5c02343_si_002.zip › Erythromycin Analog Characterization 2,5',11,12/2/NMR/OL-III-023-DMSO-suite/HSQCAD_01.fid/log]

Wed Mar  5 20:55:14 2025: Experiment started
Wed Mar  5 20:55:59 2025: BS 1 completed
Wed Mar  5 20:56:04 2025: BS 2 completed
Wed Mar  5 20:56:09 2025: BS 3 completed
Wed Mar  5 20:56:18 2025: BS 1 completed
Wed Mar  5 20:56:23 2025: BS 2 completed
Wed Mar  5 20:56:28 2025: BS 3 completed
Wed Mar  5 20:56:37 2025: BS 1 completed
Wed Mar  5 20:56:42 2025: BS 2 completed
Wed Mar  5 20:56:47 2025: BS 3 completed
Wed Mar  5 20:56:57 2025: BS 1 completed
Wed Mar  5 20:57:01 2025: BS 2 completed
Wed Mar  5 20:57:06 2025: BS 3 completed
Wed Mar  5 20:57:16 2025: BS 1 completed
Wed Mar  5 20:57:20 2025: BS 2 completed
Wed Mar  5 20:57:25 2025: BS 3 completed
Wed Mar  5 20:57:35 2025: BS 1 completed
Wed Mar  5 20:57:40 2025: BS 2 completed
Wed Mar  5 20:57:44 2025: BS 3 completed
Wed Mar  5 20:57:54 2025: BS 1 completed
Wed Mar  5 20:57:59 2025: BS 2 completed
Wed Mar  5 20:58:03 2025: BS 3 completed
Wed Mar  5 20:58:13 2025: BS 1 completed
Wed Mar  5 20:58:18 2025: BS 2 completed
Wed Mar  5 20:58:22 2025: BS 3 completed
Wed Mar  5 20:58:32 2025: BS 1 completed
Wed Mar  5 20:58:37 2025: BS 2 completed
Wed Mar  5 20:58:42 2025: BS 3 completed
Wed Mar  5 20:58:51 2025: BS 1 completed
Wed Mar  5 20:58:56 2025: BS 2 completed
Wed Mar  5 20:59:01 2025: BS 3 completed
Wed Mar  5 20:59:10 2025: BS 1 completed
Wed Mar  5 20:59:15 2025: BS 2 completed
Wed Mar  5 20:59:20 2025: BS 3 completed
Wed Mar  5 20:59:29 2025: BS 1 completed
Wed Mar  5 20:59:34 2025: BS 2 completed
Wed Mar  5 20:59:39 2025: BS 3 completed
Wed Mar  5 20:59:48 2025: BS 1 completed
Wed Mar  5 20:59:53 2025: BS 2 completed
Wed Mar  5 20:59:58 2025: BS 3 completed
Wed Mar  5 21:00:07 2025: BS 1 completed
Wed Mar  5 21:00:12 2025: BS 2 completed
Wed Mar  5 21:00:17 2025: BS 3 completed
Wed Mar  5 21:00:27 2025: BS 1 completed
Wed Mar  5 21:00:31 2025: BS 2 completed
Wed Mar  5 21:00:36 2025: BS 3 completed
Wed Mar  5 21:00:46 2025: BS 1 completed
Wed Mar  5 21:00:50 2025: BS 2 completed
Wed Mar  5 21:00:55 2025: BS 3 completed
Wed Mar  5 21:01:05 2025: BS 1 completed
Wed Mar  5 21:01:10 2025: BS 2 completed
Wed Mar  5 21:01:14 2025: BS 3 completed
Wed Mar  5 21:01:24 2025: BS 1 completed
Wed Mar  5 21:01:29 2025: BS 2 completed
Wed Mar  5 21:01:33 2025: BS 3 completed
Wed Mar  5 21:01:43 2025: BS 1 completed
Wed Mar  5 21:01:48 2025: BS 2 completed
Wed Mar  5 21:01:53 2025: BS 3 completed
Wed Mar  5 21:02:02 2025: BS 1 completed
Wed Mar  5 21:02:07 2025: BS 2 completed
Wed Mar  5 21:02:12 2025: BS 3 completed
Wed Mar  5 21:02:21 2025: BS 1 completed
Wed Mar  5 21:02:26 2025: BS 2 completed
Wed Mar  5 21:02:31 2025: BS 3 completed
Wed Mar  5 21:02:40 2025: BS 1 completed
Wed Mar  5 21:02:45 2025: BS 2 completed
Wed Mar  5 21:02:50 2025: BS 3 completed
Wed Mar  5 21:02:59 2025: BS 1 completed
Wed Mar  5 21:03:04 2025: BS 2 completed
Wed Mar  5 21:03:09 2025: BS 3 completed
Wed Mar  5 21:03:18 2025: BS 1 completed
Wed Mar  5 21:03:23 2025: BS 2 completed
Wed Mar  5 21:03:28 2025: BS 3 completed
Wed Mar  5 21:03:38 2025: BS 1 completed
Wed Mar  5 21:03:42 2025: BS 2 completed
Wed Mar  5 21:03:47 2025: BS 3 completed
Wed Mar  5 21:03:57 2025: BS 1 completed
Wed Mar  5 21:04:01 2025: BS 2 completed
Wed Mar  5 21:04:06 2025: BS 3 completed
Wed Mar  5 21:04:16 2025: BS 1 completed
Wed Mar  5 21:04:21 2025: BS 2 completed
Wed Mar  5 21:04:25 2025: BS 3 completed
Wed Mar  5 21:04:35 2025: BS 1 completed
Wed Mar  5 21:04:40 2025: BS 2 completed
Wed Mar  5 21:04:44 2025: BS 3 completed
Wed Mar  5 21:04:54 2025: BS 1 completed
Wed Mar  5 21:04:59 2025: BS 2 completed
Wed Mar  5 21:05:04 2025: BS 3 completed
Wed Mar  5 21:05:13 2025: BS 1 completed
Wed Mar  5 21:05:18 2025: BS 2 completed
Wed Mar  5 21:05:23 2025: BS 3 completed
Wed Mar  5 21:05:32 2025: BS 1 completed
Wed Mar  5 21:05:37 2025: BS 2 completed
Wed Mar  5 21:05:42 2025: BS 3 completed
Wed Mar  5 21:05:51 2025: BS 1 completed
Wed Mar  5 21:05:56 2025: BS 2 completed
Wed Mar  5 21:06:01 2025: BS 3 completed
Wed Mar  5 21:06:10 2025: BS 1 completed
Wed Mar  5 21:06:15 2025: BS 2 completed
Wed Mar  5 21:06:20 2025: BS 3 completed
Wed Mar  5 21:06:30 2025: BS 1 completed
Wed Mar  5 21:06:34 2025: BS 2 completed
Wed Mar  5 21:06:39 2025: BS 3 completed
Wed Mar  5 21:06:49 2025: BS 1 completed
Wed Mar  5 21:06:53 2025: BS 2 completed
Wed Mar  5 21:06:58 2025: BS 3 completed
Wed Mar  5 21:07:08 2025: BS 1 completed
Wed Mar  5 21:07:12 2025: BS 2 completed
Wed Mar  5 21:07:17 2025: BS 3 completed
Wed Mar  5 21:07:27 2025: BS 1 completed
Wed Mar  5 21:07:32 2025: BS 2 completed
Wed Mar  5 21:07:36 2025: BS 3 completed
Wed Mar  5 21:07:46 2025: BS 1 completed
Wed Mar  5 21:07:51 2025: BS 2 completed
Wed Mar  5 21:07:55 2025: BS 3 completed
Wed Mar  5 21:08:05 2025: BS 1 completed
Wed Mar  5 21:08:10 2025: BS 2 completed
Wed Mar  5 21:08:15 2025: BS 3 completed
Wed Mar  5 21:08:24 2025: BS 1 completed
Wed Mar  5 21:08:29 2025: BS 2 completed
Wed Mar  5 21:08:34 2025: BS 3 completed
Wed Mar  5 21:08:43 2025: BS 1 completed
Wed Mar  5 21:08:48 2025: BS 2 completed
Wed Mar  5 21:08:53 2025: BS 3 completed
Wed Mar  5 21:09:02 2025: BS 1 completed
Wed Mar  5 21:09:07 2025: BS 2 completed
Wed Mar  5 21:09:12 2025: BS 3 completed
Wed Mar  5 21:09:21 2025: BS 1 completed
Wed Mar  5 21:09:26 2025: BS 2 completed
Wed Mar  5 21:09:31 2025: BS 3 completed
Wed Mar  5 21:09:41 2025: BS 1 completed
Wed Mar  5 21:09:45 2025: BS 2 completed
Wed Mar  5 21:09:50 2025: BS 3 completed
Wed Mar  5 21:10:00 2025: BS 1 completed
Wed Mar  5 21:10:04 2025: BS 2 completed
Wed Mar  5 21:10:09 2025: BS 3 completed
Wed Mar  5 21:10:19 2025: BS 1 completed
Wed Mar  5 21:10:24 2025: BS 2 completed
Wed Mar  5 21:10:28 2025: BS 3 completed
Wed Mar  5 21:10:38 2025: BS 1 completed
Wed Mar  5 21:10:43 2025: BS 2 completed
Wed Mar  5 21:10:47 2025: BS 3 completed
Wed Mar  5 21:10:57 2025: BS 1 completed
Wed Mar  5 21:11:02 2025: BS 2 completed
Wed Mar  5 21:11:07 2025: BS 3 completed
Wed Mar  5 21:11:16 2025: BS 1 completed
Wed Mar  5 21:11:21 2025: BS 2 completed
Wed Mar  5 21:11:26 2025: BS 3 completed
Wed Mar  5 21:11:35 2025: BS 1 completed
Wed Mar  5 21:11:40 2025: BS 2 completed
Wed Mar  5 21:11:45 2025: BS 3 completed
Wed Mar  5 21:11:54 2025: BS 1 completed
Wed Mar  5 21:11:59 2025: BS 2 completed
Wed Mar  5 21:12:04 2025: BS 3 completed
Wed Mar  5 21:12:13 2025: BS 1 completed
Wed Mar  5 21:12:18 2025: BS 2 completed
Wed Mar  5 21:12:23 2025: BS 3 completed
Wed Mar  5 21:12:33 2025: BS 1 completed
Wed Mar  5 21:12:37 2025: BS 2 completed
Wed Mar  5 21:12:42 2025: BS 3 completed
Wed Mar  5 21:12:52 2025: BS 1 completed
Wed Mar  5 21:12:56 2025: BS 2 completed
Wed Mar  5 21:13:01 2025: BS 3 completed
Wed Mar  5 21:13:11 2025: BS 1 completed
Wed Mar  5 21:13:16 2025: BS 2 completed
Wed Mar  5 21:13:20 2025: BS 3 completed
Wed Mar  5 21:13:30 2025: BS 1 completed
Wed Mar  5 21:13:35 2025: BS 2 completed
Wed Mar  5 21:13:39 2025: BS 3 completed
Wed Mar  5 21:13:49 2025: BS 1 completed
Wed Mar  5 21:13:54 2025: BS 2 completed
Wed Mar  5 21:13:59 2025: BS 3 completed
Wed Mar  5 21:14:08 2025: BS 1 completed
Wed Mar  5 21:14:13 2025: BS 2 completed
Wed Mar  5 21:14:18 2025: BS 3 completed
Wed Mar  5 21:14:27 2025: BS 1 completed
Wed Mar  5 21:14:32 2025: BS 2 completed
Wed Mar  5 21:14:37 2025: BS 3 completed
Wed Mar  5 21:14:46 2025: BS 1 completed
Wed Mar  5 21:14:51 2025: BS 2 completed
Wed Mar  5 21:14:56 2025: BS 3 completed
Wed Mar  5 21:15:05 2025: BS 1 completed
Wed Mar  5 21:15:10 2025: BS 2 completed
Wed Mar  5 21:15:15 2025: BS 3 completed
Wed Mar  5 21:15:25 2025: BS 1 completed
Wed Mar  5 21:15:29 2025: BS 2 completed
Wed Mar  5 21:15:34 2025: BS 3 completed
Wed Mar  5 21:15:44 2025: BS 1 completed
Wed Mar  5 21:15:48 2025: BS 2 completed
Wed Mar  5 21:15:53 2025: BS 3 completed
Wed Mar  5 21:16:03 2025: BS 1 completed
Wed Mar  5 21:16:08 2025: BS 2 completed
Wed Mar  5 21:16:12 2025: BS 3 completed
Wed Mar  5 21:16:22 2025: BS 1 completed
Wed Mar  5 21:16:27 2025: BS 2 completed
Wed Mar  5 21:16:31 2025: BS 3 completed
Wed Mar  5 21:16:41 2025: BS 1 completed
Wed Mar  5 21:16:46 2025: BS 2 completed
Wed Mar  5 21:16:51 2025: BS 3 completed
Wed Mar  5 21:17:00 2025: BS 1 completed
Wed Mar  5 21:17:05 2025: BS 2 completed
Wed Mar  5 21:17:10 2025: BS 3 completed
Wed Mar  5 21:17:19 2025: BS 1 completed
Wed Mar  5 21:17:24 2025: BS 2 completed
Wed Mar  5 21:17:29 2025: BS 3 completed
Wed Mar  5 21:17:38 2025: BS 1 completed
Wed Mar  5 21:17:43 2025: BS 2 completed
Wed Mar  5 21:17:48 2025: BS 3 completed
Wed Mar  5 21:17:57 2025: BS 1 completed
Wed Mar  5 21:18:02 2025: BS 2 completed
Wed Mar  5 21:18:07 2025: BS 3 completed
Wed Mar  5 21:18:17 2025: BS 1 completed
Wed Mar  5 21:18:21 2025: BS 2 completed
Wed Mar  5 21:18:26 2025: BS 3 completed
Wed Mar  5 21:18:36 2025: BS 1 completed
Wed Mar  5 21:18:40 2025: BS 2 completed
Wed Mar  5 21:18:45 2025: BS 3 completed
Wed Mar  5 21:18:55 2025: BS 1 completed
Wed Mar  5 21:19:00 2025: BS 2 completed
Wed Mar  5 21:19:04 2025: BS 3 completed
Wed Mar  5 21:19:14 2025: BS 1 completed
Wed Mar  5 21:19:19 2025: BS 2 completed
Wed Mar  5 21:19:23 2025: BS 3 completed
Wed Mar  5 21:19:33 2025: BS 1 completed
Wed Mar  5 21:19:38 2025: BS 2 completed
Wed Mar  5 21:19:43 2025: BS 3 completed
Wed Mar  5 21:19:52 2025: BS 1 completed
Wed Mar  5 21:19:57 2025: BS 2 completed
Wed Mar  5 21:20:02 2025: BS 3 completed
Wed Mar  5 21:20:11 2025: BS 1 completed
Wed Mar  5 21:20:16 2025: BS 2 completed
Wed Mar  5 21:20:21 2025: BS 3 completed
Wed Mar  5 21:20:30 2025: BS 1 completed
Wed Mar  5 21:20:35 2025: BS 2 completed
Wed Mar  5 21:20:40 2025: BS 3 completed
Wed Mar  5 21:20:49 2025: BS 1 completed
Wed Mar  5 21:20:54 2025: BS 2 completed
Wed Mar  5 21:20:59 2025: BS 3 completed
Wed Mar  5 21:21:09 2025: BS 1 completed
Wed Mar  5 21:21:13 2025: BS 2 completed
Wed Mar  5 21:21:18 2025: BS 3 completed
Wed Mar  5 21:21:28 2025: BS 1 completed
Wed Mar  5 21:21:33 2025: BS 2 completed
Wed Mar  5 21:21:37 2025: BS 3 completed
Wed Mar  5 21:21:47 2025: BS 1 completed
Wed Mar  5 21:21:52 2025: BS 2 completed
Wed Mar  5 21:21:56 2025: BS 3 completed
Wed Mar  5 21:22:06 2025: BS 1 completed
Wed Mar  5 21:22:11 2025: BS 2 completed
Wed Mar  5 21:22:16 2025: BS 3 completed
Wed Mar  5 21:22:25 2025: BS 1 completed
Wed Mar  5 21:22:30 2025: BS 2 completed
Wed Mar  5 21:22:35 2025: BS 3 completed
Wed Mar  5 21:22:44 2025: BS 1 completed
Wed Mar  5 21:22:49 2025: BS 2 completed
Wed Mar  5 21:22:54 2025: BS 3 completed
Wed Mar  5 21:23:03 2025: BS 1 completed
Wed Mar  5 21:23:08 2025: BS 2 completed
Wed Mar  5 21:23:13 2025: BS 3 completed
Wed Mar  5 21:23:22 2025: BS 1 completed
Wed Mar  5 21:23:27 2025: BS 2 completed
Wed Mar  5 21:23:32 2025: BS 3 completed
Wed Mar  5 21:23:42 2025: BS 1 completed
Wed Mar  5 21:23:46 2025: BS 2 completed
Wed Mar  5 21:23:51 2025: BS 3 completed
Wed Mar  5 21:24:01 2025: BS 1 completed
Wed Mar  5 21:24:05 2025: BS 2 completed
Wed Mar  5 21:24:10 2025: BS 3 completed
Wed Mar  5 21:24:20 2025: BS 1 completed
Wed Mar  5 21:24:25 2025: BS 2 completed
Wed Mar  5 21:24:29 2025: BS 3 completed
Wed Mar  5 21:24:39 2025: BS 1 completed
Wed Mar  5 21:24:44 2025: BS 2 completed
Wed Mar  5 21:24:48 2025: BS 3 completed
Wed Mar  5 21:24:58 2025: BS 1 completed
Wed Mar  5 21:25:03 2025: BS 2 completed
Wed Mar  5 21:25:08 2025: BS 3 completed
Wed Mar  5 21:25:17 2025: BS 1 completed
Wed Mar  5 21:25:22 2025: BS 2 completed
Wed Mar  5 21:25:27 2025: BS 3 completed
Wed Mar  5 21:25:36 2025: BS 1 completed
Wed Mar  5 21:25:41 2025: BS 2 completed
Wed Mar  5 21:25:46 2025: BS 3 completed
Wed Mar  5 21:25:55 2025: BS 1 completed
Wed Mar  5 21:26:00 2025: BS 2 completed
Wed Mar  5 21:26:05 2025: BS 3 completed
Wed Mar  5 21:26:15 2025: BS 1 completed
Wed Mar  5 21:26:19 2025: BS 2 completed
Wed Mar  5 21:26:24 2025: BS 3 completed
Wed Mar  5 21:26:34 2025: BS 1 completed
Wed Mar  5 21:26:38 2025: BS 2 completed
Wed Mar  5 21:26:43 2025: BS 3 completed
Wed Mar  5 21:26:53 2025: BS 1 completed
Wed Mar  5 21:26:58 2025: BS 2 completed
Wed Mar  5 21:27:02 2025: BS 3 completed
Wed Mar  5 21:27:12 2025: BS 1 completed
Wed Mar  5 21:27:17 2025: BS 2 completed
Wed Mar  5 21:27:21 2025: BS 3 completed
Wed Mar  5 21:27:31 2025: BS 1 completed
Wed Mar  5 21:27:36 2025: BS 2 completed
Wed Mar  5 21:27:41 2025: BS 3 completed
Wed Mar  5 21:27:50 2025: BS 1 completed
Wed Mar  5 21:27:55 2025: BS 2 completed
Wed Mar  5 21:28:00 2025: BS 3 completed
Wed Mar  5 21:28:09 2025: BS 1 completed
Wed Mar  5 21:28:14 2025: BS 2 completed
Wed Mar  5 21:28:19 2025: BS 3 completed
Wed Mar  5 21:28:28 2025: BS 1 completed
Wed Mar  5 21:28:33 2025: BS 2 completed
Wed Mar  5 21:28:38 2025: BS 3 completed
Wed Mar  5 21:28:48 2025: BS 1 completed
Wed Mar  5 21:28:52 2025: BS 2 completed
Wed Mar  5 21:28:57 2025: BS 3 completed
Wed Mar  5 21:29:07 2025: BS 1 completed
Wed Mar  5 21:29:11 2025: BS 2 completed
Wed Mar  5 21:29:16 2025: BS 3 completed
Wed Mar  5 21:29:26 2025: BS 1 completed
Wed Mar  5 21:29:31 2025: BS 2 completed
Wed Mar  5 21:29:35 2025: BS 3 completed
Wed Mar  5 21:29:45 2025: BS 1 completed
Wed Mar  5 21:29:50 2025: BS 2 completed
Wed Mar  5 21:29:54 2025: BS 3 completed
Wed Mar  5 21:30:04 2025: BS 1 completed
Wed Mar  5 21:30:09 2025: BS 2 completed
Wed Mar  5 21:30:14 2025: BS 3 completed
Wed Mar  5 21:30:23 2025: BS 1 completed
Wed Mar  5 21:30:28 2025: BS 2 completed
Wed Mar  5 21:30:33 2025: BS 3 completed
Wed Mar  5 21:30:42 2025: BS 1 completed
Wed Mar  5 21:30:47 2025: BS 2 completed
Wed Mar  5 21:30:52 2025: BS 3 completed
Wed Mar  5 21:31:01 2025: BS 1 completed
Wed Mar  5 21:31:06 2025: BS 2 completed
Wed Mar  5 21:31:11 2025: BS 3 completed
Wed Mar  5 21:31:21 2025: BS 1 completed
Wed Mar  5 21:31:25 2025: BS 2 completed
Wed Mar  5 21:31:30 2025: BS 3 completed
Wed Mar  5 21:31:40 2025: BS 1 completed
Wed Mar  5 21:31:44 2025: BS 2 completed
Wed Mar  5 21:31:49 2025: BS 3 completed
Wed Mar  5 21:31:59 2025: BS 1 completed
Wed Mar  5 21:32:04 2025: BS 2 completed
Wed Mar  5 21:32:08 2025: BS 3 completed
Wed Mar  5 21:32:18 2025: BS 1 completed
Wed Mar  5 21:32:23 2025: BS 2 completed
Wed Mar  5 21:32:27 2025: BS 3 completed
Wed Mar  5 21:32:37 2025: BS 1 completed
Wed Mar  5 21:32:42 2025: BS 2 completed
Wed Mar  5 21:32:47 2025: BS 3 completed
Wed Mar  5 21:32:56 2025: BS 1 completed
Wed Mar  5 21:33:01 2025: BS 2 completed
Wed Mar  5 21:33:06 2025: BS 3 completed
Wed Mar  5 21:33:15 2025: BS 1 completed
Wed Mar  5 21:33:20 2025: BS 2 completed
Wed Mar  5 21:33:25 2025: BS 3 completed
Wed Mar  5 21:33:34 2025: BS 1 completed
Wed Mar  5 21:33:39 2025: BS 2 completed
Wed Mar  5 21:33:44 2025: BS 3 completed
Wed Mar  5 21:33:54 2025: BS 1 completed
Wed Mar  5 21:33:58 2025: BS 2 completed
Wed Mar  5 21:34:03 2025: BS 3 completed
Wed Mar  5 21:34:13 2025: BS 1 completed
Wed Mar  5 21:34:17 2025: BS 2 completed
Wed Mar  5 21:34:22 2025: BS 3 completed
Wed Mar  5 21:34:32 2025: BS 1 completed
Wed Mar  5 21:34:37 2025: BS 2 completed
Wed Mar  5 21:34:41 2025: BS 3 completed
Wed Mar  5 21:34:51 2025: BS 1 completed
Wed Mar  5 21:34:56 2025: BS 2 completed
Wed Mar  5 21:35:01 2025: BS 3 completed
Wed Mar  5 21:35:10 2025: BS 1 completed
Wed Mar  5 21:35:15 2025: BS 2 completed
Wed Mar  5 21:35:20 2025: BS 3 completed
Wed Mar  5 21:35:29 2025: BS 1 completed
Wed Mar  5 21:35:34 2025: BS 2 completed
Wed Mar  5 21:35:39 2025: BS 3 completed
Wed Mar  5 21:35:48 2025: BS 1 completed
Wed Mar  5 21:35:53 2025: BS 2 completed
Wed Mar  5 21:35:58 2025: BS 3 completed
Wed Mar  5 21:36:08 2025: BS 1 completed
Wed Mar  5 21:36:12 2025: BS 2 completed
Wed Mar  5 21:36:17 2025: BS 3 completed
Wed Mar  5 21:36:27 2025: BS 1 completed
Wed Mar  5 21:36:31 2025: BS 2 completed
Wed Mar  5 21:36:36 2025: BS 3 completed
Wed Mar  5 21:36:46 2025: BS 1 completed
Wed Mar  5 21:36:51 2025: BS 2 completed
Wed Mar  5 21:36:55 2025: BS 3 completed
Wed Mar  5 21:37:05 2025: BS 1 completed
Wed Mar  5 21:37:10 2025: BS 2 completed
Wed Mar  5 21:37:14 2025: BS 3 completed
Wed Mar  5 21:37:24 2025: BS 1 completed
Wed Mar  5 21:37:29 2025: BS 2 completed
Wed Mar  5 21:37:34 2025: BS 3 completed
Wed Mar  5 21:37:43 2025: BS 1 completed
Wed Mar  5 21:37:48 2025: BS 2 completed
Wed Mar  5 21:37:53 2025: BS 3 completed
Wed Mar  5 21:38:02 2025: BS 1 completed
Wed Mar  5 21:38:07 2025: BS 2 completed
Wed Mar  5 21:38:12 2025: BS 3 completed
Wed Mar  5 21:38:21 2025: BS 1 completed
Wed Mar  5 21:38:26 2025: BS 2 completed
Wed Mar  5 21:38:31 2025: BS 3 completed
Wed Mar  5 21:38:41 2025: BS 1 completed
Wed Mar  5 21:38:45 2025: BS 2 completed
Wed Mar  5 21:38:50 2025: BS 3 completed
Wed Mar  5 21:39:00 2025: BS 1 completed
Wed Mar  5 21:39:05 2025: BS 2 completed
Wed Mar  5 21:39:09 2025: BS 3 completed
Wed Mar  5 21:39:19 2025: BS 1 completed
Wed Mar  5 21:39:24 2025: BS 2 completed
Wed Mar  5 21:39:28 2025: BS 3 completed
Wed Mar  5 21:39:38 2025: BS 1 completed
Wed Mar  5 21:39:43 2025: BS 2 completed
Wed Mar  5 21:39:48 2025: BS 3 completed
Wed Mar  5 21:39:57 2025: BS 1 completed
Wed Mar  5 21:40:02 2025: BS 2 completed
Wed Mar  5 21:40:07 2025: BS 3 completed
Wed Mar  5 21:40:16 2025: BS 1 completed
Wed Mar  5 21:40:21 2025: BS 2 completed
Wed Mar  5 21:40:26 2025: BS 3 completed
Wed Mar  5 21:40:35 2025: BS 1 completed
Wed Mar  5 21:40:40 2025: BS 2 completed
Wed Mar  5 21:40:45 2025: BS 3 completed
Wed Mar  5 21:40:55 2025: BS 1 completed
Wed Mar  5 21:40:59 2025: BS 2 completed
Wed Mar  5 21:41:04 2025: BS 3 completed
Wed Mar  5 21:41:14 2025: BS 1 completed
Wed Mar  5 21:41:18 2025: BS 2 completed
Wed Mar  5 21:41:23 2025: BS 3 completed
Wed Mar  5 21:41:33 2025: BS 1 completed
Wed Mar  5 21:41:38 2025: BS 2 completed
Wed Mar  5 21:41:42 2025: BS 3 completed
Wed Mar  5 21:41:52 2025: BS 1 completed
Wed Mar  5 21:41:57 2025: BS 2 completed
Wed Mar  5 21:42:02 2025: BS 3 completed
Wed Mar  5 21:42:11 2025: BS 1 completed
Wed Mar  5 21:42:16 2025: BS 2 completed
Wed Mar  5 21:42:21 2025: BS 3 completed
Wed Mar  5 21:42:30 2025: BS 1 completed
Wed Mar  5 21:42:35 2025: BS 2 completed
Wed Mar  5 21:42:40 2025: BS 3 completed
Wed Mar  5 21:42:49 2025: BS 1 completed
Wed Mar  5 21:42:54 2025: BS 2 completed
Wed Mar  5 21:42:59 2025: BS 3 completed
Wed Mar  5 21:43:09 2025: BS 1 completed
Wed Mar  5 21:43:13 2025: BS 2 completed
Wed Mar  5 21:43:18 2025: BS 3 completed
Wed Mar  5 21:43:28 2025: BS 1 completed
Wed Mar  5 21:43:32 2025: BS 2 completed
Wed Mar  5 21:43:37 2025: BS 3 completed
Wed Mar  5 21:43:47 2025: BS 1 completed
Wed Mar  5 21:43:52 2025: BS 2 completed
Wed Mar  5 21:43:56 2025: BS 3 completed
Wed Mar  5 21:44:06 2025: BS 1 completed
Wed Mar  5 21:44:11 2025: BS 2 completed
Wed Mar  5 21:44:16 2025: BS 3 completed
Wed Mar  5 21:44:25 2025: BS 1 completed
Wed Mar  5 21:44:30 2025: BS 2 completed
Wed Mar  5 21:44:35 2025: BS 3 completed
Wed Mar  5 21:44:44 2025: BS 1 completed
Wed Mar  5 21:44:49 2025: BS 2 completed
Wed Mar  5 21:44:54 2025: BS 3 completed
Wed Mar  5 21:45:03 2025: BS 1 completed
Wed Mar  5 21:45:08 2025: BS 2 completed
Wed Mar  5 21:45:13 2025: BS 3 completed
Wed Mar  5 21:45:23 2025: BS 1 completed
Wed Mar  5 21:45:27 2025: BS 2 completed
Wed Mar  5 21:45:32 2025: BS 3 completed
Wed Mar  5 21:45:42 2025: BS 1 completed
Wed Mar  5 21:45:46 2025: BS 2 completed
Wed Mar  5 21:45:51 2025: BS 3 completed
Wed Mar  5 21:46:01 2025: BS 1 completed
Wed Mar  5 21:46:06 2025: BS 2 completed
Wed Mar  5 21:46:10 2025: BS 3 completed
Wed Mar  5 21:46:20 2025: BS 1 completed
Wed Mar  5 21:46:25 2025: BS 2 completed
Wed Mar  5 21:46:30 2025: BS 3 completed
Wed Mar  5 21:46:39 2025: BS 1 completed
Wed Mar  5 21:46:44 2025: BS 2 completed
Wed Mar  5 21:46:49 2025: BS 3 completed
Wed Mar  5 21:46:58 2025: BS 1 completed
Wed Mar  5 21:47:03 2025: BS 2 completed
Wed Mar  5 21:47:08 2025: BS 3 completed
Wed Mar  5 21:47:17 2025: BS 1 completed
Wed Mar  5 21:47:22 2025: BS 2 completed
Wed Mar  5 21:47:27 2025: BS 3 completed
Wed Mar  5 21:47:37 2025: BS 1 completed
Wed Mar  5 21:47:41 2025: BS 2 completed
Wed Mar  5 21:47:46 2025: BS 3 completed
Wed Mar  5 21:47:56 2025: BS 1 completed
Wed Mar  5 21:48:00 2025: BS 2 completed
Wed Mar  5 21:48:05 2025: BS 3 completed
Wed Mar  5 21:48:15 2025: BS 1 completed
Wed Mar  5 21:48:20 2025: BS 2 completed
Wed Mar  5 21:48:24 2025: BS 3 completed
Wed Mar  5 21:48:34 2025: BS 1 completed
Wed Mar  5 21:48:39 2025: BS 2 completed
Wed Mar  5 21:48:44 2025: BS 3 completed
Wed Mar  5 21:48:53 2025: BS 1 completed
Wed Mar  5 21:48:58 2025: BS 2 completed
Wed Mar  5 21:49:03 2025: BS 3 completed
Wed Mar  5 21:49:12 2025: BS 1 completed
Wed Mar  5 21:49:17 2025: BS 2 completed
Wed Mar  5 21:49:22 2025: BS 3 completed
Wed Mar  5 21:49:31 2025: BS 1 completed
Wed Mar  5 21:49:36 2025: BS 2 completed
Wed Mar  5 21:49:41 2025: BS 3 completed
Wed Mar  5 21:49:51 2025: BS 1 completed
Wed Mar  5 21:49:55 2025: BS 2 completed
Wed Mar  5 21:50:00 2025: BS 3 completed
Wed Mar  5 21:50:10 2025: BS 1 completed
Wed Mar  5 21:50:14 2025: BS 2 completed
Wed Mar  5 21:50:19 2025: BS 3 completed
Wed Mar  5 21:50:29 2025: BS 1 completed
Wed Mar  5 21:50:34 2025: BS 2 completed
Wed Mar  5 21:50:38 2025: BS 3 completed
Wed Mar  5 21:50:48 2025: BS 1 completed
Wed Mar  5 21:50:53 2025: BS 2 completed
Wed Mar  5 21:50:58 2025: BS 3 completed
Wed Mar  5 21:51:07 2025: BS 1 completed
Wed Mar  5 21:51:12 2025: BS 2 completed
Wed Mar  5 21:51:17 2025: BS 3 completed
Wed Mar  5 21:51:26 2025: BS 1 completed
Wed Mar  5 21:51:31 2025: BS 2 completed
Wed Mar  5 21:51:36 2025: BS 3 completed
Wed Mar  5 21:51:45 2025: BS 1 completed
Wed Mar  5 21:51:50 2025: BS 2 completed
Wed Mar  5 21:51:55 2025: BS 3 completed
Wed Mar  5 21:52:05 2025: BS 1 completed
Wed Mar  5 21:52:09 2025: BS 2 completed
Wed Mar  5 21:52:14 2025: BS 3 completed
Wed Mar  5 21:52:24 2025: BS 1 completed
Wed Mar  5 21:52:28 2025: BS 2 completed
Wed Mar  5 21:52:33 2025: BS 3 completed
Wed Mar  5 21:52:43 2025: BS 1 completed
Wed Mar  5 21:52:48 2025: BS 2 completed
Wed Mar  5 21:52:52 2025: BS 3 completed
Wed Mar  5 21:53:02 2025: BS 1 completed
Wed Mar  5 21:53:07 2025: BS 2 completed
Wed Mar  5 21:53:12 2025: BS 3 completed
Wed Mar  5 21:53:21 2025: BS 1 completed
Wed Mar  5 21:53:26 2025: BS 2 completed
Wed Mar  5 21:53:31 2025: BS 3 completed
Wed Mar  5 21:53:40 2025: BS 1 completed
Wed Mar  5 21:53:45 2025: BS 2 completed
Wed Mar  5 21:53:50 2025: BS 3 completed
Wed Mar  5 21:53:59 2025: BS 1 completed
Wed Mar  5 21:54:04 2025: BS 2 completed
Wed Mar  5 21:54:09 2025: BS 3 completed
Wed Mar  5 21:54:19 2025: BS 1 completed
Wed Mar  5 21:54:23 2025: BS 2 completed
Wed Mar  5 21:54:28 2025: BS 3 completed
Wed Mar  5 21:54:38 2025: BS 1 completed
Wed Mar  5 21:54:43 2025: BS 2 completed
Wed Mar  5 21:54:47 2025: BS 3 completed
Wed Mar  5 21:54:57 2025: BS 1 completed
Wed Mar  5 21:55:02 2025: BS 2 completed
Wed Mar  5 21:55:06 2025: BS 3 completed
Wed Mar  5 21:55:16 2025: BS 1 completed
Wed Mar  5 21:55:21 2025: BS 2 completed
Wed Mar  5 21:55:26 2025: BS 3 completed
Wed Mar  5 21:55:35 2025: BS 1 completed
Wed Mar  5 21:55:40 2025: BS 2 completed
Wed Mar  5 21:55:45 2025: BS 3 completed
Wed Mar  5 21:55:54 2025: BS 1 completed
Wed Mar  5 21:55:59 2025: BS 2 completed
Wed Mar  5 21:56:04 2025: BS 3 completed
Wed Mar  5 21:56:14 2025: BS 1 completed
Wed Mar  5 21:56:18 2025: BS 2 completed
Wed Mar  5 21:56:23 2025: BS 3 completed
Wed Mar  5 21:56:33 2025: BS 1 completed
Wed Mar  5 21:56:37 2025: BS 2 completed
Wed Mar  5 21:56:42 2025: BS 3 completed
Wed Mar  5 21:56:52 2025: BS 1 completed
Wed Mar  5 21:56:57 2025: BS 2 completed
Wed Mar  5 21:57:01 2025: BS 3 completed
Wed Mar  5 21:57:11 2025: BS 1 completed
Wed Mar  5 21:57:16 2025: BS 2 completed
Wed Mar  5 21:57:21 2025: BS 3 completed
Wed Mar  5 21:57:30 2025: BS 1 completed
Wed Mar  5 21:57:35 2025: BS 2 completed
Wed Mar  5 21:57:40 2025: BS 3 completed
Wed Mar  5 21:57:49 2025: BS 1 completed
Wed Mar  5 21:57:54 2025: BS 2 completed
Wed Mar  5 21:57:59 2025: BS 3 completed
Wed Mar  5 21:58:08 2025: BS 1 completed
Wed Mar  5 21:58:13 2025: BS 2 completed
Wed Mar  5 21:58:18 2025: BS 3 completed
Wed Mar  5 21:58:28 2025: BS 1 completed
Wed Mar  5 21:58:32 2025: BS 2 completed
Wed Mar  5 21:58:37 2025: BS 3 completed
Wed Mar  5 21:58:47 2025: BS 1 completed
Wed Mar  5 21:58:52 2025: BS 2 completed
Wed Mar  5 21:58:56 2025: BS 3 completed
Wed Mar  5 21:59:06 2025: BS 1 completed
Wed Mar  5 21:59:11 2025: BS 2 completed
Wed Mar  5 21:59:15 2025: BS 3 completed
Wed Mar  5 21:59:25 2025: BS 1 completed
Wed Mar  5 21:59:30 2025: BS 2 completed
Wed Mar  5 21:59:35 2025: BS 3 completed
Wed Mar  5 21:59:44 2025: BS 1 completed
Wed Mar  5 21:59:49 2025: BS 2 completed
Wed Mar  5 21:59:54 2025: BS 3 completed
Wed Mar  5 22:00:03 2025: BS 1 completed
Wed Mar  5 22:00:08 2025: BS 2 completed
Wed Mar  5 22:00:13 2025: BS 3 completed
Wed Mar  5 22:00:23 2025: BS 1 completed
Wed Mar  5 22:00:27 2025: BS 2 completed
Wed Mar  5 22:00:32 2025: BS 3 completed
Wed Mar  5 22:00:42 2025: BS 1 completed
Wed Mar  5 22:00:46 2025: BS 2 completed
Wed Mar  5 22:00:51 2025: BS 3 completed
Wed Mar  5 22:01:01 2025: BS 1 completed
Wed Mar  5 22:01:06 2025: BS 2 completed
Wed Mar  5 22:01:10 2025: BS 3 completed
Wed Mar  5 22:01:20 2025: BS 1 completed
Wed Mar  5 22:01:25 2025: BS 2 completed
Wed Mar  5 22:01:30 2025: BS 3 completed
Wed Mar  5 22:01:39 2025: BS 1 completed
Wed Mar  5 22:01:44 2025: BS 2 completed
Wed Mar  5 22:01:49 2025: BS 3 completed
Wed Mar  5 22:01:58 2025: BS 1 completed
Wed Mar  5 22:02:03 2025: BS 2 completed
Wed Mar  5 22:02:08 2025: BS 3 completed
Wed Mar  5 22:02:17 2025: BS 1 completed
Wed Mar  5 22:02:22 2025: BS 2 completed
Wed Mar  5 22:02:27 2025: BS 3 completed
Wed Mar  5 22:02:37 2025: BS 1 completed
Wed Mar  5 22:02:41 2025: BS 2 completed
Wed Mar  5 22:02:46 2025: BS 3 completed
Wed Mar  5 22:02:56 2025: BS 1 completed
Wed Mar  5 22:03:01 2025: BS 2 completed
Wed Mar  5 22:03:05 2025: BS 3 completed
Wed Mar  5 22:03:15 2025: BS 1 completed
Wed Mar  5 22:03:20 2025: BS 2 completed
Wed Mar  5 22:03:25 2025: BS 3 completed
Wed Mar  5 22:03:34 2025: BS 1 completed
Wed Mar  5 22:03:39 2025: BS 2 completed
Wed Mar  5 22:03:44 2025: BS 3 completed
Wed Mar  5 22:03:53 2025: BS 1 completed
Wed Mar  5 22:03:58 2025: BS 2 completed
Wed Mar  5 22:04:03 2025: BS 3 completed
Wed Mar  5 22:04:12 2025: BS 1 completed
Wed Mar  5 22:04:17 2025: BS 2 completed
Wed Mar  5 22:04:22 2025: BS 3 completed
Wed Mar  5 22:04:32 2025: BS 1 completed
Wed Mar  5 22:04:36 2025: BS 2 completed
Wed Mar  5 22:04:41 2025: BS 3 completed
Wed Mar  5 22:04:51 2025: BS 1 completed
Wed Mar  5 22:04:56 2025: BS 2 completed
Wed Mar  5 22:05:00 2025: BS 3 completed
Wed Mar  5 22:05:10 2025: BS 1 completed
Wed Mar  5 22:05:15 2025: BS 2 completed
Wed Mar  5 22:05:20 2025: BS 3 completed
Wed Mar  5 22:05:29 2025: BS 1 completed
Wed Mar  5 22:05:34 2025: BS 2 completed
Wed Mar  5 22:05:39 2025: BS 3 completed
Wed Mar  5 22:05:48 2025: BS 1 completed
Wed Mar  5 22:05:53 2025: BS 2 completed
Wed Mar  5 22:05:58 2025: BS 3 completed
Wed Mar  5 22:06:07 2025: BS 1 completed
Wed Mar  5 22:06:12 2025: BS 2 completed
Wed Mar  5 22:06:17 2025: BS 3 completed
Wed Mar  5 22:06:27 2025: BS 1 completed
Wed Mar  5 22:06:31 2025: BS 2 completed
Wed Mar  5 22:06:36 2025: BS 3 completed
Wed Mar  5 22:06:46 2025: BS 1 completed
Wed Mar  5 22:06:51 2025: BS 2 completed
Wed Mar  5 22:06:55 2025: BS 3 completed
Wed Mar  5 22:07:05 2025: BS 1 completed
Wed Mar  5 22:07:10 2025: BS 2 completed
Wed Mar  5 22:07:14 2025: BS 3 completed
Wed Mar  5 22:07:24 2025: BS 1 completed
Wed Mar  5 22:07:29 2025: BS 2 completed
Wed Mar  5 22:07:34 2025: BS 3 completed
Wed Mar  5 22:07:43 2025: BS 1 completed
Wed Mar  5 22:07:48 2025: BS 2 completed
Wed Mar  5 22:07:53 2025: BS 3 completed
Wed Mar  5 22:08:02 2025: BS 1 completed
Wed Mar  5 22:08:07 2025: BS 2 completed
Wed Mar  5 22:08:12 2025: BS 3 completed
Wed Mar  5 22:08:22 2025: BS 1 completed
Wed Mar  5 22:08:26 2025: BS 2 completed
Wed Mar  5 22:08:31 2025: BS 3 completed
Wed Mar  5 22:08:41 2025: BS 1 completed
Wed Mar  5 22:08:46 2025: BS 2 completed
Wed Mar  5 22:08:50 2025: BS 3 completed
Wed Mar  5 22:09:00 2025: BS 1 completed
Wed Mar  5 22:09:05 2025: BS 2 completed
Wed Mar  5 22:09:09 2025: BS 3 completed
Wed Mar  5 22:09:19 2025: BS 1 completed
Wed Mar  5 22:09:24 2025: BS 2 completed
Wed Mar  5 22:09:29 2025: BS 3 completed
Wed Mar  5 22:09:38 2025: BS 1 completed
Wed Mar  5 22:09:43 2025: BS 2 completed
Wed Mar  5 22:09:48 2025: BS 3 completed
Wed Mar  5 22:09:57 2025: BS 1 completed
Wed Mar  5 22:10:02 2025: BS 2 completed
Wed Mar  5 22:10:07 2025: BS 3 completed
Wed Mar  5 22:10:17 2025: BS 1 completed
Wed Mar  5 22:10:21 2025: BS 2 completed
Wed Mar  5 22:10:26 2025: BS 3 completed
Wed Mar  5 22:10:36 2025: BS 1 completed
Wed Mar  5 22:10:41 2025: BS 2 completed
Wed Mar  5 22:10:45 2025: BS 3 completed
Wed Mar  5 22:10:55 2025: BS 1 completed
Wed Mar  5 22:11:00 2025: BS 2 completed
Wed Mar  5 22:11:04 2025: BS 3 completed
Wed Mar  5 22:11:14 2025: BS 1 completed
Wed Mar  5 22:11:19 2025: BS 2 completed
Wed Mar  5 22:11:24 2025: BS 3 completed
Wed Mar  5 22:11:33 2025: BS 1 completed
Wed Mar  5 22:11:38 2025: BS 2 completed
Wed Mar  5 22:11:43 2025: BS 3 completed
Wed Mar  5 22:11:52 2025: BS 1 completed
Wed Mar  5 22:11:57 2025: BS 2 completed
Wed Mar  5 22:12:02 2025: BS 3 completed
Wed Mar  5 22:12:12 2025: BS 1 completed
Wed Mar  5 22:12:16 2025: BS 2 completed
Wed Mar  5 22:12:21 2025: BS 3 completed
Wed Mar  5 22:12:31 2025: BS 1 completed
Wed Mar  5 22:12:36 2025: BS 2 completed
Wed Mar  5 22:12:40 2025: BS 3 completed
Wed Mar  5 22:12:50 2025: BS 1 completed
Wed Mar  5 22:12:55 2025: BS 2 completed
Wed Mar  5 22:13:00 2025: BS 3 completed
Wed Mar  5 22:13:09 2025: BS 1 completed
Wed Mar  5 22:13:14 2025: BS 2 completed
Wed Mar  5 22:13:19 2025: BS 3 completed
Wed Mar  5 22:13:28 2025: BS 1 completed
Wed Mar  5 22:13:33 2025: BS 2 completed
Wed Mar  5 22:13:38 2025: BS 3 completed
Wed Mar  5 22:13:47 2025: BS 1 completed
Wed Mar  5 22:13:52 2025: BS 2 completed
Wed Mar  5 22:13:57 2025: BS 3 completed
Wed Mar  5 22:14:07 2025: BS 1 completed
Wed Mar  5 22:14:11 2025: BS 2 completed
Wed Mar  5 22:14:16 2025: BS 3 completed
Wed Mar  5 22:14:26 2025: BS 1 completed
Wed Mar  5 22:14:31 2025: BS 2 completed
Wed Mar  5 22:14:35 2025: BS 3 completed
Wed Mar  5 22:14:45 2025: BS 1 completed
Wed Mar  5 22:14:50 2025: BS 2 completed
Wed Mar  5 22:14:55 2025: BS 3 completed
Wed Mar  5 22:15:04 2025: BS 1 completed
Wed Mar  5 22:15:09 2025: BS 2 completed
Wed Mar  5 22:15:14 2025: BS 3 completed
Wed Mar  5 22:15:23 2025: BS 1 completed
Wed Mar  5 22:15:28 2025: BS 2 completed
Wed Mar  5 22:15:33 2025: BS 3 completed
Wed Mar  5 22:15:42 2025: BS 1 completed
Wed Mar  5 22:15:47 2025: BS 2 completed
Wed Mar  5 22:15:52 2025: BS 3 completed
Wed Mar  5 22:16:02 2025: BS 1 completed
Wed Mar  5 22:16:06 2025: BS 2 completed
Wed Mar  5 22:16:11 2025: BS 3 completed
Wed Mar  5 22:16:21 2025: BS 1 completed
Wed Mar  5 22:16:26 2025: BS 2 completed
Wed Mar  5 22:16:30 2025: BS 3 completed
Wed Mar  5 22:16:40 2025: BS 1 completed
Wed Mar  5 22:16:45 2025: BS 2 completed
Wed Mar  5 22:16:50 2025: BS 3 completed
Wed Mar  5 22:16:59 2025: BS 1 completed
Wed Mar  5 22:17:04 2025: BS 2 completed
Wed Mar  5 22:17:09 2025: BS 3 completed
Wed Mar  5 22:17:18 2025: BS 1 completed
Wed Mar  5 22:17:23 2025: BS 2 completed
Wed Mar  5 22:17:28 2025: BS 3 completed
Wed Mar  5 22:17:38 2025: BS 1 completed
Wed Mar  5 22:17:42 2025: BS 2 completed
Wed Mar  5 22:17:47 2025: BS 3 completed
Wed Mar  5 22:17:57 2025: BS 1 completed
Wed Mar  5 22:18:01 2025: BS 2 completed
Wed Mar  5 22:18:06 2025: BS 3 completed
Wed Mar  5 22:18:16 2025: BS 1 completed
Wed Mar  5 22:18:21 2025: BS 2 completed
Wed Mar  5 22:18:25 2025: BS 3 completed
Wed Mar  5 22:18:35 2025: BS 1 completed
Wed Mar  5 22:18:40 2025: BS 2 completed
Wed Mar  5 22:18:45 2025: BS 3 completed
Wed Mar  5 22:18:54 2025: BS 1 completed
Wed Mar  5 22:18:59 2025: BS 2 completed
Wed Mar  5 22:19:04 2025: BS 3 completed
Wed Mar  5 22:19:13 2025: BS 1 completed
Wed Mar  5 22:19:18 2025: BS 2 completed
Wed Mar  5 22:19:23 2025: BS 3 completed
Wed Mar  5 22:19:33 2025: BS 1 completed
Wed Mar  5 22:19:37 2025: BS 2 completed
Wed Mar  5 22:19:42 2025: BS 3 completed
Wed Mar  5 22:19:52 2025: BS 1 completed
Wed Mar  5 22:19:57 2025: BS 2 completed
Wed Mar  5 22:20:01 2025: BS 3 completed
Wed Mar  5 22:20:11 2025: BS 1 completed
Wed Mar  5 22:20:16 2025: BS 2 completed
Wed Mar  5 22:20:20 2025: BS 3 completed
Wed Mar  5 22:20:30 2025: BS 1 completed
Wed Mar  5 22:20:35 2025: BS 2 completed
Wed Mar  5 22:20:40 2025: BS 3 completed
Wed Mar  5 22:20:49 2025: BS 1 completed
Wed Mar  5 22:20:54 2025: BS 2 completed
Wed Mar  5 22:20:59 2025: BS 3 completed
Wed Mar  5 22:21:08 2025: BS 1 completed
Wed Mar  5 22:21:13 2025: BS 2 completed
Wed Mar  5 22:21:18 2025: BS 3 completed
Wed Mar  5 22:21:28 2025: BS 1 completed
Wed Mar  5 22:21:32 2025: BS 2 completed
Wed Mar  5 22:21:37 2025: BS 3 completed
Wed Mar  5 22:21:47 2025: BS 1 completed
Wed Mar  5 22:21:52 2025: BS 2 completed
Wed Mar  5 22:21:56 2025: BS 3 completed
Wed Mar  5 22:22:06 2025: BS 1 completed
Wed Mar  5 22:22:11 2025: BS 2 completed
Wed Mar  5 22:22:16 2025: BS 3 completed
Wed Mar  5 22:22:25 2025: BS 1 completed
Wed Mar  5 22:22:30 2025: BS 2 completed
Wed Mar  5 22:22:35 2025: BS 3 completed
Wed Mar  5 22:22:44 2025: BS 1 completed
Wed Mar  5 22:22:49 2025: BS 2 completed
Wed Mar  5 22:22:54 2025: BS 3 completed
Wed Mar  5 22:23:04 2025: BS 1 completed
Wed Mar  5 22:23:08 2025: BS 2 completed
Wed Mar  5 22:23:13 2025: BS 3 completed
Wed Mar  5 22:23:23 2025: BS 1 completed
Wed Mar  5 22:23:27 2025: BS 2 completed
Wed Mar  5 22:23:32 2025: BS 3 completed
Wed Mar  5 22:23:42 2025: BS 1 completed
Wed Mar  5 22:23:47 2025: BS 2 completed
Wed Mar  5 22:23:51 2025: BS 3 completed
Wed Mar  5 22:24:01 2025: BS 1 completed
Wed Mar  5 22:24:06 2025: BS 2 completed
Wed Mar  5 22:24:11 2025: BS 3 completed
Wed Mar  5 22:24:20 2025: BS 1 completed
Wed Mar  5 22:24:25 2025: BS 2 completed
Wed Mar  5 22:24:30 2025: BS 3 completed
Wed Mar  5 22:24:39 2025: BS 1 completed
Wed Mar  5 22:24:44 2025: BS 2 completed
Wed Mar  5 22:24:49 2025: BS 3 completed
Wed Mar  5 22:24:59 2025: BS 1 completed
Wed Mar  5 22:25:03 2025: BS 2 completed
Wed Mar  5 22:25:08 2025: BS 3 completed
Wed Mar  5 22:25:18 2025: BS 1 completed
Wed Mar  5 22:25:23 2025: BS 2 completed
Wed Mar  5 22:25:27 2025: BS 3 completed
Wed Mar  5 22:25:37 2025: BS 1 completed
Wed Mar  5 22:25:42 2025: BS 2 completed
Wed Mar  5 22:25:47 2025: BS 3 completed
Wed Mar  5 22:25:56 2025: BS 1 completed
Wed Mar  5 22:26:01 2025: BS 2 completed
Wed Mar  5 22:26:06 2025: BS 3 completed
Wed Mar  5 22:26:15 2025: BS 1 completed
Wed Mar  5 22:26:20 2025: BS 2 completed
Wed Mar  5 22:26:25 2025: BS 3 completed
Wed Mar  5 22:26:35 2025: BS 1 completed
Wed Mar  5 22:26:39 2025: BS 2 completed
Wed Mar  5 22:26:44 2025: BS 3 completed
Wed Mar  5 22:26:54 2025: BS 1 completed
Wed Mar  5 22:26:58 2025: BS 2 completed
Wed Mar  5 22:27:03 2025: BS 3 completed
Wed Mar  5 22:27:13 2025: BS 1 completed
Wed Mar  5 22:27:18 2025: BS 2 completed
Wed Mar  5 22:27:22 2025: BS 3 completed
Wed Mar  5 22:27:32 2025: BS 1 completed
Wed Mar  5 22:27:37 2025: BS 2 completed
Wed Mar  5 22:27:42 2025: BS 3 completed
Wed Mar  5 22:27:51 2025: BS 1 completed
Wed Mar  5 22:27:56 2025: BS 2 completed
Wed Mar  5 22:28:01 2025: BS 3 completed
Wed Mar  5 22:28:10 2025: BS 1 completed
Wed Mar  5 22:28:15 2025: BS 2 completed
Wed Mar  5 22:28:20 2025: BS 3 completed
Wed Mar  5 22:28:30 2025: BS 1 completed
Wed Mar  5 22:28:34 2025: BS 2 completed
Wed Mar  5 22:28:39 2025: BS 3 completed
Wed Mar  5 22:28:49 2025: BS 1 completed
Wed Mar  5 22:28:54 2025: BS 2 completed
Wed Mar  5 22:28:58 2025: BS 3 completed
Wed Mar  5 22:29:08 2025: BS 1 completed
Wed Mar  5 22:29:13 2025: BS 2 completed
Wed Mar  5 22:29:18 2025: BS 3 completed
Wed Mar  5 22:29:27 2025: BS 1 completed
Wed Mar  5 22:29:32 2025: BS 2 completed
Wed Mar  5 22:29:37 2025: BS 3 completed
Wed Mar  5 22:29:46 2025: BS 1 completed
Wed Mar  5 22:29:51 2025: BS 2 completed
Wed Mar  5 22:29:56 2025: BS 3 completed
Wed Mar  5 22:30:06 2025: BS 1 completed
Wed Mar  5 22:30:10 2025: BS 2 completed
Wed Mar  5 22:30:15 2025: BS 3 completed
Wed Mar  5 22:30:25 2025: BS 1 completed
Wed Mar  5 22:30:30 2025: BS 2 completed
Wed Mar  5 22:30:34 2025: BS 3 completed
Wed Mar  5 22:30:44 2025: BS 1 completed
Wed Mar  5 22:30:49 2025: BS 2 completed
Wed Mar  5 22:30:54 2025: BS 3 completed
Wed Mar  5 22:31:03 2025: BS 1 completed
Wed Mar  5 22:31:08 2025: BS 2 completed
Wed Mar  5 22:31:13 2025: BS 3 completed
Wed Mar  5 22:31:22 2025: BS 1 completed
Wed Mar  5 22:31:27 2025: BS 2 completed
Wed Mar  5 22:31:32 2025: BS 3 completed
Wed Mar  5 22:31:41 2025: BS 1 completed
Wed Mar  5 22:31:46 2025: BS 2 completed
Wed Mar  5 22:31:51 2025: BS 3 completed
Wed Mar  5 22:32:01 2025: BS 1 completed
Wed Mar  5 22:32:05 2025: BS 2 completed
Wed Mar  5 22:32:10 2025: BS 3 completed
Wed Mar  5 22:32:20 2025: BS 1 completed
Wed Mar  5 22:32:25 2025: BS 2 completed
Wed Mar  5 22:32:29 2025: BS 3 completed
Wed Mar  5 22:32:39 2025: BS 1 completed
Wed Mar  5 22:32:44 2025: BS 2 completed
Wed Mar  5 22:32:49 2025: BS 3 completed
Wed Mar  5 22:32:58 2025: BS 1 completed
Wed Mar  5 22:33:03 2025: BS 2 completed
Wed Mar  5 22:33:08 2025: BS 3 completed
Wed Mar  5 22:33:17 2025: BS 1 completed
Wed Mar  5 22:33:22 2025: BS 2 completed
Wed Mar  5 22:33:27 2025: BS 3 completed
Wed Mar  5 22:33:37 2025: BS 1 completed
Wed Mar  5 22:33:41 2025: BS 2 completed
Wed Mar  5 22:33:46 2025: BS 3 completed
Wed Mar  5 22:33:56 2025: BS 1 completed
Wed Mar  5 22:34:01 2025: BS 2 completed
Wed Mar  5 22:34:05 2025: BS 3 completed
Wed Mar  5 22:34:15 2025: BS 1 completed
Wed Mar  5 22:34:20 2025: BS 2 completed
Wed Mar  5 22:34:25 2025: BS 3 completed
Wed Mar  5 22:34:34 2025: BS 1 completed
Wed Mar  5 22:34:39 2025: BS 2 completed
Wed Mar  5 22:34:44 2025: BS 3 completed
Wed Mar  5 22:34:53 2025: BS 1 completed
Wed Mar  5 22:34:58 2025: BS 2 completed
Wed Mar  5 22:35:03 2025: BS 3 completed
Wed Mar  5 22:35:13 2025: BS 1 completed
Wed Mar  5 22:35:17 2025: BS 2 completed
Wed Mar  5 22:35:22 2025: BS 3 completed
Wed Mar  5 22:35:32 2025: BS 1 completed
Wed Mar  5 22:35:37 2025: BS 2 completed
Wed Mar  5 22:35:41 2025: BS 3 completed
Wed Mar  5 22:35:51 2025: BS 1 completed
Wed Mar  5 22:35:56 2025: BS 2 completed
Wed Mar  5 22:36:01 2025: BS 3 completed
Wed Mar  5 22:36:10 2025: BS 1 completed
Wed Mar  5 22:36:15 2025: BS 2 completed
Wed Mar  5 22:36:20 2025: BS 3 completed
Wed Mar  5 22:36:29 2025: BS 1 completed
Wed Mar  5 22:36:34 2025: BS 2 completed
Wed Mar  5 22:36:39 2025: BS 3 completed
Wed Mar  5 22:36:49 2025: BS 1 completed
Wed Mar  5 22:36:53 2025: BS 2 completed
Wed Mar  5 22:36:58 2025: BS 3 completed
Wed Mar  5 22:37:08 2025: BS 1 completed
Wed Mar  5 22:37:13 2025: BS 2 completed
Wed Mar  5 22:37:17 2025: BS 3 completed
Wed Mar  5 22:37:27 2025: BS 1 completed
Wed Mar  5 22:37:32 2025: BS 2 completed
Wed Mar  5 22:37:37 2025: BS 3 completed
Wed Mar  5 22:37:46 2025: BS 1 completed
Wed Mar  5 22:37:51 2025: BS 2 completed
Wed Mar  5 22:37:56 2025: BS 3 completed
Wed Mar  5 22:38:05 2025: BS 1 completed
Wed Mar  5 22:38:10 2025: BS 2 completed
Wed Mar  5 22:38:15 2025: BS 3 completed
Wed Mar  5 22:38:25 2025: BS 1 completed
Wed Mar  5 22:38:29 2025: BS 2 completed
Wed Mar  5 22:38:34 2025: BS 3 completed
Wed Mar  5 22:38:44 2025: BS 1 completed
Wed Mar  5 22:38:49 2025: BS 2 completed
Wed Mar  5 22:38:53 2025: BS 3 completed
Wed Mar  5 22:39:03 2025: BS 1 completed
Wed Mar  5 22:39:08 2025: BS 2 completed
Wed Mar  5 22:39:13 2025: BS 3 completed
Wed Mar  5 22:39:22 2025: BS 1 completed
Wed Mar  5 22:39:27 2025: BS 2 completed
Wed Mar  5 22:39:32 2025: BS 3 completed
Wed Mar  5 22:39:41 2025: BS 1 completed
Wed Mar  5 22:39:46 2025: BS 2 completed
Wed Mar  5 22:39:51 2025: BS 3 completed
Wed Mar  5 22:40:00 2025: BS 1 completed
Wed Mar  5 22:40:05 2025: BS 2 completed
Wed Mar  5 22:40:10 2025: BS 3 completed
Wed Mar  5 22:40:20 2025: BS 1 completed
Wed Mar  5 22:40:24 2025: BS 2 completed
Wed Mar  5 22:40:29 2025: BS 3 completed
Wed Mar  5 22:40:39 2025: BS 1 completed
Wed Mar  5 22:40:44 2025: BS 2 completed
Wed Mar  5 22:40:48 2025: BS 3 completed
Wed Mar  5 22:40:58 2025: BS 1 completed
Wed Mar  5 22:41:03 2025: BS 2 completed
Wed Mar  5 22:41:08 2025: BS 3 completed
Wed Mar  5 22:41:17 2025: BS 1 completed
Wed Mar  5 22:41:22 2025: BS 2 completed
Wed Mar  5 22:41:27 2025: BS 3 completed
Wed Mar  5 22:41:36 2025: BS 1 completed
Wed Mar  5 22:41:41 2025: BS 2 completed
Wed Mar  5 22:41:46 2025: BS 3 completed
Wed Mar  5 22:41:56 2025: BS 1 completed
Wed Mar  5 22:42:00 2025: BS 2 completed
Wed Mar  5 22:42:05 2025: BS 3 completed
Wed Mar  5 22:42:15 2025: BS 1 completed
Wed Mar  5 22:42:20 2025: BS 2 completed
Wed Mar  5 22:42:24 2025: BS 3 completed
Wed Mar  5 22:42:34 2025: BS 1 completed
Wed Mar  5 22:42:39 2025: BS 2 completed
Wed Mar  5 22:42:44 2025: BS 3 completed
Wed Mar  5 22:42:53 2025: BS 1 completed
Wed Mar  5 22:42:58 2025: BS 2 completed
Wed Mar  5 22:43:03 2025: BS 3 completed
Wed Mar  5 22:43:12 2025: BS 1 completed
Wed Mar  5 22:43:17 2025: BS 2 completed
Wed Mar  5 22:43:22 2025: BS 3 completed
Wed Mar  5 22:43:32 2025: BS 1 completed
Wed Mar  5 22:43:36 2025: BS 2 completed
Wed Mar  5 22:43:41 2025: BS 3 completed
Wed Mar  5 22:43:51 2025: BS 1 completed
Wed Mar  5 22:43:56 2025: BS 2 completed
Wed Mar  5 22:44:00 2025: BS 3 completed
Wed Mar  5 22:44:10 2025: BS 1 completed
Wed Mar  5 22:44:15 2025: BS 2 completed
Wed Mar  5 22:44:20 2025: BS 3 completed
Wed Mar  5 22:44:29 2025: BS 1 completed
Wed Mar  5 22:44:34 2025: BS 2 completed
Wed Mar  5 22:44:39 2025: BS 3 completed
Wed Mar  5 22:44:48 2025: BS 1 completed
Wed Mar  5 22:44:53 2025: BS 2 completed
Wed Mar  5 22:44:58 2025: BS 3 completed
Wed Mar  5 22:45:08 2025: BS 1 completed
Wed Mar  5 22:45:12 2025: BS 2 completed
Wed Mar  5 22:45:17 2025: BS 3 completed
Wed Mar  5 22:45:27 2025: BS 1 completed
Wed Mar  5 22:45:32 2025: BS 2 completed
Wed Mar  5 22:45:36 2025: BS 3 completed
Wed Mar  5 22:45:46 2025: BS 1 completed
Wed Mar  5 22:45:51 2025: BS 2 completed
Wed Mar  5 22:45:56 2025: BS 3 completed
Wed Mar  5 22:46:05 2025: BS 1 completed
Wed Mar  5 22:46:10 2025: BS 2 completed
Wed Mar  5 22:46:15 2025: BS 3 completed
Wed Mar  5 22:46:24 2025: BS 1 completed
Wed Mar  5 22:46:29 2025: BS 2 completed
Wed Mar  5 22:46:34 2025: BS 3 completed
Wed Mar  5 22:46:44 2025: BS 1 completed
Wed Mar  5 22:46:48 2025: BS 2 completed
Wed Mar  5 22:46:53 2025: BS 3 completed
Wed Mar  5 22:47:03 2025: BS 1 completed
Wed Mar  5 22:47:08 2025: BS 2 completed
Wed Mar  5 22:47:13 2025: BS 3 completed
Wed Mar  5 22:47:22 2025: BS 1 completed
Wed Mar  5 22:47:27 2025: BS 2 completed
Wed Mar  5 22:47:32 2025: BS 3 completed
Wed Mar  5 22:47:41 2025: BS 1 completed
Wed Mar  5 22:47:46 2025: BS 2 completed
Wed Mar  5 22:47:51 2025: BS 3 completed
Wed Mar  5 22:48:01 2025: BS 1 completed
Wed Mar  5 22:48:05 2025: BS 2 completed
Wed Mar  5 22:48:10 2025: BS 3 completed
Wed Mar  5 22:48:20 2025: BS 1 completed
Wed Mar  5 22:48:25 2025: BS 2 completed
Wed Mar  5 22:48:29 2025: BS 3 completed
Wed Mar  5 22:48:39 2025: BS 1 completed
Wed Mar  5 22:48:44 2025: BS 2 completed
Wed Mar  5 22:48:49 2025: BS 3 completed
Wed Mar  5 22:48:58 2025: BS 1 completed
Wed Mar  5 22:49:03 2025: BS 2 completed
Wed Mar  5 22:49:08 2025: BS 3 completed
Wed Mar  5 22:49:17 2025: BS 1 completed
Wed Mar  5 22:49:22 2025: BS 2 completed
Wed Mar  5 22:49:27 2025: BS 3 completed
Wed Mar  5 22:49:37 2025: BS 1 completed
Wed Mar  5 22:49:41 2025: BS 2 completed
Wed Mar  5 22:49:46 2025: BS 3 completed
Wed Mar  5 22:49:56 2025: BS 1 completed
Wed Mar  5 22:50:01 2025: BS 2 completed
Wed Mar  5 22:50:05 2025: BS 3 completed
Wed Mar  5 22:50:15 2025: BS 1 completed
Wed Mar  5 22:50:20 2025: BS 2 completed
Wed Mar  5 22:50:25 2025: BS 3 completed
Wed Mar  5 22:50:34 2025: BS 1 completed
Wed Mar  5 22:50:39 2025: BS 2 completed
Wed Mar  5 22:50:44 2025: BS 3 completed
Wed Mar  5 22:50:53 2025: BS 1 completed
Wed Mar  5 22:50:58 2025: BS 2 completed
Wed Mar  5 22:51:03 2025: BS 3 completed
Wed Mar  5 22:51:13 2025: BS 1 completed
Wed Mar  5 22:51:17 2025: BS 2 completed
Wed Mar  5 22:51:22 2025: BS 3 completed
Wed Mar  5 22:51:32 2025: BS 1 completed
Wed Mar  5 22:51:37 2025: BS 2 completed
Wed Mar  5 22:51:41 2025: BS 3 completed
Wed Mar  5 22:51:51 2025: BS 1 completed
Wed Mar  5 22:51:56 2025: BS 2 completed
Wed Mar  5 22:52:01 2025: BS 3 completed
Wed Mar  5 22:52:10 2025: BS 1 completed
Wed Mar  5 22:52:15 2025: BS 2 completed
Wed Mar  5 22:52:20 2025: BS 3 completed
Wed Mar  5 22:52:29 2025: BS 1 completed
Wed Mar  5 22:52:34 2025: BS 2 completed
Wed Mar  5 22:52:39 2025: BS 3 completed
Wed Mar  5 22:52:49 2025: BS 1 completed
Wed Mar  5 22:52:53 2025: BS 2 completed
Wed Mar  5 22:52:58 2025: BS 3 completed
Wed Mar  5 22:53:08 2025: BS 1 completed
Wed Mar  5 22:53:13 2025: BS 2 completed
Wed Mar  5 22:53:17 2025: BS 3 completed
Wed Mar  5 22:53:27 2025: BS 1 completed
Wed Mar  5 22:53:32 2025: BS 2 completed
Wed Mar  5 22:53:37 2025: BS 3 completed
Wed Mar  5 22:53:46 2025: BS 1 completed
Wed Mar  5 22:53:51 2025: BS 2 completed
Wed Mar  5 22:53:56 2025: BS 3 completed
Wed Mar  5 22:54:05 2025: BS 1 completed
Wed Mar  5 22:54:10 2025: BS 2 completed
Wed Mar  5 22:54:15 2025: BS 3 completed
Wed Mar  5 22:54:25 2025: BS 1 completed
Wed Mar  5 22:54:29 2025: BS 2 completed
Wed Mar  5 22:54:34 2025: BS 3 completed
Wed Mar  5 22:54:44 2025: BS 1 completed
Wed Mar  5 22:54:49 2025: BS 2 completed
Wed Mar  5 22:54:53 2025: BS 3 completed
Wed Mar  5 22:55:03 2025: BS 1 completed
Wed Mar  5 22:55:08 2025: BS 2 completed
Wed Mar  5 22:55:13 2025: BS 3 completed
Wed Mar  5 22:55:22 2025: BS 1 completed
Wed Mar  5 22:55:27 2025: BS 2 completed
Wed Mar  5 22:55:32 2025: BS 3 completed
Wed Mar  5 22:55:42 2025: BS 1 completed
Wed Mar  5 22:55:46 2025: BS 2 completed
Wed Mar  5 22:55:51 2025: BS 3 completed
Wed Mar  5 22:56:01 2025: BS 1 completed
Wed Mar  5 22:56:06 2025: BS 2 completed
Wed Mar  5 22:56:10 2025: BS 3 completed
Wed Mar  5 22:56:20 2025: BS 1 completed
Wed Mar  5 22:56:25 2025: BS 2 completed
Wed Mar  5 22:56:30 2025: BS 3 completed
Wed Mar  5 22:56:39 2025: BS 1 completed
Wed Mar  5 22:56:44 2025: BS 2 completed
Wed Mar  5 22:56:49 2025: BS 3 completed
Wed Mar  5 22:56:58 2025: BS 1 completed
Wed Mar  5 22:57:03 2025: BS 2 completed
Wed Mar  5 22:57:08 2025: BS 3 completed
Wed Mar  5 22:57:18 2025: BS 1 completed
Wed Mar  5 22:57:22 2025: BS 2 completed
Wed Mar  5 22:57:27 2025: BS 3 completed
Wed Mar  5 22:57:37 2025: BS 1 completed
Wed Mar  5 22:57:42 2025: BS 2 completed
Wed Mar  5 22:57:46 2025: BS 3 completed
Wed Mar  5 22:57:56 2025: BS 1 completed
Wed Mar  5 22:58:01 2025: BS 2 completed
Wed Mar  5 22:58:06 2025: BS 3 completed
Wed Mar  5 22:58:15 2025: BS 1 completed
Wed Mar  5 22:58:20 2025: BS 2 completed
Wed Mar  5 22:58:25 2025: BS 3 completed
Wed Mar  5 22:58:34 2025: BS 1 completed
Wed Mar  5 22:58:39 2025: BS 2 completed
Wed Mar  5 22:58:44 2025: BS 3 completed
Wed Mar  5 22:58:54 2025: BS 1 completed
Wed Mar  5 22:58:58 2025: BS 2 completed
Wed Mar  5 22:59:03 2025: BS 3 completed
Wed Mar  5 22:59:13 2025: BS 1 completed
Wed Mar  5 22:59:18 2025: BS 2 completed
Wed Mar  5 22:59:22 2025: BS 3 completed
Wed Mar  5 22:59:32 2025: BS 1 completed
Wed Mar  5 22:59:37 2025: BS 2 completed
Wed Mar  5 22:59:42 2025: BS 3 completed
Wed Mar  5 22:59:51 2025: BS 1 completed
Wed Mar  5 22:59:56 2025: BS 2 completed
Wed Mar  5 23:00:01 2025: BS 3 completed
Wed Mar  5 23:00:11 2025: BS 1 completed
Wed Mar  5 23:00:15 2025: BS 2 completed
Wed Mar  5 23:00:20 2025: BS 3 completed
Wed Mar  5 23:00:30 2025: BS 1 completed
Wed Mar  5 23:00:35 2025: BS 2 completed
Wed Mar  5 23:00:39 2025: BS 3 completed
Wed Mar  5 23:00:49 2025: BS 1 completed
Wed Mar  5 23:00:54 2025: BS 2 completed
Wed Mar  5 23:00:59 2025: BS 3 completed
Wed Mar  5 23:01:08 2025: BS 1 completed
Wed Mar  5 23:01:13 2025: BS 2 completed
Wed Mar  5 23:01:18 2025: BS 3 completed
Wed Mar  5 23:01:27 2025: BS 1 completed
Wed Mar  5 23:01:32 2025: BS 2 completed
Wed Mar  5 23:01:37 2025: BS 3 completed
Wed Mar  5 23:01:47 2025: BS 1 completed
Wed Mar  5 23:01:51 2025: BS 2 completed
Wed Mar  5 23:01:56 2025: BS 3 completed
Wed Mar  5 23:02:06 2025: BS 1 completed
Wed Mar  5 23:02:11 2025: BS 2 completed
Wed Mar  5 23:02:15 2025: BS 3 completed
Wed Mar  5 23:02:25 2025: BS 1 completed
Wed Mar  5 23:02:30 2025: BS 2 completed
Wed Mar  5 23:02:35 2025: BS 3 completed
Wed Mar  5 23:02:44 2025: BS 1 completed
Wed Mar  5 23:02:49 2025: BS 2 completed
Wed Mar  5 23:02:54 2025: BS 3 completed
Wed Mar  5 23:03:03 2025: BS 1 completed
Wed Mar  5 23:03:08 2025: BS 2 completed
Wed Mar  5 23:03:13 2025: BS 3 completed
Wed Mar  5 23:03:23 2025: BS 1 completed
Wed Mar  5 23:03:28 2025: BS 2 completed
Wed Mar  5 23:03:32 2025: BS 3 completed
Wed Mar  5 23:03:42 2025: BS 1 completed
Wed Mar  5 23:03:47 2025: BS 2 completed
Wed Mar  5 23:03:52 2025: BS 3 completed
Wed Mar  5 23:04:01 2025: BS 1 completed
Wed Mar  5 23:04:06 2025: BS 2 completed
Wed Mar  5 23:04:11 2025: BS 3 completed
Wed Mar  5 23:04:20 2025: BS 1 completed
Wed Mar  5 23:04:25 2025: BS 2 completed
Wed Mar  5 23:04:30 2025: BS 3 completed
Wed Mar  5 23:04:40 2025: BS 1 completed
Wed Mar  5 23:04:44 2025: BS 2 completed
Wed Mar  5 23:04:49 2025: BS 3 completed
Wed Mar  5 23:04:59 2025: BS 1 completed
Wed Mar  5 23:05:04 2025: BS 2 completed
Wed Mar  5 23:05:08 2025: BS 3 completed
Wed Mar  5 23:05:18 2025: BS 1 completed
Wed Mar  5 23:05:23 2025: BS 2 completed
Wed Mar  5 23:05:28 2025: BS 3 completed
Wed Mar  5 23:05:37 2025: BS 1 completed
Wed Mar  5 23:05:42 2025: BS 2 completed
Wed Mar  5 23:05:47 2025: BS 3 completed
Wed Mar  5 23:05:56 2025: BS 1 completed
Wed Mar  5 23:06:01 2025: BS 2 completed
Wed Mar  5 23:06:06 2025: BS 3 completed
Wed Mar  5 23:06:16 2025: BS 1 completed
Wed Mar  5 23:06:21 2025: BS 2 completed
Wed Mar  5 23:06:25 2025: BS 3 completed
Wed Mar  5 23:06:35 2025: BS 1 completed
Wed Mar  5 23:06:40 2025: BS 2 completed
Wed Mar  5 23:06:45 2025: BS 3 completed
Wed Mar  5 23:06:54 2025: BS 1 completed
Wed Mar  5 23:06:59 2025: BS 2 completed
Wed Mar  5 23:07:04 2025: BS 3 completed
Wed Mar  5 23:07:13 2025: BS 1 completed
Wed Mar  5 23:07:18 2025: BS 2 completed
Wed Mar  5 23:07:23 2025: BS 3 completed
Wed Mar  5 23:07:33 2025: BS 1 completed
Wed Mar  5 23:07:37 2025: BS 2 completed
Wed Mar  5 23:07:42 2025: BS 3 completed
Wed Mar  5 23:07:52 2025: BS 1 completed
Wed Mar  5 23:07:57 2025: BS 2 completed
Wed Mar  5 23:08:01 2025: BS 3 completed
Wed Mar  5 23:08:11 2025: BS 1 completed
Wed Mar  5 23:08:16 2025: BS 2 completed
Wed Mar  5 23:08:21 2025: BS 3 completed
Wed Mar  5 23:08:30 2025: BS 1 completed
Wed Mar  5 23:08:35 2025: BS 2 completed
Wed Mar  5 23:08:40 2025: BS 3 completed
Wed Mar  5 23:08:49 2025: BS 1 completed
Wed Mar  5 23:08:54 2025: BS 2 completed
Wed Mar  5 23:08:59 2025: BS 3 completed
Wed Mar  5 23:09:09 2025: BS 1 completed
Wed Mar  5 23:09:14 2025: BS 2 completed
Wed Mar  5 23:09:18 2025: BS 3 completed
Wed Mar  5 23:09:28 2025: BS 1 completed
Wed Mar  5 23:09:33 2025: BS 2 completed
Wed Mar  5 23:09:38 2025: BS 3 completed
Wed Mar  5 23:09:47 2025: BS 1 completed
Wed Mar  5 23:09:52 2025: BS 2 completed
Wed Mar  5 23:09:57 2025: BS 3 completed
Wed Mar  5 23:10:06 2025: BS 1 completed
Wed Mar  5 23:10:11 2025: BS 2 completed
Wed Mar  5 23:10:16 2025: BS 3 completed
Wed Mar  5 23:10:26 2025: BS 1 completed
Wed Mar  5 23:10:30 2025: BS 2 completed
Wed Mar  5 23:10:35 2025: BS 3 completed
Wed Mar  5 23:10:45 2025: BS 1 completed
Wed Mar  5 23:10:50 2025: BS 2 completed
Wed Mar  5 23:10:54 2025: BS 3 completed
Wed Mar  5 23:11:04 2025: BS 1 completed
Wed Mar  5 23:11:09 2025: BS 2 completed
Wed Mar  5 23:11:14 2025: BS 3 completed
Wed Mar  5 23:11:23 2025: BS 1 completed
Wed Mar  5 23:11:28 2025: BS 2 completed
Wed Mar  5 23:11:33 2025: BS 3 completed
Wed Mar  5 23:11:43 2025: BS 1 completed
Wed Mar  5 23:11:47 2025: BS 2 completed
Wed Mar  5 23:11:52 2025: BS 3 completed
Wed Mar  5 23:12:02 2025: BS 1 completed
Wed Mar  5 23:12:07 2025: BS 2 completed
Wed Mar  5 23:12:11 2025: BS 3 completed
Wed Mar  5 23:12:21 2025: BS 1 completed
Wed Mar  5 23:12:26 2025: BS 2 completed
Wed Mar  5 23:12:31 2025: BS 3 completed
Wed Mar  5 23:12:40 2025: BS 1 completed
Wed Mar  5 23:12:45 2025: BS 2 completed
Wed Mar  5 23:12:50 2025: BS 3 completed
Wed Mar  5 23:12:59 2025: BS 1 completed
Wed Mar  5 23:13:04 2025: BS 2 completed
Wed Mar  5 23:13:09 2025: BS 3 completed
Wed Mar  5 23:13:19 2025: BS 1 completed
Wed Mar  5 23:13:23 2025: BS 2 completed
Wed Mar  5 23:13:28 2025: BS 3 completed
Wed Mar  5 23:13:38 2025: BS 1 completed
Wed Mar  5 23:13:43 2025: BS 2 completed
Wed Mar  5 23:13:48 2025: BS 3 completed
Wed Mar  5 23:13:57 2025: BS 1 completed
Wed Mar  5 23:14:02 2025: BS 2 completed
Wed Mar  5 23:14:07 2025: BS 3 completed
Wed Mar  5 23:14:16 2025: BS 1 completed
Wed Mar  5 23:14:21 2025: BS 2 completed
Wed Mar  5 23:14:26 2025: BS 3 completed
Wed Mar  5 23:14:36 2025: BS 1 completed
Wed Mar  5 23:14:40 2025: BS 2 completed
Wed Mar  5 23:14:45 2025: BS 3 completed
Wed Mar  5 23:14:55 2025: BS 1 completed
Wed Mar  5 23:15:00 2025: BS 2 completed
Wed Mar  5 23:15:04 2025: BS 3 completed
Wed Mar  5 23:15:14 2025: BS 1 completed
Wed Mar  5 23:15:19 2025: BS 2 completed
Wed Mar  5 23:15:24 2025: BS 3 completed
Wed Mar  5 23:15:33 2025: BS 1 completed
Wed Mar  5 23:15:38 2025: BS 2 completed
Wed Mar  5 23:15:43 2025: BS 3 completed
Wed Mar  5 23:15:53 2025: BS 1 completed
Wed Mar  5 23:15:57 2025: BS 2 completed
Wed Mar  5 23:16:02 2025: BS 3 completed
Wed Mar  5 23:16:12 2025: BS 1 completed
Wed Mar  5 23:16:17 2025: BS 2 completed
Wed Mar  5 23:16:21 2025: BS 3 completed
Wed Mar  5 23:16:31 2025: BS 1 completed
Wed Mar  5 23:16:36 2025: BS 2 completed
Wed Mar  5 23:16:41 2025: BS 3 completed
Wed Mar  5 23:16:50 2025: BS 1 completed
Wed Mar  5 23:16:55 2025: BS 2 completed
Wed Mar  5 23:17:00 2025: BS 3 completed
Wed Mar  5 23:17:09 2025: BS 1 completed
Wed Mar  5 23:17:14 2025: BS 2 completed
Wed Mar  5 23:17:19 2025: BS 3 completed
Wed Mar  5 23:17:29 2025: BS 1 completed
Wed Mar  5 23:17:33 2025: BS 2 completed
Wed Mar  5 23:17:38 2025: BS 3 completed
Wed Mar  5 23:17:48 2025: BS 1 completed
Wed Mar  5 23:17:53 2025: BS 2 completed
Wed Mar  5 23:17:58 2025: BS 3 completed
Wed Mar  5 23:18:07 2025: BS 1 completed
Wed Mar  5 23:18:12 2025: BS 2 completed
Wed Mar  5 23:18:17 2025: BS 3 completed
Wed Mar  5 23:18:26 2025: BS 1 completed
Wed Mar  5 23:18:31 2025: BS 2 completed
Wed Mar  5 23:18:36 2025: BS 3 completed
Wed Mar  5 23:18:46 2025: BS 1 completed
Wed Mar  5 23:18:50 2025: BS 2 completed
Wed Mar  5 23:18:55 2025: BS 3 completed
Wed Mar  5 23:19:05 2025: BS 1 completed
Wed Mar  5 23:19:10 2025: BS 2 completed
Wed Mar  5 23:19:14 2025: BS 3 completed
Wed Mar  5 23:19:24 2025: BS 1 completed
Wed Mar  5 23:19:29 2025: BS 2 completed
Wed Mar  5 23:19:34 2025: BS 3 completed
Wed Mar  5 23:19:43 2025: BS 1 completed
Wed Mar  5 23:19:48 2025: BS 2 completed
Wed Mar  5 23:19:53 2025: BS 3 completed
Wed Mar  5 23:20:03 2025: BS 1 completed
Wed Mar  5 23:20:07 2025: BS 2 completed
Wed Mar  5 23:20:12 2025: BS 3 completed
Wed Mar  5 23:20:22 2025: BS 1 completed
Wed Mar  5 23:20:27 2025: BS 2 completed
Wed Mar  5 23:20:31 2025: BS 3 completed
Wed Mar  5 23:20:41 2025: BS 1 completed
Wed Mar  5 23:20:46 2025: BS 2 completed
Wed Mar  5 23:20:51 2025: BS 3 completed
Wed Mar  5 23:21:00 2025: BS 1 completed
Wed Mar  5 23:21:05 2025: BS 2 completed
Wed Mar  5 23:21:10 2025: BS 3 completed
Wed Mar  5 23:21:20 2025: BS 1 completed
Wed Mar  5 23:21:24 2025: BS 2 completed
Wed Mar  5 23:21:29 2025: BS 3 completed
Wed Mar  5 23:21:39 2025: BS 1 completed
Wed Mar  5 23:21:44 2025: BS 2 completed
Wed Mar  5 23:21:48 2025: BS 3 completed
Wed Mar  5 23:21:58 2025: BS 1 completed
Wed Mar  5 23:22:03 2025: BS 2 completed
Wed Mar  5 23:22:08 2025: BS 3 completed
Wed Mar  5 23:22:17 2025: BS 1 completed
Wed Mar  5 23:22:22 2025: BS 2 completed
Wed Mar  5 23:22:27 2025: BS 3 completed
Wed Mar  5 23:22:36 2025: BS 1 completed
Wed Mar  5 23:22:41 2025: BS 2 completed
Wed Mar  5 23:22:46 2025: BS 3 completed
Wed Mar  5 23:22:56 2025: BS 1 completed
Wed Mar  5 23:23:01 2025: BS 2 completed
Wed Mar  5 23:23:05 2025: BS 3 completed
Wed Mar  5 23:23:15 2025: BS 1 completed
Wed Mar  5 23:23:20 2025: BS 2 completed
Wed Mar  5 23:23:25 2025: BS 3 completed
Wed Mar  5 23:23:34 2025: BS 1 completed
Wed Mar  5 23:23:39 2025: BS 2 completed
Wed Mar  5 23:23:44 2025: BS 3 completed
Wed Mar  5 23:23:53 2025: BS 1 completed
Wed Mar  5 23:23:58 2025: BS 2 completed
Wed Mar  5 23:24:03 2025: BS 3 completed
Wed Mar  5 23:24:13 2025: BS 1 completed
Wed Mar  5 23:24:17 2025: BS 2 completed
Wed Mar  5 23:24:22 2025: BS 3 completed
Wed Mar  5 23:24:32 2025: BS 1 completed
Wed Mar  5 23:24:37 2025: BS 2 completed
Wed Mar  5 23:24:42 2025: BS 3 completed
Wed Mar  5 23:24:51 2025: BS 1 completed
Wed Mar  5 23:24:56 2025: BS 2 completed
Wed Mar  5 23:25:01 2025: BS 3 completed
Wed Mar  5 23:25:10 2025: BS 1 completed
Wed Mar  5 23:25:15 2025: BS 2 completed
Wed Mar  5 23:25:20 2025: BS 3 completed
Wed Mar  5 23:25:30 2025: BS 1 completed
Wed Mar  5 23:25:34 2025: BS 2 completed
Wed Mar  5 23:25:39 2025: BS 3 completed
Wed Mar  5 23:25:49 2025: BS 1 completed
Wed Mar  5 23:25:54 2025: BS 2 completed
Wed Mar  5 23:25:59 2025: BS 3 completed
Wed Mar  5 23:26:08 2025: BS 1 completed
Wed Mar  5 23:26:13 2025: BS 2 completed
Wed Mar  5 23:26:18 2025: BS 3 completed
Wed Mar  5 23:26:27 2025: BS 1 completed
Wed Mar  5 23:26:32 2025: BS 2 completed
Wed Mar  5 23:26:37 2025: BS 3 completed
Wed Mar  5 23:26:47 2025: BS 1 completed
Wed Mar  5 23:26:51 2025: BS 2 completed
Wed Mar  5 23:26:56 2025: BS 3 completed
Wed Mar  5 23:27:06 2025: BS 1 completed
Wed Mar  5 23:27:11 2025: BS 2 completed
Wed Mar  5 23:27:15 2025: BS 3 completed
Wed Mar  5 23:27:25 2025: BS 1 completed
Wed Mar  5 23:27:30 2025: BS 2 completed
Wed Mar  5 23:27:35 2025: BS 3 completed
Wed Mar  5 23:27:44 2025: BS 1 completed
Wed Mar  5 23:27:49 2025: BS 2 completed
Wed Mar  5 23:27:54 2025: BS 3 completed
Wed Mar  5 23:28:04 2025: BS 1 completed
Wed Mar  5 23:28:08 2025: BS 2 completed
Wed Mar  5 23:28:13 2025: BS 3 completed
Wed Mar  5 23:28:23 2025: BS 1 completed
Wed Mar  5 23:28:28 2025: BS 2 completed
Wed Mar  5 23:28:32 2025: BS 3 completed
Wed Mar  5 23:28:42 2025: BS 1 completed
Wed Mar  5 23:28:47 2025: BS 2 completed
Wed Mar  5 23:28:52 2025: BS 3 completed
Wed Mar  5 23:29:01 2025: BS 1 completed
Wed Mar  5 23:29:06 2025: BS 2 completed
Wed Mar  5 23:29:11 2025: BS 3 completed
Wed Mar  5 23:29:21 2025: BS 1 completed
Wed Mar  5 23:29:25 2025: BS 2 completed
Wed Mar  5 23:29:30 2025: BS 3 completed
Wed Mar  5 23:29:40 2025: BS 1 completed
Wed Mar  5 23:29:45 2025: BS 2 completed
Wed Mar  5 23:29:49 2025: BS 3 completed
Wed Mar  5 23:29:59 2025: BS 1 completed
Wed Mar  5 23:30:04 2025: BS 2 completed
Wed Mar  5 23:30:09 2025: BS 3 completed
Wed Mar  5 23:30:18 2025: BS 1 completed
Wed Mar  5 23:30:23 2025: BS 2 completed
Wed Mar  5 23:30:28 2025: BS 3 completed
Wed Mar  5 23:30:38 2025: BS 1 completed
Wed Mar  5 23:30:42 2025: BS 2 completed
Wed Mar  5 23:30:47 2025: BS 3 completed
Wed Mar  5 23:30:57 2025: BS 1 completed
Wed Mar  5 23:31:02 2025: BS 2 completed
Wed Mar  5 23:31:06 2025: BS 3 completed
Wed Mar  5 23:31:16 2025: BS 1 completed
Wed Mar  5 23:31:21 2025: BS 2 completed
Wed Mar  5 23:31:26 2025: BS 3 completed
Wed Mar  5 23:31:35 2025: BS 1 completed
Wed Mar  5 23:31:40 2025: BS 2 completed
Wed Mar  5 23:31:45 2025: BS 3 completed
Wed Mar  5 23:31:55 2025: BS 1 completed
Wed Mar  5 23:31:59 2025: BS 2 completed
Wed Mar  5 23:32:04 2025: BS 3 completed
Wed Mar  5 23:32:14 2025: BS 1 completed
Wed Mar  5 23:32:19 2025: BS 2 completed
Wed Mar  5 23:32:23 2025: BS 3 completed
Wed Mar  5 23:32:33 2025: BS 1 completed
Wed Mar  5 23:32:38 2025: BS 2 completed
Wed Mar  5 23:32:43 2025: BS 3 completed
Wed Mar  5 23:32:52 2025: BS 1 completed
Wed Mar  5 23:32:57 2025: BS 2 completed
Wed Mar  5 23:33:02 2025: BS 3 completed
Wed Mar  5 23:33:12 2025: BS 1 completed
Wed Mar  5 23:33:16 2025: BS 2 completed
Wed Mar  5 23:33:21 2025: BS 3 completed
Wed Mar  5 23:33:31 2025: BS 1 completed
Wed Mar  5 23:33:36 2025: BS 2 completed
Wed Mar  5 23:33:40 2025: BS 3 completed
Wed Mar  5 23:33:50 2025: BS 1 completed
Wed Mar  5 23:33:55 2025: BS 2 completed
Wed Mar  5 23:34:00 2025: BS 3 completed
Wed Mar  5 23:34:09 2025: BS 1 completed
Wed Mar  5 23:34:14 2025: BS 2 completed
Wed Mar  5 23:34:19 2025: BS 3 completed
Wed Mar  5 23:34:29 2025: BS 1 completed
Wed Mar  5 23:34:33 2025: BS 2 completed
Wed Mar  5 23:34:38 2025: BS 3 completed
Wed Mar  5 23:34:48 2025: BS 1 completed
Wed Mar  5 23:34:53 2025: BS 2 completed
Wed Mar  5 23:34:57 2025: BS 3 completed
Wed Mar  5 23:35:07 2025: BS 1 completed
Wed Mar  5 23:35:12 2025: BS 2 completed
Wed Mar  5 23:35:17 2025: BS 3 completed
Wed Mar  5 23:35:26 2025: BS 1 completed
Wed Mar  5 23:35:31 2025: BS 2 completed
Wed Mar  5 23:35:36 2025: BS 3 completed
Wed Mar  5 23:35:46 2025: BS 1 completed
Wed Mar  5 23:35:50 2025: BS 2 completed
Wed Mar  5 23:35:55 2025: BS 3 completed
Wed Mar  5 23:36:05 2025: BS 1 completed
Wed Mar  5 23:36:10 2025: BS 2 completed
Wed Mar  5 23:36:14 2025: BS 3 completed
Wed Mar  5 23:36:24 2025: BS 1 completed
Wed Mar  5 23:36:29 2025: BS 2 completed
Wed Mar  5 23:36:34 2025: BS 3 completed
Wed Mar  5 23:36:43 2025: BS 1 completed
Wed Mar  5 23:36:48 2025: BS 2 completed
Wed Mar  5 23:36:53 2025: BS 3 completed
Wed Mar  5 23:37:03 2025: BS 1 completed
Wed Mar  5 23:37:07 2025: BS 2 completed
Wed Mar  5 23:37:12 2025: BS 3 completed
Wed Mar  5 23:37:22 2025: BS 1 completed
Wed Mar  5 23:37:27 2025: BS 2 completed
Wed Mar  5 23:37:31 2025: BS 3 completed
Wed Mar  5 23:37:41 2025: BS 1 completed
Wed Mar  5 23:37:46 2025: BS 2 completed
Wed Mar  5 23:37:51 2025: BS 3 completed
Wed Mar  5 23:38:00 2025: BS 1 completed
Wed Mar  5 23:38:05 2025: BS 2 completed
Wed Mar  5 23:38:10 2025: BS 3 completed
Wed Mar  5 23:38:20 2025: BS 1 completed
Wed Mar  5 23:38:24 2025: BS 2 completed
Wed Mar  5 23:38:29 2025: BS 3 completed
Wed Mar  5 23:38:39 2025: BS 1 completed
Wed Mar  5 23:38:44 2025: BS 2 completed
Wed Mar  5 23:38:48 2025: BS 3 completed
Wed Mar  5 23:38:58 2025: BS 1 completed
Wed Mar  5 23:39:03 2025: BS 2 completed
Wed Mar  5 23:39:08 2025: BS 3 completed
Wed Mar  5 23:39:17 2025: BS 1 completed
Wed Mar  5 23:39:22 2025: BS 2 completed
Wed Mar  5 23:39:27 2025: BS 3 completed
Wed Mar  5 23:39:37 2025: BS 1 completed
Wed Mar  5 23:39:41 2025: BS 2 completed
Wed Mar  5 23:39:46 2025: BS 3 completed
Wed Mar  5 23:39:56 2025: BS 1 completed
Wed Mar  5 23:40:01 2025: BS 2 completed
Wed Mar  5 23:40:05 2025: BS 3 completed
Wed Mar  5 23:40:15 2025: BS 1 completed
Wed Mar  5 23:40:20 2025: BS 2 completed
Wed Mar  5 23:40:25 2025: BS 3 completed
Wed Mar  5 23:40:34 2025: BS 1 completed
Wed Mar  5 23:40:39 2025: BS 2 completed
Wed Mar  5 23:40:44 2025: BS 3 completed
Wed Mar  5 23:40:54 2025: BS 1 completed
Wed Mar  5 23:40:58 2025: BS 2 completed
Wed Mar  5 23:41:03 2025: BS 3 completed
Wed Mar  5 23:41:13 2025: BS 1 completed
Wed Mar  5 23:41:18 2025: BS 2 completed
Wed Mar  5 23:41:23 2025: BS 3 completed
Wed Mar  5 23:41:32 2025: BS 1 completed
Wed Mar  5 23:41:37 2025: BS 2 completed
Wed Mar  5 23:41:42 2025: BS 3 completed
Wed Mar  5 23:41:51 2025: BS 1 completed
Wed Mar  5 23:41:56 2025: BS 2 completed
Wed Mar  5 23:42:01 2025: BS 3 completed
Wed Mar  5 23:42:11 2025: BS 1 completed
Wed Mar  5 23:42:15 2025: BS 2 completed
Wed Mar  5 23:42:20 2025: BS 3 completed
Wed Mar  5 23:42:30 2025: BS 1 completed
Wed Mar  5 23:42:35 2025: BS 2 completed
Wed Mar  5 23:42:40 2025: BS 3 completed
Wed Mar  5 23:42:49 2025: BS 1 completed
Wed Mar  5 23:42:54 2025: BS 2 completed
Wed Mar  5 23:42:59 2025: BS 3 completed
Wed Mar  5 23:43:08 2025: BS 1 completed
Wed Mar  5 23:43:13 2025: BS 2 completed
Wed Mar  5 23:43:18 2025: BS 3 completed
Wed Mar  5 23:43:28 2025: BS 1 completed
Wed Mar  5 23:43:33 2025: BS 2 completed
Wed Mar  5 23:43:37 2025: BS 3 completed
Wed Mar  5 23:43:47 2025: BS 1 completed
Wed Mar  5 23:43:52 2025: BS 2 completed
Wed Mar  5 23:43:57 2025: BS 3 completed
Wed Mar  5 23:44:06 2025: BS 1 completed
Wed Mar  5 23:44:11 2025: BS 2 completed
Wed Mar  5 23:44:16 2025: BS 3 completed
Wed Mar  5 23:44:25 2025: BS 1 completed
Wed Mar  5 23:44:30 2025: BS 2 completed
Wed Mar  5 23:44:35 2025: BS 3 completed
Wed Mar  5 23:44:45 2025: BS 1 completed
Wed Mar  5 23:44:50 2025: BS 2 completed
Wed Mar  5 23:44:54 2025: BS 3 completed
Wed Mar  5 23:45:04 2025: BS 1 completed
Wed Mar  5 23:45:09 2025: BS 2 completed
Wed Mar  5 23:45:14 2025: BS 3 completed
Wed Mar  5 23:45:23 2025: BS 1 completed
Wed Mar  5 23:45:28 2025: BS 2 completed
Wed Mar  5 23:45:33 2025: BS 3 completed
Wed Mar  5 23:45:43 2025: BS 1 completed
Wed Mar  5 23:45:47 2025: BS 2 completed
Wed Mar  5 23:45:52 2025: BS 3 completed
Wed Mar  5 23:46:02 2025: BS 1 completed
Wed Mar  5 23:46:07 2025: BS 2 completed
Wed Mar  5 23:46:11 2025: BS 3 completed
Wed Mar  5 23:46:21 2025: BS 1 completed
Wed Mar  5 23:46:26 2025: BS 2 completed
Wed Mar  5 23:46:31 2025: BS 3 completed
Wed Mar  5 23:46:40 2025: BS 1 completed
Wed Mar  5 23:46:45 2025: BS 2 completed
Wed Mar  5 23:46:50 2025: BS 3 completed
Wed Mar  5 23:47:00 2025: BS 1 completed
Wed Mar  5 23:47:04 2025: BS 2 completed
Wed Mar  5 23:47:09 2025: BS 3 completed
Wed Mar  5 23:47:19 2025: BS 1 completed
Wed Mar  5 23:47:24 2025: BS 2 completed
Wed Mar  5 23:47:28 2025: BS 3 completed
Wed Mar  5 23:47:38 2025: BS 1 completed
Wed Mar  5 23:47:43 2025: BS 2 completed
Wed Mar  5 23:47:48 2025: BS 3 completed
Wed Mar  5 23:47:57 2025: BS 1 completed
Wed Mar  5 23:48:02 2025: BS 2 completed
Wed Mar  5 23:48:07 2025: BS 3 completed
Wed Mar  5 23:48:17 2025: BS 1 completed
Wed Mar  5 23:48:21 2025: BS 2 completed
Wed Mar  5 23:48:26 2025: BS 3 completed
Wed Mar  5 23:48:36 2025: BS 1 completed
Wed Mar  5 23:48:41 2025: BS 2 completed
Wed Mar  5 23:48:46 2025: BS 3 completed
Wed Mar  5 23:48:55 2025: BS 1 completed
Wed Mar  5 23:49:00 2025: BS 2 completed
Wed Mar  5 23:49:05 2025: BS 3 completed
Wed Mar  5 23:49:14 2025: BS 1 completed
Wed Mar  5 23:49:19 2025: BS 2 completed
Wed Mar  5 23:49:24 2025: BS 3 completed
Wed Mar  5 23:49:34 2025: BS 1 completed
Wed Mar  5 23:49:38 2025: BS 2 completed
Wed Mar  5 23:49:43 2025: BS 3 completed
Wed Mar  5 23:49:53 2025: BS 1 completed
Wed Mar  5 23:49:58 2025: BS 2 completed
Wed Mar  5 23:50:03 2025: BS 3 completed
Wed Mar  5 23:50:12 2025: BS 1 completed
Wed Mar  5 23:50:17 2025: BS 2 completed
Wed Mar  5 23:50:22 2025: BS 3 completed
Wed Mar  5 23:50:31 2025: BS 1 completed
Wed Mar  5 23:50:36 2025: BS 2 completed
Wed Mar  5 23:50:41 2025: BS 3 completed
Wed Mar  5 23:50:51 2025: BS 1 completed
Wed Mar  5 23:50:56 2025: BS 2 completed
Wed Mar  5 23:51:00 2025: BS 3 completed
Wed Mar  5 23:51:10 2025: BS 1 completed
Wed Mar  5 23:51:15 2025: BS 2 completed
Wed Mar  5 23:51:20 2025: BS 3 completed
Wed Mar  5 23:51:29 2025: BS 1 completed
Wed Mar  5 23:51:34 2025: BS 2 completed
Wed Mar  5 23:51:39 2025: BS 3 completed
Wed Mar  5 23:51:49 2025: BS 1 completed
Wed Mar  5 23:51:53 2025: BS 2 completed
Wed Mar  5 23:51:58 2025: BS 3 completed
Wed Mar  5 23:52:08 2025: BS 1 completed
Wed Mar  5 23:52:13 2025: BS 2 completed
Wed Mar  5 23:52:17 2025: BS 3 completed
Wed Mar  5 23:52:27 2025: BS 1 completed
Wed Mar  5 23:52:32 2025: BS 2 completed
Wed Mar  5 23:52:37 2025: BS 3 completed
Wed Mar  5 23:52:46 2025: BS 1 completed
Wed Mar  5 23:52:51 2025: BS 2 completed
Wed Mar  5 23:52:56 2025: BS 3 completed
Wed Mar  5 23:53:06 2025: BS 1 completed
Wed Mar  5 23:53:10 2025: BS 2 completed
Wed Mar  5 23:53:15 2025: BS 3 completed
Wed Mar  5 23:53:25 2025: BS 1 completed
Wed Mar  5 23:53:30 2025: BS 2 completed
Wed Mar  5 23:53:35 2025: BS 3 completed
Wed Mar  5 23:53:44 2025: BS 1 completed
Wed Mar  5 23:53:49 2025: BS 2 completed
Wed Mar  5 23:53:54 2025: BS 3 completed
Wed Mar  5 23:54:03 2025: BS 1 completed
Wed Mar  5 23:54:08 2025: BS 2 completed
Wed Mar  5 23:54:13 2025: BS 3 completed
Wed Mar  5 23:54:23 2025: BS 1 completed
Wed Mar  5 23:54:28 2025: BS 2 completed
Wed Mar  5 23:54:32 2025: BS 3 completed
Wed Mar  5 23:54:42 2025: BS 1 completed
Wed Mar  5 23:54:47 2025: BS 2 completed
Wed Mar  5 23:54:52 2025: BS 3 completed
Wed Mar  5 23:55:01 2025: BS 1 completed
Wed Mar  5 23:55:06 2025: BS 2 completed
Wed Mar  5 23:55:11 2025: BS 3 completed
Wed Mar  5 23:55:21 2025: BS 1 completed
Wed Mar  5 23:55:25 2025: BS 2 completed
Wed Mar  5 23:55:30 2025: BS 3 completed
Wed Mar  5 23:55:40 2025: BS 1 completed
Wed Mar  5 23:55:45 2025: BS 2 completed
Wed Mar  5 23:55:49 2025: BS 3 completed
Wed Mar  5 23:55:59 2025: BS 1 completed
Wed Mar  5 23:56:04 2025: BS 2 completed
Wed Mar  5 23:56:09 2025: BS 3 completed
Wed Mar  5 23:56:18 2025: BS 1 completed
Wed Mar  5 23:56:23 2025: BS 2 completed
Wed Mar  5 23:56:28 2025: BS 3 completed
Wed Mar  5 23:56:38 2025: BS 1 completed
Wed Mar  5 23:56:42 2025: BS 2 completed
Wed Mar  5 23:56:47 2025: BS 3 completed
Wed Mar  5 23:56:57 2025: BS 1 completed
Wed Mar  5 23:57:02 2025: BS 2 completed
Wed Mar  5 23:57:07 2025: BS 3 completed
Wed Mar  5 23:57:16 2025: BS 1 completed
Wed Mar  5 23:57:21 2025: BS 2 completed
Wed Mar  5 23:57:26 2025: BS 3 completed
Wed Mar  5 23:57:35 2025: BS 1 completed
Wed Mar  5 23:57:40 2025: BS 2 completed
Wed Mar  5 23:57:45 2025: BS 3 completed
Wed Mar  5 23:57:55 2025: BS 1 completed
Wed Mar  5 23:58:00 2025: BS 2 completed
Wed Mar  5 23:58:04 2025: BS 3 completed
Wed Mar  5 23:58:14 2025: BS 1 completed
Wed Mar  5 23:58:19 2025: BS 2 completed
Wed Mar  5 23:58:24 2025: BS 3 completed
Wed Mar  5 23:58:33 2025: BS 1 completed
Wed Mar  5 23:58:38 2025: BS 2 completed
Wed Mar  5 23:58:43 2025: BS 3 completed
Wed Mar  5 23:58:53 2025: BS 1 completed
Wed Mar  5 23:58:57 2025: BS 2 completed
Wed Mar  5 23:59:02 2025: BS 3 completed
Wed Mar  5 23:59:12 2025: BS 1 completed
Wed Mar  5 23:59:17 2025: BS 2 completed
Wed Mar  5 23:59:21 2025: BS 3 completed
Wed Mar  5 23:59:31 2025: BS 1 completed
Wed Mar  5 23:59:36 2025: BS 2 completed
Wed Mar  5 23:59:41 2025: BS 3 completed
Wed Mar  5 23:59:50 2025: BS 1 completed
Wed Mar  5 23:59:55 2025: BS 2 completed
Thu Mar  6 00:00:00 2025: BS 3 completed
Thu Mar  6 00:00:10 2025: BS 1 completed
Thu Mar  6 00:00:14 2025: BS 2 completed
Thu Mar  6 00:00:19 2025: BS 3 completed
Thu Mar  6 00:00:29 2025: BS 1 completed
Thu Mar  6 00:00:34 2025: BS 2 completed
Thu Mar  6 00:00:39 2025: BS 3 completed
Thu Mar  6 00:00:48 2025: BS 1 completed
Thu Mar  6 00:00:53 2025: BS 2 completed
Thu Mar  6 00:00:58 2025: BS 3 completed
Thu Mar  6 00:01:07 2025: BS 1 completed
Thu Mar  6 00:01:12 2025: BS 2 completed
Thu Mar  6 00:01:17 2025: BS 3 completed
Thu Mar  6 00:01:27 2025: BS 1 completed
Thu Mar  6 00:01:32 2025: BS 2 completed
Thu Mar  6 00:01:36 2025: BS 3 completed
Thu Mar  6 00:01:46 2025: BS 1 completed
Thu Mar  6 00:01:51 2025: BS 2 completed
Thu Mar  6 00:01:56 2025: BS 3 completed
Thu Mar  6 00:02:05 2025: BS 1 completed
Thu Mar  6 00:02:10 2025: BS 2 completed
Thu Mar  6 00:02:15 2025: BS 3 completed
Thu Mar  6 00:02:25 2025: BS 1 completed
Thu Mar  6 00:02:29 2025: BS 2 completed
Thu Mar  6 00:02:34 2025: BS 3 completed
Thu Mar  6 00:02:44 2025: BS 1 completed
Thu Mar  6 00:02:49 2025: BS 2 completed
Thu Mar  6 00:02:53 2025: BS 3 completed
Thu Mar  6 00:03:03 2025: BS 1 completed
Thu Mar  6 00:03:08 2025: BS 2 completed
Thu Mar  6 00:03:13 2025: BS 3 completed
Thu Mar  6 00:03:22 2025: BS 1 completed
Thu Mar  6 00:03:27 2025: BS 2 completed
Thu Mar  6 00:03:32 2025: BS 3 completed
Thu Mar  6 00:03:42 2025: BS 1 completed
Thu Mar  6 00:03:47 2025: BS 2 completed
Thu Mar  6 00:03:51 2025: BS 3 completed
Thu Mar  6 00:04:01 2025: BS 1 completed
Thu Mar  6 00:04:06 2025: BS 2 completed
Thu Mar  6 00:04:11 2025: BS 3 completed
Thu Mar  6 00:04:20 2025: BS 1 completed
Thu Mar  6 00:04:25 2025: BS 2 completed
Thu Mar  6 00:04:30 2025: BS 3 completed
Thu Mar  6 00:04:40 2025: BS 1 completed
Thu Mar  6 00:04:44 2025: BS 2 completed
Thu Mar  6 00:04:49 2025: BS 3 completed
Thu Mar  6 00:04:59 2025: BS 1 completed
Thu Mar  6 00:05:04 2025: BS 2 completed
Thu Mar  6 00:05:08 2025: BS 3 completed
Thu Mar  6 00:05:18 2025: BS 1 completed
Thu Mar  6 00:05:23 2025: BS 2 completed
Thu Mar  6 00:05:28 2025: BS 3 completed
Thu Mar  6 00:05:37 2025: BS 1 completed
Thu Mar  6 00:05:42 2025: BS 2 completed
Thu Mar  6 00:05:47 2025: BS 3 completed
Thu Mar  6 00:05:57 2025: BS 1 completed
Thu Mar  6 00:06:01 2025: BS 2 completed
Thu Mar  6 00:06:06 2025: BS 3 completed
Thu Mar  6 00:06:16 2025: BS 1 completed
Thu Mar  6 00:06:21 2025: BS 2 completed
Thu Mar  6 00:06:26 2025: BS 3 completed
Thu Mar  6 00:06:35 2025: BS 1 completed
Thu Mar  6 00:06:40 2025: BS 2 completed
Thu Mar  6 00:06:45 2025: BS 3 completed
Thu Mar  6 00:06:54 2025: BS 1 completed
Thu Mar  6 00:06:59 2025: BS 2 completed
Thu Mar  6 00:07:04 2025: BS 3 completed
Thu Mar  6 00:07:14 2025: BS 1 completed
Thu Mar  6 00:07:19 2025: BS 2 completed
Thu Mar  6 00:07:23 2025: BS 3 completed
Thu Mar  6 00:07:33 2025: BS 1 completed
Thu Mar  6 00:07:38 2025: BS 2 completed
Thu Mar  6 00:07:43 2025: BS 3 completed
Thu Mar  6 00:07:52 2025: BS 1 completed
Thu Mar  6 00:07:57 2025: BS 2 completed
Thu Mar  6 00:08:02 2025: BS 3 completed
Thu Mar  6 00:08:12 2025: BS 1 completed
Thu Mar  6 00:08:16 2025: BS 2 completed
Thu Mar  6 00:08:21 2025: BS 3 completed
Thu Mar  6 00:08:31 2025: BS 1 completed
Thu Mar  6 00:08:36 2025: BS 2 completed
Thu Mar  6 00:08:41 2025: BS 3 completed
Thu Mar  6 00:08:50 2025: BS 1 completed
Thu Mar  6 00:08:55 2025: BS 2 completed
Thu Mar  6 00:09:00 2025: BS 3 completed
Thu Mar  6 00:09:09 2025: BS 1 completed
Thu Mar  6 00:09:14 2025: BS 2 completed
Thu Mar  6 00:09:19 2025: BS 3 completed
Thu Mar  6 00:09:29 2025: BS 1 completed
Thu Mar  6 00:09:34 2025: BS 2 completed
Thu Mar  6 00:09:38 2025: BS 3 completed
Thu Mar  6 00:09:48 2025: BS 1 completed
Thu Mar  6 00:09:53 2025: BS 2 completed
Thu Mar  6 00:09:58 2025: BS 3 completed
Thu Mar  6 00:10:07 2025: BS 1 completed
Thu Mar  6 00:10:12 2025: BS 2 completed
Thu Mar  6 00:10:17 2025: BS 3 completed
Thu Mar  6 00:10:27 2025: BS 1 completed
Thu Mar  6 00:10:31 2025: BS 2 completed
Thu Mar  6 00:10:36 2025: BS 3 completed
Thu Mar  6 00:10:46 2025: BS 1 completed
Thu Mar  6 00:10:51 2025: BS 2 completed
Thu Mar  6 00:10:56 2025: BS 3 completed
Thu Mar  6 00:11:05 2025: BS 1 completed
Thu Mar  6 00:11:10 2025: BS 2 completed
Thu Mar  6 00:11:15 2025: BS 3 completed
Thu Mar  6 00:11:24 2025: BS 1 completed
Thu Mar  6 00:11:29 2025: BS 2 completed
Thu Mar  6 00:11:34 2025: BS 3 completed
Thu Mar  6 00:11:44 2025: BS 1 completed
Thu Mar  6 00:11:49 2025: BS 2 completed
Thu Mar  6 00:11:53 2025: BS 3 completed
Thu Mar  6 00:12:03 2025: BS 1 completed
Thu Mar  6 00:12:08 2025: BS 2 completed
Thu Mar  6 00:12:13 2025: BS 3 completed
Thu Mar  6 00:12:22 2025: BS 1 completed
Thu Mar  6 00:12:27 2025: BS 2 completed
Thu Mar  6 00:12:32 2025: BS 3 completed
Thu Mar  6 00:12:42 2025: BS 1 completed
Thu Mar  6 00:12:46 2025: BS 2 completed
Thu Mar  6 00:12:51 2025: BS 3 completed
Thu Mar  6 00:13:01 2025: BS 1 completed
Thu Mar  6 00:13:06 2025: BS 2 completed
Thu Mar  6 00:13:11 2025: BS 3 completed
Thu Mar  6 00:13:20 2025: BS 1 completed
Thu Mar  6 00:13:25 2025: BS 2 completed
Thu Mar  6 00:13:30 2025: BS 3 completed
Thu Mar  6 00:13:40 2025: BS 1 completed
Thu Mar  6 00:13:44 2025: BS 2 completed
Thu Mar  6 00:13:49 2025: BS 3 completed
Thu Mar  6 00:13:59 2025: BS 1 completed
Thu Mar  6 00:14:04 2025: BS 2 completed
Thu Mar  6 00:14:08 2025: BS 3 completed
Thu Mar  6 00:14:18 2025: BS 1 completed
Thu Mar  6 00:14:23 2025: BS 2 completed
Thu Mar  6 00:14:28 2025: BS 3 completed
Thu Mar  6 00:14:37 2025: BS 1 completed
Thu Mar  6 00:14:42 2025: BS 2 completed
Thu Mar  6 00:14:47 2025: BS 3 completed
Thu Mar  6 00:14:57 2025: BS 1 completed
Thu Mar  6 00:15:01 2025: BS 2 completed
Thu Mar  6 00:15:06 2025: BS 3 completed
Thu Mar  6 00:15:16 2025: BS 1 completed
Thu Mar  6 00:15:21 2025: BS 2 completed
Thu Mar  6 00:15:26 2025: BS 3 completed
Thu Mar  6 00:15:35 2025: BS 1 completed
Thu Mar  6 00:15:40 2025: BS 2 completed
Thu Mar  6 00:15:45 2025: BS 3 completed
Thu Mar  6 00:15:55 2025: BS 1 completed
Thu Mar  6 00:15:59 2025: BS 2 completed
Thu Mar  6 00:16:04 2025: BS 3 completed
Thu Mar  6 00:16:14 2025: BS 1 completed
Thu Mar  6 00:16:19 2025: BS 2 completed
Thu Mar  6 00:16:23 2025: BS 3 completed
Thu Mar  6 00:16:33 2025: BS 1 completed
Thu Mar  6 00:16:38 2025: BS 2 completed
Thu Mar  6 00:16:43 2025: BS 3 completed
Thu Mar  6 00:16:52 2025: BS 1 completed
Thu Mar  6 00:16:57 2025: BS 2 completed
Thu Mar  6 00:17:02 2025: BS 3 completed
Thu Mar  6 00:17:12 2025: BS 1 completed
Thu Mar  6 00:17:17 2025: BS 2 completed
Thu Mar  6 00:17:21 2025: BS 3 completed
Thu Mar  6 00:17:31 2025: BS 1 completed
Thu Mar  6 00:17:36 2025: BS 2 completed
Thu Mar  6 00:17:41 2025: BS 3 completed
Thu Mar  6 00:17:50 2025: BS 1 completed
Thu Mar  6 00:17:55 2025: BS 2 completed
Thu Mar  6 00:18:00 2025: BS 3 completed
Thu Mar  6 00:18:10 2025: BS 1 completed
Thu Mar  6 00:18:14 2025: BS 2 completed
Thu Mar  6 00:18:19 2025: BS 3 completed
Thu Mar  6 00:18:29 2025: BS 1 completed
Thu Mar  6 00:18:34 2025: BS 2 completed
Thu Mar  6 00:18:39 2025: BS 3 completed
Thu Mar  6 00:18:48 2025: BS 1 completed
Thu Mar  6 00:18:53 2025: BS 2 completed
Thu Mar  6 00:18:58 2025: BS 3 completed
Thu Mar  6 00:19:07 2025: BS 1 completed
Thu Mar  6 00:19:12 2025: BS 2 completed
Thu Mar  6 00:19:17 2025: BS 3 completed
Thu Mar  6 00:19:27 2025: BS 1 completed
Thu Mar  6 00:19:32 2025: BS 2 completed
Thu Mar  6 00:19:36 2025: BS 3 completed
Thu Mar  6 00:19:46 2025: BS 1 completed
Thu Mar  6 00:19:51 2025: BS 2 completed
Thu Mar  6 00:19:56 2025: BS 3 completed
Thu Mar  6 00:20:05 2025: BS 1 completed
Thu Mar  6 00:20:10 2025: BS 2 completed
Thu Mar  6 00:20:15 2025: BS 3 completed
Thu Mar  6 00:20:25 2025: BS 1 completed
Thu Mar  6 00:20:29 2025: BS 2 completed
Thu Mar  6 00:20:34 2025: BS 3 completed
Thu Mar  6 00:20:44 2025: BS 1 completed
Thu Mar  6 00:20:49 2025: BS 2 completed
Thu Mar  6 00:20:54 2025: BS 3 completed
Thu Mar  6 00:21:03 2025: BS 1 completed
Thu Mar  6 00:21:08 2025: BS 2 completed
Thu Mar  6 00:21:13 2025: BS 3 completed
Thu Mar  6 00:21:23 2025: BS 1 completed
Thu Mar  6 00:21:27 2025: BS 2 completed
Thu Mar  6 00:21:32 2025: BS 3 completed
Thu Mar  6 00:21:42 2025: BS 1 completed
Thu Mar  6 00:21:47 2025: BS 2 completed
Thu Mar  6 00:21:51 2025: BS 3 completed
Thu Mar  6 00:22:01 2025: BS 1 completed
Thu Mar  6 00:22:06 2025: BS 2 completed
Thu Mar  6 00:22:11 2025: BS 3 completed
Thu Mar  6 00:22:20 2025: BS 1 completed
Thu Mar  6 00:22:25 2025: BS 2 completed
Thu Mar  6 00:22:30 2025: BS 3 completed
Thu Mar  6 00:22:40 2025: BS 1 completed
Thu Mar  6 00:22:45 2025: BS 2 completed
Thu Mar  6 00:22:49 2025: BS 3 completed
Thu Mar  6 00:22:59 2025: BS 1 completed
Thu Mar  6 00:23:04 2025: BS 2 completed
Thu Mar  6 00:23:09 2025: BS 3 completed
Thu Mar  6 00:23:18 2025: BS 1 completed
Thu Mar  6 00:23:23 2025: BS 2 completed
Thu Mar  6 00:23:28 2025: BS 3 completed
Thu Mar  6 00:23:38 2025: BS 1 completed
Thu Mar  6 00:23:42 2025: BS 2 completed
Thu Mar  6 00:23:47 2025: BS 3 completed
Thu Mar  6 00:23:57 2025: BS 1 completed
Thu Mar  6 00:24:02 2025: BS 2 completed
Thu Mar  6 00:24:07 2025: BS 3 completed
Thu Mar  6 00:24:16 2025: BS 1 completed
Thu Mar  6 00:24:21 2025: BS 2 completed
Thu Mar  6 00:24:26 2025: BS 3 completed
Thu Mar  6 00:24:36 2025: BS 1 completed
Thu Mar  6 00:24:40 2025: BS 2 completed
Thu Mar  6 00:24:45 2025: BS 3 completed
Thu Mar  6 00:24:55 2025: BS 1 completed
Thu Mar  6 00:25:00 2025: BS 2 completed
Thu Mar  6 00:25:04 2025: BS 3 completed
Thu Mar  6 00:25:14 2025: BS 1 completed
Thu Mar  6 00:25:19 2025: BS 2 completed
Thu Mar  6 00:25:24 2025: BS 3 completed
Thu Mar  6 00:25:33 2025: BS 1 completed
Thu Mar  6 00:25:38 2025: BS 2 completed
Thu Mar  6 00:25:43 2025: BS 3 completed
Thu Mar  6 00:25:53 2025: BS 1 completed
Thu Mar  6 00:25:58 2025: BS 2 completed
Thu Mar  6 00:26:02 2025: BS 3 completed
Thu Mar  6 00:26:12 2025: BS 1 completed
Thu Mar  6 00:26:17 2025: BS 2 completed
Thu Mar  6 00:26:22 2025: BS 3 completed
Thu Mar  6 00:26:31 2025: BS 1 completed
Thu Mar  6 00:26:36 2025: BS 2 completed
Thu Mar  6 00:26:41 2025: BS 3 completed
Thu Mar  6 00:26:51 2025: BS 1 completed
Thu Mar  6 00:26:55 2025: BS 2 completed
Thu Mar  6 00:27:00 2025: BS 3 completed
Thu Mar  6 00:27:10 2025: BS 1 completed
Thu Mar  6 00:27:15 2025: BS 2 completed
Thu Mar  6 00:27:20 2025: BS 3 completed
Thu Mar  6 00:27:29 2025: BS 1 completed
Thu Mar  6 00:27:34 2025: BS 2 completed
Thu Mar  6 00:27:39 2025: BS 3 completed
Thu Mar  6 00:27:49 2025: BS 1 completed
Thu Mar  6 00:27:53 2025: BS 2 completed
Thu Mar  6 00:27:58 2025: BS 3 completed
Thu Mar  6 00:28:08 2025: BS 1 completed
Thu Mar  6 00:28:13 2025: BS 2 completed
Thu Mar  6 00:28:18 2025: BS 3 completed
Thu Mar  6 00:28:27 2025: BS 1 completed
Thu Mar  6 00:28:32 2025: BS 2 completed
Thu Mar  6 00:28:37 2025: BS 3 completed
Thu Mar  6 00:28:46 2025: BS 1 completed
Thu Mar  6 00:28:51 2025: BS 2 completed
Thu Mar  6 00:28:56 2025: BS 3 completed
Thu Mar  6 00:29:06 2025: BS 1 completed
Thu Mar  6 00:29:11 2025: BS 2 completed
Thu Mar  6 00:29:15 2025: BS 3 completed
Thu Mar  6 00:29:25 2025: BS 1 completed
Thu Mar  6 00:29:30 2025: BS 2 completed
Thu Mar  6 00:29:35 2025: BS 3 completed
Thu Mar  6 00:29:44 2025: BS 1 completed
Thu Mar  6 00:29:49 2025: BS 2 completed
Thu Mar  6 00:29:54 2025: BS 3 completed
Thu Mar  6 00:30:04 2025: BS 1 completed
Thu Mar  6 00:30:09 2025: BS 2 completed
Thu Mar  6 00:30:13 2025: BS 3 completed
Thu Mar  6 00:30:23 2025: BS 1 completed
Thu Mar  6 00:30:28 2025: BS 2 completed
Thu Mar  6 00:30:33 2025: BS 3 completed
Thu Mar  6 00:30:42 2025: BS 1 completed
Thu Mar  6 00:30:47 2025: BS 2 completed
Thu Mar  6 00:30:52 2025: BS 3 completed
Thu Mar  6 00:31:02 2025: BS 1 completed
Thu Mar  6 00:31:06 2025: BS 2 completed
Thu Mar  6 00:31:11 2025: BS 3 completed
Thu Mar  6 00:31:21 2025: BS 1 completed
Thu Mar  6 00:31:26 2025: BS 2 completed
Thu Mar  6 00:31:31 2025: BS 3 completed
Thu Mar  6 00:31:40 2025: BS 1 completed
Thu Mar  6 00:31:45 2025: BS 2 completed
Thu Mar  6 00:31:50 2025: BS 3 completed
Thu Mar  6 00:32:00 2025: BS 1 completed
Thu Mar  6 00:32:04 2025: BS 2 completed
Thu Mar  6 00:32:09 2025: BS 3 completed
Thu Mar  6 00:32:19 2025: BS 1 completed
Thu Mar  6 00:32:24 2025: BS 2 completed
Thu Mar  6 00:32:28 2025: BS 3 completed
Thu Mar  6 00:32:38 2025: BS 1 completed
Thu Mar  6 00:32:43 2025: BS 2 completed
Thu Mar  6 00:32:48 2025: BS 3 completed
Thu Mar  6 00:32:57 2025: BS 1 completed
Thu Mar  6 00:33:02 2025: BS 2 completed
Thu Mar  6 00:33:07 2025: BS 3 completed
Thu Mar  6 00:33:17 2025: BS 1 completed
Thu Mar  6 00:33:22 2025: BS 2 completed
Thu Mar  6 00:33:26 2025: BS 3 completed
Thu Mar  6 00:33:36 2025: BS 1 completed
Thu Mar  6 00:33:41 2025: BS 2 completed
Thu Mar  6 00:33:46 2025: BS 3 completed
Thu Mar  6 00:33:55 2025: BS 1 completed
Thu Mar  6 00:34:00 2025: BS 2 completed
Thu Mar  6 00:34:05 2025: BS 3 completed
Thu Mar  6 00:34:15 2025: BS 1 completed
Thu Mar  6 00:34:20 2025: BS 2 completed
Thu Mar  6 00:34:24 2025: BS 3 completed
Thu Mar  6 00:34:34 2025: BS 1 completed
Thu Mar  6 00:34:39 2025: BS 2 completed
Thu Mar  6 00:34:44 2025: BS 3 completed
Thu Mar  6 00:34:53 2025: BS 1 completed
Thu Mar  6 00:34:58 2025: BS 2 completed
Thu Mar  6 00:35:03 2025: BS 3 completed
Thu Mar  6 00:35:13 2025: BS 1 completed
Thu Mar  6 00:35:17 2025: BS 2 completed
Thu Mar  6 00:35:22 2025: BS 3 completed
Thu Mar  6 00:35:32 2025: BS 1 completed
Thu Mar  6 00:35:37 2025: BS 2 completed
Thu Mar  6 00:35:42 2025: BS 3 completed
Thu Mar  6 00:35:51 2025: BS 1 completed
Thu Mar  6 00:35:56 2025: BS 2 completed
Thu Mar  6 00:36:01 2025: BS 3 completed
Thu Mar  6 00:36:11 2025: BS 1 completed
Thu Mar  6 00:36:15 2025: BS 2 completed
Thu Mar  6 00:36:20 2025: BS 3 completed
Thu Mar  6 00:36:30 2025: BS 1 completed
Thu Mar  6 00:36:35 2025: BS 2 completed
Thu Mar  6 00:36:40 2025: BS 3 completed
Thu Mar  6 00:36:49 2025: BS 1 completed
Thu Mar  6 00:36:54 2025: BS 2 completed
Thu Mar  6 00:36:59 2025: BS 3 completed
Thu Mar  6 00:37:09 2025: BS 1 completed
Thu Mar  6 00:37:13 2025: BS 2 completed
Thu Mar  6 00:37:18 2025: BS 3 completed
Thu Mar  6 00:37:28 2025: BS 1 completed
Thu Mar  6 00:37:33 2025: BS 2 completed
Thu Mar  6 00:37:37 2025: BS 3 completed
Thu Mar  6 00:37:47 2025: BS 1 completed
Thu Mar  6 00:37:52 2025: BS 2 completed
Thu Mar  6 00:37:57 2025: BS 3 completed
Thu Mar  6 00:38:06 2025: BS 1 completed
Thu Mar  6 00:38:11 2025: BS 2 completed
Thu Mar  6 00:38:16 2025: BS 3 completed
Thu Mar  6 00:38:26 2025: BS 1 completed
Thu Mar  6 00:38:31 2025: BS 2 completed
Thu Mar  6 00:38:35 2025: BS 3 completed
Thu Mar  6 00:38:45 2025: BS 1 completed
Thu Mar  6 00:38:50 2025: BS 2 completed
Thu Mar  6 00:38:55 2025: BS 3 completed
Thu Mar  6 00:39:04 2025: BS 1 completed
Thu Mar  6 00:39:09 2025: BS 2 completed
Thu Mar  6 00:39:14 2025: BS 3 completed
Thu Mar  6 00:39:24 2025: BS 1 completed
Thu Mar  6 00:39:29 2025: BS 2 completed
Thu Mar  6 00:39:33 2025: BS 3 completed
Thu Mar  6 00:39:43 2025: BS 1 completed
Thu Mar  6 00:39:48 2025: BS 2 completed
Thu Mar  6 00:39:53 2025: BS 3 completed
Thu Mar  6 00:40:02 2025: BS 1 completed
Thu Mar  6 00:40:07 2025: BS 2 completed
Thu Mar  6 00:40:12 2025: BS 3 completed
Thu Mar  6 00:40:22 2025: BS 1 completed
Thu Mar  6 00:40:26 2025: BS 2 completed
Thu Mar  6 00:40:31 2025: BS 3 completed
Thu Mar  6 00:40:41 2025: BS 1 completed
Thu Mar  6 00:40:46 2025: BS 2 completed
Thu Mar  6 00:40:51 2025: BS 3 completed
Thu Mar  6 00:41:00 2025: BS 1 completed
Thu Mar  6 00:41:05 2025: BS 2 completed
Thu Mar  6 00:41:10 2025: BS 3 completed
Thu Mar  6 00:41:20 2025: BS 1 completed
Thu Mar  6 00:41:24 2025: BS 2 completed
Thu Mar  6 00:41:29 2025: BS 3 completed
Thu Mar  6 00:41:39 2025: BS 1 completed
Thu Mar  6 00:41:44 2025: BS 2 completed
Thu Mar  6 00:41:49 2025: BS 3 completed
Thu Mar  6 00:41:58 2025: BS 1 completed
Thu Mar  6 00:42:03 2025: BS 2 completed
Thu Mar  6 00:42:08 2025: BS 3 completed
Thu Mar  6 00:42:18 2025: BS 1 completed
Thu Mar  6 00:42:22 2025: BS 2 completed
Thu Mar  6 00:42:27 2025: BS 3 completed
Thu Mar  6 00:42:37 2025: BS 1 completed
Thu Mar  6 00:42:42 2025: BS 2 completed
Thu Mar  6 00:42:47 2025: BS 3 completed
Thu Mar  6 00:42:56 2025: BS 1 completed
Thu Mar  6 00:43:01 2025: BS 2 completed
Thu Mar  6 00:43:06 2025: BS 3 completed
Thu Mar  6 00:43:16 2025: BS 1 completed
Thu Mar  6 00:43:20 2025: BS 2 completed
Thu Mar  6 00:43:25 2025: BS 3 completed
Thu Mar  6 00:43:35 2025: BS 1 completed
Thu Mar  6 00:43:40 2025: BS 2 completed
Thu Mar  6 00:43:44 2025: BS 3 completed
Thu Mar  6 00:43:54 2025: BS 1 completed
Thu Mar  6 00:43:59 2025: BS 2 completed
Thu Mar  6 00:44:04 2025: BS 3 completed
Thu Mar  6 00:44:13 2025: BS 1 completed
Thu Mar  6 00:44:18 2025: BS 2 completed
Thu Mar  6 00:44:23 2025: BS 3 completed
Thu Mar  6 00:44:33 2025: BS 1 completed
Thu Mar  6 00:44:38 2025: BS 2 completed
Thu Mar  6 00:44:42 2025: BS 3 completed
Thu Mar  6 00:44:52 2025: BS 1 completed
Thu Mar  6 00:44:57 2025: BS 2 completed
Thu Mar  6 00:45:02 2025: BS 3 completed
Thu Mar  6 00:45:11 2025: BS 1 completed
Thu Mar  6 00:45:16 2025: BS 2 completed
Thu Mar  6 00:45:21 2025: BS 3 completed
Thu Mar  6 00:45:31 2025: BS 1 completed
Thu Mar  6 00:45:36 2025: BS 2 completed
Thu Mar  6 00:45:40 2025: BS 3 completed
Thu Mar  6 00:45:50 2025: BS 1 completed
Thu Mar  6 00:45:55 2025: BS 2 completed
Thu Mar  6 00:46:00 2025: BS 3 completed
Thu Mar  6 00:46:09 2025: BS 1 completed
Thu Mar  6 00:46:14 2025: BS 2 completed
Thu Mar  6 00:46:19 2025: BS 3 completed
Thu Mar  6 00:46:29 2025: BS 1 completed
Thu Mar  6 00:46:34 2025: BS 2 completed
Thu Mar  6 00:46:38 2025: BS 3 completed
Thu Mar  6 00:46:48 2025: BS 1 completed
Thu Mar  6 00:46:53 2025: BS 2 completed
Thu Mar  6 00:46:58 2025: BS 3 completed
Thu Mar  6 00:47:07 2025: BS 1 completed
Thu Mar  6 00:47:12 2025: BS 2 completed
Thu Mar  6 00:47:17 2025: BS 3 completed
Thu Mar  6 00:47:27 2025: BS 1 completed
Thu Mar  6 00:47:32 2025: BS 2 completed
Thu Mar  6 00:47:36 2025: BS 3 completed
Thu Mar  6 00:47:46 2025: BS 1 completed
Thu Mar  6 00:47:51 2025: BS 2 completed
Thu Mar  6 00:47:56 2025: BS 3 completed
Thu Mar  6 00:48:05 2025: BS 1 completed
Thu Mar  6 00:48:10 2025: BS 2 completed
Thu Mar  6 00:48:15 2025: BS 3 completed
Thu Mar  6 00:48:25 2025: BS 1 completed
Thu Mar  6 00:48:29 2025: BS 2 completed
Thu Mar  6 00:48:34 2025: BS 3 completed
Thu Mar  6 00:48:44 2025: BS 1 completed
Thu Mar  6 00:48:49 2025: BS 2 completed
Thu Mar  6 00:48:54 2025: BS 3 completed
Thu Mar  6 00:49:03 2025: BS 1 completed
Thu Mar  6 00:49:08 2025: BS 2 completed
Thu Mar  6 00:49:13 2025: BS 3 completed
Thu Mar  6 00:49:23 2025: BS 1 completed
Thu Mar  6 00:49:27 2025: BS 2 completed
Thu Mar  6 00:49:32 2025: BS 3 completed
Thu Mar  6 00:49:42 2025: BS 1 completed
Thu Mar  6 00:49:47 2025: BS 2 completed
Thu Mar  6 00:49:52 2025: BS 3 completed
Thu Mar  6 00:50:01 2025: BS 1 completed
Thu Mar  6 00:50:06 2025: BS 2 completed
Thu Mar  6 00:50:11 2025: BS 3 completed
Thu Mar  6 00:50:21 2025: BS 1 completed
Thu Mar  6 00:50:25 2025: BS 2 completed
Thu Mar  6 00:50:30 2025: BS 3 completed
Thu Mar  6 00:50:40 2025: BS 1 completed
Thu Mar  6 00:50:45 2025: BS 2 completed
Thu Mar  6 00:50:50 2025: BS 3 completed
Thu Mar  6 00:50:59 2025: BS 1 completed
Thu Mar  6 00:51:04 2025: BS 2 completed
Thu Mar  6 00:51:09 2025: BS 3 completed
Thu Mar  6 00:51:19 2025: BS 1 completed
Thu Mar  6 00:51:23 2025: BS 2 completed
Thu Mar  6 00:51:28 2025: BS 3 completed
Thu Mar  6 00:51:38 2025: BS 1 completed
Thu Mar  6 00:51:43 2025: BS 2 completed
Thu Mar  6 00:51:48 2025: BS 3 completed
Thu Mar  6 00:51:57 2025: BS 1 completed
Thu Mar  6 00:52:02 2025: BS 2 completed
Thu Mar  6 00:52:07 2025: BS 3 completed
Thu Mar  6 00:52:17 2025: BS 1 completed
Thu Mar  6 00:52:21 2025: BS 2 completed
Thu Mar  6 00:52:26 2025: BS 3 completed
Thu Mar  6 00:52:36 2025: BS 1 completed
Thu Mar  6 00:52:41 2025: BS 2 completed
Thu Mar  6 00:52:46 2025: BS 3 completed
Thu Mar  6 00:52:55 2025: BS 1 completed
Thu Mar  6 00:53:00 2025: BS 2 completed
Thu Mar  6 00:53:05 2025: BS 3 completed
Thu Mar  6 00:53:15 2025: BS 1 completed
Thu Mar  6 00:53:19 2025: BS 2 completed
Thu Mar  6 00:53:24 2025: BS 3 completed
Thu Mar  6 00:53:34 2025: BS 1 completed
Thu Mar  6 00:53:39 2025: BS 2 completed
Thu Mar  6 00:53:44 2025: BS 3 completed
Thu Mar  6 00:53:53 2025: BS 1 completed
Thu Mar  6 00:53:58 2025: BS 2 completed
Thu Mar  6 00:54:03 2025: BS 3 completed
Thu Mar  6 00:54:13 2025: BS 1 completed
Thu Mar  6 00:54:17 2025: BS 2 completed
Thu Mar  6 00:54:22 2025: BS 3 completed
Thu Mar  6 00:54:32 2025: BS 1 completed
Thu Mar  6 00:54:37 2025: BS 2 completed
Thu Mar  6 00:54:42 2025: BS 3 completed
Thu Mar  6 00:54:51 2025: BS 1 completed
Thu Mar  6 00:54:56 2025: BS 2 completed
Thu Mar  6 00:55:01 2025: BS 3 completed
Thu Mar  6 00:55:11 2025: BS 1 completed
Thu Mar  6 00:55:15 2025: BS 2 completed
Thu Mar  6 00:55:20 2025: BS 3 completed
Thu Mar  6 00:55:30 2025: BS 1 completed
Thu Mar  6 00:55:35 2025: BS 2 completed
Thu Mar  6 00:55:40 2025: BS 3 completed
Thu Mar  6 00:55:49 2025: BS 1 completed
Thu Mar  6 00:55:54 2025: BS 2 completed
Thu Mar  6 00:55:59 2025: BS 3 completed
Thu Mar  6 00:56:09 2025: BS 1 completed
Thu Mar  6 00:56:13 2025: BS 2 completed
Thu Mar  6 00:56:18 2025: BS 3 completed
Thu Mar  6 00:56:28 2025: BS 1 completed
Thu Mar  6 00:56:33 2025: BS 2 completed
Thu Mar  6 00:56:38 2025: BS 3 completed
Thu Mar  6 00:56:47 2025: BS 1 completed
Thu Mar  6 00:56:52 2025: BS 2 completed
Thu Mar  6 00:56:57 2025: BS 3 completed
Thu Mar  6 00:57:07 2025: BS 1 completed
Thu Mar  6 00:57:11 2025: BS 2 completed
Thu Mar  6 00:57:16 2025: BS 3 completed
Thu Mar  6 00:57:26 2025: BS 1 completed
Thu Mar  6 00:57:31 2025: BS 2 completed
Thu Mar  6 00:57:36 2025: BS 3 completed
Thu Mar  6 00:57:45 2025: BS 1 completed
Thu Mar  6 00:57:50 2025: BS 2 completed
Thu Mar  6 00:57:55 2025: BS 3 completed
Thu Mar  6 00:58:05 2025: BS 1 completed
Thu Mar  6 00:58:09 2025: BS 2 completed
Thu Mar  6 00:58:14 2025: BS 3 completed
Thu Mar  6 00:58:24 2025: BS 1 completed
Thu Mar  6 00:58:29 2025: BS 2 completed
Thu Mar  6 00:58:34 2025: BS 3 completed
Thu Mar  6 00:58:43 2025: BS 1 completed
Thu Mar  6 00:58:48 2025: BS 2 completed
Thu Mar  6 00:58:53 2025: BS 3 completed
Thu Mar  6 00:59:03 2025: BS 1 completed
Thu Mar  6 00:59:07 2025: BS 2 completed
Thu Mar  6 00:59:12 2025: BS 3 completed
Thu Mar  6 00:59:22 2025: BS 1 completed
Thu Mar  6 00:59:27 2025: BS 2 completed
Thu Mar  6 00:59:32 2025: BS 3 completed
Thu Mar  6 00:59:41 2025: BS 1 completed
Thu Mar  6 00:59:46 2025: BS 2 completed
Thu Mar  6 00:59:51 2025: BS 3 completed
Thu Mar  6 01:00:01 2025: BS 1 completed
Thu Mar  6 01:00:05 2025: BS 2 completed
Thu Mar  6 01:00:10 2025: BS 3 completed
Thu Mar  6 01:00:20 2025: BS 1 completed
Thu Mar  6 01:00:25 2025: BS 2 completed
Thu Mar  6 01:00:30 2025: BS 3 completed
Thu Mar  6 01:00:39 2025: BS 1 completed
Thu Mar  6 01:00:44 2025: BS 2 completed
Thu Mar  6 01:00:49 2025: BS 3 completed
Thu Mar  6 01:00:59 2025: BS 1 completed
Thu Mar  6 01:01:03 2025: BS 2 completed
Thu Mar  6 01:01:08 2025: BS 3 completed
Thu Mar  6 01:01:18 2025: BS 1 completed
Thu Mar  6 01:01:23 2025: BS 2 completed
Thu Mar  6 01:01:28 2025: BS 3 completed
Thu Mar  6 01:01:37 2025: BS 1 completed
Thu Mar  6 01:01:42 2025: BS 2 completed
Thu Mar  6 01:01:47 2025: BS 3 completed
Thu Mar  6 01:01:57 2025: BS 1 completed
Thu Mar  6 01:02:01 2025: BS 2 completed
Thu Mar  6 01:02:06 2025: BS 3 completed
Thu Mar  6 01:02:16 2025: BS 1 completed
Thu Mar  6 01:02:21 2025: BS 2 completed
Thu Mar  6 01:02:26 2025: BS 3 completed
Thu Mar  6 01:02:35 2025: BS 1 completed
Thu Mar  6 01:02:40 2025: BS 2 completed
Thu Mar  6 01:02:45 2025: BS 3 completed
Thu Mar  6 01:02:55 2025: BS 1 completed
Thu Mar  6 01:02:59 2025: BS 2 completed
Thu Mar  6 01:03:04 2025: BS 3 completed
Thu Mar  6 01:03:14 2025: BS 1 completed
Thu Mar  6 01:03:19 2025: BS 2 completed
Thu Mar  6 01:03:24 2025: BS 3 completed
Thu Mar  6 01:03:33 2025: BS 1 completed
Thu Mar  6 01:03:38 2025: BS 2 completed
Thu Mar  6 01:03:43 2025: BS 3 completed
Thu Mar  6 01:03:53 2025: BS 1 completed
Thu Mar  6 01:03:57 2025: BS 2 completed
Thu Mar  6 01:04:02 2025: BS 3 completed
Thu Mar  6 01:04:12 2025: BS 1 completed
Thu Mar  6 01:04:17 2025: BS 2 completed
Thu Mar  6 01:04:22 2025: BS 3 completed
Thu Mar  6 01:04:31 2025: BS 1 completed
Thu Mar  6 01:04:36 2025: BS 2 completed
Thu Mar  6 01:04:41 2025: BS 3 completed
Thu Mar  6 01:04:51 2025: BS 1 completed
Thu Mar  6 01:04:55 2025: BS 2 completed
Thu Mar  6 01:05:00 2025: BS 3 completed
Thu Mar  6 01:05:10 2025: BS 1 completed
Thu Mar  6 01:05:15 2025: BS 2 completed
Thu Mar  6 01:05:20 2025: BS 3 completed
Thu Mar  6 01:05:29 2025: BS 1 completed
Thu Mar  6 01:05:34 2025: BS 2 completed
Thu Mar  6 01:05:39 2025: BS 3 completed
Thu Mar  6 01:05:49 2025: BS 1 completed
Thu Mar  6 01:05:53 2025: BS 2 completed
Thu Mar  6 01:05:58 2025: BS 3 completed
Thu Mar  6 01:06:08 2025: BS 1 completed
Thu Mar  6 01:06:13 2025: BS 2 completed
Thu Mar  6 01:06:18 2025: BS 3 completed
Thu Mar  6 01:06:27 2025: BS 1 completed
Thu Mar  6 01:06:32 2025: BS 2 completed
Thu Mar  6 01:06:37 2025: BS 3 completed
Thu Mar  6 01:06:47 2025: BS 1 completed
Thu Mar  6 01:06:51 2025: BS 2 completed
Thu Mar  6 01:06:56 2025: BS 3 completed
Thu Mar  6 01:07:06 2025: BS 1 completed
Thu Mar  6 01:07:11 2025: BS 2 completed
Thu Mar  6 01:07:16 2025: BS 3 completed
Thu Mar  6 01:07:25 2025: BS 1 completed
Thu Mar  6 01:07:30 2025: BS 2 completed
Thu Mar  6 01:07:35 2025: BS 3 completed
Thu Mar  6 01:07:45 2025: BS 1 completed
Thu Mar  6 01:07:49 2025: BS 2 completed
Thu Mar  6 01:07:54 2025: BS 3 completed
Thu Mar  6 01:08:04 2025: BS 1 completed
Thu Mar  6 01:08:09 2025: BS 2 completed
Thu Mar  6 01:08:14 2025: BS 3 completed
Thu Mar  6 01:08:23 2025: BS 1 completed
Thu Mar  6 01:08:28 2025: BS 2 completed
Thu Mar  6 01:08:33 2025: BS 3 completed
Thu Mar  6 01:08:43 2025: BS 1 completed
Thu Mar  6 01:08:48 2025: BS 2 completed
Thu Mar  6 01:08:52 2025: BS 3 completed
Thu Mar  6 01:09:02 2025: BS 1 completed
Thu Mar  6 01:09:07 2025: BS 2 completed
Thu Mar  6 01:09:12 2025: BS 3 completed
Thu Mar  6 01:09:21 2025: BS 1 completed
Thu Mar  6 01:09:26 2025: BS 2 completed
Thu Mar  6 01:09:31 2025: BS 3 completed
Thu Mar  6 01:09:41 2025: BS 1 completed
Thu Mar  6 01:09:46 2025: BS 2 completed
Thu Mar  6 01:09:50 2025: BS 3 completed
Thu Mar  6 01:10:00 2025: BS 1 completed
Thu Mar  6 01:10:05 2025: BS 2 completed
Thu Mar  6 01:10:10 2025: BS 3 completed
Thu Mar  6 01:10:19 2025: BS 1 completed
Thu Mar  6 01:10:24 2025: BS 2 completed
Thu Mar  6 01:10:29 2025: BS 3 completed
Thu Mar  6 01:10:39 2025: BS 1 completed
Thu Mar  6 01:10:44 2025: BS 2 completed
Thu Mar  6 01:10:48 2025: BS 3 completed
Thu Mar  6 01:10:58 2025: BS 1 completed
Thu Mar  6 01:11:03 2025: BS 2 completed
Thu Mar  6 01:11:08 2025: BS 3 completed
Thu Mar  6 01:11:17 2025: BS 1 completed
Thu Mar  6 01:11:22 2025: BS 2 completed
Thu Mar  6 01:11:27 2025: BS 3 completed
Thu Mar  6 01:11:37 2025: BS 1 completed
Thu Mar  6 01:11:42 2025: BS 2 completed
Thu Mar  6 01:11:46 2025: BS 3 completed
Thu Mar  6 01:11:56 2025: BS 1 completed
Thu Mar  6 01:12:01 2025: BS 2 completed
Thu Mar  6 01:12:06 2025: BS 3 completed
Thu Mar  6 01:12:11 2025: Acquisition complete
