# Supplementary material for: Site-Divergent Oxidations within Venerable Macrolide Antibiotic Scaffolds Unveil Compounds with Broad Spectrum and Anti-MRSA Activities
Source: ACS Cent Sci. 2026 Mar 17;12(3):375–82. doi: 10.1021/acscentsci.5c02343 (PMC13022725; doi:10.1021/acscentsci.5c02343)
Supplement: Supplementary file 2 [file oc5c02343_si_002.zip › Erythromycin Analog Characterization 2,5',11,12/2/NMR/OL-III-023-DMSO-suite/CARBON_01.fid 4/log]

Wed Mar  5 17:21:36 2025: Experiment started
Wed Mar  5 17:21:46 2025: BS 1 completed
Wed Mar  5 17:21:54 2025: BS 2 completed
Wed Mar  5 17:22:02 2025: BS 3 completed
Wed Mar  5 17:22:10 2025: BS 4 completed
Wed Mar  5 17:22:19 2025: BS 5 completed
Wed Mar  5 17:22:27 2025: BS 6 completed
Wed Mar  5 17:22:35 2025: BS 7 completed
Wed Mar  5 17:22:43 2025: BS 8 completed
Wed Mar  5 17:22:51 2025: BS 9 completed
Wed Mar  5 17:23:00 2025: BS 10 completed
Wed Mar  5 17:23:08 2025: BS 11 completed
Wed Mar  5 17:23:16 2025: BS 12 completed
Wed Mar  5 17:23:24 2025: BS 13 completed
Wed Mar  5 17:23:32 2025: BS 14 completed
Wed Mar  5 17:23:41 2025: BS 15 completed
Wed Mar  5 17:23:49 2025: BS 16 completed
Wed Mar  5 17:23:57 2025: BS 17 completed
Wed Mar  5 17:24:05 2025: BS 18 completed
Wed Mar  5 17:24:13 2025: BS 19 completed
Wed Mar  5 17:24:21 2025: BS 20 completed
Wed Mar  5 17:24:30 2025: BS 21 completed
Wed Mar  5 17:24:38 2025: BS 22 completed
Wed Mar  5 17:24:46 2025: BS 23 completed
Wed Mar  5 17:24:54 2025: BS 24 completed
Wed Mar  5 17:25:02 2025: BS 25 completed
Wed Mar  5 17:25:11 2025: BS 26 completed
Wed Mar  5 17:25:19 2025: BS 27 completed
Wed Mar  5 17:25:27 2025: BS 28 completed
Wed Mar  5 17:25:35 2025: BS 29 completed
Wed Mar  5 17:25:43 2025: BS 30 completed
Wed Mar  5 17:25:52 2025: BS 31 completed
Wed Mar  5 17:26:00 2025: BS 32 completed
Wed Mar  5 17:26:08 2025: BS 33 completed
Wed Mar  5 17:26:16 2025: BS 34 completed
Wed Mar  5 17:26:24 2025: BS 35 completed
Wed Mar  5 17:26:33 2025: BS 36 completed
Wed Mar  5 17:26:41 2025: BS 37 completed
Wed Mar  5 17:26:49 2025: BS 38 completed
Wed Mar  5 17:26:57 2025: BS 39 completed
Wed Mar  5 17:27:05 2025: BS 40 completed
Wed Mar  5 17:27:14 2025: BS 41 completed
Wed Mar  5 17:27:22 2025: BS 42 completed
Wed Mar  5 17:27:30 2025: BS 43 completed
Wed Mar  5 17:27:38 2025: BS 44 completed
Wed Mar  5 17:27:46 2025: BS 45 completed
Wed Mar  5 17:27:55 2025: BS 46 completed
Wed Mar  5 17:28:03 2025: BS 47 completed
Wed Mar  5 17:28:11 2025: BS 48 completed
Wed Mar  5 17:28:19 2025: BS 49 completed
Wed Mar  5 17:28:27 2025: BS 50 completed
Wed Mar  5 17:28:36 2025: BS 51 completed
Wed Mar  5 17:28:44 2025: BS 52 completed
Wed Mar  5 17:28:52 2025: BS 53 completed
Wed Mar  5 17:29:00 2025: BS 54 completed
Wed Mar  5 17:29:08 2025: BS 55 completed
Wed Mar  5 17:29:16 2025: BS 56 completed
Wed Mar  5 17:29:25 2025: BS 57 completed
Wed Mar  5 17:29:33 2025: BS 58 completed
Wed Mar  5 17:29:41 2025: BS 59 completed
Wed Mar  5 17:29:49 2025: BS 60 completed
Wed Mar  5 17:29:57 2025: BS 61 completed
Wed Mar  5 17:30:06 2025: BS 62 completed
Wed Mar  5 17:30:14 2025: BS 63 completed
Wed Mar  5 17:30:22 2025: BS 64 completed
Wed Mar  5 17:30:30 2025: BS 65 completed
Wed Mar  5 17:30:38 2025: BS 66 completed
Wed Mar  5 17:30:47 2025: BS 67 completed
Wed Mar  5 17:30:55 2025: BS 68 completed
Wed Mar  5 17:31:03 2025: BS 69 completed
Wed Mar  5 17:31:11 2025: BS 70 completed
Wed Mar  5 17:31:19 2025: BS 71 completed
Wed Mar  5 17:31:28 2025: BS 72 completed
Wed Mar  5 17:31:36 2025: BS 73 completed
Wed Mar  5 17:31:44 2025: BS 74 completed
Wed Mar  5 17:31:52 2025: BS 75 completed
Wed Mar  5 17:32:00 2025: BS 76 completed
Wed Mar  5 17:32:09 2025: BS 77 completed
Wed Mar  5 17:32:17 2025: BS 78 completed
Wed Mar  5 17:32:25 2025: BS 79 completed
Wed Mar  5 17:32:33 2025: BS 80 completed
Wed Mar  5 17:32:41 2025: BS 81 completed
Wed Mar  5 17:32:50 2025: BS 82 completed
Wed Mar  5 17:32:58 2025: BS 83 completed
Wed Mar  5 17:33:06 2025: BS 84 completed
Wed Mar  5 17:33:14 2025: BS 85 completed
Wed Mar  5 17:33:22 2025: BS 86 completed
Wed Mar  5 17:33:31 2025: BS 87 completed
Wed Mar  5 17:33:39 2025: BS 88 completed
Wed Mar  5 17:33:47 2025: BS 89 completed
Wed Mar  5 17:33:55 2025: BS 90 completed
Wed Mar  5 17:34:03 2025: BS 91 completed
Wed Mar  5 17:34:11 2025: BS 92 completed
Wed Mar  5 17:34:20 2025: BS 93 completed
Wed Mar  5 17:34:28 2025: BS 94 completed
Wed Mar  5 17:34:36 2025: BS 95 completed
Wed Mar  5 17:34:44 2025: BS 96 completed
Wed Mar  5 17:34:52 2025: BS 97 completed
Wed Mar  5 17:35:01 2025: BS 98 completed
Wed Mar  5 17:35:09 2025: BS 99 completed
Wed Mar  5 17:35:17 2025: BS 100 completed
Wed Mar  5 17:35:25 2025: BS 101 completed
Wed Mar  5 17:35:33 2025: BS 102 completed
Wed Mar  5 17:35:42 2025: BS 103 completed
Wed Mar  5 17:35:50 2025: BS 104 completed
Wed Mar  5 17:35:58 2025: BS 105 completed
Wed Mar  5 17:36:06 2025: BS 106 completed
Wed Mar  5 17:36:14 2025: BS 107 completed
Wed Mar  5 17:36:23 2025: BS 108 completed
Wed Mar  5 17:36:31 2025: BS 109 completed
Wed Mar  5 17:36:39 2025: BS 110 completed
Wed Mar  5 17:36:47 2025: BS 111 completed
Wed Mar  5 17:36:55 2025: BS 112 completed
Wed Mar  5 17:37:04 2025: BS 113 completed
Wed Mar  5 17:37:12 2025: BS 114 completed
Wed Mar  5 17:37:20 2025: BS 115 completed
Wed Mar  5 17:37:28 2025: BS 116 completed
Wed Mar  5 17:37:36 2025: BS 117 completed
Wed Mar  5 17:37:45 2025: BS 118 completed
Wed Mar  5 17:37:53 2025: BS 119 completed
Wed Mar  5 17:38:01 2025: BS 120 completed
Wed Mar  5 17:38:09 2025: BS 121 completed
Wed Mar  5 17:38:17 2025: BS 122 completed
Wed Mar  5 17:38:26 2025: BS 123 completed
Wed Mar  5 17:38:34 2025: BS 124 completed
Wed Mar  5 17:38:42 2025: BS 125 completed
Wed Mar  5 17:38:50 2025: BS 126 completed
Wed Mar  5 17:38:58 2025: BS 127 completed
Wed Mar  5 17:39:06 2025: BS 128 completed
Wed Mar  5 17:39:15 2025: BS 129 completed
Wed Mar  5 17:39:23 2025: BS 130 completed
Wed Mar  5 17:39:31 2025: BS 131 completed
Wed Mar  5 17:39:39 2025: BS 132 completed
Wed Mar  5 17:39:47 2025: BS 133 completed
Wed Mar  5 17:39:56 2025: BS 134 completed
Wed Mar  5 17:40:04 2025: BS 135 completed
Wed Mar  5 17:40:12 2025: BS 136 completed
Wed Mar  5 17:40:20 2025: BS 137 completed
Wed Mar  5 17:40:28 2025: BS 138 completed
Wed Mar  5 17:40:37 2025: BS 139 completed
Wed Mar  5 17:40:45 2025: BS 140 completed
Wed Mar  5 17:40:53 2025: BS 141 completed
Wed Mar  5 17:41:01 2025: BS 142 completed
Wed Mar  5 17:41:09 2025: BS 143 completed
Wed Mar  5 17:41:18 2025: BS 144 completed
Wed Mar  5 17:41:26 2025: BS 145 completed
Wed Mar  5 17:41:34 2025: BS 146 completed
Wed Mar  5 17:41:42 2025: BS 147 completed
Wed Mar  5 17:41:50 2025: BS 148 completed
Wed Mar  5 17:41:59 2025: BS 149 completed
Wed Mar  5 17:42:07 2025: BS 150 completed
Wed Mar  5 17:42:15 2025: BS 151 completed
Wed Mar  5 17:42:23 2025: BS 152 completed
Wed Mar  5 17:42:31 2025: BS 153 completed
Wed Mar  5 17:42:40 2025: BS 154 completed
Wed Mar  5 17:42:48 2025: BS 155 completed
Wed Mar  5 17:42:56 2025: BS 156 completed
Wed Mar  5 17:43:04 2025: BS 157 completed
Wed Mar  5 17:43:12 2025: BS 158 completed
Wed Mar  5 17:43:21 2025: BS 159 completed
Wed Mar  5 17:43:29 2025: BS 160 completed
Wed Mar  5 17:43:37 2025: BS 161 completed
Wed Mar  5 17:43:45 2025: BS 162 completed
Wed Mar  5 17:43:53 2025: BS 163 completed
Wed Mar  5 17:44:01 2025: BS 164 completed
Wed Mar  5 17:44:10 2025: BS 165 completed
Wed Mar  5 17:44:18 2025: BS 166 completed
Wed Mar  5 17:44:26 2025: BS 167 completed
Wed Mar  5 17:44:34 2025: BS 168 completed
Wed Mar  5 17:44:42 2025: BS 169 completed
Wed Mar  5 17:44:51 2025: BS 170 completed
Wed Mar  5 17:44:59 2025: BS 171 completed
Wed Mar  5 17:45:07 2025: BS 172 completed
Wed Mar  5 17:45:15 2025: BS 173 completed
Wed Mar  5 17:45:23 2025: BS 174 completed
Wed Mar  5 17:45:32 2025: BS 175 completed
Wed Mar  5 17:45:40 2025: BS 176 completed
Wed Mar  5 17:45:48 2025: BS 177 completed
Wed Mar  5 17:45:56 2025: BS 178 completed
Wed Mar  5 17:46:04 2025: BS 179 completed
Wed Mar  5 17:46:13 2025: BS 180 completed
Wed Mar  5 17:46:21 2025: BS 181 completed
Wed Mar  5 17:46:29 2025: BS 182 completed
Wed Mar  5 17:46:37 2025: BS 183 completed
Wed Mar  5 17:46:45 2025: BS 184 completed
Wed Mar  5 17:46:54 2025: BS 185 completed
Wed Mar  5 17:47:02 2025: BS 186 completed
Wed Mar  5 17:47:10 2025: BS 187 completed
Wed Mar  5 17:47:18 2025: BS 188 completed
Wed Mar  5 17:47:26 2025: BS 189 completed
Wed Mar  5 17:47:35 2025: BS 190 completed
Wed Mar  5 17:47:43 2025: BS 191 completed
Wed Mar  5 17:47:51 2025: BS 192 completed
Wed Mar  5 17:47:59 2025: BS 193 completed
Wed Mar  5 17:48:07 2025: BS 194 completed
Wed Mar  5 17:48:16 2025: BS 195 completed
Wed Mar  5 17:48:24 2025: BS 196 completed
Wed Mar  5 17:48:32 2025: BS 197 completed
Wed Mar  5 17:48:40 2025: BS 198 completed
Wed Mar  5 17:48:48 2025: BS 199 completed
Wed Mar  5 17:48:56 2025: BS 200 completed
Wed Mar  5 17:49:05 2025: BS 201 completed
Wed Mar  5 17:49:13 2025: BS 202 completed
Wed Mar  5 17:49:21 2025: BS 203 completed
Wed Mar  5 17:49:29 2025: BS 204 completed
Wed Mar  5 17:49:37 2025: BS 205 completed
Wed Mar  5 17:49:46 2025: BS 206 completed
Wed Mar  5 17:49:54 2025: BS 207 completed
Wed Mar  5 17:50:02 2025: BS 208 completed
Wed Mar  5 17:50:10 2025: BS 209 completed
Wed Mar  5 17:50:18 2025: BS 210 completed
Wed Mar  5 17:50:27 2025: BS 211 completed
Wed Mar  5 17:50:35 2025: BS 212 completed
Wed Mar  5 17:50:43 2025: BS 213 completed
Wed Mar  5 17:50:51 2025: BS 214 completed
Wed Mar  5 17:50:59 2025: BS 215 completed
Wed Mar  5 17:51:08 2025: BS 216 completed
Wed Mar  5 17:51:16 2025: BS 217 completed
Wed Mar  5 17:51:24 2025: BS 218 completed
Wed Mar  5 17:51:32 2025: BS 219 completed
Wed Mar  5 17:51:40 2025: BS 220 completed
Wed Mar  5 17:51:49 2025: BS 221 completed
Wed Mar  5 17:51:57 2025: BS 222 completed
Wed Mar  5 17:52:05 2025: BS 223 completed
Wed Mar  5 17:52:13 2025: BS 224 completed
Wed Mar  5 17:52:21 2025: BS 225 completed
Wed Mar  5 17:52:30 2025: BS 226 completed
Wed Mar  5 17:52:38 2025: BS 227 completed
Wed Mar  5 17:52:46 2025: BS 228 completed
Wed Mar  5 17:52:54 2025: BS 229 completed
Wed Mar  5 17:53:02 2025: BS 230 completed
Wed Mar  5 17:53:11 2025: BS 231 completed
Wed Mar  5 17:53:19 2025: BS 232 completed
Wed Mar  5 17:53:27 2025: BS 233 completed
Wed Mar  5 17:53:35 2025: BS 234 completed
Wed Mar  5 17:53:43 2025: BS 235 completed
Wed Mar  5 17:53:51 2025: BS 236 completed
Wed Mar  5 17:54:00 2025: BS 237 completed
Wed Mar  5 17:54:08 2025: BS 238 completed
Wed Mar  5 17:54:16 2025: BS 239 completed
Wed Mar  5 17:54:24 2025: BS 240 completed
Wed Mar  5 17:54:32 2025: BS 241 completed
Wed Mar  5 17:54:41 2025: BS 242 completed
Wed Mar  5 17:54:49 2025: BS 243 completed
Wed Mar  5 17:54:57 2025: BS 244 completed
Wed Mar  5 17:55:05 2025: BS 245 completed
Wed Mar  5 17:55:13 2025: BS 246 completed
Wed Mar  5 17:55:22 2025: BS 247 completed
Wed Mar  5 17:55:30 2025: BS 248 completed
Wed Mar  5 17:55:38 2025: BS 249 completed
Wed Mar  5 17:55:46 2025: BS 250 completed
Wed Mar  5 17:55:54 2025: BS 251 completed
Wed Mar  5 17:56:03 2025: BS 252 completed
Wed Mar  5 17:56:11 2025: BS 253 completed
Wed Mar  5 17:56:19 2025: BS 254 completed
Wed Mar  5 17:56:27 2025: BS 255 completed
Wed Mar  5 17:56:35 2025: BS 256 completed
Wed Mar  5 17:56:44 2025: BS 257 completed
Wed Mar  5 17:56:52 2025: BS 258 completed
Wed Mar  5 17:57:00 2025: BS 259 completed
Wed Mar  5 17:57:08 2025: BS 260 completed
Wed Mar  5 17:57:16 2025: BS 261 completed
Wed Mar  5 17:57:25 2025: BS 262 completed
Wed Mar  5 17:57:33 2025: BS 263 completed
Wed Mar  5 17:57:41 2025: BS 264 completed
Wed Mar  5 17:57:49 2025: BS 265 completed
Wed Mar  5 17:57:57 2025: BS 266 completed
Wed Mar  5 17:58:06 2025: BS 267 completed
Wed Mar  5 17:58:14 2025: BS 268 completed
Wed Mar  5 17:58:22 2025: BS 269 completed
Wed Mar  5 17:58:30 2025: BS 270 completed
Wed Mar  5 17:58:38 2025: BS 271 completed
Wed Mar  5 17:58:46 2025: BS 272 completed
Wed Mar  5 17:58:55 2025: BS 273 completed
Wed Mar  5 17:59:03 2025: BS 274 completed
Wed Mar  5 17:59:11 2025: BS 275 completed
Wed Mar  5 17:59:19 2025: BS 276 completed
Wed Mar  5 17:59:27 2025: BS 277 completed
Wed Mar  5 17:59:36 2025: BS 278 completed
Wed Mar  5 17:59:44 2025: BS 279 completed
Wed Mar  5 17:59:52 2025: BS 280 completed
Wed Mar  5 18:00:00 2025: BS 281 completed
Wed Mar  5 18:00:08 2025: BS 282 completed
Wed Mar  5 18:00:17 2025: BS 283 completed
Wed Mar  5 18:00:25 2025: BS 284 completed
Wed Mar  5 18:00:33 2025: BS 285 completed
Wed Mar  5 18:00:41 2025: BS 286 completed
Wed Mar  5 18:00:49 2025: BS 287 completed
Wed Mar  5 18:00:58 2025: BS 288 completed
Wed Mar  5 18:01:06 2025: BS 289 completed
Wed Mar  5 18:01:14 2025: BS 290 completed
Wed Mar  5 18:01:22 2025: BS 291 completed
Wed Mar  5 18:01:30 2025: BS 292 completed
Wed Mar  5 18:01:39 2025: BS 293 completed
Wed Mar  5 18:01:47 2025: BS 294 completed
Wed Mar  5 18:01:55 2025: BS 295 completed
Wed Mar  5 18:02:03 2025: BS 296 completed
Wed Mar  5 18:02:11 2025: BS 297 completed
Wed Mar  5 18:02:20 2025: BS 298 completed
Wed Mar  5 18:02:28 2025: BS 299 completed
Wed Mar  5 18:02:36 2025: BS 300 completed
Wed Mar  5 18:02:44 2025: BS 301 completed
Wed Mar  5 18:02:52 2025: BS 302 completed
Wed Mar  5 18:03:01 2025: BS 303 completed
Wed Mar  5 18:03:09 2025: BS 304 completed
Wed Mar  5 18:03:17 2025: BS 305 completed
Wed Mar  5 18:03:25 2025: BS 306 completed
Wed Mar  5 18:03:33 2025: BS 307 completed
Wed Mar  5 18:03:41 2025: BS 308 completed
Wed Mar  5 18:03:50 2025: BS 309 completed
Wed Mar  5 18:03:58 2025: BS 310 completed
Wed Mar  5 18:04:06 2025: BS 311 completed
Wed Mar  5 18:04:14 2025: BS 312 completed
Wed Mar  5 18:04:22 2025: BS 313 completed
Wed Mar  5 18:04:31 2025: BS 314 completed
Wed Mar  5 18:04:39 2025: BS 315 completed
Wed Mar  5 18:04:47 2025: BS 316 completed
Wed Mar  5 18:04:55 2025: BS 317 completed
Wed Mar  5 18:05:03 2025: BS 318 completed
Wed Mar  5 18:05:12 2025: BS 319 completed
Wed Mar  5 18:05:20 2025: BS 320 completed
Wed Mar  5 18:05:28 2025: BS 321 completed
Wed Mar  5 18:05:36 2025: BS 322 completed
Wed Mar  5 18:05:44 2025: BS 323 completed
Wed Mar  5 18:05:53 2025: BS 324 completed
Wed Mar  5 18:06:01 2025: BS 325 completed
Wed Mar  5 18:06:09 2025: BS 326 completed
Wed Mar  5 18:06:17 2025: BS 327 completed
Wed Mar  5 18:06:25 2025: BS 328 completed
Wed Mar  5 18:06:34 2025: BS 329 completed
Wed Mar  5 18:06:42 2025: BS 330 completed
Wed Mar  5 18:06:50 2025: BS 331 completed
Wed Mar  5 18:06:58 2025: BS 332 completed
Wed Mar  5 18:07:06 2025: BS 333 completed
Wed Mar  5 18:07:15 2025: BS 334 completed
Wed Mar  5 18:07:23 2025: BS 335 completed
Wed Mar  5 18:07:31 2025: BS 336 completed
Wed Mar  5 18:07:39 2025: BS 337 completed
Wed Mar  5 18:07:47 2025: BS 338 completed
Wed Mar  5 18:07:56 2025: BS 339 completed
Wed Mar  5 18:08:04 2025: BS 340 completed
Wed Mar  5 18:08:12 2025: BS 341 completed
Wed Mar  5 18:08:20 2025: BS 342 completed
Wed Mar  5 18:08:28 2025: BS 343 completed
Wed Mar  5 18:08:36 2025: BS 344 completed
Wed Mar  5 18:08:45 2025: BS 345 completed
Wed Mar  5 18:08:53 2025: BS 346 completed
Wed Mar  5 18:09:01 2025: BS 347 completed
Wed Mar  5 18:09:09 2025: BS 348 completed
Wed Mar  5 18:09:17 2025: BS 349 completed
Wed Mar  5 18:09:26 2025: BS 350 completed
Wed Mar  5 18:09:34 2025: BS 351 completed
Wed Mar  5 18:09:42 2025: BS 352 completed
Wed Mar  5 18:09:50 2025: BS 353 completed
Wed Mar  5 18:09:58 2025: BS 354 completed
Wed Mar  5 18:10:07 2025: BS 355 completed
Wed Mar  5 18:10:15 2025: BS 356 completed
Wed Mar  5 18:10:23 2025: BS 357 completed
Wed Mar  5 18:10:31 2025: BS 358 completed
Wed Mar  5 18:10:39 2025: BS 359 completed
Wed Mar  5 18:10:48 2025: BS 360 completed
Wed Mar  5 18:10:56 2025: BS 361 completed
Wed Mar  5 18:11:04 2025: BS 362 completed
Wed Mar  5 18:11:12 2025: BS 363 completed
Wed Mar  5 18:11:20 2025: BS 364 completed
Wed Mar  5 18:11:29 2025: BS 365 completed
Wed Mar  5 18:11:37 2025: BS 366 completed
Wed Mar  5 18:11:45 2025: BS 367 completed
Wed Mar  5 18:11:53 2025: BS 368 completed
Wed Mar  5 18:12:01 2025: BS 369 completed
Wed Mar  5 18:12:10 2025: BS 370 completed
Wed Mar  5 18:12:18 2025: BS 371 completed
Wed Mar  5 18:12:26 2025: BS 372 completed
Wed Mar  5 18:12:34 2025: BS 373 completed
Wed Mar  5 18:12:42 2025: BS 374 completed
Wed Mar  5 18:12:51 2025: BS 375 completed
Wed Mar  5 18:12:59 2025: BS 376 completed
Wed Mar  5 18:13:07 2025: BS 377 completed
Wed Mar  5 18:13:15 2025: BS 378 completed
Wed Mar  5 18:13:23 2025: BS 379 completed
Wed Mar  5 18:13:31 2025: BS 380 completed
Wed Mar  5 18:13:40 2025: BS 381 completed
Wed Mar  5 18:13:48 2025: BS 382 completed
Wed Mar  5 18:13:56 2025: BS 383 completed
Wed Mar  5 18:14:04 2025: BS 384 completed
Wed Mar  5 18:14:12 2025: BS 385 completed
Wed Mar  5 18:14:21 2025: BS 386 completed
Wed Mar  5 18:14:29 2025: BS 387 completed
Wed Mar  5 18:14:37 2025: BS 388 completed
Wed Mar  5 18:14:45 2025: BS 389 completed
Wed Mar  5 18:14:53 2025: BS 390 completed
Wed Mar  5 18:15:02 2025: BS 391 completed
Wed Mar  5 18:15:10 2025: BS 392 completed
Wed Mar  5 18:15:18 2025: BS 393 completed
Wed Mar  5 18:15:26 2025: BS 394 completed
Wed Mar  5 18:15:34 2025: BS 395 completed
Wed Mar  5 18:15:43 2025: BS 396 completed
Wed Mar  5 18:15:51 2025: BS 397 completed
Wed Mar  5 18:15:59 2025: BS 398 completed
Wed Mar  5 18:16:07 2025: BS 399 completed
Wed Mar  5 18:16:15 2025: BS 400 completed
Wed Mar  5 18:16:24 2025: BS 401 completed
Wed Mar  5 18:16:32 2025: BS 402 completed
Wed Mar  5 18:16:40 2025: BS 403 completed
Wed Mar  5 18:16:48 2025: BS 404 completed
Wed Mar  5 18:16:56 2025: BS 405 completed
Wed Mar  5 18:17:05 2025: BS 406 completed
Wed Mar  5 18:17:13 2025: BS 407 completed
Wed Mar  5 18:17:21 2025: BS 408 completed
Wed Mar  5 18:17:29 2025: BS 409 completed
Wed Mar  5 18:17:37 2025: BS 410 completed
Wed Mar  5 18:17:46 2025: BS 411 completed
Wed Mar  5 18:17:54 2025: BS 412 completed
Wed Mar  5 18:18:02 2025: BS 413 completed
Wed Mar  5 18:18:10 2025: BS 414 completed
Wed Mar  5 18:18:18 2025: BS 415 completed
Wed Mar  5 18:18:26 2025: BS 416 completed
Wed Mar  5 18:18:35 2025: BS 417 completed
Wed Mar  5 18:18:43 2025: BS 418 completed
Wed Mar  5 18:18:51 2025: BS 419 completed
Wed Mar  5 18:18:59 2025: BS 420 completed
Wed Mar  5 18:19:07 2025: BS 421 completed
Wed Mar  5 18:19:16 2025: BS 422 completed
Wed Mar  5 18:19:24 2025: BS 423 completed
Wed Mar  5 18:19:32 2025: BS 424 completed
Wed Mar  5 18:19:40 2025: BS 425 completed
Wed Mar  5 18:19:48 2025: BS 426 completed
Wed Mar  5 18:19:57 2025: BS 427 completed
Wed Mar  5 18:20:05 2025: BS 428 completed
Wed Mar  5 18:20:13 2025: BS 429 completed
Wed Mar  5 18:20:21 2025: BS 430 completed
Wed Mar  5 18:20:29 2025: BS 431 completed
Wed Mar  5 18:20:38 2025: BS 432 completed
Wed Mar  5 18:20:46 2025: BS 433 completed
Wed Mar  5 18:20:54 2025: BS 434 completed
Wed Mar  5 18:21:02 2025: BS 435 completed
Wed Mar  5 18:21:10 2025: BS 436 completed
Wed Mar  5 18:21:19 2025: BS 437 completed
Wed Mar  5 18:21:27 2025: BS 438 completed
Wed Mar  5 18:21:35 2025: BS 439 completed
Wed Mar  5 18:21:43 2025: BS 440 completed
Wed Mar  5 18:21:51 2025: BS 441 completed
Wed Mar  5 18:22:00 2025: BS 442 completed
Wed Mar  5 18:22:08 2025: BS 443 completed
Wed Mar  5 18:22:16 2025: BS 444 completed
Wed Mar  5 18:22:24 2025: BS 445 completed
Wed Mar  5 18:22:32 2025: BS 446 completed
Wed Mar  5 18:22:41 2025: BS 447 completed
Wed Mar  5 18:22:49 2025: BS 448 completed
Wed Mar  5 18:22:57 2025: BS 449 completed
Wed Mar  5 18:23:05 2025: BS 450 completed
Wed Mar  5 18:23:13 2025: BS 451 completed
Wed Mar  5 18:23:21 2025: BS 452 completed
Wed Mar  5 18:23:30 2025: BS 453 completed
Wed Mar  5 18:23:38 2025: BS 454 completed
Wed Mar  5 18:23:46 2025: BS 455 completed
Wed Mar  5 18:23:54 2025: BS 456 completed
Wed Mar  5 18:24:02 2025: BS 457 completed
Wed Mar  5 18:24:11 2025: BS 458 completed
Wed Mar  5 18:24:19 2025: BS 459 completed
Wed Mar  5 18:24:27 2025: BS 460 completed
Wed Mar  5 18:24:35 2025: BS 461 completed
Wed Mar  5 18:24:43 2025: BS 462 completed
Wed Mar  5 18:24:52 2025: BS 463 completed
Wed Mar  5 18:25:00 2025: BS 464 completed
Wed Mar  5 18:25:08 2025: BS 465 completed
Wed Mar  5 18:25:16 2025: BS 466 completed
Wed Mar  5 18:25:24 2025: BS 467 completed
Wed Mar  5 18:25:33 2025: BS 468 completed
Wed Mar  5 18:25:41 2025: BS 469 completed
Wed Mar  5 18:25:49 2025: BS 470 completed
Wed Mar  5 18:25:57 2025: BS 471 completed
Wed Mar  5 18:26:05 2025: BS 472 completed
Wed Mar  5 18:26:14 2025: BS 473 completed
Wed Mar  5 18:26:22 2025: BS 474 completed
Wed Mar  5 18:26:30 2025: BS 475 completed
Wed Mar  5 18:26:38 2025: BS 476 completed
Wed Mar  5 18:26:46 2025: BS 477 completed
Wed Mar  5 18:26:55 2025: BS 478 completed
Wed Mar  5 18:27:03 2025: BS 479 completed
Wed Mar  5 18:27:11 2025: BS 480 completed
Wed Mar  5 18:27:19 2025: BS 481 completed
Wed Mar  5 18:27:27 2025: BS 482 completed
Wed Mar  5 18:27:36 2025: BS 483 completed
Wed Mar  5 18:27:44 2025: BS 484 completed
Wed Mar  5 18:27:52 2025: BS 485 completed
Wed Mar  5 18:28:00 2025: BS 486 completed
Wed Mar  5 18:28:08 2025: BS 487 completed
Wed Mar  5 18:28:16 2025: BS 488 completed
Wed Mar  5 18:28:25 2025: BS 489 completed
Wed Mar  5 18:28:33 2025: BS 490 completed
Wed Mar  5 18:28:41 2025: BS 491 completed
Wed Mar  5 18:28:49 2025: BS 492 completed
Wed Mar  5 18:28:57 2025: BS 493 completed
Wed Mar  5 18:29:06 2025: BS 494 completed
Wed Mar  5 18:29:14 2025: BS 495 completed
Wed Mar  5 18:29:22 2025: BS 496 completed
Wed Mar  5 18:29:30 2025: BS 497 completed
Wed Mar  5 18:29:38 2025: BS 498 completed
Wed Mar  5 18:29:47 2025: BS 499 completed
Wed Mar  5 18:29:55 2025: BS 500 completed
Wed Mar  5 18:30:03 2025: BS 501 completed
Wed Mar  5 18:30:11 2025: BS 502 completed
Wed Mar  5 18:30:19 2025: BS 503 completed
Wed Mar  5 18:30:28 2025: BS 504 completed
Wed Mar  5 18:30:36 2025: BS 505 completed
Wed Mar  5 18:30:44 2025: BS 506 completed
Wed Mar  5 18:30:52 2025: BS 507 completed
Wed Mar  5 18:31:00 2025: BS 508 completed
Wed Mar  5 18:31:09 2025: BS 509 completed
Wed Mar  5 18:31:17 2025: BS 510 completed
Wed Mar  5 18:31:25 2025: BS 511 completed
Wed Mar  5 18:31:33 2025: BS 512 completed
Wed Mar  5 18:31:41 2025: BS 513 completed
Wed Mar  5 18:31:50 2025: BS 514 completed
Wed Mar  5 18:31:58 2025: BS 515 completed
Wed Mar  5 18:32:06 2025: BS 516 completed
Wed Mar  5 18:32:14 2025: BS 517 completed
Wed Mar  5 18:32:22 2025: BS 518 completed
Wed Mar  5 18:32:31 2025: BS 519 completed
Wed Mar  5 18:32:39 2025: BS 520 completed
Wed Mar  5 18:32:47 2025: BS 521 completed
Wed Mar  5 18:32:55 2025: BS 522 completed
Wed Mar  5 18:33:03 2025: BS 523 completed
Wed Mar  5 18:33:12 2025: BS 524 completed
Wed Mar  5 18:33:20 2025: BS 525 completed
Wed Mar  5 18:33:28 2025: BS 526 completed
Wed Mar  5 18:33:36 2025: BS 527 completed
Wed Mar  5 18:33:44 2025: BS 528 completed
Wed Mar  5 18:33:52 2025: BS 529 completed
Wed Mar  5 18:34:01 2025: BS 530 completed
Wed Mar  5 18:34:09 2025: BS 531 completed
Wed Mar  5 18:34:17 2025: BS 532 completed
Wed Mar  5 18:34:25 2025: BS 533 completed
Wed Mar  5 18:34:33 2025: BS 534 completed
Wed Mar  5 18:34:42 2025: BS 535 completed
Wed Mar  5 18:34:50 2025: BS 536 completed
Wed Mar  5 18:34:58 2025: BS 537 completed
Wed Mar  5 18:35:06 2025: BS 538 completed
Wed Mar  5 18:35:14 2025: BS 539 completed
Wed Mar  5 18:35:23 2025: BS 540 completed
Wed Mar  5 18:35:31 2025: BS 541 completed
Wed Mar  5 18:35:39 2025: BS 542 completed
Wed Mar  5 18:35:47 2025: BS 543 completed
Wed Mar  5 18:35:55 2025: BS 544 completed
Wed Mar  5 18:36:04 2025: BS 545 completed
Wed Mar  5 18:36:12 2025: BS 546 completed
Wed Mar  5 18:36:20 2025: BS 547 completed
Wed Mar  5 18:36:28 2025: BS 548 completed
Wed Mar  5 18:36:36 2025: BS 549 completed
Wed Mar  5 18:36:45 2025: BS 550 completed
Wed Mar  5 18:36:53 2025: BS 551 completed
Wed Mar  5 18:37:01 2025: BS 552 completed
Wed Mar  5 18:37:09 2025: BS 553 completed
Wed Mar  5 18:37:17 2025: BS 554 completed
Wed Mar  5 18:37:26 2025: BS 555 completed
Wed Mar  5 18:37:34 2025: BS 556 completed
Wed Mar  5 18:37:42 2025: BS 557 completed
Wed Mar  5 18:37:50 2025: BS 558 completed
Wed Mar  5 18:37:58 2025: BS 559 completed
Wed Mar  5 18:38:07 2025: BS 560 completed
Wed Mar  5 18:38:15 2025: BS 561 completed
Wed Mar  5 18:38:23 2025: BS 562 completed
Wed Mar  5 18:38:31 2025: BS 563 completed
Wed Mar  5 18:38:39 2025: BS 564 completed
Wed Mar  5 18:38:47 2025: BS 565 completed
Wed Mar  5 18:38:56 2025: BS 566 completed
Wed Mar  5 18:39:04 2025: BS 567 completed
Wed Mar  5 18:39:12 2025: BS 568 completed
Wed Mar  5 18:39:20 2025: BS 569 completed
Wed Mar  5 18:39:28 2025: BS 570 completed
Wed Mar  5 18:39:37 2025: BS 571 completed
Wed Mar  5 18:39:45 2025: BS 572 completed
Wed Mar  5 18:39:53 2025: BS 573 completed
Wed Mar  5 18:40:01 2025: BS 574 completed
Wed Mar  5 18:40:09 2025: BS 575 completed
Wed Mar  5 18:40:18 2025: BS 576 completed
Wed Mar  5 18:40:26 2025: BS 577 completed
Wed Mar  5 18:40:34 2025: BS 578 completed
Wed Mar  5 18:40:42 2025: BS 579 completed
Wed Mar  5 18:40:50 2025: BS 580 completed
Wed Mar  5 18:40:59 2025: BS 581 completed
Wed Mar  5 18:41:07 2025: BS 582 completed
Wed Mar  5 18:41:15 2025: BS 583 completed
Wed Mar  5 18:41:23 2025: BS 584 completed
Wed Mar  5 18:41:31 2025: BS 585 completed
Wed Mar  5 18:41:40 2025: BS 586 completed
Wed Mar  5 18:41:48 2025: BS 587 completed
Wed Mar  5 18:41:56 2025: BS 588 completed
Wed Mar  5 18:42:04 2025: BS 589 completed
Wed Mar  5 18:42:12 2025: BS 590 completed
Wed Mar  5 18:42:21 2025: BS 591 completed
Wed Mar  5 18:42:29 2025: BS 592 completed
Wed Mar  5 18:42:37 2025: BS 593 completed
Wed Mar  5 18:42:45 2025: BS 594 completed
Wed Mar  5 18:42:53 2025: BS 595 completed
Wed Mar  5 18:43:02 2025: BS 596 completed
Wed Mar  5 18:43:10 2025: BS 597 completed
Wed Mar  5 18:43:18 2025: BS 598 completed
Wed Mar  5 18:43:26 2025: BS 599 completed
Wed Mar  5 18:43:34 2025: BS 600 completed
Wed Mar  5 18:43:42 2025: BS 601 completed
Wed Mar  5 18:43:51 2025: BS 602 completed
Wed Mar  5 18:43:59 2025: BS 603 completed
Wed Mar  5 18:44:07 2025: BS 604 completed
Wed Mar  5 18:44:15 2025: BS 605 completed
Wed Mar  5 18:44:23 2025: BS 606 completed
Wed Mar  5 18:44:32 2025: BS 607 completed
Wed Mar  5 18:44:40 2025: BS 608 completed
Wed Mar  5 18:44:48 2025: BS 609 completed
Wed Mar  5 18:44:56 2025: BS 610 completed
Wed Mar  5 18:45:04 2025: BS 611 completed
Wed Mar  5 18:45:13 2025: BS 612 completed
Wed Mar  5 18:45:21 2025: BS 613 completed
Wed Mar  5 18:45:29 2025: BS 614 completed
Wed Mar  5 18:45:37 2025: BS 615 completed
Wed Mar  5 18:45:45 2025: BS 616 completed
Wed Mar  5 18:45:54 2025: BS 617 completed
Wed Mar  5 18:46:02 2025: BS 618 completed
Wed Mar  5 18:46:10 2025: BS 619 completed
Wed Mar  5 18:46:18 2025: BS 620 completed
Wed Mar  5 18:46:26 2025: BS 621 completed
Wed Mar  5 18:46:35 2025: BS 622 completed
Wed Mar  5 18:46:43 2025: BS 623 completed
Wed Mar  5 18:46:51 2025: BS 624 completed
Wed Mar  5 18:46:59 2025: BS 625 completed
Wed Mar  5 18:47:07 2025: BS 626 completed
Wed Mar  5 18:47:16 2025: BS 627 completed
Wed Mar  5 18:47:24 2025: BS 628 completed
Wed Mar  5 18:47:32 2025: BS 629 completed
Wed Mar  5 18:47:40 2025: BS 630 completed
Wed Mar  5 18:47:48 2025: BS 631 completed
Wed Mar  5 18:47:57 2025: BS 632 completed
Wed Mar  5 18:48:05 2025: BS 633 completed
Wed Mar  5 18:48:13 2025: BS 634 completed
Wed Mar  5 18:48:21 2025: BS 635 completed
Wed Mar  5 18:48:29 2025: BS 636 completed
Wed Mar  5 18:48:37 2025: BS 637 completed
Wed Mar  5 18:48:46 2025: BS 638 completed
Wed Mar  5 18:48:54 2025: BS 639 completed
Wed Mar  5 18:49:02 2025: BS 640 completed
Wed Mar  5 18:49:10 2025: BS 641 completed
Wed Mar  5 18:49:18 2025: BS 642 completed
Wed Mar  5 18:49:27 2025: BS 643 completed
Wed Mar  5 18:49:35 2025: BS 644 completed
Wed Mar  5 18:49:43 2025: BS 645 completed
Wed Mar  5 18:49:51 2025: BS 646 completed
Wed Mar  5 18:49:59 2025: BS 647 completed
Wed Mar  5 18:50:08 2025: BS 648 completed
Wed Mar  5 18:50:16 2025: BS 649 completed
Wed Mar  5 18:50:24 2025: BS 650 completed
Wed Mar  5 18:50:32 2025: BS 651 completed
Wed Mar  5 18:50:40 2025: BS 652 completed
Wed Mar  5 18:50:49 2025: BS 653 completed
Wed Mar  5 18:50:57 2025: BS 654 completed
Wed Mar  5 18:51:05 2025: BS 655 completed
Wed Mar  5 18:51:13 2025: BS 656 completed
Wed Mar  5 18:51:21 2025: BS 657 completed
Wed Mar  5 18:51:30 2025: BS 658 completed
Wed Mar  5 18:51:38 2025: BS 659 completed
Wed Mar  5 18:51:46 2025: BS 660 completed
Wed Mar  5 18:51:54 2025: BS 661 completed
Wed Mar  5 18:52:02 2025: BS 662 completed
Wed Mar  5 18:52:11 2025: BS 663 completed
Wed Mar  5 18:52:19 2025: BS 664 completed
Wed Mar  5 18:52:27 2025: BS 665 completed
Wed Mar  5 18:52:35 2025: BS 666 completed
Wed Mar  5 18:52:43 2025: BS 667 completed
Wed Mar  5 18:52:52 2025: BS 668 completed
Wed Mar  5 18:53:00 2025: BS 669 completed
Wed Mar  5 18:53:08 2025: BS 670 completed
Wed Mar  5 18:53:16 2025: BS 671 completed
Wed Mar  5 18:53:24 2025: BS 672 completed
Wed Mar  5 18:53:32 2025: BS 673 completed
Wed Mar  5 18:53:41 2025: BS 674 completed
Wed Mar  5 18:53:49 2025: BS 675 completed
Wed Mar  5 18:53:57 2025: BS 676 completed
Wed Mar  5 18:54:05 2025: BS 677 completed
Wed Mar  5 18:54:13 2025: BS 678 completed
Wed Mar  5 18:54:22 2025: BS 679 completed
Wed Mar  5 18:54:30 2025: BS 680 completed
Wed Mar  5 18:54:38 2025: BS 681 completed
Wed Mar  5 18:54:46 2025: BS 682 completed
Wed Mar  5 18:54:54 2025: BS 683 completed
Wed Mar  5 18:55:03 2025: BS 684 completed
Wed Mar  5 18:55:11 2025: BS 685 completed
Wed Mar  5 18:55:19 2025: BS 686 completed
Wed Mar  5 18:55:27 2025: BS 687 completed
Wed Mar  5 18:55:35 2025: BS 688 completed
Wed Mar  5 18:55:44 2025: BS 689 completed
Wed Mar  5 18:55:52 2025: BS 690 completed
Wed Mar  5 18:56:00 2025: BS 691 completed
Wed Mar  5 18:56:08 2025: BS 692 completed
Wed Mar  5 18:56:16 2025: BS 693 completed
Wed Mar  5 18:56:25 2025: BS 694 completed
Wed Mar  5 18:56:33 2025: BS 695 completed
Wed Mar  5 18:56:41 2025: BS 696 completed
Wed Mar  5 18:56:49 2025: BS 697 completed
Wed Mar  5 18:56:57 2025: BS 698 completed
Wed Mar  5 18:57:06 2025: BS 699 completed
Wed Mar  5 18:57:14 2025: BS 700 completed
Wed Mar  5 18:57:22 2025: BS 701 completed
Wed Mar  5 18:57:30 2025: BS 702 completed
Wed Mar  5 18:57:38 2025: BS 703 completed
Wed Mar  5 18:57:47 2025: BS 704 completed
Wed Mar  5 18:57:55 2025: BS 705 completed
Wed Mar  5 18:58:03 2025: BS 706 completed
Wed Mar  5 18:58:11 2025: BS 707 completed
Wed Mar  5 18:58:19 2025: BS 708 completed
Wed Mar  5 18:58:27 2025: BS 709 completed
Wed Mar  5 18:58:36 2025: BS 710 completed
Wed Mar  5 18:58:44 2025: BS 711 completed
Wed Mar  5 18:58:52 2025: BS 712 completed
Wed Mar  5 18:59:00 2025: BS 713 completed
Wed Mar  5 18:59:08 2025: BS 714 completed
Wed Mar  5 18:59:17 2025: BS 715 completed
Wed Mar  5 18:59:25 2025: BS 716 completed
Wed Mar  5 18:59:33 2025: BS 717 completed
Wed Mar  5 18:59:41 2025: BS 718 completed
Wed Mar  5 18:59:49 2025: BS 719 completed
Wed Mar  5 18:59:58 2025: BS 720 completed
Wed Mar  5 19:00:06 2025: BS 721 completed
Wed Mar  5 19:00:14 2025: BS 722 completed
Wed Mar  5 19:00:22 2025: BS 723 completed
Wed Mar  5 19:00:30 2025: BS 724 completed
Wed Mar  5 19:00:39 2025: BS 725 completed
Wed Mar  5 19:00:47 2025: BS 726 completed
Wed Mar  5 19:00:55 2025: BS 727 completed
Wed Mar  5 19:01:03 2025: BS 728 completed
Wed Mar  5 19:01:11 2025: BS 729 completed
Wed Mar  5 19:01:20 2025: BS 730 completed
Wed Mar  5 19:01:28 2025: BS 731 completed
Wed Mar  5 19:01:36 2025: BS 732 completed
Wed Mar  5 19:01:44 2025: BS 733 completed
Wed Mar  5 19:01:52 2025: BS 734 completed
Wed Mar  5 19:02:01 2025: BS 735 completed
Wed Mar  5 19:02:09 2025: BS 736 completed
Wed Mar  5 19:02:17 2025: BS 737 completed
Wed Mar  5 19:02:25 2025: BS 738 completed
Wed Mar  5 19:02:33 2025: BS 739 completed
Wed Mar  5 19:02:42 2025: BS 740 completed
Wed Mar  5 19:02:50 2025: BS 741 completed
Wed Mar  5 19:02:58 2025: BS 742 completed
Wed Mar  5 19:03:06 2025: BS 743 completed
Wed Mar  5 19:03:14 2025: BS 744 completed
Wed Mar  5 19:03:22 2025: BS 745 completed
Wed Mar  5 19:03:31 2025: BS 746 completed
Wed Mar  5 19:03:39 2025: BS 747 completed
Wed Mar  5 19:03:47 2025: BS 748 completed
Wed Mar  5 19:03:55 2025: BS 749 completed
Wed Mar  5 19:04:03 2025: BS 750 completed
Wed Mar  5 19:04:12 2025: BS 751 completed
Wed Mar  5 19:04:20 2025: BS 752 completed
Wed Mar  5 19:04:28 2025: BS 753 completed
Wed Mar  5 19:04:36 2025: BS 754 completed
Wed Mar  5 19:04:44 2025: BS 755 completed
Wed Mar  5 19:04:53 2025: BS 756 completed
Wed Mar  5 19:05:01 2025: BS 757 completed
Wed Mar  5 19:05:09 2025: BS 758 completed
Wed Mar  5 19:05:17 2025: BS 759 completed
Wed Mar  5 19:05:25 2025: BS 760 completed
Wed Mar  5 19:05:34 2025: BS 761 completed
Wed Mar  5 19:05:42 2025: BS 762 completed
Wed Mar  5 19:05:50 2025: BS 763 completed
Wed Mar  5 19:05:58 2025: BS 764 completed
Wed Mar  5 19:06:06 2025: BS 765 completed
Wed Mar  5 19:06:15 2025: BS 766 completed
Wed Mar  5 19:06:23 2025: BS 767 completed
Wed Mar  5 19:06:31 2025: BS 768 completed
Wed Mar  5 19:06:39 2025: BS 769 completed
Wed Mar  5 19:06:47 2025: BS 770 completed
Wed Mar  5 19:06:56 2025: BS 771 completed
Wed Mar  5 19:07:04 2025: BS 772 completed
Wed Mar  5 19:07:12 2025: BS 773 completed
Wed Mar  5 19:07:20 2025: BS 774 completed
Wed Mar  5 19:07:28 2025: BS 775 completed
Wed Mar  5 19:07:37 2025: BS 776 completed
Wed Mar  5 19:07:45 2025: BS 777 completed
Wed Mar  5 19:07:53 2025: BS 778 completed
Wed Mar  5 19:08:01 2025: BS 779 completed
Wed Mar  5 19:08:09 2025: BS 780 completed
Wed Mar  5 19:08:17 2025: BS 781 completed
Wed Mar  5 19:08:26 2025: BS 782 completed
Wed Mar  5 19:08:34 2025: BS 783 completed
Wed Mar  5 19:08:42 2025: BS 784 completed
Wed Mar  5 19:08:50 2025: BS 785 completed
Wed Mar  5 19:08:58 2025: BS 786 completed
Wed Mar  5 19:09:07 2025: BS 787 completed
Wed Mar  5 19:09:15 2025: BS 788 completed
Wed Mar  5 19:09:23 2025: BS 789 completed
Wed Mar  5 19:09:31 2025: BS 790 completed
Wed Mar  5 19:09:39 2025: BS 791 completed
Wed Mar  5 19:09:48 2025: BS 792 completed
Wed Mar  5 19:09:56 2025: BS 793 completed
Wed Mar  5 19:10:04 2025: BS 794 completed
Wed Mar  5 19:10:12 2025: BS 795 completed
Wed Mar  5 19:10:20 2025: BS 796 completed
Wed Mar  5 19:10:29 2025: BS 797 completed
Wed Mar  5 19:10:37 2025: BS 798 completed
Wed Mar  5 19:10:45 2025: BS 799 completed
Wed Mar  5 19:10:53 2025: BS 800 completed
Wed Mar  5 19:11:01 2025: BS 801 completed
Wed Mar  5 19:11:10 2025: BS 802 completed
Wed Mar  5 19:11:18 2025: BS 803 completed
Wed Mar  5 19:11:26 2025: BS 804 completed
Wed Mar  5 19:11:34 2025: BS 805 completed
Wed Mar  5 19:11:42 2025: BS 806 completed
Wed Mar  5 19:11:51 2025: BS 807 completed
Wed Mar  5 19:11:59 2025: BS 808 completed
Wed Mar  5 19:12:07 2025: BS 809 completed
Wed Mar  5 19:12:15 2025: BS 810 completed
Wed Mar  5 19:12:23 2025: BS 811 completed
Wed Mar  5 19:12:32 2025: BS 812 completed
Wed Mar  5 19:12:40 2025: BS 813 completed
Wed Mar  5 19:12:48 2025: BS 814 completed
Wed Mar  5 19:12:56 2025: BS 815 completed
Wed Mar  5 19:13:04 2025: BS 816 completed
Wed Mar  5 19:13:12 2025: BS 817 completed
Wed Mar  5 19:13:21 2025: BS 818 completed
Wed Mar  5 19:13:29 2025: BS 819 completed
Wed Mar  5 19:13:37 2025: BS 820 completed
Wed Mar  5 19:13:45 2025: BS 821 completed
Wed Mar  5 19:13:53 2025: BS 822 completed
Wed Mar  5 19:14:02 2025: BS 823 completed
Wed Mar  5 19:14:10 2025: BS 824 completed
Wed Mar  5 19:14:18 2025: BS 825 completed
Wed Mar  5 19:14:26 2025: BS 826 completed
Wed Mar  5 19:14:34 2025: BS 827 completed
Wed Mar  5 19:14:43 2025: BS 828 completed
Wed Mar  5 19:14:51 2025: BS 829 completed
Wed Mar  5 19:14:59 2025: BS 830 completed
Wed Mar  5 19:15:07 2025: BS 831 completed
Wed Mar  5 19:15:15 2025: BS 832 completed
Wed Mar  5 19:15:24 2025: BS 833 completed
Wed Mar  5 19:15:32 2025: BS 834 completed
Wed Mar  5 19:15:40 2025: BS 835 completed
Wed Mar  5 19:15:48 2025: BS 836 completed
Wed Mar  5 19:15:56 2025: BS 837 completed
Wed Mar  5 19:16:05 2025: BS 838 completed
Wed Mar  5 19:16:13 2025: BS 839 completed
Wed Mar  5 19:16:21 2025: BS 840 completed
Wed Mar  5 19:16:29 2025: BS 841 completed
Wed Mar  5 19:16:37 2025: BS 842 completed
Wed Mar  5 19:16:46 2025: BS 843 completed
Wed Mar  5 19:16:54 2025: BS 844 completed
Wed Mar  5 19:17:02 2025: BS 845 completed
Wed Mar  5 19:17:10 2025: BS 846 completed
Wed Mar  5 19:17:18 2025: BS 847 completed
Wed Mar  5 19:17:27 2025: BS 848 completed
Wed Mar  5 19:17:35 2025: BS 849 completed
Wed Mar  5 19:17:43 2025: BS 850 completed
Wed Mar  5 19:17:51 2025: BS 851 completed
Wed Mar  5 19:17:59 2025: BS 852 completed
Wed Mar  5 19:18:07 2025: BS 853 completed
Wed Mar  5 19:18:16 2025: BS 854 completed
Wed Mar  5 19:18:24 2025: BS 855 completed
Wed Mar  5 19:18:32 2025: BS 856 completed
Wed Mar  5 19:18:40 2025: BS 857 completed
Wed Mar  5 19:18:48 2025: BS 858 completed
Wed Mar  5 19:18:57 2025: BS 859 completed
Wed Mar  5 19:19:05 2025: BS 860 completed
Wed Mar  5 19:19:13 2025: BS 861 completed
Wed Mar  5 19:19:21 2025: BS 862 completed
Wed Mar  5 19:19:29 2025: BS 863 completed
Wed Mar  5 19:19:38 2025: BS 864 completed
Wed Mar  5 19:19:46 2025: BS 865 completed
Wed Mar  5 19:19:54 2025: BS 866 completed
Wed Mar  5 19:20:02 2025: BS 867 completed
Wed Mar  5 19:20:10 2025: BS 868 completed
Wed Mar  5 19:20:19 2025: BS 869 completed
Wed Mar  5 19:20:27 2025: BS 870 completed
Wed Mar  5 19:20:35 2025: BS 871 completed
Wed Mar  5 19:20:43 2025: BS 872 completed
Wed Mar  5 19:20:51 2025: BS 873 completed
Wed Mar  5 19:21:00 2025: BS 874 completed
Wed Mar  5 19:21:08 2025: BS 875 completed
Wed Mar  5 19:21:16 2025: BS 876 completed
Wed Mar  5 19:21:24 2025: BS 877 completed
Wed Mar  5 19:21:32 2025: BS 878 completed
Wed Mar  5 19:21:41 2025: BS 879 completed
Wed Mar  5 19:21:49 2025: BS 880 completed
Wed Mar  5 19:21:57 2025: BS 881 completed
Wed Mar  5 19:22:05 2025: BS 882 completed
Wed Mar  5 19:22:13 2025: BS 883 completed
Wed Mar  5 19:22:22 2025: BS 884 completed
Wed Mar  5 19:22:30 2025: BS 885 completed
Wed Mar  5 19:22:38 2025: BS 886 completed
Wed Mar  5 19:22:46 2025: BS 887 completed
Wed Mar  5 19:22:54 2025: BS 888 completed
Wed Mar  5 19:23:02 2025: BS 889 completed
Wed Mar  5 19:23:11 2025: BS 890 completed
Wed Mar  5 19:23:19 2025: BS 891 completed
Wed Mar  5 19:23:27 2025: BS 892 completed
Wed Mar  5 19:23:35 2025: BS 893 completed
Wed Mar  5 19:23:43 2025: BS 894 completed
Wed Mar  5 19:23:52 2025: BS 895 completed
Wed Mar  5 19:24:00 2025: BS 896 completed
Wed Mar  5 19:24:08 2025: BS 897 completed
Wed Mar  5 19:24:16 2025: BS 898 completed
Wed Mar  5 19:24:24 2025: BS 899 completed
Wed Mar  5 19:24:33 2025: BS 900 completed
Wed Mar  5 19:24:41 2025: BS 901 completed
Wed Mar  5 19:24:49 2025: BS 902 completed
Wed Mar  5 19:24:57 2025: BS 903 completed
Wed Mar  5 19:25:05 2025: BS 904 completed
Wed Mar  5 19:25:14 2025: BS 905 completed
Wed Mar  5 19:25:22 2025: BS 906 completed
Wed Mar  5 19:25:30 2025: BS 907 completed
Wed Mar  5 19:25:38 2025: BS 908 completed
Wed Mar  5 19:25:46 2025: BS 909 completed
Wed Mar  5 19:25:55 2025: BS 910 completed
Wed Mar  5 19:26:03 2025: BS 911 completed
Wed Mar  5 19:26:11 2025: BS 912 completed
Wed Mar  5 19:26:19 2025: BS 913 completed
Wed Mar  5 19:26:27 2025: BS 914 completed
Wed Mar  5 19:26:36 2025: BS 915 completed
Wed Mar  5 19:26:44 2025: BS 916 completed
Wed Mar  5 19:26:52 2025: BS 917 completed
Wed Mar  5 19:27:00 2025: BS 918 completed
Wed Mar  5 19:27:08 2025: BS 919 completed
Wed Mar  5 19:27:17 2025: BS 920 completed
Wed Mar  5 19:27:25 2025: BS 921 completed
Wed Mar  5 19:27:33 2025: BS 922 completed
Wed Mar  5 19:27:41 2025: BS 923 completed
Wed Mar  5 19:27:49 2025: BS 924 completed
Wed Mar  5 19:27:57 2025: BS 925 completed
Wed Mar  5 19:28:06 2025: BS 926 completed
Wed Mar  5 19:28:14 2025: BS 927 completed
Wed Mar  5 19:28:22 2025: BS 928 completed
Wed Mar  5 19:28:30 2025: BS 929 completed
Wed Mar  5 19:28:38 2025: BS 930 completed
Wed Mar  5 19:28:47 2025: BS 931 completed
Wed Mar  5 19:28:55 2025: BS 932 completed
Wed Mar  5 19:29:03 2025: BS 933 completed
Wed Mar  5 19:29:11 2025: BS 934 completed
Wed Mar  5 19:29:19 2025: BS 935 completed
Wed Mar  5 19:29:28 2025: BS 936 completed
Wed Mar  5 19:29:36 2025: BS 937 completed
Wed Mar  5 19:29:44 2025: BS 938 completed
Wed Mar  5 19:29:52 2025: BS 939 completed
Wed Mar  5 19:30:00 2025: BS 940 completed
Wed Mar  5 19:30:09 2025: BS 941 completed
Wed Mar  5 19:30:17 2025: BS 942 completed
Wed Mar  5 19:30:25 2025: BS 943 completed
Wed Mar  5 19:30:33 2025: BS 944 completed
Wed Mar  5 19:30:41 2025: BS 945 completed
Wed Mar  5 19:30:50 2025: BS 946 completed
Wed Mar  5 19:30:58 2025: BS 947 completed
Wed Mar  5 19:31:06 2025: BS 948 completed
Wed Mar  5 19:31:14 2025: BS 949 completed
Wed Mar  5 19:31:22 2025: BS 950 completed
Wed Mar  5 19:31:31 2025: BS 951 completed
Wed Mar  5 19:31:39 2025: BS 952 completed
Wed Mar  5 19:31:47 2025: BS 953 completed
Wed Mar  5 19:31:55 2025: BS 954 completed
Wed Mar  5 19:32:03 2025: BS 955 completed
Wed Mar  5 19:32:12 2025: BS 956 completed
Wed Mar  5 19:32:20 2025: BS 957 completed
Wed Mar  5 19:32:28 2025: BS 958 completed
Wed Mar  5 19:32:36 2025: BS 959 completed
Wed Mar  5 19:32:44 2025: BS 960 completed
Wed Mar  5 19:32:52 2025: BS 961 completed
Wed Mar  5 19:33:01 2025: BS 962 completed
Wed Mar  5 19:33:09 2025: BS 963 completed
Wed Mar  5 19:33:17 2025: BS 964 completed
Wed Mar  5 19:33:25 2025: BS 965 completed
Wed Mar  5 19:33:33 2025: BS 966 completed
Wed Mar  5 19:33:42 2025: BS 967 completed
Wed Mar  5 19:33:50 2025: BS 968 completed
Wed Mar  5 19:33:58 2025: BS 969 completed
Wed Mar  5 19:34:06 2025: BS 970 completed
Wed Mar  5 19:34:14 2025: BS 971 completed
Wed Mar  5 19:34:23 2025: BS 972 completed
Wed Mar  5 19:34:31 2025: BS 973 completed
Wed Mar  5 19:34:39 2025: BS 974 completed
Wed Mar  5 19:34:47 2025: BS 975 completed
Wed Mar  5 19:34:55 2025: BS 976 completed
Wed Mar  5 19:35:04 2025: BS 977 completed
Wed Mar  5 19:35:12 2025: BS 978 completed
Wed Mar  5 19:35:20 2025: BS 979 completed
Wed Mar  5 19:35:28 2025: BS 980 completed
Wed Mar  5 19:35:36 2025: BS 981 completed
Wed Mar  5 19:35:45 2025: BS 982 completed
Wed Mar  5 19:35:53 2025: BS 983 completed
Wed Mar  5 19:36:01 2025: BS 984 completed
Wed Mar  5 19:36:09 2025: BS 985 completed
Wed Mar  5 19:36:17 2025: BS 986 completed
Wed Mar  5 19:36:26 2025: BS 987 completed
Wed Mar  5 19:36:34 2025: BS 988 completed
Wed Mar  5 19:36:42 2025: BS 989 completed
Wed Mar  5 19:36:50 2025: BS 990 completed
Wed Mar  5 19:36:58 2025: BS 991 completed
Wed Mar  5 19:37:07 2025: BS 992 completed
Wed Mar  5 19:37:15 2025: BS 993 completed
Wed Mar  5 19:37:23 2025: BS 994 completed
Wed Mar  5 19:37:31 2025: BS 995 completed
Wed Mar  5 19:37:39 2025: BS 996 completed
Wed Mar  5 19:37:47 2025: BS 997 completed
Wed Mar  5 19:37:56 2025: BS 998 completed
Wed Mar  5 19:38:04 2025: BS 999 completed
Wed Mar  5 19:38:12 2025: BS 1000 completed
Wed Mar  5 19:38:20 2025: BS 1001 completed
Wed Mar  5 19:38:28 2025: BS 1002 completed
Wed Mar  5 19:38:37 2025: BS 1003 completed
Wed Mar  5 19:38:45 2025: BS 1004 completed
Wed Mar  5 19:38:53 2025: BS 1005 completed
Wed Mar  5 19:39:01 2025: BS 1006 completed
Wed Mar  5 19:39:09 2025: BS 1007 completed
Wed Mar  5 19:39:18 2025: BS 1008 completed
Wed Mar  5 19:39:26 2025: BS 1009 completed
Wed Mar  5 19:39:34 2025: BS 1010 completed
Wed Mar  5 19:39:42 2025: BS 1011 completed
Wed Mar  5 19:39:50 2025: BS 1012 completed
Wed Mar  5 19:39:59 2025: BS 1013 completed
Wed Mar  5 19:40:07 2025: BS 1014 completed
Wed Mar  5 19:40:15 2025: BS 1015 completed
Wed Mar  5 19:40:23 2025: BS 1016 completed
Wed Mar  5 19:40:31 2025: BS 1017 completed
Wed Mar  5 19:40:40 2025: BS 1018 completed
Wed Mar  5 19:40:48 2025: BS 1019 completed
Wed Mar  5 19:40:56 2025: BS 1020 completed
Wed Mar  5 19:41:04 2025: BS 1021 completed
Wed Mar  5 19:41:12 2025: BS 1022 completed
Wed Mar  5 19:41:21 2025: BS 1023 completed
Wed Mar  5 19:41:29 2025: BS 1024 completed
Wed Mar  5 19:41:37 2025: BS 1025 completed
Wed Mar  5 19:41:45 2025: BS 1026 completed
Wed Mar  5 19:41:53 2025: BS 1027 completed
Wed Mar  5 19:42:02 2025: BS 1028 completed
Wed Mar  5 19:42:10 2025: BS 1029 completed
Wed Mar  5 19:42:18 2025: BS 1030 completed
Wed Mar  5 19:42:26 2025: BS 1031 completed
Wed Mar  5 19:42:34 2025: BS 1032 completed
Wed Mar  5 19:42:42 2025: BS 1033 completed
Wed Mar  5 19:42:51 2025: BS 1034 completed
Wed Mar  5 19:42:59 2025: BS 1035 completed
Wed Mar  5 19:43:07 2025: BS 1036 completed
Wed Mar  5 19:43:15 2025: BS 1037 completed
Wed Mar  5 19:43:23 2025: BS 1038 completed
Wed Mar  5 19:43:32 2025: BS 1039 completed
Wed Mar  5 19:43:40 2025: BS 1040 completed
Wed Mar  5 19:43:48 2025: BS 1041 completed
Wed Mar  5 19:43:56 2025: BS 1042 completed
Wed Mar  5 19:44:04 2025: BS 1043 completed
Wed Mar  5 19:44:13 2025: BS 1044 completed
Wed Mar  5 19:44:21 2025: BS 1045 completed
Wed Mar  5 19:44:29 2025: BS 1046 completed
Wed Mar  5 19:44:37 2025: BS 1047 completed
Wed Mar  5 19:44:45 2025: BS 1048 completed
Wed Mar  5 19:44:54 2025: BS 1049 completed
Wed Mar  5 19:45:02 2025: BS 1050 completed
Wed Mar  5 19:45:10 2025: BS 1051 completed
Wed Mar  5 19:45:18 2025: BS 1052 completed
Wed Mar  5 19:45:26 2025: BS 1053 completed
Wed Mar  5 19:45:35 2025: BS 1054 completed
Wed Mar  5 19:45:43 2025: BS 1055 completed
Wed Mar  5 19:45:51 2025: BS 1056 completed
Wed Mar  5 19:45:59 2025: BS 1057 completed
Wed Mar  5 19:46:07 2025: BS 1058 completed
Wed Mar  5 19:46:16 2025: BS 1059 completed
Wed Mar  5 19:46:24 2025: BS 1060 completed
Wed Mar  5 19:46:32 2025: BS 1061 completed
Wed Mar  5 19:46:40 2025: BS 1062 completed
Wed Mar  5 19:46:48 2025: BS 1063 completed
Wed Mar  5 19:46:57 2025: BS 1064 completed
Wed Mar  5 19:47:05 2025: BS 1065 completed
Wed Mar  5 19:47:13 2025: BS 1066 completed
Wed Mar  5 19:47:21 2025: BS 1067 completed
Wed Mar  5 19:47:29 2025: BS 1068 completed
Wed Mar  5 19:47:37 2025: BS 1069 completed
Wed Mar  5 19:47:46 2025: BS 1070 completed
Wed Mar  5 19:47:54 2025: BS 1071 completed
Wed Mar  5 19:48:02 2025: BS 1072 completed
Wed Mar  5 19:48:10 2025: BS 1073 completed
Wed Mar  5 19:48:18 2025: BS 1074 completed
Wed Mar  5 19:48:27 2025: BS 1075 completed
Wed Mar  5 19:48:35 2025: BS 1076 completed
Wed Mar  5 19:48:43 2025: BS 1077 completed
Wed Mar  5 19:48:51 2025: BS 1078 completed
Wed Mar  5 19:48:59 2025: BS 1079 completed
Wed Mar  5 19:49:08 2025: BS 1080 completed
Wed Mar  5 19:49:16 2025: BS 1081 completed
Wed Mar  5 19:49:24 2025: BS 1082 completed
Wed Mar  5 19:49:32 2025: BS 1083 completed
Wed Mar  5 19:49:40 2025: BS 1084 completed
Wed Mar  5 19:49:49 2025: BS 1085 completed
Wed Mar  5 19:49:57 2025: BS 1086 completed
Wed Mar  5 19:50:05 2025: BS 1087 completed
Wed Mar  5 19:50:13 2025: BS 1088 completed
Wed Mar  5 19:50:21 2025: BS 1089 completed
Wed Mar  5 19:50:30 2025: BS 1090 completed
Wed Mar  5 19:50:38 2025: BS 1091 completed
Wed Mar  5 19:50:46 2025: BS 1092 completed
Wed Mar  5 19:50:54 2025: BS 1093 completed
Wed Mar  5 19:51:02 2025: BS 1094 completed
Wed Mar  5 19:51:11 2025: BS 1095 completed
Wed Mar  5 19:51:19 2025: BS 1096 completed
Wed Mar  5 19:51:27 2025: BS 1097 completed
Wed Mar  5 19:51:35 2025: BS 1098 completed
Wed Mar  5 19:51:43 2025: BS 1099 completed
Wed Mar  5 19:51:52 2025: BS 1100 completed
Wed Mar  5 19:52:00 2025: BS 1101 completed
Wed Mar  5 19:52:08 2025: BS 1102 completed
Wed Mar  5 19:52:16 2025: BS 1103 completed
Wed Mar  5 19:52:24 2025: BS 1104 completed
Wed Mar  5 19:52:32 2025: BS 1105 completed
Wed Mar  5 19:52:41 2025: BS 1106 completed
Wed Mar  5 19:52:49 2025: BS 1107 completed
Wed Mar  5 19:52:57 2025: BS 1108 completed
Wed Mar  5 19:53:05 2025: BS 1109 completed
Wed Mar  5 19:53:13 2025: BS 1110 completed
Wed Mar  5 19:53:22 2025: BS 1111 completed
Wed Mar  5 19:53:30 2025: BS 1112 completed
Wed Mar  5 19:53:38 2025: BS 1113 completed
Wed Mar  5 19:53:46 2025: BS 1114 completed
Wed Mar  5 19:53:54 2025: BS 1115 completed
Wed Mar  5 19:54:03 2025: BS 1116 completed
Wed Mar  5 19:54:11 2025: BS 1117 completed
Wed Mar  5 19:54:19 2025: BS 1118 completed
Wed Mar  5 19:54:27 2025: BS 1119 completed
Wed Mar  5 19:54:35 2025: BS 1120 completed
Wed Mar  5 19:54:44 2025: BS 1121 completed
Wed Mar  5 19:54:52 2025: BS 1122 completed
Wed Mar  5 19:55:00 2025: BS 1123 completed
Wed Mar  5 19:55:08 2025: BS 1124 completed
Wed Mar  5 19:55:16 2025: BS 1125 completed
Wed Mar  5 19:55:25 2025: BS 1126 completed
Wed Mar  5 19:55:33 2025: BS 1127 completed
Wed Mar  5 19:55:41 2025: BS 1128 completed
Wed Mar  5 19:55:49 2025: BS 1129 completed
Wed Mar  5 19:55:57 2025: BS 1130 completed
Wed Mar  5 19:56:06 2025: BS 1131 completed
Wed Mar  5 19:56:14 2025: BS 1132 completed
Wed Mar  5 19:56:22 2025: BS 1133 completed
Wed Mar  5 19:56:30 2025: BS 1134 completed
Wed Mar  5 19:56:38 2025: BS 1135 completed
Wed Mar  5 19:56:47 2025: BS 1136 completed
Wed Mar  5 19:56:55 2025: BS 1137 completed
Wed Mar  5 19:57:03 2025: BS 1138 completed
Wed Mar  5 19:57:11 2025: BS 1139 completed
Wed Mar  5 19:57:19 2025: BS 1140 completed
Wed Mar  5 19:57:27 2025: BS 1141 completed
Wed Mar  5 19:57:36 2025: BS 1142 completed
Wed Mar  5 19:57:44 2025: BS 1143 completed
Wed Mar  5 19:57:52 2025: BS 1144 completed
Wed Mar  5 19:58:00 2025: BS 1145 completed
Wed Mar  5 19:58:08 2025: BS 1146 completed
Wed Mar  5 19:58:17 2025: BS 1147 completed
Wed Mar  5 19:58:25 2025: BS 1148 completed
Wed Mar  5 19:58:33 2025: BS 1149 completed
Wed Mar  5 19:58:41 2025: BS 1150 completed
Wed Mar  5 19:58:49 2025: BS 1151 completed
Wed Mar  5 19:58:58 2025: BS 1152 completed
Wed Mar  5 19:59:06 2025: BS 1153 completed
Wed Mar  5 19:59:14 2025: BS 1154 completed
Wed Mar  5 19:59:22 2025: BS 1155 completed
Wed Mar  5 19:59:30 2025: BS 1156 completed
Wed Mar  5 19:59:39 2025: BS 1157 completed
Wed Mar  5 19:59:47 2025: BS 1158 completed
Wed Mar  5 19:59:55 2025: BS 1159 completed
Wed Mar  5 20:00:03 2025: BS 1160 completed
Wed Mar  5 20:00:11 2025: BS 1161 completed
Wed Mar  5 20:00:20 2025: BS 1162 completed
Wed Mar  5 20:00:28 2025: BS 1163 completed
Wed Mar  5 20:00:36 2025: BS 1164 completed
Wed Mar  5 20:00:44 2025: BS 1165 completed
Wed Mar  5 20:00:52 2025: BS 1166 completed
Wed Mar  5 20:01:01 2025: BS 1167 completed
Wed Mar  5 20:01:09 2025: BS 1168 completed
Wed Mar  5 20:01:17 2025: BS 1169 completed
Wed Mar  5 20:01:25 2025: BS 1170 completed
Wed Mar  5 20:01:33 2025: BS 1171 completed
Wed Mar  5 20:01:42 2025: BS 1172 completed
Wed Mar  5 20:01:50 2025: BS 1173 completed
Wed Mar  5 20:01:58 2025: BS 1174 completed
Wed Mar  5 20:02:06 2025: BS 1175 completed
Wed Mar  5 20:02:14 2025: BS 1176 completed
Wed Mar  5 20:02:22 2025: BS 1177 completed
Wed Mar  5 20:02:31 2025: BS 1178 completed
Wed Mar  5 20:02:39 2025: BS 1179 completed
Wed Mar  5 20:02:47 2025: BS 1180 completed
Wed Mar  5 20:02:55 2025: BS 1181 completed
Wed Mar  5 20:03:03 2025: BS 1182 completed
Wed Mar  5 20:03:12 2025: BS 1183 completed
Wed Mar  5 20:03:20 2025: BS 1184 completed
Wed Mar  5 20:03:28 2025: BS 1185 completed
Wed Mar  5 20:03:36 2025: BS 1186 completed
Wed Mar  5 20:03:44 2025: BS 1187 completed
Wed Mar  5 20:03:53 2025: BS 1188 completed
Wed Mar  5 20:04:01 2025: BS 1189 completed
Wed Mar  5 20:04:09 2025: BS 1190 completed
Wed Mar  5 20:04:17 2025: BS 1191 completed
Wed Mar  5 20:04:25 2025: BS 1192 completed
Wed Mar  5 20:04:34 2025: BS 1193 completed
Wed Mar  5 20:04:42 2025: BS 1194 completed
Wed Mar  5 20:04:50 2025: BS 1195 completed
Wed Mar  5 20:04:58 2025: BS 1196 completed
Wed Mar  5 20:05:06 2025: BS 1197 completed
Wed Mar  5 20:05:15 2025: BS 1198 completed
Wed Mar  5 20:05:23 2025: BS 1199 completed
Wed Mar  5 20:05:31 2025: BS 1200 completed
Wed Mar  5 20:05:39 2025: BS 1201 completed
Wed Mar  5 20:05:47 2025: BS 1202 completed
Wed Mar  5 20:05:56 2025: BS 1203 completed
Wed Mar  5 20:06:04 2025: BS 1204 completed
Wed Mar  5 20:06:12 2025: BS 1205 completed
Wed Mar  5 20:06:20 2025: BS 1206 completed
Wed Mar  5 20:06:28 2025: BS 1207 completed
Wed Mar  5 20:06:37 2025: BS 1208 completed
Wed Mar  5 20:06:45 2025: BS 1209 completed
Wed Mar  5 20:06:53 2025: BS 1210 completed
Wed Mar  5 20:07:01 2025: BS 1211 completed
Wed Mar  5 20:07:09 2025: BS 1212 completed
Wed Mar  5 20:07:17 2025: BS 1213 completed
Wed Mar  5 20:07:26 2025: BS 1214 completed
Wed Mar  5 20:07:34 2025: BS 1215 completed
Wed Mar  5 20:07:42 2025: BS 1216 completed
Wed Mar  5 20:07:50 2025: BS 1217 completed
Wed Mar  5 20:07:58 2025: BS 1218 completed
Wed Mar  5 20:08:07 2025: BS 1219 completed
Wed Mar  5 20:08:15 2025: BS 1220 completed
Wed Mar  5 20:08:23 2025: BS 1221 completed
Wed Mar  5 20:08:31 2025: BS 1222 completed
Wed Mar  5 20:08:39 2025: BS 1223 completed
Wed Mar  5 20:08:48 2025: BS 1224 completed
Wed Mar  5 20:08:56 2025: BS 1225 completed
Wed Mar  5 20:09:04 2025: BS 1226 completed
Wed Mar  5 20:09:12 2025: BS 1227 completed
Wed Mar  5 20:09:20 2025: BS 1228 completed
Wed Mar  5 20:09:29 2025: BS 1229 completed
Wed Mar  5 20:09:37 2025: BS 1230 completed
Wed Mar  5 20:09:45 2025: BS 1231 completed
Wed Mar  5 20:09:53 2025: BS 1232 completed
Wed Mar  5 20:10:01 2025: BS 1233 completed
Wed Mar  5 20:10:10 2025: BS 1234 completed
Wed Mar  5 20:10:18 2025: BS 1235 completed
Wed Mar  5 20:10:26 2025: BS 1236 completed
Wed Mar  5 20:10:34 2025: BS 1237 completed
Wed Mar  5 20:10:42 2025: BS 1238 completed
Wed Mar  5 20:10:51 2025: BS 1239 completed
Wed Mar  5 20:10:59 2025: BS 1240 completed
Wed Mar  5 20:11:07 2025: BS 1241 completed
Wed Mar  5 20:11:15 2025: BS 1242 completed
Wed Mar  5 20:11:23 2025: BS 1243 completed
Wed Mar  5 20:11:32 2025: BS 1244 completed
Wed Mar  5 20:11:40 2025: BS 1245 completed
Wed Mar  5 20:11:48 2025: BS 1246 completed
Wed Mar  5 20:11:56 2025: BS 1247 completed
Wed Mar  5 20:12:04 2025: BS 1248 completed
Wed Mar  5 20:12:13 2025: BS 1249 completed
Wed Mar  5 20:12:21 2025: Acquisition complete
