# Supplementary material for: Site-Divergent Oxidations within Venerable Macrolide Antibiotic Scaffolds Unveil Compounds with Broad Spectrum and Anti-MRSA Activities
Source: ACS Cent Sci. 2026 Mar 17;12(3):375–82. doi: 10.1021/acscentsci.5c02343 (PMC13022725; doi:10.1021/acscentsci.5c02343)
Supplement: Supplementary file 2 [file oc5c02343_si_002.zip › Erythromycin Analog Characterization 2,5',11,12/2/NMR/OL-III-023-DMSO-suite/PROTON_01.fid 4/log]

Wed Mar  5 17:04:15 2025: Experiment started
Wed Mar  5 17:04:48 2025: BS 1 completed
Wed Mar  5 17:05:20 2025: BS 2 completed
Wed Mar  5 17:05:52 2025: BS 3 completed
Wed Mar  5 17:06:24 2025: BS 4 completed
Wed Mar  5 17:06:56 2025: BS 5 completed
Wed Mar  5 17:07:28 2025: BS 6 completed
Wed Mar  5 17:08:00 2025: BS 7 completed
Wed Mar  5 17:08:32 2025: BS 8 completed
Wed Mar  5 17:09:04 2025: BS 9 completed
Wed Mar  5 17:09:36 2025: BS 10 completed
Wed Mar  5 17:10:08 2025: BS 11 completed
Wed Mar  5 17:10:40 2025: BS 12 completed
Wed Mar  5 17:11:12 2025: BS 13 completed
Wed Mar  5 17:11:44 2025: BS 14 completed
Wed Mar  5 17:12:16 2025: BS 15 completed
Wed Mar  5 17:12:48 2025: BS 16 completed
Wed Mar  5 17:13:20 2025: BS 17 completed
Wed Mar  5 17:13:52 2025: BS 18 completed
Wed Mar  5 17:14:24 2025: BS 19 completed
Wed Mar  5 17:14:56 2025: BS 20 completed
Wed Mar  5 17:15:28 2025: BS 21 completed
Wed Mar  5 17:16:00 2025: BS 22 completed
Wed Mar  5 17:16:32 2025: BS 23 completed
Wed Mar  5 17:17:04 2025: BS 24 completed
Wed Mar  5 17:17:36 2025: BS 25 completed
Wed Mar  5 17:18:08 2025: BS 26 completed
Wed Mar  5 17:18:40 2025: BS 27 completed
Wed Mar  5 17:19:12 2025: BS 28 completed
Wed Mar  5 17:19:44 2025: BS 29 completed
Wed Mar  5 17:20:16 2025: BS 30 completed
Wed Mar  5 17:20:48 2025: BS 31 completed
Wed Mar  5 17:21:20 2025: Acquisition complete
