# Supplementary material for: Site-Divergent Oxidations within Venerable Macrolide Antibiotic Scaffolds Unveil Compounds with Broad Spectrum and Anti-MRSA Activities
Source: ACS Cent Sci. 2026 Mar 17;12(3):375–82. doi: 10.1021/acscentsci.5c02343 (PMC13022725; doi:10.1021/acscentsci.5c02343)
Supplement: Supplementary file 2 [file oc5c02343_si_002.zip › Erythromycin Analog Characterization 2,5',11,12/2/NMR/OL-III-023-DMSO-suite/gHMBCAD_01.fid/log]

Thu Mar  6 01:12:30 2025: Experiment started
Thu Mar  6 01:13:16 2025: BS 1 completed
Thu Mar  6 01:13:21 2025: BS 2 completed
Thu Mar  6 01:13:26 2025: BS 3 completed
Thu Mar  6 01:13:36 2025: BS 1 completed
Thu Mar  6 01:13:41 2025: BS 2 completed
Thu Mar  6 01:13:46 2025: BS 3 completed
Thu Mar  6 01:13:55 2025: BS 1 completed
Thu Mar  6 01:14:00 2025: BS 2 completed
Thu Mar  6 01:14:05 2025: BS 3 completed
Thu Mar  6 01:14:15 2025: BS 1 completed
Thu Mar  6 01:14:20 2025: BS 2 completed
Thu Mar  6 01:14:25 2025: BS 3 completed
Thu Mar  6 01:14:35 2025: BS 1 completed
Thu Mar  6 01:14:40 2025: BS 2 completed
Thu Mar  6 01:14:45 2025: BS 3 completed
Thu Mar  6 01:14:55 2025: BS 1 completed
Thu Mar  6 01:15:00 2025: BS 2 completed
Thu Mar  6 01:15:04 2025: BS 3 completed
Thu Mar  6 01:15:14 2025: BS 1 completed
Thu Mar  6 01:15:19 2025: BS 2 completed
Thu Mar  6 01:15:24 2025: BS 3 completed
Thu Mar  6 01:15:34 2025: BS 1 completed
Thu Mar  6 01:15:39 2025: BS 2 completed
Thu Mar  6 01:15:44 2025: BS 3 completed
Thu Mar  6 01:15:54 2025: BS 1 completed
Thu Mar  6 01:15:59 2025: BS 2 completed
Thu Mar  6 01:16:04 2025: BS 3 completed
Thu Mar  6 01:16:13 2025: BS 1 completed
Thu Mar  6 01:16:18 2025: BS 2 completed
Thu Mar  6 01:16:23 2025: BS 3 completed
Thu Mar  6 01:16:33 2025: BS 1 completed
Thu Mar  6 01:16:38 2025: BS 2 completed
Thu Mar  6 01:16:43 2025: BS 3 completed
Thu Mar  6 01:16:53 2025: BS 1 completed
Thu Mar  6 01:16:58 2025: BS 2 completed
Thu Mar  6 01:17:03 2025: BS 3 completed
Thu Mar  6 01:17:13 2025: BS 1 completed
Thu Mar  6 01:17:17 2025: BS 2 completed
Thu Mar  6 01:17:22 2025: BS 3 completed
Thu Mar  6 01:17:32 2025: BS 1 completed
Thu Mar  6 01:17:37 2025: BS 2 completed
Thu Mar  6 01:17:42 2025: BS 3 completed
Thu Mar  6 01:17:52 2025: BS 1 completed
Thu Mar  6 01:17:57 2025: BS 2 completed
Thu Mar  6 01:18:02 2025: BS 3 completed
Thu Mar  6 01:18:12 2025: BS 1 completed
Thu Mar  6 01:18:17 2025: BS 2 completed
Thu Mar  6 01:18:22 2025: BS 3 completed
Thu Mar  6 01:18:31 2025: BS 1 completed
Thu Mar  6 01:18:36 2025: BS 2 completed
Thu Mar  6 01:18:41 2025: BS 3 completed
Thu Mar  6 01:18:51 2025: BS 1 completed
Thu Mar  6 01:18:56 2025: BS 2 completed
Thu Mar  6 01:19:01 2025: BS 3 completed
Thu Mar  6 01:19:11 2025: BS 1 completed
Thu Mar  6 01:19:16 2025: BS 2 completed
Thu Mar  6 01:19:21 2025: BS 3 completed
Thu Mar  6 01:19:31 2025: BS 1 completed
Thu Mar  6 01:19:35 2025: BS 2 completed
Thu Mar  6 01:19:40 2025: BS 3 completed
Thu Mar  6 01:19:50 2025: BS 1 completed
Thu Mar  6 01:19:55 2025: BS 2 completed
Thu Mar  6 01:20:00 2025: BS 3 completed
Thu Mar  6 01:20:10 2025: BS 1 completed
Thu Mar  6 01:20:15 2025: BS 2 completed
Thu Mar  6 01:20:20 2025: BS 3 completed
Thu Mar  6 01:20:30 2025: BS 1 completed
Thu Mar  6 01:20:35 2025: BS 2 completed
Thu Mar  6 01:20:40 2025: BS 3 completed
Thu Mar  6 01:20:49 2025: BS 1 completed
Thu Mar  6 01:20:54 2025: BS 2 completed
Thu Mar  6 01:20:59 2025: BS 3 completed
Thu Mar  6 01:21:09 2025: BS 1 completed
Thu Mar  6 01:21:14 2025: BS 2 completed
Thu Mar  6 01:21:19 2025: BS 3 completed
Thu Mar  6 01:21:29 2025: BS 1 completed
Thu Mar  6 01:21:34 2025: BS 2 completed
Thu Mar  6 01:21:39 2025: BS 3 completed
Thu Mar  6 01:21:49 2025: BS 1 completed
Thu Mar  6 01:21:53 2025: BS 2 completed
Thu Mar  6 01:21:58 2025: BS 3 completed
Thu Mar  6 01:22:08 2025: BS 1 completed
Thu Mar  6 01:22:13 2025: BS 2 completed
Thu Mar  6 01:22:18 2025: BS 3 completed
Thu Mar  6 01:22:28 2025: BS 1 completed
Thu Mar  6 01:22:33 2025: BS 2 completed
Thu Mar  6 01:22:38 2025: BS 3 completed
Thu Mar  6 01:22:48 2025: BS 1 completed
Thu Mar  6 01:22:53 2025: BS 2 completed
Thu Mar  6 01:22:58 2025: BS 3 completed
Thu Mar  6 01:23:07 2025: BS 1 completed
Thu Mar  6 01:23:12 2025: BS 2 completed
Thu Mar  6 01:23:17 2025: BS 3 completed
Thu Mar  6 01:23:27 2025: BS 1 completed
Thu Mar  6 01:23:32 2025: BS 2 completed
Thu Mar  6 01:23:37 2025: BS 3 completed
Thu Mar  6 01:23:47 2025: BS 1 completed
Thu Mar  6 01:23:52 2025: BS 2 completed
Thu Mar  6 01:23:57 2025: BS 3 completed
Thu Mar  6 01:24:07 2025: BS 1 completed
Thu Mar  6 01:24:11 2025: BS 2 completed
Thu Mar  6 01:24:16 2025: BS 3 completed
Thu Mar  6 01:24:26 2025: BS 1 completed
Thu Mar  6 01:24:31 2025: BS 2 completed
Thu Mar  6 01:24:36 2025: BS 3 completed
Thu Mar  6 01:24:46 2025: BS 1 completed
Thu Mar  6 01:24:51 2025: BS 2 completed
Thu Mar  6 01:24:56 2025: BS 3 completed
Thu Mar  6 01:25:06 2025: BS 1 completed
Thu Mar  6 01:25:11 2025: BS 2 completed
Thu Mar  6 01:25:16 2025: BS 3 completed
Thu Mar  6 01:25:25 2025: BS 1 completed
Thu Mar  6 01:25:30 2025: BS 2 completed
Thu Mar  6 01:25:35 2025: BS 3 completed
Thu Mar  6 01:25:45 2025: BS 1 completed
Thu Mar  6 01:25:50 2025: BS 2 completed
Thu Mar  6 01:25:55 2025: BS 3 completed
Thu Mar  6 01:26:05 2025: BS 1 completed
Thu Mar  6 01:26:10 2025: BS 2 completed
Thu Mar  6 01:26:15 2025: BS 3 completed
Thu Mar  6 01:26:25 2025: BS 1 completed
Thu Mar  6 01:26:30 2025: BS 2 completed
Thu Mar  6 01:26:34 2025: BS 3 completed
Thu Mar  6 01:26:44 2025: BS 1 completed
Thu Mar  6 01:26:49 2025: BS 2 completed
Thu Mar  6 01:26:54 2025: BS 3 completed
Thu Mar  6 01:27:04 2025: BS 1 completed
Thu Mar  6 01:27:09 2025: BS 2 completed
Thu Mar  6 01:27:14 2025: BS 3 completed
Thu Mar  6 01:27:24 2025: BS 1 completed
Thu Mar  6 01:27:29 2025: BS 2 completed
Thu Mar  6 01:27:34 2025: BS 3 completed
Thu Mar  6 01:27:43 2025: BS 1 completed
Thu Mar  6 01:27:48 2025: BS 2 completed
Thu Mar  6 01:27:53 2025: BS 3 completed
Thu Mar  6 01:28:03 2025: BS 1 completed
Thu Mar  6 01:28:08 2025: BS 2 completed
Thu Mar  6 01:28:13 2025: BS 3 completed
Thu Mar  6 01:28:23 2025: BS 1 completed
Thu Mar  6 01:28:28 2025: BS 2 completed
Thu Mar  6 01:28:33 2025: BS 3 completed
Thu Mar  6 01:28:43 2025: BS 1 completed
Thu Mar  6 01:28:48 2025: BS 2 completed
Thu Mar  6 01:28:52 2025: BS 3 completed
Thu Mar  6 01:29:02 2025: BS 1 completed
Thu Mar  6 01:29:07 2025: BS 2 completed
Thu Mar  6 01:29:12 2025: BS 3 completed
Thu Mar  6 01:29:22 2025: BS 1 completed
Thu Mar  6 01:29:27 2025: BS 2 completed
Thu Mar  6 01:29:32 2025: BS 3 completed
Thu Mar  6 01:29:42 2025: BS 1 completed
Thu Mar  6 01:29:47 2025: BS 2 completed
Thu Mar  6 01:29:52 2025: BS 3 completed
Thu Mar  6 01:30:02 2025: BS 1 completed
Thu Mar  6 01:30:06 2025: BS 2 completed
Thu Mar  6 01:30:11 2025: BS 3 completed
Thu Mar  6 01:30:21 2025: BS 1 completed
Thu Mar  6 01:30:26 2025: BS 2 completed
Thu Mar  6 01:30:31 2025: BS 3 completed
Thu Mar  6 01:30:41 2025: BS 1 completed
Thu Mar  6 01:30:46 2025: BS 2 completed
Thu Mar  6 01:30:51 2025: BS 3 completed
Thu Mar  6 01:31:01 2025: BS 1 completed
Thu Mar  6 01:31:06 2025: BS 2 completed
Thu Mar  6 01:31:11 2025: BS 3 completed
Thu Mar  6 01:31:20 2025: BS 1 completed
Thu Mar  6 01:31:25 2025: BS 2 completed
Thu Mar  6 01:31:30 2025: BS 3 completed
Thu Mar  6 01:31:40 2025: BS 1 completed
Thu Mar  6 01:31:45 2025: BS 2 completed
Thu Mar  6 01:31:50 2025: BS 3 completed
Thu Mar  6 01:32:00 2025: BS 1 completed
Thu Mar  6 01:32:05 2025: BS 2 completed
Thu Mar  6 01:32:10 2025: BS 3 completed
Thu Mar  6 01:32:20 2025: BS 1 completed
Thu Mar  6 01:32:25 2025: BS 2 completed
Thu Mar  6 01:32:29 2025: BS 3 completed
Thu Mar  6 01:32:39 2025: BS 1 completed
Thu Mar  6 01:32:44 2025: BS 2 completed
Thu Mar  6 01:32:49 2025: BS 3 completed
Thu Mar  6 01:32:59 2025: BS 1 completed
Thu Mar  6 01:33:04 2025: BS 2 completed
Thu Mar  6 01:33:09 2025: BS 3 completed
Thu Mar  6 01:33:19 2025: BS 1 completed
Thu Mar  6 01:33:24 2025: BS 2 completed
Thu Mar  6 01:33:29 2025: BS 3 completed
Thu Mar  6 01:33:38 2025: BS 1 completed
Thu Mar  6 01:33:43 2025: BS 2 completed
Thu Mar  6 01:33:48 2025: BS 3 completed
Thu Mar  6 01:33:58 2025: BS 1 completed
Thu Mar  6 01:34:03 2025: BS 2 completed
Thu Mar  6 01:34:08 2025: BS 3 completed
Thu Mar  6 01:34:18 2025: BS 1 completed
Thu Mar  6 01:34:23 2025: BS 2 completed
Thu Mar  6 01:34:28 2025: BS 3 completed
Thu Mar  6 01:34:38 2025: BS 1 completed
Thu Mar  6 01:34:43 2025: BS 2 completed
Thu Mar  6 01:34:48 2025: BS 3 completed
Thu Mar  6 01:34:57 2025: BS 1 completed
Thu Mar  6 01:35:02 2025: BS 2 completed
Thu Mar  6 01:35:07 2025: BS 3 completed
Thu Mar  6 01:35:17 2025: BS 1 completed
Thu Mar  6 01:35:22 2025: BS 2 completed
Thu Mar  6 01:35:27 2025: BS 3 completed
Thu Mar  6 01:35:37 2025: BS 1 completed
Thu Mar  6 01:35:42 2025: BS 2 completed
Thu Mar  6 01:35:47 2025: BS 3 completed
Thu Mar  6 01:35:57 2025: BS 1 completed
Thu Mar  6 01:36:01 2025: BS 2 completed
Thu Mar  6 01:36:06 2025: BS 3 completed
Thu Mar  6 01:36:16 2025: BS 1 completed
Thu Mar  6 01:36:21 2025: BS 2 completed
Thu Mar  6 01:36:26 2025: BS 3 completed
Thu Mar  6 01:36:36 2025: BS 1 completed
Thu Mar  6 01:36:41 2025: BS 2 completed
Thu Mar  6 01:36:46 2025: BS 3 completed
Thu Mar  6 01:36:56 2025: BS 1 completed
Thu Mar  6 01:37:01 2025: BS 2 completed
Thu Mar  6 01:37:06 2025: BS 3 completed
Thu Mar  6 01:37:15 2025: BS 1 completed
Thu Mar  6 01:37:20 2025: BS 2 completed
Thu Mar  6 01:37:25 2025: BS 3 completed
Thu Mar  6 01:37:35 2025: BS 1 completed
Thu Mar  6 01:37:40 2025: BS 2 completed
Thu Mar  6 01:37:45 2025: BS 3 completed
Thu Mar  6 01:37:55 2025: BS 1 completed
Thu Mar  6 01:38:00 2025: BS 2 completed
Thu Mar  6 01:38:05 2025: BS 3 completed
Thu Mar  6 01:38:15 2025: BS 1 completed
Thu Mar  6 01:38:20 2025: BS 2 completed
Thu Mar  6 01:38:25 2025: BS 3 completed
Thu Mar  6 01:38:34 2025: BS 1 completed
Thu Mar  6 01:38:39 2025: BS 2 completed
Thu Mar  6 01:38:44 2025: BS 3 completed
Thu Mar  6 01:38:54 2025: BS 1 completed
Thu Mar  6 01:38:59 2025: BS 2 completed
Thu Mar  6 01:39:04 2025: BS 3 completed
Thu Mar  6 01:39:14 2025: BS 1 completed
Thu Mar  6 01:39:19 2025: BS 2 completed
Thu Mar  6 01:39:24 2025: BS 3 completed
Thu Mar  6 01:39:34 2025: BS 1 completed
Thu Mar  6 01:39:38 2025: BS 2 completed
Thu Mar  6 01:39:43 2025: BS 3 completed
Thu Mar  6 01:39:53 2025: BS 1 completed
Thu Mar  6 01:39:58 2025: BS 2 completed
Thu Mar  6 01:40:03 2025: BS 3 completed
Thu Mar  6 01:40:13 2025: BS 1 completed
Thu Mar  6 01:40:18 2025: BS 2 completed
Thu Mar  6 01:40:23 2025: BS 3 completed
Thu Mar  6 01:40:33 2025: BS 1 completed
Thu Mar  6 01:40:38 2025: BS 2 completed
Thu Mar  6 01:40:43 2025: BS 3 completed
Thu Mar  6 01:40:52 2025: BS 1 completed
Thu Mar  6 01:40:57 2025: BS 2 completed
Thu Mar  6 01:41:02 2025: BS 3 completed
Thu Mar  6 01:41:12 2025: BS 1 completed
Thu Mar  6 01:41:17 2025: BS 2 completed
Thu Mar  6 01:41:22 2025: BS 3 completed
Thu Mar  6 01:41:32 2025: BS 1 completed
Thu Mar  6 01:41:37 2025: BS 2 completed
Thu Mar  6 01:41:42 2025: BS 3 completed
Thu Mar  6 01:41:52 2025: BS 1 completed
Thu Mar  6 01:41:57 2025: BS 2 completed
Thu Mar  6 01:42:02 2025: BS 3 completed
Thu Mar  6 01:42:11 2025: BS 1 completed
Thu Mar  6 01:42:16 2025: BS 2 completed
Thu Mar  6 01:42:21 2025: BS 3 completed
Thu Mar  6 01:42:31 2025: BS 1 completed
Thu Mar  6 01:42:36 2025: BS 2 completed
Thu Mar  6 01:42:41 2025: BS 3 completed
Thu Mar  6 01:42:51 2025: BS 1 completed
Thu Mar  6 01:42:56 2025: BS 2 completed
Thu Mar  6 01:43:01 2025: BS 3 completed
Thu Mar  6 01:43:11 2025: BS 1 completed
Thu Mar  6 01:43:16 2025: BS 2 completed
Thu Mar  6 01:43:20 2025: BS 3 completed
Thu Mar  6 01:43:30 2025: BS 1 completed
Thu Mar  6 01:43:35 2025: BS 2 completed
Thu Mar  6 01:43:40 2025: BS 3 completed
Thu Mar  6 01:43:50 2025: BS 1 completed
Thu Mar  6 01:43:55 2025: BS 2 completed
Thu Mar  6 01:44:00 2025: BS 3 completed
Thu Mar  6 01:44:10 2025: BS 1 completed
Thu Mar  6 01:44:15 2025: BS 2 completed
Thu Mar  6 01:44:20 2025: BS 3 completed
Thu Mar  6 01:44:30 2025: BS 1 completed
Thu Mar  6 01:44:34 2025: BS 2 completed
Thu Mar  6 01:44:39 2025: BS 3 completed
Thu Mar  6 01:44:49 2025: BS 1 completed
Thu Mar  6 01:44:54 2025: BS 2 completed
Thu Mar  6 01:44:59 2025: BS 3 completed
Thu Mar  6 01:45:09 2025: BS 1 completed
Thu Mar  6 01:45:14 2025: BS 2 completed
Thu Mar  6 01:45:19 2025: BS 3 completed
Thu Mar  6 01:45:29 2025: BS 1 completed
Thu Mar  6 01:45:34 2025: BS 2 completed
Thu Mar  6 01:45:39 2025: BS 3 completed
Thu Mar  6 01:45:48 2025: BS 1 completed
Thu Mar  6 01:45:53 2025: BS 2 completed
Thu Mar  6 01:45:58 2025: BS 3 completed
Thu Mar  6 01:46:08 2025: BS 1 completed
Thu Mar  6 01:46:13 2025: BS 2 completed
Thu Mar  6 01:46:18 2025: BS 3 completed
Thu Mar  6 01:46:28 2025: BS 1 completed
Thu Mar  6 01:46:33 2025: BS 2 completed
Thu Mar  6 01:46:38 2025: BS 3 completed
Thu Mar  6 01:46:48 2025: BS 1 completed
Thu Mar  6 01:46:53 2025: BS 2 completed
Thu Mar  6 01:46:58 2025: BS 3 completed
Thu Mar  6 01:47:07 2025: BS 1 completed
Thu Mar  6 01:47:12 2025: BS 2 completed
Thu Mar  6 01:47:17 2025: BS 3 completed
Thu Mar  6 01:47:27 2025: BS 1 completed
Thu Mar  6 01:47:32 2025: BS 2 completed
Thu Mar  6 01:47:37 2025: BS 3 completed
Thu Mar  6 01:47:47 2025: BS 1 completed
Thu Mar  6 01:47:52 2025: BS 2 completed
Thu Mar  6 01:47:57 2025: BS 3 completed
Thu Mar  6 01:48:07 2025: BS 1 completed
Thu Mar  6 01:48:12 2025: BS 2 completed
Thu Mar  6 01:48:16 2025: BS 3 completed
Thu Mar  6 01:48:26 2025: BS 1 completed
Thu Mar  6 01:48:31 2025: BS 2 completed
Thu Mar  6 01:48:36 2025: BS 3 completed
Thu Mar  6 01:48:46 2025: BS 1 completed
Thu Mar  6 01:48:51 2025: BS 2 completed
Thu Mar  6 01:48:56 2025: BS 3 completed
Thu Mar  6 01:49:06 2025: BS 1 completed
Thu Mar  6 01:49:11 2025: BS 2 completed
Thu Mar  6 01:49:16 2025: BS 3 completed
Thu Mar  6 01:49:26 2025: BS 1 completed
Thu Mar  6 01:49:30 2025: BS 2 completed
Thu Mar  6 01:49:35 2025: BS 3 completed
Thu Mar  6 01:49:45 2025: BS 1 completed
Thu Mar  6 01:49:50 2025: BS 2 completed
Thu Mar  6 01:49:55 2025: BS 3 completed
Thu Mar  6 01:50:05 2025: BS 1 completed
Thu Mar  6 01:50:10 2025: BS 2 completed
Thu Mar  6 01:50:15 2025: BS 3 completed
Thu Mar  6 01:50:25 2025: BS 1 completed
Thu Mar  6 01:50:30 2025: BS 2 completed
Thu Mar  6 01:50:35 2025: BS 3 completed
Thu Mar  6 01:50:45 2025: BS 1 completed
Thu Mar  6 01:50:49 2025: BS 2 completed
Thu Mar  6 01:50:54 2025: BS 3 completed
Thu Mar  6 01:51:04 2025: BS 1 completed
Thu Mar  6 01:51:09 2025: BS 2 completed
Thu Mar  6 01:51:14 2025: BS 3 completed
Thu Mar  6 01:51:24 2025: BS 1 completed
Thu Mar  6 01:51:29 2025: BS 2 completed
Thu Mar  6 01:51:34 2025: BS 3 completed
Thu Mar  6 01:51:44 2025: BS 1 completed
Thu Mar  6 01:51:49 2025: BS 2 completed
Thu Mar  6 01:51:54 2025: BS 3 completed
Thu Mar  6 01:52:03 2025: BS 1 completed
Thu Mar  6 01:52:08 2025: BS 2 completed
Thu Mar  6 01:52:13 2025: BS 3 completed
Thu Mar  6 01:52:23 2025: BS 1 completed
Thu Mar  6 01:52:28 2025: BS 2 completed
Thu Mar  6 01:52:33 2025: BS 3 completed
Thu Mar  6 01:52:43 2025: BS 1 completed
Thu Mar  6 01:52:48 2025: BS 2 completed
Thu Mar  6 01:52:53 2025: BS 3 completed
Thu Mar  6 01:53:03 2025: BS 1 completed
Thu Mar  6 01:53:08 2025: BS 2 completed
Thu Mar  6 01:53:13 2025: BS 3 completed
Thu Mar  6 01:53:22 2025: BS 1 completed
Thu Mar  6 01:53:27 2025: BS 2 completed
Thu Mar  6 01:53:32 2025: BS 3 completed
Thu Mar  6 01:53:42 2025: BS 1 completed
Thu Mar  6 01:53:47 2025: BS 2 completed
Thu Mar  6 01:53:52 2025: BS 3 completed
Thu Mar  6 01:54:02 2025: BS 1 completed
Thu Mar  6 01:54:07 2025: BS 2 completed
Thu Mar  6 01:54:12 2025: BS 3 completed
Thu Mar  6 01:54:22 2025: BS 1 completed
Thu Mar  6 01:54:27 2025: BS 2 completed
Thu Mar  6 01:54:32 2025: BS 3 completed
Thu Mar  6 01:54:41 2025: BS 1 completed
Thu Mar  6 01:54:46 2025: BS 2 completed
Thu Mar  6 01:54:51 2025: BS 3 completed
Thu Mar  6 01:55:01 2025: BS 1 completed
Thu Mar  6 01:55:06 2025: BS 2 completed
Thu Mar  6 01:55:11 2025: BS 3 completed
Thu Mar  6 01:55:21 2025: BS 1 completed
Thu Mar  6 01:55:26 2025: BS 2 completed
Thu Mar  6 01:55:31 2025: BS 3 completed
Thu Mar  6 01:55:41 2025: BS 1 completed
Thu Mar  6 01:55:46 2025: BS 2 completed
Thu Mar  6 01:55:50 2025: BS 3 completed
Thu Mar  6 01:56:00 2025: BS 1 completed
Thu Mar  6 01:56:05 2025: BS 2 completed
Thu Mar  6 01:56:10 2025: BS 3 completed
Thu Mar  6 01:56:20 2025: BS 1 completed
Thu Mar  6 01:56:25 2025: BS 2 completed
Thu Mar  6 01:56:30 2025: BS 3 completed
Thu Mar  6 01:56:40 2025: BS 1 completed
Thu Mar  6 01:56:45 2025: BS 2 completed
Thu Mar  6 01:56:50 2025: BS 3 completed
Thu Mar  6 01:57:00 2025: BS 1 completed
Thu Mar  6 01:57:05 2025: BS 2 completed
Thu Mar  6 01:57:09 2025: BS 3 completed
Thu Mar  6 01:57:19 2025: BS 1 completed
Thu Mar  6 01:57:24 2025: BS 2 completed
Thu Mar  6 01:57:29 2025: BS 3 completed
Thu Mar  6 01:57:39 2025: BS 1 completed
Thu Mar  6 01:57:44 2025: BS 2 completed
Thu Mar  6 01:57:49 2025: BS 3 completed
Thu Mar  6 01:57:59 2025: BS 1 completed
Thu Mar  6 01:58:04 2025: BS 2 completed
Thu Mar  6 01:58:09 2025: BS 3 completed
Thu Mar  6 01:58:19 2025: BS 1 completed
Thu Mar  6 01:58:24 2025: BS 2 completed
Thu Mar  6 01:58:28 2025: BS 3 completed
Thu Mar  6 01:58:38 2025: BS 1 completed
Thu Mar  6 01:58:43 2025: BS 2 completed
Thu Mar  6 01:58:48 2025: BS 3 completed
Thu Mar  6 01:58:58 2025: BS 1 completed
Thu Mar  6 01:59:03 2025: BS 2 completed
Thu Mar  6 01:59:08 2025: BS 3 completed
Thu Mar  6 01:59:18 2025: BS 1 completed
Thu Mar  6 01:59:23 2025: BS 2 completed
Thu Mar  6 01:59:28 2025: BS 3 completed
Thu Mar  6 01:59:38 2025: BS 1 completed
Thu Mar  6 01:59:42 2025: BS 2 completed
Thu Mar  6 01:59:47 2025: BS 3 completed
Thu Mar  6 01:59:57 2025: BS 1 completed
Thu Mar  6 02:00:02 2025: BS 2 completed
Thu Mar  6 02:00:07 2025: BS 3 completed
Thu Mar  6 02:00:17 2025: BS 1 completed
Thu Mar  6 02:00:22 2025: BS 2 completed
Thu Mar  6 02:00:27 2025: BS 3 completed
Thu Mar  6 02:00:37 2025: BS 1 completed
Thu Mar  6 02:00:42 2025: BS 2 completed
Thu Mar  6 02:00:47 2025: BS 3 completed
Thu Mar  6 02:00:57 2025: BS 1 completed
Thu Mar  6 02:01:01 2025: BS 2 completed
Thu Mar  6 02:01:06 2025: BS 3 completed
Thu Mar  6 02:01:16 2025: BS 1 completed
Thu Mar  6 02:01:21 2025: BS 2 completed
Thu Mar  6 02:01:26 2025: BS 3 completed
Thu Mar  6 02:01:36 2025: BS 1 completed
Thu Mar  6 02:01:41 2025: BS 2 completed
Thu Mar  6 02:01:46 2025: BS 3 completed
Thu Mar  6 02:01:56 2025: BS 1 completed
Thu Mar  6 02:02:01 2025: BS 2 completed
Thu Mar  6 02:02:06 2025: BS 3 completed
Thu Mar  6 02:02:16 2025: BS 1 completed
Thu Mar  6 02:02:20 2025: BS 2 completed
Thu Mar  6 02:02:25 2025: BS 3 completed
Thu Mar  6 02:02:35 2025: BS 1 completed
Thu Mar  6 02:02:40 2025: BS 2 completed
Thu Mar  6 02:02:45 2025: BS 3 completed
Thu Mar  6 02:02:55 2025: BS 1 completed
Thu Mar  6 02:03:00 2025: BS 2 completed
Thu Mar  6 02:03:05 2025: BS 3 completed
Thu Mar  6 02:03:15 2025: BS 1 completed
Thu Mar  6 02:03:20 2025: BS 2 completed
Thu Mar  6 02:03:25 2025: BS 3 completed
Thu Mar  6 02:03:35 2025: BS 1 completed
Thu Mar  6 02:03:39 2025: BS 2 completed
Thu Mar  6 02:03:44 2025: BS 3 completed
Thu Mar  6 02:03:54 2025: BS 1 completed
Thu Mar  6 02:03:59 2025: BS 2 completed
Thu Mar  6 02:04:04 2025: BS 3 completed
Thu Mar  6 02:04:14 2025: BS 1 completed
Thu Mar  6 02:04:19 2025: BS 2 completed
Thu Mar  6 02:04:24 2025: BS 3 completed
Thu Mar  6 02:04:34 2025: BS 1 completed
Thu Mar  6 02:04:39 2025: BS 2 completed
Thu Mar  6 02:04:44 2025: BS 3 completed
Thu Mar  6 02:04:54 2025: BS 1 completed
Thu Mar  6 02:04:58 2025: BS 2 completed
Thu Mar  6 02:05:03 2025: BS 3 completed
Thu Mar  6 02:05:13 2025: BS 1 completed
Thu Mar  6 02:05:18 2025: BS 2 completed
Thu Mar  6 02:05:23 2025: BS 3 completed
Thu Mar  6 02:05:33 2025: BS 1 completed
Thu Mar  6 02:05:38 2025: BS 2 completed
Thu Mar  6 02:05:43 2025: BS 3 completed
Thu Mar  6 02:05:53 2025: BS 1 completed
Thu Mar  6 02:05:58 2025: BS 2 completed
Thu Mar  6 02:06:03 2025: BS 3 completed
Thu Mar  6 02:06:13 2025: BS 1 completed
Thu Mar  6 02:06:17 2025: BS 2 completed
Thu Mar  6 02:06:22 2025: BS 3 completed
Thu Mar  6 02:06:32 2025: BS 1 completed
Thu Mar  6 02:06:37 2025: BS 2 completed
Thu Mar  6 02:06:42 2025: BS 3 completed
Thu Mar  6 02:06:52 2025: BS 1 completed
Thu Mar  6 02:06:57 2025: BS 2 completed
Thu Mar  6 02:07:02 2025: BS 3 completed
Thu Mar  6 02:07:12 2025: BS 1 completed
Thu Mar  6 02:07:17 2025: BS 2 completed
Thu Mar  6 02:07:22 2025: BS 3 completed
Thu Mar  6 02:07:32 2025: BS 1 completed
Thu Mar  6 02:07:36 2025: BS 2 completed
Thu Mar  6 02:07:41 2025: BS 3 completed
Thu Mar  6 02:07:51 2025: BS 1 completed
Thu Mar  6 02:07:56 2025: BS 2 completed
Thu Mar  6 02:08:01 2025: BS 3 completed
Thu Mar  6 02:08:11 2025: BS 1 completed
Thu Mar  6 02:08:16 2025: BS 2 completed
Thu Mar  6 02:08:21 2025: BS 3 completed
Thu Mar  6 02:08:31 2025: BS 1 completed
Thu Mar  6 02:08:36 2025: BS 2 completed
Thu Mar  6 02:08:41 2025: BS 3 completed
Thu Mar  6 02:08:51 2025: BS 1 completed
Thu Mar  6 02:08:55 2025: BS 2 completed
Thu Mar  6 02:09:00 2025: BS 3 completed
Thu Mar  6 02:09:10 2025: BS 1 completed
Thu Mar  6 02:09:15 2025: BS 2 completed
Thu Mar  6 02:09:20 2025: BS 3 completed
Thu Mar  6 02:09:30 2025: BS 1 completed
Thu Mar  6 02:09:35 2025: BS 2 completed
Thu Mar  6 02:09:40 2025: BS 3 completed
Thu Mar  6 02:09:50 2025: BS 1 completed
Thu Mar  6 02:09:55 2025: BS 2 completed
Thu Mar  6 02:10:00 2025: BS 3 completed
Thu Mar  6 02:10:10 2025: BS 1 completed
Thu Mar  6 02:10:14 2025: BS 2 completed
Thu Mar  6 02:10:19 2025: BS 3 completed
Thu Mar  6 02:10:29 2025: BS 1 completed
Thu Mar  6 02:10:34 2025: BS 2 completed
Thu Mar  6 02:10:39 2025: BS 3 completed
Thu Mar  6 02:10:49 2025: BS 1 completed
Thu Mar  6 02:10:54 2025: BS 2 completed
Thu Mar  6 02:10:59 2025: BS 3 completed
Thu Mar  6 02:11:09 2025: BS 1 completed
Thu Mar  6 02:11:14 2025: BS 2 completed
Thu Mar  6 02:11:19 2025: BS 3 completed
Thu Mar  6 02:11:29 2025: BS 1 completed
Thu Mar  6 02:11:34 2025: BS 2 completed
Thu Mar  6 02:11:38 2025: BS 3 completed
Thu Mar  6 02:11:48 2025: BS 1 completed
Thu Mar  6 02:11:53 2025: BS 2 completed
Thu Mar  6 02:11:58 2025: BS 3 completed
Thu Mar  6 02:12:08 2025: BS 1 completed
Thu Mar  6 02:12:13 2025: BS 2 completed
Thu Mar  6 02:12:18 2025: BS 3 completed
Thu Mar  6 02:12:28 2025: BS 1 completed
Thu Mar  6 02:12:33 2025: BS 2 completed
Thu Mar  6 02:12:38 2025: BS 3 completed
Thu Mar  6 02:12:48 2025: BS 1 completed
Thu Mar  6 02:12:53 2025: BS 2 completed
Thu Mar  6 02:12:57 2025: BS 3 completed
Thu Mar  6 02:13:07 2025: BS 1 completed
Thu Mar  6 02:13:12 2025: BS 2 completed
Thu Mar  6 02:13:17 2025: BS 3 completed
Thu Mar  6 02:13:27 2025: BS 1 completed
Thu Mar  6 02:13:32 2025: BS 2 completed
Thu Mar  6 02:13:37 2025: BS 3 completed
Thu Mar  6 02:13:47 2025: BS 1 completed
Thu Mar  6 02:13:52 2025: BS 2 completed
Thu Mar  6 02:13:57 2025: BS 3 completed
Thu Mar  6 02:14:07 2025: BS 1 completed
Thu Mar  6 02:14:12 2025: BS 2 completed
Thu Mar  6 02:14:16 2025: BS 3 completed
Thu Mar  6 02:14:26 2025: BS 1 completed
Thu Mar  6 02:14:31 2025: BS 2 completed
Thu Mar  6 02:14:36 2025: BS 3 completed
Thu Mar  6 02:14:46 2025: BS 1 completed
Thu Mar  6 02:14:51 2025: BS 2 completed
Thu Mar  6 02:14:56 2025: BS 3 completed
Thu Mar  6 02:15:06 2025: BS 1 completed
Thu Mar  6 02:15:11 2025: BS 2 completed
Thu Mar  6 02:15:16 2025: BS 3 completed
Thu Mar  6 02:15:26 2025: BS 1 completed
Thu Mar  6 02:15:31 2025: BS 2 completed
Thu Mar  6 02:15:36 2025: BS 3 completed
Thu Mar  6 02:15:45 2025: BS 1 completed
Thu Mar  6 02:15:50 2025: BS 2 completed
Thu Mar  6 02:15:55 2025: BS 3 completed
Thu Mar  6 02:16:05 2025: BS 1 completed
Thu Mar  6 02:16:10 2025: BS 2 completed
Thu Mar  6 02:16:15 2025: BS 3 completed
Thu Mar  6 02:16:25 2025: BS 1 completed
Thu Mar  6 02:16:30 2025: BS 2 completed
Thu Mar  6 02:16:35 2025: BS 3 completed
Thu Mar  6 02:16:45 2025: BS 1 completed
Thu Mar  6 02:16:50 2025: BS 2 completed
Thu Mar  6 02:16:55 2025: BS 3 completed
Thu Mar  6 02:17:04 2025: BS 1 completed
Thu Mar  6 02:17:09 2025: BS 2 completed
Thu Mar  6 02:17:14 2025: BS 3 completed
Thu Mar  6 02:17:24 2025: BS 1 completed
Thu Mar  6 02:17:29 2025: BS 2 completed
Thu Mar  6 02:17:34 2025: BS 3 completed
Thu Mar  6 02:17:44 2025: BS 1 completed
Thu Mar  6 02:17:49 2025: BS 2 completed
Thu Mar  6 02:17:54 2025: BS 3 completed
Thu Mar  6 02:18:04 2025: BS 1 completed
Thu Mar  6 02:18:09 2025: BS 2 completed
Thu Mar  6 02:18:14 2025: BS 3 completed
Thu Mar  6 02:18:23 2025: BS 1 completed
Thu Mar  6 02:18:28 2025: BS 2 completed
Thu Mar  6 02:18:33 2025: BS 3 completed
Thu Mar  6 02:18:43 2025: BS 1 completed
Thu Mar  6 02:18:48 2025: BS 2 completed
Thu Mar  6 02:18:53 2025: BS 3 completed
Thu Mar  6 02:19:03 2025: BS 1 completed
Thu Mar  6 02:19:08 2025: BS 2 completed
Thu Mar  6 02:19:13 2025: BS 3 completed
Thu Mar  6 02:19:23 2025: BS 1 completed
Thu Mar  6 02:19:28 2025: BS 2 completed
Thu Mar  6 02:19:33 2025: BS 3 completed
Thu Mar  6 02:19:43 2025: BS 1 completed
Thu Mar  6 02:19:47 2025: BS 2 completed
Thu Mar  6 02:19:52 2025: BS 3 completed
Thu Mar  6 02:20:02 2025: BS 1 completed
Thu Mar  6 02:20:07 2025: BS 2 completed
Thu Mar  6 02:20:12 2025: BS 3 completed
Thu Mar  6 02:20:22 2025: BS 1 completed
Thu Mar  6 02:20:27 2025: BS 2 completed
Thu Mar  6 02:20:32 2025: BS 3 completed
Thu Mar  6 02:20:42 2025: BS 1 completed
Thu Mar  6 02:20:47 2025: BS 2 completed
Thu Mar  6 02:20:52 2025: BS 3 completed
Thu Mar  6 02:21:02 2025: BS 1 completed
Thu Mar  6 02:21:07 2025: BS 2 completed
Thu Mar  6 02:21:11 2025: BS 3 completed
Thu Mar  6 02:21:21 2025: BS 1 completed
Thu Mar  6 02:21:26 2025: BS 2 completed
Thu Mar  6 02:21:31 2025: BS 3 completed
Thu Mar  6 02:21:41 2025: BS 1 completed
Thu Mar  6 02:21:46 2025: BS 2 completed
Thu Mar  6 02:21:51 2025: BS 3 completed
Thu Mar  6 02:22:01 2025: BS 1 completed
Thu Mar  6 02:22:06 2025: BS 2 completed
Thu Mar  6 02:22:11 2025: BS 3 completed
Thu Mar  6 02:22:21 2025: BS 1 completed
Thu Mar  6 02:22:26 2025: BS 2 completed
Thu Mar  6 02:22:31 2025: BS 3 completed
Thu Mar  6 02:22:40 2025: BS 1 completed
Thu Mar  6 02:22:45 2025: BS 2 completed
Thu Mar  6 02:22:50 2025: BS 3 completed
Thu Mar  6 02:23:00 2025: BS 1 completed
Thu Mar  6 02:23:05 2025: BS 2 completed
Thu Mar  6 02:23:10 2025: BS 3 completed
Thu Mar  6 02:23:20 2025: BS 1 completed
Thu Mar  6 02:23:25 2025: BS 2 completed
Thu Mar  6 02:23:30 2025: BS 3 completed
Thu Mar  6 02:23:40 2025: BS 1 completed
Thu Mar  6 02:23:45 2025: BS 2 completed
Thu Mar  6 02:23:50 2025: BS 3 completed
Thu Mar  6 02:23:59 2025: BS 1 completed
Thu Mar  6 02:24:04 2025: BS 2 completed
Thu Mar  6 02:24:09 2025: BS 3 completed
Thu Mar  6 02:24:19 2025: BS 1 completed
Thu Mar  6 02:24:24 2025: BS 2 completed
Thu Mar  6 02:24:29 2025: BS 3 completed
Thu Mar  6 02:24:39 2025: BS 1 completed
Thu Mar  6 02:24:44 2025: BS 2 completed
Thu Mar  6 02:24:49 2025: BS 3 completed
Thu Mar  6 02:24:59 2025: BS 1 completed
Thu Mar  6 02:25:04 2025: BS 2 completed
Thu Mar  6 02:25:09 2025: BS 3 completed
Thu Mar  6 02:25:19 2025: BS 1 completed
Thu Mar  6 02:25:23 2025: BS 2 completed
Thu Mar  6 02:25:28 2025: BS 3 completed
Thu Mar  6 02:25:38 2025: BS 1 completed
Thu Mar  6 02:25:43 2025: BS 2 completed
Thu Mar  6 02:25:48 2025: BS 3 completed
Thu Mar  6 02:25:58 2025: BS 1 completed
Thu Mar  6 02:26:03 2025: BS 2 completed
Thu Mar  6 02:26:08 2025: BS 3 completed
Thu Mar  6 02:26:18 2025: BS 1 completed
Thu Mar  6 02:26:23 2025: BS 2 completed
Thu Mar  6 02:26:28 2025: BS 3 completed
Thu Mar  6 02:26:38 2025: BS 1 completed
Thu Mar  6 02:26:43 2025: BS 2 completed
Thu Mar  6 02:26:47 2025: BS 3 completed
Thu Mar  6 02:26:57 2025: BS 1 completed
Thu Mar  6 02:27:02 2025: BS 2 completed
Thu Mar  6 02:27:07 2025: BS 3 completed
Thu Mar  6 02:27:17 2025: BS 1 completed
Thu Mar  6 02:27:22 2025: BS 2 completed
Thu Mar  6 02:27:27 2025: BS 3 completed
Thu Mar  6 02:27:37 2025: BS 1 completed
Thu Mar  6 02:27:42 2025: BS 2 completed
Thu Mar  6 02:27:47 2025: BS 3 completed
Thu Mar  6 02:27:57 2025: BS 1 completed
Thu Mar  6 02:28:02 2025: BS 2 completed
Thu Mar  6 02:28:07 2025: BS 3 completed
Thu Mar  6 02:28:16 2025: BS 1 completed
Thu Mar  6 02:28:21 2025: BS 2 completed
Thu Mar  6 02:28:26 2025: BS 3 completed
Thu Mar  6 02:28:36 2025: BS 1 completed
Thu Mar  6 02:28:41 2025: BS 2 completed
Thu Mar  6 02:28:46 2025: BS 3 completed
Thu Mar  6 02:28:56 2025: BS 1 completed
Thu Mar  6 02:29:01 2025: BS 2 completed
Thu Mar  6 02:29:06 2025: BS 3 completed
Thu Mar  6 02:29:16 2025: BS 1 completed
Thu Mar  6 02:29:21 2025: BS 2 completed
Thu Mar  6 02:29:26 2025: BS 3 completed
Thu Mar  6 02:29:36 2025: BS 1 completed
Thu Mar  6 02:29:40 2025: BS 2 completed
Thu Mar  6 02:29:45 2025: BS 3 completed
Thu Mar  6 02:29:55 2025: BS 1 completed
Thu Mar  6 02:30:00 2025: BS 2 completed
Thu Mar  6 02:30:05 2025: BS 3 completed
Thu Mar  6 02:30:15 2025: BS 1 completed
Thu Mar  6 02:30:20 2025: BS 2 completed
Thu Mar  6 02:30:25 2025: BS 3 completed
Thu Mar  6 02:30:35 2025: BS 1 completed
Thu Mar  6 02:30:40 2025: BS 2 completed
Thu Mar  6 02:30:45 2025: BS 3 completed
Thu Mar  6 02:30:55 2025: BS 1 completed
Thu Mar  6 02:31:00 2025: BS 2 completed
Thu Mar  6 02:31:04 2025: BS 3 completed
Thu Mar  6 02:31:14 2025: BS 1 completed
Thu Mar  6 02:31:19 2025: BS 2 completed
Thu Mar  6 02:31:24 2025: BS 3 completed
Thu Mar  6 02:31:34 2025: BS 1 completed
Thu Mar  6 02:31:39 2025: BS 2 completed
Thu Mar  6 02:31:44 2025: BS 3 completed
Thu Mar  6 02:31:54 2025: BS 1 completed
Thu Mar  6 02:31:59 2025: BS 2 completed
Thu Mar  6 02:32:04 2025: BS 3 completed
Thu Mar  6 02:32:14 2025: BS 1 completed
Thu Mar  6 02:32:19 2025: BS 2 completed
Thu Mar  6 02:32:24 2025: BS 3 completed
Thu Mar  6 02:32:33 2025: BS 1 completed
Thu Mar  6 02:32:38 2025: BS 2 completed
Thu Mar  6 02:32:43 2025: BS 3 completed
Thu Mar  6 02:32:53 2025: BS 1 completed
Thu Mar  6 02:32:58 2025: BS 2 completed
Thu Mar  6 02:33:03 2025: BS 3 completed
Thu Mar  6 02:33:13 2025: BS 1 completed
Thu Mar  6 02:33:18 2025: BS 2 completed
Thu Mar  6 02:33:23 2025: BS 3 completed
Thu Mar  6 02:33:33 2025: BS 1 completed
Thu Mar  6 02:33:38 2025: BS 2 completed
Thu Mar  6 02:33:43 2025: BS 3 completed
Thu Mar  6 02:33:53 2025: BS 1 completed
Thu Mar  6 02:33:57 2025: BS 2 completed
Thu Mar  6 02:34:02 2025: BS 3 completed
Thu Mar  6 02:34:12 2025: BS 1 completed
Thu Mar  6 02:34:17 2025: BS 2 completed
Thu Mar  6 02:34:22 2025: BS 3 completed
Thu Mar  6 02:34:32 2025: BS 1 completed
Thu Mar  6 02:34:37 2025: BS 2 completed
Thu Mar  6 02:34:42 2025: BS 3 completed
Thu Mar  6 02:34:52 2025: BS 1 completed
Thu Mar  6 02:34:57 2025: BS 2 completed
Thu Mar  6 02:35:02 2025: BS 3 completed
Thu Mar  6 02:35:12 2025: BS 1 completed
Thu Mar  6 02:35:17 2025: BS 2 completed
Thu Mar  6 02:35:22 2025: BS 3 completed
Thu Mar  6 02:35:31 2025: BS 1 completed
Thu Mar  6 02:35:36 2025: BS 2 completed
Thu Mar  6 02:35:41 2025: BS 3 completed
Thu Mar  6 02:35:51 2025: BS 1 completed
Thu Mar  6 02:35:56 2025: BS 2 completed
Thu Mar  6 02:36:01 2025: BS 3 completed
Thu Mar  6 02:36:11 2025: BS 1 completed
Thu Mar  6 02:36:16 2025: BS 2 completed
Thu Mar  6 02:36:21 2025: BS 3 completed
Thu Mar  6 02:36:31 2025: BS 1 completed
Thu Mar  6 02:36:36 2025: BS 2 completed
Thu Mar  6 02:36:41 2025: BS 3 completed
Thu Mar  6 02:36:51 2025: BS 1 completed
Thu Mar  6 02:36:55 2025: BS 2 completed
Thu Mar  6 02:37:00 2025: BS 3 completed
Thu Mar  6 02:37:10 2025: BS 1 completed
Thu Mar  6 02:37:15 2025: BS 2 completed
Thu Mar  6 02:37:20 2025: BS 3 completed
Thu Mar  6 02:37:30 2025: BS 1 completed
Thu Mar  6 02:37:35 2025: BS 2 completed
Thu Mar  6 02:37:40 2025: BS 3 completed
Thu Mar  6 02:37:50 2025: BS 1 completed
Thu Mar  6 02:37:55 2025: BS 2 completed
Thu Mar  6 02:38:00 2025: BS 3 completed
Thu Mar  6 02:38:10 2025: BS 1 completed
Thu Mar  6 02:38:15 2025: BS 2 completed
Thu Mar  6 02:38:19 2025: BS 3 completed
Thu Mar  6 02:38:29 2025: BS 1 completed
Thu Mar  6 02:38:34 2025: BS 2 completed
Thu Mar  6 02:38:39 2025: BS 3 completed
Thu Mar  6 02:38:49 2025: BS 1 completed
Thu Mar  6 02:38:54 2025: BS 2 completed
Thu Mar  6 02:38:59 2025: BS 3 completed
Thu Mar  6 02:39:09 2025: BS 1 completed
Thu Mar  6 02:39:14 2025: BS 2 completed
Thu Mar  6 02:39:19 2025: BS 3 completed
Thu Mar  6 02:39:29 2025: BS 1 completed
Thu Mar  6 02:39:34 2025: BS 2 completed
Thu Mar  6 02:39:39 2025: BS 3 completed
Thu Mar  6 02:39:48 2025: BS 1 completed
Thu Mar  6 02:39:53 2025: BS 2 completed
Thu Mar  6 02:39:58 2025: BS 3 completed
Thu Mar  6 02:40:08 2025: BS 1 completed
Thu Mar  6 02:40:13 2025: BS 2 completed
Thu Mar  6 02:40:18 2025: BS 3 completed
Thu Mar  6 02:40:28 2025: BS 1 completed
Thu Mar  6 02:40:33 2025: BS 2 completed
Thu Mar  6 02:40:38 2025: BS 3 completed
Thu Mar  6 02:40:48 2025: BS 1 completed
Thu Mar  6 02:40:53 2025: BS 2 completed
Thu Mar  6 02:40:58 2025: BS 3 completed
Thu Mar  6 02:41:08 2025: BS 1 completed
Thu Mar  6 02:41:13 2025: BS 2 completed
Thu Mar  6 02:41:18 2025: BS 3 completed
Thu Mar  6 02:41:27 2025: BS 1 completed
Thu Mar  6 02:41:32 2025: BS 2 completed
Thu Mar  6 02:41:37 2025: BS 3 completed
Thu Mar  6 02:41:47 2025: BS 1 completed
Thu Mar  6 02:41:52 2025: BS 2 completed
Thu Mar  6 02:41:57 2025: BS 3 completed
Thu Mar  6 02:42:07 2025: BS 1 completed
Thu Mar  6 02:42:12 2025: BS 2 completed
Thu Mar  6 02:42:17 2025: BS 3 completed
Thu Mar  6 02:42:27 2025: BS 1 completed
Thu Mar  6 02:42:32 2025: BS 2 completed
Thu Mar  6 02:42:37 2025: BS 3 completed
Thu Mar  6 02:42:47 2025: BS 1 completed
Thu Mar  6 02:42:51 2025: BS 2 completed
Thu Mar  6 02:42:56 2025: BS 3 completed
Thu Mar  6 02:43:06 2025: BS 1 completed
Thu Mar  6 02:43:11 2025: BS 2 completed
Thu Mar  6 02:43:16 2025: BS 3 completed
Thu Mar  6 02:43:26 2025: BS 1 completed
Thu Mar  6 02:43:31 2025: BS 2 completed
Thu Mar  6 02:43:36 2025: BS 3 completed
Thu Mar  6 02:43:46 2025: BS 1 completed
Thu Mar  6 02:43:51 2025: BS 2 completed
Thu Mar  6 02:43:56 2025: BS 3 completed
Thu Mar  6 02:44:06 2025: BS 1 completed
Thu Mar  6 02:44:11 2025: BS 2 completed
Thu Mar  6 02:44:16 2025: BS 3 completed
Thu Mar  6 02:44:25 2025: BS 1 completed
Thu Mar  6 02:44:30 2025: BS 2 completed
Thu Mar  6 02:44:35 2025: BS 3 completed
Thu Mar  6 02:44:45 2025: BS 1 completed
Thu Mar  6 02:44:50 2025: BS 2 completed
Thu Mar  6 02:44:55 2025: BS 3 completed
Thu Mar  6 02:45:05 2025: BS 1 completed
Thu Mar  6 02:45:10 2025: BS 2 completed
Thu Mar  6 02:45:15 2025: BS 3 completed
Thu Mar  6 02:45:25 2025: BS 1 completed
Thu Mar  6 02:45:30 2025: BS 2 completed
Thu Mar  6 02:45:35 2025: BS 3 completed
Thu Mar  6 02:45:45 2025: BS 1 completed
Thu Mar  6 02:45:49 2025: BS 2 completed
Thu Mar  6 02:45:54 2025: BS 3 completed
Thu Mar  6 02:46:04 2025: BS 1 completed
Thu Mar  6 02:46:09 2025: BS 2 completed
Thu Mar  6 02:46:14 2025: BS 3 completed
Thu Mar  6 02:46:24 2025: BS 1 completed
Thu Mar  6 02:46:29 2025: BS 2 completed
Thu Mar  6 02:46:34 2025: BS 3 completed
Thu Mar  6 02:46:44 2025: BS 1 completed
Thu Mar  6 02:46:49 2025: BS 2 completed
Thu Mar  6 02:46:54 2025: BS 3 completed
Thu Mar  6 02:47:04 2025: BS 1 completed
Thu Mar  6 02:47:09 2025: BS 2 completed
Thu Mar  6 02:47:14 2025: BS 3 completed
Thu Mar  6 02:47:23 2025: BS 1 completed
Thu Mar  6 02:47:28 2025: BS 2 completed
Thu Mar  6 02:47:33 2025: BS 3 completed
Thu Mar  6 02:47:43 2025: BS 1 completed
Thu Mar  6 02:47:48 2025: BS 2 completed
Thu Mar  6 02:47:53 2025: BS 3 completed
Thu Mar  6 02:48:03 2025: BS 1 completed
Thu Mar  6 02:48:08 2025: BS 2 completed
Thu Mar  6 02:48:13 2025: BS 3 completed
Thu Mar  6 02:48:23 2025: BS 1 completed
Thu Mar  6 02:48:28 2025: BS 2 completed
Thu Mar  6 02:48:33 2025: BS 3 completed
Thu Mar  6 02:48:43 2025: BS 1 completed
Thu Mar  6 02:48:48 2025: BS 2 completed
Thu Mar  6 02:48:52 2025: BS 3 completed
Thu Mar  6 02:49:02 2025: BS 1 completed
Thu Mar  6 02:49:07 2025: BS 2 completed
Thu Mar  6 02:49:12 2025: BS 3 completed
Thu Mar  6 02:49:22 2025: BS 1 completed
Thu Mar  6 02:49:27 2025: BS 2 completed
Thu Mar  6 02:49:32 2025: BS 3 completed
Thu Mar  6 02:49:42 2025: BS 1 completed
Thu Mar  6 02:49:47 2025: BS 2 completed
Thu Mar  6 02:49:52 2025: BS 3 completed
Thu Mar  6 02:50:02 2025: BS 1 completed
Thu Mar  6 02:50:07 2025: BS 2 completed
Thu Mar  6 02:50:12 2025: BS 3 completed
Thu Mar  6 02:50:22 2025: BS 1 completed
Thu Mar  6 02:50:26 2025: BS 2 completed
Thu Mar  6 02:50:31 2025: BS 3 completed
Thu Mar  6 02:50:41 2025: BS 1 completed
Thu Mar  6 02:50:46 2025: BS 2 completed
Thu Mar  6 02:50:51 2025: BS 3 completed
Thu Mar  6 02:51:01 2025: BS 1 completed
Thu Mar  6 02:51:06 2025: BS 2 completed
Thu Mar  6 02:51:11 2025: BS 3 completed
Thu Mar  6 02:51:21 2025: BS 1 completed
Thu Mar  6 02:51:26 2025: BS 2 completed
Thu Mar  6 02:51:31 2025: BS 3 completed
Thu Mar  6 02:51:41 2025: BS 1 completed
Thu Mar  6 02:51:46 2025: BS 2 completed
Thu Mar  6 02:51:51 2025: BS 3 completed
Thu Mar  6 02:52:00 2025: BS 1 completed
Thu Mar  6 02:52:05 2025: BS 2 completed
Thu Mar  6 02:52:10 2025: BS 3 completed
Thu Mar  6 02:52:20 2025: BS 1 completed
Thu Mar  6 02:52:25 2025: BS 2 completed
Thu Mar  6 02:52:30 2025: BS 3 completed
Thu Mar  6 02:52:40 2025: BS 1 completed
Thu Mar  6 02:52:45 2025: BS 2 completed
Thu Mar  6 02:52:50 2025: BS 3 completed
Thu Mar  6 02:53:00 2025: BS 1 completed
Thu Mar  6 02:53:05 2025: BS 2 completed
Thu Mar  6 02:53:10 2025: BS 3 completed
Thu Mar  6 02:53:20 2025: BS 1 completed
Thu Mar  6 02:53:25 2025: BS 2 completed
Thu Mar  6 02:53:30 2025: BS 3 completed
Thu Mar  6 02:53:39 2025: BS 1 completed
Thu Mar  6 02:53:44 2025: BS 2 completed
Thu Mar  6 02:53:49 2025: BS 3 completed
Thu Mar  6 02:53:59 2025: BS 1 completed
Thu Mar  6 02:54:04 2025: BS 2 completed
Thu Mar  6 02:54:09 2025: BS 3 completed
Thu Mar  6 02:54:19 2025: BS 1 completed
Thu Mar  6 02:54:24 2025: BS 2 completed
Thu Mar  6 02:54:29 2025: BS 3 completed
Thu Mar  6 02:54:39 2025: BS 1 completed
Thu Mar  6 02:54:44 2025: BS 2 completed
Thu Mar  6 02:54:49 2025: BS 3 completed
Thu Mar  6 02:54:59 2025: BS 1 completed
Thu Mar  6 02:55:04 2025: BS 2 completed
Thu Mar  6 02:55:08 2025: BS 3 completed
Thu Mar  6 02:55:18 2025: BS 1 completed
Thu Mar  6 02:55:23 2025: BS 2 completed
Thu Mar  6 02:55:28 2025: BS 3 completed
Thu Mar  6 02:55:38 2025: BS 1 completed
Thu Mar  6 02:55:43 2025: BS 2 completed
Thu Mar  6 02:55:48 2025: BS 3 completed
Thu Mar  6 02:55:58 2025: BS 1 completed
Thu Mar  6 02:56:03 2025: BS 2 completed
Thu Mar  6 02:56:08 2025: BS 3 completed
Thu Mar  6 02:56:18 2025: BS 1 completed
Thu Mar  6 02:56:23 2025: BS 2 completed
Thu Mar  6 02:56:28 2025: BS 3 completed
Thu Mar  6 02:56:38 2025: BS 1 completed
Thu Mar  6 02:56:42 2025: BS 2 completed
Thu Mar  6 02:56:47 2025: BS 3 completed
Thu Mar  6 02:56:57 2025: BS 1 completed
Thu Mar  6 02:57:02 2025: BS 2 completed
Thu Mar  6 02:57:07 2025: BS 3 completed
Thu Mar  6 02:57:17 2025: BS 1 completed
Thu Mar  6 02:57:22 2025: BS 2 completed
Thu Mar  6 02:57:27 2025: BS 3 completed
Thu Mar  6 02:57:37 2025: BS 1 completed
Thu Mar  6 02:57:42 2025: BS 2 completed
Thu Mar  6 02:57:47 2025: BS 3 completed
Thu Mar  6 02:57:57 2025: BS 1 completed
Thu Mar  6 02:58:02 2025: BS 2 completed
Thu Mar  6 02:58:07 2025: BS 3 completed
Thu Mar  6 02:58:16 2025: BS 1 completed
Thu Mar  6 02:58:21 2025: BS 2 completed
Thu Mar  6 02:58:26 2025: BS 3 completed
Thu Mar  6 02:58:36 2025: BS 1 completed
Thu Mar  6 02:58:41 2025: BS 2 completed
Thu Mar  6 02:58:46 2025: BS 3 completed
Thu Mar  6 02:58:56 2025: BS 1 completed
Thu Mar  6 02:59:01 2025: BS 2 completed
Thu Mar  6 02:59:06 2025: BS 3 completed
Thu Mar  6 02:59:16 2025: BS 1 completed
Thu Mar  6 02:59:21 2025: BS 2 completed
Thu Mar  6 02:59:26 2025: BS 3 completed
Thu Mar  6 02:59:36 2025: BS 1 completed
Thu Mar  6 02:59:41 2025: BS 2 completed
Thu Mar  6 02:59:46 2025: BS 3 completed
Thu Mar  6 02:59:55 2025: BS 1 completed
Thu Mar  6 03:00:00 2025: BS 2 completed
Thu Mar  6 03:00:05 2025: BS 3 completed
Thu Mar  6 03:00:15 2025: BS 1 completed
Thu Mar  6 03:00:20 2025: BS 2 completed
Thu Mar  6 03:00:25 2025: BS 3 completed
Thu Mar  6 03:00:35 2025: BS 1 completed
Thu Mar  6 03:00:40 2025: BS 2 completed
Thu Mar  6 03:00:45 2025: BS 3 completed
Thu Mar  6 03:00:55 2025: BS 1 completed
Thu Mar  6 03:01:00 2025: BS 2 completed
Thu Mar  6 03:01:05 2025: BS 3 completed
Thu Mar  6 03:01:15 2025: BS 1 completed
Thu Mar  6 03:01:20 2025: BS 2 completed
Thu Mar  6 03:01:25 2025: BS 3 completed
Thu Mar  6 03:01:34 2025: BS 1 completed
Thu Mar  6 03:01:39 2025: BS 2 completed
Thu Mar  6 03:01:44 2025: BS 3 completed
Thu Mar  6 03:01:54 2025: BS 1 completed
Thu Mar  6 03:01:59 2025: BS 2 completed
Thu Mar  6 03:02:04 2025: BS 3 completed
Thu Mar  6 03:02:14 2025: BS 1 completed
Thu Mar  6 03:02:19 2025: BS 2 completed
Thu Mar  6 03:02:24 2025: BS 3 completed
Thu Mar  6 03:02:34 2025: BS 1 completed
Thu Mar  6 03:02:39 2025: BS 2 completed
Thu Mar  6 03:02:44 2025: BS 3 completed
Thu Mar  6 03:02:54 2025: BS 1 completed
Thu Mar  6 03:02:59 2025: BS 2 completed
Thu Mar  6 03:03:04 2025: BS 3 completed
Thu Mar  6 03:03:13 2025: BS 1 completed
Thu Mar  6 03:03:18 2025: BS 2 completed
Thu Mar  6 03:03:23 2025: BS 3 completed
Thu Mar  6 03:03:33 2025: BS 1 completed
Thu Mar  6 03:03:38 2025: BS 2 completed
Thu Mar  6 03:03:43 2025: BS 3 completed
Thu Mar  6 03:03:53 2025: BS 1 completed
Thu Mar  6 03:03:58 2025: BS 2 completed
Thu Mar  6 03:04:03 2025: BS 3 completed
Thu Mar  6 03:04:13 2025: BS 1 completed
Thu Mar  6 03:04:18 2025: BS 2 completed
Thu Mar  6 03:04:23 2025: BS 3 completed
Thu Mar  6 03:04:33 2025: BS 1 completed
Thu Mar  6 03:04:38 2025: BS 2 completed
Thu Mar  6 03:04:42 2025: BS 3 completed
Thu Mar  6 03:04:52 2025: BS 1 completed
Thu Mar  6 03:04:57 2025: BS 2 completed
Thu Mar  6 03:05:02 2025: BS 3 completed
Thu Mar  6 03:05:12 2025: BS 1 completed
Thu Mar  6 03:05:17 2025: BS 2 completed
Thu Mar  6 03:05:22 2025: BS 3 completed
Thu Mar  6 03:05:32 2025: BS 1 completed
Thu Mar  6 03:05:37 2025: BS 2 completed
Thu Mar  6 03:05:42 2025: BS 3 completed
Thu Mar  6 03:05:52 2025: BS 1 completed
Thu Mar  6 03:05:57 2025: BS 2 completed
Thu Mar  6 03:06:02 2025: BS 3 completed
Thu Mar  6 03:06:12 2025: BS 1 completed
Thu Mar  6 03:06:17 2025: BS 2 completed
Thu Mar  6 03:06:21 2025: BS 3 completed
Thu Mar  6 03:06:31 2025: BS 1 completed
Thu Mar  6 03:06:36 2025: BS 2 completed
Thu Mar  6 03:06:41 2025: BS 3 completed
Thu Mar  6 03:06:51 2025: BS 1 completed
Thu Mar  6 03:06:56 2025: BS 2 completed
Thu Mar  6 03:07:01 2025: BS 3 completed
Thu Mar  6 03:07:11 2025: BS 1 completed
Thu Mar  6 03:07:16 2025: BS 2 completed
Thu Mar  6 03:07:21 2025: BS 3 completed
Thu Mar  6 03:07:31 2025: BS 1 completed
Thu Mar  6 03:07:36 2025: BS 2 completed
Thu Mar  6 03:07:41 2025: BS 3 completed
Thu Mar  6 03:07:51 2025: BS 1 completed
Thu Mar  6 03:07:56 2025: BS 2 completed
Thu Mar  6 03:08:00 2025: BS 3 completed
Thu Mar  6 03:08:10 2025: BS 1 completed
Thu Mar  6 03:08:15 2025: BS 2 completed
Thu Mar  6 03:08:20 2025: BS 3 completed
Thu Mar  6 03:08:30 2025: BS 1 completed
Thu Mar  6 03:08:35 2025: BS 2 completed
Thu Mar  6 03:08:40 2025: BS 3 completed
Thu Mar  6 03:08:50 2025: BS 1 completed
Thu Mar  6 03:08:55 2025: BS 2 completed
Thu Mar  6 03:09:00 2025: BS 3 completed
Thu Mar  6 03:09:10 2025: BS 1 completed
Thu Mar  6 03:09:15 2025: BS 2 completed
Thu Mar  6 03:09:20 2025: BS 3 completed
Thu Mar  6 03:09:30 2025: BS 1 completed
Thu Mar  6 03:09:35 2025: BS 2 completed
Thu Mar  6 03:09:39 2025: BS 3 completed
Thu Mar  6 03:09:49 2025: BS 1 completed
Thu Mar  6 03:09:54 2025: BS 2 completed
Thu Mar  6 03:09:59 2025: BS 3 completed
Thu Mar  6 03:10:09 2025: BS 1 completed
Thu Mar  6 03:10:14 2025: BS 2 completed
Thu Mar  6 03:10:19 2025: BS 3 completed
Thu Mar  6 03:10:29 2025: BS 1 completed
Thu Mar  6 03:10:34 2025: BS 2 completed
Thu Mar  6 03:10:39 2025: BS 3 completed
Thu Mar  6 03:10:49 2025: BS 1 completed
Thu Mar  6 03:10:54 2025: BS 2 completed
Thu Mar  6 03:10:59 2025: BS 3 completed
Thu Mar  6 03:11:09 2025: BS 1 completed
Thu Mar  6 03:11:14 2025: BS 2 completed
Thu Mar  6 03:11:19 2025: BS 3 completed
Thu Mar  6 03:11:28 2025: BS 1 completed
Thu Mar  6 03:11:33 2025: BS 2 completed
Thu Mar  6 03:11:38 2025: BS 3 completed
Thu Mar  6 03:11:48 2025: BS 1 completed
Thu Mar  6 03:11:53 2025: BS 2 completed
Thu Mar  6 03:11:58 2025: BS 3 completed
Thu Mar  6 03:12:08 2025: BS 1 completed
Thu Mar  6 03:12:13 2025: BS 2 completed
Thu Mar  6 03:12:18 2025: BS 3 completed
Thu Mar  6 03:12:28 2025: BS 1 completed
Thu Mar  6 03:12:33 2025: BS 2 completed
Thu Mar  6 03:12:38 2025: BS 3 completed
Thu Mar  6 03:12:48 2025: BS 1 completed
Thu Mar  6 03:12:53 2025: BS 2 completed
Thu Mar  6 03:12:58 2025: BS 3 completed
Thu Mar  6 03:13:07 2025: BS 1 completed
Thu Mar  6 03:13:12 2025: BS 2 completed
Thu Mar  6 03:13:17 2025: BS 3 completed
Thu Mar  6 03:13:27 2025: BS 1 completed
Thu Mar  6 03:13:32 2025: BS 2 completed
Thu Mar  6 03:13:37 2025: BS 3 completed
Thu Mar  6 03:13:47 2025: BS 1 completed
Thu Mar  6 03:13:52 2025: BS 2 completed
Thu Mar  6 03:13:57 2025: BS 3 completed
Thu Mar  6 03:14:07 2025: BS 1 completed
Thu Mar  6 03:14:12 2025: BS 2 completed
Thu Mar  6 03:14:17 2025: BS 3 completed
Thu Mar  6 03:14:27 2025: BS 1 completed
Thu Mar  6 03:14:32 2025: BS 2 completed
Thu Mar  6 03:14:37 2025: BS 3 completed
Thu Mar  6 03:14:46 2025: BS 1 completed
Thu Mar  6 03:14:51 2025: BS 2 completed
Thu Mar  6 03:14:56 2025: BS 3 completed
Thu Mar  6 03:15:06 2025: BS 1 completed
Thu Mar  6 03:15:11 2025: BS 2 completed
Thu Mar  6 03:15:16 2025: BS 3 completed
Thu Mar  6 03:15:26 2025: BS 1 completed
Thu Mar  6 03:15:31 2025: BS 2 completed
Thu Mar  6 03:15:36 2025: BS 3 completed
Thu Mar  6 03:15:46 2025: BS 1 completed
Thu Mar  6 03:15:51 2025: BS 2 completed
Thu Mar  6 03:15:56 2025: BS 3 completed
Thu Mar  6 03:16:06 2025: BS 1 completed
Thu Mar  6 03:16:11 2025: BS 2 completed
Thu Mar  6 03:16:16 2025: BS 3 completed
Thu Mar  6 03:16:25 2025: BS 1 completed
Thu Mar  6 03:16:30 2025: BS 2 completed
Thu Mar  6 03:16:35 2025: BS 3 completed
Thu Mar  6 03:16:45 2025: BS 1 completed
Thu Mar  6 03:16:50 2025: BS 2 completed
Thu Mar  6 03:16:55 2025: BS 3 completed
Thu Mar  6 03:17:05 2025: BS 1 completed
Thu Mar  6 03:17:10 2025: BS 2 completed
Thu Mar  6 03:17:15 2025: BS 3 completed
Thu Mar  6 03:17:25 2025: BS 1 completed
Thu Mar  6 03:17:30 2025: BS 2 completed
Thu Mar  6 03:17:35 2025: BS 3 completed
Thu Mar  6 03:17:45 2025: BS 1 completed
Thu Mar  6 03:17:50 2025: BS 2 completed
Thu Mar  6 03:17:55 2025: BS 3 completed
Thu Mar  6 03:18:05 2025: BS 1 completed
Thu Mar  6 03:18:09 2025: BS 2 completed
Thu Mar  6 03:18:14 2025: BS 3 completed
Thu Mar  6 03:18:24 2025: BS 1 completed
Thu Mar  6 03:18:29 2025: BS 2 completed
Thu Mar  6 03:18:34 2025: BS 3 completed
Thu Mar  6 03:18:44 2025: BS 1 completed
Thu Mar  6 03:18:49 2025: BS 2 completed
Thu Mar  6 03:18:54 2025: BS 3 completed
Thu Mar  6 03:19:04 2025: BS 1 completed
Thu Mar  6 03:19:09 2025: BS 2 completed
Thu Mar  6 03:19:14 2025: BS 3 completed
Thu Mar  6 03:19:24 2025: BS 1 completed
Thu Mar  6 03:19:29 2025: BS 2 completed
Thu Mar  6 03:19:34 2025: BS 3 completed
Thu Mar  6 03:19:44 2025: BS 1 completed
Thu Mar  6 03:19:49 2025: BS 2 completed
Thu Mar  6 03:19:53 2025: BS 3 completed
Thu Mar  6 03:20:03 2025: BS 1 completed
Thu Mar  6 03:20:08 2025: BS 2 completed
Thu Mar  6 03:20:13 2025: BS 3 completed
Thu Mar  6 03:20:23 2025: BS 1 completed
Thu Mar  6 03:20:28 2025: BS 2 completed
Thu Mar  6 03:20:33 2025: BS 3 completed
Thu Mar  6 03:20:43 2025: BS 1 completed
Thu Mar  6 03:20:48 2025: BS 2 completed
Thu Mar  6 03:20:53 2025: BS 3 completed
Thu Mar  6 03:21:03 2025: BS 1 completed
Thu Mar  6 03:21:08 2025: BS 2 completed
Thu Mar  6 03:21:13 2025: BS 3 completed
Thu Mar  6 03:21:23 2025: BS 1 completed
Thu Mar  6 03:21:28 2025: BS 2 completed
Thu Mar  6 03:21:33 2025: BS 3 completed
Thu Mar  6 03:21:42 2025: BS 1 completed
Thu Mar  6 03:21:47 2025: BS 2 completed
Thu Mar  6 03:21:52 2025: BS 3 completed
Thu Mar  6 03:22:02 2025: BS 1 completed
Thu Mar  6 03:22:07 2025: BS 2 completed
Thu Mar  6 03:22:12 2025: BS 3 completed
Thu Mar  6 03:22:22 2025: BS 1 completed
Thu Mar  6 03:22:27 2025: BS 2 completed
Thu Mar  6 03:22:32 2025: BS 3 completed
Thu Mar  6 03:22:42 2025: BS 1 completed
Thu Mar  6 03:22:47 2025: BS 2 completed
Thu Mar  6 03:22:52 2025: BS 3 completed
Thu Mar  6 03:23:02 2025: BS 1 completed
Thu Mar  6 03:23:07 2025: BS 2 completed
Thu Mar  6 03:23:12 2025: BS 3 completed
Thu Mar  6 03:23:22 2025: BS 1 completed
Thu Mar  6 03:23:26 2025: BS 2 completed
Thu Mar  6 03:23:31 2025: BS 3 completed
Thu Mar  6 03:23:41 2025: BS 1 completed
Thu Mar  6 03:23:46 2025: BS 2 completed
Thu Mar  6 03:23:51 2025: BS 3 completed
Thu Mar  6 03:24:01 2025: BS 1 completed
Thu Mar  6 03:24:06 2025: BS 2 completed
Thu Mar  6 03:24:11 2025: BS 3 completed
Thu Mar  6 03:24:21 2025: BS 1 completed
Thu Mar  6 03:24:26 2025: BS 2 completed
Thu Mar  6 03:24:31 2025: BS 3 completed
Thu Mar  6 03:24:41 2025: BS 1 completed
Thu Mar  6 03:24:46 2025: BS 2 completed
Thu Mar  6 03:24:51 2025: BS 3 completed
Thu Mar  6 03:25:01 2025: BS 1 completed
Thu Mar  6 03:25:06 2025: BS 2 completed
Thu Mar  6 03:25:10 2025: BS 3 completed
Thu Mar  6 03:25:20 2025: BS 1 completed
Thu Mar  6 03:25:25 2025: BS 2 completed
Thu Mar  6 03:25:30 2025: BS 3 completed
Thu Mar  6 03:25:40 2025: BS 1 completed
Thu Mar  6 03:25:45 2025: BS 2 completed
Thu Mar  6 03:25:50 2025: BS 3 completed
Thu Mar  6 03:26:00 2025: BS 1 completed
Thu Mar  6 03:26:05 2025: BS 2 completed
Thu Mar  6 03:26:10 2025: BS 3 completed
Thu Mar  6 03:26:20 2025: BS 1 completed
Thu Mar  6 03:26:25 2025: BS 2 completed
Thu Mar  6 03:26:30 2025: BS 3 completed
Thu Mar  6 03:26:40 2025: BS 1 completed
Thu Mar  6 03:26:45 2025: BS 2 completed
Thu Mar  6 03:26:50 2025: BS 3 completed
Thu Mar  6 03:26:59 2025: BS 1 completed
Thu Mar  6 03:27:04 2025: BS 2 completed
Thu Mar  6 03:27:09 2025: BS 3 completed
Thu Mar  6 03:27:19 2025: BS 1 completed
Thu Mar  6 03:27:24 2025: BS 2 completed
Thu Mar  6 03:27:29 2025: BS 3 completed
Thu Mar  6 03:27:39 2025: BS 1 completed
Thu Mar  6 03:27:44 2025: BS 2 completed
Thu Mar  6 03:27:49 2025: BS 3 completed
Thu Mar  6 03:27:59 2025: BS 1 completed
Thu Mar  6 03:28:04 2025: BS 2 completed
Thu Mar  6 03:28:09 2025: BS 3 completed
Thu Mar  6 03:28:19 2025: BS 1 completed
Thu Mar  6 03:28:24 2025: BS 2 completed
Thu Mar  6 03:28:29 2025: BS 3 completed
Thu Mar  6 03:28:39 2025: BS 1 completed
Thu Mar  6 03:28:43 2025: BS 2 completed
Thu Mar  6 03:28:48 2025: BS 3 completed
Thu Mar  6 03:28:58 2025: BS 1 completed
Thu Mar  6 03:29:03 2025: BS 2 completed
Thu Mar  6 03:29:08 2025: BS 3 completed
Thu Mar  6 03:29:18 2025: BS 1 completed
Thu Mar  6 03:29:23 2025: BS 2 completed
Thu Mar  6 03:29:28 2025: BS 3 completed
Thu Mar  6 03:29:38 2025: BS 1 completed
Thu Mar  6 03:29:43 2025: BS 2 completed
Thu Mar  6 03:29:48 2025: BS 3 completed
Thu Mar  6 03:29:58 2025: BS 1 completed
Thu Mar  6 03:30:03 2025: BS 2 completed
Thu Mar  6 03:30:08 2025: BS 3 completed
Thu Mar  6 03:30:18 2025: BS 1 completed
Thu Mar  6 03:30:23 2025: BS 2 completed
Thu Mar  6 03:30:28 2025: BS 3 completed
Thu Mar  6 03:30:37 2025: BS 1 completed
Thu Mar  6 03:30:42 2025: BS 2 completed
Thu Mar  6 03:30:47 2025: BS 3 completed
Thu Mar  6 03:30:57 2025: BS 1 completed
Thu Mar  6 03:31:02 2025: BS 2 completed
Thu Mar  6 03:31:07 2025: BS 3 completed
Thu Mar  6 03:31:17 2025: BS 1 completed
Thu Mar  6 03:31:22 2025: BS 2 completed
Thu Mar  6 03:31:27 2025: BS 3 completed
Thu Mar  6 03:31:37 2025: BS 1 completed
Thu Mar  6 03:31:42 2025: BS 2 completed
Thu Mar  6 03:31:47 2025: BS 3 completed
Thu Mar  6 03:31:57 2025: BS 1 completed
Thu Mar  6 03:32:02 2025: BS 2 completed
Thu Mar  6 03:32:07 2025: BS 3 completed
Thu Mar  6 03:32:17 2025: BS 1 completed
Thu Mar  6 03:32:22 2025: BS 2 completed
Thu Mar  6 03:32:26 2025: BS 3 completed
Thu Mar  6 03:32:36 2025: BS 1 completed
Thu Mar  6 03:32:41 2025: BS 2 completed
Thu Mar  6 03:32:46 2025: BS 3 completed
Thu Mar  6 03:32:56 2025: BS 1 completed
Thu Mar  6 03:33:01 2025: BS 2 completed
Thu Mar  6 03:33:06 2025: BS 3 completed
Thu Mar  6 03:33:16 2025: BS 1 completed
Thu Mar  6 03:33:21 2025: BS 2 completed
Thu Mar  6 03:33:26 2025: BS 3 completed
Thu Mar  6 03:33:36 2025: BS 1 completed
Thu Mar  6 03:33:41 2025: BS 2 completed
Thu Mar  6 03:33:46 2025: BS 3 completed
Thu Mar  6 03:33:56 2025: BS 1 completed
Thu Mar  6 03:34:01 2025: BS 2 completed
Thu Mar  6 03:34:06 2025: BS 3 completed
Thu Mar  6 03:34:15 2025: BS 1 completed
Thu Mar  6 03:34:20 2025: BS 2 completed
Thu Mar  6 03:34:25 2025: BS 3 completed
Thu Mar  6 03:34:35 2025: BS 1 completed
Thu Mar  6 03:34:40 2025: BS 2 completed
Thu Mar  6 03:34:45 2025: BS 3 completed
Thu Mar  6 03:34:55 2025: BS 1 completed
Thu Mar  6 03:35:00 2025: BS 2 completed
Thu Mar  6 03:35:05 2025: BS 3 completed
Thu Mar  6 03:35:15 2025: BS 1 completed
Thu Mar  6 03:35:20 2025: BS 2 completed
Thu Mar  6 03:35:25 2025: BS 3 completed
Thu Mar  6 03:35:35 2025: BS 1 completed
Thu Mar  6 03:35:40 2025: BS 2 completed
Thu Mar  6 03:35:45 2025: BS 3 completed
Thu Mar  6 03:35:55 2025: BS 1 completed
Thu Mar  6 03:36:00 2025: BS 2 completed
Thu Mar  6 03:36:05 2025: BS 3 completed
Thu Mar  6 03:36:14 2025: BS 1 completed
Thu Mar  6 03:36:19 2025: BS 2 completed
Thu Mar  6 03:36:24 2025: BS 3 completed
Thu Mar  6 03:36:34 2025: BS 1 completed
Thu Mar  6 03:36:39 2025: BS 2 completed
Thu Mar  6 03:36:44 2025: BS 3 completed
Thu Mar  6 03:36:54 2025: BS 1 completed
Thu Mar  6 03:36:59 2025: BS 2 completed
Thu Mar  6 03:37:04 2025: BS 3 completed
Thu Mar  6 03:37:14 2025: BS 1 completed
Thu Mar  6 03:37:19 2025: BS 2 completed
Thu Mar  6 03:37:24 2025: BS 3 completed
Thu Mar  6 03:37:34 2025: BS 1 completed
Thu Mar  6 03:37:39 2025: BS 2 completed
Thu Mar  6 03:37:44 2025: BS 3 completed
Thu Mar  6 03:37:54 2025: BS 1 completed
Thu Mar  6 03:37:58 2025: BS 2 completed
Thu Mar  6 03:38:03 2025: BS 3 completed
Thu Mar  6 03:38:13 2025: BS 1 completed
Thu Mar  6 03:38:18 2025: BS 2 completed
Thu Mar  6 03:38:23 2025: BS 3 completed
Thu Mar  6 03:38:33 2025: BS 1 completed
Thu Mar  6 03:38:38 2025: BS 2 completed
Thu Mar  6 03:38:43 2025: BS 3 completed
Thu Mar  6 03:38:53 2025: BS 1 completed
Thu Mar  6 03:38:58 2025: BS 2 completed
Thu Mar  6 03:39:03 2025: BS 3 completed
Thu Mar  6 03:39:13 2025: BS 1 completed
Thu Mar  6 03:39:18 2025: BS 2 completed
Thu Mar  6 03:39:23 2025: BS 3 completed
Thu Mar  6 03:39:33 2025: BS 1 completed
Thu Mar  6 03:39:38 2025: BS 2 completed
Thu Mar  6 03:39:43 2025: BS 3 completed
Thu Mar  6 03:39:52 2025: BS 1 completed
Thu Mar  6 03:39:57 2025: BS 2 completed
Thu Mar  6 03:40:02 2025: BS 3 completed
Thu Mar  6 03:40:12 2025: BS 1 completed
Thu Mar  6 03:40:17 2025: BS 2 completed
Thu Mar  6 03:40:22 2025: BS 3 completed
Thu Mar  6 03:40:32 2025: BS 1 completed
Thu Mar  6 03:40:37 2025: BS 2 completed
Thu Mar  6 03:40:42 2025: BS 3 completed
Thu Mar  6 03:40:52 2025: BS 1 completed
Thu Mar  6 03:40:57 2025: BS 2 completed
Thu Mar  6 03:41:02 2025: BS 3 completed
Thu Mar  6 03:41:12 2025: BS 1 completed
Thu Mar  6 03:41:17 2025: BS 2 completed
Thu Mar  6 03:41:22 2025: BS 3 completed
Thu Mar  6 03:41:32 2025: BS 1 completed
Thu Mar  6 03:41:37 2025: BS 2 completed
Thu Mar  6 03:41:42 2025: BS 3 completed
Thu Mar  6 03:41:51 2025: BS 1 completed
Thu Mar  6 03:41:56 2025: BS 2 completed
Thu Mar  6 03:42:01 2025: BS 3 completed
Thu Mar  6 03:42:11 2025: BS 1 completed
Thu Mar  6 03:42:16 2025: BS 2 completed
Thu Mar  6 03:42:21 2025: BS 3 completed
Thu Mar  6 03:42:31 2025: BS 1 completed
Thu Mar  6 03:42:36 2025: BS 2 completed
Thu Mar  6 03:42:41 2025: BS 3 completed
Thu Mar  6 03:42:51 2025: BS 1 completed
Thu Mar  6 03:42:56 2025: BS 2 completed
Thu Mar  6 03:43:01 2025: BS 3 completed
Thu Mar  6 03:43:11 2025: BS 1 completed
Thu Mar  6 03:43:16 2025: BS 2 completed
Thu Mar  6 03:43:21 2025: BS 3 completed
Thu Mar  6 03:43:31 2025: BS 1 completed
Thu Mar  6 03:43:36 2025: BS 2 completed
Thu Mar  6 03:43:41 2025: BS 3 completed
Thu Mar  6 03:43:50 2025: BS 1 completed
Thu Mar  6 03:43:55 2025: BS 2 completed
Thu Mar  6 03:44:00 2025: BS 3 completed
Thu Mar  6 03:44:10 2025: BS 1 completed
Thu Mar  6 03:44:15 2025: BS 2 completed
Thu Mar  6 03:44:20 2025: BS 3 completed
Thu Mar  6 03:44:30 2025: BS 1 completed
Thu Mar  6 03:44:35 2025: BS 2 completed
Thu Mar  6 03:44:40 2025: BS 3 completed
Thu Mar  6 03:44:50 2025: BS 1 completed
Thu Mar  6 03:44:55 2025: BS 2 completed
Thu Mar  6 03:45:00 2025: BS 3 completed
Thu Mar  6 03:45:10 2025: BS 1 completed
Thu Mar  6 03:45:15 2025: BS 2 completed
Thu Mar  6 03:45:20 2025: BS 3 completed
Thu Mar  6 03:45:30 2025: BS 1 completed
Thu Mar  6 03:45:35 2025: BS 2 completed
Thu Mar  6 03:45:39 2025: BS 3 completed
Thu Mar  6 03:45:49 2025: BS 1 completed
Thu Mar  6 03:45:54 2025: BS 2 completed
Thu Mar  6 03:45:59 2025: BS 3 completed
Thu Mar  6 03:46:09 2025: BS 1 completed
Thu Mar  6 03:46:14 2025: BS 2 completed
Thu Mar  6 03:46:19 2025: BS 3 completed
Thu Mar  6 03:46:29 2025: BS 1 completed
Thu Mar  6 03:46:34 2025: BS 2 completed
Thu Mar  6 03:46:39 2025: BS 3 completed
Thu Mar  6 03:46:49 2025: BS 1 completed
Thu Mar  6 03:46:54 2025: BS 2 completed
Thu Mar  6 03:46:59 2025: BS 3 completed
Thu Mar  6 03:47:09 2025: BS 1 completed
Thu Mar  6 03:47:14 2025: BS 2 completed
Thu Mar  6 03:47:19 2025: BS 3 completed
Thu Mar  6 03:47:29 2025: BS 1 completed
Thu Mar  6 03:47:34 2025: BS 2 completed
Thu Mar  6 03:47:38 2025: BS 3 completed
Thu Mar  6 03:47:48 2025: BS 1 completed
Thu Mar  6 03:47:53 2025: BS 2 completed
Thu Mar  6 03:47:58 2025: BS 3 completed
Thu Mar  6 03:48:08 2025: BS 1 completed
Thu Mar  6 03:48:13 2025: BS 2 completed
Thu Mar  6 03:48:18 2025: BS 3 completed
Thu Mar  6 03:48:28 2025: BS 1 completed
Thu Mar  6 03:48:33 2025: BS 2 completed
Thu Mar  6 03:48:38 2025: BS 3 completed
Thu Mar  6 03:48:48 2025: BS 1 completed
Thu Mar  6 03:48:53 2025: BS 2 completed
Thu Mar  6 03:48:58 2025: BS 3 completed
Thu Mar  6 03:49:08 2025: BS 1 completed
Thu Mar  6 03:49:13 2025: BS 2 completed
Thu Mar  6 03:49:18 2025: BS 3 completed
Thu Mar  6 03:49:28 2025: BS 1 completed
Thu Mar  6 03:49:33 2025: BS 2 completed
Thu Mar  6 03:49:37 2025: BS 3 completed
Thu Mar  6 03:49:47 2025: BS 1 completed
Thu Mar  6 03:49:52 2025: BS 2 completed
Thu Mar  6 03:49:57 2025: BS 3 completed
Thu Mar  6 03:50:07 2025: BS 1 completed
Thu Mar  6 03:50:12 2025: BS 2 completed
Thu Mar  6 03:50:17 2025: BS 3 completed
Thu Mar  6 03:50:27 2025: BS 1 completed
Thu Mar  6 03:50:32 2025: BS 2 completed
Thu Mar  6 03:50:37 2025: BS 3 completed
Thu Mar  6 03:50:47 2025: BS 1 completed
Thu Mar  6 03:50:52 2025: BS 2 completed
Thu Mar  6 03:50:57 2025: BS 3 completed
Thu Mar  6 03:51:07 2025: BS 1 completed
Thu Mar  6 03:51:12 2025: BS 2 completed
Thu Mar  6 03:51:17 2025: BS 3 completed
Thu Mar  6 03:51:27 2025: BS 1 completed
Thu Mar  6 03:51:32 2025: BS 2 completed
Thu Mar  6 03:51:36 2025: BS 3 completed
Thu Mar  6 03:51:46 2025: BS 1 completed
Thu Mar  6 03:51:51 2025: BS 2 completed
Thu Mar  6 03:51:56 2025: BS 3 completed
Thu Mar  6 03:52:06 2025: BS 1 completed
Thu Mar  6 03:52:11 2025: BS 2 completed
Thu Mar  6 03:52:16 2025: BS 3 completed
Thu Mar  6 03:52:26 2025: BS 1 completed
Thu Mar  6 03:52:31 2025: BS 2 completed
Thu Mar  6 03:52:36 2025: BS 3 completed
Thu Mar  6 03:52:46 2025: BS 1 completed
Thu Mar  6 03:52:51 2025: BS 2 completed
Thu Mar  6 03:52:56 2025: BS 3 completed
Thu Mar  6 03:53:06 2025: BS 1 completed
Thu Mar  6 03:53:11 2025: BS 2 completed
Thu Mar  6 03:53:16 2025: BS 3 completed
Thu Mar  6 03:53:26 2025: BS 1 completed
Thu Mar  6 03:53:31 2025: BS 2 completed
Thu Mar  6 03:53:36 2025: BS 3 completed
Thu Mar  6 03:53:45 2025: BS 1 completed
Thu Mar  6 03:53:50 2025: BS 2 completed
Thu Mar  6 03:53:55 2025: BS 3 completed
Thu Mar  6 03:54:05 2025: BS 1 completed
Thu Mar  6 03:54:10 2025: BS 2 completed
Thu Mar  6 03:54:15 2025: BS 3 completed
Thu Mar  6 03:54:25 2025: BS 1 completed
Thu Mar  6 03:54:30 2025: BS 2 completed
Thu Mar  6 03:54:35 2025: BS 3 completed
Thu Mar  6 03:54:45 2025: BS 1 completed
Thu Mar  6 03:54:50 2025: BS 2 completed
Thu Mar  6 03:54:55 2025: BS 3 completed
Thu Mar  6 03:55:05 2025: BS 1 completed
Thu Mar  6 03:55:10 2025: BS 2 completed
Thu Mar  6 03:55:15 2025: BS 3 completed
Thu Mar  6 03:55:25 2025: BS 1 completed
Thu Mar  6 03:55:30 2025: BS 2 completed
Thu Mar  6 03:55:35 2025: BS 3 completed
Thu Mar  6 03:55:44 2025: BS 1 completed
Thu Mar  6 03:55:49 2025: BS 2 completed
Thu Mar  6 03:55:54 2025: BS 3 completed
Thu Mar  6 03:56:04 2025: BS 1 completed
Thu Mar  6 03:56:09 2025: BS 2 completed
Thu Mar  6 03:56:14 2025: BS 3 completed
Thu Mar  6 03:56:24 2025: BS 1 completed
Thu Mar  6 03:56:29 2025: BS 2 completed
Thu Mar  6 03:56:34 2025: BS 3 completed
Thu Mar  6 03:56:44 2025: BS 1 completed
Thu Mar  6 03:56:49 2025: BS 2 completed
Thu Mar  6 03:56:54 2025: BS 3 completed
Thu Mar  6 03:57:04 2025: BS 1 completed
Thu Mar  6 03:57:09 2025: BS 2 completed
Thu Mar  6 03:57:14 2025: BS 3 completed
Thu Mar  6 03:57:24 2025: BS 1 completed
Thu Mar  6 03:57:29 2025: BS 2 completed
Thu Mar  6 03:57:34 2025: BS 3 completed
Thu Mar  6 03:57:43 2025: BS 1 completed
Thu Mar  6 03:57:48 2025: BS 2 completed
Thu Mar  6 03:57:53 2025: BS 3 completed
Thu Mar  6 03:58:03 2025: BS 1 completed
Thu Mar  6 03:58:08 2025: BS 2 completed
Thu Mar  6 03:58:13 2025: BS 3 completed
Thu Mar  6 03:58:23 2025: BS 1 completed
Thu Mar  6 03:58:28 2025: BS 2 completed
Thu Mar  6 03:58:33 2025: BS 3 completed
Thu Mar  6 03:58:43 2025: BS 1 completed
Thu Mar  6 03:58:48 2025: BS 2 completed
Thu Mar  6 03:58:53 2025: BS 3 completed
Thu Mar  6 03:59:03 2025: BS 1 completed
Thu Mar  6 03:59:08 2025: BS 2 completed
Thu Mar  6 03:59:13 2025: BS 3 completed
Thu Mar  6 03:59:23 2025: BS 1 completed
Thu Mar  6 03:59:28 2025: BS 2 completed
Thu Mar  6 03:59:33 2025: BS 3 completed
Thu Mar  6 03:59:43 2025: BS 1 completed
Thu Mar  6 03:59:47 2025: BS 2 completed
Thu Mar  6 03:59:52 2025: BS 3 completed
Thu Mar  6 04:00:02 2025: BS 1 completed
Thu Mar  6 04:00:07 2025: BS 2 completed
Thu Mar  6 04:00:12 2025: BS 3 completed
Thu Mar  6 04:00:22 2025: BS 1 completed
Thu Mar  6 04:00:27 2025: BS 2 completed
Thu Mar  6 04:00:32 2025: BS 3 completed
Thu Mar  6 04:00:42 2025: BS 1 completed
Thu Mar  6 04:00:47 2025: BS 2 completed
Thu Mar  6 04:00:52 2025: BS 3 completed
Thu Mar  6 04:01:02 2025: BS 1 completed
Thu Mar  6 04:01:07 2025: BS 2 completed
Thu Mar  6 04:01:12 2025: BS 3 completed
Thu Mar  6 04:01:22 2025: BS 1 completed
Thu Mar  6 04:01:27 2025: BS 2 completed
Thu Mar  6 04:01:32 2025: BS 3 completed
Thu Mar  6 04:01:42 2025: BS 1 completed
Thu Mar  6 04:01:47 2025: BS 2 completed
Thu Mar  6 04:01:52 2025: BS 3 completed
Thu Mar  6 04:02:01 2025: BS 1 completed
Thu Mar  6 04:02:06 2025: BS 2 completed
Thu Mar  6 04:02:11 2025: BS 3 completed
Thu Mar  6 04:02:21 2025: BS 1 completed
Thu Mar  6 04:02:26 2025: BS 2 completed
Thu Mar  6 04:02:31 2025: BS 3 completed
Thu Mar  6 04:02:41 2025: BS 1 completed
Thu Mar  6 04:02:46 2025: BS 2 completed
Thu Mar  6 04:02:51 2025: BS 3 completed
Thu Mar  6 04:03:01 2025: BS 1 completed
Thu Mar  6 04:03:06 2025: BS 2 completed
Thu Mar  6 04:03:11 2025: BS 3 completed
Thu Mar  6 04:03:21 2025: BS 1 completed
Thu Mar  6 04:03:26 2025: BS 2 completed
Thu Mar  6 04:03:31 2025: BS 3 completed
Thu Mar  6 04:03:41 2025: BS 1 completed
Thu Mar  6 04:03:46 2025: BS 2 completed
Thu Mar  6 04:03:51 2025: BS 3 completed
Thu Mar  6 04:04:01 2025: BS 1 completed
Thu Mar  6 04:04:05 2025: BS 2 completed
Thu Mar  6 04:04:10 2025: BS 3 completed
Thu Mar  6 04:04:20 2025: BS 1 completed
Thu Mar  6 04:04:25 2025: BS 2 completed
Thu Mar  6 04:04:30 2025: BS 3 completed
Thu Mar  6 04:04:40 2025: BS 1 completed
Thu Mar  6 04:04:45 2025: BS 2 completed
Thu Mar  6 04:04:50 2025: BS 3 completed
Thu Mar  6 04:05:00 2025: BS 1 completed
Thu Mar  6 04:05:05 2025: BS 2 completed
Thu Mar  6 04:05:10 2025: BS 3 completed
Thu Mar  6 04:05:20 2025: BS 1 completed
Thu Mar  6 04:05:25 2025: BS 2 completed
Thu Mar  6 04:05:30 2025: BS 3 completed
Thu Mar  6 04:05:40 2025: BS 1 completed
Thu Mar  6 04:05:45 2025: BS 2 completed
Thu Mar  6 04:05:50 2025: BS 3 completed
Thu Mar  6 04:06:00 2025: BS 1 completed
Thu Mar  6 04:06:05 2025: BS 2 completed
Thu Mar  6 04:06:10 2025: BS 3 completed
Thu Mar  6 04:06:19 2025: BS 1 completed
Thu Mar  6 04:06:24 2025: BS 2 completed
Thu Mar  6 04:06:29 2025: BS 3 completed
Thu Mar  6 04:06:39 2025: BS 1 completed
Thu Mar  6 04:06:44 2025: BS 2 completed
Thu Mar  6 04:06:49 2025: BS 3 completed
Thu Mar  6 04:06:59 2025: BS 1 completed
Thu Mar  6 04:07:04 2025: BS 2 completed
Thu Mar  6 04:07:09 2025: BS 3 completed
Thu Mar  6 04:07:19 2025: BS 1 completed
Thu Mar  6 04:07:24 2025: BS 2 completed
Thu Mar  6 04:07:29 2025: BS 3 completed
Thu Mar  6 04:07:39 2025: BS 1 completed
Thu Mar  6 04:07:44 2025: BS 2 completed
Thu Mar  6 04:07:49 2025: BS 3 completed
Thu Mar  6 04:07:59 2025: BS 1 completed
Thu Mar  6 04:08:04 2025: BS 2 completed
Thu Mar  6 04:08:09 2025: BS 3 completed
Thu Mar  6 04:08:19 2025: BS 1 completed
Thu Mar  6 04:08:23 2025: BS 2 completed
Thu Mar  6 04:08:28 2025: BS 3 completed
Thu Mar  6 04:08:38 2025: BS 1 completed
Thu Mar  6 04:08:43 2025: BS 2 completed
Thu Mar  6 04:08:48 2025: BS 3 completed
Thu Mar  6 04:08:58 2025: BS 1 completed
Thu Mar  6 04:09:03 2025: BS 2 completed
Thu Mar  6 04:09:08 2025: BS 3 completed
Thu Mar  6 04:09:18 2025: BS 1 completed
Thu Mar  6 04:09:23 2025: BS 2 completed
Thu Mar  6 04:09:28 2025: BS 3 completed
Thu Mar  6 04:09:38 2025: BS 1 completed
Thu Mar  6 04:09:43 2025: BS 2 completed
Thu Mar  6 04:09:48 2025: BS 3 completed
Thu Mar  6 04:09:58 2025: BS 1 completed
Thu Mar  6 04:10:03 2025: BS 2 completed
Thu Mar  6 04:10:08 2025: BS 3 completed
Thu Mar  6 04:10:18 2025: BS 1 completed
Thu Mar  6 04:10:23 2025: BS 2 completed
Thu Mar  6 04:10:28 2025: BS 3 completed
Thu Mar  6 04:10:37 2025: BS 1 completed
Thu Mar  6 04:10:42 2025: BS 2 completed
Thu Mar  6 04:10:47 2025: BS 3 completed
Thu Mar  6 04:10:57 2025: BS 1 completed
Thu Mar  6 04:11:02 2025: BS 2 completed
Thu Mar  6 04:11:07 2025: BS 3 completed
Thu Mar  6 04:11:17 2025: BS 1 completed
Thu Mar  6 04:11:22 2025: BS 2 completed
Thu Mar  6 04:11:27 2025: BS 3 completed
Thu Mar  6 04:11:37 2025: BS 1 completed
Thu Mar  6 04:11:42 2025: BS 2 completed
Thu Mar  6 04:11:47 2025: BS 3 completed
Thu Mar  6 04:11:57 2025: BS 1 completed
Thu Mar  6 04:12:02 2025: BS 2 completed
Thu Mar  6 04:12:07 2025: BS 3 completed
Thu Mar  6 04:12:17 2025: BS 1 completed
Thu Mar  6 04:12:22 2025: BS 2 completed
Thu Mar  6 04:12:27 2025: BS 3 completed
Thu Mar  6 04:12:37 2025: BS 1 completed
Thu Mar  6 04:12:42 2025: BS 2 completed
Thu Mar  6 04:12:47 2025: BS 3 completed
Thu Mar  6 04:12:56 2025: BS 1 completed
Thu Mar  6 04:13:01 2025: BS 2 completed
Thu Mar  6 04:13:06 2025: BS 3 completed
Thu Mar  6 04:13:16 2025: BS 1 completed
Thu Mar  6 04:13:21 2025: BS 2 completed
Thu Mar  6 04:13:26 2025: BS 3 completed
Thu Mar  6 04:13:36 2025: BS 1 completed
Thu Mar  6 04:13:41 2025: BS 2 completed
Thu Mar  6 04:13:46 2025: BS 3 completed
Thu Mar  6 04:13:56 2025: BS 1 completed
Thu Mar  6 04:14:01 2025: BS 2 completed
Thu Mar  6 04:14:06 2025: BS 3 completed
Thu Mar  6 04:14:16 2025: BS 1 completed
Thu Mar  6 04:14:21 2025: BS 2 completed
Thu Mar  6 04:14:26 2025: BS 3 completed
Thu Mar  6 04:14:36 2025: BS 1 completed
Thu Mar  6 04:14:41 2025: BS 2 completed
Thu Mar  6 04:14:46 2025: BS 3 completed
Thu Mar  6 04:14:56 2025: BS 1 completed
Thu Mar  6 04:15:01 2025: BS 2 completed
Thu Mar  6 04:15:05 2025: BS 3 completed
Thu Mar  6 04:15:15 2025: BS 1 completed
Thu Mar  6 04:15:20 2025: BS 2 completed
Thu Mar  6 04:15:25 2025: BS 3 completed
Thu Mar  6 04:15:35 2025: BS 1 completed
Thu Mar  6 04:15:40 2025: BS 2 completed
Thu Mar  6 04:15:45 2025: BS 3 completed
Thu Mar  6 04:15:55 2025: BS 1 completed
Thu Mar  6 04:16:00 2025: BS 2 completed
Thu Mar  6 04:16:05 2025: BS 3 completed
Thu Mar  6 04:16:15 2025: BS 1 completed
Thu Mar  6 04:16:20 2025: BS 2 completed
Thu Mar  6 04:16:25 2025: BS 3 completed
Thu Mar  6 04:16:35 2025: BS 1 completed
Thu Mar  6 04:16:40 2025: BS 2 completed
Thu Mar  6 04:16:45 2025: BS 3 completed
Thu Mar  6 04:16:55 2025: BS 1 completed
Thu Mar  6 04:17:00 2025: BS 2 completed
Thu Mar  6 04:17:05 2025: BS 3 completed
Thu Mar  6 04:17:15 2025: BS 1 completed
Thu Mar  6 04:17:20 2025: BS 2 completed
Thu Mar  6 04:17:24 2025: BS 3 completed
Thu Mar  6 04:17:34 2025: BS 1 completed
Thu Mar  6 04:17:39 2025: BS 2 completed
Thu Mar  6 04:17:44 2025: BS 3 completed
Thu Mar  6 04:17:54 2025: BS 1 completed
Thu Mar  6 04:17:59 2025: BS 2 completed
Thu Mar  6 04:18:04 2025: BS 3 completed
Thu Mar  6 04:18:14 2025: BS 1 completed
Thu Mar  6 04:18:19 2025: BS 2 completed
Thu Mar  6 04:18:24 2025: BS 3 completed
Thu Mar  6 04:18:34 2025: BS 1 completed
Thu Mar  6 04:18:39 2025: BS 2 completed
Thu Mar  6 04:18:44 2025: BS 3 completed
Thu Mar  6 04:18:54 2025: BS 1 completed
Thu Mar  6 04:18:59 2025: BS 2 completed
Thu Mar  6 04:19:04 2025: BS 3 completed
Thu Mar  6 04:19:14 2025: BS 1 completed
Thu Mar  6 04:19:19 2025: BS 2 completed
Thu Mar  6 04:19:24 2025: BS 3 completed
Thu Mar  6 04:19:34 2025: BS 1 completed
Thu Mar  6 04:19:39 2025: BS 2 completed
Thu Mar  6 04:19:43 2025: BS 3 completed
Thu Mar  6 04:19:53 2025: BS 1 completed
Thu Mar  6 04:19:58 2025: BS 2 completed
Thu Mar  6 04:20:03 2025: BS 3 completed
Thu Mar  6 04:20:13 2025: BS 1 completed
Thu Mar  6 04:20:18 2025: BS 2 completed
Thu Mar  6 04:20:23 2025: BS 3 completed
Thu Mar  6 04:20:33 2025: BS 1 completed
Thu Mar  6 04:20:38 2025: BS 2 completed
Thu Mar  6 04:20:43 2025: BS 3 completed
Thu Mar  6 04:20:53 2025: BS 1 completed
Thu Mar  6 04:20:58 2025: BS 2 completed
Thu Mar  6 04:21:03 2025: BS 3 completed
Thu Mar  6 04:21:13 2025: BS 1 completed
Thu Mar  6 04:21:18 2025: BS 2 completed
Thu Mar  6 04:21:23 2025: BS 3 completed
Thu Mar  6 04:21:33 2025: BS 1 completed
Thu Mar  6 04:21:38 2025: BS 2 completed
Thu Mar  6 04:21:43 2025: BS 3 completed
Thu Mar  6 04:21:53 2025: BS 1 completed
Thu Mar  6 04:21:58 2025: BS 2 completed
Thu Mar  6 04:22:02 2025: BS 3 completed
Thu Mar  6 04:22:12 2025: BS 1 completed
Thu Mar  6 04:22:17 2025: BS 2 completed
Thu Mar  6 04:22:22 2025: BS 3 completed
Thu Mar  6 04:22:32 2025: BS 1 completed
Thu Mar  6 04:22:37 2025: BS 2 completed
Thu Mar  6 04:22:42 2025: BS 3 completed
Thu Mar  6 04:22:52 2025: BS 1 completed
Thu Mar  6 04:22:57 2025: BS 2 completed
Thu Mar  6 04:23:02 2025: BS 3 completed
Thu Mar  6 04:23:12 2025: BS 1 completed
Thu Mar  6 04:23:17 2025: BS 2 completed
Thu Mar  6 04:23:22 2025: BS 3 completed
Thu Mar  6 04:23:32 2025: BS 1 completed
Thu Mar  6 04:23:37 2025: BS 2 completed
Thu Mar  6 04:23:42 2025: BS 3 completed
Thu Mar  6 04:23:52 2025: BS 1 completed
Thu Mar  6 04:23:57 2025: BS 2 completed
Thu Mar  6 04:24:02 2025: BS 3 completed
Thu Mar  6 04:24:12 2025: BS 1 completed
Thu Mar  6 04:24:17 2025: BS 2 completed
Thu Mar  6 04:24:22 2025: BS 3 completed
Thu Mar  6 04:24:31 2025: BS 1 completed
Thu Mar  6 04:24:36 2025: BS 2 completed
Thu Mar  6 04:24:41 2025: BS 3 completed
Thu Mar  6 04:24:51 2025: BS 1 completed
Thu Mar  6 04:24:56 2025: BS 2 completed
Thu Mar  6 04:25:01 2025: BS 3 completed
Thu Mar  6 04:25:11 2025: BS 1 completed
Thu Mar  6 04:25:16 2025: BS 2 completed
Thu Mar  6 04:25:21 2025: BS 3 completed
Thu Mar  6 04:25:31 2025: BS 1 completed
Thu Mar  6 04:25:36 2025: BS 2 completed
Thu Mar  6 04:25:41 2025: BS 3 completed
Thu Mar  6 04:25:51 2025: BS 1 completed
Thu Mar  6 04:25:56 2025: BS 2 completed
Thu Mar  6 04:26:01 2025: BS 3 completed
Thu Mar  6 04:26:11 2025: BS 1 completed
Thu Mar  6 04:26:16 2025: BS 2 completed
Thu Mar  6 04:26:21 2025: BS 3 completed
Thu Mar  6 04:26:31 2025: BS 1 completed
Thu Mar  6 04:26:36 2025: BS 2 completed
Thu Mar  6 04:26:41 2025: BS 3 completed
Thu Mar  6 04:26:50 2025: BS 1 completed
Thu Mar  6 04:26:55 2025: BS 2 completed
Thu Mar  6 04:27:00 2025: BS 3 completed
Thu Mar  6 04:27:10 2025: BS 1 completed
Thu Mar  6 04:27:15 2025: BS 2 completed
Thu Mar  6 04:27:20 2025: BS 3 completed
Thu Mar  6 04:27:30 2025: BS 1 completed
Thu Mar  6 04:27:35 2025: BS 2 completed
Thu Mar  6 04:27:40 2025: BS 3 completed
Thu Mar  6 04:27:50 2025: BS 1 completed
Thu Mar  6 04:27:55 2025: BS 2 completed
Thu Mar  6 04:28:00 2025: BS 3 completed
Thu Mar  6 04:28:10 2025: BS 1 completed
Thu Mar  6 04:28:15 2025: BS 2 completed
Thu Mar  6 04:28:20 2025: BS 3 completed
Thu Mar  6 04:28:30 2025: BS 1 completed
Thu Mar  6 04:28:35 2025: BS 2 completed
Thu Mar  6 04:28:40 2025: BS 3 completed
Thu Mar  6 04:28:50 2025: BS 1 completed
Thu Mar  6 04:28:55 2025: BS 2 completed
Thu Mar  6 04:29:00 2025: BS 3 completed
Thu Mar  6 04:29:10 2025: BS 1 completed
Thu Mar  6 04:29:15 2025: BS 2 completed
Thu Mar  6 04:29:19 2025: BS 3 completed
Thu Mar  6 04:29:29 2025: BS 1 completed
Thu Mar  6 04:29:34 2025: BS 2 completed
Thu Mar  6 04:29:39 2025: BS 3 completed
Thu Mar  6 04:29:49 2025: BS 1 completed
Thu Mar  6 04:29:54 2025: BS 2 completed
Thu Mar  6 04:29:59 2025: BS 3 completed
Thu Mar  6 04:30:09 2025: BS 1 completed
Thu Mar  6 04:30:14 2025: BS 2 completed
Thu Mar  6 04:30:19 2025: BS 3 completed
Thu Mar  6 04:30:29 2025: BS 1 completed
Thu Mar  6 04:30:34 2025: BS 2 completed
Thu Mar  6 04:30:39 2025: BS 3 completed
Thu Mar  6 04:30:49 2025: BS 1 completed
Thu Mar  6 04:30:54 2025: BS 2 completed
Thu Mar  6 04:30:59 2025: BS 3 completed
Thu Mar  6 04:31:09 2025: BS 1 completed
Thu Mar  6 04:31:14 2025: BS 2 completed
Thu Mar  6 04:31:19 2025: BS 3 completed
Thu Mar  6 04:31:29 2025: BS 1 completed
Thu Mar  6 04:31:34 2025: BS 2 completed
Thu Mar  6 04:31:39 2025: BS 3 completed
Thu Mar  6 04:31:48 2025: BS 1 completed
Thu Mar  6 04:31:53 2025: BS 2 completed
Thu Mar  6 04:31:58 2025: BS 3 completed
Thu Mar  6 04:32:08 2025: BS 1 completed
Thu Mar  6 04:32:13 2025: BS 2 completed
Thu Mar  6 04:32:18 2025: BS 3 completed
Thu Mar  6 04:32:28 2025: BS 1 completed
Thu Mar  6 04:32:33 2025: BS 2 completed
Thu Mar  6 04:32:38 2025: BS 3 completed
Thu Mar  6 04:32:48 2025: BS 1 completed
Thu Mar  6 04:32:53 2025: BS 2 completed
Thu Mar  6 04:32:58 2025: BS 3 completed
Thu Mar  6 04:33:08 2025: BS 1 completed
Thu Mar  6 04:33:13 2025: BS 2 completed
Thu Mar  6 04:33:18 2025: BS 3 completed
Thu Mar  6 04:33:28 2025: BS 1 completed
Thu Mar  6 04:33:33 2025: BS 2 completed
Thu Mar  6 04:33:38 2025: BS 3 completed
Thu Mar  6 04:33:48 2025: BS 1 completed
Thu Mar  6 04:33:53 2025: BS 2 completed
Thu Mar  6 04:33:58 2025: BS 3 completed
Thu Mar  6 04:34:08 2025: BS 1 completed
Thu Mar  6 04:34:13 2025: BS 2 completed
Thu Mar  6 04:34:17 2025: BS 3 completed
Thu Mar  6 04:34:27 2025: BS 1 completed
Thu Mar  6 04:34:32 2025: BS 2 completed
Thu Mar  6 04:34:37 2025: BS 3 completed
Thu Mar  6 04:34:47 2025: BS 1 completed
Thu Mar  6 04:34:52 2025: BS 2 completed
Thu Mar  6 04:34:57 2025: BS 3 completed
Thu Mar  6 04:35:07 2025: BS 1 completed
Thu Mar  6 04:35:12 2025: BS 2 completed
Thu Mar  6 04:35:17 2025: BS 3 completed
Thu Mar  6 04:35:27 2025: BS 1 completed
Thu Mar  6 04:35:32 2025: BS 2 completed
Thu Mar  6 04:35:37 2025: BS 3 completed
Thu Mar  6 04:35:47 2025: BS 1 completed
Thu Mar  6 04:35:52 2025: BS 2 completed
Thu Mar  6 04:35:57 2025: BS 3 completed
Thu Mar  6 04:36:07 2025: BS 1 completed
Thu Mar  6 04:36:12 2025: BS 2 completed
Thu Mar  6 04:36:17 2025: BS 3 completed
Thu Mar  6 04:36:27 2025: BS 1 completed
Thu Mar  6 04:36:32 2025: BS 2 completed
Thu Mar  6 04:36:37 2025: BS 3 completed
Thu Mar  6 04:36:47 2025: BS 1 completed
Thu Mar  6 04:36:51 2025: BS 2 completed
Thu Mar  6 04:36:56 2025: BS 3 completed
Thu Mar  6 04:37:06 2025: BS 1 completed
Thu Mar  6 04:37:11 2025: BS 2 completed
Thu Mar  6 04:37:16 2025: BS 3 completed
Thu Mar  6 04:37:26 2025: BS 1 completed
Thu Mar  6 04:37:31 2025: BS 2 completed
Thu Mar  6 04:37:36 2025: BS 3 completed
Thu Mar  6 04:37:46 2025: BS 1 completed
Thu Mar  6 04:37:51 2025: BS 2 completed
Thu Mar  6 04:37:56 2025: BS 3 completed
Thu Mar  6 04:38:06 2025: BS 1 completed
Thu Mar  6 04:38:11 2025: BS 2 completed
Thu Mar  6 04:38:16 2025: BS 3 completed
Thu Mar  6 04:38:26 2025: BS 1 completed
Thu Mar  6 04:38:31 2025: BS 2 completed
Thu Mar  6 04:38:36 2025: BS 3 completed
Thu Mar  6 04:38:46 2025: BS 1 completed
Thu Mar  6 04:38:51 2025: BS 2 completed
Thu Mar  6 04:38:56 2025: BS 3 completed
Thu Mar  6 04:39:06 2025: BS 1 completed
Thu Mar  6 04:39:11 2025: BS 2 completed
Thu Mar  6 04:39:16 2025: BS 3 completed
Thu Mar  6 04:39:26 2025: BS 1 completed
Thu Mar  6 04:39:30 2025: BS 2 completed
Thu Mar  6 04:39:35 2025: BS 3 completed
Thu Mar  6 04:39:45 2025: BS 1 completed
Thu Mar  6 04:39:50 2025: BS 2 completed
Thu Mar  6 04:39:55 2025: BS 3 completed
Thu Mar  6 04:40:05 2025: BS 1 completed
Thu Mar  6 04:40:10 2025: BS 2 completed
Thu Mar  6 04:40:15 2025: BS 3 completed
Thu Mar  6 04:40:25 2025: BS 1 completed
Thu Mar  6 04:40:30 2025: BS 2 completed
Thu Mar  6 04:40:35 2025: BS 3 completed
Thu Mar  6 04:40:45 2025: BS 1 completed
Thu Mar  6 04:40:50 2025: BS 2 completed
Thu Mar  6 04:40:55 2025: BS 3 completed
Thu Mar  6 04:41:05 2025: BS 1 completed
Thu Mar  6 04:41:10 2025: BS 2 completed
Thu Mar  6 04:41:15 2025: BS 3 completed
Thu Mar  6 04:41:25 2025: BS 1 completed
Thu Mar  6 04:41:30 2025: BS 2 completed
Thu Mar  6 04:41:35 2025: BS 3 completed
Thu Mar  6 04:41:45 2025: BS 1 completed
Thu Mar  6 04:41:50 2025: BS 2 completed
Thu Mar  6 04:41:55 2025: BS 3 completed
Thu Mar  6 04:42:05 2025: BS 1 completed
Thu Mar  6 04:42:09 2025: BS 2 completed
Thu Mar  6 04:42:14 2025: BS 3 completed
Thu Mar  6 04:42:24 2025: BS 1 completed
Thu Mar  6 04:42:29 2025: BS 2 completed
Thu Mar  6 04:42:34 2025: BS 3 completed
Thu Mar  6 04:42:44 2025: BS 1 completed
Thu Mar  6 04:42:49 2025: BS 2 completed
Thu Mar  6 04:42:54 2025: BS 3 completed
Thu Mar  6 04:43:04 2025: BS 1 completed
Thu Mar  6 04:43:09 2025: BS 2 completed
Thu Mar  6 04:43:14 2025: BS 3 completed
Thu Mar  6 04:43:24 2025: BS 1 completed
Thu Mar  6 04:43:29 2025: BS 2 completed
Thu Mar  6 04:43:34 2025: BS 3 completed
Thu Mar  6 04:43:44 2025: BS 1 completed
Thu Mar  6 04:43:49 2025: BS 2 completed
Thu Mar  6 04:43:54 2025: BS 3 completed
Thu Mar  6 04:44:04 2025: BS 1 completed
Thu Mar  6 04:44:09 2025: BS 2 completed
Thu Mar  6 04:44:14 2025: BS 3 completed
Thu Mar  6 04:44:24 2025: BS 1 completed
Thu Mar  6 04:44:29 2025: BS 2 completed
Thu Mar  6 04:44:34 2025: BS 3 completed
Thu Mar  6 04:44:44 2025: BS 1 completed
Thu Mar  6 04:44:48 2025: BS 2 completed
Thu Mar  6 04:44:53 2025: BS 3 completed
Thu Mar  6 04:45:03 2025: BS 1 completed
Thu Mar  6 04:45:08 2025: BS 2 completed
Thu Mar  6 04:45:13 2025: BS 3 completed
Thu Mar  6 04:45:23 2025: BS 1 completed
Thu Mar  6 04:45:28 2025: BS 2 completed
Thu Mar  6 04:45:33 2025: BS 3 completed
Thu Mar  6 04:45:43 2025: BS 1 completed
Thu Mar  6 04:45:48 2025: BS 2 completed
Thu Mar  6 04:45:53 2025: BS 3 completed
Thu Mar  6 04:46:03 2025: BS 1 completed
Thu Mar  6 04:46:08 2025: BS 2 completed
Thu Mar  6 04:46:13 2025: BS 3 completed
Thu Mar  6 04:46:23 2025: BS 1 completed
Thu Mar  6 04:46:28 2025: BS 2 completed
Thu Mar  6 04:46:33 2025: BS 3 completed
Thu Mar  6 04:46:43 2025: BS 1 completed
Thu Mar  6 04:46:48 2025: BS 2 completed
Thu Mar  6 04:46:53 2025: BS 3 completed
Thu Mar  6 04:47:03 2025: BS 1 completed
Thu Mar  6 04:47:08 2025: BS 2 completed
Thu Mar  6 04:47:13 2025: BS 3 completed
Thu Mar  6 04:47:23 2025: BS 1 completed
Thu Mar  6 04:47:28 2025: BS 2 completed
Thu Mar  6 04:47:32 2025: BS 3 completed
Thu Mar  6 04:47:42 2025: BS 1 completed
Thu Mar  6 04:47:47 2025: BS 2 completed
Thu Mar  6 04:47:52 2025: BS 3 completed
Thu Mar  6 04:48:02 2025: BS 1 completed
Thu Mar  6 04:48:07 2025: BS 2 completed
Thu Mar  6 04:48:12 2025: BS 3 completed
Thu Mar  6 04:48:22 2025: BS 1 completed
Thu Mar  6 04:48:27 2025: BS 2 completed
Thu Mar  6 04:48:32 2025: BS 3 completed
Thu Mar  6 04:48:42 2025: BS 1 completed
Thu Mar  6 04:48:47 2025: BS 2 completed
Thu Mar  6 04:48:52 2025: BS 3 completed
Thu Mar  6 04:49:02 2025: BS 1 completed
Thu Mar  6 04:49:07 2025: BS 2 completed
Thu Mar  6 04:49:12 2025: BS 3 completed
Thu Mar  6 04:49:22 2025: BS 1 completed
Thu Mar  6 04:49:27 2025: BS 2 completed
Thu Mar  6 04:49:32 2025: BS 3 completed
Thu Mar  6 04:49:42 2025: BS 1 completed
Thu Mar  6 04:49:47 2025: BS 2 completed
Thu Mar  6 04:49:52 2025: BS 3 completed
Thu Mar  6 04:50:02 2025: BS 1 completed
Thu Mar  6 04:50:07 2025: BS 2 completed
Thu Mar  6 04:50:12 2025: BS 3 completed
Thu Mar  6 04:50:21 2025: BS 1 completed
Thu Mar  6 04:50:26 2025: BS 2 completed
Thu Mar  6 04:50:31 2025: BS 3 completed
Thu Mar  6 04:50:41 2025: BS 1 completed
Thu Mar  6 04:50:46 2025: BS 2 completed
Thu Mar  6 04:50:51 2025: BS 3 completed
Thu Mar  6 04:51:01 2025: BS 1 completed
Thu Mar  6 04:51:06 2025: BS 2 completed
Thu Mar  6 04:51:11 2025: BS 3 completed
Thu Mar  6 04:51:21 2025: BS 1 completed
Thu Mar  6 04:51:26 2025: BS 2 completed
Thu Mar  6 04:51:31 2025: BS 3 completed
Thu Mar  6 04:51:41 2025: BS 1 completed
Thu Mar  6 04:51:46 2025: BS 2 completed
Thu Mar  6 04:51:51 2025: BS 3 completed
Thu Mar  6 04:52:01 2025: BS 1 completed
Thu Mar  6 04:52:06 2025: BS 2 completed
Thu Mar  6 04:52:11 2025: BS 3 completed
Thu Mar  6 04:52:21 2025: BS 1 completed
Thu Mar  6 04:52:26 2025: BS 2 completed
Thu Mar  6 04:52:31 2025: BS 3 completed
Thu Mar  6 04:52:41 2025: BS 1 completed
Thu Mar  6 04:52:46 2025: BS 2 completed
Thu Mar  6 04:52:51 2025: BS 3 completed
Thu Mar  6 04:53:01 2025: BS 1 completed
Thu Mar  6 04:53:06 2025: BS 2 completed
Thu Mar  6 04:53:11 2025: BS 3 completed
Thu Mar  6 04:53:20 2025: BS 1 completed
Thu Mar  6 04:53:25 2025: BS 2 completed
Thu Mar  6 04:53:30 2025: BS 3 completed
Thu Mar  6 04:53:40 2025: BS 1 completed
Thu Mar  6 04:53:45 2025: BS 2 completed
Thu Mar  6 04:53:50 2025: BS 3 completed
Thu Mar  6 04:54:00 2025: BS 1 completed
Thu Mar  6 04:54:05 2025: BS 2 completed
Thu Mar  6 04:54:10 2025: BS 3 completed
Thu Mar  6 04:54:20 2025: BS 1 completed
Thu Mar  6 04:54:25 2025: BS 2 completed
Thu Mar  6 04:54:30 2025: BS 3 completed
Thu Mar  6 04:54:40 2025: BS 1 completed
Thu Mar  6 04:54:45 2025: BS 2 completed
Thu Mar  6 04:54:50 2025: BS 3 completed
Thu Mar  6 04:55:00 2025: BS 1 completed
Thu Mar  6 04:55:05 2025: BS 2 completed
Thu Mar  6 04:55:10 2025: BS 3 completed
Thu Mar  6 04:55:20 2025: BS 1 completed
Thu Mar  6 04:55:25 2025: BS 2 completed
Thu Mar  6 04:55:30 2025: BS 3 completed
Thu Mar  6 04:55:40 2025: BS 1 completed
Thu Mar  6 04:55:45 2025: BS 2 completed
Thu Mar  6 04:55:50 2025: BS 3 completed
Thu Mar  6 04:56:00 2025: BS 1 completed
Thu Mar  6 04:56:05 2025: BS 2 completed
Thu Mar  6 04:56:09 2025: BS 3 completed
Thu Mar  6 04:56:19 2025: BS 1 completed
Thu Mar  6 04:56:24 2025: BS 2 completed
Thu Mar  6 04:56:29 2025: BS 3 completed
Thu Mar  6 04:56:39 2025: BS 1 completed
Thu Mar  6 04:56:44 2025: BS 2 completed
Thu Mar  6 04:56:49 2025: BS 3 completed
Thu Mar  6 04:56:59 2025: BS 1 completed
Thu Mar  6 04:57:04 2025: BS 2 completed
Thu Mar  6 04:57:09 2025: BS 3 completed
Thu Mar  6 04:57:19 2025: BS 1 completed
Thu Mar  6 04:57:24 2025: BS 2 completed
Thu Mar  6 04:57:29 2025: BS 3 completed
Thu Mar  6 04:57:39 2025: BS 1 completed
Thu Mar  6 04:57:44 2025: BS 2 completed
Thu Mar  6 04:57:49 2025: BS 3 completed
Thu Mar  6 04:57:59 2025: BS 1 completed
Thu Mar  6 04:58:04 2025: BS 2 completed
Thu Mar  6 04:58:09 2025: BS 3 completed
Thu Mar  6 04:58:19 2025: BS 1 completed
Thu Mar  6 04:58:24 2025: BS 2 completed
Thu Mar  6 04:58:29 2025: BS 3 completed
Thu Mar  6 04:58:39 2025: BS 1 completed
Thu Mar  6 04:58:44 2025: BS 2 completed
Thu Mar  6 04:58:49 2025: BS 3 completed
Thu Mar  6 04:58:59 2025: BS 1 completed
Thu Mar  6 04:59:04 2025: BS 2 completed
Thu Mar  6 04:59:08 2025: BS 3 completed
Thu Mar  6 04:59:18 2025: BS 1 completed
Thu Mar  6 04:59:23 2025: BS 2 completed
Thu Mar  6 04:59:28 2025: BS 3 completed
Thu Mar  6 04:59:38 2025: BS 1 completed
Thu Mar  6 04:59:43 2025: BS 2 completed
Thu Mar  6 04:59:48 2025: BS 3 completed
Thu Mar  6 04:59:58 2025: BS 1 completed
Thu Mar  6 05:00:03 2025: BS 2 completed
Thu Mar  6 05:00:08 2025: BS 3 completed
Thu Mar  6 05:00:18 2025: BS 1 completed
Thu Mar  6 05:00:23 2025: BS 2 completed
Thu Mar  6 05:00:28 2025: BS 3 completed
Thu Mar  6 05:00:38 2025: BS 1 completed
Thu Mar  6 05:00:43 2025: BS 2 completed
Thu Mar  6 05:00:48 2025: BS 3 completed
Thu Mar  6 05:00:58 2025: BS 1 completed
Thu Mar  6 05:01:03 2025: BS 2 completed
Thu Mar  6 05:01:08 2025: BS 3 completed
Thu Mar  6 05:01:18 2025: BS 1 completed
Thu Mar  6 05:01:23 2025: BS 2 completed
Thu Mar  6 05:01:28 2025: BS 3 completed
Thu Mar  6 05:01:38 2025: BS 1 completed
Thu Mar  6 05:01:43 2025: BS 2 completed
Thu Mar  6 05:01:48 2025: BS 3 completed
Thu Mar  6 05:01:58 2025: BS 1 completed
Thu Mar  6 05:02:03 2025: BS 2 completed
Thu Mar  6 05:02:07 2025: BS 3 completed
Thu Mar  6 05:02:17 2025: BS 1 completed
Thu Mar  6 05:02:22 2025: BS 2 completed
Thu Mar  6 05:02:27 2025: BS 3 completed
Thu Mar  6 05:02:37 2025: BS 1 completed
Thu Mar  6 05:02:42 2025: BS 2 completed
Thu Mar  6 05:02:47 2025: BS 3 completed
Thu Mar  6 05:02:57 2025: BS 1 completed
Thu Mar  6 05:03:02 2025: BS 2 completed
Thu Mar  6 05:03:07 2025: BS 3 completed
Thu Mar  6 05:03:17 2025: BS 1 completed
Thu Mar  6 05:03:22 2025: BS 2 completed
Thu Mar  6 05:03:27 2025: BS 3 completed
Thu Mar  6 05:03:37 2025: BS 1 completed
Thu Mar  6 05:03:42 2025: BS 2 completed
Thu Mar  6 05:03:47 2025: BS 3 completed
Thu Mar  6 05:03:57 2025: BS 1 completed
Thu Mar  6 05:04:02 2025: BS 2 completed
Thu Mar  6 05:04:07 2025: BS 3 completed
Thu Mar  6 05:04:17 2025: BS 1 completed
Thu Mar  6 05:04:22 2025: BS 2 completed
Thu Mar  6 05:04:27 2025: BS 3 completed
Thu Mar  6 05:04:37 2025: BS 1 completed
Thu Mar  6 05:04:42 2025: BS 2 completed
Thu Mar  6 05:04:47 2025: BS 3 completed
Thu Mar  6 05:04:57 2025: BS 1 completed
Thu Mar  6 05:05:02 2025: BS 2 completed
Thu Mar  6 05:05:07 2025: BS 3 completed
Thu Mar  6 05:05:16 2025: BS 1 completed
Thu Mar  6 05:05:21 2025: BS 2 completed
Thu Mar  6 05:05:26 2025: BS 3 completed
Thu Mar  6 05:05:36 2025: BS 1 completed
Thu Mar  6 05:05:41 2025: BS 2 completed
Thu Mar  6 05:05:46 2025: BS 3 completed
Thu Mar  6 05:05:56 2025: BS 1 completed
Thu Mar  6 05:06:01 2025: BS 2 completed
Thu Mar  6 05:06:06 2025: BS 3 completed
Thu Mar  6 05:06:16 2025: BS 1 completed
Thu Mar  6 05:06:21 2025: BS 2 completed
Thu Mar  6 05:06:26 2025: BS 3 completed
Thu Mar  6 05:06:36 2025: BS 1 completed
Thu Mar  6 05:06:41 2025: BS 2 completed
Thu Mar  6 05:06:46 2025: BS 3 completed
Thu Mar  6 05:06:56 2025: BS 1 completed
Thu Mar  6 05:07:01 2025: BS 2 completed
Thu Mar  6 05:07:06 2025: BS 3 completed
Thu Mar  6 05:07:16 2025: BS 1 completed
Thu Mar  6 05:07:21 2025: BS 2 completed
Thu Mar  6 05:07:26 2025: BS 3 completed
Thu Mar  6 05:07:36 2025: BS 1 completed
Thu Mar  6 05:07:41 2025: BS 2 completed
Thu Mar  6 05:07:46 2025: BS 3 completed
Thu Mar  6 05:07:56 2025: BS 1 completed
Thu Mar  6 05:08:01 2025: BS 2 completed
Thu Mar  6 05:08:06 2025: BS 3 completed
Thu Mar  6 05:08:16 2025: BS 1 completed
Thu Mar  6 05:08:21 2025: BS 2 completed
Thu Mar  6 05:08:25 2025: BS 3 completed
Thu Mar  6 05:08:35 2025: BS 1 completed
Thu Mar  6 05:08:40 2025: BS 2 completed
Thu Mar  6 05:08:45 2025: BS 3 completed
Thu Mar  6 05:08:55 2025: BS 1 completed
Thu Mar  6 05:09:00 2025: BS 2 completed
Thu Mar  6 05:09:05 2025: BS 3 completed
Thu Mar  6 05:09:15 2025: BS 1 completed
Thu Mar  6 05:09:20 2025: BS 2 completed
Thu Mar  6 05:09:25 2025: BS 3 completed
Thu Mar  6 05:09:35 2025: BS 1 completed
Thu Mar  6 05:09:40 2025: BS 2 completed
Thu Mar  6 05:09:45 2025: BS 3 completed
Thu Mar  6 05:09:55 2025: BS 1 completed
Thu Mar  6 05:10:00 2025: BS 2 completed
Thu Mar  6 05:10:05 2025: BS 3 completed
Thu Mar  6 05:10:15 2025: BS 1 completed
Thu Mar  6 05:10:20 2025: BS 2 completed
Thu Mar  6 05:10:25 2025: BS 3 completed
Thu Mar  6 05:10:35 2025: BS 1 completed
Thu Mar  6 05:10:40 2025: BS 2 completed
Thu Mar  6 05:10:45 2025: BS 3 completed
Thu Mar  6 05:10:55 2025: BS 1 completed
Thu Mar  6 05:11:00 2025: BS 2 completed
Thu Mar  6 05:11:05 2025: BS 3 completed
Thu Mar  6 05:11:15 2025: BS 1 completed
Thu Mar  6 05:11:20 2025: BS 2 completed
Thu Mar  6 05:11:25 2025: BS 3 completed
Thu Mar  6 05:11:35 2025: BS 1 completed
Thu Mar  6 05:11:40 2025: BS 2 completed
Thu Mar  6 05:11:44 2025: BS 3 completed
Thu Mar  6 05:11:54 2025: BS 1 completed
Thu Mar  6 05:11:59 2025: BS 2 completed
Thu Mar  6 05:12:04 2025: BS 3 completed
Thu Mar  6 05:12:14 2025: BS 1 completed
Thu Mar  6 05:12:19 2025: BS 2 completed
Thu Mar  6 05:12:24 2025: BS 3 completed
Thu Mar  6 05:12:34 2025: BS 1 completed
Thu Mar  6 05:12:39 2025: BS 2 completed
Thu Mar  6 05:12:44 2025: BS 3 completed
Thu Mar  6 05:12:54 2025: BS 1 completed
Thu Mar  6 05:12:59 2025: BS 2 completed
Thu Mar  6 05:13:04 2025: BS 3 completed
Thu Mar  6 05:13:14 2025: BS 1 completed
Thu Mar  6 05:13:19 2025: BS 2 completed
Thu Mar  6 05:13:24 2025: BS 3 completed
Thu Mar  6 05:13:34 2025: BS 1 completed
Thu Mar  6 05:13:39 2025: BS 2 completed
Thu Mar  6 05:13:44 2025: BS 3 completed
Thu Mar  6 05:13:54 2025: BS 1 completed
Thu Mar  6 05:13:59 2025: BS 2 completed
Thu Mar  6 05:14:04 2025: BS 3 completed
Thu Mar  6 05:14:14 2025: BS 1 completed
Thu Mar  6 05:14:19 2025: BS 2 completed
Thu Mar  6 05:14:24 2025: BS 3 completed
Thu Mar  6 05:14:34 2025: BS 1 completed
Thu Mar  6 05:14:39 2025: BS 2 completed
Thu Mar  6 05:14:44 2025: BS 3 completed
Thu Mar  6 05:14:54 2025: BS 1 completed
Thu Mar  6 05:14:59 2025: BS 2 completed
Thu Mar  6 05:15:03 2025: BS 3 completed
Thu Mar  6 05:15:13 2025: BS 1 completed
Thu Mar  6 05:15:18 2025: BS 2 completed
Thu Mar  6 05:15:23 2025: BS 3 completed
Thu Mar  6 05:15:33 2025: BS 1 completed
Thu Mar  6 05:15:38 2025: BS 2 completed
Thu Mar  6 05:15:43 2025: BS 3 completed
Thu Mar  6 05:15:53 2025: BS 1 completed
Thu Mar  6 05:15:58 2025: BS 2 completed
Thu Mar  6 05:16:03 2025: BS 3 completed
Thu Mar  6 05:16:13 2025: BS 1 completed
Thu Mar  6 05:16:18 2025: BS 2 completed
Thu Mar  6 05:16:23 2025: BS 3 completed
Thu Mar  6 05:16:33 2025: BS 1 completed
Thu Mar  6 05:16:38 2025: BS 2 completed
Thu Mar  6 05:16:43 2025: BS 3 completed
Thu Mar  6 05:16:53 2025: BS 1 completed
Thu Mar  6 05:16:58 2025: BS 2 completed
Thu Mar  6 05:17:03 2025: BS 3 completed
Thu Mar  6 05:17:13 2025: BS 1 completed
Thu Mar  6 05:17:18 2025: BS 2 completed
Thu Mar  6 05:17:23 2025: BS 3 completed
Thu Mar  6 05:17:33 2025: BS 1 completed
Thu Mar  6 05:17:38 2025: BS 2 completed
Thu Mar  6 05:17:43 2025: BS 3 completed
Thu Mar  6 05:17:53 2025: BS 1 completed
Thu Mar  6 05:17:58 2025: BS 2 completed
Thu Mar  6 05:18:03 2025: BS 3 completed
Thu Mar  6 05:18:13 2025: BS 1 completed
Thu Mar  6 05:18:18 2025: BS 2 completed
Thu Mar  6 05:18:23 2025: BS 3 completed
Thu Mar  6 05:18:32 2025: BS 1 completed
Thu Mar  6 05:18:37 2025: BS 2 completed
Thu Mar  6 05:18:42 2025: BS 3 completed
Thu Mar  6 05:18:52 2025: BS 1 completed
Thu Mar  6 05:18:57 2025: BS 2 completed
Thu Mar  6 05:19:02 2025: BS 3 completed
Thu Mar  6 05:19:12 2025: BS 1 completed
Thu Mar  6 05:19:17 2025: BS 2 completed
Thu Mar  6 05:19:22 2025: BS 3 completed
Thu Mar  6 05:19:32 2025: BS 1 completed
Thu Mar  6 05:19:37 2025: BS 2 completed
Thu Mar  6 05:19:42 2025: BS 3 completed
Thu Mar  6 05:19:52 2025: BS 1 completed
Thu Mar  6 05:19:57 2025: BS 2 completed
Thu Mar  6 05:20:02 2025: BS 3 completed
Thu Mar  6 05:20:12 2025: BS 1 completed
Thu Mar  6 05:20:17 2025: BS 2 completed
Thu Mar  6 05:20:22 2025: BS 3 completed
Thu Mar  6 05:20:32 2025: BS 1 completed
Thu Mar  6 05:20:37 2025: BS 2 completed
Thu Mar  6 05:20:42 2025: BS 3 completed
Thu Mar  6 05:20:52 2025: BS 1 completed
Thu Mar  6 05:20:57 2025: BS 2 completed
Thu Mar  6 05:21:02 2025: BS 3 completed
Thu Mar  6 05:21:12 2025: BS 1 completed
Thu Mar  6 05:21:17 2025: BS 2 completed
Thu Mar  6 05:21:22 2025: BS 3 completed
Thu Mar  6 05:21:32 2025: BS 1 completed
Thu Mar  6 05:21:37 2025: BS 2 completed
Thu Mar  6 05:21:42 2025: BS 3 completed
Thu Mar  6 05:21:52 2025: BS 1 completed
Thu Mar  6 05:21:57 2025: BS 2 completed
Thu Mar  6 05:22:02 2025: BS 3 completed
Thu Mar  6 05:22:11 2025: BS 1 completed
Thu Mar  6 05:22:16 2025: BS 2 completed
Thu Mar  6 05:22:21 2025: BS 3 completed
Thu Mar  6 05:22:31 2025: BS 1 completed
Thu Mar  6 05:22:36 2025: BS 2 completed
Thu Mar  6 05:22:41 2025: BS 3 completed
Thu Mar  6 05:22:51 2025: BS 1 completed
Thu Mar  6 05:22:56 2025: BS 2 completed
Thu Mar  6 05:23:01 2025: BS 3 completed
Thu Mar  6 05:23:11 2025: BS 1 completed
Thu Mar  6 05:23:16 2025: BS 2 completed
Thu Mar  6 05:23:21 2025: BS 3 completed
Thu Mar  6 05:23:31 2025: BS 1 completed
Thu Mar  6 05:23:36 2025: BS 2 completed
Thu Mar  6 05:23:41 2025: BS 3 completed
Thu Mar  6 05:23:51 2025: BS 1 completed
Thu Mar  6 05:23:56 2025: BS 2 completed
Thu Mar  6 05:24:01 2025: BS 3 completed
Thu Mar  6 05:24:11 2025: BS 1 completed
Thu Mar  6 05:24:16 2025: BS 2 completed
Thu Mar  6 05:24:21 2025: BS 3 completed
Thu Mar  6 05:24:31 2025: BS 1 completed
Thu Mar  6 05:24:36 2025: BS 2 completed
Thu Mar  6 05:24:41 2025: BS 3 completed
Thu Mar  6 05:24:51 2025: BS 1 completed
Thu Mar  6 05:24:56 2025: BS 2 completed
Thu Mar  6 05:25:01 2025: BS 3 completed
Thu Mar  6 05:25:11 2025: BS 1 completed
Thu Mar  6 05:25:16 2025: BS 2 completed
Thu Mar  6 05:25:21 2025: BS 3 completed
Thu Mar  6 05:25:31 2025: BS 1 completed
Thu Mar  6 05:25:36 2025: BS 2 completed
Thu Mar  6 05:25:41 2025: BS 3 completed
Thu Mar  6 05:25:50 2025: BS 1 completed
Thu Mar  6 05:25:55 2025: BS 2 completed
Thu Mar  6 05:26:00 2025: BS 3 completed
Thu Mar  6 05:26:10 2025: BS 1 completed
Thu Mar  6 05:26:15 2025: BS 2 completed
Thu Mar  6 05:26:20 2025: BS 3 completed
Thu Mar  6 05:26:30 2025: BS 1 completed
Thu Mar  6 05:26:35 2025: BS 2 completed
Thu Mar  6 05:26:40 2025: BS 3 completed
Thu Mar  6 05:26:50 2025: BS 1 completed
Thu Mar  6 05:26:55 2025: BS 2 completed
Thu Mar  6 05:27:00 2025: BS 3 completed
Thu Mar  6 05:27:10 2025: BS 1 completed
Thu Mar  6 05:27:15 2025: BS 2 completed
Thu Mar  6 05:27:20 2025: BS 3 completed
Thu Mar  6 05:27:30 2025: BS 1 completed
Thu Mar  6 05:27:35 2025: BS 2 completed
Thu Mar  6 05:27:40 2025: BS 3 completed
Thu Mar  6 05:27:50 2025: BS 1 completed
Thu Mar  6 05:27:55 2025: BS 2 completed
Thu Mar  6 05:28:00 2025: BS 3 completed
Thu Mar  6 05:28:10 2025: BS 1 completed
Thu Mar  6 05:28:15 2025: BS 2 completed
Thu Mar  6 05:28:20 2025: BS 3 completed
Thu Mar  6 05:28:30 2025: BS 1 completed
Thu Mar  6 05:28:35 2025: BS 2 completed
Thu Mar  6 05:28:40 2025: BS 3 completed
Thu Mar  6 05:28:50 2025: BS 1 completed
Thu Mar  6 05:28:55 2025: BS 2 completed
Thu Mar  6 05:29:00 2025: BS 3 completed
Thu Mar  6 05:29:10 2025: BS 1 completed
Thu Mar  6 05:29:15 2025: BS 2 completed
Thu Mar  6 05:29:20 2025: BS 3 completed
Thu Mar  6 05:29:30 2025: BS 1 completed
Thu Mar  6 05:29:34 2025: BS 2 completed
Thu Mar  6 05:29:39 2025: BS 3 completed
Thu Mar  6 05:29:49 2025: BS 1 completed
Thu Mar  6 05:29:54 2025: BS 2 completed
Thu Mar  6 05:29:59 2025: BS 3 completed
Thu Mar  6 05:30:09 2025: BS 1 completed
Thu Mar  6 05:30:14 2025: BS 2 completed
Thu Mar  6 05:30:19 2025: BS 3 completed
Thu Mar  6 05:30:29 2025: BS 1 completed
Thu Mar  6 05:30:34 2025: BS 2 completed
Thu Mar  6 05:30:39 2025: BS 3 completed
Thu Mar  6 05:30:49 2025: BS 1 completed
Thu Mar  6 05:30:54 2025: BS 2 completed
Thu Mar  6 05:30:59 2025: BS 3 completed
Thu Mar  6 05:31:09 2025: BS 1 completed
Thu Mar  6 05:31:14 2025: BS 2 completed
Thu Mar  6 05:31:19 2025: BS 3 completed
Thu Mar  6 05:31:29 2025: BS 1 completed
Thu Mar  6 05:31:34 2025: BS 2 completed
Thu Mar  6 05:31:39 2025: BS 3 completed
Thu Mar  6 05:31:49 2025: BS 1 completed
Thu Mar  6 05:31:54 2025: BS 2 completed
Thu Mar  6 05:31:59 2025: BS 3 completed
Thu Mar  6 05:32:09 2025: BS 1 completed
Thu Mar  6 05:32:14 2025: BS 2 completed
Thu Mar  6 05:32:19 2025: BS 3 completed
Thu Mar  6 05:32:29 2025: BS 1 completed
Thu Mar  6 05:32:34 2025: BS 2 completed
Thu Mar  6 05:32:39 2025: BS 3 completed
Thu Mar  6 05:32:49 2025: BS 1 completed
Thu Mar  6 05:32:54 2025: BS 2 completed
Thu Mar  6 05:32:59 2025: BS 3 completed
Thu Mar  6 05:33:09 2025: BS 1 completed
Thu Mar  6 05:33:14 2025: BS 2 completed
Thu Mar  6 05:33:19 2025: BS 3 completed
Thu Mar  6 05:33:28 2025: BS 1 completed
Thu Mar  6 05:33:33 2025: BS 2 completed
Thu Mar  6 05:33:38 2025: BS 3 completed
Thu Mar  6 05:33:48 2025: BS 1 completed
Thu Mar  6 05:33:53 2025: BS 2 completed
Thu Mar  6 05:33:58 2025: BS 3 completed
Thu Mar  6 05:34:08 2025: BS 1 completed
Thu Mar  6 05:34:13 2025: BS 2 completed
Thu Mar  6 05:34:18 2025: BS 3 completed
Thu Mar  6 05:34:28 2025: BS 1 completed
Thu Mar  6 05:34:33 2025: BS 2 completed
Thu Mar  6 05:34:38 2025: BS 3 completed
Thu Mar  6 05:34:48 2025: BS 1 completed
Thu Mar  6 05:34:53 2025: BS 2 completed
Thu Mar  6 05:34:58 2025: BS 3 completed
Thu Mar  6 05:35:08 2025: BS 1 completed
Thu Mar  6 05:35:13 2025: BS 2 completed
Thu Mar  6 05:35:18 2025: BS 3 completed
Thu Mar  6 05:35:28 2025: BS 1 completed
Thu Mar  6 05:35:33 2025: BS 2 completed
Thu Mar  6 05:35:38 2025: BS 3 completed
Thu Mar  6 05:35:48 2025: BS 1 completed
Thu Mar  6 05:35:53 2025: BS 2 completed
Thu Mar  6 05:35:58 2025: BS 3 completed
Thu Mar  6 05:36:08 2025: BS 1 completed
Thu Mar  6 05:36:13 2025: BS 2 completed
Thu Mar  6 05:36:18 2025: BS 3 completed
Thu Mar  6 05:36:28 2025: BS 1 completed
Thu Mar  6 05:36:33 2025: BS 2 completed
Thu Mar  6 05:36:38 2025: BS 3 completed
Thu Mar  6 05:36:48 2025: BS 1 completed
Thu Mar  6 05:36:53 2025: BS 2 completed
Thu Mar  6 05:36:58 2025: BS 3 completed
Thu Mar  6 05:37:08 2025: BS 1 completed
Thu Mar  6 05:37:13 2025: BS 2 completed
Thu Mar  6 05:37:18 2025: BS 3 completed
Thu Mar  6 05:37:28 2025: BS 1 completed
Thu Mar  6 05:37:32 2025: BS 2 completed
Thu Mar  6 05:37:37 2025: BS 3 completed
Thu Mar  6 05:37:47 2025: BS 1 completed
Thu Mar  6 05:37:52 2025: BS 2 completed
Thu Mar  6 05:37:57 2025: BS 3 completed
Thu Mar  6 05:38:07 2025: BS 1 completed
Thu Mar  6 05:38:12 2025: BS 2 completed
Thu Mar  6 05:38:17 2025: BS 3 completed
Thu Mar  6 05:38:27 2025: BS 1 completed
Thu Mar  6 05:38:32 2025: BS 2 completed
Thu Mar  6 05:38:37 2025: BS 3 completed
Thu Mar  6 05:38:47 2025: BS 1 completed
Thu Mar  6 05:38:52 2025: BS 2 completed
Thu Mar  6 05:38:57 2025: BS 3 completed
Thu Mar  6 05:39:07 2025: BS 1 completed
Thu Mar  6 05:39:12 2025: BS 2 completed
Thu Mar  6 05:39:17 2025: BS 3 completed
Thu Mar  6 05:39:27 2025: BS 1 completed
Thu Mar  6 05:39:32 2025: BS 2 completed
Thu Mar  6 05:39:37 2025: BS 3 completed
Thu Mar  6 05:39:47 2025: BS 1 completed
Thu Mar  6 05:39:52 2025: BS 2 completed
Thu Mar  6 05:39:57 2025: BS 3 completed
Thu Mar  6 05:40:07 2025: BS 1 completed
Thu Mar  6 05:40:12 2025: BS 2 completed
Thu Mar  6 05:40:17 2025: BS 3 completed
Thu Mar  6 05:40:27 2025: BS 1 completed
Thu Mar  6 05:40:32 2025: BS 2 completed
Thu Mar  6 05:40:37 2025: BS 3 completed
Thu Mar  6 05:40:47 2025: BS 1 completed
Thu Mar  6 05:40:52 2025: BS 2 completed
Thu Mar  6 05:40:57 2025: BS 3 completed
Thu Mar  6 05:41:07 2025: BS 1 completed
Thu Mar  6 05:41:12 2025: BS 2 completed
Thu Mar  6 05:41:17 2025: BS 3 completed
Thu Mar  6 05:41:27 2025: BS 1 completed
Thu Mar  6 05:41:32 2025: BS 2 completed
Thu Mar  6 05:41:37 2025: BS 3 completed
Thu Mar  6 05:41:47 2025: BS 1 completed
Thu Mar  6 05:41:51 2025: BS 2 completed
Thu Mar  6 05:41:56 2025: BS 3 completed
Thu Mar  6 05:42:06 2025: BS 1 completed
Thu Mar  6 05:42:11 2025: BS 2 completed
Thu Mar  6 05:42:16 2025: BS 3 completed
Thu Mar  6 05:42:26 2025: BS 1 completed
Thu Mar  6 05:42:31 2025: BS 2 completed
Thu Mar  6 05:42:36 2025: BS 3 completed
Thu Mar  6 05:42:46 2025: BS 1 completed
Thu Mar  6 05:42:51 2025: BS 2 completed
Thu Mar  6 05:42:56 2025: BS 3 completed
Thu Mar  6 05:43:06 2025: BS 1 completed
Thu Mar  6 05:43:11 2025: BS 2 completed
Thu Mar  6 05:43:16 2025: BS 3 completed
Thu Mar  6 05:43:26 2025: BS 1 completed
Thu Mar  6 05:43:31 2025: BS 2 completed
Thu Mar  6 05:43:36 2025: BS 3 completed
Thu Mar  6 05:43:46 2025: BS 1 completed
Thu Mar  6 05:43:51 2025: BS 2 completed
Thu Mar  6 05:43:56 2025: BS 3 completed
Thu Mar  6 05:44:06 2025: BS 1 completed
Thu Mar  6 05:44:11 2025: BS 2 completed
Thu Mar  6 05:44:16 2025: BS 3 completed
Thu Mar  6 05:44:26 2025: BS 1 completed
Thu Mar  6 05:44:31 2025: BS 2 completed
Thu Mar  6 05:44:36 2025: BS 3 completed
Thu Mar  6 05:44:46 2025: BS 1 completed
Thu Mar  6 05:44:51 2025: BS 2 completed
Thu Mar  6 05:44:56 2025: BS 3 completed
Thu Mar  6 05:45:06 2025: BS 1 completed
Thu Mar  6 05:45:11 2025: BS 2 completed
Thu Mar  6 05:45:16 2025: BS 3 completed
Thu Mar  6 05:45:26 2025: BS 1 completed
Thu Mar  6 05:45:31 2025: BS 2 completed
Thu Mar  6 05:45:36 2025: BS 3 completed
Thu Mar  6 05:45:46 2025: BS 1 completed
Thu Mar  6 05:45:51 2025: BS 2 completed
Thu Mar  6 05:45:56 2025: BS 3 completed
Thu Mar  6 05:46:06 2025: BS 1 completed
Thu Mar  6 05:46:11 2025: BS 2 completed
Thu Mar  6 05:46:16 2025: BS 3 completed
Thu Mar  6 05:46:25 2025: BS 1 completed
Thu Mar  6 05:46:30 2025: BS 2 completed
Thu Mar  6 05:46:35 2025: BS 3 completed
Thu Mar  6 05:46:45 2025: BS 1 completed
Thu Mar  6 05:46:50 2025: BS 2 completed
Thu Mar  6 05:46:55 2025: BS 3 completed
Thu Mar  6 05:47:05 2025: BS 1 completed
Thu Mar  6 05:47:10 2025: BS 2 completed
Thu Mar  6 05:47:15 2025: BS 3 completed
Thu Mar  6 05:47:25 2025: BS 1 completed
Thu Mar  6 05:47:30 2025: BS 2 completed
Thu Mar  6 05:47:35 2025: BS 3 completed
Thu Mar  6 05:47:45 2025: BS 1 completed
Thu Mar  6 05:47:50 2025: BS 2 completed
Thu Mar  6 05:47:55 2025: BS 3 completed
Thu Mar  6 05:48:05 2025: BS 1 completed
Thu Mar  6 05:48:10 2025: BS 2 completed
Thu Mar  6 05:48:15 2025: BS 3 completed
Thu Mar  6 05:48:25 2025: BS 1 completed
Thu Mar  6 05:48:30 2025: BS 2 completed
Thu Mar  6 05:48:35 2025: BS 3 completed
Thu Mar  6 05:48:45 2025: BS 1 completed
Thu Mar  6 05:48:50 2025: BS 2 completed
Thu Mar  6 05:48:55 2025: BS 3 completed
Thu Mar  6 05:49:05 2025: BS 1 completed
Thu Mar  6 05:49:10 2025: BS 2 completed
Thu Mar  6 05:49:15 2025: BS 3 completed
Thu Mar  6 05:49:25 2025: BS 1 completed
Thu Mar  6 05:49:30 2025: BS 2 completed
Thu Mar  6 05:49:35 2025: BS 3 completed
Thu Mar  6 05:49:45 2025: BS 1 completed
Thu Mar  6 05:49:50 2025: BS 2 completed
Thu Mar  6 05:49:55 2025: BS 3 completed
Thu Mar  6 05:50:05 2025: BS 1 completed
Thu Mar  6 05:50:10 2025: BS 2 completed
Thu Mar  6 05:50:15 2025: BS 3 completed
Thu Mar  6 05:50:25 2025: BS 1 completed
Thu Mar  6 05:50:30 2025: BS 2 completed
Thu Mar  6 05:50:35 2025: BS 3 completed
Thu Mar  6 05:50:45 2025: BS 1 completed
Thu Mar  6 05:50:50 2025: BS 2 completed
Thu Mar  6 05:50:55 2025: BS 3 completed
Thu Mar  6 05:51:04 2025: BS 1 completed
Thu Mar  6 05:51:09 2025: BS 2 completed
Thu Mar  6 05:51:14 2025: BS 3 completed
Thu Mar  6 05:51:24 2025: BS 1 completed
Thu Mar  6 05:51:29 2025: BS 2 completed
Thu Mar  6 05:51:34 2025: BS 3 completed
Thu Mar  6 05:51:44 2025: BS 1 completed
Thu Mar  6 05:51:49 2025: BS 2 completed
Thu Mar  6 05:51:54 2025: BS 3 completed
Thu Mar  6 05:52:04 2025: BS 1 completed
Thu Mar  6 05:52:09 2025: BS 2 completed
Thu Mar  6 05:52:14 2025: BS 3 completed
Thu Mar  6 05:52:24 2025: BS 1 completed
Thu Mar  6 05:52:29 2025: BS 2 completed
Thu Mar  6 05:52:34 2025: BS 3 completed
Thu Mar  6 05:52:44 2025: BS 1 completed
Thu Mar  6 05:52:49 2025: BS 2 completed
Thu Mar  6 05:52:54 2025: BS 3 completed
Thu Mar  6 05:53:04 2025: BS 1 completed
Thu Mar  6 05:53:09 2025: BS 2 completed
Thu Mar  6 05:53:14 2025: BS 3 completed
Thu Mar  6 05:53:24 2025: BS 1 completed
Thu Mar  6 05:53:29 2025: BS 2 completed
Thu Mar  6 05:53:34 2025: BS 3 completed
Thu Mar  6 05:53:44 2025: BS 1 completed
Thu Mar  6 05:53:49 2025: BS 2 completed
Thu Mar  6 05:53:54 2025: BS 3 completed
Thu Mar  6 05:54:04 2025: BS 1 completed
Thu Mar  6 05:54:09 2025: BS 2 completed
Thu Mar  6 05:54:14 2025: BS 3 completed
Thu Mar  6 05:54:24 2025: BS 1 completed
Thu Mar  6 05:54:29 2025: BS 2 completed
Thu Mar  6 05:54:34 2025: BS 3 completed
Thu Mar  6 05:54:44 2025: BS 1 completed
Thu Mar  6 05:54:49 2025: BS 2 completed
Thu Mar  6 05:54:54 2025: BS 3 completed
Thu Mar  6 05:55:04 2025: BS 1 completed
Thu Mar  6 05:55:09 2025: BS 2 completed
Thu Mar  6 05:55:14 2025: BS 3 completed
Thu Mar  6 05:55:24 2025: BS 1 completed
Thu Mar  6 05:55:29 2025: BS 2 completed
Thu Mar  6 05:55:34 2025: BS 3 completed
Thu Mar  6 05:55:44 2025: BS 1 completed
Thu Mar  6 05:55:49 2025: BS 2 completed
Thu Mar  6 05:55:54 2025: BS 3 completed
Thu Mar  6 05:56:03 2025: BS 1 completed
Thu Mar  6 05:56:08 2025: BS 2 completed
Thu Mar  6 05:56:13 2025: BS 3 completed
Thu Mar  6 05:56:23 2025: BS 1 completed
Thu Mar  6 05:56:28 2025: BS 2 completed
Thu Mar  6 05:56:33 2025: BS 3 completed
Thu Mar  6 05:56:43 2025: BS 1 completed
Thu Mar  6 05:56:48 2025: BS 2 completed
Thu Mar  6 05:56:53 2025: BS 3 completed
Thu Mar  6 05:57:03 2025: BS 1 completed
Thu Mar  6 05:57:08 2025: BS 2 completed
Thu Mar  6 05:57:13 2025: BS 3 completed
Thu Mar  6 05:57:23 2025: BS 1 completed
Thu Mar  6 05:57:28 2025: BS 2 completed
Thu Mar  6 05:57:33 2025: BS 3 completed
Thu Mar  6 05:57:43 2025: BS 1 completed
Thu Mar  6 05:57:48 2025: BS 2 completed
Thu Mar  6 05:57:53 2025: BS 3 completed
Thu Mar  6 05:58:03 2025: BS 1 completed
Thu Mar  6 05:58:08 2025: BS 2 completed
Thu Mar  6 05:58:13 2025: BS 3 completed
Thu Mar  6 05:58:23 2025: BS 1 completed
Thu Mar  6 05:58:28 2025: BS 2 completed
Thu Mar  6 05:58:33 2025: BS 3 completed
Thu Mar  6 05:58:43 2025: BS 1 completed
Thu Mar  6 05:58:48 2025: BS 2 completed
Thu Mar  6 05:58:53 2025: BS 3 completed
Thu Mar  6 05:59:03 2025: BS 1 completed
Thu Mar  6 05:59:08 2025: BS 2 completed
Thu Mar  6 05:59:13 2025: BS 3 completed
Thu Mar  6 05:59:23 2025: BS 1 completed
Thu Mar  6 05:59:28 2025: BS 2 completed
Thu Mar  6 05:59:33 2025: BS 3 completed
Thu Mar  6 05:59:43 2025: BS 1 completed
Thu Mar  6 05:59:48 2025: BS 2 completed
Thu Mar  6 05:59:53 2025: BS 3 completed
Thu Mar  6 06:00:03 2025: BS 1 completed
Thu Mar  6 06:00:08 2025: BS 2 completed
Thu Mar  6 06:00:13 2025: BS 3 completed
Thu Mar  6 06:00:23 2025: BS 1 completed
Thu Mar  6 06:00:28 2025: BS 2 completed
Thu Mar  6 06:00:33 2025: BS 3 completed
Thu Mar  6 06:00:43 2025: BS 1 completed
Thu Mar  6 06:00:48 2025: BS 2 completed
Thu Mar  6 06:00:53 2025: BS 3 completed
Thu Mar  6 06:01:03 2025: BS 1 completed
Thu Mar  6 06:01:08 2025: BS 2 completed
Thu Mar  6 06:01:13 2025: BS 3 completed
Thu Mar  6 06:01:22 2025: BS 1 completed
Thu Mar  6 06:01:27 2025: BS 2 completed
Thu Mar  6 06:01:32 2025: BS 3 completed
Thu Mar  6 06:01:42 2025: BS 1 completed
Thu Mar  6 06:01:47 2025: BS 2 completed
Thu Mar  6 06:01:52 2025: BS 3 completed
Thu Mar  6 06:02:02 2025: BS 1 completed
Thu Mar  6 06:02:07 2025: BS 2 completed
Thu Mar  6 06:02:12 2025: BS 3 completed
Thu Mar  6 06:02:22 2025: BS 1 completed
Thu Mar  6 06:02:27 2025: BS 2 completed
Thu Mar  6 06:02:32 2025: BS 3 completed
Thu Mar  6 06:02:42 2025: BS 1 completed
Thu Mar  6 06:02:47 2025: BS 2 completed
Thu Mar  6 06:02:52 2025: BS 3 completed
Thu Mar  6 06:03:02 2025: BS 1 completed
Thu Mar  6 06:03:07 2025: BS 2 completed
Thu Mar  6 06:03:12 2025: BS 3 completed
Thu Mar  6 06:03:22 2025: BS 1 completed
Thu Mar  6 06:03:27 2025: BS 2 completed
Thu Mar  6 06:03:32 2025: BS 3 completed
Thu Mar  6 06:03:42 2025: BS 1 completed
Thu Mar  6 06:03:47 2025: BS 2 completed
Thu Mar  6 06:03:52 2025: BS 3 completed
Thu Mar  6 06:04:02 2025: BS 1 completed
Thu Mar  6 06:04:07 2025: BS 2 completed
Thu Mar  6 06:04:12 2025: BS 3 completed
Thu Mar  6 06:04:22 2025: BS 1 completed
Thu Mar  6 06:04:27 2025: BS 2 completed
Thu Mar  6 06:04:32 2025: BS 3 completed
Thu Mar  6 06:04:42 2025: BS 1 completed
Thu Mar  6 06:04:47 2025: BS 2 completed
Thu Mar  6 06:04:52 2025: BS 3 completed
Thu Mar  6 06:05:02 2025: BS 1 completed
Thu Mar  6 06:05:07 2025: BS 2 completed
Thu Mar  6 06:05:12 2025: BS 3 completed
Thu Mar  6 06:05:22 2025: BS 1 completed
Thu Mar  6 06:05:27 2025: BS 2 completed
Thu Mar  6 06:05:32 2025: BS 3 completed
Thu Mar  6 06:05:42 2025: BS 1 completed
Thu Mar  6 06:05:47 2025: BS 2 completed
Thu Mar  6 06:05:52 2025: BS 3 completed
Thu Mar  6 06:06:02 2025: BS 1 completed
Thu Mar  6 06:06:07 2025: BS 2 completed
Thu Mar  6 06:06:12 2025: BS 3 completed
Thu Mar  6 06:06:22 2025: BS 1 completed
Thu Mar  6 06:06:27 2025: BS 2 completed
Thu Mar  6 06:06:32 2025: BS 3 completed
Thu Mar  6 06:06:42 2025: BS 1 completed
Thu Mar  6 06:06:47 2025: BS 2 completed
Thu Mar  6 06:06:52 2025: BS 3 completed
Thu Mar  6 06:07:01 2025: BS 1 completed
Thu Mar  6 06:07:06 2025: BS 2 completed
Thu Mar  6 06:07:11 2025: BS 3 completed
Thu Mar  6 06:07:21 2025: BS 1 completed
Thu Mar  6 06:07:26 2025: BS 2 completed
Thu Mar  6 06:07:31 2025: BS 3 completed
Thu Mar  6 06:07:41 2025: BS 1 completed
Thu Mar  6 06:07:46 2025: BS 2 completed
Thu Mar  6 06:07:51 2025: BS 3 completed
Thu Mar  6 06:08:01 2025: BS 1 completed
Thu Mar  6 06:08:06 2025: BS 2 completed
Thu Mar  6 06:08:11 2025: BS 3 completed
Thu Mar  6 06:08:21 2025: BS 1 completed
Thu Mar  6 06:08:26 2025: BS 2 completed
Thu Mar  6 06:08:31 2025: BS 3 completed
Thu Mar  6 06:08:41 2025: BS 1 completed
Thu Mar  6 06:08:46 2025: BS 2 completed
Thu Mar  6 06:08:51 2025: BS 3 completed
Thu Mar  6 06:09:01 2025: BS 1 completed
Thu Mar  6 06:09:06 2025: BS 2 completed
Thu Mar  6 06:09:11 2025: BS 3 completed
Thu Mar  6 06:09:21 2025: BS 1 completed
Thu Mar  6 06:09:26 2025: BS 2 completed
Thu Mar  6 06:09:31 2025: BS 3 completed
Thu Mar  6 06:09:41 2025: BS 1 completed
Thu Mar  6 06:09:46 2025: BS 2 completed
Thu Mar  6 06:09:51 2025: BS 3 completed
Thu Mar  6 06:10:01 2025: BS 1 completed
Thu Mar  6 06:10:06 2025: BS 2 completed
Thu Mar  6 06:10:11 2025: BS 3 completed
Thu Mar  6 06:10:21 2025: BS 1 completed
Thu Mar  6 06:10:26 2025: BS 2 completed
Thu Mar  6 06:10:31 2025: BS 3 completed
Thu Mar  6 06:10:41 2025: BS 1 completed
Thu Mar  6 06:10:46 2025: BS 2 completed
Thu Mar  6 06:10:51 2025: BS 3 completed
Thu Mar  6 06:11:01 2025: BS 1 completed
Thu Mar  6 06:11:06 2025: BS 2 completed
Thu Mar  6 06:11:11 2025: BS 3 completed
Thu Mar  6 06:11:21 2025: BS 1 completed
Thu Mar  6 06:11:26 2025: BS 2 completed
Thu Mar  6 06:11:31 2025: BS 3 completed
Thu Mar  6 06:11:41 2025: BS 1 completed
Thu Mar  6 06:11:46 2025: BS 2 completed
Thu Mar  6 06:11:51 2025: BS 3 completed
Thu Mar  6 06:12:01 2025: BS 1 completed
Thu Mar  6 06:12:06 2025: BS 2 completed
Thu Mar  6 06:12:11 2025: BS 3 completed
Thu Mar  6 06:12:21 2025: BS 1 completed
Thu Mar  6 06:12:26 2025: BS 2 completed
Thu Mar  6 06:12:31 2025: BS 3 completed
Thu Mar  6 06:12:41 2025: BS 1 completed
Thu Mar  6 06:12:46 2025: BS 2 completed
Thu Mar  6 06:12:51 2025: BS 3 completed
Thu Mar  6 06:13:01 2025: BS 1 completed
Thu Mar  6 06:13:06 2025: BS 2 completed
Thu Mar  6 06:13:10 2025: BS 3 completed
Thu Mar  6 06:13:20 2025: BS 1 completed
Thu Mar  6 06:13:25 2025: BS 2 completed
Thu Mar  6 06:13:30 2025: BS 3 completed
Thu Mar  6 06:13:40 2025: BS 1 completed
Thu Mar  6 06:13:45 2025: BS 2 completed
Thu Mar  6 06:13:50 2025: BS 3 completed
Thu Mar  6 06:14:00 2025: BS 1 completed
Thu Mar  6 06:14:05 2025: BS 2 completed
Thu Mar  6 06:14:10 2025: BS 3 completed
Thu Mar  6 06:14:20 2025: BS 1 completed
Thu Mar  6 06:14:25 2025: BS 2 completed
Thu Mar  6 06:14:30 2025: BS 3 completed
Thu Mar  6 06:14:40 2025: BS 1 completed
Thu Mar  6 06:14:45 2025: BS 2 completed
Thu Mar  6 06:14:50 2025: BS 3 completed
Thu Mar  6 06:15:00 2025: BS 1 completed
Thu Mar  6 06:15:05 2025: BS 2 completed
Thu Mar  6 06:15:10 2025: BS 3 completed
Thu Mar  6 06:15:20 2025: BS 1 completed
Thu Mar  6 06:15:25 2025: BS 2 completed
Thu Mar  6 06:15:30 2025: BS 3 completed
Thu Mar  6 06:15:40 2025: BS 1 completed
Thu Mar  6 06:15:45 2025: BS 2 completed
Thu Mar  6 06:15:50 2025: BS 3 completed
Thu Mar  6 06:16:00 2025: BS 1 completed
Thu Mar  6 06:16:05 2025: BS 2 completed
Thu Mar  6 06:16:10 2025: BS 3 completed
Thu Mar  6 06:16:20 2025: BS 1 completed
Thu Mar  6 06:16:25 2025: BS 2 completed
Thu Mar  6 06:16:30 2025: BS 3 completed
Thu Mar  6 06:16:40 2025: BS 1 completed
Thu Mar  6 06:16:45 2025: BS 2 completed
Thu Mar  6 06:16:50 2025: BS 3 completed
Thu Mar  6 06:17:00 2025: BS 1 completed
Thu Mar  6 06:17:05 2025: BS 2 completed
Thu Mar  6 06:17:10 2025: BS 3 completed
Thu Mar  6 06:17:20 2025: BS 1 completed
Thu Mar  6 06:17:25 2025: BS 2 completed
Thu Mar  6 06:17:30 2025: BS 3 completed
Thu Mar  6 06:17:40 2025: BS 1 completed
Thu Mar  6 06:17:45 2025: BS 2 completed
Thu Mar  6 06:17:50 2025: BS 3 completed
Thu Mar  6 06:18:00 2025: BS 1 completed
Thu Mar  6 06:18:05 2025: BS 2 completed
Thu Mar  6 06:18:10 2025: BS 3 completed
Thu Mar  6 06:18:20 2025: BS 1 completed
Thu Mar  6 06:18:25 2025: BS 2 completed
Thu Mar  6 06:18:30 2025: BS 3 completed
Thu Mar  6 06:18:40 2025: BS 1 completed
Thu Mar  6 06:18:45 2025: BS 2 completed
Thu Mar  6 06:18:50 2025: BS 3 completed
Thu Mar  6 06:19:00 2025: BS 1 completed
Thu Mar  6 06:19:05 2025: BS 2 completed
Thu Mar  6 06:19:10 2025: BS 3 completed
Thu Mar  6 06:19:20 2025: BS 1 completed
Thu Mar  6 06:19:25 2025: BS 2 completed
Thu Mar  6 06:19:30 2025: BS 3 completed
Thu Mar  6 06:19:40 2025: BS 1 completed
Thu Mar  6 06:19:45 2025: BS 2 completed
Thu Mar  6 06:19:50 2025: BS 3 completed
Thu Mar  6 06:20:00 2025: BS 1 completed
Thu Mar  6 06:20:04 2025: BS 2 completed
Thu Mar  6 06:20:09 2025: BS 3 completed
Thu Mar  6 06:20:19 2025: BS 1 completed
Thu Mar  6 06:20:24 2025: BS 2 completed
Thu Mar  6 06:20:29 2025: BS 3 completed
Thu Mar  6 06:20:39 2025: BS 1 completed
Thu Mar  6 06:20:44 2025: BS 2 completed
Thu Mar  6 06:20:49 2025: BS 3 completed
Thu Mar  6 06:20:59 2025: BS 1 completed
Thu Mar  6 06:21:04 2025: BS 2 completed
Thu Mar  6 06:21:09 2025: BS 3 completed
Thu Mar  6 06:21:19 2025: BS 1 completed
Thu Mar  6 06:21:24 2025: BS 2 completed
Thu Mar  6 06:21:29 2025: BS 3 completed
Thu Mar  6 06:21:39 2025: BS 1 completed
Thu Mar  6 06:21:44 2025: BS 2 completed
Thu Mar  6 06:21:49 2025: BS 3 completed
Thu Mar  6 06:21:59 2025: BS 1 completed
Thu Mar  6 06:22:04 2025: BS 2 completed
Thu Mar  6 06:22:09 2025: BS 3 completed
Thu Mar  6 06:22:19 2025: BS 1 completed
Thu Mar  6 06:22:24 2025: BS 2 completed
Thu Mar  6 06:22:29 2025: BS 3 completed
Thu Mar  6 06:22:39 2025: BS 1 completed
Thu Mar  6 06:22:44 2025: BS 2 completed
Thu Mar  6 06:22:49 2025: BS 3 completed
Thu Mar  6 06:22:59 2025: BS 1 completed
Thu Mar  6 06:23:04 2025: BS 2 completed
Thu Mar  6 06:23:09 2025: BS 3 completed
Thu Mar  6 06:23:19 2025: BS 1 completed
Thu Mar  6 06:23:24 2025: BS 2 completed
Thu Mar  6 06:23:29 2025: BS 3 completed
Thu Mar  6 06:23:39 2025: BS 1 completed
Thu Mar  6 06:23:44 2025: BS 2 completed
Thu Mar  6 06:23:49 2025: BS 3 completed
Thu Mar  6 06:23:59 2025: BS 1 completed
Thu Mar  6 06:24:04 2025: BS 2 completed
Thu Mar  6 06:24:09 2025: BS 3 completed
Thu Mar  6 06:24:19 2025: BS 1 completed
Thu Mar  6 06:24:24 2025: BS 2 completed
Thu Mar  6 06:24:29 2025: BS 3 completed
Thu Mar  6 06:24:39 2025: BS 1 completed
Thu Mar  6 06:24:44 2025: BS 2 completed
Thu Mar  6 06:24:49 2025: BS 3 completed
Thu Mar  6 06:24:59 2025: BS 1 completed
Thu Mar  6 06:25:04 2025: BS 2 completed
Thu Mar  6 06:25:09 2025: BS 3 completed
Thu Mar  6 06:25:19 2025: BS 1 completed
Thu Mar  6 06:25:24 2025: BS 2 completed
Thu Mar  6 06:25:29 2025: BS 3 completed
Thu Mar  6 06:25:39 2025: BS 1 completed
Thu Mar  6 06:25:44 2025: BS 2 completed
Thu Mar  6 06:25:49 2025: BS 3 completed
Thu Mar  6 06:25:59 2025: BS 1 completed
Thu Mar  6 06:26:04 2025: BS 2 completed
Thu Mar  6 06:26:09 2025: BS 3 completed
Thu Mar  6 06:26:19 2025: BS 1 completed
Thu Mar  6 06:26:24 2025: BS 2 completed
Thu Mar  6 06:26:29 2025: BS 3 completed
Thu Mar  6 06:26:39 2025: BS 1 completed
Thu Mar  6 06:26:44 2025: BS 2 completed
Thu Mar  6 06:26:49 2025: BS 3 completed
Thu Mar  6 06:26:59 2025: BS 1 completed
Thu Mar  6 06:27:04 2025: BS 2 completed
Thu Mar  6 06:27:09 2025: BS 3 completed
Thu Mar  6 06:27:19 2025: BS 1 completed
Thu Mar  6 06:27:24 2025: BS 2 completed
Thu Mar  6 06:27:29 2025: BS 3 completed
Thu Mar  6 06:27:39 2025: BS 1 completed
Thu Mar  6 06:27:44 2025: BS 2 completed
Thu Mar  6 06:27:49 2025: BS 3 completed
Thu Mar  6 06:27:58 2025: BS 1 completed
Thu Mar  6 06:28:03 2025: BS 2 completed
Thu Mar  6 06:28:08 2025: BS 3 completed
Thu Mar  6 06:28:18 2025: BS 1 completed
Thu Mar  6 06:28:23 2025: BS 2 completed
Thu Mar  6 06:28:28 2025: BS 3 completed
Thu Mar  6 06:28:38 2025: BS 1 completed
Thu Mar  6 06:28:43 2025: BS 2 completed
Thu Mar  6 06:28:48 2025: BS 3 completed
Thu Mar  6 06:28:58 2025: BS 1 completed
Thu Mar  6 06:29:03 2025: BS 2 completed
Thu Mar  6 06:29:08 2025: BS 3 completed
Thu Mar  6 06:29:18 2025: BS 1 completed
Thu Mar  6 06:29:23 2025: BS 2 completed
Thu Mar  6 06:29:28 2025: BS 3 completed
Thu Mar  6 06:29:38 2025: BS 1 completed
Thu Mar  6 06:29:43 2025: BS 2 completed
Thu Mar  6 06:29:48 2025: BS 3 completed
Thu Mar  6 06:29:58 2025: BS 1 completed
Thu Mar  6 06:30:03 2025: BS 2 completed
Thu Mar  6 06:30:08 2025: BS 3 completed
Thu Mar  6 06:30:18 2025: BS 1 completed
Thu Mar  6 06:30:23 2025: BS 2 completed
Thu Mar  6 06:30:28 2025: BS 3 completed
Thu Mar  6 06:30:38 2025: BS 1 completed
Thu Mar  6 06:30:43 2025: BS 2 completed
Thu Mar  6 06:30:48 2025: BS 3 completed
Thu Mar  6 06:30:58 2025: BS 1 completed
Thu Mar  6 06:31:03 2025: BS 2 completed
Thu Mar  6 06:31:08 2025: BS 3 completed
Thu Mar  6 06:31:18 2025: BS 1 completed
Thu Mar  6 06:31:23 2025: BS 2 completed
Thu Mar  6 06:31:28 2025: BS 3 completed
Thu Mar  6 06:31:38 2025: BS 1 completed
Thu Mar  6 06:31:43 2025: BS 2 completed
Thu Mar  6 06:31:48 2025: BS 3 completed
Thu Mar  6 06:31:58 2025: BS 1 completed
Thu Mar  6 06:32:03 2025: BS 2 completed
Thu Mar  6 06:32:08 2025: BS 3 completed
Thu Mar  6 06:32:18 2025: BS 1 completed
Thu Mar  6 06:32:23 2025: BS 2 completed
Thu Mar  6 06:32:28 2025: BS 3 completed
Thu Mar  6 06:32:38 2025: BS 1 completed
Thu Mar  6 06:32:43 2025: BS 2 completed
Thu Mar  6 06:32:48 2025: BS 3 completed
Thu Mar  6 06:32:58 2025: BS 1 completed
Thu Mar  6 06:33:03 2025: BS 2 completed
Thu Mar  6 06:33:08 2025: BS 3 completed
Thu Mar  6 06:33:18 2025: BS 1 completed
Thu Mar  6 06:33:23 2025: BS 2 completed
Thu Mar  6 06:33:28 2025: BS 3 completed
Thu Mar  6 06:33:38 2025: BS 1 completed
Thu Mar  6 06:33:43 2025: BS 2 completed
Thu Mar  6 06:33:48 2025: BS 3 completed
Thu Mar  6 06:33:58 2025: BS 1 completed
Thu Mar  6 06:34:03 2025: BS 2 completed
Thu Mar  6 06:34:08 2025: BS 3 completed
Thu Mar  6 06:34:18 2025: BS 1 completed
Thu Mar  6 06:34:23 2025: BS 2 completed
Thu Mar  6 06:34:28 2025: BS 3 completed
Thu Mar  6 06:34:38 2025: BS 1 completed
Thu Mar  6 06:34:43 2025: BS 2 completed
Thu Mar  6 06:34:48 2025: BS 3 completed
Thu Mar  6 06:34:58 2025: BS 1 completed
Thu Mar  6 06:35:03 2025: BS 2 completed
Thu Mar  6 06:35:08 2025: BS 3 completed
Thu Mar  6 06:35:18 2025: BS 1 completed
Thu Mar  6 06:35:23 2025: BS 2 completed
Thu Mar  6 06:35:28 2025: BS 3 completed
Thu Mar  6 06:35:38 2025: BS 1 completed
Thu Mar  6 06:35:43 2025: BS 2 completed
Thu Mar  6 06:35:48 2025: BS 3 completed
Thu Mar  6 06:35:58 2025: BS 1 completed
Thu Mar  6 06:36:03 2025: BS 2 completed
Thu Mar  6 06:36:08 2025: BS 3 completed
Thu Mar  6 06:36:18 2025: BS 1 completed
Thu Mar  6 06:36:23 2025: BS 2 completed
Thu Mar  6 06:36:28 2025: BS 3 completed
Thu Mar  6 06:36:38 2025: BS 1 completed
Thu Mar  6 06:36:43 2025: BS 2 completed
Thu Mar  6 06:36:48 2025: BS 3 completed
Thu Mar  6 06:36:58 2025: BS 1 completed
Thu Mar  6 06:37:03 2025: BS 2 completed
Thu Mar  6 06:37:08 2025: BS 3 completed
Thu Mar  6 06:37:17 2025: BS 1 completed
Thu Mar  6 06:37:22 2025: BS 2 completed
Thu Mar  6 06:37:27 2025: BS 3 completed
Thu Mar  6 06:37:37 2025: BS 1 completed
Thu Mar  6 06:37:42 2025: BS 2 completed
Thu Mar  6 06:37:47 2025: BS 3 completed
Thu Mar  6 06:37:57 2025: BS 1 completed
Thu Mar  6 06:38:02 2025: BS 2 completed
Thu Mar  6 06:38:07 2025: BS 3 completed
Thu Mar  6 06:38:17 2025: BS 1 completed
Thu Mar  6 06:38:22 2025: BS 2 completed
Thu Mar  6 06:38:27 2025: BS 3 completed
Thu Mar  6 06:38:37 2025: BS 1 completed
Thu Mar  6 06:38:42 2025: BS 2 completed
Thu Mar  6 06:38:47 2025: BS 3 completed
Thu Mar  6 06:38:57 2025: BS 1 completed
Thu Mar  6 06:39:02 2025: BS 2 completed
Thu Mar  6 06:39:07 2025: BS 3 completed
Thu Mar  6 06:39:17 2025: BS 1 completed
Thu Mar  6 06:39:22 2025: BS 2 completed
Thu Mar  6 06:39:27 2025: BS 3 completed
Thu Mar  6 06:39:37 2025: BS 1 completed
Thu Mar  6 06:39:42 2025: BS 2 completed
Thu Mar  6 06:39:47 2025: BS 3 completed
Thu Mar  6 06:39:57 2025: BS 1 completed
Thu Mar  6 06:40:02 2025: BS 2 completed
Thu Mar  6 06:40:07 2025: BS 3 completed
Thu Mar  6 06:40:17 2025: BS 1 completed
Thu Mar  6 06:40:22 2025: BS 2 completed
Thu Mar  6 06:40:27 2025: BS 3 completed
Thu Mar  6 06:40:37 2025: BS 1 completed
Thu Mar  6 06:40:42 2025: BS 2 completed
Thu Mar  6 06:40:47 2025: BS 3 completed
Thu Mar  6 06:40:57 2025: BS 1 completed
Thu Mar  6 06:41:02 2025: BS 2 completed
Thu Mar  6 06:41:07 2025: BS 3 completed
Thu Mar  6 06:41:17 2025: BS 1 completed
Thu Mar  6 06:41:22 2025: BS 2 completed
Thu Mar  6 06:41:27 2025: BS 3 completed
Thu Mar  6 06:41:37 2025: BS 1 completed
Thu Mar  6 06:41:42 2025: BS 2 completed
Thu Mar  6 06:41:47 2025: BS 3 completed
Thu Mar  6 06:41:57 2025: BS 1 completed
Thu Mar  6 06:42:02 2025: BS 2 completed
Thu Mar  6 06:42:07 2025: BS 3 completed
Thu Mar  6 06:42:17 2025: BS 1 completed
Thu Mar  6 06:42:22 2025: BS 2 completed
Thu Mar  6 06:42:27 2025: BS 3 completed
Thu Mar  6 06:42:37 2025: BS 1 completed
Thu Mar  6 06:42:42 2025: BS 2 completed
Thu Mar  6 06:42:47 2025: BS 3 completed
Thu Mar  6 06:42:57 2025: BS 1 completed
Thu Mar  6 06:43:02 2025: BS 2 completed
Thu Mar  6 06:43:07 2025: BS 3 completed
Thu Mar  6 06:43:17 2025: BS 1 completed
Thu Mar  6 06:43:22 2025: BS 2 completed
Thu Mar  6 06:43:27 2025: BS 3 completed
Thu Mar  6 06:43:37 2025: BS 1 completed
Thu Mar  6 06:43:42 2025: BS 2 completed
Thu Mar  6 06:43:47 2025: BS 3 completed
Thu Mar  6 06:43:57 2025: BS 1 completed
Thu Mar  6 06:44:02 2025: BS 2 completed
Thu Mar  6 06:44:07 2025: BS 3 completed
Thu Mar  6 06:44:17 2025: BS 1 completed
Thu Mar  6 06:44:22 2025: BS 2 completed
Thu Mar  6 06:44:27 2025: BS 3 completed
Thu Mar  6 06:44:37 2025: BS 1 completed
Thu Mar  6 06:44:42 2025: BS 2 completed
Thu Mar  6 06:44:47 2025: BS 3 completed
Thu Mar  6 06:44:57 2025: BS 1 completed
Thu Mar  6 06:45:02 2025: BS 2 completed
Thu Mar  6 06:45:07 2025: BS 3 completed
Thu Mar  6 06:45:17 2025: BS 1 completed
Thu Mar  6 06:45:22 2025: BS 2 completed
Thu Mar  6 06:45:27 2025: BS 3 completed
Thu Mar  6 06:45:37 2025: BS 1 completed
Thu Mar  6 06:45:42 2025: BS 2 completed
Thu Mar  6 06:45:47 2025: BS 3 completed
Thu Mar  6 06:45:57 2025: BS 1 completed
Thu Mar  6 06:46:02 2025: BS 2 completed
Thu Mar  6 06:46:07 2025: BS 3 completed
Thu Mar  6 06:46:17 2025: BS 1 completed
Thu Mar  6 06:46:22 2025: BS 2 completed
Thu Mar  6 06:46:27 2025: BS 3 completed
Thu Mar  6 06:46:37 2025: BS 1 completed
Thu Mar  6 06:46:42 2025: BS 2 completed
Thu Mar  6 06:46:47 2025: BS 3 completed
Thu Mar  6 06:46:57 2025: BS 1 completed
Thu Mar  6 06:47:02 2025: BS 2 completed
Thu Mar  6 06:47:07 2025: BS 3 completed
Thu Mar  6 06:47:17 2025: BS 1 completed
Thu Mar  6 06:47:22 2025: BS 2 completed
Thu Mar  6 06:47:27 2025: BS 3 completed
Thu Mar  6 06:47:37 2025: BS 1 completed
Thu Mar  6 06:47:42 2025: BS 2 completed
Thu Mar  6 06:47:47 2025: BS 3 completed
Thu Mar  6 06:47:57 2025: BS 1 completed
Thu Mar  6 06:48:02 2025: BS 2 completed
Thu Mar  6 06:48:07 2025: BS 3 completed
Thu Mar  6 06:48:17 2025: BS 1 completed
Thu Mar  6 06:48:22 2025: BS 2 completed
Thu Mar  6 06:48:27 2025: BS 3 completed
Thu Mar  6 06:48:37 2025: BS 1 completed
Thu Mar  6 06:48:42 2025: BS 2 completed
Thu Mar  6 06:48:47 2025: BS 3 completed
Thu Mar  6 06:48:57 2025: BS 1 completed
Thu Mar  6 06:49:02 2025: BS 2 completed
Thu Mar  6 06:49:07 2025: BS 3 completed
Thu Mar  6 06:49:17 2025: BS 1 completed
Thu Mar  6 06:49:22 2025: BS 2 completed
Thu Mar  6 06:49:27 2025: BS 3 completed
Thu Mar  6 06:49:36 2025: BS 1 completed
Thu Mar  6 06:49:41 2025: BS 2 completed
Thu Mar  6 06:49:46 2025: BS 3 completed
Thu Mar  6 06:49:56 2025: BS 1 completed
Thu Mar  6 06:50:01 2025: BS 2 completed
Thu Mar  6 06:50:06 2025: BS 3 completed
Thu Mar  6 06:50:16 2025: BS 1 completed
Thu Mar  6 06:50:21 2025: BS 2 completed
Thu Mar  6 06:50:26 2025: BS 3 completed
Thu Mar  6 06:50:36 2025: BS 1 completed
Thu Mar  6 06:50:41 2025: BS 2 completed
Thu Mar  6 06:50:46 2025: BS 3 completed
Thu Mar  6 06:50:56 2025: BS 1 completed
Thu Mar  6 06:51:01 2025: BS 2 completed
Thu Mar  6 06:51:06 2025: BS 3 completed
Thu Mar  6 06:51:16 2025: BS 1 completed
Thu Mar  6 06:51:21 2025: BS 2 completed
Thu Mar  6 06:51:26 2025: BS 3 completed
Thu Mar  6 06:51:36 2025: BS 1 completed
Thu Mar  6 06:51:41 2025: BS 2 completed
Thu Mar  6 06:51:46 2025: BS 3 completed
Thu Mar  6 06:51:51 2025: Acquisition complete
