# Supplementary material for: Site-Divergent Oxidations within Venerable Macrolide Antibiotic Scaffolds Unveil Compounds with Broad Spectrum and Anti-MRSA Activities
Source: ACS Cent Sci. 2026 Mar 17;12(3):375–82. doi: 10.1021/acscentsci.5c02343 (PMC13022725; doi:10.1021/acscentsci.5c02343)
Supplement: Supplementary file 2 [file oc5c02343_si_002.zip › Erythromycin Analog Characterization 2,5',11,12/5'/NMR/OL-II-124-iso-800suite_20240109_01/dirinfo/macdir/EXPLIST]

PROTON_001 969 PROTON n002 Queued
CARBON_001 46229 CARBON n003 Queued
gCOSY_001 9845 gCOSY n004 Queued
HSQCAD_001 39375 HSQCAD n005 Queued
gHMBCAD_001 81129 gHMBCAD n006 Queued
