# Supplementary material for: Site-Divergent Oxidations within Venerable Macrolide Antibiotic Scaffolds Unveil Compounds with Broad Spectrum and Anti-MRSA Activities
Source: ACS Cent Sci. 2026 Mar 17;12(3):375–82. doi: 10.1021/acscentsci.5c02343 (PMC13022725; doi:10.1021/acscentsci.5c02343)
Supplement: Supplementary file 2 [file oc5c02343_si_002.zip › Erythromycin Analog Characterization 2,5',11,12/5'/NMR/OL-II-124-iso-800suite_20240109_01/dirinfo/shapelib/waltz16.DEC]

# waltz16.DEC Copyright (c) 1991-1996 Agilent Technologies All Rights Reserved
# 
# Copyright (c) 1991-1996 Agilent Technologies All Rights Reserved. 
# This software contains proprietary and confidential 
# information of Agilent Technologies and its contributors. 
# Use, disclosure and reproduction is prohibited without 
# prior consent. 
#
# WALTZ-16 Broadband Decoupling Sequence
270.0	180.0
360.0	  0.0
180.0	180.0
270.0	  0.0
 90.0	180.0
180.0	  0.0
360.0	180.0
180.0	  0.0
270.0	180.0
270.0	  0.0
360.0	180.0
180.0	  0.0
270.0	180.0
 90.0	  0.0
180.0	180.0
360.0	  0.0
180.0	180.0
270.0	  0.0
#
270.0	  0.0
360.0	180.0
180.0	  0.0
270.0	180.0
 90.0	  0.0
180.0	180.0
360.0	  0.0
180.0	180.0
270.0	  0.0
270.0	180.0
360.0	  0.0
180.0	180.0
270.0	  0.0
 90.0	180.0
180.0	  0.0
360.0	180.0
180.0	  0.0
270.0	180.0
