# Supplementary material for: Site-Divergent Oxidations within Venerable Macrolide Antibiotic Scaffolds Unveil Compounds with Broad Spectrum and Anti-MRSA Activities
Source: ACS Cent Sci. 2026 Mar 17;12(3):375–82. doi: 10.1021/acscentsci.5c02343 (PMC13022725; doi:10.1021/acscentsci.5c02343)
Supplement: Supplementary file 2 [file oc5c02343_si_002.zip › Erythromycin Analog Characterization 2,5',11,12/5'/NMR/OL-II-124-iso-800suite_20240109_01/dirinfo/xmldir/cpnodeinfo]

Sqn0001  gHMBCAD_001  lockon   gHMBCAD_001  Queued
Sqn0001  HSQCAD_001  lockon   HSQCAD_001  Queued
Sqn0003  gCOSY_01  lockon   gCOSY_001  Completed
Sqn0004  CARBON_01  lockon   CARBON_001  Completed
Sqn0005  PROTON_01  lockon   PROTON_001  Completed
