# Supplementary material for: Site-Divergent Oxidations within Venerable Macrolide Antibiotic Scaffolds Unveil Compounds with Broad Spectrum and Anti-MRSA Activities
Source: ACS Cent Sci. 2026 Mar 17;12(3):375–82. doi: 10.1021/acscentsci.5c02343 (PMC13022725; doi:10.1021/acscentsci.5c02343)
Supplement: Supplementary file 2 [file oc5c02343_si_002.zip › Erythromycin Analog Characterization 2,5',11,12/5'/NMR/OL-II-124-iso-800suite_20240109_01/dirinfo/xmldir/fidlog]

    <action   type="LIB"  status="Completed"  lock="on"  title="PROTON_01 "  exp="PROTON"  time=""  macro="return"  data="/home/ocl3/OL-II-124-iso-800suite_20240109_01/PROTON_01"  CPnode="PROTON_001"  tooltext="PROTON"  id="Sqn0005"  />
    <action   type="LIB"  status="Completed"  lock="on"  title="CARBON_01 "  exp="CARBON"  time=""  macro="return"  data="/home/ocl3/OL-II-124-iso-800suite_20240109_01/CARBON_01"  CPnode="CARBON_001"  tooltext="OL-II-124-iso-800suite_20240109_01"  id="Sqn0004"  />
    <action   type="LIB"  status="Completed"  lock="on"  title="gCOSY_01 "  exp="gCOSY"  time=""  macro="return"  data="/home/ocl3/OL-II-124-iso-800suite_20240109_01/gCOSY_01"  CPnode="gCOSY_001"  tooltext="OL-II-124-iso-800suite_20240109_01"  id="Sqn0003"  />
