# Supplementary material for: Site-Divergent Oxidations within Venerable Macrolide Antibiotic Scaffolds Unveil Compounds with Broad Spectrum and Anti-MRSA Activities
Source: ACS Cent Sci. 2026 Mar 17;12(3):375–82. doi: 10.1021/acscentsci.5c02343 (PMC13022725; doi:10.1021/acscentsci.5c02343)
Supplement: Supplementary file 2 [file oc5c02343_si_002.zip › Erythromycin Analog Characterization 2,5',11,12/5'/NMR/OL-II-124-iso-800suite_20240109_01/dirinfo/macdir/maclib_attic/HSQCAD_001acqpars]

acqcycles 1 1 9.99999984307e+17 -9.99999984307e+17 0 2 1 0 1 64
1 1024 
0 
acqdim 7 1 32767 0 0 2 1 0 1 64
1 2 
0 
ACQtime 7 1 100000000 0 1 2 1 256 1 64
1 39375 
0 
arraydim 7 1 32768 1 1 2 1 5 1 64
1 1024 
0 
fn1 7 1 524288 64 -2 3 1 1 1 64
1 4096 
0 
gf1 1 1 100000 0 0 3 1 1 1 64
1 0.011750663925 
0 
lpext1 7 1 1000000 0 1 3 1 0 1 64
1 512 
0 
lpnupts1 7 1 1000000 1 1 3 1 0 1 64
1 512 
0 
ni 7 1 32767 0 0 2 1 0 1 64
1 512 
0 
nt 7 1 1000000000 1 1 2 1 2 1 64
1 32 
0 
strtext1 7 1 1000000 1 1 3 1 0 1 64
1 513 
0 
strtlp1 7 1 1000000 1 1 3 1 0 1 64
1 512 
0 
time_saved 2 2 8 0 0 4 1 0 1 64
1 "20240109T162253"
0 
REQexp 2 2 8 0 0 4 1 256 1 64
1 "wet1D PRESAT PROTON"
0 
