# Supplementary material for: Site-Divergent Oxidations within Venerable Macrolide Antibiotic Scaffolds Unveil Compounds with Broad Spectrum and Anti-MRSA Activities
Source: ACS Cent Sci. 2026 Mar 17;12(3):375–82. doi: 10.1021/acscentsci.5c02343 (PMC13022725; doi:10.1021/acscentsci.5c02343)
Supplement: Supplementary file 2 [file oc5c02343_si_002.zip › Erythromycin Analog Characterization 2,5',11,12/5'/NMR/OL-II-124-iso-800suite_20240109_01/dirinfo/xmldir/info/Sqn0001/prop]

type   LIB
status   Queued
lock   on
title   gHMBCAD_001 22:32:09
exp   gHMBCAD
time   
macro   return
data   
CPnode   gHMBCAD_001
tooltext   gHMBCAD
