# Supplementary material for: Site-Divergent Oxidations within Venerable Macrolide Antibiotic Scaffolds Unveil Compounds with Broad Spectrum and Anti-MRSA Activities
Source: ACS Cent Sci. 2026 Mar 17;12(3):375–82. doi: 10.1021/acscentsci.5c02343 (PMC13022725; doi:10.1021/acscentsci.5c02343)
Supplement: Supplementary file 3 [file oc5c02343_si_003.zip]

Archive with 263 entries (205 files):
- Erythromycin Analog Characterization 13,14,15/
- Erythromycin Analog Characterization 13,14,15/.DS_Store
- __MACOSX/Erythromycin Analog Characterization 13,14,15/._.DS_Store
- Erythromycin Analog Characterization 13,14,15/15/
- Erythromycin Analog Characterization 13,14,15/13/
- Erythromycin Analog Characterization 13,14,15/14/
- Erythromycin Analog Characterization 13,14,15/15/.DS_Store
- __MACOSX/Erythromycin Analog Characterization 13,14,15/15/._.DS_Store
- Erythromycin Analog Characterization 13,14,15/15/IR/
- Erythromycin Analog Characterization 13,14,15/15/HRMS/
- Erythromycin Analog Characterization 13,14,15/15/NMR/
- Erythromycin Analog Characterization 13,14,15/13/.DS_Store
- __MACOSX/Erythromycin Analog Characterization 13,14,15/13/._.DS_Store
- Erythromycin Analog Characterization 13,14,15/13/IR/
- Erythromycin Analog Characterization 13,14,15/13/HRMS/
- Erythromycin Analog Characterization 13,14,15/13/NMR/
- Erythromycin Analog Characterization 13,14,15/14/.DS_Store
- __MACOSX/Erythromycin Analog Characterization 13,14,15/14/._.DS_Store
- Erythromycin Analog Characterization 13,14,15/14/IR/
- Erythromycin Analog Characterization 13,14,15/14/HRMS/
- Erythromycin Analog Characterization 13,14,15/14/NMR/
- Erythromycin Analog Characterization 13,14,15/15/IR/OL-III-050.pdf
- __MACOSX/Erythromycin Analog Characterization 13,14,15/15/IR/._OL-III-050.pdf
- Erythromycin Analog Characterization 13,14,15/15/IR/OL-III-050.ispd
- Erythromycin Analog Characterization 13,14,15/15/HRMS/OL-III-116-714.RAW.pdf
- __MACOSX/Erythromycin Analog Characterization 13,14,15/15/HRMS/._OL-III-116-714.RAW.pdf
- Erythromycin Analog Characterization 13,14,15/15/HRMS/.DS_Store
- __MACOSX/Erythromycin Analog Characterization 13,14,15/15/HRMS/._.DS_Store
- Erythromycin Analog Characterization 13,14,15/15/NMR/.DS_Store
- __MACOSX/Erythromycin Analog Characterization 13,14,15/15/NMR/._.DS_Store
- Erythromycin Analog Characterization 13,14,15/15/NMR/OL-III-116-800suite_20250915_01/
- Erythromycin Analog Characterization 13,14,15/15/NMR/OL-III-116.mnova
- __MACOSX/Erythromycin Analog Characterization 13,14,15/15/NMR/._OL-III-116.mnova
- Erythromycin Analog Characterization 13,14,15/13/IR/OL-III-054.ispd
- Erythromycin Analog Characterization 13,14,15/13/IR/OL-III-054.pdf
- __MACOSX/Erythromycin Analog Characterization 13,14,15/13/IR/._OL-III-054.pdf
- Erythromycin Analog Characterization 13,14,15/13/HRMS/OL-III-054.pdf
- __MACOSX/Erythromycin Analog Characterization 13,14,15/13/HRMS/._OL-III-054.pdf
- Erythromycin Analog Characterization 13,14,15/13/NMR/.DS_Store
- __MACOSX/Erythromycin Analog Characterization 13,14,15/13/NMR/._.DS_Store
- Erythromycin Analog Characterization 13,14,15/13/NMR/OL-III-054-C/
- __MACOSX/Erythromycin Analog Characterization 13,14,15/13/NMR/._OL-III-054-C
- Erythromycin Analog Characterization 13,14,15/13/NMR/OL-III-054.mnova
- __MACOSX/Erythromycin Analog Characterization 13,14,15/13/NMR/._OL-III-054.mnova
- Erythromycin Analog Characterization 13,14,15/14/IR/OL-III-122.pdf
- __MACOSX/Erythromycin Analog Characterization 13,14,15/14/IR/._OL-III-122.pdf
- Erythromycin Analog Characterization 13,14,15/14/IR/OL-III-1221.ispd
- Erythromycin Analog Characterization 13,14,15/14/HRMS/OL-III-122-HRMS.pdf
- __MACOSX/Erythromycin Analog Characterization 13,14,15/14/HRMS/._OL-III-122-HRMS.pdf
- Erythromycin Analog Characterization 13,14,15/14/NMR/.DS_Store
- __MACOSX/Erythromycin Analog Characterization 13,14,15/14/NMR/._.DS_Store
- Erythromycin Analog Characterization 13,14,15/14/NMR/OL-III-040-pip-CARBON_01.fid 4/
- __MACOSX/Erythromycin Analog Characterization 13,14,15/14/NMR/._OL-III-040-pip-CARBON_01.fid 4
- Erythromycin Analog Characterization 13,14,15/14/NMR/OL-III-040-pip.mnova
- __MACOSX/Erythromycin Analog Characterization 13,14,15/14/NMR/._OL-III-040-pip.mnova
- Erythromycin Analog Characterization 13,14,15/14/NMR/OL-III-040-pip-suite/
- Erythromycin Analog Characterization 13,14,15/15/NMR/OL-III-116-800suite_20250915_01/PROTON_01.fid/
- Erythromycin Analog Characterization 13,14,15/15/NMR/OL-III-116-800suite_20250915_01/HSQCAD_01.fid/
- Erythromycin Analog Characterization 13,14,15/15/NMR/OL-III-116-800suite_20250915_01/spectra/
- Erythromycin Analog Characterization 13,14,15/15/NMR/OL-III-116-800suite_20250915_01/CARBON_01.fid/
- Erythromycin Analog Characterization 13,14,15/15/NMR/OL-III-116-800suite_20250915_01/studypar
- Erythromycin Analog Characterization 13,14,15/15/NMR/OL-III-116-800suite_20250915_01/gCOSY_01.fid/
- Erythromycin Analog Characterization 13,14,15/15/NMR/OL-III-116-800suite_20250915_01/dirinfo/
- Erythromycin Analog Characterization 13,14,15/15/NMR/OL-III-116-800suite_20250915_01/gHMBCAD_01.fid/
- Erythromycin Analog Characterization 13,14,15/15/NMR/OL-III-116-800suite_20250915_01/scoutfids/
- Erythromycin Analog Characterization 13,14,15/15/NMR/OL-III-116-800suite_20250915_01/plots/
- Erythromycin Analog Characterization 13,14,15/13/NMR/OL-III-054-C/CARBON_01.fid 4/
- __MACOSX/Erythromycin Analog Characterization 13,14,15/13/NMR/OL-III-054-C/._CARBON_01.fid 4
- Erythromycin Analog Characterization 13,14,15/13/NMR/OL-III-054-C/PROTON_01.fid 4/
- __MACOSX/Erythromycin Analog Characterization 13,14,15/13/NMR/OL-III-054-C/._PROTON_01.fid 4
- Erythromycin Analog Characterization 13,14,15/14/NMR/OL-III-040-pip-CARBON_01.fid 4/fid
- __MACOSX/Erythromycin Analog Characterization 13,14,15/14/NMR/OL-III-040-pip-CARBON_01.fid 4/._fid
- Erythromycin Analog Characterization 13,14,15/14/NMR/OL-III-040-pip-CARBON_01.fid 4/procpar
- __MACOSX/Erythromycin Analog Characterization 13,14,15/14/NMR/OL-III-040-pip-CARBON_01.fid 4/._procpar
- Erythromycin Analog Characterization 13,14,15/14/NMR/OL-III-040-pip-CARBON_01.fid 4/log
- __MACOSX/Erythromycin Analog Characterization 13,14,15/14/NMR/OL-III-040-pip-CARBON_01.fid 4/._log
- Erythromycin Analog Characterization 13,14,15/14/NMR/OL-III-040-pip-CARBON_01.fid 4/text
- __MACOSX/Erythromycin Analog Characterization 13,14,15/14/NMR/OL-III-040-pip-CARBON_01.fid 4/._text
- Erythromycin Analog Characterization 13,14,15/14/NMR/OL-III-040-pip-suite/HSQCAD_01.fid/
- __MACOSX/Erythromycin Analog Characterization 13,14,15/14/NMR/OL-III-040-pip-suite/._HSQCAD_01.fid
- Erythromycin Analog Characterization 13,14,15/14/NMR/OL-III-040-pip-suite/PROTON_01.fid 4/
- __MACOSX/Erythromycin Analog Characterization 13,14,15/14/NMR/OL-III-040-pip-suite/._PROTON_01.fid 4
- Erythromycin Analog Characterization 13,14,15/14/NMR/OL-III-040-pip-suite/gCOSY_01.fid/
- __MACOSX/Erythromycin Analog Characterization 13,14,15/14/NMR/OL-III-040-pip-suite/._gCOSY_01.fid
- Erythromycin Analog Characterization 13,14,15/14/NMR/OL-III-040-pip-suite/gHMBCAD_01.fid/
- __MACOSX/Erythromycin Analog Characterization 13,14,15/14/NMR/OL-III-040-pip-suite/._gHMBCAD_01.fid
- Erythromycin Analog Characterization 13,14,15/15/NMR/OL-III-116-800suite_20250915_01/PROTON_01.fid/fid
- Erythromycin Analog Characterization 13,14,15/15/NMR/OL-III-116-800suite_20250915_01/PROTON_01.fid/procpar
- Erythromycin Analog Characterization 13,14,15/15/NMR/OL-III-116-800suite_20250915_01/PROTON_01.fid/log
- Erythromycin Analog Characterization 13,14,15/15/NMR/OL-III-116-800suite_20250915_01/PROTON_01.fid/text
- Erythromycin Analog Characterization 13,14,15/15/NMR/OL-III-116-800suite_20250915_01/HSQCAD_01.fid/fid
- Erythromycin Analog Characterization 13,14,15/15/NMR/OL-III-116-800suite_20250915_01/HSQCAD_01.fid/procpar
- Erythromycin Analog Characterization 13,14,15/15/NMR/OL-III-116-800suite_20250915_01/HSQCAD_01.fid/log
- Erythromycin Analog Characterization 13,14,15/15/NMR/OL-III-116-800suite_20250915_01/HSQCAD_01.fid/text
- Erythromycin Analog Characterization 13,14,15/15/NMR/OL-III-116-800suite_20250915_01/CARBON_01.fid/fid
- Erythromycin Analog Characterization 13,14,15/15/NMR/OL-III-116-800suite_20250915_01/CARBON_01.fid/procpar
- Erythromycin Analog Characterization 13,14,15/15/NMR/OL-III-116-800suite_20250915_01/CARBON_01.fid/log
- Erythromycin Analog Characterization 13,14,15/15/NMR/OL-III-116-800suite_20250915_01/CARBON_01.fid/text
- Erythromycin Analog Characterization 13,14,15/15/NMR/OL-III-116-800suite_20250915_01/gCOSY_01.fid/fid
- Erythromycin Analog Characterization 13,14,15/15/NMR/OL-III-116-800suite_20250915_01/gCOSY_01.fid/procpar
- Erythromycin Analog Characterization 13,14,15/15/NMR/OL-III-116-800suite_20250915_01/gCOSY_01.fid/log
- Erythromycin Analog Characterization 13,14,15/15/NMR/OL-III-116-800suite_20250915_01/gCOSY_01.fid/text
- Erythromycin Analog Characterization 13,14,15/15/NMR/OL-III-116-800suite_20250915_01/dirinfo/parlib/
- Erythromycin Analog Characterization 13,14,15/15/NMR/OL-III-116-800suite_20250915_01/dirinfo/macdir/
- Erythromycin Analog Characterization 13,14,15/15/NMR/OL-III-116-800suite_20250915_01/dirinfo/spectrumlog
- Erythromycin Analog Characterization 13,14,15/15/NMR/OL-III-116-800suite_20250915_01/dirinfo/activeexp
- Erythromycin Analog Characterization 13,14,15/15/NMR/OL-III-116-800suite_20250915_01/dirinfo/shapelib/
- Erythromycin Analog Characterization 13,14,15/15/NMR/OL-III-116-800suite_20250915_01/dirinfo/fidlog
- Erythromycin Analog Characterization 13,14,15/15/NMR/OL-III-116-800suite_20250915_01/dirinfo/psglib/
- Erythromycin Analog Characterization 13,14,15/15/NMR/OL-III-116-800suite_20250915_01/dirinfo/xmldir/
- Erythromycin Analog Characterization 13,14,15/15/NMR/OL-III-116-800suite_20250915_01/dirinfo/fidlist
- Erythromycin Analog Characterization 13,14,15/15/NMR/OL-III-116-800suite_20250915_01/dirinfo/locationpath
- Erythromycin Analog Characterization 13,14,15/15/NMR/OL-III-116-800suite_20250915_01/dirinfo/chronlog
- Erythromycin Analog Characterization 13,14,15/15/NMR/OL-III-116-800suite_20250915_01/dirinfo/craftlog
- Erythromycin Analog Characterization 13,14,15/15/NMR/OL-III-116-800suite_20250915_01/gHMBCAD_01.fid/fid
- Erythromycin Analog Characterization 13,14,15/15/NMR/OL-III-116-800suite_20250915_01/gHMBCAD_01.fid/procpar
- Erythromycin Analog Characterization 13,14,15/15/NMR/OL-III-116-800suite_20250915_01/gHMBCAD_01.fid/log
- Erythromycin Analog Characterization 13,14,15/15/NMR/OL-III-116-800suite_20250915_01/gHMBCAD_01.fid/text
- Erythromycin Analog Characterization 13,14,15/13/NMR/OL-III-054-C/CARBON_01.fid 4/fid
- __MACOSX/Erythromycin Analog Characterization 13,14,15/13/NMR/OL-III-054-C/CARBON_01.fid 4/._fid
- Erythromycin Analog Characterization 13,14,15/13/NMR/OL-III-054-C/CARBON_01.fid 4/procpar
- __MACOSX/Erythromycin Analog Characterization 13,14,15/13/NMR/OL-III-054-C/CARBON_01.fid 4/._procpar
- Erythromycin Analog Characterization 13,14,15/13/NMR/OL-III-054-C/CARBON_01.fid 4/log
- __MACOSX/Erythromycin Analog Characterization 13,14,15/13/NMR/OL-III-054-C/CARBON_01.fid 4/._log
- Erythromycin Analog Characterization 13,14,15/13/NMR/OL-III-054-C/CARBON_01.fid 4/text
- __MACOSX/Erythromycin Analog Characterization 13,14,15/13/NMR/OL-III-054-C/CARBON_01.fid 4/._text
- Erythromycin Analog Characterization 13,14,15/13/NMR/OL-III-054-C/PROTON_01.fid 4/fid
- __MACOSX/Erythromycin Analog Characterization 13,14,15/13/NMR/OL-III-054-C/PROTON_01.fid 4/._fid
- Erythromycin Analog Characterization 13,14,15/13/NMR/OL-III-054-C/PROTON_01.fid 4/procpar
- __MACOSX/Erythromycin Analog Characterization 13,14,15/13/NMR/OL-III-054-C/PROTON_01.fid 4/._procpar
- Erythromycin Analog Characterization 13,14,15/13/NMR/OL-III-054-C/PROTON_01.fid 4/log
- __MACOSX/Erythromycin Analog Characterization 13,14,15/13/NMR/OL-III-054-C/PROTON_01.fid 4/._log
- Erythromycin Analog Characterization 13,14,15/13/NMR/OL-III-054-C/PROTON_01.fid 4/text
- __MACOSX/Erythromycin Analog Characterization 13,14,15/13/NMR/OL-III-054-C/PROTON_01.fid 4/._text
- Erythromycin Analog Characterization 13,14,15/14/NMR/OL-III-040-pip-suite/HSQCAD_01.fid/fid
- __MACOSX/Erythromycin Analog Characterization 13,14,15/14/NMR/OL-III-040-pip-suite/HSQCAD_01.fid/._fid
- Erythromycin Analog Characterization 13,14,15/14/NMR/OL-III-040-pip-suite/HSQCAD_01.fid/procpar
- __MACOSX/Erythromycin Analog Characterization 13,14,15/14/NMR/OL-III-040-pip-suite/HSQCAD_01.fid/._procpar
- Erythromycin Analog Characterization 13,14,15/14/NMR/OL-III-040-pip-suite/HSQCAD_01.fid/log
- __MACOSX/Erythromycin Analog Characterization 13,14,15/14/NMR/OL-III-040-pip-suite/HSQCAD_01.fid/._log
- Erythromycin Analog Characterization 13,14,15/14/NMR/OL-III-040-pip-suite/HSQCAD_01.fid/text
- __MACOSX/Erythromycin Analog Characterization 13,14,15/14/NMR/OL-III-040-pip-suite/HSQCAD_01.fid/._text
- Erythromycin Analog Characterization 13,14,15/14/NMR/OL-III-040-pip-suite/PROTON_01.fid 4/fid
- __MACOSX/Erythromycin Analog Characterization 13,14,15/14/NMR/OL-III-040-pip-suite/PROTON_01.fid 4/._fid
- Erythromycin Analog Characterization 13,14,15/14/NMR/OL-III-040-pip-suite/PROTON_01.fid 4/procpar
- __MACOSX/Erythromycin Analog Characterization 13,14,15/14/NMR/OL-III-040-pip-suite/PROTON_01.fid 4/._procpar
- Erythromycin Analog Characterization 13,14,15/14/NMR/OL-III-040-pip-suite/PROTON_01.fid 4/log
- __MACOSX/Erythromycin Analog Characterization 13,14,15/14/NMR/OL-III-040-pip-suite/PROTON_01.fid 4/._log
- Erythromycin Analog Characterization 13,14,15/14/NMR/OL-III-040-pip-suite/PROTON_01.fid 4/text
- __MACOSX/Erythromycin Analog Characterization 13,14,15/14/NMR/OL-III-040-pip-suite/PROTON_01.fid 4/._text
- Erythromycin Analog Characterization 13,14,15/14/NMR/OL-III-040-pip-suite/gCOSY_01.fid/fid
- __MACOSX/Erythromycin Analog Characterization 13,14,15/14/NMR/OL-III-040-pip-suite/gCOSY_01.fid/._fid
- Erythromycin Analog Characterization 13,14,15/14/NMR/OL-III-040-pip-suite/gCOSY_01.fid/procpar
- __MACOSX/Erythromycin Analog Characterization 13,14,15/14/NMR/OL-III-040-pip-suite/gCOSY_01.fid/._procpar
- Erythromycin Analog Characterization 13,14,15/14/NMR/OL-III-040-pip-suite/gCOSY_01.fid/log
- __MACOSX/Erythromycin Analog Characterization 13,14,15/14/NMR/OL-III-040-pip-suite/gCOSY_01.fid/._log
- Erythromycin Analog Characterization 13,14,15/14/NMR/OL-III-040-pip-suite/gCOSY_01.fid/text
- __MACOSX/Erythromycin Analog Characterization 13,14,15/14/NMR/OL-III-040-pip-suite/gCOSY_01.fid/._text
- Erythromycin Analog Characterization 13,14,15/14/NMR/OL-III-040-pip-suite/gHMBCAD_01.fid/fid
- __MACOSX/Erythromycin Analog Characterization 13,14,15/14/NMR/OL-III-040-pip-suite/gHMBCAD_01.fid/._fid
- Erythromycin Analog Characterization 13,14,15/14/NMR/OL-III-040-pip-suite/gHMBCAD_01.fid/procpar
- __MACOSX/Erythromycin Analog Characterization 13,14,15/14/NMR/OL-III-040-pip-suite/gHMBCAD_01.fid/._procpar
- Erythromycin Analog Characterization 13,14,15/14/NMR/OL-III-040-pip-suite/gHMBCAD_01.fid/log
- __MACOSX/Erythromycin Analog Characterization 13,14,15/14/NMR/OL-III-040-pip-suite/gHMBCAD_01.fid/._log
- Erythromycin Analog Characterization 13,14,15/14/NMR/OL-III-040-pip-suite/gHMBCAD_01.fid/text
- __MACOSX/Erythromycin Analog Characterization 13,14,15/14/NMR/OL-III-040-pip-suite/gHMBCAD_01.fid/._text
- Erythromycin Analog Characterization 13,14,15/15/NMR/OL-III-116-800suite_20250915_01/dirinfo/parlib/CARBON_01.par/
- Erythromycin Analog Characterization 13,14,15/15/NMR/OL-III-116-800suite_20250915_01/dirinfo/parlib/gCOSY_01.par/
- Erythromycin Analog Characterization 13,14,15/15/NMR/OL-III-116-800suite_20250915_01/dirinfo/parlib/PROTON_01.par/
- Erythromycin Analog Characterization 13,14,15/15/NMR/OL-III-116-800suite_20250915_01/dirinfo/parlib/HSQCAD_01.par/
- Erythromycin Analog Characterization 13,14,15/15/NMR/OL-III-116-800suite_20250915_01/dirinfo/parlib/gHMBCAD_01.par/
- Erythromycin Analog Characterization 13,14,15/15/NMR/OL-III-116-800suite_20250915_01/dirinfo/parlib/NOESY1D_01.par/
- Erythromycin Analog Characterization 13,14,15/15/NMR/OL-III-116-800suite_20250915_01/dirinfo/parlib/parliblist
- Erythromycin Analog Characterization 13,14,15/15/NMR/OL-III-116-800suite_20250915_01/dirinfo/macdir/LONGLIST
- Erythromycin Analog Characterization 13,14,15/15/NMR/OL-III-116-800suite_20250915_01/dirinfo/macdir/TtimeQ
- Erythromycin Analog Characterization 13,14,15/15/NMR/OL-III-116-800suite_20250915_01/dirinfo/macdir/sampleinfo
- Erythromycin Analog Characterization 13,14,15/15/NMR/OL-III-116-800suite_20250915_01/dirinfo/macdir/EXPLIST
- Erythromycin Analog Characterization 13,14,15/15/NMR/OL-III-116-800suite_20250915_01/dirinfo/macdir/EXPalias
- Erythromycin Analog Characterization 13,14,15/15/NMR/OL-III-116-800suite_20250915_01/dirinfo/macdir/ACQlist
- Erythromycin Analog Characterization 13,14,15/15/NMR/OL-III-116-800suite_20250915_01/dirinfo/macdir/maclib_attic/
- Erythromycin Analog Characterization 13,14,15/15/NMR/OL-III-116-800suite_20250915_01/dirinfo/macdir/sampleglobal
- Erythromycin Analog Characterization 13,14,15/15/NMR/OL-III-116-800suite_20250915_01/dirinfo/macdir/sampleTempacq
- Erythromycin Analog Characterization 13,14,15/15/NMR/OL-III-116-800suite_20250915_01/dirinfo/macdir/expqueue
- Erythromycin Analog Characterization 13,14,15/15/NMR/OL-III-116-800suite_20250915_01/dirinfo/shapelib/Cold_HCn_ad300.RF
- Erythromycin Analog Characterization 13,14,15/15/NMR/OL-III-116-800suite_20250915_01/dirinfo/shapelib/Cold_HCn_ref200.RF
- Erythromycin Analog Characterization 13,14,15/15/NMR/OL-III-116-800suite_20250915_01/dirinfo/shapelib/W40_Cold_HCn.DEC
- Erythromycin Analog Characterization 13,14,15/15/NMR/OL-III-116-800suite_20250915_01/dirinfo/shapelib/Cold_HCn_ad300R.RF
- Erythromycin Analog Characterization 13,14,15/15/NMR/OL-III-116-800suite_20250915_01/dirinfo/shapelib/waltz16.DEC
- Erythromycin Analog Characterization 13,14,15/15/NMR/OL-III-116-800suite_20250915_01/dirinfo/xmldir/LONGLIST
- Erythromycin Analog Characterization 13,14,15/15/NMR/OL-III-116-800suite_20250915_01/dirinfo/xmldir/spectrumlog
- Erythromycin Analog Characterization 13,14,15/15/NMR/OL-III-116-800suite_20250915_01/dirinfo/xmldir/cpnodeinfo
- Erythromycin Analog Characterization 13,14,15/15/NMR/OL-III-116-800suite_20250915_01/dirinfo/xmldir/EXPLIST
- Erythromycin Analog Characterization 13,14,15/15/NMR/OL-III-116-800suite_20250915_01/dirinfo/xmldir/fidlog
- Erythromycin Analog Characterization 13,14,15/15/NMR/OL-III-116-800suite_20250915_01/dirinfo/xmldir/info/
- Erythromycin Analog Characterization 13,14,15/15/NMR/OL-III-116-800suite_20250915_01/dirinfo/xmldir/sqdir/
- Erythromycin Analog Characterization 13,14,15/15/NMR/OL-III-116-800suite_20250915_01/dirinfo/xmldir/sqdir.info
- Erythromycin Analog Characterization 13,14,15/15/NMR/OL-III-116-800suite_20250915_01/dirinfo/xmldir/expqueue
- Erythromycin Analog Characterization 13,14,15/15/NMR/OL-III-116-800suite_20250915_01/dirinfo/xmldir/errorlog
- Erythromycin Analog Characterization 13,14,15/15/NMR/OL-III-116-800suite_20250915_01/dirinfo/xmldir/craftlog
- Erythromycin Analog Characterization 13,14,15/15/NMR/OL-III-116-800suite_20250915_01/dirinfo/parlib/CARBON_01.par/procpar
- Erythromycin Analog Characterization 13,14,15/15/NMR/OL-III-116-800suite_20250915_01/dirinfo/parlib/CARBON_01.par/text
- Erythromycin Analog Characterization 13,14,15/15/NMR/OL-III-116-800suite_20250915_01/dirinfo/parlib/gCOSY_01.par/procpar
- Erythromycin Analog Characterization 13,14,15/15/NMR/OL-III-116-800suite_20250915_01/dirinfo/parlib/gCOSY_01.par/text
- Erythromycin Analog Characterization 13,14,15/15/NMR/OL-III-116-800suite_20250915_01/dirinfo/parlib/PROTON_01.par/procpar
- Erythromycin Analog Characterization 13,14,15/15/NMR/OL-III-116-800suite_20250915_01/dirinfo/parlib/PROTON_01.par/text
- Erythromycin Analog Characterization 13,14,15/15/NMR/OL-III-116-800suite_20250915_01/dirinfo/parlib/HSQCAD_01.par/procpar
- Erythromycin Analog Characterization 13,14,15/15/NMR/OL-III-116-800suite_20250915_01/dirinfo/parlib/HSQCAD_01.par/text
- Erythromycin Analog Characterization 13,14,15/15/NMR/OL-III-116-800suite_20250915_01/dirinfo/parlib/gHMBCAD_01.par/procpar
- Erythromycin Analog Characterization 13,14,15/15/NMR/OL-III-116-800suite_20250915_01/dirinfo/parlib/gHMBCAD_01.par/text
- Erythromycin Analog Characterization 13,14,15/15/NMR/OL-III-116-800suite_20250915_01/dirinfo/parlib/NOESY1D_01.par/procpar
- Erythromycin Analog Characterization 13,14,15/15/NMR/OL-III-116-800suite_20250915_01/dirinfo/parlib/NOESY1D_01.par/text
- Erythromycin Analog Characterization 13,14,15/15/NMR/OL-III-116-800suite_20250915_01/dirinfo/macdir/maclib_attic/walkupQacqpars
- Erythromycin Analog Characterization 13,14,15/15/NMR/OL-III-116-800suite_20250915_01/dirinfo/macdir/maclib_attic/gHMBCAD_001_Attr
- Erythromycin Analog Characterization 13,14,15/15/NMR/OL-III-116-800suite_20250915_01/dirinfo/macdir/maclib_attic/CARBON_001acqpars
- Erythromycin Analog Characterization 13,14,15/15/NMR/OL-III-116-800suite_20250915_01/dirinfo/macdir/maclib_attic/NOESY1D_001acqpars
- Erythromycin Analog Characterization 13,14,15/15/NMR/OL-III-116-800suite_20250915_01/dirinfo/macdir/maclib_attic/gCOSY_001acqpars
- Erythromycin Analog Characterization 13,14,15/15/NMR/OL-III-116-800suite_20250915_01/dirinfo/macdir/maclib_attic/NOESY1D_001acq
- Erythromycin Analog Characterization 13,14,15/15/NMR/OL-III-116-800suite_20250915_01/dirinfo/macdir/maclib_attic/HSQCAD_001_Attr
- Erythromycin Analog Characterization 13,14,15/15/NMR/OL-III-116-800suite_20250915_01/dirinfo/macdir/maclib_attic/gHMBCAD_001acq
- Erythromycin Analog Characterization 13,14,15/15/NMR/OL-III-116-800suite_20250915_01/dirinfo/macdir/maclib_attic/CARBON_001_Attr
- Erythromycin Analog Characterization 13,14,15/15/NMR/OL-III-116-800suite_20250915_01/dirinfo/macdir/maclib_attic/NOESY1D_001_Attr
- Erythromycin Analog Characterization 13,14,15/15/NMR/OL-III-116-800suite_20250915_01/dirinfo/macdir/maclib_attic/HSQCAD_001acq
- Erythromycin Analog Characterization 13,14,15/15/NMR/OL-III-116-800suite_20250915_01/dirinfo/macdir/maclib_attic/PROTON_001acqpars
- Erythromycin Analog Characterization 13,14,15/15/NMR/OL-III-116-800suite_20250915_01/dirinfo/macdir/maclib_attic/firstNode_walkupQacqpars
- Erythromycin Analog Characterization 13,14,15/15/NMR/OL-III-116-800suite_20250915_01/dirinfo/macdir/maclib_attic/PROTON_001acq
- Erythromycin Analog Characterization 13,14,15/15/NMR/OL-III-116-800suite_20250915_01/dirinfo/macdir/maclib_attic/gHMBCAD_001acqpars
- Erythromycin Analog Characterization 13,14,15/15/NMR/OL-III-116-800suite_20250915_01/dirinfo/macdir/maclib_attic/gCOSY_001acq
- Erythromycin Analog Characterization 13,14,15/15/NMR/OL-III-116-800suite_20250915_01/dirinfo/macdir/maclib_attic/gCOSY_001_Attr
- Erythromycin Analog Characterization 13,14,15/15/NMR/OL-III-116-800suite_20250915_01/dirinfo/macdir/maclib_attic/walkupQacq
- Erythromycin Analog Characterization 13,14,15/15/NMR/OL-III-116-800suite_20250915_01/dirinfo/macdir/maclib_attic/PROTON_001_Attr
- Erythromycin Analog Characterization 13,14,15/15/NMR/OL-III-116-800suite_20250915_01/dirinfo/macdir/maclib_attic/CARBON_001acq
- Erythromycin Analog Characterization 13,14,15/15/NMR/OL-III-116-800suite_20250915_01/dirinfo/macdir/maclib_attic/HSQCAD_001acqpars
- Erythromycin Analog Characterization 13,14,15/15/NMR/OL-III-116-800suite_20250915_01/dirinfo/xmldir/info/Sqn0002/
- Erythromycin Analog Characterization 13,14,15/15/NMR/OL-III-116-800suite_20250915_01/dirinfo/xmldir/info/Sqn0005/
- Erythromycin Analog Characterization 13,14,15/15/NMR/OL-III-116-800suite_20250915_01/dirinfo/xmldir/info/Sqn0004/
- Erythromycin Analog Characterization 13,14,15/15/NMR/OL-III-116-800suite_20250915_01/dirinfo/xmldir/info/Sqn0003/
- Erythromycin Analog Characterization 13,14,15/15/NMR/OL-III-116-800suite_20250915_01/dirinfo/xmldir/info/Sqn0006/
- Erythromycin Analog Characterization 13,14,15/15/NMR/OL-III-116-800suite_20250915_01/dirinfo/xmldir/sqdir/scoutfid_error_enterSQ
- Erythromycin Analog Characterization 13,14,15/15/NMR/OL-III-116-800suite_20250915_01/dirinfo/xmldir/sqdir/scoutfid_error_study.xml
- Erythromycin Analog Characterization 13,14,15/15/NMR/OL-III-116-800suite_20250915_01/dirinfo/xmldir/sqdir/study.xml
- Erythromycin Analog Characterization 13,14,15/15/NMR/OL-III-116-800suite_20250915_01/dirinfo/xmldir/sqdir/error_study.xml
- Erythromycin Analog Characterization 13,14,15/15/NMR/OL-III-116-800suite_20250915_01/dirinfo/xmldir/sqdir/error_enterSQ
- Erythromycin Analog Characterization 13,14,15/15/NMR/OL-III-116-800suite_20250915_01/dirinfo/xmldir/sqdir/info/
- Erythromycin Analog Characterization 13,14,15/15/NMR/OL-III-116-800suite_20250915_01/dirinfo/xmldir/sqdir/scoutfid_enterSQ
- Erythromycin Analog Characterization 13,14,15/15/NMR/OL-III-116-800suite_20250915_01/dirinfo/xmldir/sqdir/scoutfid_study.xml
- Erythromycin Analog Characterization 13,14,15/15/NMR/OL-III-116-800suite_20250915_01/dirinfo/xmldir/sqdir/enterSQ
- Erythromycin Analog Characterization 13,14,15/15/NMR/OL-III-116-800suite_20250915_01/dirinfo/xmldir/info/Sqn0002/prop
- Erythromycin Analog Characterization 13,14,15/15/NMR/OL-III-116-800suite_20250915_01/dirinfo/xmldir/info/Sqn0005/prop
- Erythromycin Analog Characterization 13,14,15/15/NMR/OL-III-116-800suite_20250915_01/dirinfo/xmldir/info/Sqn0004/prop
- Erythromycin Analog Characterization 13,14,15/15/NMR/OL-III-116-800suite_20250915_01/dirinfo/xmldir/info/Sqn0003/prop
- Erythromycin Analog Characterization 13,14,15/15/NMR/OL-III-116-800suite_20250915_01/dirinfo/xmldir/info/Sqn0006/prop
- Erythromycin Analog Characterization 13,14,15/15/NMR/OL-III-116-800suite_20250915_01/dirinfo/xmldir/sqdir/info/Sqn0002/
- Erythromycin Analog Characterization 13,14,15/15/NMR/OL-III-116-800suite_20250915_01/dirinfo/xmldir/sqdir/info/Sqn0005/
- Erythromycin Analog Characterization 13,14,15/15/NMR/OL-III-116-800suite_20250915_01/dirinfo/xmldir/sqdir/info/Sqn0004/
- Erythromycin Analog Characterization 13,14,15/15/NMR/OL-III-116-800suite_20250915_01/dirinfo/xmldir/sqdir/info/Sqn0003/
- Erythromycin Analog Characterization 13,14,15/15/NMR/OL-III-116-800suite_20250915_01/dirinfo/xmldir/sqdir/info/Sqn0006/
- Erythromycin Analog Characterization 13,14,15/15/NMR/OL-III-116-800suite_20250915_01/dirinfo/xmldir/sqdir/info/Sqn0001/
- Erythromycin Analog Characterization 13,14,15/15/NMR/OL-III-116-800suite_20250915_01/dirinfo/xmldir/sqdir/info/Sqn0002/prop
- Erythromycin Analog Characterization 13,14,15/15/NMR/OL-III-116-800suite_20250915_01/dirinfo/xmldir/sqdir/info/Sqn0005/prop
- Erythromycin Analog Characterization 13,14,15/15/NMR/OL-III-116-800suite_20250915_01/dirinfo/xmldir/sqdir/info/Sqn0004/prop
- Erythromycin Analog Characterization 13,14,15/15/NMR/OL-III-116-800suite_20250915_01/dirinfo/xmldir/sqdir/info/Sqn0003/prop
- Erythromycin Analog Characterization 13,14,15/15/NMR/OL-III-116-800suite_20250915_01/dirinfo/xmldir/sqdir/info/Sqn0006/prop
- Erythromycin Analog Characterization 13,14,15/15/NMR/OL-III-116-800suite_20250915_01/dirinfo/xmldir/sqdir/info/Sqn0001/prop
