# Supplementary material for: Site-Divergent Oxidations within Venerable Macrolide Antibiotic Scaffolds Unveil Compounds with Broad Spectrum and Anti-MRSA Activities
Source: ACS Cent Sci. 2026 Mar 17;12(3):375–82. doi: 10.1021/acscentsci.5c02343 (PMC13022725; doi:10.1021/acscentsci.5c02343)
Supplement: Supplementary file 3 [file oc5c02343_si_003.zip › Erythromycin Analog Characterization 13,14,15/14/NMR/OL-III-040-pip-CARBON_01.fid 4/log]

Sun Mar 30 21:03:44 2025: Experiment started
Sun Mar 30 21:05:47 2025: BS 1 completed
Sun Mar 30 21:07:46 2025: BS 2 completed
Sun Mar 30 21:09:45 2025: BS 3 completed
Sun Mar 30 21:11:45 2025: BS 4 completed
Sun Mar 30 21:13:44 2025: BS 5 completed
Sun Mar 30 21:15:43 2025: BS 6 completed
Sun Mar 30 21:17:43 2025: BS 7 completed
Sun Mar 30 21:19:42 2025: BS 8 completed
Sun Mar 30 21:21:42 2025: BS 9 completed
Sun Mar 30 21:23:41 2025: BS 10 completed
Sun Mar 30 21:25:40 2025: BS 11 completed
Sun Mar 30 21:27:40 2025: BS 12 completed
Sun Mar 30 21:29:39 2025: BS 13 completed
Sun Mar 30 21:31:39 2025: BS 14 completed
Sun Mar 30 21:33:38 2025: BS 15 completed
Sun Mar 30 21:35:37 2025: BS 16 completed
Sun Mar 30 21:37:37 2025: BS 17 completed
Sun Mar 30 21:39:36 2025: BS 18 completed
Sun Mar 30 21:41:35 2025: BS 19 completed
Sun Mar 30 21:43:35 2025: BS 20 completed
Sun Mar 30 21:45:34 2025: BS 21 completed
Sun Mar 30 21:47:34 2025: BS 22 completed
Sun Mar 30 21:49:33 2025: BS 23 completed
Sun Mar 30 21:51:32 2025: BS 24 completed
Sun Mar 30 21:53:32 2025: BS 25 completed
Sun Mar 30 21:55:31 2025: BS 26 completed
Sun Mar 30 21:57:31 2025: BS 27 completed
Sun Mar 30 21:59:30 2025: BS 28 completed
Sun Mar 30 22:01:29 2025: BS 29 completed
Sun Mar 30 22:03:29 2025: BS 30 completed
Sun Mar 30 22:05:28 2025: BS 31 completed
Sun Mar 30 22:07:28 2025: BS 32 completed
Sun Mar 30 22:09:27 2025: BS 33 completed
Sun Mar 30 22:11:26 2025: BS 34 completed
Sun Mar 30 22:13:26 2025: BS 35 completed
Sun Mar 30 22:15:25 2025: BS 36 completed
Sun Mar 30 22:17:25 2025: BS 37 completed
Sun Mar 30 22:19:24 2025: BS 38 completed
Sun Mar 30 22:21:23 2025: BS 39 completed
Sun Mar 30 22:23:23 2025: BS 40 completed
Sun Mar 30 22:25:22 2025: BS 41 completed
Sun Mar 30 22:27:21 2025: BS 42 completed
Sun Mar 30 22:29:21 2025: BS 43 completed
Sun Mar 30 22:31:20 2025: BS 44 completed
Sun Mar 30 22:33:20 2025: BS 45 completed
Sun Mar 30 22:35:19 2025: BS 46 completed
Sun Mar 30 22:37:18 2025: BS 47 completed
Sun Mar 30 22:39:18 2025: BS 48 completed
Sun Mar 30 22:41:17 2025: BS 49 completed
Sun Mar 30 22:43:17 2025: BS 50 completed
Sun Mar 30 22:45:16 2025: BS 51 completed
Sun Mar 30 22:47:15 2025: BS 52 completed
Sun Mar 30 22:49:15 2025: BS 53 completed
Sun Mar 30 22:51:14 2025: BS 54 completed
Sun Mar 30 22:53:14 2025: BS 55 completed
Sun Mar 30 22:55:13 2025: BS 56 completed
Sun Mar 30 22:57:12 2025: BS 57 completed
Sun Mar 30 22:59:12 2025: BS 58 completed
Sun Mar 30 23:01:11 2025: BS 59 completed
Sun Mar 30 23:03:10 2025: BS 60 completed
Sun Mar 30 23:05:10 2025: BS 61 completed
Sun Mar 30 23:07:09 2025: BS 62 completed
Sun Mar 30 23:09:09 2025: BS 63 completed
Sun Mar 30 23:11:08 2025: BS 64 completed
Sun Mar 30 23:13:07 2025: BS 65 completed
Sun Mar 30 23:15:07 2025: BS 66 completed
Sun Mar 30 23:17:06 2025: BS 67 completed
Sun Mar 30 23:19:06 2025: BS 68 completed
Sun Mar 30 23:21:05 2025: BS 69 completed
Sun Mar 30 23:23:04 2025: BS 70 completed
Sun Mar 30 23:25:04 2025: BS 71 completed
Sun Mar 30 23:27:03 2025: BS 72 completed
Sun Mar 30 23:29:02 2025: BS 73 completed
Sun Mar 30 23:31:02 2025: BS 74 completed
Sun Mar 30 23:33:01 2025: BS 75 completed
Sun Mar 30 23:35:01 2025: BS 76 completed
Sun Mar 30 23:37:00 2025: BS 77 completed
Sun Mar 30 23:38:59 2025: BS 78 completed
Sun Mar 30 23:40:59 2025: BS 79 completed
Sun Mar 30 23:42:58 2025: BS 80 completed
Sun Mar 30 23:44:58 2025: BS 81 completed
Sun Mar 30 23:46:57 2025: BS 82 completed
Sun Mar 30 23:48:56 2025: BS 83 completed
Sun Mar 30 23:50:56 2025: BS 84 completed
Sun Mar 30 23:52:55 2025: BS 85 completed
Sun Mar 30 23:54:55 2025: BS 86 completed
Sun Mar 30 23:56:54 2025: BS 87 completed
Sun Mar 30 23:58:53 2025: BS 88 completed
Mon Mar 31 00:00:53 2025: BS 89 completed
Mon Mar 31 00:02:52 2025: BS 90 completed
Mon Mar 31 00:04:51 2025: BS 91 completed
Mon Mar 31 00:06:51 2025: BS 92 completed
Mon Mar 31 00:08:50 2025: BS 93 completed
Mon Mar 31 00:10:50 2025: BS 94 completed
Mon Mar 31 00:12:49 2025: BS 95 completed
Mon Mar 31 00:14:48 2025: BS 96 completed
Mon Mar 31 00:16:48 2025: BS 97 completed
Mon Mar 31 00:18:47 2025: BS 98 completed
Mon Mar 31 00:20:47 2025: BS 99 completed
Mon Mar 31 00:22:46 2025: BS 100 completed
Mon Mar 31 00:24:45 2025: BS 101 completed
Mon Mar 31 00:26:45 2025: BS 102 completed
Mon Mar 31 00:28:44 2025: BS 103 completed
Mon Mar 31 00:30:44 2025: BS 104 completed
Mon Mar 31 00:32:43 2025: BS 105 completed
Mon Mar 31 00:34:42 2025: BS 106 completed
Mon Mar 31 00:36:42 2025: BS 107 completed
Mon Mar 31 00:38:41 2025: BS 108 completed
Mon Mar 31 00:40:40 2025: BS 109 completed
Mon Mar 31 00:42:40 2025: BS 110 completed
Mon Mar 31 00:44:39 2025: BS 111 completed
Mon Mar 31 00:46:39 2025: BS 112 completed
Mon Mar 31 00:48:38 2025: BS 113 completed
Mon Mar 31 00:50:37 2025: BS 114 completed
Mon Mar 31 00:52:37 2025: BS 115 completed
Mon Mar 31 00:54:36 2025: BS 116 completed
Mon Mar 31 00:56:36 2025: BS 117 completed
Mon Mar 31 00:58:35 2025: BS 118 completed
Mon Mar 31 01:00:34 2025: BS 119 completed
Mon Mar 31 01:02:34 2025: BS 120 completed
Mon Mar 31 01:04:33 2025: BS 121 completed
Mon Mar 31 01:06:33 2025: BS 122 completed
Mon Mar 31 01:08:32 2025: BS 123 completed
Mon Mar 31 01:10:31 2025: BS 124 completed
Mon Mar 31 01:12:31 2025: BS 125 completed
Mon Mar 31 01:14:30 2025: BS 126 completed
Mon Mar 31 01:16:29 2025: BS 127 completed
Mon Mar 31 01:18:29 2025: BS 128 completed
Mon Mar 31 01:20:28 2025: BS 129 completed
Mon Mar 31 01:22:28 2025: BS 130 completed
Mon Mar 31 01:24:27 2025: BS 131 completed
Mon Mar 31 01:26:26 2025: BS 132 completed
Mon Mar 31 01:28:26 2025: BS 133 completed
Mon Mar 31 01:30:25 2025: BS 134 completed
Mon Mar 31 01:32:25 2025: BS 135 completed
Mon Mar 31 01:34:24 2025: BS 136 completed
Mon Mar 31 01:36:23 2025: BS 137 completed
Mon Mar 31 01:38:23 2025: BS 138 completed
Mon Mar 31 01:40:22 2025: BS 139 completed
Mon Mar 31 01:42:22 2025: BS 140 completed
Mon Mar 31 01:44:21 2025: BS 141 completed
Mon Mar 31 01:46:20 2025: BS 142 completed
Mon Mar 31 01:48:20 2025: BS 143 completed
Mon Mar 31 01:50:19 2025: BS 144 completed
Mon Mar 31 01:52:18 2025: BS 145 completed
Mon Mar 31 01:54:18 2025: BS 146 completed
Mon Mar 31 01:56:17 2025: BS 147 completed
Mon Mar 31 01:58:17 2025: BS 148 completed
Mon Mar 31 02:00:16 2025: BS 149 completed
Mon Mar 31 02:02:15 2025: BS 150 completed
Mon Mar 31 02:04:15 2025: BS 151 completed
Mon Mar 31 02:06:14 2025: BS 152 completed
Mon Mar 31 02:08:14 2025: BS 153 completed
Mon Mar 31 02:10:13 2025: BS 154 completed
Mon Mar 31 02:12:12 2025: BS 155 completed
Mon Mar 31 02:14:12 2025: BS 156 completed
Mon Mar 31 02:16:11 2025: BS 157 completed
Mon Mar 31 02:18:11 2025: BS 158 completed
Mon Mar 31 02:20:10 2025: BS 159 completed
Mon Mar 31 02:22:09 2025: BS 160 completed
Mon Mar 31 02:24:09 2025: BS 161 completed
Mon Mar 31 02:26:08 2025: BS 162 completed
Mon Mar 31 02:28:07 2025: BS 163 completed
Mon Mar 31 02:30:07 2025: BS 164 completed
Mon Mar 31 02:32:06 2025: BS 165 completed
Mon Mar 31 02:34:06 2025: BS 166 completed
Mon Mar 31 02:36:05 2025: BS 167 completed
Mon Mar 31 02:38:04 2025: BS 168 completed
Mon Mar 31 02:40:04 2025: BS 169 completed
Mon Mar 31 02:42:03 2025: BS 170 completed
Mon Mar 31 02:44:03 2025: BS 171 completed
Mon Mar 31 02:46:02 2025: BS 172 completed
Mon Mar 31 02:48:01 2025: BS 173 completed
Mon Mar 31 02:50:01 2025: BS 174 completed
Mon Mar 31 02:52:00 2025: BS 175 completed
Mon Mar 31 02:53:59 2025: BS 176 completed
Mon Mar 31 02:55:59 2025: BS 177 completed
Mon Mar 31 02:57:58 2025: BS 178 completed
Mon Mar 31 02:59:58 2025: BS 179 completed
Mon Mar 31 03:01:57 2025: BS 180 completed
Mon Mar 31 03:03:56 2025: BS 181 completed
Mon Mar 31 03:05:56 2025: BS 182 completed
Mon Mar 31 03:07:55 2025: BS 183 completed
Mon Mar 31 03:09:55 2025: BS 184 completed
Mon Mar 31 03:11:54 2025: BS 185 completed
Mon Mar 31 03:13:53 2025: BS 186 completed
Mon Mar 31 03:15:53 2025: BS 187 completed
Mon Mar 31 03:17:52 2025: BS 188 completed
Mon Mar 31 03:19:52 2025: BS 189 completed
Mon Mar 31 03:21:51 2025: BS 190 completed
Mon Mar 31 03:23:50 2025: BS 191 completed
Mon Mar 31 03:25:50 2025: BS 192 completed
Mon Mar 31 03:27:49 2025: BS 193 completed
Mon Mar 31 03:29:48 2025: BS 194 completed
Mon Mar 31 03:31:48 2025: BS 195 completed
Mon Mar 31 03:33:47 2025: BS 196 completed
Mon Mar 31 03:35:47 2025: BS 197 completed
Mon Mar 31 03:37:46 2025: BS 198 completed
Mon Mar 31 03:39:45 2025: BS 199 completed
Mon Mar 31 03:41:45 2025: BS 200 completed
Mon Mar 31 03:43:46 2025: BS 201 completed
Mon Mar 31 03:45:46 2025: BS 202 completed
Mon Mar 31 03:47:43 2025: BS 203 completed
Mon Mar 31 03:49:43 2025: BS 204 completed
Mon Mar 31 03:51:42 2025: BS 205 completed
Mon Mar 31 03:53:41 2025: BS 206 completed
Mon Mar 31 03:55:41 2025: BS 207 completed
Mon Mar 31 03:57:40 2025: BS 208 completed
Mon Mar 31 03:59:39 2025: BS 209 completed
Mon Mar 31 04:01:39 2025: BS 210 completed
Mon Mar 31 04:03:38 2025: BS 211 completed
Mon Mar 31 04:05:37 2025: BS 212 completed
Mon Mar 31 04:07:37 2025: BS 213 completed
Mon Mar 31 04:09:36 2025: BS 214 completed
Mon Mar 31 04:11:36 2025: BS 215 completed
Mon Mar 31 04:13:35 2025: BS 216 completed
Mon Mar 31 04:15:34 2025: BS 217 completed
Mon Mar 31 04:17:34 2025: BS 218 completed
Mon Mar 31 04:19:33 2025: BS 219 completed
Mon Mar 31 04:21:33 2025: BS 220 completed
Mon Mar 31 04:23:32 2025: BS 221 completed
Mon Mar 31 04:25:31 2025: BS 222 completed
Mon Mar 31 04:27:31 2025: BS 223 completed
Mon Mar 31 04:29:30 2025: BS 224 completed
Mon Mar 31 04:31:30 2025: BS 225 completed
Mon Mar 31 04:33:29 2025: BS 226 completed
Mon Mar 31 04:35:28 2025: BS 227 completed
Mon Mar 31 04:37:28 2025: BS 228 completed
Mon Mar 31 04:39:27 2025: BS 229 completed
Mon Mar 31 04:41:26 2025: BS 230 completed
Mon Mar 31 04:43:26 2025: BS 231 completed
Mon Mar 31 04:45:25 2025: BS 232 completed
Mon Mar 31 04:47:25 2025: BS 233 completed
Mon Mar 31 04:49:24 2025: BS 234 completed
Mon Mar 31 04:51:23 2025: BS 235 completed
Mon Mar 31 04:53:23 2025: BS 236 completed
Mon Mar 31 04:55:22 2025: BS 237 completed
Mon Mar 31 04:57:22 2025: BS 238 completed
Mon Mar 31 04:59:21 2025: BS 239 completed
Mon Mar 31 05:01:20 2025: BS 240 completed
Mon Mar 31 05:03:20 2025: BS 241 completed
Mon Mar 31 05:05:19 2025: BS 242 completed
Mon Mar 31 05:07:19 2025: BS 243 completed
Mon Mar 31 05:09:18 2025: BS 244 completed
Mon Mar 31 05:11:17 2025: BS 245 completed
Mon Mar 31 05:13:17 2025: BS 246 completed
Mon Mar 31 05:15:16 2025: BS 247 completed
Mon Mar 31 05:17:15 2025: BS 248 completed
Mon Mar 31 05:19:15 2025: BS 249 completed
Mon Mar 31 05:21:14 2025: BS 250 completed
Mon Mar 31 05:23:14 2025: BS 251 completed
Mon Mar 31 05:25:13 2025: BS 252 completed
Mon Mar 31 05:27:12 2025: BS 253 completed
Mon Mar 31 05:29:12 2025: BS 254 completed
Mon Mar 31 05:31:11 2025: BS 255 completed
Mon Mar 31 05:33:11 2025: BS 256 completed
Mon Mar 31 05:35:10 2025: BS 257 completed
Mon Mar 31 05:37:09 2025: BS 258 completed
Mon Mar 31 05:39:09 2025: BS 259 completed
Mon Mar 31 05:41:08 2025: BS 260 completed
Mon Mar 31 05:43:08 2025: BS 261 completed
Mon Mar 31 05:45:07 2025: BS 262 completed
Mon Mar 31 05:47:06 2025: BS 263 completed
Mon Mar 31 05:49:06 2025: BS 264 completed
Mon Mar 31 05:51:05 2025: BS 265 completed
Mon Mar 31 05:53:04 2025: BS 266 completed
Mon Mar 31 05:55:04 2025: BS 267 completed
Mon Mar 31 05:57:03 2025: BS 268 completed
Mon Mar 31 05:59:03 2025: BS 269 completed
Mon Mar 31 06:01:02 2025: BS 270 completed
Mon Mar 31 06:03:01 2025: BS 271 completed
Mon Mar 31 06:05:01 2025: BS 272 completed
Mon Mar 31 06:07:00 2025: BS 273 completed
Mon Mar 31 06:09:00 2025: BS 274 completed
Mon Mar 31 06:10:59 2025: BS 275 completed
Mon Mar 31 06:12:58 2025: BS 276 completed
Mon Mar 31 06:14:58 2025: BS 277 completed
Mon Mar 31 06:16:57 2025: BS 278 completed
Mon Mar 31 06:18:57 2025: BS 279 completed
Mon Mar 31 06:20:56 2025: BS 280 completed
Mon Mar 31 06:22:55 2025: BS 281 completed
Mon Mar 31 06:24:55 2025: BS 282 completed
Mon Mar 31 06:26:54 2025: BS 283 completed
Mon Mar 31 06:28:53 2025: BS 284 completed
Mon Mar 31 06:30:53 2025: BS 285 completed
Mon Mar 31 06:32:52 2025: BS 286 completed
Mon Mar 31 06:34:52 2025: BS 287 completed
Mon Mar 31 06:36:51 2025: BS 288 completed
Mon Mar 31 06:38:50 2025: BS 289 completed
Mon Mar 31 06:40:50 2025: BS 290 completed
Mon Mar 31 06:42:49 2025: BS 291 completed
Mon Mar 31 06:44:49 2025: BS 292 completed
Mon Mar 31 06:46:48 2025: BS 293 completed
Mon Mar 31 06:48:47 2025: BS 294 completed
Mon Mar 31 06:50:47 2025: BS 295 completed
Mon Mar 31 06:52:46 2025: BS 296 completed
Mon Mar 31 06:54:46 2025: BS 297 completed
Mon Mar 31 06:56:45 2025: BS 298 completed
Mon Mar 31 06:58:44 2025: BS 299 completed
Mon Mar 31 07:00:44 2025: BS 300 completed
Mon Mar 31 07:02:43 2025: BS 301 completed
Mon Mar 31 07:04:42 2025: BS 302 completed
Mon Mar 31 07:06:42 2025: BS 303 completed
Mon Mar 31 07:08:41 2025: BS 304 completed
Mon Mar 31 07:10:41 2025: BS 305 completed
Mon Mar 31 07:12:40 2025: BS 306 completed
Mon Mar 31 07:14:39 2025: BS 307 completed
Mon Mar 31 07:16:39 2025: BS 308 completed
Mon Mar 31 07:18:38 2025: BS 309 completed
Mon Mar 31 07:20:38 2025: BS 310 completed
Mon Mar 31 07:22:37 2025: BS 311 completed
Mon Mar 31 07:24:36 2025: BS 312 completed
Mon Mar 31 07:25:36 2025: Acquisition complete
