# Supplementary material for: Site-Divergent Oxidations within Venerable Macrolide Antibiotic Scaffolds Unveil Compounds with Broad Spectrum and Anti-MRSA Activities
Source: ACS Cent Sci. 2026 Mar 17;12(3):375–82. doi: 10.1021/acscentsci.5c02343 (PMC13022725; doi:10.1021/acscentsci.5c02343)
Supplement: Supplementary file 3 [file oc5c02343_si_003.zip › Erythromycin Analog Characterization 13,14,15/15/NMR/OL-III-116-800suite_20250915_01/PROTON_01.fid/log]

Mon Sep 15 10:48:26 2025: Experiment started
Mon Sep 15 10:52:29 2025: BS 1 completed
Mon Sep 15 10:56:32 2025: BS 2 completed
Mon Sep 15 11:00:34 2025: BS 3 completed
Mon Sep 15 11:04:36 2025: BS 4 completed
Mon Sep 15 11:08:38 2025: BS 5 completed
Mon Sep 15 11:12:40 2025: BS 6 completed
Mon Sep 15 11:16:43 2025: BS 7 completed
Mon Sep 15 11:20:45 2025: Acquisition complete
