# Supplementary material for: Site-Divergent Oxidations within Venerable Macrolide Antibiotic Scaffolds Unveil Compounds with Broad Spectrum and Anti-MRSA Activities
Source: ACS Cent Sci. 2026 Mar 17;12(3):375–82. doi: 10.1021/acscentsci.5c02343 (PMC13022725; doi:10.1021/acscentsci.5c02343)
Supplement: Supplementary file 3 [file oc5c02343_si_003.zip › Erythromycin Analog Characterization 13,14,15/15/NMR/OL-III-116-800suite_20250915_01/CARBON_01.fid/log]

Mon Sep 15 11:20:53 2025: Experiment started
Mon Sep 15 11:23:23 2025: BS 1 completed
Mon Sep 15 11:25:51 2025: BS 2 completed
Mon Sep 15 11:28:19 2025: BS 3 completed
Mon Sep 15 11:30:47 2025: BS 4 completed
Mon Sep 15 11:33:15 2025: BS 5 completed
Mon Sep 15 11:35:42 2025: BS 6 completed
Mon Sep 15 11:38:10 2025: BS 7 completed
Mon Sep 15 11:40:38 2025: BS 8 completed
Mon Sep 15 11:43:06 2025: BS 9 completed
Mon Sep 15 11:45:34 2025: BS 10 completed
Mon Sep 15 11:48:02 2025: BS 11 completed
Mon Sep 15 11:50:30 2025: BS 12 completed
Mon Sep 15 11:52:58 2025: BS 13 completed
Mon Sep 15 11:55:26 2025: BS 14 completed
Mon Sep 15 11:57:54 2025: BS 15 completed
Mon Sep 15 12:00:22 2025: BS 16 completed
Mon Sep 15 12:02:49 2025: BS 17 completed
Mon Sep 15 12:05:17 2025: BS 18 completed
Mon Sep 15 12:07:45 2025: BS 19 completed
Mon Sep 15 12:10:13 2025: BS 20 completed
Mon Sep 15 12:12:41 2025: BS 21 completed
Mon Sep 15 12:15:09 2025: BS 22 completed
Mon Sep 15 12:17:37 2025: BS 23 completed
Mon Sep 15 12:20:05 2025: BS 24 completed
Mon Sep 15 12:22:33 2025: BS 25 completed
Mon Sep 15 12:25:01 2025: BS 26 completed
Mon Sep 15 12:27:29 2025: BS 27 completed
Mon Sep 15 12:29:57 2025: BS 28 completed
Mon Sep 15 12:32:24 2025: BS 29 completed
Mon Sep 15 12:34:52 2025: BS 30 completed
Mon Sep 15 12:37:20 2025: BS 31 completed
Mon Sep 15 12:39:48 2025: BS 32 completed
Mon Sep 15 12:42:16 2025: BS 33 completed
Mon Sep 15 12:44:44 2025: BS 34 completed
Mon Sep 15 12:47:12 2025: BS 35 completed
Mon Sep 15 12:49:40 2025: BS 36 completed
Mon Sep 15 12:52:08 2025: BS 37 completed
Mon Sep 15 12:54:36 2025: BS 38 completed
Mon Sep 15 12:57:04 2025: BS 39 completed
Mon Sep 15 12:59:31 2025: BS 40 completed
Mon Sep 15 13:01:59 2025: BS 41 completed
Mon Sep 15 13:04:27 2025: BS 42 completed
Mon Sep 15 13:06:55 2025: BS 43 completed
Mon Sep 15 13:09:23 2025: BS 44 completed
Mon Sep 15 13:11:51 2025: BS 45 completed
Mon Sep 15 13:14:19 2025: BS 46 completed
Mon Sep 15 13:16:47 2025: BS 47 completed
Mon Sep 15 13:19:15 2025: BS 48 completed
Mon Sep 15 13:21:43 2025: BS 49 completed
Mon Sep 15 13:24:11 2025: BS 50 completed
Mon Sep 15 13:26:38 2025: BS 51 completed
Mon Sep 15 13:29:06 2025: BS 52 completed
Mon Sep 15 13:31:34 2025: BS 53 completed
Mon Sep 15 13:34:02 2025: BS 54 completed
Mon Sep 15 13:36:30 2025: BS 55 completed
Mon Sep 15 13:38:58 2025: BS 56 completed
Mon Sep 15 13:41:26 2025: BS 57 completed
Mon Sep 15 13:43:54 2025: BS 58 completed
Mon Sep 15 13:46:22 2025: BS 59 completed
Mon Sep 15 13:48:50 2025: BS 60 completed
Mon Sep 15 13:51:18 2025: BS 61 completed
Mon Sep 15 13:53:45 2025: BS 62 completed
Mon Sep 15 13:56:13 2025: BS 63 completed
Mon Sep 15 13:58:41 2025: BS 64 completed
Mon Sep 15 14:01:09 2025: BS 65 completed
Mon Sep 15 14:03:37 2025: BS 66 completed
Mon Sep 15 14:06:05 2025: BS 67 completed
Mon Sep 15 14:08:33 2025: BS 68 completed
Mon Sep 15 14:11:01 2025: BS 69 completed
Mon Sep 15 14:13:29 2025: BS 70 completed
Mon Sep 15 14:15:57 2025: BS 71 completed
Mon Sep 15 14:18:25 2025: BS 72 completed
Mon Sep 15 14:20:52 2025: BS 73 completed
Mon Sep 15 14:23:20 2025: BS 74 completed
Mon Sep 15 14:25:48 2025: BS 75 completed
Mon Sep 15 14:28:16 2025: BS 76 completed
Mon Sep 15 14:30:44 2025: BS 77 completed
Mon Sep 15 14:33:12 2025: BS 78 completed
Mon Sep 15 14:35:40 2025: BS 79 completed
Mon Sep 15 14:38:08 2025: BS 80 completed
Mon Sep 15 14:40:36 2025: BS 81 completed
Mon Sep 15 14:43:04 2025: BS 82 completed
Mon Sep 15 14:45:32 2025: BS 83 completed
Mon Sep 15 14:47:59 2025: BS 84 completed
Mon Sep 15 14:50:27 2025: BS 85 completed
Mon Sep 15 14:52:55 2025: BS 86 completed
Mon Sep 15 14:54:19 2025: FID 1: ADC overflow
Mon Sep 15 14:55:23 2025: BS 87 completed
Mon Sep 15 14:57:51 2025: BS 88 completed
Mon Sep 15 15:00:19 2025: BS 89 completed
Mon Sep 15 15:02:47 2025: BS 90 completed
Mon Sep 15 15:05:15 2025: BS 91 completed
Mon Sep 15 15:07:43 2025: BS 92 completed
Mon Sep 15 15:10:11 2025: BS 93 completed
Mon Sep 15 15:12:39 2025: BS 94 completed
Mon Sep 15 15:15:06 2025: BS 95 completed
Mon Sep 15 15:17:34 2025: BS 96 completed
Mon Sep 15 15:20:02 2025: BS 97 completed
Mon Sep 15 15:22:30 2025: BS 98 completed
Mon Sep 15 15:24:58 2025: BS 99 completed
Mon Sep 15 15:27:26 2025: BS 100 completed
Mon Sep 15 15:29:54 2025: BS 101 completed
Mon Sep 15 15:32:22 2025: BS 102 completed
Mon Sep 15 15:34:50 2025: BS 103 completed
Mon Sep 15 15:37:18 2025: BS 104 completed
Mon Sep 15 15:39:46 2025: BS 105 completed
Mon Sep 15 15:42:13 2025: BS 106 completed
Mon Sep 15 15:44:41 2025: BS 107 completed
Mon Sep 15 15:47:09 2025: BS 108 completed
Mon Sep 15 15:49:37 2025: BS 109 completed
Mon Sep 15 15:52:05 2025: BS 110 completed
Mon Sep 15 15:54:33 2025: BS 111 completed
Mon Sep 15 15:57:01 2025: BS 112 completed
Mon Sep 15 15:59:29 2025: BS 113 completed
Mon Sep 15 16:01:57 2025: BS 114 completed
Mon Sep 15 16:04:25 2025: BS 115 completed
Mon Sep 15 16:06:53 2025: BS 116 completed
Mon Sep 15 16:09:20 2025: BS 117 completed
Mon Sep 15 16:11:48 2025: BS 118 completed
Mon Sep 15 16:14:16 2025: BS 119 completed
Mon Sep 15 16:16:44 2025: BS 120 completed
Mon Sep 15 16:19:12 2025: BS 121 completed
Mon Sep 15 16:21:40 2025: BS 122 completed
Mon Sep 15 16:24:08 2025: BS 123 completed
Mon Sep 15 16:26:36 2025: BS 124 completed
Mon Sep 15 16:29:04 2025: BS 125 completed
Mon Sep 15 16:31:32 2025: BS 126 completed
Mon Sep 15 16:34:00 2025: BS 127 completed
Mon Sep 15 16:36:27 2025: BS 128 completed
Mon Sep 15 16:38:55 2025: BS 129 completed
Mon Sep 15 16:41:23 2025: BS 130 completed
Mon Sep 15 16:43:51 2025: BS 131 completed
Mon Sep 15 16:46:19 2025: BS 132 completed
Mon Sep 15 16:48:47 2025: BS 133 completed
Mon Sep 15 16:51:15 2025: BS 134 completed
Mon Sep 15 16:53:43 2025: BS 135 completed
Mon Sep 15 16:56:11 2025: BS 136 completed
Mon Sep 15 16:58:39 2025: BS 137 completed
Mon Sep 15 17:01:07 2025: BS 138 completed
Mon Sep 15 17:03:35 2025: BS 139 completed
Mon Sep 15 17:06:02 2025: BS 140 completed
Mon Sep 15 17:08:30 2025: BS 141 completed
Mon Sep 15 17:10:58 2025: BS 142 completed
Mon Sep 15 17:13:26 2025: BS 143 completed
Mon Sep 15 17:15:54 2025: BS 144 completed
Mon Sep 15 17:18:22 2025: BS 145 completed
Mon Sep 15 17:20:50 2025: BS 146 completed
Mon Sep 15 17:23:18 2025: BS 147 completed
Mon Sep 15 17:25:46 2025: BS 148 completed
Mon Sep 15 17:28:14 2025: BS 149 completed
Mon Sep 15 17:30:42 2025: BS 150 completed
Mon Sep 15 17:33:09 2025: BS 151 completed
Mon Sep 15 17:35:37 2025: BS 152 completed
Mon Sep 15 17:38:05 2025: BS 153 completed
Mon Sep 15 17:40:33 2025: BS 154 completed
Mon Sep 15 17:43:01 2025: BS 155 completed
Mon Sep 15 17:45:29 2025: BS 156 completed
Mon Sep 15 17:47:57 2025: BS 157 completed
Mon Sep 15 17:50:25 2025: BS 158 completed
Mon Sep 15 17:52:53 2025: BS 159 completed
Mon Sep 15 17:55:21 2025: BS 160 completed
Mon Sep 15 17:57:49 2025: BS 161 completed
Mon Sep 15 18:00:16 2025: BS 162 completed
Mon Sep 15 18:02:44 2025: BS 163 completed
Mon Sep 15 18:05:12 2025: BS 164 completed
Mon Sep 15 18:07:40 2025: BS 165 completed
Mon Sep 15 18:10:08 2025: BS 166 completed
Mon Sep 15 18:12:36 2025: BS 167 completed
Mon Sep 15 18:15:04 2025: BS 168 completed
Mon Sep 15 18:17:32 2025: BS 169 completed
Mon Sep 15 18:20:00 2025: BS 170 completed
Mon Sep 15 18:22:28 2025: BS 171 completed
Mon Sep 15 18:24:56 2025: BS 172 completed
Mon Sep 15 18:27:23 2025: BS 173 completed
Mon Sep 15 18:29:51 2025: BS 174 completed
Mon Sep 15 18:32:19 2025: BS 175 completed
Mon Sep 15 18:34:47 2025: BS 176 completed
Mon Sep 15 18:37:15 2025: BS 177 completed
Mon Sep 15 18:39:43 2025: BS 178 completed
Mon Sep 15 18:42:11 2025: BS 179 completed
Mon Sep 15 18:44:39 2025: BS 180 completed
Mon Sep 15 18:47:07 2025: BS 181 completed
Mon Sep 15 18:49:35 2025: BS 182 completed
Mon Sep 15 18:52:03 2025: BS 183 completed
Mon Sep 15 18:54:30 2025: BS 184 completed
Mon Sep 15 18:56:58 2025: BS 185 completed
Mon Sep 15 18:59:26 2025: BS 186 completed
Mon Sep 15 19:01:54 2025: BS 187 completed
Mon Sep 15 19:04:22 2025: BS 188 completed
Mon Sep 15 19:06:50 2025: BS 189 completed
Mon Sep 15 19:09:18 2025: BS 190 completed
Mon Sep 15 19:11:46 2025: BS 191 completed
Mon Sep 15 19:14:14 2025: BS 192 completed
Mon Sep 15 19:16:42 2025: BS 193 completed
Mon Sep 15 19:19:10 2025: BS 194 completed
Mon Sep 15 19:21:37 2025: BS 195 completed
Mon Sep 15 19:24:05 2025: BS 196 completed
Mon Sep 15 19:26:33 2025: BS 197 completed
Mon Sep 15 19:29:01 2025: BS 198 completed
Mon Sep 15 19:31:29 2025: BS 199 completed
Mon Sep 15 19:33:57 2025: BS 200 completed
Mon Sep 15 19:36:25 2025: BS 201 completed
Mon Sep 15 19:38:53 2025: BS 202 completed
Mon Sep 15 19:41:21 2025: BS 203 completed
Mon Sep 15 19:43:49 2025: BS 204 completed
Mon Sep 15 19:46:17 2025: BS 205 completed
Mon Sep 15 19:48:44 2025: BS 206 completed
Mon Sep 15 19:51:12 2025: BS 207 completed
Mon Sep 15 19:53:40 2025: BS 208 completed
Mon Sep 15 19:56:08 2025: BS 209 completed
Mon Sep 15 19:58:36 2025: BS 210 completed
Mon Sep 15 20:01:04 2025: BS 211 completed
Mon Sep 15 20:03:32 2025: BS 212 completed
Mon Sep 15 20:06:00 2025: BS 213 completed
Mon Sep 15 20:08:28 2025: BS 214 completed
Mon Sep 15 20:10:56 2025: BS 215 completed
Mon Sep 15 20:13:24 2025: BS 216 completed
Mon Sep 15 20:15:51 2025: BS 217 completed
Mon Sep 15 20:18:19 2025: BS 218 completed
Mon Sep 15 20:20:47 2025: BS 219 completed
Mon Sep 15 20:23:15 2025: BS 220 completed
Mon Sep 15 20:25:43 2025: BS 221 completed
Mon Sep 15 20:28:11 2025: BS 222 completed
Mon Sep 15 20:30:39 2025: BS 223 completed
Mon Sep 15 20:33:07 2025: BS 224 completed
Mon Sep 15 20:35:35 2025: BS 225 completed
Mon Sep 15 20:38:03 2025: BS 226 completed
Mon Sep 15 20:40:31 2025: BS 227 completed
Mon Sep 15 20:42:58 2025: BS 228 completed
Mon Sep 15 20:45:26 2025: BS 229 completed
Mon Sep 15 20:47:54 2025: BS 230 completed
Mon Sep 15 20:50:22 2025: BS 231 completed
Mon Sep 15 20:52:50 2025: BS 232 completed
Mon Sep 15 20:55:18 2025: BS 233 completed
Mon Sep 15 20:57:46 2025: BS 234 completed
Mon Sep 15 21:00:14 2025: BS 235 completed
Mon Sep 15 21:02:42 2025: BS 236 completed
Mon Sep 15 21:05:10 2025: BS 237 completed
Mon Sep 15 21:07:42 2025: BS 238 completed
Mon Sep 15 21:10:14 2025: BS 239 completed
Mon Sep 15 21:12:33 2025: BS 240 completed
Mon Sep 15 21:15:01 2025: BS 241 completed
Mon Sep 15 21:17:29 2025: BS 242 completed
Mon Sep 15 21:19:57 2025: BS 243 completed
Mon Sep 15 21:22:25 2025: BS 244 completed
Mon Sep 15 21:24:53 2025: BS 245 completed
Mon Sep 15 21:27:21 2025: BS 246 completed
Mon Sep 15 21:29:49 2025: BS 247 completed
Mon Sep 15 21:32:17 2025: BS 248 completed
Mon Sep 15 21:34:45 2025: BS 249 completed
Mon Sep 15 21:37:12 2025: BS 250 completed
Mon Sep 15 21:39:40 2025: BS 251 completed
Mon Sep 15 21:42:08 2025: BS 252 completed
Mon Sep 15 21:44:36 2025: BS 253 completed
Mon Sep 15 21:47:04 2025: BS 254 completed
Mon Sep 15 21:49:32 2025: BS 255 completed
Mon Sep 15 21:52:00 2025: BS 256 completed
Mon Sep 15 21:54:28 2025: BS 257 completed
Mon Sep 15 21:56:56 2025: BS 258 completed
Mon Sep 15 21:59:24 2025: BS 259 completed
Mon Sep 15 22:01:52 2025: BS 260 completed
Mon Sep 15 22:04:20 2025: BS 261 completed
Mon Sep 15 22:06:47 2025: BS 262 completed
Mon Sep 15 22:09:15 2025: BS 263 completed
Mon Sep 15 22:11:43 2025: BS 264 completed
Mon Sep 15 22:14:11 2025: BS 265 completed
Mon Sep 15 22:16:39 2025: BS 266 completed
Mon Sep 15 22:19:07 2025: BS 267 completed
Mon Sep 15 22:21:35 2025: BS 268 completed
Mon Sep 15 22:24:03 2025: BS 269 completed
Mon Sep 15 22:26:31 2025: BS 270 completed
Mon Sep 15 22:28:59 2025: BS 271 completed
Mon Sep 15 22:31:27 2025: BS 272 completed
Mon Sep 15 22:33:54 2025: BS 273 completed
Mon Sep 15 22:36:22 2025: BS 274 completed
Mon Sep 15 22:38:50 2025: BS 275 completed
Mon Sep 15 22:41:18 2025: BS 276 completed
Mon Sep 15 22:43:46 2025: BS 277 completed
Mon Sep 15 22:46:14 2025: BS 278 completed
Mon Sep 15 22:48:42 2025: BS 279 completed
Mon Sep 15 22:51:10 2025: BS 280 completed
Mon Sep 15 22:53:38 2025: BS 281 completed
Mon Sep 15 22:56:06 2025: BS 282 completed
Mon Sep 15 22:58:34 2025: BS 283 completed
Mon Sep 15 23:01:01 2025: BS 284 completed
Mon Sep 15 23:03:29 2025: BS 285 completed
Mon Sep 15 23:05:57 2025: BS 286 completed
Mon Sep 15 23:08:25 2025: BS 287 completed
Mon Sep 15 23:10:53 2025: BS 288 completed
Mon Sep 15 23:13:21 2025: BS 289 completed
Mon Sep 15 23:15:49 2025: BS 290 completed
Mon Sep 15 23:18:17 2025: BS 291 completed
Mon Sep 15 23:20:45 2025: BS 292 completed
Mon Sep 15 23:23:13 2025: BS 293 completed
Mon Sep 15 23:25:41 2025: BS 294 completed
Mon Sep 15 23:28:08 2025: BS 295 completed
Mon Sep 15 23:30:36 2025: BS 296 completed
Mon Sep 15 23:33:04 2025: BS 297 completed
Mon Sep 15 23:35:32 2025: BS 298 completed
Mon Sep 15 23:38:00 2025: BS 299 completed
Mon Sep 15 23:40:28 2025: BS 300 completed
Mon Sep 15 23:42:56 2025: BS 301 completed
Mon Sep 15 23:45:24 2025: BS 302 completed
Mon Sep 15 23:47:52 2025: BS 303 completed
Mon Sep 15 23:50:20 2025: BS 304 completed
Mon Sep 15 23:52:48 2025: BS 305 completed
Mon Sep 15 23:55:15 2025: BS 306 completed
Mon Sep 15 23:57:43 2025: BS 307 completed
Tue Sep 16 00:00:11 2025: BS 308 completed
Tue Sep 16 00:02:39 2025: BS 309 completed
Tue Sep 16 00:05:07 2025: BS 310 completed
Tue Sep 16 00:07:35 2025: BS 311 completed
Tue Sep 16 00:10:03 2025: BS 312 completed
Tue Sep 16 00:11:17 2025: Acquisition complete
