# Supplementary material for: Site-Divergent Oxidations within Venerable Macrolide Antibiotic Scaffolds Unveil Compounds with Broad Spectrum and Anti-MRSA Activities
Source: ACS Cent Sci. 2026 Mar 17;12(3):375–82. doi: 10.1021/acscentsci.5c02343 (PMC13022725; doi:10.1021/acscentsci.5c02343)
Supplement: Supplementary file 3 [file oc5c02343_si_003.zip › Erythromycin Analog Characterization 13,14,15/15/NMR/OL-III-116-800suite_20250915_01/dirinfo/chronlog]

20250915 : T104751 : /home/ocl3 : Parent Directory
20250915 : T104751 : OL-III-116-800suite_20250915_01 : Created by : ocl3
Workstation: Linux a800a.chem.yale.edu 2.6.32-131.0.15.el6.x86_64
VNMR Software: vnmrs  VnmrJ VERSION 4.2 REVISION A  January 16, 2015
VNMR Patch: /vnmr/adm/patch/4.2_LNX_DDR_105
Chempack Software: 
     NONE
-------------------------------------------------------------
