# Supplementary material for: Site-Divergent Oxidations within Venerable Macrolide Antibiotic Scaffolds Unveil Compounds with Broad Spectrum and Anti-MRSA Activities
Source: ACS Cent Sci. 2026 Mar 17;12(3):375–82. doi: 10.1021/acscentsci.5c02343 (PMC13022725; doi:10.1021/acscentsci.5c02343)
Supplement: Supplementary file 3 [file oc5c02343_si_003.zip › Erythromycin Analog Characterization 13,14,15/15/NMR/OL-III-116-800suite_20250915_01/gHMBCAD_01.fid/log]

Tue Sep 16 07:03:54 2025: Experiment started
Tue Sep 16 12:42:28 2025: Acquisition complete
