# Supplementary material for: Site-Divergent Oxidations within Venerable Macrolide Antibiotic Scaffolds Unveil Compounds with Broad Spectrum and Anti-MRSA Activities
Source: ACS Cent Sci. 2026 Mar 17;12(3):375–82. doi: 10.1021/acscentsci.5c02343 (PMC13022725; doi:10.1021/acscentsci.5c02343)
Supplement: Supplementary file 3 [file oc5c02343_si_003.zip › Erythromycin Analog Characterization 13,14,15/13/NMR/OL-III-054-C/CARBON_01.fid 4/log]

Tue Apr 15 21:03:48 2025: Experiment started
Tue Apr 15 21:05:50 2025: BS 1 completed
Tue Apr 15 21:07:50 2025: BS 2 completed
Tue Apr 15 21:09:49 2025: BS 3 completed
Tue Apr 15 21:11:49 2025: BS 4 completed
Tue Apr 15 21:13:48 2025: BS 5 completed
Tue Apr 15 21:15:47 2025: BS 6 completed
Tue Apr 15 21:17:47 2025: BS 7 completed
Tue Apr 15 21:19:46 2025: BS 8 completed
Tue Apr 15 21:21:46 2025: BS 9 completed
Tue Apr 15 21:23:45 2025: BS 10 completed
Tue Apr 15 21:25:44 2025: BS 11 completed
Tue Apr 15 21:27:44 2025: BS 12 completed
Tue Apr 15 21:29:43 2025: BS 13 completed
Tue Apr 15 21:31:43 2025: BS 14 completed
Tue Apr 15 21:33:42 2025: BS 15 completed
Tue Apr 15 21:35:41 2025: BS 16 completed
Tue Apr 15 21:37:41 2025: BS 17 completed
Tue Apr 15 21:39:40 2025: BS 18 completed
Tue Apr 15 21:41:39 2025: BS 19 completed
Tue Apr 15 21:43:39 2025: BS 20 completed
Tue Apr 15 21:45:38 2025: BS 21 completed
Tue Apr 15 21:47:38 2025: BS 22 completed
Tue Apr 15 21:49:37 2025: BS 23 completed
Tue Apr 15 21:51:36 2025: BS 24 completed
Tue Apr 15 21:53:36 2025: BS 25 completed
Tue Apr 15 21:55:35 2025: BS 26 completed
Tue Apr 15 21:57:35 2025: BS 27 completed
Tue Apr 15 21:59:34 2025: BS 28 completed
Tue Apr 15 22:01:33 2025: BS 29 completed
Tue Apr 15 22:03:33 2025: BS 30 completed
Tue Apr 15 22:05:32 2025: BS 31 completed
Tue Apr 15 22:07:32 2025: BS 32 completed
Tue Apr 15 22:09:31 2025: BS 33 completed
Tue Apr 15 22:11:30 2025: BS 34 completed
Tue Apr 15 22:13:30 2025: BS 35 completed
Tue Apr 15 22:15:29 2025: BS 36 completed
Tue Apr 15 22:17:28 2025: BS 37 completed
Tue Apr 15 22:19:28 2025: BS 38 completed
Tue Apr 15 22:21:27 2025: BS 39 completed
Tue Apr 15 22:23:27 2025: BS 40 completed
Tue Apr 15 22:25:26 2025: BS 41 completed
Tue Apr 15 22:27:25 2025: BS 42 completed
Tue Apr 15 22:29:25 2025: BS 43 completed
Tue Apr 15 22:31:24 2025: BS 44 completed
Tue Apr 15 22:33:24 2025: BS 45 completed
Tue Apr 15 22:35:23 2025: BS 46 completed
Tue Apr 15 22:37:22 2025: BS 47 completed
Tue Apr 15 22:39:22 2025: BS 48 completed
Tue Apr 15 22:41:21 2025: BS 49 completed
Tue Apr 15 22:43:21 2025: BS 50 completed
Tue Apr 15 22:45:20 2025: BS 51 completed
Tue Apr 15 22:47:19 2025: BS 52 completed
Tue Apr 15 22:49:19 2025: BS 53 completed
Tue Apr 15 22:51:18 2025: BS 54 completed
Tue Apr 15 22:53:17 2025: BS 55 completed
Tue Apr 15 22:55:17 2025: BS 56 completed
Tue Apr 15 22:57:16 2025: BS 57 completed
Tue Apr 15 22:59:16 2025: BS 58 completed
Tue Apr 15 23:01:15 2025: BS 59 completed
Tue Apr 15 23:03:14 2025: BS 60 completed
Tue Apr 15 23:05:14 2025: BS 61 completed
Tue Apr 15 23:07:13 2025: BS 62 completed
Tue Apr 15 23:09:13 2025: BS 63 completed
Tue Apr 15 23:11:12 2025: BS 64 completed
Tue Apr 15 23:13:11 2025: BS 65 completed
Tue Apr 15 23:15:11 2025: BS 66 completed
Tue Apr 15 23:17:10 2025: BS 67 completed
Tue Apr 15 23:19:10 2025: BS 68 completed
Tue Apr 15 23:21:09 2025: BS 69 completed
Tue Apr 15 23:23:08 2025: BS 70 completed
Tue Apr 15 23:25:08 2025: BS 71 completed
Tue Apr 15 23:27:07 2025: BS 72 completed
Tue Apr 15 23:29:06 2025: BS 73 completed
Tue Apr 15 23:31:06 2025: BS 74 completed
Tue Apr 15 23:33:05 2025: BS 75 completed
Tue Apr 15 23:35:05 2025: BS 76 completed
Tue Apr 15 23:37:04 2025: BS 77 completed
Tue Apr 15 23:39:03 2025: BS 78 completed
Tue Apr 15 23:41:03 2025: BS 79 completed
Tue Apr 15 23:43:02 2025: BS 80 completed
Tue Apr 15 23:45:02 2025: BS 81 completed
Tue Apr 15 23:47:01 2025: BS 82 completed
Tue Apr 15 23:49:00 2025: BS 83 completed
Tue Apr 15 23:51:00 2025: BS 84 completed
Tue Apr 15 23:52:59 2025: BS 85 completed
Tue Apr 15 23:54:58 2025: BS 86 completed
Tue Apr 15 23:56:58 2025: BS 87 completed
Tue Apr 15 23:58:57 2025: BS 88 completed
Wed Apr 16 00:00:57 2025: BS 89 completed
Wed Apr 16 00:02:56 2025: BS 90 completed
Wed Apr 16 00:04:55 2025: BS 91 completed
Wed Apr 16 00:06:55 2025: BS 92 completed
Wed Apr 16 00:08:54 2025: BS 93 completed
Wed Apr 16 00:10:54 2025: BS 94 completed
Wed Apr 16 00:12:53 2025: BS 95 completed
Wed Apr 16 00:14:52 2025: BS 96 completed
Wed Apr 16 00:16:52 2025: BS 97 completed
Wed Apr 16 00:18:51 2025: BS 98 completed
Wed Apr 16 00:20:51 2025: BS 99 completed
Wed Apr 16 00:22:50 2025: BS 100 completed
Wed Apr 16 00:24:49 2025: BS 101 completed
Wed Apr 16 00:26:49 2025: BS 102 completed
Wed Apr 16 00:28:48 2025: BS 103 completed
Wed Apr 16 00:30:47 2025: BS 104 completed
Wed Apr 16 00:32:47 2025: BS 105 completed
Wed Apr 16 00:34:46 2025: BS 106 completed
Wed Apr 16 00:36:46 2025: BS 107 completed
Wed Apr 16 00:38:45 2025: BS 108 completed
Wed Apr 16 00:40:44 2025: BS 109 completed
Wed Apr 16 00:42:44 2025: BS 110 completed
Wed Apr 16 00:44:43 2025: BS 111 completed
Wed Apr 16 00:46:43 2025: BS 112 completed
Wed Apr 16 00:48:42 2025: BS 113 completed
Wed Apr 16 00:50:41 2025: BS 114 completed
Wed Apr 16 00:52:41 2025: BS 115 completed
Wed Apr 16 00:54:40 2025: BS 116 completed
Wed Apr 16 00:56:40 2025: BS 117 completed
Wed Apr 16 00:58:39 2025: BS 118 completed
Wed Apr 16 01:00:38 2025: BS 119 completed
Wed Apr 16 01:02:38 2025: BS 120 completed
Wed Apr 16 01:04:37 2025: BS 121 completed
Wed Apr 16 01:06:36 2025: BS 122 completed
Wed Apr 16 01:08:36 2025: BS 123 completed
Wed Apr 16 01:10:35 2025: BS 124 completed
Wed Apr 16 01:12:35 2025: BS 125 completed
Wed Apr 16 01:14:34 2025: BS 126 completed
Wed Apr 16 01:16:33 2025: BS 127 completed
Wed Apr 16 01:18:33 2025: BS 128 completed
Wed Apr 16 01:20:32 2025: BS 129 completed
Wed Apr 16 01:22:32 2025: BS 130 completed
Wed Apr 16 01:24:31 2025: BS 131 completed
Wed Apr 16 01:26:30 2025: BS 132 completed
Wed Apr 16 01:28:30 2025: BS 133 completed
Wed Apr 16 01:30:29 2025: BS 134 completed
Wed Apr 16 01:32:29 2025: BS 135 completed
Wed Apr 16 01:34:28 2025: BS 136 completed
Wed Apr 16 01:36:27 2025: BS 137 completed
Wed Apr 16 01:38:27 2025: BS 138 completed
Wed Apr 16 01:40:26 2025: BS 139 completed
Wed Apr 16 01:42:25 2025: BS 140 completed
Wed Apr 16 01:44:25 2025: BS 141 completed
Wed Apr 16 01:46:24 2025: BS 142 completed
Wed Apr 16 01:48:24 2025: BS 143 completed
Wed Apr 16 01:50:23 2025: BS 144 completed
Wed Apr 16 01:52:22 2025: BS 145 completed
Wed Apr 16 01:54:22 2025: BS 146 completed
Wed Apr 16 01:56:21 2025: BS 147 completed
Wed Apr 16 01:58:21 2025: BS 148 completed
Wed Apr 16 02:00:20 2025: BS 149 completed
Wed Apr 16 02:02:19 2025: BS 150 completed
Wed Apr 16 02:04:19 2025: BS 151 completed
Wed Apr 16 02:06:18 2025: BS 152 completed
Wed Apr 16 02:08:18 2025: BS 153 completed
Wed Apr 16 02:10:17 2025: BS 154 completed
Wed Apr 16 02:12:16 2025: BS 155 completed
Wed Apr 16 02:14:16 2025: BS 156 completed
Wed Apr 16 02:14:46 2025: Acquisition complete
