# Supplementary material for: Site-Divergent Oxidations within Venerable Macrolide Antibiotic Scaffolds Unveil Compounds with Broad Spectrum and Anti-MRSA Activities
Source: ACS Cent Sci. 2026 Mar 17;12(3):375–82. doi: 10.1021/acscentsci.5c02343 (PMC13022725; doi:10.1021/acscentsci.5c02343)
Supplement: Supplementary file 3 [file oc5c02343_si_003.zip › Erythromycin Analog Characterization 13,14,15/13/NMR/OL-III-054-C/PROTON_01.fid 4/log]

Wed Apr 16 02:15:06 2025: Experiment started
Wed Apr 16 02:17:06 2025: BS 1 completed
Wed Apr 16 02:19:04 2025: BS 2 completed
Wed Apr 16 02:21:03 2025: BS 3 completed
Wed Apr 16 02:23:01 2025: Acquisition complete
