# Supplementary material for: Site-Divergent Oxidations within Venerable Macrolide Antibiotic Scaffolds Unveil Compounds with Broad Spectrum and Anti-MRSA Activities
Source: ACS Cent Sci. 2026 Mar 17;12(3):375–82. doi: 10.1021/acscentsci.5c02343 (PMC13022725; doi:10.1021/acscentsci.5c02343)
Supplement: Supplementary file 3 [file oc5c02343_si_003.zip › Erythromycin Analog Characterization 13,14,15/14/NMR/OL-III-040-pip-suite/HSQCAD_01.fid/log]

Sat Mar 29 22:47:12 2025: Experiment started
Sat Mar 29 22:47:57 2025: BS 1 completed
Sat Mar 29 22:48:02 2025: BS 2 completed
Sat Mar 29 22:48:06 2025: BS 3 completed
Sat Mar 29 22:48:16 2025: BS 1 completed
Sat Mar 29 22:48:21 2025: BS 2 completed
Sat Mar 29 22:48:25 2025: BS 3 completed
Sat Mar 29 22:48:35 2025: BS 1 completed
Sat Mar 29 22:48:40 2025: BS 2 completed
Sat Mar 29 22:48:45 2025: BS 3 completed
Sat Mar 29 22:48:54 2025: BS 1 completed
Sat Mar 29 22:48:59 2025: BS 2 completed
Sat Mar 29 22:49:04 2025: BS 3 completed
Sat Mar 29 22:49:13 2025: BS 1 completed
Sat Mar 29 22:49:18 2025: BS 2 completed
Sat Mar 29 22:49:23 2025: BS 3 completed
Sat Mar 29 22:49:32 2025: BS 1 completed
Sat Mar 29 22:49:37 2025: BS 2 completed
Sat Mar 29 22:49:42 2025: BS 3 completed
Sat Mar 29 22:49:51 2025: BS 1 completed
Sat Mar 29 22:49:56 2025: BS 2 completed
Sat Mar 29 22:50:01 2025: BS 3 completed
Sat Mar 29 22:50:10 2025: BS 1 completed
Sat Mar 29 22:50:15 2025: BS 2 completed
Sat Mar 29 22:50:20 2025: BS 3 completed
Sat Mar 29 22:50:30 2025: BS 1 completed
Sat Mar 29 22:50:34 2025: BS 2 completed
Sat Mar 29 22:50:39 2025: BS 3 completed
Sat Mar 29 22:50:49 2025: BS 1 completed
Sat Mar 29 22:50:53 2025: BS 2 completed
Sat Mar 29 22:50:58 2025: BS 3 completed
Sat Mar 29 22:51:08 2025: BS 1 completed
Sat Mar 29 22:51:13 2025: BS 2 completed
Sat Mar 29 22:51:17 2025: BS 3 completed
Sat Mar 29 22:51:27 2025: BS 1 completed
Sat Mar 29 22:51:32 2025: BS 2 completed
Sat Mar 29 22:51:36 2025: BS 3 completed
Sat Mar 29 22:51:46 2025: BS 1 completed
Sat Mar 29 22:51:51 2025: BS 2 completed
Sat Mar 29 22:51:55 2025: BS 3 completed
Sat Mar 29 22:52:05 2025: BS 1 completed
Sat Mar 29 22:52:10 2025: BS 2 completed
Sat Mar 29 22:52:15 2025: BS 3 completed
Sat Mar 29 22:52:24 2025: BS 1 completed
Sat Mar 29 22:52:29 2025: BS 2 completed
Sat Mar 29 22:52:34 2025: BS 3 completed
Sat Mar 29 22:52:43 2025: BS 1 completed
Sat Mar 29 22:52:48 2025: BS 2 completed
Sat Mar 29 22:52:53 2025: BS 3 completed
Sat Mar 29 22:53:02 2025: BS 1 completed
Sat Mar 29 22:53:07 2025: BS 2 completed
Sat Mar 29 22:53:12 2025: BS 3 completed
Sat Mar 29 22:53:21 2025: BS 1 completed
Sat Mar 29 22:53:26 2025: BS 2 completed
Sat Mar 29 22:53:31 2025: BS 3 completed
Sat Mar 29 22:53:41 2025: BS 1 completed
Sat Mar 29 22:53:45 2025: BS 2 completed
Sat Mar 29 22:53:50 2025: BS 3 completed
Sat Mar 29 22:54:00 2025: BS 1 completed
Sat Mar 29 22:54:04 2025: BS 2 completed
Sat Mar 29 22:54:09 2025: BS 3 completed
Sat Mar 29 22:54:19 2025: BS 1 completed
Sat Mar 29 22:54:23 2025: BS 2 completed
Sat Mar 29 22:54:28 2025: BS 3 completed
Sat Mar 29 22:54:38 2025: BS 1 completed
Sat Mar 29 22:54:43 2025: BS 2 completed
Sat Mar 29 22:54:47 2025: BS 3 completed
Sat Mar 29 22:54:57 2025: BS 1 completed
Sat Mar 29 22:55:02 2025: BS 2 completed
Sat Mar 29 22:55:06 2025: BS 3 completed
Sat Mar 29 22:55:16 2025: BS 1 completed
Sat Mar 29 22:55:21 2025: BS 2 completed
Sat Mar 29 22:55:26 2025: BS 3 completed
Sat Mar 29 22:55:35 2025: BS 1 completed
Sat Mar 29 22:55:40 2025: BS 2 completed
Sat Mar 29 22:55:45 2025: BS 3 completed
Sat Mar 29 22:55:54 2025: BS 1 completed
Sat Mar 29 22:55:59 2025: BS 2 completed
Sat Mar 29 22:56:04 2025: BS 3 completed
Sat Mar 29 22:56:13 2025: BS 1 completed
Sat Mar 29 22:56:18 2025: BS 2 completed
Sat Mar 29 22:56:23 2025: BS 3 completed
Sat Mar 29 22:56:32 2025: BS 1 completed
Sat Mar 29 22:56:37 2025: BS 2 completed
Sat Mar 29 22:56:42 2025: BS 3 completed
Sat Mar 29 22:56:52 2025: BS 1 completed
Sat Mar 29 22:56:56 2025: BS 2 completed
Sat Mar 29 22:57:01 2025: BS 3 completed
Sat Mar 29 22:57:11 2025: BS 1 completed
Sat Mar 29 22:57:15 2025: BS 2 completed
Sat Mar 29 22:57:20 2025: BS 3 completed
Sat Mar 29 22:57:30 2025: BS 1 completed
Sat Mar 29 22:57:35 2025: BS 2 completed
Sat Mar 29 22:57:39 2025: BS 3 completed
Sat Mar 29 22:57:49 2025: BS 1 completed
Sat Mar 29 22:57:54 2025: BS 2 completed
Sat Mar 29 22:57:58 2025: BS 3 completed
Sat Mar 29 22:58:08 2025: BS 1 completed
Sat Mar 29 22:58:13 2025: BS 2 completed
Sat Mar 29 22:58:17 2025: BS 3 completed
Sat Mar 29 22:58:27 2025: BS 1 completed
Sat Mar 29 22:58:32 2025: BS 2 completed
Sat Mar 29 22:58:37 2025: BS 3 completed
Sat Mar 29 22:58:46 2025: BS 1 completed
Sat Mar 29 22:58:51 2025: BS 2 completed
Sat Mar 29 22:58:56 2025: BS 3 completed
Sat Mar 29 22:59:05 2025: BS 1 completed
Sat Mar 29 22:59:10 2025: BS 2 completed
Sat Mar 29 22:59:15 2025: BS 3 completed
Sat Mar 29 22:59:24 2025: BS 1 completed
Sat Mar 29 22:59:29 2025: BS 2 completed
Sat Mar 29 22:59:34 2025: BS 3 completed
Sat Mar 29 22:59:43 2025: BS 1 completed
Sat Mar 29 22:59:48 2025: BS 2 completed
Sat Mar 29 22:59:53 2025: BS 3 completed
Sat Mar 29 23:00:03 2025: BS 1 completed
Sat Mar 29 23:00:07 2025: BS 2 completed
Sat Mar 29 23:00:12 2025: BS 3 completed
Sat Mar 29 23:00:22 2025: BS 1 completed
Sat Mar 29 23:00:26 2025: BS 2 completed
Sat Mar 29 23:00:31 2025: BS 3 completed
Sat Mar 29 23:00:41 2025: BS 1 completed
Sat Mar 29 23:00:46 2025: BS 2 completed
Sat Mar 29 23:00:50 2025: BS 3 completed
Sat Mar 29 23:01:00 2025: BS 1 completed
Sat Mar 29 23:01:05 2025: BS 2 completed
Sat Mar 29 23:01:09 2025: BS 3 completed
Sat Mar 29 23:01:19 2025: BS 1 completed
Sat Mar 29 23:01:24 2025: BS 2 completed
Sat Mar 29 23:01:29 2025: BS 3 completed
Sat Mar 29 23:01:38 2025: BS 1 completed
Sat Mar 29 23:01:43 2025: BS 2 completed
Sat Mar 29 23:01:48 2025: BS 3 completed
Sat Mar 29 23:01:57 2025: BS 1 completed
Sat Mar 29 23:02:02 2025: BS 2 completed
Sat Mar 29 23:02:07 2025: BS 3 completed
Sat Mar 29 23:02:16 2025: BS 1 completed
Sat Mar 29 23:02:21 2025: BS 2 completed
Sat Mar 29 23:02:26 2025: BS 3 completed
Sat Mar 29 23:02:35 2025: BS 1 completed
Sat Mar 29 23:02:40 2025: BS 2 completed
Sat Mar 29 23:02:45 2025: BS 3 completed
Sat Mar 29 23:02:55 2025: BS 1 completed
Sat Mar 29 23:02:59 2025: BS 2 completed
Sat Mar 29 23:03:04 2025: BS 3 completed
Sat Mar 29 23:03:14 2025: BS 1 completed
Sat Mar 29 23:03:18 2025: BS 2 completed
Sat Mar 29 23:03:23 2025: BS 3 completed
Sat Mar 29 23:03:33 2025: BS 1 completed
Sat Mar 29 23:03:38 2025: BS 2 completed
Sat Mar 29 23:03:42 2025: BS 3 completed
Sat Mar 29 23:03:52 2025: BS 1 completed
Sat Mar 29 23:03:57 2025: BS 2 completed
Sat Mar 29 23:04:01 2025: BS 3 completed
Sat Mar 29 23:04:11 2025: BS 1 completed
Sat Mar 29 23:04:16 2025: BS 2 completed
Sat Mar 29 23:04:21 2025: BS 3 completed
Sat Mar 29 23:04:30 2025: BS 1 completed
Sat Mar 29 23:04:35 2025: BS 2 completed
Sat Mar 29 23:04:40 2025: BS 3 completed
Sat Mar 29 23:04:49 2025: BS 1 completed
Sat Mar 29 23:04:54 2025: BS 2 completed
Sat Mar 29 23:04:59 2025: BS 3 completed
Sat Mar 29 23:05:08 2025: BS 1 completed
Sat Mar 29 23:05:13 2025: BS 2 completed
Sat Mar 29 23:05:18 2025: BS 3 completed
Sat Mar 29 23:05:27 2025: BS 1 completed
Sat Mar 29 23:05:32 2025: BS 2 completed
Sat Mar 29 23:05:37 2025: BS 3 completed
Sat Mar 29 23:05:47 2025: BS 1 completed
Sat Mar 29 23:05:51 2025: BS 2 completed
Sat Mar 29 23:05:56 2025: BS 3 completed
Sat Mar 29 23:06:06 2025: BS 1 completed
Sat Mar 29 23:06:10 2025: BS 2 completed
Sat Mar 29 23:06:15 2025: BS 3 completed
Sat Mar 29 23:06:25 2025: BS 1 completed
Sat Mar 29 23:06:30 2025: BS 2 completed
Sat Mar 29 23:06:34 2025: BS 3 completed
Sat Mar 29 23:06:44 2025: BS 1 completed
Sat Mar 29 23:06:49 2025: BS 2 completed
Sat Mar 29 23:06:53 2025: BS 3 completed
Sat Mar 29 23:07:03 2025: BS 1 completed
Sat Mar 29 23:07:08 2025: BS 2 completed
Sat Mar 29 23:07:13 2025: BS 3 completed
Sat Mar 29 23:07:22 2025: BS 1 completed
Sat Mar 29 23:07:27 2025: BS 2 completed
Sat Mar 29 23:07:32 2025: BS 3 completed
Sat Mar 29 23:07:41 2025: BS 1 completed
Sat Mar 29 23:07:46 2025: BS 2 completed
Sat Mar 29 23:07:51 2025: BS 3 completed
Sat Mar 29 23:08:00 2025: BS 1 completed
Sat Mar 29 23:08:05 2025: BS 2 completed
Sat Mar 29 23:08:10 2025: BS 3 completed
Sat Mar 29 23:08:19 2025: BS 1 completed
Sat Mar 29 23:08:24 2025: BS 2 completed
Sat Mar 29 23:08:29 2025: BS 3 completed
Sat Mar 29 23:08:39 2025: BS 1 completed
Sat Mar 29 23:08:43 2025: BS 2 completed
Sat Mar 29 23:08:48 2025: BS 3 completed
Sat Mar 29 23:08:58 2025: BS 1 completed
Sat Mar 29 23:09:02 2025: BS 2 completed
Sat Mar 29 23:09:07 2025: BS 3 completed
Sat Mar 29 23:09:17 2025: BS 1 completed
Sat Mar 29 23:09:22 2025: BS 2 completed
Sat Mar 29 23:09:26 2025: BS 3 completed
Sat Mar 29 23:09:36 2025: BS 1 completed
Sat Mar 29 23:09:41 2025: BS 2 completed
Sat Mar 29 23:09:45 2025: BS 3 completed
Sat Mar 29 23:09:55 2025: BS 1 completed
Sat Mar 29 23:10:00 2025: BS 2 completed
Sat Mar 29 23:10:05 2025: BS 3 completed
Sat Mar 29 23:10:14 2025: BS 1 completed
Sat Mar 29 23:10:19 2025: BS 2 completed
Sat Mar 29 23:10:24 2025: BS 3 completed
Sat Mar 29 23:10:33 2025: BS 1 completed
Sat Mar 29 23:10:38 2025: BS 2 completed
Sat Mar 29 23:10:43 2025: BS 3 completed
Sat Mar 29 23:10:52 2025: BS 1 completed
Sat Mar 29 23:10:57 2025: BS 2 completed
Sat Mar 29 23:11:02 2025: BS 3 completed
Sat Mar 29 23:11:11 2025: BS 1 completed
Sat Mar 29 23:11:16 2025: BS 2 completed
Sat Mar 29 23:11:21 2025: BS 3 completed
Sat Mar 29 23:11:31 2025: BS 1 completed
Sat Mar 29 23:11:35 2025: BS 2 completed
Sat Mar 29 23:11:40 2025: BS 3 completed
Sat Mar 29 23:11:50 2025: BS 1 completed
Sat Mar 29 23:11:54 2025: BS 2 completed
Sat Mar 29 23:11:59 2025: BS 3 completed
Sat Mar 29 23:12:09 2025: BS 1 completed
Sat Mar 29 23:12:14 2025: BS 2 completed
Sat Mar 29 23:12:18 2025: BS 3 completed
Sat Mar 29 23:12:28 2025: BS 1 completed
Sat Mar 29 23:12:33 2025: BS 2 completed
Sat Mar 29 23:12:37 2025: BS 3 completed
Sat Mar 29 23:12:47 2025: BS 1 completed
Sat Mar 29 23:12:52 2025: BS 2 completed
Sat Mar 29 23:12:57 2025: BS 3 completed
Sat Mar 29 23:13:06 2025: BS 1 completed
Sat Mar 29 23:13:11 2025: BS 2 completed
Sat Mar 29 23:13:16 2025: BS 3 completed
Sat Mar 29 23:13:25 2025: BS 1 completed
Sat Mar 29 23:13:30 2025: BS 2 completed
Sat Mar 29 23:13:35 2025: BS 3 completed
Sat Mar 29 23:13:44 2025: BS 1 completed
Sat Mar 29 23:13:49 2025: BS 2 completed
Sat Mar 29 23:13:54 2025: BS 3 completed
Sat Mar 29 23:14:03 2025: BS 1 completed
Sat Mar 29 23:14:08 2025: BS 2 completed
Sat Mar 29 23:14:13 2025: BS 3 completed
Sat Mar 29 23:14:23 2025: BS 1 completed
Sat Mar 29 23:14:27 2025: BS 2 completed
Sat Mar 29 23:14:32 2025: BS 3 completed
Sat Mar 29 23:14:42 2025: BS 1 completed
Sat Mar 29 23:14:47 2025: BS 2 completed
Sat Mar 29 23:14:51 2025: BS 3 completed
Sat Mar 29 23:15:01 2025: BS 1 completed
Sat Mar 29 23:15:06 2025: BS 2 completed
Sat Mar 29 23:15:10 2025: BS 3 completed
Sat Mar 29 23:15:20 2025: BS 1 completed
Sat Mar 29 23:15:25 2025: BS 2 completed
Sat Mar 29 23:15:30 2025: BS 3 completed
Sat Mar 29 23:15:39 2025: BS 1 completed
Sat Mar 29 23:15:44 2025: BS 2 completed
Sat Mar 29 23:15:49 2025: BS 3 completed
Sat Mar 29 23:15:58 2025: BS 1 completed
Sat Mar 29 23:16:03 2025: BS 2 completed
Sat Mar 29 23:16:08 2025: BS 3 completed
Sat Mar 29 23:16:17 2025: BS 1 completed
Sat Mar 29 23:16:22 2025: BS 2 completed
Sat Mar 29 23:16:27 2025: BS 3 completed
Sat Mar 29 23:16:36 2025: BS 1 completed
Sat Mar 29 23:16:41 2025: BS 2 completed
Sat Mar 29 23:16:46 2025: BS 3 completed
Sat Mar 29 23:16:56 2025: BS 1 completed
Sat Mar 29 23:17:00 2025: BS 2 completed
Sat Mar 29 23:17:05 2025: BS 3 completed
Sat Mar 29 23:17:15 2025: BS 1 completed
Sat Mar 29 23:17:19 2025: BS 2 completed
Sat Mar 29 23:17:24 2025: BS 3 completed
Sat Mar 29 23:17:34 2025: BS 1 completed
Sat Mar 29 23:17:39 2025: BS 2 completed
Sat Mar 29 23:17:43 2025: BS 3 completed
Sat Mar 29 23:17:53 2025: BS 1 completed
Sat Mar 29 23:17:58 2025: BS 2 completed
Sat Mar 29 23:18:03 2025: BS 3 completed
Sat Mar 29 23:18:12 2025: BS 1 completed
Sat Mar 29 23:18:17 2025: BS 2 completed
Sat Mar 29 23:18:22 2025: BS 3 completed
Sat Mar 29 23:18:31 2025: BS 1 completed
Sat Mar 29 23:18:36 2025: BS 2 completed
Sat Mar 29 23:18:41 2025: BS 3 completed
Sat Mar 29 23:18:50 2025: BS 1 completed
Sat Mar 29 23:18:55 2025: BS 2 completed
Sat Mar 29 23:19:00 2025: BS 3 completed
Sat Mar 29 23:19:09 2025: BS 1 completed
Sat Mar 29 23:19:14 2025: BS 2 completed
Sat Mar 29 23:19:19 2025: BS 3 completed
Sat Mar 29 23:19:29 2025: BS 1 completed
Sat Mar 29 23:19:33 2025: BS 2 completed
Sat Mar 29 23:19:38 2025: BS 3 completed
Sat Mar 29 23:19:48 2025: BS 1 completed
Sat Mar 29 23:19:52 2025: BS 2 completed
Sat Mar 29 23:19:57 2025: BS 3 completed
Sat Mar 29 23:20:07 2025: BS 1 completed
Sat Mar 29 23:20:12 2025: BS 2 completed
Sat Mar 29 23:20:16 2025: BS 3 completed
Sat Mar 29 23:20:26 2025: BS 1 completed
Sat Mar 29 23:20:31 2025: BS 2 completed
Sat Mar 29 23:20:36 2025: BS 3 completed
Sat Mar 29 23:20:45 2025: BS 1 completed
Sat Mar 29 23:20:50 2025: BS 2 completed
Sat Mar 29 23:20:55 2025: BS 3 completed
Sat Mar 29 23:21:04 2025: BS 1 completed
Sat Mar 29 23:21:09 2025: BS 2 completed
Sat Mar 29 23:21:14 2025: BS 3 completed
Sat Mar 29 23:21:23 2025: BS 1 completed
Sat Mar 29 23:21:28 2025: BS 2 completed
Sat Mar 29 23:21:33 2025: BS 3 completed
Sat Mar 29 23:21:42 2025: BS 1 completed
Sat Mar 29 23:21:47 2025: BS 2 completed
Sat Mar 29 23:21:52 2025: BS 3 completed
Sat Mar 29 23:22:02 2025: BS 1 completed
Sat Mar 29 23:22:06 2025: BS 2 completed
Sat Mar 29 23:22:11 2025: BS 3 completed
Sat Mar 29 23:22:21 2025: BS 1 completed
Sat Mar 29 23:22:25 2025: BS 2 completed
Sat Mar 29 23:22:30 2025: BS 3 completed
Sat Mar 29 23:22:40 2025: BS 1 completed
Sat Mar 29 23:22:45 2025: BS 2 completed
Sat Mar 29 23:22:49 2025: BS 3 completed
Sat Mar 29 23:22:59 2025: BS 1 completed
Sat Mar 29 23:23:04 2025: BS 2 completed
Sat Mar 29 23:23:09 2025: BS 3 completed
Sat Mar 29 23:23:18 2025: BS 1 completed
Sat Mar 29 23:23:23 2025: BS 2 completed
Sat Mar 29 23:23:28 2025: BS 3 completed
Sat Mar 29 23:23:37 2025: BS 1 completed
Sat Mar 29 23:23:42 2025: BS 2 completed
Sat Mar 29 23:23:47 2025: BS 3 completed
Sat Mar 29 23:23:56 2025: BS 1 completed
Sat Mar 29 23:24:01 2025: BS 2 completed
Sat Mar 29 23:24:06 2025: BS 3 completed
Sat Mar 29 23:24:15 2025: BS 1 completed
Sat Mar 29 23:24:20 2025: BS 2 completed
Sat Mar 29 23:24:25 2025: BS 3 completed
Sat Mar 29 23:24:35 2025: BS 1 completed
Sat Mar 29 23:24:39 2025: BS 2 completed
Sat Mar 29 23:24:44 2025: BS 3 completed
Sat Mar 29 23:24:54 2025: BS 1 completed
Sat Mar 29 23:24:59 2025: BS 2 completed
Sat Mar 29 23:25:03 2025: BS 3 completed
Sat Mar 29 23:25:13 2025: BS 1 completed
Sat Mar 29 23:25:18 2025: BS 2 completed
Sat Mar 29 23:25:22 2025: BS 3 completed
Sat Mar 29 23:25:32 2025: BS 1 completed
Sat Mar 29 23:25:37 2025: BS 2 completed
Sat Mar 29 23:25:42 2025: BS 3 completed
Sat Mar 29 23:25:51 2025: BS 1 completed
Sat Mar 29 23:25:56 2025: BS 2 completed
Sat Mar 29 23:26:01 2025: BS 3 completed
Sat Mar 29 23:26:10 2025: BS 1 completed
Sat Mar 29 23:26:15 2025: BS 2 completed
Sat Mar 29 23:26:20 2025: BS 3 completed
Sat Mar 29 23:26:29 2025: BS 1 completed
Sat Mar 29 23:26:34 2025: BS 2 completed
Sat Mar 29 23:26:39 2025: BS 3 completed
Sat Mar 29 23:26:49 2025: BS 1 completed
Sat Mar 29 23:26:53 2025: BS 2 completed
Sat Mar 29 23:26:58 2025: BS 3 completed
Sat Mar 29 23:27:08 2025: BS 1 completed
Sat Mar 29 23:27:12 2025: BS 2 completed
Sat Mar 29 23:27:17 2025: BS 3 completed
Sat Mar 29 23:27:27 2025: BS 1 completed
Sat Mar 29 23:27:32 2025: BS 2 completed
Sat Mar 29 23:27:36 2025: BS 3 completed
Sat Mar 29 23:27:46 2025: BS 1 completed
Sat Mar 29 23:27:51 2025: BS 2 completed
Sat Mar 29 23:27:55 2025: BS 3 completed
Sat Mar 29 23:28:05 2025: BS 1 completed
Sat Mar 29 23:28:10 2025: BS 2 completed
Sat Mar 29 23:28:15 2025: BS 3 completed
Sat Mar 29 23:28:24 2025: BS 1 completed
Sat Mar 29 23:28:29 2025: BS 2 completed
Sat Mar 29 23:28:34 2025: BS 3 completed
Sat Mar 29 23:28:43 2025: BS 1 completed
Sat Mar 29 23:28:48 2025: BS 2 completed
Sat Mar 29 23:28:53 2025: BS 3 completed
Sat Mar 29 23:29:02 2025: BS 1 completed
Sat Mar 29 23:29:07 2025: BS 2 completed
Sat Mar 29 23:29:12 2025: BS 3 completed
Sat Mar 29 23:29:22 2025: BS 1 completed
Sat Mar 29 23:29:26 2025: BS 2 completed
Sat Mar 29 23:29:31 2025: BS 3 completed
Sat Mar 29 23:29:41 2025: BS 1 completed
Sat Mar 29 23:29:45 2025: BS 2 completed
Sat Mar 29 23:29:50 2025: BS 3 completed
Sat Mar 29 23:30:00 2025: BS 1 completed
Sat Mar 29 23:30:05 2025: BS 2 completed
Sat Mar 29 23:30:09 2025: BS 3 completed
Sat Mar 29 23:30:19 2025: BS 1 completed
Sat Mar 29 23:30:24 2025: BS 2 completed
Sat Mar 29 23:30:29 2025: BS 3 completed
Sat Mar 29 23:30:38 2025: BS 1 completed
Sat Mar 29 23:30:43 2025: BS 2 completed
Sat Mar 29 23:30:48 2025: BS 3 completed
Sat Mar 29 23:30:57 2025: BS 1 completed
Sat Mar 29 23:31:02 2025: BS 2 completed
Sat Mar 29 23:31:07 2025: BS 3 completed
Sat Mar 29 23:31:16 2025: BS 1 completed
Sat Mar 29 23:31:21 2025: BS 2 completed
Sat Mar 29 23:31:26 2025: BS 3 completed
Sat Mar 29 23:31:36 2025: BS 1 completed
Sat Mar 29 23:31:40 2025: BS 2 completed
Sat Mar 29 23:31:45 2025: BS 3 completed
Sat Mar 29 23:31:55 2025: BS 1 completed
Sat Mar 29 23:31:59 2025: BS 2 completed
Sat Mar 29 23:32:04 2025: BS 3 completed
Sat Mar 29 23:32:14 2025: BS 1 completed
Sat Mar 29 23:32:19 2025: BS 2 completed
Sat Mar 29 23:32:23 2025: BS 3 completed
Sat Mar 29 23:32:33 2025: BS 1 completed
Sat Mar 29 23:32:38 2025: BS 2 completed
Sat Mar 29 23:32:43 2025: BS 3 completed
Sat Mar 29 23:32:52 2025: BS 1 completed
Sat Mar 29 23:32:57 2025: BS 2 completed
Sat Mar 29 23:33:02 2025: BS 3 completed
Sat Mar 29 23:33:11 2025: BS 1 completed
Sat Mar 29 23:33:16 2025: BS 2 completed
Sat Mar 29 23:33:21 2025: BS 3 completed
Sat Mar 29 23:33:30 2025: BS 1 completed
Sat Mar 29 23:33:35 2025: BS 2 completed
Sat Mar 29 23:33:40 2025: BS 3 completed
Sat Mar 29 23:33:49 2025: BS 1 completed
Sat Mar 29 23:33:54 2025: BS 2 completed
Sat Mar 29 23:33:59 2025: BS 3 completed
Sat Mar 29 23:34:09 2025: BS 1 completed
Sat Mar 29 23:34:13 2025: BS 2 completed
Sat Mar 29 23:34:18 2025: BS 3 completed
Sat Mar 29 23:34:28 2025: BS 1 completed
Sat Mar 29 23:34:33 2025: BS 2 completed
Sat Mar 29 23:34:37 2025: BS 3 completed
Sat Mar 29 23:34:47 2025: BS 1 completed
Sat Mar 29 23:34:52 2025: BS 2 completed
Sat Mar 29 23:34:56 2025: BS 3 completed
Sat Mar 29 23:35:06 2025: BS 1 completed
Sat Mar 29 23:35:11 2025: BS 2 completed
Sat Mar 29 23:35:16 2025: BS 3 completed
Sat Mar 29 23:35:25 2025: BS 1 completed
Sat Mar 29 23:35:30 2025: BS 2 completed
Sat Mar 29 23:35:35 2025: BS 3 completed
Sat Mar 29 23:35:44 2025: BS 1 completed
Sat Mar 29 23:35:49 2025: BS 2 completed
Sat Mar 29 23:35:54 2025: BS 3 completed
Sat Mar 29 23:36:03 2025: BS 1 completed
Sat Mar 29 23:36:08 2025: BS 2 completed
Sat Mar 29 23:36:13 2025: BS 3 completed
Sat Mar 29 23:36:23 2025: BS 1 completed
Sat Mar 29 23:36:27 2025: BS 2 completed
Sat Mar 29 23:36:32 2025: BS 3 completed
Sat Mar 29 23:36:42 2025: BS 1 completed
Sat Mar 29 23:36:47 2025: BS 2 completed
Sat Mar 29 23:36:51 2025: BS 3 completed
Sat Mar 29 23:37:01 2025: BS 1 completed
Sat Mar 29 23:37:06 2025: BS 2 completed
Sat Mar 29 23:37:10 2025: BS 3 completed
Sat Mar 29 23:37:20 2025: BS 1 completed
Sat Mar 29 23:37:25 2025: BS 2 completed
Sat Mar 29 23:37:30 2025: BS 3 completed
Sat Mar 29 23:37:39 2025: BS 1 completed
Sat Mar 29 23:37:44 2025: BS 2 completed
Sat Mar 29 23:37:49 2025: BS 3 completed
Sat Mar 29 23:37:58 2025: BS 1 completed
Sat Mar 29 23:38:03 2025: BS 2 completed
Sat Mar 29 23:38:08 2025: BS 3 completed
Sat Mar 29 23:38:17 2025: BS 1 completed
Sat Mar 29 23:38:22 2025: BS 2 completed
Sat Mar 29 23:38:27 2025: BS 3 completed
Sat Mar 29 23:38:37 2025: BS 1 completed
Sat Mar 29 23:38:41 2025: BS 2 completed
Sat Mar 29 23:38:46 2025: BS 3 completed
Sat Mar 29 23:38:56 2025: BS 1 completed
Sat Mar 29 23:39:01 2025: BS 2 completed
Sat Mar 29 23:39:05 2025: BS 3 completed
Sat Mar 29 23:39:15 2025: BS 1 completed
Sat Mar 29 23:39:20 2025: BS 2 completed
Sat Mar 29 23:39:24 2025: BS 3 completed
Sat Mar 29 23:39:34 2025: BS 1 completed
Sat Mar 29 23:39:39 2025: BS 2 completed
Sat Mar 29 23:39:44 2025: BS 3 completed
Sat Mar 29 23:39:53 2025: BS 1 completed
Sat Mar 29 23:39:58 2025: BS 2 completed
Sat Mar 29 23:40:03 2025: BS 3 completed
Sat Mar 29 23:40:12 2025: BS 1 completed
Sat Mar 29 23:40:17 2025: BS 2 completed
Sat Mar 29 23:40:22 2025: BS 3 completed
Sat Mar 29 23:40:31 2025: BS 1 completed
Sat Mar 29 23:40:36 2025: BS 2 completed
Sat Mar 29 23:40:41 2025: BS 3 completed
Sat Mar 29 23:40:51 2025: BS 1 completed
Sat Mar 29 23:40:55 2025: BS 2 completed
Sat Mar 29 23:41:00 2025: BS 3 completed
Sat Mar 29 23:41:10 2025: BS 1 completed
Sat Mar 29 23:41:15 2025: BS 2 completed
Sat Mar 29 23:41:19 2025: BS 3 completed
Sat Mar 29 23:41:29 2025: BS 1 completed
Sat Mar 29 23:41:34 2025: BS 2 completed
Sat Mar 29 23:41:38 2025: BS 3 completed
Sat Mar 29 23:41:48 2025: BS 1 completed
Sat Mar 29 23:41:53 2025: BS 2 completed
Sat Mar 29 23:41:58 2025: BS 3 completed
Sat Mar 29 23:42:07 2025: BS 1 completed
Sat Mar 29 23:42:12 2025: BS 2 completed
Sat Mar 29 23:42:17 2025: BS 3 completed
Sat Mar 29 23:42:26 2025: BS 1 completed
Sat Mar 29 23:42:31 2025: BS 2 completed
Sat Mar 29 23:42:36 2025: BS 3 completed
Sat Mar 29 23:42:46 2025: BS 1 completed
Sat Mar 29 23:42:50 2025: BS 2 completed
Sat Mar 29 23:42:55 2025: BS 3 completed
Sat Mar 29 23:43:05 2025: BS 1 completed
Sat Mar 29 23:43:09 2025: BS 2 completed
Sat Mar 29 23:43:14 2025: BS 3 completed
Sat Mar 29 23:43:24 2025: BS 1 completed
Sat Mar 29 23:43:29 2025: BS 2 completed
Sat Mar 29 23:43:33 2025: BS 3 completed
Sat Mar 29 23:43:43 2025: BS 1 completed
Sat Mar 29 23:43:48 2025: BS 2 completed
Sat Mar 29 23:43:53 2025: BS 3 completed
Sat Mar 29 23:44:02 2025: BS 1 completed
Sat Mar 29 23:44:07 2025: BS 2 completed
Sat Mar 29 23:44:12 2025: BS 3 completed
Sat Mar 29 23:44:21 2025: BS 1 completed
Sat Mar 29 23:44:26 2025: BS 2 completed
Sat Mar 29 23:44:31 2025: BS 3 completed
Sat Mar 29 23:44:40 2025: BS 1 completed
Sat Mar 29 23:44:45 2025: BS 2 completed
Sat Mar 29 23:44:50 2025: BS 3 completed
Sat Mar 29 23:45:00 2025: BS 1 completed
Sat Mar 29 23:45:04 2025: BS 2 completed
Sat Mar 29 23:45:09 2025: BS 3 completed
Sat Mar 29 23:45:19 2025: BS 1 completed
Sat Mar 29 23:45:23 2025: BS 2 completed
Sat Mar 29 23:45:28 2025: BS 3 completed
Sat Mar 29 23:45:38 2025: BS 1 completed
Sat Mar 29 23:45:43 2025: BS 2 completed
Sat Mar 29 23:45:47 2025: BS 3 completed
Sat Mar 29 23:45:57 2025: BS 1 completed
Sat Mar 29 23:46:02 2025: BS 2 completed
Sat Mar 29 23:46:07 2025: BS 3 completed
Sat Mar 29 23:46:16 2025: BS 1 completed
Sat Mar 29 23:46:21 2025: BS 2 completed
Sat Mar 29 23:46:26 2025: BS 3 completed
Sat Mar 29 23:46:35 2025: BS 1 completed
Sat Mar 29 23:46:40 2025: BS 2 completed
Sat Mar 29 23:46:45 2025: BS 3 completed
Sat Mar 29 23:46:54 2025: BS 1 completed
Sat Mar 29 23:46:59 2025: BS 2 completed
Sat Mar 29 23:47:04 2025: BS 3 completed
Sat Mar 29 23:47:14 2025: BS 1 completed
Sat Mar 29 23:47:18 2025: BS 2 completed
Sat Mar 29 23:47:23 2025: BS 3 completed
Sat Mar 29 23:47:33 2025: BS 1 completed
Sat Mar 29 23:47:38 2025: BS 2 completed
Sat Mar 29 23:47:42 2025: BS 3 completed
Sat Mar 29 23:47:52 2025: BS 1 completed
Sat Mar 29 23:47:57 2025: BS 2 completed
Sat Mar 29 23:48:01 2025: BS 3 completed
Sat Mar 29 23:48:11 2025: BS 1 completed
Sat Mar 29 23:48:16 2025: BS 2 completed
Sat Mar 29 23:48:21 2025: BS 3 completed
Sat Mar 29 23:48:30 2025: BS 1 completed
Sat Mar 29 23:48:35 2025: BS 2 completed
Sat Mar 29 23:48:40 2025: BS 3 completed
Sat Mar 29 23:48:49 2025: BS 1 completed
Sat Mar 29 23:48:54 2025: BS 2 completed
Sat Mar 29 23:48:59 2025: BS 3 completed
Sat Mar 29 23:49:09 2025: BS 1 completed
Sat Mar 29 23:49:13 2025: BS 2 completed
Sat Mar 29 23:49:18 2025: BS 3 completed
Sat Mar 29 23:49:28 2025: BS 1 completed
Sat Mar 29 23:49:32 2025: BS 2 completed
Sat Mar 29 23:49:37 2025: BS 3 completed
Sat Mar 29 23:49:47 2025: BS 1 completed
Sat Mar 29 23:49:52 2025: BS 2 completed
Sat Mar 29 23:49:56 2025: BS 3 completed
Sat Mar 29 23:50:06 2025: BS 1 completed
Sat Mar 29 23:50:11 2025: BS 2 completed
Sat Mar 29 23:50:16 2025: BS 3 completed
Sat Mar 29 23:50:25 2025: BS 1 completed
Sat Mar 29 23:50:30 2025: BS 2 completed
Sat Mar 29 23:50:35 2025: BS 3 completed
Sat Mar 29 23:50:44 2025: BS 1 completed
Sat Mar 29 23:50:49 2025: BS 2 completed
Sat Mar 29 23:50:54 2025: BS 3 completed
Sat Mar 29 23:51:03 2025: BS 1 completed
Sat Mar 29 23:51:08 2025: BS 2 completed
Sat Mar 29 23:51:13 2025: BS 3 completed
Sat Mar 29 23:51:23 2025: BS 1 completed
Sat Mar 29 23:51:27 2025: BS 2 completed
Sat Mar 29 23:51:32 2025: BS 3 completed
Sat Mar 29 23:51:42 2025: BS 1 completed
Sat Mar 29 23:51:47 2025: BS 2 completed
Sat Mar 29 23:51:51 2025: BS 3 completed
Sat Mar 29 23:52:01 2025: BS 1 completed
Sat Mar 29 23:52:06 2025: BS 2 completed
Sat Mar 29 23:52:10 2025: BS 3 completed
Sat Mar 29 23:52:20 2025: BS 1 completed
Sat Mar 29 23:52:25 2025: BS 2 completed
Sat Mar 29 23:52:30 2025: BS 3 completed
Sat Mar 29 23:52:39 2025: BS 1 completed
Sat Mar 29 23:52:44 2025: BS 2 completed
Sat Mar 29 23:52:49 2025: BS 3 completed
Sat Mar 29 23:52:58 2025: BS 1 completed
Sat Mar 29 23:53:03 2025: BS 2 completed
Sat Mar 29 23:53:08 2025: BS 3 completed
Sat Mar 29 23:53:18 2025: BS 1 completed
Sat Mar 29 23:53:22 2025: BS 2 completed
Sat Mar 29 23:53:27 2025: BS 3 completed
Sat Mar 29 23:53:37 2025: BS 1 completed
Sat Mar 29 23:53:41 2025: BS 2 completed
Sat Mar 29 23:53:46 2025: BS 3 completed
Sat Mar 29 23:53:56 2025: BS 1 completed
Sat Mar 29 23:54:01 2025: BS 2 completed
Sat Mar 29 23:54:05 2025: BS 3 completed
Sat Mar 29 23:54:15 2025: BS 1 completed
Sat Mar 29 23:54:20 2025: BS 2 completed
Sat Mar 29 23:54:25 2025: BS 3 completed
Sat Mar 29 23:54:34 2025: BS 1 completed
Sat Mar 29 23:54:39 2025: BS 2 completed
Sat Mar 29 23:54:44 2025: BS 3 completed
Sat Mar 29 23:54:53 2025: BS 1 completed
Sat Mar 29 23:54:58 2025: BS 2 completed
Sat Mar 29 23:55:03 2025: BS 3 completed
Sat Mar 29 23:55:13 2025: BS 1 completed
Sat Mar 29 23:55:17 2025: BS 2 completed
Sat Mar 29 23:55:22 2025: BS 3 completed
Sat Mar 29 23:55:32 2025: BS 1 completed
Sat Mar 29 23:55:36 2025: BS 2 completed
Sat Mar 29 23:55:41 2025: BS 3 completed
Sat Mar 29 23:55:51 2025: BS 1 completed
Sat Mar 29 23:55:56 2025: BS 2 completed
Sat Mar 29 23:56:00 2025: BS 3 completed
Sat Mar 29 23:56:10 2025: BS 1 completed
Sat Mar 29 23:56:15 2025: BS 2 completed
Sat Mar 29 23:56:20 2025: BS 3 completed
Sat Mar 29 23:56:29 2025: BS 1 completed
Sat Mar 29 23:56:34 2025: BS 2 completed
Sat Mar 29 23:56:39 2025: BS 3 completed
Sat Mar 29 23:56:48 2025: BS 1 completed
Sat Mar 29 23:56:53 2025: BS 2 completed
Sat Mar 29 23:56:58 2025: BS 3 completed
Sat Mar 29 23:57:07 2025: BS 1 completed
Sat Mar 29 23:57:12 2025: BS 2 completed
Sat Mar 29 23:57:17 2025: BS 3 completed
Sat Mar 29 23:57:27 2025: BS 1 completed
Sat Mar 29 23:57:31 2025: BS 2 completed
Sat Mar 29 23:57:36 2025: BS 3 completed
Sat Mar 29 23:57:46 2025: BS 1 completed
Sat Mar 29 23:57:51 2025: BS 2 completed
Sat Mar 29 23:57:55 2025: BS 3 completed
Sat Mar 29 23:58:05 2025: BS 1 completed
Sat Mar 29 23:58:10 2025: BS 2 completed
Sat Mar 29 23:58:15 2025: BS 3 completed
Sat Mar 29 23:58:24 2025: BS 1 completed
Sat Mar 29 23:58:29 2025: BS 2 completed
Sat Mar 29 23:58:34 2025: BS 3 completed
Sat Mar 29 23:58:43 2025: BS 1 completed
Sat Mar 29 23:58:48 2025: BS 2 completed
Sat Mar 29 23:58:53 2025: BS 3 completed
Sat Mar 29 23:59:02 2025: BS 1 completed
Sat Mar 29 23:59:07 2025: BS 2 completed
Sat Mar 29 23:59:12 2025: BS 3 completed
Sat Mar 29 23:59:22 2025: BS 1 completed
Sat Mar 29 23:59:26 2025: BS 2 completed
Sat Mar 29 23:59:31 2025: BS 3 completed
Sat Mar 29 23:59:41 2025: BS 1 completed
Sat Mar 29 23:59:46 2025: BS 2 completed
Sat Mar 29 23:59:50 2025: BS 3 completed
Sun Mar 30 00:00:00 2025: BS 1 completed
Sun Mar 30 00:00:05 2025: BS 2 completed
Sun Mar 30 00:00:10 2025: BS 3 completed
Sun Mar 30 00:00:19 2025: BS 1 completed
Sun Mar 30 00:00:24 2025: BS 2 completed
Sun Mar 30 00:00:29 2025: BS 3 completed
Sun Mar 30 00:00:38 2025: BS 1 completed
Sun Mar 30 00:00:43 2025: BS 2 completed
Sun Mar 30 00:00:48 2025: BS 3 completed
Sun Mar 30 00:00:57 2025: BS 1 completed
Sun Mar 30 00:01:02 2025: BS 2 completed
Sun Mar 30 00:01:07 2025: BS 3 completed
Sun Mar 30 00:01:17 2025: BS 1 completed
Sun Mar 30 00:01:21 2025: BS 2 completed
Sun Mar 30 00:01:26 2025: BS 3 completed
Sun Mar 30 00:01:36 2025: BS 1 completed
Sun Mar 30 00:01:41 2025: BS 2 completed
Sun Mar 30 00:01:45 2025: BS 3 completed
Sun Mar 30 00:01:55 2025: BS 1 completed
Sun Mar 30 00:02:00 2025: BS 2 completed
Sun Mar 30 00:02:05 2025: BS 3 completed
Sun Mar 30 00:02:14 2025: BS 1 completed
Sun Mar 30 00:02:19 2025: BS 2 completed
Sun Mar 30 00:02:24 2025: BS 3 completed
Sun Mar 30 00:02:33 2025: BS 1 completed
Sun Mar 30 00:02:38 2025: BS 2 completed
Sun Mar 30 00:02:43 2025: BS 3 completed
Sun Mar 30 00:02:52 2025: BS 1 completed
Sun Mar 30 00:02:57 2025: BS 2 completed
Sun Mar 30 00:03:02 2025: BS 3 completed
Sun Mar 30 00:03:12 2025: BS 1 completed
Sun Mar 30 00:03:16 2025: BS 2 completed
Sun Mar 30 00:03:21 2025: BS 3 completed
Sun Mar 30 00:03:31 2025: BS 1 completed
Sun Mar 30 00:03:36 2025: BS 2 completed
Sun Mar 30 00:03:40 2025: BS 3 completed
Sun Mar 30 00:03:50 2025: BS 1 completed
Sun Mar 30 00:03:55 2025: BS 2 completed
Sun Mar 30 00:04:00 2025: BS 3 completed
Sun Mar 30 00:04:09 2025: BS 1 completed
Sun Mar 30 00:04:14 2025: BS 2 completed
Sun Mar 30 00:04:19 2025: BS 3 completed
Sun Mar 30 00:04:28 2025: BS 1 completed
Sun Mar 30 00:04:33 2025: BS 2 completed
Sun Mar 30 00:04:38 2025: BS 3 completed
Sun Mar 30 00:04:47 2025: BS 1 completed
Sun Mar 30 00:04:52 2025: BS 2 completed
Sun Mar 30 00:04:57 2025: BS 3 completed
Sun Mar 30 00:05:07 2025: BS 1 completed
Sun Mar 30 00:05:11 2025: BS 2 completed
Sun Mar 30 00:05:16 2025: BS 3 completed
Sun Mar 30 00:05:26 2025: BS 1 completed
Sun Mar 30 00:05:31 2025: BS 2 completed
Sun Mar 30 00:05:35 2025: BS 3 completed
Sun Mar 30 00:05:45 2025: BS 1 completed
Sun Mar 30 00:05:50 2025: BS 2 completed
Sun Mar 30 00:05:55 2025: BS 3 completed
Sun Mar 30 00:06:04 2025: BS 1 completed
Sun Mar 30 00:06:09 2025: BS 2 completed
Sun Mar 30 00:06:14 2025: BS 3 completed
Sun Mar 30 00:06:23 2025: BS 1 completed
Sun Mar 30 00:06:28 2025: BS 2 completed
Sun Mar 30 00:06:33 2025: BS 3 completed
Sun Mar 30 00:06:42 2025: BS 1 completed
Sun Mar 30 00:06:47 2025: BS 2 completed
Sun Mar 30 00:06:52 2025: BS 3 completed
Sun Mar 30 00:07:02 2025: BS 1 completed
Sun Mar 30 00:07:06 2025: BS 2 completed
Sun Mar 30 00:07:11 2025: BS 3 completed
Sun Mar 30 00:07:21 2025: BS 1 completed
Sun Mar 30 00:07:26 2025: BS 2 completed
Sun Mar 30 00:07:30 2025: BS 3 completed
Sun Mar 30 00:07:40 2025: BS 1 completed
Sun Mar 30 00:07:45 2025: BS 2 completed
Sun Mar 30 00:07:50 2025: BS 3 completed
Sun Mar 30 00:07:59 2025: BS 1 completed
Sun Mar 30 00:08:04 2025: BS 2 completed
Sun Mar 30 00:08:09 2025: BS 3 completed
Sun Mar 30 00:08:18 2025: BS 1 completed
Sun Mar 30 00:08:23 2025: BS 2 completed
Sun Mar 30 00:08:28 2025: BS 3 completed
Sun Mar 30 00:08:38 2025: BS 1 completed
Sun Mar 30 00:08:42 2025: BS 2 completed
Sun Mar 30 00:08:47 2025: BS 3 completed
Sun Mar 30 00:08:57 2025: BS 1 completed
Sun Mar 30 00:09:01 2025: BS 2 completed
Sun Mar 30 00:09:06 2025: BS 3 completed
Sun Mar 30 00:09:16 2025: BS 1 completed
Sun Mar 30 00:09:21 2025: BS 2 completed
Sun Mar 30 00:09:25 2025: BS 3 completed
Sun Mar 30 00:09:35 2025: BS 1 completed
Sun Mar 30 00:09:40 2025: BS 2 completed
Sun Mar 30 00:09:45 2025: BS 3 completed
Sun Mar 30 00:09:54 2025: BS 1 completed
Sun Mar 30 00:09:59 2025: BS 2 completed
Sun Mar 30 00:10:04 2025: BS 3 completed
Sun Mar 30 00:10:13 2025: BS 1 completed
Sun Mar 30 00:10:18 2025: BS 2 completed
Sun Mar 30 00:10:23 2025: BS 3 completed
Sun Mar 30 00:10:33 2025: BS 1 completed
Sun Mar 30 00:10:37 2025: BS 2 completed
Sun Mar 30 00:10:42 2025: BS 3 completed
Sun Mar 30 00:10:52 2025: BS 1 completed
Sun Mar 30 00:10:57 2025: BS 2 completed
Sun Mar 30 00:11:01 2025: BS 3 completed
Sun Mar 30 00:11:11 2025: BS 1 completed
Sun Mar 30 00:11:16 2025: BS 2 completed
Sun Mar 30 00:11:20 2025: BS 3 completed
Sun Mar 30 00:11:30 2025: BS 1 completed
Sun Mar 30 00:11:35 2025: BS 2 completed
Sun Mar 30 00:11:40 2025: BS 3 completed
Sun Mar 30 00:11:49 2025: BS 1 completed
Sun Mar 30 00:11:54 2025: BS 2 completed
Sun Mar 30 00:11:59 2025: BS 3 completed
Sun Mar 30 00:12:08 2025: BS 1 completed
Sun Mar 30 00:12:13 2025: BS 2 completed
Sun Mar 30 00:12:18 2025: BS 3 completed
Sun Mar 30 00:12:28 2025: BS 1 completed
Sun Mar 30 00:12:32 2025: BS 2 completed
Sun Mar 30 00:12:37 2025: BS 3 completed
Sun Mar 30 00:12:47 2025: BS 1 completed
Sun Mar 30 00:12:52 2025: BS 2 completed
Sun Mar 30 00:12:56 2025: BS 3 completed
Sun Mar 30 00:13:06 2025: BS 1 completed
Sun Mar 30 00:13:11 2025: BS 2 completed
Sun Mar 30 00:13:16 2025: BS 3 completed
Sun Mar 30 00:13:25 2025: BS 1 completed
Sun Mar 30 00:13:30 2025: BS 2 completed
Sun Mar 30 00:13:35 2025: BS 3 completed
Sun Mar 30 00:13:44 2025: BS 1 completed
Sun Mar 30 00:13:49 2025: BS 2 completed
Sun Mar 30 00:13:54 2025: BS 3 completed
Sun Mar 30 00:14:04 2025: BS 1 completed
Sun Mar 30 00:14:08 2025: BS 2 completed
Sun Mar 30 00:14:13 2025: BS 3 completed
Sun Mar 30 00:14:23 2025: BS 1 completed
Sun Mar 30 00:14:27 2025: BS 2 completed
Sun Mar 30 00:14:32 2025: BS 3 completed
Sun Mar 30 00:14:42 2025: BS 1 completed
Sun Mar 30 00:14:47 2025: BS 2 completed
Sun Mar 30 00:14:51 2025: BS 3 completed
Sun Mar 30 00:15:01 2025: BS 1 completed
Sun Mar 30 00:15:06 2025: BS 2 completed
Sun Mar 30 00:15:11 2025: BS 3 completed
Sun Mar 30 00:15:20 2025: BS 1 completed
Sun Mar 30 00:15:25 2025: BS 2 completed
Sun Mar 30 00:15:30 2025: BS 3 completed
Sun Mar 30 00:15:39 2025: BS 1 completed
Sun Mar 30 00:15:44 2025: BS 2 completed
Sun Mar 30 00:15:49 2025: BS 3 completed
Sun Mar 30 00:15:59 2025: BS 1 completed
Sun Mar 30 00:16:03 2025: BS 2 completed
Sun Mar 30 00:16:08 2025: BS 3 completed
Sun Mar 30 00:16:18 2025: BS 1 completed
Sun Mar 30 00:16:23 2025: BS 2 completed
Sun Mar 30 00:16:27 2025: BS 3 completed
Sun Mar 30 00:16:37 2025: BS 1 completed
Sun Mar 30 00:16:42 2025: BS 2 completed
Sun Mar 30 00:16:47 2025: BS 3 completed
Sun Mar 30 00:16:56 2025: BS 1 completed
Sun Mar 30 00:17:01 2025: BS 2 completed
Sun Mar 30 00:17:06 2025: BS 3 completed
Sun Mar 30 00:17:15 2025: BS 1 completed
Sun Mar 30 00:17:20 2025: BS 2 completed
Sun Mar 30 00:17:25 2025: BS 3 completed
Sun Mar 30 00:17:34 2025: BS 1 completed
Sun Mar 30 00:17:39 2025: BS 2 completed
Sun Mar 30 00:17:44 2025: BS 3 completed
Sun Mar 30 00:17:54 2025: BS 1 completed
Sun Mar 30 00:17:58 2025: BS 2 completed
Sun Mar 30 00:18:03 2025: BS 3 completed
Sun Mar 30 00:18:13 2025: BS 1 completed
Sun Mar 30 00:18:18 2025: BS 2 completed
Sun Mar 30 00:18:22 2025: BS 3 completed
Sun Mar 30 00:18:32 2025: BS 1 completed
Sun Mar 30 00:18:37 2025: BS 2 completed
Sun Mar 30 00:18:42 2025: BS 3 completed
Sun Mar 30 00:18:51 2025: BS 1 completed
Sun Mar 30 00:18:56 2025: BS 2 completed
Sun Mar 30 00:19:01 2025: BS 3 completed
Sun Mar 30 00:19:10 2025: BS 1 completed
Sun Mar 30 00:19:15 2025: BS 2 completed
Sun Mar 30 00:19:20 2025: BS 3 completed
Sun Mar 30 00:19:30 2025: BS 1 completed
Sun Mar 30 00:19:34 2025: BS 2 completed
Sun Mar 30 00:19:39 2025: BS 3 completed
Sun Mar 30 00:19:49 2025: BS 1 completed
Sun Mar 30 00:19:54 2025: BS 2 completed
Sun Mar 30 00:19:58 2025: BS 3 completed
Sun Mar 30 00:20:08 2025: BS 1 completed
Sun Mar 30 00:20:13 2025: BS 2 completed
Sun Mar 30 00:20:18 2025: BS 3 completed
Sun Mar 30 00:20:27 2025: BS 1 completed
Sun Mar 30 00:20:32 2025: BS 2 completed
Sun Mar 30 00:20:37 2025: BS 3 completed
Sun Mar 30 00:20:46 2025: BS 1 completed
Sun Mar 30 00:20:51 2025: BS 2 completed
Sun Mar 30 00:20:56 2025: BS 3 completed
Sun Mar 30 00:21:06 2025: BS 1 completed
Sun Mar 30 00:21:10 2025: BS 2 completed
Sun Mar 30 00:21:15 2025: BS 3 completed
Sun Mar 30 00:21:25 2025: BS 1 completed
Sun Mar 30 00:21:30 2025: BS 2 completed
Sun Mar 30 00:21:34 2025: BS 3 completed
Sun Mar 30 00:21:44 2025: BS 1 completed
Sun Mar 30 00:21:49 2025: BS 2 completed
Sun Mar 30 00:21:53 2025: BS 3 completed
Sun Mar 30 00:22:03 2025: BS 1 completed
Sun Mar 30 00:22:08 2025: BS 2 completed
Sun Mar 30 00:22:13 2025: BS 3 completed
Sun Mar 30 00:22:22 2025: BS 1 completed
Sun Mar 30 00:22:27 2025: BS 2 completed
Sun Mar 30 00:22:32 2025: BS 3 completed
Sun Mar 30 00:22:41 2025: BS 1 completed
Sun Mar 30 00:22:46 2025: BS 2 completed
Sun Mar 30 00:22:51 2025: BS 3 completed
Sun Mar 30 00:23:01 2025: BS 1 completed
Sun Mar 30 00:23:05 2025: BS 2 completed
Sun Mar 30 00:23:10 2025: BS 3 completed
Sun Mar 30 00:23:20 2025: BS 1 completed
Sun Mar 30 00:23:25 2025: BS 2 completed
Sun Mar 30 00:23:29 2025: BS 3 completed
Sun Mar 30 00:23:39 2025: BS 1 completed
Sun Mar 30 00:23:44 2025: BS 2 completed
Sun Mar 30 00:23:49 2025: BS 3 completed
Sun Mar 30 00:23:58 2025: BS 1 completed
Sun Mar 30 00:24:03 2025: BS 2 completed
Sun Mar 30 00:24:08 2025: BS 3 completed
Sun Mar 30 00:24:17 2025: BS 1 completed
Sun Mar 30 00:24:22 2025: BS 2 completed
Sun Mar 30 00:24:27 2025: BS 3 completed
Sun Mar 30 00:24:37 2025: BS 1 completed
Sun Mar 30 00:24:41 2025: BS 2 completed
Sun Mar 30 00:24:46 2025: BS 3 completed
Sun Mar 30 00:24:56 2025: BS 1 completed
Sun Mar 30 00:25:01 2025: BS 2 completed
Sun Mar 30 00:25:05 2025: BS 3 completed
Sun Mar 30 00:25:15 2025: BS 1 completed
Sun Mar 30 00:25:20 2025: BS 2 completed
Sun Mar 30 00:25:25 2025: BS 3 completed
Sun Mar 30 00:25:34 2025: BS 1 completed
Sun Mar 30 00:25:39 2025: BS 2 completed
Sun Mar 30 00:25:44 2025: BS 3 completed
Sun Mar 30 00:25:53 2025: BS 1 completed
Sun Mar 30 00:25:58 2025: BS 2 completed
Sun Mar 30 00:26:03 2025: BS 3 completed
Sun Mar 30 00:26:13 2025: BS 1 completed
Sun Mar 30 00:26:17 2025: BS 2 completed
Sun Mar 30 00:26:22 2025: BS 3 completed
Sun Mar 30 00:26:32 2025: BS 1 completed
Sun Mar 30 00:26:37 2025: BS 2 completed
Sun Mar 30 00:26:41 2025: BS 3 completed
Sun Mar 30 00:26:51 2025: BS 1 completed
Sun Mar 30 00:26:56 2025: BS 2 completed
Sun Mar 30 00:27:01 2025: BS 3 completed
Sun Mar 30 00:27:10 2025: BS 1 completed
Sun Mar 30 00:27:15 2025: BS 2 completed
Sun Mar 30 00:27:20 2025: BS 3 completed
Sun Mar 30 00:27:29 2025: BS 1 completed
Sun Mar 30 00:27:34 2025: BS 2 completed
Sun Mar 30 00:27:39 2025: BS 3 completed
Sun Mar 30 00:27:48 2025: BS 1 completed
Sun Mar 30 00:27:53 2025: BS 2 completed
Sun Mar 30 00:27:58 2025: BS 3 completed
Sun Mar 30 00:28:08 2025: BS 1 completed
Sun Mar 30 00:28:12 2025: BS 2 completed
Sun Mar 30 00:28:17 2025: BS 3 completed
Sun Mar 30 00:28:27 2025: BS 1 completed
Sun Mar 30 00:28:32 2025: BS 2 completed
Sun Mar 30 00:28:36 2025: BS 3 completed
Sun Mar 30 00:28:46 2025: BS 1 completed
Sun Mar 30 00:28:51 2025: BS 2 completed
Sun Mar 30 00:28:56 2025: BS 3 completed
Sun Mar 30 00:29:05 2025: BS 1 completed
Sun Mar 30 00:29:10 2025: BS 2 completed
Sun Mar 30 00:29:15 2025: BS 3 completed
Sun Mar 30 00:29:24 2025: BS 1 completed
Sun Mar 30 00:29:29 2025: BS 2 completed
Sun Mar 30 00:29:34 2025: BS 3 completed
Sun Mar 30 00:29:44 2025: BS 1 completed
Sun Mar 30 00:29:48 2025: BS 2 completed
Sun Mar 30 00:29:53 2025: BS 3 completed
Sun Mar 30 00:30:03 2025: BS 1 completed
Sun Mar 30 00:30:08 2025: BS 2 completed
Sun Mar 30 00:30:12 2025: BS 3 completed
Sun Mar 30 00:30:22 2025: BS 1 completed
Sun Mar 30 00:30:27 2025: BS 2 completed
Sun Mar 30 00:30:32 2025: BS 3 completed
Sun Mar 30 00:30:41 2025: BS 1 completed
Sun Mar 30 00:30:46 2025: BS 2 completed
Sun Mar 30 00:30:51 2025: BS 3 completed
Sun Mar 30 00:31:00 2025: BS 1 completed
Sun Mar 30 00:31:05 2025: BS 2 completed
Sun Mar 30 00:31:10 2025: BS 3 completed
Sun Mar 30 00:31:20 2025: BS 1 completed
Sun Mar 30 00:31:24 2025: BS 2 completed
Sun Mar 30 00:31:29 2025: BS 3 completed
Sun Mar 30 00:31:39 2025: BS 1 completed
Sun Mar 30 00:31:44 2025: BS 2 completed
Sun Mar 30 00:31:48 2025: BS 3 completed
Sun Mar 30 00:31:58 2025: BS 1 completed
Sun Mar 30 00:32:03 2025: BS 2 completed
Sun Mar 30 00:32:08 2025: BS 3 completed
Sun Mar 30 00:32:17 2025: BS 1 completed
Sun Mar 30 00:32:22 2025: BS 2 completed
Sun Mar 30 00:32:27 2025: BS 3 completed
Sun Mar 30 00:32:36 2025: BS 1 completed
Sun Mar 30 00:32:41 2025: BS 2 completed
Sun Mar 30 00:32:46 2025: BS 3 completed
Sun Mar 30 00:32:56 2025: BS 1 completed
Sun Mar 30 00:33:00 2025: BS 2 completed
Sun Mar 30 00:33:05 2025: BS 3 completed
Sun Mar 30 00:33:15 2025: BS 1 completed
Sun Mar 30 00:33:20 2025: BS 2 completed
Sun Mar 30 00:33:24 2025: BS 3 completed
Sun Mar 30 00:33:34 2025: BS 1 completed
Sun Mar 30 00:33:39 2025: BS 2 completed
Sun Mar 30 00:33:44 2025: BS 3 completed
Sun Mar 30 00:33:53 2025: BS 1 completed
Sun Mar 30 00:33:58 2025: BS 2 completed
Sun Mar 30 00:34:03 2025: BS 3 completed
Sun Mar 30 00:34:12 2025: BS 1 completed
Sun Mar 30 00:34:17 2025: BS 2 completed
Sun Mar 30 00:34:22 2025: BS 3 completed
Sun Mar 30 00:34:32 2025: BS 1 completed
Sun Mar 30 00:34:36 2025: BS 2 completed
Sun Mar 30 00:34:41 2025: BS 3 completed
Sun Mar 30 00:34:51 2025: BS 1 completed
Sun Mar 30 00:34:56 2025: BS 2 completed
Sun Mar 30 00:35:00 2025: BS 3 completed
Sun Mar 30 00:35:10 2025: BS 1 completed
Sun Mar 30 00:35:15 2025: BS 2 completed
Sun Mar 30 00:35:20 2025: BS 3 completed
Sun Mar 30 00:35:29 2025: BS 1 completed
Sun Mar 30 00:35:34 2025: BS 2 completed
Sun Mar 30 00:35:39 2025: BS 3 completed
Sun Mar 30 00:35:48 2025: BS 1 completed
Sun Mar 30 00:35:53 2025: BS 2 completed
Sun Mar 30 00:35:58 2025: BS 3 completed
Sun Mar 30 00:36:08 2025: BS 1 completed
Sun Mar 30 00:36:12 2025: BS 2 completed
Sun Mar 30 00:36:17 2025: BS 3 completed
Sun Mar 30 00:36:27 2025: BS 1 completed
Sun Mar 30 00:36:32 2025: BS 2 completed
Sun Mar 30 00:36:36 2025: BS 3 completed
Sun Mar 30 00:36:46 2025: BS 1 completed
Sun Mar 30 00:36:51 2025: BS 2 completed
Sun Mar 30 00:36:56 2025: BS 3 completed
Sun Mar 30 00:37:05 2025: BS 1 completed
Sun Mar 30 00:37:10 2025: BS 2 completed
Sun Mar 30 00:37:15 2025: BS 3 completed
Sun Mar 30 00:37:24 2025: BS 1 completed
Sun Mar 30 00:37:29 2025: BS 2 completed
Sun Mar 30 00:37:34 2025: BS 3 completed
Sun Mar 30 00:37:44 2025: BS 1 completed
Sun Mar 30 00:37:48 2025: BS 2 completed
Sun Mar 30 00:37:53 2025: BS 3 completed
Sun Mar 30 00:38:03 2025: BS 1 completed
Sun Mar 30 00:38:08 2025: BS 2 completed
Sun Mar 30 00:38:12 2025: BS 3 completed
Sun Mar 30 00:38:22 2025: BS 1 completed
Sun Mar 30 00:38:27 2025: BS 2 completed
Sun Mar 30 00:38:32 2025: BS 3 completed
Sun Mar 30 00:38:41 2025: BS 1 completed
Sun Mar 30 00:38:46 2025: BS 2 completed
Sun Mar 30 00:38:51 2025: BS 3 completed
Sun Mar 30 00:39:00 2025: BS 1 completed
Sun Mar 30 00:39:05 2025: BS 2 completed
Sun Mar 30 00:39:10 2025: BS 3 completed
Sun Mar 30 00:39:20 2025: BS 1 completed
Sun Mar 30 00:39:24 2025: BS 2 completed
Sun Mar 30 00:39:29 2025: BS 3 completed
Sun Mar 30 00:39:39 2025: BS 1 completed
Sun Mar 30 00:39:44 2025: BS 2 completed
Sun Mar 30 00:39:48 2025: BS 3 completed
Sun Mar 30 00:39:58 2025: BS 1 completed
Sun Mar 30 00:40:03 2025: BS 2 completed
Sun Mar 30 00:40:08 2025: BS 3 completed
Sun Mar 30 00:40:17 2025: BS 1 completed
Sun Mar 30 00:40:22 2025: BS 2 completed
Sun Mar 30 00:40:27 2025: BS 3 completed
Sun Mar 30 00:40:36 2025: BS 1 completed
Sun Mar 30 00:40:41 2025: BS 2 completed
Sun Mar 30 00:40:46 2025: BS 3 completed
Sun Mar 30 00:40:56 2025: BS 1 completed
Sun Mar 30 00:41:00 2025: BS 2 completed
Sun Mar 30 00:41:05 2025: BS 3 completed
Sun Mar 30 00:41:15 2025: BS 1 completed
Sun Mar 30 00:41:20 2025: BS 2 completed
Sun Mar 30 00:41:24 2025: BS 3 completed
Sun Mar 30 00:41:34 2025: BS 1 completed
Sun Mar 30 00:41:39 2025: BS 2 completed
Sun Mar 30 00:41:44 2025: BS 3 completed
Sun Mar 30 00:41:53 2025: BS 1 completed
Sun Mar 30 00:41:58 2025: BS 2 completed
Sun Mar 30 00:42:03 2025: BS 3 completed
Sun Mar 30 00:42:12 2025: BS 1 completed
Sun Mar 30 00:42:17 2025: BS 2 completed
Sun Mar 30 00:42:22 2025: BS 3 completed
Sun Mar 30 00:42:32 2025: BS 1 completed
Sun Mar 30 00:42:36 2025: BS 2 completed
Sun Mar 30 00:42:41 2025: BS 3 completed
Sun Mar 30 00:42:51 2025: BS 1 completed
Sun Mar 30 00:42:56 2025: BS 2 completed
Sun Mar 30 00:43:01 2025: BS 3 completed
Sun Mar 30 00:43:10 2025: BS 1 completed
Sun Mar 30 00:43:15 2025: BS 2 completed
Sun Mar 30 00:43:20 2025: BS 3 completed
Sun Mar 30 00:43:29 2025: BS 1 completed
Sun Mar 30 00:43:34 2025: BS 2 completed
Sun Mar 30 00:43:39 2025: BS 3 completed
Sun Mar 30 00:43:49 2025: BS 1 completed
Sun Mar 30 00:43:53 2025: BS 2 completed
Sun Mar 30 00:43:58 2025: BS 3 completed
Sun Mar 30 00:44:08 2025: BS 1 completed
Sun Mar 30 00:44:13 2025: BS 2 completed
Sun Mar 30 00:44:17 2025: BS 3 completed
Sun Mar 30 00:44:27 2025: BS 1 completed
Sun Mar 30 00:44:32 2025: BS 2 completed
Sun Mar 30 00:44:37 2025: BS 3 completed
Sun Mar 30 00:44:46 2025: BS 1 completed
Sun Mar 30 00:44:51 2025: BS 2 completed
Sun Mar 30 00:44:56 2025: BS 3 completed
Sun Mar 30 00:45:05 2025: BS 1 completed
Sun Mar 30 00:45:10 2025: BS 2 completed
Sun Mar 30 00:45:15 2025: BS 3 completed
Sun Mar 30 00:45:25 2025: BS 1 completed
Sun Mar 30 00:45:29 2025: BS 2 completed
Sun Mar 30 00:45:34 2025: BS 3 completed
Sun Mar 30 00:45:44 2025: BS 1 completed
Sun Mar 30 00:45:49 2025: BS 2 completed
Sun Mar 30 00:45:53 2025: BS 3 completed
Sun Mar 30 00:46:03 2025: BS 1 completed
Sun Mar 30 00:46:08 2025: BS 2 completed
Sun Mar 30 00:46:13 2025: BS 3 completed
Sun Mar 30 00:46:22 2025: BS 1 completed
Sun Mar 30 00:46:27 2025: BS 2 completed
Sun Mar 30 00:46:32 2025: BS 3 completed
Sun Mar 30 00:46:41 2025: BS 1 completed
Sun Mar 30 00:46:46 2025: BS 2 completed
Sun Mar 30 00:46:51 2025: BS 3 completed
Sun Mar 30 00:47:01 2025: BS 1 completed
Sun Mar 30 00:47:05 2025: BS 2 completed
Sun Mar 30 00:47:10 2025: BS 3 completed
Sun Mar 30 00:47:20 2025: BS 1 completed
Sun Mar 30 00:47:25 2025: BS 2 completed
Sun Mar 30 00:47:29 2025: BS 3 completed
Sun Mar 30 00:47:39 2025: BS 1 completed
Sun Mar 30 00:47:44 2025: BS 2 completed
Sun Mar 30 00:47:49 2025: BS 3 completed
Sun Mar 30 00:47:58 2025: BS 1 completed
Sun Mar 30 00:48:03 2025: BS 2 completed
Sun Mar 30 00:48:08 2025: BS 3 completed
Sun Mar 30 00:48:17 2025: BS 1 completed
Sun Mar 30 00:48:22 2025: BS 2 completed
Sun Mar 30 00:48:27 2025: BS 3 completed
Sun Mar 30 00:48:37 2025: BS 1 completed
Sun Mar 30 00:48:41 2025: BS 2 completed
Sun Mar 30 00:48:46 2025: BS 3 completed
Sun Mar 30 00:48:56 2025: BS 1 completed
Sun Mar 30 00:49:01 2025: BS 2 completed
Sun Mar 30 00:49:06 2025: BS 3 completed
Sun Mar 30 00:49:15 2025: BS 1 completed
Sun Mar 30 00:49:20 2025: BS 2 completed
Sun Mar 30 00:49:25 2025: BS 3 completed
Sun Mar 30 00:49:34 2025: BS 1 completed
Sun Mar 30 00:49:39 2025: BS 2 completed
Sun Mar 30 00:49:44 2025: BS 3 completed
Sun Mar 30 00:49:54 2025: BS 1 completed
Sun Mar 30 00:49:58 2025: BS 2 completed
Sun Mar 30 00:50:03 2025: BS 3 completed
Sun Mar 30 00:50:13 2025: BS 1 completed
Sun Mar 30 00:50:18 2025: BS 2 completed
Sun Mar 30 00:50:22 2025: BS 3 completed
Sun Mar 30 00:50:32 2025: BS 1 completed
Sun Mar 30 00:50:37 2025: BS 2 completed
Sun Mar 30 00:50:42 2025: BS 3 completed
Sun Mar 30 00:50:51 2025: BS 1 completed
Sun Mar 30 00:50:56 2025: BS 2 completed
Sun Mar 30 00:51:01 2025: BS 3 completed
Sun Mar 30 00:51:10 2025: BS 1 completed
Sun Mar 30 00:51:15 2025: BS 2 completed
Sun Mar 30 00:51:20 2025: BS 3 completed
Sun Mar 30 00:51:30 2025: BS 1 completed
Sun Mar 30 00:51:34 2025: BS 2 completed
Sun Mar 30 00:51:39 2025: BS 3 completed
Sun Mar 30 00:51:49 2025: BS 1 completed
Sun Mar 30 00:51:54 2025: BS 2 completed
Sun Mar 30 00:51:58 2025: BS 3 completed
Sun Mar 30 00:52:08 2025: BS 1 completed
Sun Mar 30 00:52:13 2025: BS 2 completed
Sun Mar 30 00:52:18 2025: BS 3 completed
Sun Mar 30 00:52:27 2025: BS 1 completed
Sun Mar 30 00:52:32 2025: BS 2 completed
Sun Mar 30 00:52:37 2025: BS 3 completed
Sun Mar 30 00:52:46 2025: BS 1 completed
Sun Mar 30 00:52:51 2025: BS 2 completed
Sun Mar 30 00:52:56 2025: BS 3 completed
Sun Mar 30 00:53:06 2025: BS 1 completed
Sun Mar 30 00:53:11 2025: BS 2 completed
Sun Mar 30 00:53:15 2025: BS 3 completed
Sun Mar 30 00:53:25 2025: BS 1 completed
Sun Mar 30 00:53:30 2025: BS 2 completed
Sun Mar 30 00:53:35 2025: BS 3 completed
Sun Mar 30 00:53:44 2025: BS 1 completed
Sun Mar 30 00:53:49 2025: BS 2 completed
Sun Mar 30 00:53:54 2025: BS 3 completed
Sun Mar 30 00:54:03 2025: BS 1 completed
Sun Mar 30 00:54:08 2025: BS 2 completed
Sun Mar 30 00:54:13 2025: BS 3 completed
Sun Mar 30 00:54:23 2025: BS 1 completed
Sun Mar 30 00:54:27 2025: BS 2 completed
Sun Mar 30 00:54:32 2025: BS 3 completed
Sun Mar 30 00:54:42 2025: BS 1 completed
Sun Mar 30 00:54:47 2025: BS 2 completed
Sun Mar 30 00:54:51 2025: BS 3 completed
Sun Mar 30 00:55:01 2025: BS 1 completed
Sun Mar 30 00:55:06 2025: BS 2 completed
Sun Mar 30 00:55:11 2025: BS 3 completed
Sun Mar 30 00:55:20 2025: BS 1 completed
Sun Mar 30 00:55:25 2025: BS 2 completed
Sun Mar 30 00:55:30 2025: BS 3 completed
Sun Mar 30 00:55:39 2025: BS 1 completed
Sun Mar 30 00:55:44 2025: BS 2 completed
Sun Mar 30 00:55:49 2025: BS 3 completed
Sun Mar 30 00:55:59 2025: BS 1 completed
Sun Mar 30 00:56:03 2025: BS 2 completed
Sun Mar 30 00:56:08 2025: BS 3 completed
Sun Mar 30 00:56:18 2025: BS 1 completed
Sun Mar 30 00:56:23 2025: BS 2 completed
Sun Mar 30 00:56:28 2025: BS 3 completed
Sun Mar 30 00:56:37 2025: BS 1 completed
Sun Mar 30 00:56:42 2025: BS 2 completed
Sun Mar 30 00:56:47 2025: BS 3 completed
Sun Mar 30 00:56:56 2025: BS 1 completed
Sun Mar 30 00:57:01 2025: BS 2 completed
Sun Mar 30 00:57:06 2025: BS 3 completed
Sun Mar 30 00:57:16 2025: BS 1 completed
Sun Mar 30 00:57:20 2025: BS 2 completed
Sun Mar 30 00:57:25 2025: BS 3 completed
Sun Mar 30 00:57:35 2025: BS 1 completed
Sun Mar 30 00:57:40 2025: BS 2 completed
Sun Mar 30 00:57:44 2025: BS 3 completed
Sun Mar 30 00:57:54 2025: BS 1 completed
Sun Mar 30 00:57:59 2025: BS 2 completed
Sun Mar 30 00:58:04 2025: BS 3 completed
Sun Mar 30 00:58:13 2025: BS 1 completed
Sun Mar 30 00:58:18 2025: BS 2 completed
Sun Mar 30 00:58:23 2025: BS 3 completed
Sun Mar 30 00:58:32 2025: BS 1 completed
Sun Mar 30 00:58:37 2025: BS 2 completed
Sun Mar 30 00:58:42 2025: BS 3 completed
Sun Mar 30 00:58:52 2025: BS 1 completed
Sun Mar 30 00:58:56 2025: BS 2 completed
Sun Mar 30 00:59:01 2025: BS 3 completed
Sun Mar 30 00:59:11 2025: BS 1 completed
Sun Mar 30 00:59:16 2025: BS 2 completed
Sun Mar 30 00:59:21 2025: BS 3 completed
Sun Mar 30 00:59:30 2025: BS 1 completed
Sun Mar 30 00:59:35 2025: BS 2 completed
Sun Mar 30 00:59:40 2025: BS 3 completed
Sun Mar 30 00:59:49 2025: BS 1 completed
Sun Mar 30 00:59:54 2025: BS 2 completed
Sun Mar 30 00:59:59 2025: BS 3 completed
Sun Mar 30 01:00:09 2025: BS 1 completed
Sun Mar 30 01:00:13 2025: BS 2 completed
Sun Mar 30 01:00:18 2025: BS 3 completed
Sun Mar 30 01:00:28 2025: BS 1 completed
Sun Mar 30 01:00:33 2025: BS 2 completed
Sun Mar 30 01:00:37 2025: BS 3 completed
Sun Mar 30 01:00:47 2025: BS 1 completed
Sun Mar 30 01:00:52 2025: BS 2 completed
Sun Mar 30 01:00:57 2025: BS 3 completed
Sun Mar 30 01:01:06 2025: BS 1 completed
Sun Mar 30 01:01:11 2025: BS 2 completed
Sun Mar 30 01:01:16 2025: BS 3 completed
Sun Mar 30 01:01:25 2025: BS 1 completed
Sun Mar 30 01:01:30 2025: BS 2 completed
Sun Mar 30 01:01:35 2025: BS 3 completed
Sun Mar 30 01:01:45 2025: BS 1 completed
Sun Mar 30 01:01:50 2025: BS 2 completed
Sun Mar 30 01:01:54 2025: BS 3 completed
Sun Mar 30 01:02:04 2025: BS 1 completed
Sun Mar 30 01:02:09 2025: BS 2 completed
Sun Mar 30 01:02:14 2025: BS 3 completed
Sun Mar 30 01:02:23 2025: BS 1 completed
Sun Mar 30 01:02:28 2025: BS 2 completed
Sun Mar 30 01:02:33 2025: BS 3 completed
Sun Mar 30 01:02:42 2025: BS 1 completed
Sun Mar 30 01:02:47 2025: BS 2 completed
Sun Mar 30 01:02:52 2025: BS 3 completed
Sun Mar 30 01:03:02 2025: BS 1 completed
Sun Mar 30 01:03:06 2025: BS 2 completed
Sun Mar 30 01:03:11 2025: BS 3 completed
Sun Mar 30 01:03:21 2025: BS 1 completed
Sun Mar 30 01:03:26 2025: BS 2 completed
Sun Mar 30 01:03:30 2025: BS 3 completed
Sun Mar 30 01:03:40 2025: BS 1 completed
Sun Mar 30 01:03:45 2025: BS 2 completed
Sun Mar 30 01:03:50 2025: BS 3 completed
Sun Mar 30 01:03:59 2025: BS 1 completed
Sun Mar 30 01:04:04 2025: BS 2 completed
Sun Mar 30 01:04:09 2025: BS 3 completed
Sun Mar 30 01:04:19 2025: BS 1 completed
Sun Mar 30 01:04:23 2025: BS 2 completed
Sun Mar 30 01:04:28 2025: BS 3 completed
Sun Mar 30 01:04:38 2025: BS 1 completed
Sun Mar 30 01:04:43 2025: BS 2 completed
Sun Mar 30 01:04:47 2025: BS 3 completed
Sun Mar 30 01:04:57 2025: BS 1 completed
Sun Mar 30 01:05:02 2025: BS 2 completed
Sun Mar 30 01:05:07 2025: BS 3 completed
Sun Mar 30 01:05:16 2025: BS 1 completed
Sun Mar 30 01:05:21 2025: BS 2 completed
Sun Mar 30 01:05:26 2025: BS 3 completed
Sun Mar 30 01:05:35 2025: BS 1 completed
Sun Mar 30 01:05:40 2025: BS 2 completed
Sun Mar 30 01:05:45 2025: BS 3 completed
Sun Mar 30 01:05:55 2025: BS 1 completed
Sun Mar 30 01:05:59 2025: BS 2 completed
Sun Mar 30 01:06:04 2025: BS 3 completed
Sun Mar 30 01:06:14 2025: BS 1 completed
Sun Mar 30 01:06:19 2025: BS 2 completed
Sun Mar 30 01:06:24 2025: BS 3 completed
Sun Mar 30 01:06:33 2025: BS 1 completed
Sun Mar 30 01:06:38 2025: BS 2 completed
Sun Mar 30 01:06:43 2025: BS 3 completed
Sun Mar 30 01:06:52 2025: BS 1 completed
Sun Mar 30 01:06:57 2025: BS 2 completed
Sun Mar 30 01:07:02 2025: BS 3 completed
Sun Mar 30 01:07:12 2025: BS 1 completed
Sun Mar 30 01:07:16 2025: BS 2 completed
Sun Mar 30 01:07:21 2025: BS 3 completed
Sun Mar 30 01:07:31 2025: BS 1 completed
Sun Mar 30 01:07:36 2025: BS 2 completed
Sun Mar 30 01:07:40 2025: BS 3 completed
Sun Mar 30 01:07:50 2025: BS 1 completed
Sun Mar 30 01:07:55 2025: BS 2 completed
Sun Mar 30 01:08:00 2025: BS 3 completed
Sun Mar 30 01:08:09 2025: BS 1 completed
Sun Mar 30 01:08:14 2025: BS 2 completed
Sun Mar 30 01:08:19 2025: BS 3 completed
Sun Mar 30 01:08:29 2025: BS 1 completed
Sun Mar 30 01:08:33 2025: BS 2 completed
Sun Mar 30 01:08:38 2025: BS 3 completed
Sun Mar 30 01:08:48 2025: BS 1 completed
Sun Mar 30 01:08:53 2025: BS 2 completed
Sun Mar 30 01:08:57 2025: BS 3 completed
Sun Mar 30 01:09:07 2025: BS 1 completed
Sun Mar 30 01:09:12 2025: BS 2 completed
Sun Mar 30 01:09:17 2025: BS 3 completed
Sun Mar 30 01:09:26 2025: BS 1 completed
Sun Mar 30 01:09:31 2025: BS 2 completed
Sun Mar 30 01:09:36 2025: BS 3 completed
Sun Mar 30 01:09:45 2025: BS 1 completed
Sun Mar 30 01:09:50 2025: BS 2 completed
Sun Mar 30 01:09:55 2025: BS 3 completed
Sun Mar 30 01:10:05 2025: BS 1 completed
Sun Mar 30 01:10:10 2025: BS 2 completed
Sun Mar 30 01:10:14 2025: BS 3 completed
Sun Mar 30 01:10:24 2025: BS 1 completed
Sun Mar 30 01:10:29 2025: BS 2 completed
Sun Mar 30 01:10:34 2025: BS 3 completed
Sun Mar 30 01:10:43 2025: BS 1 completed
Sun Mar 30 01:10:48 2025: BS 2 completed
Sun Mar 30 01:10:53 2025: BS 3 completed
Sun Mar 30 01:11:02 2025: BS 1 completed
Sun Mar 30 01:11:07 2025: BS 2 completed
Sun Mar 30 01:11:12 2025: BS 3 completed
Sun Mar 30 01:11:22 2025: BS 1 completed
Sun Mar 30 01:11:26 2025: BS 2 completed
Sun Mar 30 01:11:31 2025: BS 3 completed
Sun Mar 30 01:11:41 2025: BS 1 completed
Sun Mar 30 01:11:46 2025: BS 2 completed
Sun Mar 30 01:11:50 2025: BS 3 completed
Sun Mar 30 01:12:00 2025: BS 1 completed
Sun Mar 30 01:12:05 2025: BS 2 completed
Sun Mar 30 01:12:10 2025: BS 3 completed
Sun Mar 30 01:12:19 2025: BS 1 completed
Sun Mar 30 01:12:24 2025: BS 2 completed
Sun Mar 30 01:12:29 2025: BS 3 completed
Sun Mar 30 01:12:39 2025: BS 1 completed
Sun Mar 30 01:12:43 2025: BS 2 completed
Sun Mar 30 01:12:48 2025: BS 3 completed
Sun Mar 30 01:12:58 2025: BS 1 completed
Sun Mar 30 01:13:03 2025: BS 2 completed
Sun Mar 30 01:13:07 2025: BS 3 completed
Sun Mar 30 01:13:17 2025: BS 1 completed
Sun Mar 30 01:13:22 2025: BS 2 completed
Sun Mar 30 01:13:27 2025: BS 3 completed
Sun Mar 30 01:13:36 2025: BS 1 completed
Sun Mar 30 01:13:41 2025: BS 2 completed
Sun Mar 30 01:13:46 2025: BS 3 completed
Sun Mar 30 01:13:56 2025: BS 1 completed
Sun Mar 30 01:14:00 2025: BS 2 completed
Sun Mar 30 01:14:05 2025: BS 3 completed
Sun Mar 30 01:14:15 2025: BS 1 completed
Sun Mar 30 01:14:20 2025: BS 2 completed
Sun Mar 30 01:14:24 2025: BS 3 completed
Sun Mar 30 01:14:34 2025: BS 1 completed
Sun Mar 30 01:14:39 2025: BS 2 completed
Sun Mar 30 01:14:44 2025: BS 3 completed
Sun Mar 30 01:14:53 2025: BS 1 completed
Sun Mar 30 01:14:58 2025: BS 2 completed
Sun Mar 30 01:15:03 2025: BS 3 completed
Sun Mar 30 01:15:12 2025: BS 1 completed
Sun Mar 30 01:15:17 2025: BS 2 completed
Sun Mar 30 01:15:22 2025: BS 3 completed
Sun Mar 30 01:15:32 2025: BS 1 completed
Sun Mar 30 01:15:37 2025: BS 2 completed
Sun Mar 30 01:15:41 2025: BS 3 completed
Sun Mar 30 01:15:51 2025: BS 1 completed
Sun Mar 30 01:15:56 2025: BS 2 completed
Sun Mar 30 01:16:01 2025: BS 3 completed
Sun Mar 30 01:16:10 2025: BS 1 completed
Sun Mar 30 01:16:15 2025: BS 2 completed
Sun Mar 30 01:16:20 2025: BS 3 completed
Sun Mar 30 01:16:29 2025: BS 1 completed
Sun Mar 30 01:16:34 2025: BS 2 completed
Sun Mar 30 01:16:39 2025: BS 3 completed
Sun Mar 30 01:16:49 2025: BS 1 completed
Sun Mar 30 01:16:53 2025: BS 2 completed
Sun Mar 30 01:16:58 2025: BS 3 completed
Sun Mar 30 01:17:08 2025: BS 1 completed
Sun Mar 30 01:17:13 2025: BS 2 completed
Sun Mar 30 01:17:18 2025: BS 3 completed
Sun Mar 30 01:17:27 2025: BS 1 completed
Sun Mar 30 01:17:32 2025: BS 2 completed
Sun Mar 30 01:17:37 2025: BS 3 completed
Sun Mar 30 01:17:46 2025: BS 1 completed
Sun Mar 30 01:17:51 2025: BS 2 completed
Sun Mar 30 01:17:56 2025: BS 3 completed
Sun Mar 30 01:18:06 2025: BS 1 completed
Sun Mar 30 01:18:10 2025: BS 2 completed
Sun Mar 30 01:18:15 2025: BS 3 completed
Sun Mar 30 01:18:25 2025: BS 1 completed
Sun Mar 30 01:18:30 2025: BS 2 completed
Sun Mar 30 01:18:35 2025: BS 3 completed
Sun Mar 30 01:18:44 2025: BS 1 completed
Sun Mar 30 01:18:49 2025: BS 2 completed
Sun Mar 30 01:18:54 2025: BS 3 completed
Sun Mar 30 01:19:03 2025: BS 1 completed
Sun Mar 30 01:19:08 2025: BS 2 completed
Sun Mar 30 01:19:13 2025: BS 3 completed
Sun Mar 30 01:19:23 2025: BS 1 completed
Sun Mar 30 01:19:27 2025: BS 2 completed
Sun Mar 30 01:19:32 2025: BS 3 completed
Sun Mar 30 01:19:42 2025: BS 1 completed
Sun Mar 30 01:19:47 2025: BS 2 completed
Sun Mar 30 01:19:51 2025: BS 3 completed
Sun Mar 30 01:20:01 2025: BS 1 completed
Sun Mar 30 01:20:06 2025: BS 2 completed
Sun Mar 30 01:20:11 2025: BS 3 completed
Sun Mar 30 01:20:20 2025: BS 1 completed
Sun Mar 30 01:20:25 2025: BS 2 completed
Sun Mar 30 01:20:30 2025: BS 3 completed
Sun Mar 30 01:20:40 2025: BS 1 completed
Sun Mar 30 01:20:44 2025: BS 2 completed
Sun Mar 30 01:20:49 2025: BS 3 completed
Sun Mar 30 01:20:59 2025: BS 1 completed
Sun Mar 30 01:21:04 2025: BS 2 completed
Sun Mar 30 01:21:08 2025: BS 3 completed
Sun Mar 30 01:21:18 2025: BS 1 completed
Sun Mar 30 01:21:23 2025: BS 2 completed
Sun Mar 30 01:21:28 2025: BS 3 completed
Sun Mar 30 01:21:37 2025: BS 1 completed
Sun Mar 30 01:21:42 2025: BS 2 completed
Sun Mar 30 01:21:47 2025: BS 3 completed
Sun Mar 30 01:21:57 2025: BS 1 completed
Sun Mar 30 01:22:01 2025: BS 2 completed
Sun Mar 30 01:22:06 2025: BS 3 completed
Sun Mar 30 01:22:16 2025: BS 1 completed
Sun Mar 30 01:22:21 2025: BS 2 completed
Sun Mar 30 01:22:25 2025: BS 3 completed
Sun Mar 30 01:22:35 2025: BS 1 completed
Sun Mar 30 01:22:40 2025: BS 2 completed
Sun Mar 30 01:22:45 2025: BS 3 completed
Sun Mar 30 01:22:54 2025: BS 1 completed
Sun Mar 30 01:22:59 2025: BS 2 completed
Sun Mar 30 01:23:04 2025: BS 3 completed
Sun Mar 30 01:23:14 2025: BS 1 completed
Sun Mar 30 01:23:18 2025: BS 2 completed
Sun Mar 30 01:23:23 2025: BS 3 completed
Sun Mar 30 01:23:33 2025: BS 1 completed
Sun Mar 30 01:23:38 2025: BS 2 completed
Sun Mar 30 01:23:42 2025: BS 3 completed
Sun Mar 30 01:23:52 2025: BS 1 completed
Sun Mar 30 01:23:57 2025: BS 2 completed
Sun Mar 30 01:24:02 2025: BS 3 completed
Sun Mar 30 01:24:11 2025: BS 1 completed
Sun Mar 30 01:24:16 2025: BS 2 completed
Sun Mar 30 01:24:21 2025: BS 3 completed
Sun Mar 30 01:24:31 2025: BS 1 completed
Sun Mar 30 01:24:35 2025: BS 2 completed
Sun Mar 30 01:24:40 2025: BS 3 completed
Sun Mar 30 01:24:50 2025: BS 1 completed
Sun Mar 30 01:24:55 2025: BS 2 completed
Sun Mar 30 01:24:59 2025: BS 3 completed
Sun Mar 30 01:25:09 2025: BS 1 completed
Sun Mar 30 01:25:14 2025: BS 2 completed
Sun Mar 30 01:25:19 2025: BS 3 completed
Sun Mar 30 01:25:28 2025: BS 1 completed
Sun Mar 30 01:25:33 2025: BS 2 completed
Sun Mar 30 01:25:38 2025: BS 3 completed
Sun Mar 30 01:25:48 2025: BS 1 completed
Sun Mar 30 01:25:52 2025: BS 2 completed
Sun Mar 30 01:25:57 2025: BS 3 completed
Sun Mar 30 01:26:07 2025: BS 1 completed
Sun Mar 30 01:26:12 2025: BS 2 completed
Sun Mar 30 01:26:16 2025: BS 3 completed
Sun Mar 30 01:26:26 2025: BS 1 completed
Sun Mar 30 01:26:31 2025: BS 2 completed
Sun Mar 30 01:26:36 2025: BS 3 completed
Sun Mar 30 01:26:45 2025: BS 1 completed
Sun Mar 30 01:26:50 2025: BS 2 completed
Sun Mar 30 01:26:55 2025: BS 3 completed
Sun Mar 30 01:27:05 2025: BS 1 completed
Sun Mar 30 01:27:09 2025: BS 2 completed
Sun Mar 30 01:27:14 2025: BS 3 completed
Sun Mar 30 01:27:24 2025: BS 1 completed
Sun Mar 30 01:27:29 2025: BS 2 completed
Sun Mar 30 01:27:33 2025: BS 3 completed
Sun Mar 30 01:27:43 2025: BS 1 completed
Sun Mar 30 01:27:48 2025: BS 2 completed
Sun Mar 30 01:27:53 2025: BS 3 completed
Sun Mar 30 01:28:02 2025: BS 1 completed
Sun Mar 30 01:28:07 2025: BS 2 completed
Sun Mar 30 01:28:12 2025: BS 3 completed
Sun Mar 30 01:28:22 2025: BS 1 completed
Sun Mar 30 01:28:26 2025: BS 2 completed
Sun Mar 30 01:28:31 2025: BS 3 completed
Sun Mar 30 01:28:41 2025: BS 1 completed
Sun Mar 30 01:28:46 2025: BS 2 completed
Sun Mar 30 01:28:50 2025: BS 3 completed
Sun Mar 30 01:29:00 2025: BS 1 completed
Sun Mar 30 01:29:05 2025: BS 2 completed
Sun Mar 30 01:29:10 2025: BS 3 completed
Sun Mar 30 01:29:19 2025: BS 1 completed
Sun Mar 30 01:29:24 2025: BS 2 completed
Sun Mar 30 01:29:29 2025: BS 3 completed
Sun Mar 30 01:29:39 2025: BS 1 completed
Sun Mar 30 01:29:43 2025: BS 2 completed
Sun Mar 30 01:29:48 2025: BS 3 completed
Sun Mar 30 01:29:58 2025: BS 1 completed
Sun Mar 30 01:30:03 2025: BS 2 completed
Sun Mar 30 01:30:07 2025: BS 3 completed
Sun Mar 30 01:30:17 2025: BS 1 completed
Sun Mar 30 01:30:22 2025: BS 2 completed
Sun Mar 30 01:30:27 2025: BS 3 completed
Sun Mar 30 01:30:36 2025: BS 1 completed
Sun Mar 30 01:30:41 2025: BS 2 completed
Sun Mar 30 01:30:46 2025: BS 3 completed
Sun Mar 30 01:30:56 2025: BS 1 completed
Sun Mar 30 01:31:00 2025: BS 2 completed
Sun Mar 30 01:31:05 2025: BS 3 completed
Sun Mar 30 01:31:15 2025: BS 1 completed
Sun Mar 30 01:31:20 2025: BS 2 completed
Sun Mar 30 01:31:24 2025: BS 3 completed
Sun Mar 30 01:31:34 2025: BS 1 completed
Sun Mar 30 01:31:39 2025: BS 2 completed
Sun Mar 30 01:31:44 2025: BS 3 completed
Sun Mar 30 01:31:53 2025: BS 1 completed
Sun Mar 30 01:31:58 2025: BS 2 completed
Sun Mar 30 01:32:03 2025: BS 3 completed
Sun Mar 30 01:32:13 2025: BS 1 completed
Sun Mar 30 01:32:17 2025: BS 2 completed
Sun Mar 30 01:32:22 2025: BS 3 completed
Sun Mar 30 01:32:32 2025: BS 1 completed
Sun Mar 30 01:32:37 2025: BS 2 completed
Sun Mar 30 01:32:42 2025: BS 3 completed
Sun Mar 30 01:32:51 2025: BS 1 completed
Sun Mar 30 01:32:56 2025: BS 2 completed
Sun Mar 30 01:33:01 2025: BS 3 completed
Sun Mar 30 01:33:10 2025: BS 1 completed
Sun Mar 30 01:33:15 2025: BS 2 completed
Sun Mar 30 01:33:20 2025: BS 3 completed
Sun Mar 30 01:33:30 2025: BS 1 completed
Sun Mar 30 01:33:34 2025: BS 2 completed
Sun Mar 30 01:33:39 2025: BS 3 completed
Sun Mar 30 01:33:49 2025: BS 1 completed
Sun Mar 30 01:33:54 2025: BS 2 completed
Sun Mar 30 01:33:59 2025: BS 3 completed
Sun Mar 30 01:34:08 2025: BS 1 completed
Sun Mar 30 01:34:13 2025: BS 2 completed
Sun Mar 30 01:34:18 2025: BS 3 completed
Sun Mar 30 01:34:27 2025: BS 1 completed
Sun Mar 30 01:34:32 2025: BS 2 completed
Sun Mar 30 01:34:37 2025: BS 3 completed
Sun Mar 30 01:34:47 2025: BS 1 completed
Sun Mar 30 01:34:52 2025: BS 2 completed
Sun Mar 30 01:34:56 2025: BS 3 completed
Sun Mar 30 01:35:06 2025: BS 1 completed
Sun Mar 30 01:35:11 2025: BS 2 completed
Sun Mar 30 01:35:16 2025: BS 3 completed
Sun Mar 30 01:35:25 2025: BS 1 completed
Sun Mar 30 01:35:30 2025: BS 2 completed
Sun Mar 30 01:35:35 2025: BS 3 completed
Sun Mar 30 01:35:44 2025: BS 1 completed
Sun Mar 30 01:35:49 2025: BS 2 completed
Sun Mar 30 01:35:54 2025: BS 3 completed
Sun Mar 30 01:36:04 2025: BS 1 completed
Sun Mar 30 01:36:09 2025: BS 2 completed
Sun Mar 30 01:36:13 2025: BS 3 completed
Sun Mar 30 01:36:23 2025: BS 1 completed
Sun Mar 30 01:36:28 2025: BS 2 completed
Sun Mar 30 01:36:33 2025: BS 3 completed
Sun Mar 30 01:36:42 2025: BS 1 completed
Sun Mar 30 01:36:47 2025: BS 2 completed
Sun Mar 30 01:36:52 2025: BS 3 completed
Sun Mar 30 01:37:02 2025: BS 1 completed
Sun Mar 30 01:37:06 2025: BS 2 completed
Sun Mar 30 01:37:11 2025: BS 3 completed
Sun Mar 30 01:37:21 2025: BS 1 completed
Sun Mar 30 01:37:26 2025: BS 2 completed
Sun Mar 30 01:37:30 2025: BS 3 completed
Sun Mar 30 01:37:40 2025: BS 1 completed
Sun Mar 30 01:37:45 2025: BS 2 completed
Sun Mar 30 01:37:50 2025: BS 3 completed
Sun Mar 30 01:37:59 2025: BS 1 completed
Sun Mar 30 01:38:04 2025: BS 2 completed
Sun Mar 30 01:38:09 2025: BS 3 completed
Sun Mar 30 01:38:19 2025: BS 1 completed
Sun Mar 30 01:38:23 2025: BS 2 completed
Sun Mar 30 01:38:28 2025: BS 3 completed
Sun Mar 30 01:38:38 2025: BS 1 completed
Sun Mar 30 01:38:43 2025: BS 2 completed
Sun Mar 30 01:38:47 2025: BS 3 completed
Sun Mar 30 01:38:57 2025: BS 1 completed
Sun Mar 30 01:39:02 2025: BS 2 completed
Sun Mar 30 01:39:07 2025: BS 3 completed
Sun Mar 30 01:39:16 2025: BS 1 completed
Sun Mar 30 01:39:21 2025: BS 2 completed
Sun Mar 30 01:39:26 2025: BS 3 completed
Sun Mar 30 01:39:36 2025: BS 1 completed
Sun Mar 30 01:39:40 2025: BS 2 completed
Sun Mar 30 01:39:45 2025: BS 3 completed
Sun Mar 30 01:39:55 2025: BS 1 completed
Sun Mar 30 01:40:00 2025: BS 2 completed
Sun Mar 30 01:40:05 2025: BS 3 completed
Sun Mar 30 01:40:14 2025: BS 1 completed
Sun Mar 30 01:40:19 2025: BS 2 completed
Sun Mar 30 01:40:24 2025: BS 3 completed
Sun Mar 30 01:40:33 2025: BS 1 completed
Sun Mar 30 01:40:38 2025: BS 2 completed
Sun Mar 30 01:40:43 2025: BS 3 completed
Sun Mar 30 01:40:53 2025: BS 1 completed
Sun Mar 30 01:40:57 2025: BS 2 completed
Sun Mar 30 01:41:02 2025: BS 3 completed
Sun Mar 30 01:41:12 2025: BS 1 completed
Sun Mar 30 01:41:17 2025: BS 2 completed
Sun Mar 30 01:41:22 2025: BS 3 completed
Sun Mar 30 01:41:31 2025: BS 1 completed
Sun Mar 30 01:41:36 2025: BS 2 completed
Sun Mar 30 01:41:41 2025: BS 3 completed
Sun Mar 30 01:41:50 2025: BS 1 completed
Sun Mar 30 01:41:55 2025: BS 2 completed
Sun Mar 30 01:42:00 2025: BS 3 completed
Sun Mar 30 01:42:10 2025: BS 1 completed
Sun Mar 30 01:42:15 2025: BS 2 completed
Sun Mar 30 01:42:19 2025: BS 3 completed
Sun Mar 30 01:42:29 2025: BS 1 completed
Sun Mar 30 01:42:34 2025: BS 2 completed
Sun Mar 30 01:42:39 2025: BS 3 completed
Sun Mar 30 01:42:48 2025: BS 1 completed
Sun Mar 30 01:42:53 2025: BS 2 completed
Sun Mar 30 01:42:58 2025: BS 3 completed
Sun Mar 30 01:43:08 2025: BS 1 completed
Sun Mar 30 01:43:12 2025: BS 2 completed
Sun Mar 30 01:43:17 2025: BS 3 completed
Sun Mar 30 01:43:27 2025: BS 1 completed
Sun Mar 30 01:43:32 2025: BS 2 completed
Sun Mar 30 01:43:36 2025: BS 3 completed
Sun Mar 30 01:43:46 2025: BS 1 completed
Sun Mar 30 01:43:51 2025: BS 2 completed
Sun Mar 30 01:43:56 2025: BS 3 completed
Sun Mar 30 01:44:05 2025: BS 1 completed
Sun Mar 30 01:44:10 2025: BS 2 completed
Sun Mar 30 01:44:15 2025: BS 3 completed
Sun Mar 30 01:44:25 2025: BS 1 completed
Sun Mar 30 01:44:29 2025: BS 2 completed
Sun Mar 30 01:44:34 2025: BS 3 completed
Sun Mar 30 01:44:44 2025: BS 1 completed
Sun Mar 30 01:44:49 2025: BS 2 completed
Sun Mar 30 01:44:54 2025: BS 3 completed
Sun Mar 30 01:45:03 2025: BS 1 completed
Sun Mar 30 01:45:08 2025: BS 2 completed
Sun Mar 30 01:45:13 2025: BS 3 completed
Sun Mar 30 01:45:22 2025: BS 1 completed
Sun Mar 30 01:45:27 2025: BS 2 completed
Sun Mar 30 01:45:32 2025: BS 3 completed
Sun Mar 30 01:45:42 2025: BS 1 completed
Sun Mar 30 01:45:47 2025: BS 2 completed
Sun Mar 30 01:45:51 2025: BS 3 completed
Sun Mar 30 01:46:01 2025: BS 1 completed
Sun Mar 30 01:46:06 2025: BS 2 completed
Sun Mar 30 01:46:11 2025: BS 3 completed
Sun Mar 30 01:46:20 2025: BS 1 completed
Sun Mar 30 01:46:25 2025: BS 2 completed
Sun Mar 30 01:46:30 2025: BS 3 completed
Sun Mar 30 01:46:40 2025: BS 1 completed
Sun Mar 30 01:46:44 2025: BS 2 completed
Sun Mar 30 01:46:49 2025: BS 3 completed
Sun Mar 30 01:46:59 2025: BS 1 completed
Sun Mar 30 01:47:04 2025: BS 2 completed
Sun Mar 30 01:47:08 2025: BS 3 completed
Sun Mar 30 01:47:18 2025: BS 1 completed
Sun Mar 30 01:47:23 2025: BS 2 completed
Sun Mar 30 01:47:28 2025: BS 3 completed
Sun Mar 30 01:47:37 2025: BS 1 completed
Sun Mar 30 01:47:42 2025: BS 2 completed
Sun Mar 30 01:47:47 2025: BS 3 completed
Sun Mar 30 01:47:57 2025: BS 1 completed
Sun Mar 30 01:48:01 2025: BS 2 completed
Sun Mar 30 01:48:06 2025: BS 3 completed
Sun Mar 30 01:48:16 2025: BS 1 completed
Sun Mar 30 01:48:21 2025: BS 2 completed
Sun Mar 30 01:48:25 2025: BS 3 completed
Sun Mar 30 01:48:35 2025: BS 1 completed
Sun Mar 30 01:48:40 2025: BS 2 completed
Sun Mar 30 01:48:45 2025: BS 3 completed
Sun Mar 30 01:48:54 2025: BS 1 completed
Sun Mar 30 01:48:59 2025: BS 2 completed
Sun Mar 30 01:49:04 2025: BS 3 completed
Sun Mar 30 01:49:14 2025: BS 1 completed
Sun Mar 30 01:49:18 2025: BS 2 completed
Sun Mar 30 01:49:23 2025: BS 3 completed
Sun Mar 30 01:49:33 2025: BS 1 completed
Sun Mar 30 01:49:38 2025: BS 2 completed
Sun Mar 30 01:49:43 2025: BS 3 completed
Sun Mar 30 01:49:52 2025: BS 1 completed
Sun Mar 30 01:49:57 2025: BS 2 completed
Sun Mar 30 01:50:02 2025: BS 3 completed
Sun Mar 30 01:50:12 2025: BS 1 completed
Sun Mar 30 01:50:16 2025: BS 2 completed
Sun Mar 30 01:50:21 2025: BS 3 completed
Sun Mar 30 01:50:31 2025: BS 1 completed
Sun Mar 30 01:50:36 2025: BS 2 completed
Sun Mar 30 01:50:40 2025: BS 3 completed
Sun Mar 30 01:50:50 2025: BS 1 completed
Sun Mar 30 01:50:55 2025: BS 2 completed
Sun Mar 30 01:51:00 2025: BS 3 completed
Sun Mar 30 01:51:09 2025: BS 1 completed
Sun Mar 30 01:51:14 2025: BS 2 completed
Sun Mar 30 01:51:19 2025: BS 3 completed
Sun Mar 30 01:51:29 2025: BS 1 completed
Sun Mar 30 01:51:33 2025: BS 2 completed
Sun Mar 30 01:51:38 2025: BS 3 completed
Sun Mar 30 01:51:48 2025: BS 1 completed
Sun Mar 30 01:51:53 2025: BS 2 completed
Sun Mar 30 01:51:58 2025: BS 3 completed
Sun Mar 30 01:52:07 2025: BS 1 completed
Sun Mar 30 01:52:12 2025: BS 2 completed
Sun Mar 30 01:52:17 2025: BS 3 completed
Sun Mar 30 01:52:26 2025: BS 1 completed
Sun Mar 30 01:52:31 2025: BS 2 completed
Sun Mar 30 01:52:36 2025: BS 3 completed
Sun Mar 30 01:52:46 2025: BS 1 completed
Sun Mar 30 01:52:51 2025: BS 2 completed
Sun Mar 30 01:52:55 2025: BS 3 completed
Sun Mar 30 01:53:05 2025: BS 1 completed
Sun Mar 30 01:53:10 2025: BS 2 completed
Sun Mar 30 01:53:15 2025: BS 3 completed
Sun Mar 30 01:53:24 2025: BS 1 completed
Sun Mar 30 01:53:29 2025: BS 2 completed
Sun Mar 30 01:53:34 2025: BS 3 completed
Sun Mar 30 01:53:44 2025: BS 1 completed
Sun Mar 30 01:53:48 2025: BS 2 completed
Sun Mar 30 01:53:53 2025: BS 3 completed
Sun Mar 30 01:54:03 2025: BS 1 completed
Sun Mar 30 01:54:08 2025: BS 2 completed
Sun Mar 30 01:54:12 2025: BS 3 completed
Sun Mar 30 01:54:22 2025: BS 1 completed
Sun Mar 30 01:54:27 2025: BS 2 completed
Sun Mar 30 01:54:32 2025: BS 3 completed
Sun Mar 30 01:54:41 2025: BS 1 completed
Sun Mar 30 01:54:46 2025: BS 2 completed
Sun Mar 30 01:54:51 2025: BS 3 completed
Sun Mar 30 01:55:01 2025: BS 1 completed
Sun Mar 30 01:55:05 2025: BS 2 completed
Sun Mar 30 01:55:10 2025: BS 3 completed
Sun Mar 30 01:55:20 2025: BS 1 completed
Sun Mar 30 01:55:25 2025: BS 2 completed
Sun Mar 30 01:55:30 2025: BS 3 completed
Sun Mar 30 01:55:39 2025: BS 1 completed
Sun Mar 30 01:55:44 2025: BS 2 completed
Sun Mar 30 01:55:49 2025: BS 3 completed
Sun Mar 30 01:55:58 2025: BS 1 completed
Sun Mar 30 01:56:03 2025: BS 2 completed
Sun Mar 30 01:56:08 2025: BS 3 completed
Sun Mar 30 01:56:18 2025: BS 1 completed
Sun Mar 30 01:56:23 2025: BS 2 completed
Sun Mar 30 01:56:27 2025: BS 3 completed
Sun Mar 30 01:56:37 2025: BS 1 completed
Sun Mar 30 01:56:42 2025: BS 2 completed
Sun Mar 30 01:56:47 2025: BS 3 completed
Sun Mar 30 01:56:56 2025: BS 1 completed
Sun Mar 30 01:57:01 2025: BS 2 completed
Sun Mar 30 01:57:06 2025: BS 3 completed
Sun Mar 30 01:57:16 2025: BS 1 completed
Sun Mar 30 01:57:20 2025: BS 2 completed
Sun Mar 30 01:57:25 2025: BS 3 completed
Sun Mar 30 01:57:35 2025: BS 1 completed
Sun Mar 30 01:57:40 2025: BS 2 completed
Sun Mar 30 01:57:45 2025: BS 3 completed
Sun Mar 30 01:57:54 2025: BS 1 completed
Sun Mar 30 01:57:59 2025: BS 2 completed
Sun Mar 30 01:58:04 2025: BS 3 completed
Sun Mar 30 01:58:13 2025: BS 1 completed
Sun Mar 30 01:58:18 2025: BS 2 completed
Sun Mar 30 01:58:23 2025: BS 3 completed
Sun Mar 30 01:58:33 2025: BS 1 completed
Sun Mar 30 01:58:38 2025: BS 2 completed
Sun Mar 30 01:58:42 2025: BS 3 completed
Sun Mar 30 01:58:52 2025: BS 1 completed
Sun Mar 30 01:58:57 2025: BS 2 completed
Sun Mar 30 01:59:02 2025: BS 3 completed
Sun Mar 30 01:59:11 2025: BS 1 completed
Sun Mar 30 01:59:16 2025: BS 2 completed
Sun Mar 30 01:59:21 2025: BS 3 completed
Sun Mar 30 01:59:31 2025: BS 1 completed
Sun Mar 30 01:59:35 2025: BS 2 completed
Sun Mar 30 01:59:40 2025: BS 3 completed
Sun Mar 30 01:59:50 2025: BS 1 completed
Sun Mar 30 01:59:55 2025: BS 2 completed
Sun Mar 30 02:00:00 2025: BS 3 completed
Sun Mar 30 02:00:09 2025: BS 1 completed
Sun Mar 30 02:00:14 2025: BS 2 completed
Sun Mar 30 02:00:19 2025: BS 3 completed
Sun Mar 30 02:00:28 2025: BS 1 completed
Sun Mar 30 02:00:33 2025: BS 2 completed
Sun Mar 30 02:00:38 2025: BS 3 completed
Sun Mar 30 02:00:48 2025: BS 1 completed
Sun Mar 30 02:00:53 2025: BS 2 completed
Sun Mar 30 02:00:57 2025: BS 3 completed
Sun Mar 30 02:01:07 2025: BS 1 completed
Sun Mar 30 02:01:12 2025: BS 2 completed
Sun Mar 30 02:01:17 2025: BS 3 completed
Sun Mar 30 02:01:26 2025: BS 1 completed
Sun Mar 30 02:01:31 2025: BS 2 completed
Sun Mar 30 02:01:36 2025: BS 3 completed
Sun Mar 30 02:01:46 2025: BS 1 completed
Sun Mar 30 02:01:50 2025: BS 2 completed
Sun Mar 30 02:01:55 2025: BS 3 completed
Sun Mar 30 02:02:05 2025: BS 1 completed
Sun Mar 30 02:02:10 2025: BS 2 completed
Sun Mar 30 02:02:15 2025: BS 3 completed
Sun Mar 30 02:02:24 2025: BS 1 completed
Sun Mar 30 02:02:29 2025: BS 2 completed
Sun Mar 30 02:02:34 2025: BS 3 completed
Sun Mar 30 02:02:43 2025: BS 1 completed
Sun Mar 30 02:02:48 2025: BS 2 completed
Sun Mar 30 02:02:53 2025: BS 3 completed
Sun Mar 30 02:03:03 2025: BS 1 completed
Sun Mar 30 02:03:08 2025: BS 2 completed
Sun Mar 30 02:03:12 2025: BS 3 completed
Sun Mar 30 02:03:22 2025: BS 1 completed
Sun Mar 30 02:03:27 2025: BS 2 completed
Sun Mar 30 02:03:32 2025: BS 3 completed
Sun Mar 30 02:03:41 2025: BS 1 completed
Sun Mar 30 02:03:46 2025: BS 2 completed
Sun Mar 30 02:03:51 2025: BS 3 completed
Sun Mar 30 02:04:01 2025: BS 1 completed
Sun Mar 30 02:04:05 2025: BS 2 completed
Sun Mar 30 02:04:10 2025: BS 3 completed
Sun Mar 30 02:04:20 2025: BS 1 completed
Sun Mar 30 02:04:25 2025: BS 2 completed
Sun Mar 30 02:04:30 2025: BS 3 completed
Sun Mar 30 02:04:39 2025: BS 1 completed
Sun Mar 30 02:04:44 2025: BS 2 completed
Sun Mar 30 02:04:49 2025: BS 3 completed
Sun Mar 30 02:04:58 2025: BS 1 completed
Sun Mar 30 02:05:03 2025: BS 2 completed
Sun Mar 30 02:05:08 2025: BS 3 completed
Sun Mar 30 02:05:18 2025: BS 1 completed
Sun Mar 30 02:05:23 2025: BS 2 completed
Sun Mar 30 02:05:27 2025: BS 3 completed
Sun Mar 30 02:05:37 2025: BS 1 completed
Sun Mar 30 02:05:42 2025: BS 2 completed
Sun Mar 30 02:05:47 2025: BS 3 completed
Sun Mar 30 02:05:56 2025: BS 1 completed
Sun Mar 30 02:06:01 2025: BS 2 completed
Sun Mar 30 02:06:06 2025: BS 3 completed
Sun Mar 30 02:06:16 2025: BS 1 completed
Sun Mar 30 02:06:20 2025: BS 2 completed
Sun Mar 30 02:06:25 2025: BS 3 completed
Sun Mar 30 02:06:35 2025: BS 1 completed
Sun Mar 30 02:06:40 2025: BS 2 completed
Sun Mar 30 02:06:45 2025: BS 3 completed
Sun Mar 30 02:06:54 2025: BS 1 completed
Sun Mar 30 02:06:59 2025: BS 2 completed
Sun Mar 30 02:07:04 2025: BS 3 completed
Sun Mar 30 02:07:13 2025: BS 1 completed
Sun Mar 30 02:07:18 2025: BS 2 completed
Sun Mar 30 02:07:23 2025: BS 3 completed
Sun Mar 30 02:07:33 2025: BS 1 completed
Sun Mar 30 02:07:38 2025: BS 2 completed
Sun Mar 30 02:07:42 2025: BS 3 completed
Sun Mar 30 02:07:52 2025: BS 1 completed
Sun Mar 30 02:07:57 2025: BS 2 completed
Sun Mar 30 02:08:02 2025: BS 3 completed
Sun Mar 30 02:08:11 2025: BS 1 completed
Sun Mar 30 02:08:16 2025: BS 2 completed
Sun Mar 30 02:08:21 2025: BS 3 completed
Sun Mar 30 02:08:31 2025: BS 1 completed
Sun Mar 30 02:08:35 2025: BS 2 completed
Sun Mar 30 02:08:40 2025: BS 3 completed
Sun Mar 30 02:08:50 2025: BS 1 completed
Sun Mar 30 02:08:55 2025: BS 2 completed
Sun Mar 30 02:09:00 2025: BS 3 completed
Sun Mar 30 02:09:09 2025: BS 1 completed
Sun Mar 30 02:09:14 2025: BS 2 completed
Sun Mar 30 02:09:19 2025: BS 3 completed
Sun Mar 30 02:09:29 2025: BS 1 completed
Sun Mar 30 02:09:33 2025: BS 2 completed
Sun Mar 30 02:09:38 2025: BS 3 completed
Sun Mar 30 02:09:48 2025: BS 1 completed
Sun Mar 30 02:09:53 2025: BS 2 completed
Sun Mar 30 02:09:57 2025: BS 3 completed
Sun Mar 30 02:10:07 2025: BS 1 completed
Sun Mar 30 02:10:12 2025: BS 2 completed
Sun Mar 30 02:10:17 2025: BS 3 completed
Sun Mar 30 02:10:26 2025: BS 1 completed
Sun Mar 30 02:10:31 2025: BS 2 completed
Sun Mar 30 02:10:36 2025: BS 3 completed
Sun Mar 30 02:10:46 2025: BS 1 completed
Sun Mar 30 02:10:51 2025: BS 2 completed
Sun Mar 30 02:10:55 2025: BS 3 completed
Sun Mar 30 02:11:05 2025: BS 1 completed
Sun Mar 30 02:11:10 2025: BS 2 completed
Sun Mar 30 02:11:15 2025: BS 3 completed
Sun Mar 30 02:11:24 2025: BS 1 completed
Sun Mar 30 02:11:29 2025: BS 2 completed
Sun Mar 30 02:11:34 2025: BS 3 completed
Sun Mar 30 02:11:44 2025: BS 1 completed
Sun Mar 30 02:11:48 2025: BS 2 completed
Sun Mar 30 02:11:53 2025: BS 3 completed
Sun Mar 30 02:12:03 2025: BS 1 completed
Sun Mar 30 02:12:08 2025: BS 2 completed
Sun Mar 30 02:12:13 2025: BS 3 completed
Sun Mar 30 02:12:22 2025: BS 1 completed
Sun Mar 30 02:12:27 2025: BS 2 completed
Sun Mar 30 02:12:32 2025: BS 3 completed
Sun Mar 30 02:12:41 2025: BS 1 completed
Sun Mar 30 02:12:46 2025: BS 2 completed
Sun Mar 30 02:12:51 2025: BS 3 completed
Sun Mar 30 02:13:01 2025: BS 1 completed
Sun Mar 30 02:13:06 2025: BS 2 completed
Sun Mar 30 02:13:10 2025: BS 3 completed
Sun Mar 30 02:13:20 2025: BS 1 completed
Sun Mar 30 02:13:25 2025: BS 2 completed
Sun Mar 30 02:13:30 2025: BS 3 completed
Sun Mar 30 02:13:39 2025: BS 1 completed
Sun Mar 30 02:13:44 2025: BS 2 completed
Sun Mar 30 02:13:49 2025: BS 3 completed
Sun Mar 30 02:13:59 2025: BS 1 completed
Sun Mar 30 02:14:04 2025: BS 2 completed
Sun Mar 30 02:14:08 2025: BS 3 completed
Sun Mar 30 02:14:18 2025: BS 1 completed
Sun Mar 30 02:14:23 2025: BS 2 completed
Sun Mar 30 02:14:28 2025: BS 3 completed
Sun Mar 30 02:14:37 2025: BS 1 completed
Sun Mar 30 02:14:42 2025: BS 2 completed
Sun Mar 30 02:14:47 2025: BS 3 completed
Sun Mar 30 02:14:57 2025: BS 1 completed
Sun Mar 30 02:15:01 2025: BS 2 completed
Sun Mar 30 02:15:06 2025: BS 3 completed
Sun Mar 30 02:15:16 2025: BS 1 completed
Sun Mar 30 02:15:21 2025: BS 2 completed
Sun Mar 30 02:15:26 2025: BS 3 completed
Sun Mar 30 02:15:35 2025: BS 1 completed
Sun Mar 30 02:15:40 2025: BS 2 completed
Sun Mar 30 02:15:45 2025: BS 3 completed
Sun Mar 30 02:15:54 2025: BS 1 completed
Sun Mar 30 02:15:59 2025: BS 2 completed
Sun Mar 30 02:16:04 2025: BS 3 completed
Sun Mar 30 02:16:14 2025: BS 1 completed
Sun Mar 30 02:16:19 2025: BS 2 completed
Sun Mar 30 02:16:23 2025: BS 3 completed
Sun Mar 30 02:16:33 2025: BS 1 completed
Sun Mar 30 02:16:38 2025: BS 2 completed
Sun Mar 30 02:16:43 2025: BS 3 completed
Sun Mar 30 02:16:52 2025: BS 1 completed
Sun Mar 30 02:16:57 2025: BS 2 completed
Sun Mar 30 02:17:02 2025: BS 3 completed
Sun Mar 30 02:17:12 2025: BS 1 completed
Sun Mar 30 02:17:16 2025: BS 2 completed
Sun Mar 30 02:17:21 2025: BS 3 completed
Sun Mar 30 02:17:31 2025: BS 1 completed
Sun Mar 30 02:17:36 2025: BS 2 completed
Sun Mar 30 02:17:41 2025: BS 3 completed
Sun Mar 30 02:17:50 2025: BS 1 completed
Sun Mar 30 02:17:55 2025: BS 2 completed
Sun Mar 30 02:18:00 2025: BS 3 completed
Sun Mar 30 02:18:10 2025: BS 1 completed
Sun Mar 30 02:18:14 2025: BS 2 completed
Sun Mar 30 02:18:19 2025: BS 3 completed
Sun Mar 30 02:18:29 2025: BS 1 completed
Sun Mar 30 02:18:34 2025: BS 2 completed
Sun Mar 30 02:18:39 2025: BS 3 completed
Sun Mar 30 02:18:48 2025: BS 1 completed
Sun Mar 30 02:18:53 2025: BS 2 completed
Sun Mar 30 02:18:58 2025: BS 3 completed
Sun Mar 30 02:19:07 2025: BS 1 completed
Sun Mar 30 02:19:12 2025: BS 2 completed
Sun Mar 30 02:19:17 2025: BS 3 completed
Sun Mar 30 02:19:27 2025: BS 1 completed
Sun Mar 30 02:19:32 2025: BS 2 completed
Sun Mar 30 02:19:36 2025: BS 3 completed
Sun Mar 30 02:19:46 2025: BS 1 completed
Sun Mar 30 02:19:51 2025: BS 2 completed
Sun Mar 30 02:19:56 2025: BS 3 completed
Sun Mar 30 02:20:05 2025: BS 1 completed
Sun Mar 30 02:20:10 2025: BS 2 completed
Sun Mar 30 02:20:15 2025: BS 3 completed
Sun Mar 30 02:20:25 2025: BS 1 completed
Sun Mar 30 02:20:30 2025: BS 2 completed
Sun Mar 30 02:20:34 2025: BS 3 completed
Sun Mar 30 02:20:44 2025: BS 1 completed
Sun Mar 30 02:20:49 2025: BS 2 completed
Sun Mar 30 02:20:54 2025: BS 3 completed
Sun Mar 30 02:21:03 2025: BS 1 completed
Sun Mar 30 02:21:08 2025: BS 2 completed
Sun Mar 30 02:21:13 2025: BS 3 completed
Sun Mar 30 02:21:23 2025: BS 1 completed
Sun Mar 30 02:21:27 2025: BS 2 completed
Sun Mar 30 02:21:32 2025: BS 3 completed
Sun Mar 30 02:21:42 2025: BS 1 completed
Sun Mar 30 02:21:47 2025: BS 2 completed
Sun Mar 30 02:21:52 2025: BS 3 completed
Sun Mar 30 02:22:01 2025: BS 1 completed
Sun Mar 30 02:22:06 2025: BS 2 completed
Sun Mar 30 02:22:11 2025: BS 3 completed
Sun Mar 30 02:22:21 2025: BS 1 completed
Sun Mar 30 02:22:25 2025: BS 2 completed
Sun Mar 30 02:22:30 2025: BS 3 completed
Sun Mar 30 02:22:40 2025: BS 1 completed
Sun Mar 30 02:22:45 2025: BS 2 completed
Sun Mar 30 02:22:49 2025: BS 3 completed
Sun Mar 30 02:22:59 2025: BS 1 completed
Sun Mar 30 02:23:04 2025: BS 2 completed
Sun Mar 30 02:23:09 2025: BS 3 completed
Sun Mar 30 02:23:18 2025: BS 1 completed
Sun Mar 30 02:23:23 2025: BS 2 completed
Sun Mar 30 02:23:28 2025: BS 3 completed
Sun Mar 30 02:23:38 2025: BS 1 completed
Sun Mar 30 02:23:43 2025: BS 2 completed
Sun Mar 30 02:23:47 2025: BS 3 completed
Sun Mar 30 02:23:57 2025: BS 1 completed
Sun Mar 30 02:24:02 2025: BS 2 completed
Sun Mar 30 02:24:07 2025: BS 3 completed
Sun Mar 30 02:24:16 2025: BS 1 completed
Sun Mar 30 02:24:21 2025: BS 2 completed
Sun Mar 30 02:24:26 2025: BS 3 completed
Sun Mar 30 02:24:36 2025: BS 1 completed
Sun Mar 30 02:24:41 2025: BS 2 completed
Sun Mar 30 02:24:45 2025: BS 3 completed
Sun Mar 30 02:24:55 2025: BS 1 completed
Sun Mar 30 02:25:00 2025: BS 2 completed
Sun Mar 30 02:25:05 2025: BS 3 completed
Sun Mar 30 02:25:14 2025: BS 1 completed
Sun Mar 30 02:25:19 2025: BS 2 completed
Sun Mar 30 02:25:24 2025: BS 3 completed
Sun Mar 30 02:25:34 2025: BS 1 completed
Sun Mar 30 02:25:38 2025: BS 2 completed
Sun Mar 30 02:25:43 2025: BS 3 completed
Sun Mar 30 02:25:53 2025: BS 1 completed
Sun Mar 30 02:25:58 2025: BS 2 completed
Sun Mar 30 02:26:03 2025: BS 3 completed
Sun Mar 30 02:26:12 2025: BS 1 completed
Sun Mar 30 02:26:17 2025: BS 2 completed
Sun Mar 30 02:26:22 2025: BS 3 completed
Sun Mar 30 02:26:32 2025: BS 1 completed
Sun Mar 30 02:26:36 2025: BS 2 completed
Sun Mar 30 02:26:41 2025: BS 3 completed
Sun Mar 30 02:26:51 2025: BS 1 completed
Sun Mar 30 02:26:56 2025: BS 2 completed
Sun Mar 30 02:27:01 2025: BS 3 completed
Sun Mar 30 02:27:10 2025: BS 1 completed
Sun Mar 30 02:27:15 2025: BS 2 completed
Sun Mar 30 02:27:20 2025: BS 3 completed
Sun Mar 30 02:27:29 2025: BS 1 completed
Sun Mar 30 02:27:34 2025: BS 2 completed
Sun Mar 30 02:27:39 2025: BS 3 completed
Sun Mar 30 02:27:49 2025: BS 1 completed
Sun Mar 30 02:27:54 2025: BS 2 completed
Sun Mar 30 02:27:58 2025: BS 3 completed
Sun Mar 30 02:28:08 2025: BS 1 completed
Sun Mar 30 02:28:13 2025: BS 2 completed
Sun Mar 30 02:28:18 2025: BS 3 completed
Sun Mar 30 02:28:27 2025: BS 1 completed
Sun Mar 30 02:28:32 2025: BS 2 completed
Sun Mar 30 02:28:37 2025: BS 3 completed
Sun Mar 30 02:28:47 2025: BS 1 completed
Sun Mar 30 02:28:52 2025: BS 2 completed
Sun Mar 30 02:28:56 2025: BS 3 completed
Sun Mar 30 02:29:06 2025: BS 1 completed
Sun Mar 30 02:29:11 2025: BS 2 completed
Sun Mar 30 02:29:16 2025: BS 3 completed
Sun Mar 30 02:29:25 2025: BS 1 completed
Sun Mar 30 02:29:30 2025: BS 2 completed
Sun Mar 30 02:29:35 2025: BS 3 completed
Sun Mar 30 02:29:45 2025: BS 1 completed
Sun Mar 30 02:29:49 2025: BS 2 completed
Sun Mar 30 02:29:54 2025: BS 3 completed
Sun Mar 30 02:30:04 2025: BS 1 completed
Sun Mar 30 02:30:09 2025: BS 2 completed
Sun Mar 30 02:30:14 2025: BS 3 completed
Sun Mar 30 02:30:23 2025: BS 1 completed
Sun Mar 30 02:30:28 2025: BS 2 completed
Sun Mar 30 02:30:33 2025: BS 3 completed
Sun Mar 30 02:30:43 2025: BS 1 completed
Sun Mar 30 02:30:47 2025: BS 2 completed
Sun Mar 30 02:30:52 2025: BS 3 completed
Sun Mar 30 02:31:02 2025: BS 1 completed
Sun Mar 30 02:31:07 2025: BS 2 completed
Sun Mar 30 02:31:12 2025: BS 3 completed
Sun Mar 30 02:31:21 2025: BS 1 completed
Sun Mar 30 02:31:26 2025: BS 2 completed
Sun Mar 30 02:31:31 2025: BS 3 completed
Sun Mar 30 02:31:41 2025: BS 1 completed
Sun Mar 30 02:31:45 2025: BS 2 completed
Sun Mar 30 02:31:50 2025: BS 3 completed
Sun Mar 30 02:32:00 2025: BS 1 completed
Sun Mar 30 02:32:05 2025: BS 2 completed
Sun Mar 30 02:32:10 2025: BS 3 completed
Sun Mar 30 02:32:19 2025: BS 1 completed
Sun Mar 30 02:32:24 2025: BS 2 completed
Sun Mar 30 02:32:29 2025: BS 3 completed
Sun Mar 30 02:32:38 2025: BS 1 completed
Sun Mar 30 02:32:43 2025: BS 2 completed
Sun Mar 30 02:32:48 2025: BS 3 completed
Sun Mar 30 02:32:58 2025: BS 1 completed
Sun Mar 30 02:33:03 2025: BS 2 completed
Sun Mar 30 02:33:07 2025: BS 3 completed
Sun Mar 30 02:33:17 2025: BS 1 completed
Sun Mar 30 02:33:22 2025: BS 2 completed
Sun Mar 30 02:33:27 2025: BS 3 completed
Sun Mar 30 02:33:36 2025: BS 1 completed
Sun Mar 30 02:33:41 2025: BS 2 completed
Sun Mar 30 02:33:46 2025: BS 3 completed
Sun Mar 30 02:33:56 2025: BS 1 completed
Sun Mar 30 02:34:01 2025: BS 2 completed
Sun Mar 30 02:34:05 2025: BS 3 completed
Sun Mar 30 02:34:15 2025: BS 1 completed
Sun Mar 30 02:34:20 2025: BS 2 completed
Sun Mar 30 02:34:25 2025: BS 3 completed
Sun Mar 30 02:34:34 2025: BS 1 completed
Sun Mar 30 02:34:39 2025: BS 2 completed
Sun Mar 30 02:34:44 2025: BS 3 completed
Sun Mar 30 02:34:54 2025: BS 1 completed
Sun Mar 30 02:34:59 2025: BS 2 completed
Sun Mar 30 02:35:03 2025: BS 3 completed
Sun Mar 30 02:35:13 2025: BS 1 completed
Sun Mar 30 02:35:18 2025: BS 2 completed
Sun Mar 30 02:35:23 2025: BS 3 completed
Sun Mar 30 02:35:32 2025: BS 1 completed
Sun Mar 30 02:35:37 2025: BS 2 completed
Sun Mar 30 02:35:42 2025: BS 3 completed
Sun Mar 30 02:35:52 2025: BS 1 completed
Sun Mar 30 02:35:57 2025: BS 2 completed
Sun Mar 30 02:36:01 2025: BS 3 completed
Sun Mar 30 02:36:11 2025: BS 1 completed
Sun Mar 30 02:36:16 2025: BS 2 completed
Sun Mar 30 02:36:21 2025: BS 3 completed
Sun Mar 30 02:36:30 2025: BS 1 completed
Sun Mar 30 02:36:35 2025: BS 2 completed
Sun Mar 30 02:36:40 2025: BS 3 completed
Sun Mar 30 02:36:50 2025: BS 1 completed
Sun Mar 30 02:36:54 2025: BS 2 completed
Sun Mar 30 02:36:59 2025: BS 3 completed
Sun Mar 30 02:37:09 2025: BS 1 completed
Sun Mar 30 02:37:14 2025: BS 2 completed
Sun Mar 30 02:37:19 2025: BS 3 completed
Sun Mar 30 02:37:28 2025: BS 1 completed
Sun Mar 30 02:37:33 2025: BS 2 completed
Sun Mar 30 02:37:38 2025: BS 3 completed
Sun Mar 30 02:37:48 2025: BS 1 completed
Sun Mar 30 02:37:52 2025: BS 2 completed
Sun Mar 30 02:37:57 2025: BS 3 completed
Sun Mar 30 02:38:07 2025: BS 1 completed
Sun Mar 30 02:38:12 2025: BS 2 completed
Sun Mar 30 02:38:17 2025: BS 3 completed
Sun Mar 30 02:38:26 2025: BS 1 completed
Sun Mar 30 02:38:31 2025: BS 2 completed
Sun Mar 30 02:38:36 2025: BS 3 completed
Sun Mar 30 02:38:46 2025: BS 1 completed
Sun Mar 30 02:38:50 2025: BS 2 completed
Sun Mar 30 02:38:55 2025: BS 3 completed
Sun Mar 30 02:39:05 2025: BS 1 completed
Sun Mar 30 02:39:10 2025: BS 2 completed
Sun Mar 30 02:39:15 2025: BS 3 completed
Sun Mar 30 02:39:24 2025: BS 1 completed
Sun Mar 30 02:39:29 2025: BS 2 completed
Sun Mar 30 02:39:34 2025: BS 3 completed
Sun Mar 30 02:39:44 2025: BS 1 completed
Sun Mar 30 02:39:48 2025: BS 2 completed
Sun Mar 30 02:39:53 2025: BS 3 completed
Sun Mar 30 02:40:03 2025: BS 1 completed
Sun Mar 30 02:40:08 2025: BS 2 completed
Sun Mar 30 02:40:13 2025: BS 3 completed
Sun Mar 30 02:40:22 2025: BS 1 completed
Sun Mar 30 02:40:27 2025: BS 2 completed
Sun Mar 30 02:40:32 2025: BS 3 completed
Sun Mar 30 02:40:42 2025: BS 1 completed
Sun Mar 30 02:40:46 2025: BS 2 completed
Sun Mar 30 02:40:51 2025: BS 3 completed
Sun Mar 30 02:41:01 2025: BS 1 completed
Sun Mar 30 02:41:06 2025: BS 2 completed
Sun Mar 30 02:41:10 2025: BS 3 completed
Sun Mar 30 02:41:20 2025: BS 1 completed
Sun Mar 30 02:41:25 2025: BS 2 completed
Sun Mar 30 02:41:30 2025: BS 3 completed
Sun Mar 30 02:41:39 2025: BS 1 completed
Sun Mar 30 02:41:44 2025: BS 2 completed
Sun Mar 30 02:41:49 2025: BS 3 completed
Sun Mar 30 02:41:59 2025: BS 1 completed
Sun Mar 30 02:42:04 2025: BS 2 completed
Sun Mar 30 02:42:08 2025: BS 3 completed
Sun Mar 30 02:42:18 2025: BS 1 completed
Sun Mar 30 02:42:23 2025: BS 2 completed
Sun Mar 30 02:42:28 2025: BS 3 completed
Sun Mar 30 02:42:37 2025: BS 1 completed
Sun Mar 30 02:42:42 2025: BS 2 completed
Sun Mar 30 02:42:47 2025: BS 3 completed
Sun Mar 30 02:42:57 2025: BS 1 completed
Sun Mar 30 02:43:02 2025: BS 2 completed
Sun Mar 30 02:43:06 2025: BS 3 completed
Sun Mar 30 02:43:16 2025: BS 1 completed
Sun Mar 30 02:43:21 2025: BS 2 completed
Sun Mar 30 02:43:26 2025: BS 3 completed
Sun Mar 30 02:43:35 2025: BS 1 completed
Sun Mar 30 02:43:40 2025: BS 2 completed
Sun Mar 30 02:43:45 2025: BS 3 completed
Sun Mar 30 02:43:55 2025: BS 1 completed
Sun Mar 30 02:44:00 2025: BS 2 completed
Sun Mar 30 02:44:04 2025: BS 3 completed
Sun Mar 30 02:44:14 2025: BS 1 completed
Sun Mar 30 02:44:19 2025: BS 2 completed
Sun Mar 30 02:44:24 2025: BS 3 completed
Sun Mar 30 02:44:33 2025: BS 1 completed
Sun Mar 30 02:44:38 2025: BS 2 completed
Sun Mar 30 02:44:43 2025: BS 3 completed
Sun Mar 30 02:44:53 2025: BS 1 completed
Sun Mar 30 02:44:58 2025: BS 2 completed
Sun Mar 30 02:45:02 2025: BS 3 completed
Sun Mar 30 02:45:12 2025: BS 1 completed
Sun Mar 30 02:45:17 2025: BS 2 completed
Sun Mar 30 02:45:22 2025: BS 3 completed
Sun Mar 30 02:45:31 2025: BS 1 completed
Sun Mar 30 02:45:36 2025: BS 2 completed
Sun Mar 30 02:45:41 2025: BS 3 completed
Sun Mar 30 02:45:51 2025: BS 1 completed
Sun Mar 30 02:45:56 2025: BS 2 completed
Sun Mar 30 02:46:00 2025: BS 3 completed
Sun Mar 30 02:46:10 2025: BS 1 completed
Sun Mar 30 02:46:15 2025: BS 2 completed
Sun Mar 30 02:46:20 2025: BS 3 completed
Sun Mar 30 02:46:29 2025: BS 1 completed
Sun Mar 30 02:46:34 2025: BS 2 completed
Sun Mar 30 02:46:39 2025: BS 3 completed
Sun Mar 30 02:46:49 2025: BS 1 completed
Sun Mar 30 02:46:54 2025: BS 2 completed
Sun Mar 30 02:46:58 2025: BS 3 completed
Sun Mar 30 02:47:08 2025: BS 1 completed
Sun Mar 30 02:47:13 2025: BS 2 completed
Sun Mar 30 02:47:18 2025: BS 3 completed
Sun Mar 30 02:47:27 2025: BS 1 completed
Sun Mar 30 02:47:32 2025: BS 2 completed
Sun Mar 30 02:47:37 2025: BS 3 completed
Sun Mar 30 02:47:47 2025: BS 1 completed
Sun Mar 30 02:47:52 2025: BS 2 completed
Sun Mar 30 02:47:56 2025: BS 3 completed
Sun Mar 30 02:48:06 2025: BS 1 completed
Sun Mar 30 02:48:11 2025: BS 2 completed
Sun Mar 30 02:48:16 2025: BS 3 completed
Sun Mar 30 02:48:25 2025: BS 1 completed
Sun Mar 30 02:48:30 2025: BS 2 completed
Sun Mar 30 02:48:35 2025: BS 3 completed
Sun Mar 30 02:48:45 2025: BS 1 completed
Sun Mar 30 02:48:50 2025: BS 2 completed
Sun Mar 30 02:48:54 2025: BS 3 completed
Sun Mar 30 02:49:04 2025: BS 1 completed
Sun Mar 30 02:49:09 2025: BS 2 completed
Sun Mar 30 02:49:14 2025: BS 3 completed
Sun Mar 30 02:49:23 2025: BS 1 completed
Sun Mar 30 02:49:28 2025: BS 2 completed
Sun Mar 30 02:49:33 2025: BS 3 completed
Sun Mar 30 02:49:43 2025: BS 1 completed
Sun Mar 30 02:49:48 2025: BS 2 completed
Sun Mar 30 02:49:52 2025: BS 3 completed
Sun Mar 30 02:50:02 2025: BS 1 completed
Sun Mar 30 02:50:07 2025: BS 2 completed
Sun Mar 30 02:50:12 2025: BS 3 completed
Sun Mar 30 02:50:21 2025: BS 1 completed
Sun Mar 30 02:50:26 2025: BS 2 completed
Sun Mar 30 02:50:31 2025: BS 3 completed
Sun Mar 30 02:50:41 2025: BS 1 completed
Sun Mar 30 02:50:46 2025: BS 2 completed
Sun Mar 30 02:50:50 2025: BS 3 completed
Sun Mar 30 02:51:00 2025: BS 1 completed
Sun Mar 30 02:51:05 2025: BS 2 completed
Sun Mar 30 02:51:10 2025: BS 3 completed
Sun Mar 30 02:51:19 2025: BS 1 completed
Sun Mar 30 02:51:24 2025: BS 2 completed
Sun Mar 30 02:51:29 2025: BS 3 completed
Sun Mar 30 02:51:39 2025: BS 1 completed
Sun Mar 30 02:51:44 2025: BS 2 completed
Sun Mar 30 02:51:48 2025: BS 3 completed
Sun Mar 30 02:51:58 2025: BS 1 completed
Sun Mar 30 02:52:03 2025: BS 2 completed
Sun Mar 30 02:52:08 2025: BS 3 completed
Sun Mar 30 02:52:17 2025: BS 1 completed
Sun Mar 30 02:52:22 2025: BS 2 completed
Sun Mar 30 02:52:27 2025: BS 3 completed
Sun Mar 30 02:52:37 2025: BS 1 completed
Sun Mar 30 02:52:42 2025: BS 2 completed
Sun Mar 30 02:52:46 2025: BS 3 completed
Sun Mar 30 02:52:56 2025: BS 1 completed
Sun Mar 30 02:53:01 2025: BS 2 completed
Sun Mar 30 02:53:06 2025: BS 3 completed
Sun Mar 30 02:53:15 2025: BS 1 completed
Sun Mar 30 02:53:20 2025: BS 2 completed
Sun Mar 30 02:53:25 2025: BS 3 completed
Sun Mar 30 02:53:35 2025: BS 1 completed
Sun Mar 30 02:53:40 2025: BS 2 completed
Sun Mar 30 02:53:44 2025: BS 3 completed
Sun Mar 30 02:53:54 2025: BS 1 completed
Sun Mar 30 02:53:59 2025: BS 2 completed
Sun Mar 30 02:54:04 2025: BS 3 completed
Sun Mar 30 02:54:13 2025: BS 1 completed
Sun Mar 30 02:54:18 2025: BS 2 completed
Sun Mar 30 02:54:23 2025: BS 3 completed
Sun Mar 30 02:54:33 2025: BS 1 completed
Sun Mar 30 02:54:38 2025: BS 2 completed
Sun Mar 30 02:54:42 2025: BS 3 completed
Sun Mar 30 02:54:52 2025: BS 1 completed
Sun Mar 30 02:54:57 2025: BS 2 completed
Sun Mar 30 02:55:02 2025: BS 3 completed
Sun Mar 30 02:55:11 2025: BS 1 completed
Sun Mar 30 02:55:16 2025: BS 2 completed
Sun Mar 30 02:55:21 2025: BS 3 completed
Sun Mar 30 02:55:31 2025: BS 1 completed
Sun Mar 30 02:55:36 2025: BS 2 completed
Sun Mar 30 02:55:40 2025: BS 3 completed
Sun Mar 30 02:55:50 2025: BS 1 completed
Sun Mar 30 02:55:55 2025: BS 2 completed
Sun Mar 30 02:56:00 2025: BS 3 completed
Sun Mar 30 02:56:09 2025: BS 1 completed
Sun Mar 30 02:56:14 2025: BS 2 completed
Sun Mar 30 02:56:19 2025: BS 3 completed
Sun Mar 30 02:56:29 2025: BS 1 completed
Sun Mar 30 02:56:34 2025: BS 2 completed
Sun Mar 30 02:56:38 2025: BS 3 completed
Sun Mar 30 02:56:48 2025: BS 1 completed
Sun Mar 30 02:56:53 2025: BS 2 completed
Sun Mar 30 02:56:58 2025: BS 3 completed
Sun Mar 30 02:57:07 2025: BS 1 completed
Sun Mar 30 02:57:12 2025: BS 2 completed
Sun Mar 30 02:57:17 2025: BS 3 completed
Sun Mar 30 02:57:27 2025: BS 1 completed
Sun Mar 30 02:57:32 2025: BS 2 completed
Sun Mar 30 02:57:36 2025: BS 3 completed
Sun Mar 30 02:57:46 2025: BS 1 completed
Sun Mar 30 02:57:51 2025: BS 2 completed
Sun Mar 30 02:57:56 2025: BS 3 completed
Sun Mar 30 02:58:05 2025: BS 1 completed
Sun Mar 30 02:58:10 2025: BS 2 completed
Sun Mar 30 02:58:15 2025: BS 3 completed
Sun Mar 30 02:58:25 2025: BS 1 completed
Sun Mar 30 02:58:30 2025: BS 2 completed
Sun Mar 30 02:58:34 2025: BS 3 completed
Sun Mar 30 02:58:44 2025: BS 1 completed
Sun Mar 30 02:58:49 2025: BS 2 completed
Sun Mar 30 02:58:54 2025: BS 3 completed
Sun Mar 30 02:59:04 2025: BS 1 completed
Sun Mar 30 02:59:08 2025: BS 2 completed
Sun Mar 30 02:59:13 2025: BS 3 completed
Sun Mar 30 02:59:23 2025: BS 1 completed
Sun Mar 30 02:59:28 2025: BS 2 completed
Sun Mar 30 02:59:33 2025: BS 3 completed
Sun Mar 30 02:59:42 2025: BS 1 completed
Sun Mar 30 02:59:47 2025: BS 2 completed
Sun Mar 30 02:59:52 2025: BS 3 completed
Sun Mar 30 03:00:02 2025: BS 1 completed
Sun Mar 30 03:00:06 2025: BS 2 completed
Sun Mar 30 03:00:11 2025: BS 3 completed
Sun Mar 30 03:00:21 2025: BS 1 completed
Sun Mar 30 03:00:26 2025: BS 2 completed
Sun Mar 30 03:00:31 2025: BS 3 completed
Sun Mar 30 03:00:40 2025: BS 1 completed
Sun Mar 30 03:00:45 2025: BS 2 completed
Sun Mar 30 03:00:50 2025: BS 3 completed
Sun Mar 30 03:01:00 2025: BS 1 completed
Sun Mar 30 03:01:04 2025: BS 2 completed
Sun Mar 30 03:01:09 2025: BS 3 completed
Sun Mar 30 03:01:19 2025: BS 1 completed
Sun Mar 30 03:01:24 2025: BS 2 completed
Sun Mar 30 03:01:29 2025: BS 3 completed
Sun Mar 30 03:01:38 2025: BS 1 completed
Sun Mar 30 03:01:43 2025: BS 2 completed
Sun Mar 30 03:01:48 2025: BS 3 completed
Sun Mar 30 03:01:58 2025: BS 1 completed
Sun Mar 30 03:02:02 2025: BS 2 completed
Sun Mar 30 03:02:07 2025: BS 3 completed
Sun Mar 30 03:02:17 2025: BS 1 completed
Sun Mar 30 03:02:22 2025: BS 2 completed
Sun Mar 30 03:02:27 2025: BS 3 completed
Sun Mar 30 03:02:36 2025: BS 1 completed
Sun Mar 30 03:02:41 2025: BS 2 completed
Sun Mar 30 03:02:46 2025: BS 3 completed
Sun Mar 30 03:02:56 2025: BS 1 completed
Sun Mar 30 03:03:00 2025: BS 2 completed
Sun Mar 30 03:03:05 2025: BS 3 completed
Sun Mar 30 03:03:15 2025: BS 1 completed
Sun Mar 30 03:03:20 2025: BS 2 completed
Sun Mar 30 03:03:25 2025: BS 3 completed
Sun Mar 30 03:03:34 2025: BS 1 completed
Sun Mar 30 03:03:39 2025: BS 2 completed
Sun Mar 30 03:03:44 2025: BS 3 completed
Sun Mar 30 03:03:54 2025: BS 1 completed
Sun Mar 30 03:03:59 2025: BS 2 completed
Sun Mar 30 03:04:03 2025: BS 3 completed
Sun Mar 30 03:04:13 2025: BS 1 completed
Sun Mar 30 03:04:18 2025: BS 2 completed
Sun Mar 30 03:04:23 2025: BS 3 completed
Sun Mar 30 03:04:32 2025: BS 1 completed
Sun Mar 30 03:04:37 2025: BS 2 completed
Sun Mar 30 03:04:42 2025: BS 3 completed
Sun Mar 30 03:04:52 2025: BS 1 completed
Sun Mar 30 03:04:57 2025: BS 2 completed
Sun Mar 30 03:05:01 2025: BS 3 completed
Sun Mar 30 03:05:11 2025: BS 1 completed
Sun Mar 30 03:05:16 2025: BS 2 completed
Sun Mar 30 03:05:21 2025: BS 3 completed
Sun Mar 30 03:05:30 2025: BS 1 completed
Sun Mar 30 03:05:35 2025: BS 2 completed
Sun Mar 30 03:05:40 2025: BS 3 completed
Sun Mar 30 03:05:50 2025: BS 1 completed
Sun Mar 30 03:05:55 2025: BS 2 completed
Sun Mar 30 03:05:59 2025: BS 3 completed
Sun Mar 30 03:06:09 2025: BS 1 completed
Sun Mar 30 03:06:14 2025: BS 2 completed
Sun Mar 30 03:06:19 2025: BS 3 completed
Sun Mar 30 03:06:28 2025: BS 1 completed
Sun Mar 30 03:06:33 2025: BS 2 completed
Sun Mar 30 03:06:38 2025: BS 3 completed
Sun Mar 30 03:06:48 2025: BS 1 completed
Sun Mar 30 03:06:53 2025: BS 2 completed
Sun Mar 30 03:06:57 2025: BS 3 completed
Sun Mar 30 03:07:07 2025: BS 1 completed
Sun Mar 30 03:07:12 2025: BS 2 completed
Sun Mar 30 03:07:17 2025: BS 3 completed
Sun Mar 30 03:07:27 2025: BS 1 completed
Sun Mar 30 03:07:31 2025: BS 2 completed
Sun Mar 30 03:07:36 2025: BS 3 completed
Sun Mar 30 03:07:46 2025: BS 1 completed
Sun Mar 30 03:07:51 2025: BS 2 completed
Sun Mar 30 03:07:56 2025: BS 3 completed
Sun Mar 30 03:08:05 2025: BS 1 completed
Sun Mar 30 03:08:10 2025: BS 2 completed
Sun Mar 30 03:08:15 2025: BS 3 completed
Sun Mar 30 03:08:25 2025: BS 1 completed
Sun Mar 30 03:08:29 2025: BS 2 completed
Sun Mar 30 03:08:34 2025: BS 3 completed
Sun Mar 30 03:08:44 2025: BS 1 completed
Sun Mar 30 03:08:49 2025: BS 2 completed
Sun Mar 30 03:08:54 2025: BS 3 completed
Sun Mar 30 03:09:03 2025: BS 1 completed
Sun Mar 30 03:09:08 2025: BS 2 completed
Sun Mar 30 03:09:13 2025: BS 3 completed
Sun Mar 30 03:09:23 2025: BS 1 completed
Sun Mar 30 03:09:27 2025: BS 2 completed
Sun Mar 30 03:09:32 2025: BS 3 completed
Sun Mar 30 03:09:42 2025: BS 1 completed
Sun Mar 30 03:09:47 2025: BS 2 completed
Sun Mar 30 03:09:52 2025: BS 3 completed
Sun Mar 30 03:10:01 2025: BS 1 completed
Sun Mar 30 03:10:06 2025: BS 2 completed
Sun Mar 30 03:10:11 2025: BS 3 completed
Sun Mar 30 03:10:21 2025: BS 1 completed
Sun Mar 30 03:10:26 2025: BS 2 completed
Sun Mar 30 03:10:30 2025: BS 3 completed
Sun Mar 30 03:10:40 2025: BS 1 completed
Sun Mar 30 03:10:45 2025: BS 2 completed
Sun Mar 30 03:10:50 2025: BS 3 completed
Sun Mar 30 03:10:59 2025: BS 1 completed
Sun Mar 30 03:11:04 2025: BS 2 completed
Sun Mar 30 03:11:09 2025: BS 3 completed
Sun Mar 30 03:11:19 2025: BS 1 completed
Sun Mar 30 03:11:24 2025: BS 2 completed
Sun Mar 30 03:11:28 2025: BS 3 completed
Sun Mar 30 03:11:38 2025: BS 1 completed
Sun Mar 30 03:11:43 2025: BS 2 completed
Sun Mar 30 03:11:48 2025: BS 3 completed
Sun Mar 30 03:11:57 2025: BS 1 completed
Sun Mar 30 03:12:02 2025: BS 2 completed
Sun Mar 30 03:12:07 2025: BS 3 completed
Sun Mar 30 03:12:17 2025: BS 1 completed
Sun Mar 30 03:12:22 2025: BS 2 completed
Sun Mar 30 03:12:26 2025: BS 3 completed
Sun Mar 30 03:12:36 2025: BS 1 completed
Sun Mar 30 03:12:41 2025: BS 2 completed
Sun Mar 30 03:12:46 2025: BS 3 completed
Sun Mar 30 03:12:56 2025: BS 1 completed
Sun Mar 30 03:13:00 2025: BS 2 completed
Sun Mar 30 03:13:05 2025: BS 3 completed
Sun Mar 30 03:13:15 2025: BS 1 completed
Sun Mar 30 03:13:20 2025: BS 2 completed
Sun Mar 30 03:13:25 2025: BS 3 completed
Sun Mar 30 03:13:34 2025: BS 1 completed
Sun Mar 30 03:13:39 2025: BS 2 completed
Sun Mar 30 03:13:44 2025: BS 3 completed
Sun Mar 30 03:13:54 2025: BS 1 completed
Sun Mar 30 03:13:58 2025: BS 2 completed
Sun Mar 30 03:14:03 2025: BS 3 completed
Sun Mar 30 03:14:13 2025: BS 1 completed
Sun Mar 30 03:14:18 2025: BS 2 completed
Sun Mar 30 03:14:23 2025: BS 3 completed
Sun Mar 30 03:14:32 2025: BS 1 completed
Sun Mar 30 03:14:37 2025: BS 2 completed
Sun Mar 30 03:14:42 2025: BS 3 completed
Sun Mar 30 03:14:52 2025: BS 1 completed
Sun Mar 30 03:14:57 2025: BS 2 completed
Sun Mar 30 03:15:01 2025: BS 3 completed
Sun Mar 30 03:15:11 2025: BS 1 completed
Sun Mar 30 03:15:16 2025: BS 2 completed
Sun Mar 30 03:15:21 2025: BS 3 completed
Sun Mar 30 03:15:30 2025: BS 1 completed
Sun Mar 30 03:15:35 2025: BS 2 completed
Sun Mar 30 03:15:40 2025: BS 3 completed
Sun Mar 30 03:15:50 2025: BS 1 completed
Sun Mar 30 03:15:55 2025: BS 2 completed
Sun Mar 30 03:15:59 2025: BS 3 completed
Sun Mar 30 03:16:09 2025: BS 1 completed
Sun Mar 30 03:16:14 2025: BS 2 completed
Sun Mar 30 03:16:19 2025: BS 3 completed
Sun Mar 30 03:16:28 2025: BS 1 completed
Sun Mar 30 03:16:33 2025: BS 2 completed
Sun Mar 30 03:16:38 2025: BS 3 completed
Sun Mar 30 03:16:48 2025: BS 1 completed
Sun Mar 30 03:16:53 2025: BS 2 completed
Sun Mar 30 03:16:58 2025: BS 3 completed
Sun Mar 30 03:17:07 2025: BS 1 completed
Sun Mar 30 03:17:12 2025: BS 2 completed
Sun Mar 30 03:17:17 2025: BS 3 completed
Sun Mar 30 03:17:27 2025: BS 1 completed
Sun Mar 30 03:17:31 2025: BS 2 completed
Sun Mar 30 03:17:36 2025: BS 3 completed
Sun Mar 30 03:17:46 2025: BS 1 completed
Sun Mar 30 03:17:51 2025: BS 2 completed
Sun Mar 30 03:17:56 2025: BS 3 completed
Sun Mar 30 03:18:05 2025: BS 1 completed
Sun Mar 30 03:18:10 2025: BS 2 completed
Sun Mar 30 03:18:15 2025: BS 3 completed
Sun Mar 30 03:18:25 2025: BS 1 completed
Sun Mar 30 03:18:29 2025: BS 2 completed
Sun Mar 30 03:18:34 2025: BS 3 completed
Sun Mar 30 03:18:44 2025: BS 1 completed
Sun Mar 30 03:18:49 2025: BS 2 completed
Sun Mar 30 03:18:54 2025: BS 3 completed
Sun Mar 30 03:19:03 2025: BS 1 completed
Sun Mar 30 03:19:08 2025: BS 2 completed
Sun Mar 30 03:19:13 2025: BS 3 completed
Sun Mar 30 03:19:23 2025: BS 1 completed
Sun Mar 30 03:19:28 2025: BS 2 completed
Sun Mar 30 03:19:32 2025: BS 3 completed
Sun Mar 30 03:19:42 2025: BS 1 completed
Sun Mar 30 03:19:47 2025: BS 2 completed
Sun Mar 30 03:19:52 2025: BS 3 completed
Sun Mar 30 03:20:01 2025: BS 1 completed
Sun Mar 30 03:20:06 2025: BS 2 completed
Sun Mar 30 03:20:11 2025: BS 3 completed
Sun Mar 30 03:20:21 2025: BS 1 completed
Sun Mar 30 03:20:26 2025: BS 2 completed
Sun Mar 30 03:20:30 2025: BS 3 completed
Sun Mar 30 03:20:40 2025: BS 1 completed
Sun Mar 30 03:20:45 2025: BS 2 completed
Sun Mar 30 03:20:50 2025: BS 3 completed
Sun Mar 30 03:21:00 2025: BS 1 completed
Sun Mar 30 03:21:04 2025: BS 2 completed
Sun Mar 30 03:21:09 2025: BS 3 completed
Sun Mar 30 03:21:19 2025: BS 1 completed
Sun Mar 30 03:21:24 2025: BS 2 completed
Sun Mar 30 03:21:29 2025: BS 3 completed
Sun Mar 30 03:21:38 2025: BS 1 completed
Sun Mar 30 03:21:43 2025: BS 2 completed
Sun Mar 30 03:21:48 2025: BS 3 completed
Sun Mar 30 03:21:58 2025: BS 1 completed
Sun Mar 30 03:22:02 2025: BS 2 completed
Sun Mar 30 03:22:07 2025: BS 3 completed
Sun Mar 30 03:22:17 2025: BS 1 completed
Sun Mar 30 03:22:22 2025: BS 2 completed
Sun Mar 30 03:22:27 2025: BS 3 completed
Sun Mar 30 03:22:36 2025: BS 1 completed
Sun Mar 30 03:22:41 2025: BS 2 completed
Sun Mar 30 03:22:46 2025: BS 3 completed
Sun Mar 30 03:22:56 2025: BS 1 completed
Sun Mar 30 03:23:01 2025: BS 2 completed
Sun Mar 30 03:23:05 2025: BS 3 completed
Sun Mar 30 03:23:15 2025: BS 1 completed
Sun Mar 30 03:23:20 2025: BS 2 completed
Sun Mar 30 03:23:25 2025: BS 3 completed
Sun Mar 30 03:23:34 2025: BS 1 completed
Sun Mar 30 03:23:39 2025: BS 2 completed
Sun Mar 30 03:23:44 2025: BS 3 completed
Sun Mar 30 03:23:54 2025: BS 1 completed
Sun Mar 30 03:23:59 2025: BS 2 completed
Sun Mar 30 03:24:04 2025: BS 3 completed
Sun Mar 30 03:24:13 2025: BS 1 completed
Sun Mar 30 03:24:18 2025: BS 2 completed
Sun Mar 30 03:24:23 2025: BS 3 completed
Sun Mar 30 03:24:33 2025: BS 1 completed
Sun Mar 30 03:24:37 2025: BS 2 completed
Sun Mar 30 03:24:42 2025: BS 3 completed
Sun Mar 30 03:24:52 2025: BS 1 completed
Sun Mar 30 03:24:57 2025: BS 2 completed
Sun Mar 30 03:25:02 2025: BS 3 completed
Sun Mar 30 03:25:11 2025: BS 1 completed
Sun Mar 30 03:25:16 2025: BS 2 completed
Sun Mar 30 03:25:21 2025: BS 3 completed
Sun Mar 30 03:25:31 2025: BS 1 completed
Sun Mar 30 03:25:36 2025: BS 2 completed
Sun Mar 30 03:25:40 2025: BS 3 completed
Sun Mar 30 03:25:50 2025: BS 1 completed
Sun Mar 30 03:25:55 2025: BS 2 completed
Sun Mar 30 03:26:00 2025: BS 3 completed
Sun Mar 30 03:26:09 2025: BS 1 completed
Sun Mar 30 03:26:14 2025: BS 2 completed
Sun Mar 30 03:26:19 2025: BS 3 completed
Sun Mar 30 03:26:29 2025: BS 1 completed
Sun Mar 30 03:26:34 2025: BS 2 completed
Sun Mar 30 03:26:38 2025: BS 3 completed
Sun Mar 30 03:26:48 2025: BS 1 completed
Sun Mar 30 03:26:53 2025: BS 2 completed
Sun Mar 30 03:26:58 2025: BS 3 completed
Sun Mar 30 03:27:08 2025: BS 1 completed
Sun Mar 30 03:27:12 2025: BS 2 completed
Sun Mar 30 03:27:17 2025: BS 3 completed
Sun Mar 30 03:27:27 2025: BS 1 completed
Sun Mar 30 03:27:32 2025: BS 2 completed
Sun Mar 30 03:27:37 2025: BS 3 completed
Sun Mar 30 03:27:46 2025: BS 1 completed
Sun Mar 30 03:27:51 2025: BS 2 completed
Sun Mar 30 03:27:56 2025: BS 3 completed
Sun Mar 30 03:28:06 2025: BS 1 completed
Sun Mar 30 03:28:10 2025: BS 2 completed
Sun Mar 30 03:28:15 2025: BS 3 completed
Sun Mar 30 03:28:25 2025: BS 1 completed
Sun Mar 30 03:28:30 2025: BS 2 completed
Sun Mar 30 03:28:35 2025: BS 3 completed
Sun Mar 30 03:28:44 2025: BS 1 completed
Sun Mar 30 03:28:49 2025: BS 2 completed
Sun Mar 30 03:28:54 2025: BS 3 completed
Sun Mar 30 03:29:04 2025: BS 1 completed
Sun Mar 30 03:29:09 2025: BS 2 completed
Sun Mar 30 03:29:13 2025: BS 3 completed
Sun Mar 30 03:29:23 2025: BS 1 completed
Sun Mar 30 03:29:28 2025: BS 2 completed
Sun Mar 30 03:29:33 2025: BS 3 completed
Sun Mar 30 03:29:42 2025: BS 1 completed
Sun Mar 30 03:29:47 2025: BS 2 completed
Sun Mar 30 03:29:52 2025: BS 3 completed
Sun Mar 30 03:30:02 2025: BS 1 completed
Sun Mar 30 03:30:07 2025: BS 2 completed
Sun Mar 30 03:30:12 2025: BS 3 completed
Sun Mar 30 03:30:21 2025: BS 1 completed
Sun Mar 30 03:30:26 2025: BS 2 completed
Sun Mar 30 03:30:31 2025: BS 3 completed
Sun Mar 30 03:30:41 2025: BS 1 completed
Sun Mar 30 03:30:45 2025: BS 2 completed
Sun Mar 30 03:30:50 2025: BS 3 completed
Sun Mar 30 03:31:00 2025: BS 1 completed
Sun Mar 30 03:31:05 2025: BS 2 completed
Sun Mar 30 03:31:10 2025: BS 3 completed
Sun Mar 30 03:31:19 2025: BS 1 completed
Sun Mar 30 03:31:24 2025: BS 2 completed
Sun Mar 30 03:31:29 2025: BS 3 completed
Sun Mar 30 03:31:39 2025: BS 1 completed
Sun Mar 30 03:31:44 2025: BS 2 completed
Sun Mar 30 03:31:48 2025: BS 3 completed
Sun Mar 30 03:31:58 2025: BS 1 completed
Sun Mar 30 03:32:03 2025: BS 2 completed
Sun Mar 30 03:32:08 2025: BS 3 completed
Sun Mar 30 03:32:17 2025: BS 1 completed
Sun Mar 30 03:32:22 2025: BS 2 completed
Sun Mar 30 03:32:27 2025: BS 3 completed
Sun Mar 30 03:32:37 2025: BS 1 completed
Sun Mar 30 03:32:42 2025: BS 2 completed
Sun Mar 30 03:32:47 2025: BS 3 completed
Sun Mar 30 03:32:56 2025: BS 1 completed
Sun Mar 30 03:33:01 2025: BS 2 completed
Sun Mar 30 03:33:06 2025: BS 3 completed
Sun Mar 30 03:33:16 2025: BS 1 completed
Sun Mar 30 03:33:20 2025: BS 2 completed
Sun Mar 30 03:33:25 2025: BS 3 completed
Sun Mar 30 03:33:35 2025: BS 1 completed
Sun Mar 30 03:33:40 2025: BS 2 completed
Sun Mar 30 03:33:45 2025: BS 3 completed
Sun Mar 30 03:33:54 2025: BS 1 completed
Sun Mar 30 03:33:59 2025: BS 2 completed
Sun Mar 30 03:34:04 2025: BS 3 completed
Sun Mar 30 03:34:14 2025: BS 1 completed
Sun Mar 30 03:34:19 2025: BS 2 completed
Sun Mar 30 03:34:23 2025: BS 3 completed
Sun Mar 30 03:34:33 2025: BS 1 completed
Sun Mar 30 03:34:38 2025: BS 2 completed
Sun Mar 30 03:34:43 2025: BS 3 completed
Sun Mar 30 03:34:52 2025: BS 1 completed
Sun Mar 30 03:34:57 2025: BS 2 completed
Sun Mar 30 03:35:02 2025: BS 3 completed
Sun Mar 30 03:35:12 2025: BS 1 completed
Sun Mar 30 03:35:17 2025: BS 2 completed
Sun Mar 30 03:35:22 2025: BS 3 completed
Sun Mar 30 03:35:31 2025: BS 1 completed
Sun Mar 30 03:35:36 2025: BS 2 completed
Sun Mar 30 03:35:41 2025: BS 3 completed
Sun Mar 30 03:35:51 2025: BS 1 completed
Sun Mar 30 03:35:55 2025: BS 2 completed
Sun Mar 30 03:36:00 2025: BS 3 completed
Sun Mar 30 03:36:10 2025: BS 1 completed
Sun Mar 30 03:36:15 2025: BS 2 completed
Sun Mar 30 03:36:20 2025: BS 3 completed
Sun Mar 30 03:36:29 2025: BS 1 completed
Sun Mar 30 03:36:34 2025: BS 2 completed
Sun Mar 30 03:36:39 2025: BS 3 completed
Sun Mar 30 03:36:49 2025: BS 1 completed
Sun Mar 30 03:36:54 2025: BS 2 completed
Sun Mar 30 03:36:58 2025: BS 3 completed
Sun Mar 30 03:37:08 2025: BS 1 completed
Sun Mar 30 03:37:13 2025: BS 2 completed
Sun Mar 30 03:37:18 2025: BS 3 completed
Sun Mar 30 03:37:28 2025: BS 1 completed
Sun Mar 30 03:37:32 2025: BS 2 completed
Sun Mar 30 03:37:37 2025: BS 3 completed
Sun Mar 30 03:37:47 2025: BS 1 completed
Sun Mar 30 03:37:52 2025: BS 2 completed
Sun Mar 30 03:37:57 2025: BS 3 completed
Sun Mar 30 03:38:06 2025: BS 1 completed
Sun Mar 30 03:38:11 2025: BS 2 completed
Sun Mar 30 03:38:16 2025: BS 3 completed
Sun Mar 30 03:38:26 2025: BS 1 completed
Sun Mar 30 03:38:31 2025: BS 2 completed
Sun Mar 30 03:38:35 2025: BS 3 completed
Sun Mar 30 03:38:45 2025: BS 1 completed
Sun Mar 30 03:38:50 2025: BS 2 completed
Sun Mar 30 03:38:55 2025: BS 3 completed
Sun Mar 30 03:39:04 2025: BS 1 completed
Sun Mar 30 03:39:09 2025: BS 2 completed
Sun Mar 30 03:39:14 2025: BS 3 completed
Sun Mar 30 03:39:24 2025: BS 1 completed
Sun Mar 30 03:39:29 2025: BS 2 completed
Sun Mar 30 03:39:33 2025: BS 3 completed
Sun Mar 30 03:39:43 2025: BS 1 completed
Sun Mar 30 03:39:48 2025: BS 2 completed
Sun Mar 30 03:39:53 2025: BS 3 completed
Sun Mar 30 03:40:03 2025: BS 1 completed
Sun Mar 30 03:40:07 2025: BS 2 completed
Sun Mar 30 03:40:12 2025: BS 3 completed
Sun Mar 30 03:40:22 2025: BS 1 completed
Sun Mar 30 03:40:27 2025: BS 2 completed
Sun Mar 30 03:40:32 2025: BS 3 completed
Sun Mar 30 03:40:41 2025: BS 1 completed
Sun Mar 30 03:40:46 2025: BS 2 completed
Sun Mar 30 03:40:51 2025: BS 3 completed
Sun Mar 30 03:41:01 2025: BS 1 completed
Sun Mar 30 03:41:06 2025: BS 2 completed
Sun Mar 30 03:41:10 2025: BS 3 completed
Sun Mar 30 03:41:20 2025: BS 1 completed
Sun Mar 30 03:41:25 2025: BS 2 completed
Sun Mar 30 03:41:30 2025: BS 3 completed
Sun Mar 30 03:41:39 2025: BS 1 completed
Sun Mar 30 03:41:44 2025: BS 2 completed
Sun Mar 30 03:41:49 2025: BS 3 completed
Sun Mar 30 03:41:59 2025: BS 1 completed
Sun Mar 30 03:42:04 2025: BS 2 completed
Sun Mar 30 03:42:09 2025: BS 3 completed
Sun Mar 30 03:42:18 2025: BS 1 completed
Sun Mar 30 03:42:23 2025: BS 2 completed
Sun Mar 30 03:42:28 2025: BS 3 completed
Sun Mar 30 03:42:38 2025: BS 1 completed
Sun Mar 30 03:42:42 2025: BS 2 completed
Sun Mar 30 03:42:47 2025: BS 3 completed
Sun Mar 30 03:42:57 2025: BS 1 completed
Sun Mar 30 03:43:02 2025: BS 2 completed
Sun Mar 30 03:43:07 2025: BS 3 completed
Sun Mar 30 03:43:16 2025: BS 1 completed
Sun Mar 30 03:43:21 2025: BS 2 completed
Sun Mar 30 03:43:26 2025: BS 3 completed
Sun Mar 30 03:43:36 2025: BS 1 completed
Sun Mar 30 03:43:41 2025: BS 2 completed
Sun Mar 30 03:43:45 2025: BS 3 completed
Sun Mar 30 03:43:55 2025: BS 1 completed
Sun Mar 30 03:44:00 2025: BS 2 completed
Sun Mar 30 03:44:05 2025: BS 3 completed
Sun Mar 30 03:44:15 2025: BS 1 completed
Sun Mar 30 03:44:19 2025: BS 2 completed
Sun Mar 30 03:44:24 2025: BS 3 completed
Sun Mar 30 03:44:34 2025: BS 1 completed
Sun Mar 30 03:44:39 2025: BS 2 completed
Sun Mar 30 03:44:44 2025: BS 3 completed
Sun Mar 30 03:44:53 2025: BS 1 completed
Sun Mar 30 03:44:58 2025: BS 2 completed
Sun Mar 30 03:45:03 2025: BS 3 completed
Sun Mar 30 03:45:13 2025: BS 1 completed
Sun Mar 30 03:45:18 2025: BS 2 completed
Sun Mar 30 03:45:22 2025: BS 3 completed
Sun Mar 30 03:45:32 2025: BS 1 completed
Sun Mar 30 03:45:37 2025: BS 2 completed
Sun Mar 30 03:45:42 2025: BS 3 completed
Sun Mar 30 03:45:52 2025: BS 1 completed
Sun Mar 30 03:45:56 2025: BS 2 completed
Sun Mar 30 03:46:01 2025: BS 3 completed
Sun Mar 30 03:46:11 2025: BS 1 completed
Sun Mar 30 03:46:16 2025: BS 2 completed
Sun Mar 30 03:46:21 2025: BS 3 completed
Sun Mar 30 03:46:30 2025: BS 1 completed
Sun Mar 30 03:46:35 2025: BS 2 completed
Sun Mar 30 03:46:40 2025: BS 3 completed
Sun Mar 30 03:46:50 2025: BS 1 completed
Sun Mar 30 03:46:55 2025: BS 2 completed
Sun Mar 30 03:46:59 2025: BS 3 completed
Sun Mar 30 03:47:09 2025: BS 1 completed
Sun Mar 30 03:47:14 2025: BS 2 completed
Sun Mar 30 03:47:19 2025: BS 3 completed
Sun Mar 30 03:47:28 2025: BS 1 completed
Sun Mar 30 03:47:33 2025: BS 2 completed
Sun Mar 30 03:47:38 2025: BS 3 completed
Sun Mar 30 03:47:48 2025: BS 1 completed
Sun Mar 30 03:47:53 2025: BS 2 completed
Sun Mar 30 03:47:58 2025: BS 3 completed
Sun Mar 30 03:48:07 2025: BS 1 completed
Sun Mar 30 03:48:12 2025: BS 2 completed
Sun Mar 30 03:48:17 2025: BS 3 completed
Sun Mar 30 03:48:27 2025: BS 1 completed
Sun Mar 30 03:48:31 2025: BS 2 completed
Sun Mar 30 03:48:36 2025: BS 3 completed
Sun Mar 30 03:48:46 2025: BS 1 completed
Sun Mar 30 03:48:51 2025: BS 2 completed
Sun Mar 30 03:48:56 2025: BS 3 completed
Sun Mar 30 03:49:05 2025: BS 1 completed
Sun Mar 30 03:49:10 2025: BS 2 completed
Sun Mar 30 03:49:15 2025: BS 3 completed
Sun Mar 30 03:49:25 2025: BS 1 completed
Sun Mar 30 03:49:30 2025: BS 2 completed
Sun Mar 30 03:49:35 2025: BS 3 completed
Sun Mar 30 03:49:44 2025: BS 1 completed
Sun Mar 30 03:49:49 2025: BS 2 completed
Sun Mar 30 03:49:54 2025: BS 3 completed
Sun Mar 30 03:50:04 2025: BS 1 completed
Sun Mar 30 03:50:08 2025: BS 2 completed
Sun Mar 30 03:50:13 2025: BS 3 completed
Sun Mar 30 03:50:23 2025: BS 1 completed
Sun Mar 30 03:50:28 2025: BS 2 completed
Sun Mar 30 03:50:33 2025: BS 3 completed
Sun Mar 30 03:50:42 2025: BS 1 completed
Sun Mar 30 03:50:47 2025: BS 2 completed
Sun Mar 30 03:50:52 2025: BS 3 completed
Sun Mar 30 03:51:02 2025: BS 1 completed
Sun Mar 30 03:51:07 2025: BS 2 completed
Sun Mar 30 03:51:11 2025: BS 3 completed
Sun Mar 30 03:51:21 2025: BS 1 completed
Sun Mar 30 03:51:26 2025: BS 2 completed
Sun Mar 30 03:51:31 2025: BS 3 completed
Sun Mar 30 03:51:41 2025: BS 1 completed
Sun Mar 30 03:51:45 2025: BS 2 completed
Sun Mar 30 03:51:50 2025: BS 3 completed
Sun Mar 30 03:52:00 2025: BS 1 completed
Sun Mar 30 03:52:05 2025: BS 2 completed
Sun Mar 30 03:52:10 2025: BS 3 completed
Sun Mar 30 03:52:19 2025: BS 1 completed
Sun Mar 30 03:52:24 2025: BS 2 completed
Sun Mar 30 03:52:29 2025: BS 3 completed
Sun Mar 30 03:52:39 2025: BS 1 completed
Sun Mar 30 03:52:44 2025: BS 2 completed
Sun Mar 30 03:52:48 2025: BS 3 completed
Sun Mar 30 03:52:58 2025: BS 1 completed
Sun Mar 30 03:53:03 2025: BS 2 completed
Sun Mar 30 03:53:08 2025: BS 3 completed
Sun Mar 30 03:53:18 2025: BS 1 completed
Sun Mar 30 03:53:22 2025: BS 2 completed
Sun Mar 30 03:53:27 2025: BS 3 completed
Sun Mar 30 03:53:37 2025: BS 1 completed
Sun Mar 30 03:53:42 2025: BS 2 completed
Sun Mar 30 03:53:47 2025: BS 3 completed
Sun Mar 30 03:53:56 2025: BS 1 completed
Sun Mar 30 03:54:01 2025: BS 2 completed
Sun Mar 30 03:54:06 2025: BS 3 completed
Sun Mar 30 03:54:16 2025: BS 1 completed
Sun Mar 30 03:54:21 2025: BS 2 completed
Sun Mar 30 03:54:25 2025: BS 3 completed
Sun Mar 30 03:54:35 2025: BS 1 completed
Sun Mar 30 03:54:40 2025: BS 2 completed
Sun Mar 30 03:54:45 2025: BS 3 completed
Sun Mar 30 03:54:55 2025: BS 1 completed
Sun Mar 30 03:54:59 2025: BS 2 completed
Sun Mar 30 03:55:04 2025: BS 3 completed
Sun Mar 30 03:55:14 2025: BS 1 completed
Sun Mar 30 03:55:19 2025: BS 2 completed
Sun Mar 30 03:55:24 2025: BS 3 completed
Sun Mar 30 03:55:33 2025: BS 1 completed
Sun Mar 30 03:55:38 2025: BS 2 completed
Sun Mar 30 03:55:43 2025: BS 3 completed
Sun Mar 30 03:55:53 2025: BS 1 completed
Sun Mar 30 03:55:58 2025: BS 2 completed
Sun Mar 30 03:56:02 2025: BS 3 completed
Sun Mar 30 03:56:12 2025: BS 1 completed
Sun Mar 30 03:56:17 2025: BS 2 completed
Sun Mar 30 03:56:22 2025: BS 3 completed
Sun Mar 30 03:56:32 2025: BS 1 completed
Sun Mar 30 03:56:36 2025: BS 2 completed
Sun Mar 30 03:56:41 2025: BS 3 completed
Sun Mar 30 03:56:51 2025: BS 1 completed
Sun Mar 30 03:56:56 2025: BS 2 completed
Sun Mar 30 03:57:01 2025: BS 3 completed
Sun Mar 30 03:57:10 2025: BS 1 completed
Sun Mar 30 03:57:15 2025: BS 2 completed
Sun Mar 30 03:57:20 2025: BS 3 completed
Sun Mar 30 03:57:30 2025: BS 1 completed
Sun Mar 30 03:57:35 2025: BS 2 completed
Sun Mar 30 03:57:39 2025: BS 3 completed
Sun Mar 30 03:57:49 2025: BS 1 completed
Sun Mar 30 03:57:54 2025: BS 2 completed
Sun Mar 30 03:57:59 2025: BS 3 completed
Sun Mar 30 03:58:09 2025: BS 1 completed
Sun Mar 30 03:58:13 2025: BS 2 completed
Sun Mar 30 03:58:18 2025: BS 3 completed
Sun Mar 30 03:58:28 2025: BS 1 completed
Sun Mar 30 03:58:33 2025: BS 2 completed
Sun Mar 30 03:58:38 2025: BS 3 completed
Sun Mar 30 03:58:47 2025: BS 1 completed
Sun Mar 30 03:58:52 2025: BS 2 completed
Sun Mar 30 03:58:57 2025: BS 3 completed
Sun Mar 30 03:59:07 2025: BS 1 completed
Sun Mar 30 03:59:12 2025: BS 2 completed
Sun Mar 30 03:59:16 2025: BS 3 completed
Sun Mar 30 03:59:26 2025: BS 1 completed
Sun Mar 30 03:59:31 2025: BS 2 completed
Sun Mar 30 03:59:36 2025: BS 3 completed
Sun Mar 30 03:59:46 2025: BS 1 completed
Sun Mar 30 03:59:50 2025: BS 2 completed
Sun Mar 30 03:59:55 2025: BS 3 completed
Sun Mar 30 04:00:05 2025: BS 1 completed
Sun Mar 30 04:00:10 2025: BS 2 completed
Sun Mar 30 04:00:15 2025: BS 3 completed
Sun Mar 30 04:00:24 2025: BS 1 completed
Sun Mar 30 04:00:29 2025: BS 2 completed
Sun Mar 30 04:00:34 2025: BS 3 completed
Sun Mar 30 04:00:44 2025: BS 1 completed
Sun Mar 30 04:00:49 2025: BS 2 completed
Sun Mar 30 04:00:53 2025: BS 3 completed
Sun Mar 30 04:01:03 2025: BS 1 completed
Sun Mar 30 04:01:08 2025: BS 2 completed
Sun Mar 30 04:01:13 2025: BS 3 completed
Sun Mar 30 04:01:23 2025: BS 1 completed
Sun Mar 30 04:01:27 2025: BS 2 completed
Sun Mar 30 04:01:32 2025: BS 3 completed
Sun Mar 30 04:01:42 2025: BS 1 completed
Sun Mar 30 04:01:47 2025: BS 2 completed
Sun Mar 30 04:01:52 2025: BS 3 completed
Sun Mar 30 04:02:01 2025: BS 1 completed
Sun Mar 30 04:02:06 2025: BS 2 completed
Sun Mar 30 04:02:11 2025: BS 3 completed
Sun Mar 30 04:02:21 2025: BS 1 completed
Sun Mar 30 04:02:26 2025: BS 2 completed
Sun Mar 30 04:02:30 2025: BS 3 completed
Sun Mar 30 04:02:40 2025: BS 1 completed
Sun Mar 30 04:02:45 2025: BS 2 completed
Sun Mar 30 04:02:50 2025: BS 3 completed
Sun Mar 30 04:03:00 2025: BS 1 completed
Sun Mar 30 04:03:04 2025: BS 2 completed
Sun Mar 30 04:03:09 2025: BS 3 completed
Sun Mar 30 04:03:19 2025: BS 1 completed
Sun Mar 30 04:03:24 2025: BS 2 completed
Sun Mar 30 04:03:29 2025: BS 3 completed
Sun Mar 30 04:03:38 2025: BS 1 completed
Sun Mar 30 04:03:43 2025: BS 2 completed
Sun Mar 30 04:03:48 2025: BS 3 completed
Sun Mar 30 04:03:58 2025: BS 1 completed
Sun Mar 30 04:04:03 2025: BS 2 completed
Sun Mar 30 04:04:07 2025: BS 3 completed
Sun Mar 30 04:04:17 2025: BS 1 completed
Sun Mar 30 04:04:22 2025: BS 2 completed
Sun Mar 30 04:04:27 2025: BS 3 completed
Sun Mar 30 04:04:37 2025: BS 1 completed
Sun Mar 30 04:04:41 2025: BS 2 completed
Sun Mar 30 04:04:46 2025: BS 3 completed
Sun Mar 30 04:04:56 2025: BS 1 completed
Sun Mar 30 04:05:01 2025: BS 2 completed
Sun Mar 30 04:05:06 2025: BS 3 completed
Sun Mar 30 04:05:15 2025: BS 1 completed
Sun Mar 30 04:05:20 2025: BS 2 completed
Sun Mar 30 04:05:25 2025: BS 3 completed
Sun Mar 30 04:05:35 2025: BS 1 completed
Sun Mar 30 04:05:40 2025: BS 2 completed
Sun Mar 30 04:05:45 2025: BS 3 completed
Sun Mar 30 04:05:54 2025: BS 1 completed
Sun Mar 30 04:05:59 2025: BS 2 completed
Sun Mar 30 04:06:04 2025: BS 3 completed
Sun Mar 30 04:06:14 2025: BS 1 completed
Sun Mar 30 04:06:18 2025: BS 2 completed
Sun Mar 30 04:06:23 2025: BS 3 completed
Sun Mar 30 04:06:33 2025: BS 1 completed
Sun Mar 30 04:06:38 2025: BS 2 completed
Sun Mar 30 04:06:43 2025: BS 3 completed
Sun Mar 30 04:06:52 2025: BS 1 completed
Sun Mar 30 04:06:57 2025: BS 2 completed
Sun Mar 30 04:07:02 2025: BS 3 completed
Sun Mar 30 04:07:12 2025: BS 1 completed
Sun Mar 30 04:07:17 2025: BS 2 completed
Sun Mar 30 04:07:22 2025: BS 3 completed
Sun Mar 30 04:07:31 2025: BS 1 completed
Sun Mar 30 04:07:36 2025: BS 2 completed
Sun Mar 30 04:07:41 2025: BS 3 completed
Sun Mar 30 04:07:51 2025: BS 1 completed
Sun Mar 30 04:07:56 2025: BS 2 completed
Sun Mar 30 04:08:00 2025: BS 3 completed
Sun Mar 30 04:08:10 2025: BS 1 completed
Sun Mar 30 04:08:15 2025: BS 2 completed
Sun Mar 30 04:08:20 2025: BS 3 completed
Sun Mar 30 04:08:29 2025: BS 1 completed
Sun Mar 30 04:08:34 2025: BS 2 completed
Sun Mar 30 04:08:39 2025: BS 3 completed
Sun Mar 30 04:08:49 2025: BS 1 completed
Sun Mar 30 04:08:54 2025: BS 2 completed
Sun Mar 30 04:08:59 2025: BS 3 completed
Sun Mar 30 04:09:08 2025: BS 1 completed
Sun Mar 30 04:09:13 2025: BS 2 completed
Sun Mar 30 04:09:18 2025: BS 3 completed
Sun Mar 30 04:09:28 2025: BS 1 completed
Sun Mar 30 04:09:33 2025: BS 2 completed
Sun Mar 30 04:09:37 2025: BS 3 completed
Sun Mar 30 04:09:47 2025: BS 1 completed
Sun Mar 30 04:09:52 2025: BS 2 completed
Sun Mar 30 04:09:57 2025: BS 3 completed
Sun Mar 30 04:10:07 2025: BS 1 completed
Sun Mar 30 04:10:11 2025: BS 2 completed
Sun Mar 30 04:10:16 2025: BS 3 completed
Sun Mar 30 04:10:26 2025: BS 1 completed
Sun Mar 30 04:10:31 2025: BS 2 completed
Sun Mar 30 04:10:36 2025: BS 3 completed
Sun Mar 30 04:10:45 2025: BS 1 completed
Sun Mar 30 04:10:50 2025: BS 2 completed
Sun Mar 30 04:10:55 2025: BS 3 completed
Sun Mar 30 04:11:05 2025: BS 1 completed
Sun Mar 30 04:11:10 2025: BS 2 completed
Sun Mar 30 04:11:14 2025: BS 3 completed
Sun Mar 30 04:11:24 2025: BS 1 completed
Sun Mar 30 04:11:29 2025: BS 2 completed
Sun Mar 30 04:11:34 2025: BS 3 completed
Sun Mar 30 04:11:44 2025: BS 1 completed
Sun Mar 30 04:11:48 2025: BS 2 completed
Sun Mar 30 04:11:53 2025: BS 3 completed
Sun Mar 30 04:12:03 2025: BS 1 completed
Sun Mar 30 04:12:08 2025: BS 2 completed
Sun Mar 30 04:12:13 2025: BS 3 completed
Sun Mar 30 04:12:22 2025: BS 1 completed
Sun Mar 30 04:12:27 2025: BS 2 completed
Sun Mar 30 04:12:32 2025: BS 3 completed
Sun Mar 30 04:12:42 2025: BS 1 completed
Sun Mar 30 04:12:47 2025: BS 2 completed
Sun Mar 30 04:12:52 2025: BS 3 completed
Sun Mar 30 04:13:01 2025: BS 1 completed
Sun Mar 30 04:13:06 2025: BS 2 completed
Sun Mar 30 04:13:11 2025: BS 3 completed
Sun Mar 30 04:13:21 2025: BS 1 completed
Sun Mar 30 04:13:26 2025: BS 2 completed
Sun Mar 30 04:13:30 2025: BS 3 completed
Sun Mar 30 04:13:40 2025: BS 1 completed
Sun Mar 30 04:13:45 2025: BS 2 completed
Sun Mar 30 04:13:50 2025: BS 3 completed
Sun Mar 30 04:14:00 2025: BS 1 completed
Sun Mar 30 04:14:04 2025: BS 2 completed
Sun Mar 30 04:14:09 2025: BS 3 completed
Sun Mar 30 04:14:19 2025: BS 1 completed
Sun Mar 30 04:14:24 2025: BS 2 completed
Sun Mar 30 04:14:29 2025: BS 3 completed
Sun Mar 30 04:14:38 2025: BS 1 completed
Sun Mar 30 04:14:43 2025: BS 2 completed
Sun Mar 30 04:14:48 2025: BS 3 completed
Sun Mar 30 04:14:58 2025: BS 1 completed
Sun Mar 30 04:15:03 2025: BS 2 completed
Sun Mar 30 04:15:07 2025: BS 3 completed
Sun Mar 30 04:15:17 2025: BS 1 completed
Sun Mar 30 04:15:22 2025: BS 2 completed
Sun Mar 30 04:15:27 2025: BS 3 completed
Sun Mar 30 04:15:37 2025: BS 1 completed
Sun Mar 30 04:15:41 2025: BS 2 completed
Sun Mar 30 04:15:46 2025: BS 3 completed
Sun Mar 30 04:15:56 2025: BS 1 completed
Sun Mar 30 04:16:01 2025: BS 2 completed
Sun Mar 30 04:16:06 2025: BS 3 completed
Sun Mar 30 04:16:15 2025: BS 1 completed
Sun Mar 30 04:16:20 2025: BS 2 completed
Sun Mar 30 04:16:25 2025: BS 3 completed
Sun Mar 30 04:16:30 2025: Acquisition complete
