# Supplementary material for: Site-Divergent Oxidations within Venerable Macrolide Antibiotic Scaffolds Unveil Compounds with Broad Spectrum and Anti-MRSA Activities
Source: ACS Cent Sci. 2026 Mar 17;12(3):375–82. doi: 10.1021/acscentsci.5c02343 (PMC13022725; doi:10.1021/acscentsci.5c02343)
Supplement: Supplementary file 3 [file oc5c02343_si_003.zip › Erythromycin Analog Characterization 13,14,15/14/NMR/OL-III-040-pip-suite/PROTON_01.fid 4/log]

Sat Mar 29 21:06:28 2025: Experiment started
Sat Mar 29 21:07:01 2025: BS 1 completed
Sat Mar 29 21:07:33 2025: BS 2 completed
Sat Mar 29 21:08:05 2025: BS 3 completed
Sat Mar 29 21:08:37 2025: BS 4 completed
Sat Mar 29 21:09:09 2025: BS 5 completed
Sat Mar 29 21:09:41 2025: BS 6 completed
Sat Mar 29 21:10:13 2025: BS 7 completed
Sat Mar 29 21:10:45 2025: BS 8 completed
Sat Mar 29 21:11:17 2025: BS 9 completed
Sat Mar 29 21:11:49 2025: BS 10 completed
Sat Mar 29 21:12:21 2025: BS 11 completed
Sat Mar 29 21:12:53 2025: BS 12 completed
Sat Mar 29 21:13:25 2025: BS 13 completed
Sat Mar 29 21:13:57 2025: BS 14 completed
Sat Mar 29 21:14:29 2025: BS 15 completed
Sat Mar 29 21:15:01 2025: BS 16 completed
Sat Mar 29 21:15:33 2025: BS 17 completed
Sat Mar 29 21:16:05 2025: BS 18 completed
Sat Mar 29 21:16:37 2025: BS 19 completed
Sat Mar 29 21:17:09 2025: BS 20 completed
Sat Mar 29 21:17:41 2025: BS 21 completed
Sat Mar 29 21:18:13 2025: BS 22 completed
Sat Mar 29 21:18:45 2025: BS 23 completed
Sat Mar 29 21:19:17 2025: BS 24 completed
Sat Mar 29 21:19:49 2025: BS 25 completed
Sat Mar 29 21:20:21 2025: BS 26 completed
Sat Mar 29 21:20:53 2025: BS 27 completed
Sat Mar 29 21:21:25 2025: BS 28 completed
Sat Mar 29 21:21:57 2025: BS 29 completed
Sat Mar 29 21:22:29 2025: BS 30 completed
Sat Mar 29 21:23:01 2025: BS 31 completed
Sat Mar 29 21:23:33 2025: BS 32 completed
Sat Mar 29 21:24:05 2025: BS 33 completed
Sat Mar 29 21:24:37 2025: BS 34 completed
Sat Mar 29 21:25:09 2025: BS 35 completed
Sat Mar 29 21:25:41 2025: BS 36 completed
Sat Mar 29 21:26:13 2025: BS 37 completed
Sat Mar 29 21:26:45 2025: BS 38 completed
Sat Mar 29 21:27:17 2025: BS 39 completed
Sat Mar 29 21:27:49 2025: BS 40 completed
Sat Mar 29 21:28:21 2025: BS 41 completed
Sat Mar 29 21:28:53 2025: BS 42 completed
Sat Mar 29 21:29:25 2025: BS 43 completed
Sat Mar 29 21:29:57 2025: BS 44 completed
Sat Mar 29 21:30:29 2025: BS 45 completed
Sat Mar 29 21:31:01 2025: BS 46 completed
Sat Mar 29 21:31:33 2025: BS 47 completed
Sat Mar 29 21:32:05 2025: BS 48 completed
Sat Mar 29 21:32:37 2025: BS 49 completed
Sat Mar 29 21:33:09 2025: BS 50 completed
Sat Mar 29 21:33:41 2025: BS 51 completed
Sat Mar 29 21:34:13 2025: BS 52 completed
Sat Mar 29 21:34:45 2025: BS 53 completed
Sat Mar 29 21:35:17 2025: BS 54 completed
Sat Mar 29 21:35:49 2025: BS 55 completed
Sat Mar 29 21:36:21 2025: BS 56 completed
Sat Mar 29 21:36:53 2025: BS 57 completed
Sat Mar 29 21:37:25 2025: BS 58 completed
Sat Mar 29 21:37:57 2025: BS 59 completed
Sat Mar 29 21:38:29 2025: BS 60 completed
Sat Mar 29 21:39:01 2025: BS 61 completed
Sat Mar 29 21:39:33 2025: BS 62 completed
Sat Mar 29 21:40:05 2025: BS 63 completed
Sat Mar 29 21:40:37 2025: Acquisition complete
