# Supplementary material for: Site-Divergent Oxidations within Venerable Macrolide Antibiotic Scaffolds Unveil Compounds with Broad Spectrum and Anti-MRSA Activities
Source: ACS Cent Sci. 2026 Mar 17;12(3):375–82. doi: 10.1021/acscentsci.5c02343 (PMC13022725; doi:10.1021/acscentsci.5c02343)
Supplement: Supplementary file 3 [file oc5c02343_si_003.zip › Erythromycin Analog Characterization 13,14,15/14/NMR/OL-III-040-pip-suite/gCOSY_01.fid/log]

Sat Mar 29 21:40:51 2025: Experiment started
Sat Mar 29 21:41:35 2025: BS 1 completed
Sat Mar 29 21:41:45 2025: BS 1 completed
Sat Mar 29 21:41:54 2025: BS 1 completed
Sat Mar 29 21:42:04 2025: BS 1 completed
Sat Mar 29 21:42:13 2025: BS 1 completed
Sat Mar 29 21:42:22 2025: BS 1 completed
Sat Mar 29 21:42:32 2025: BS 1 completed
Sat Mar 29 21:42:41 2025: BS 1 completed
Sat Mar 29 21:42:51 2025: BS 1 completed
Sat Mar 29 21:43:00 2025: BS 1 completed
Sat Mar 29 21:43:10 2025: BS 1 completed
Sat Mar 29 21:43:19 2025: BS 1 completed
Sat Mar 29 21:43:28 2025: BS 1 completed
Sat Mar 29 21:43:38 2025: BS 1 completed
Sat Mar 29 21:43:47 2025: BS 1 completed
Sat Mar 29 21:43:57 2025: BS 1 completed
Sat Mar 29 21:44:06 2025: BS 1 completed
Sat Mar 29 21:44:16 2025: BS 1 completed
Sat Mar 29 21:44:25 2025: BS 1 completed
Sat Mar 29 21:44:35 2025: BS 1 completed
Sat Mar 29 21:44:44 2025: BS 1 completed
Sat Mar 29 21:44:54 2025: BS 1 completed
Sat Mar 29 21:45:03 2025: BS 1 completed
Sat Mar 29 21:45:12 2025: BS 1 completed
Sat Mar 29 21:45:22 2025: BS 1 completed
Sat Mar 29 21:45:31 2025: BS 1 completed
Sat Mar 29 21:45:41 2025: BS 1 completed
Sat Mar 29 21:45:50 2025: BS 1 completed
Sat Mar 29 21:46:00 2025: BS 1 completed
Sat Mar 29 21:46:09 2025: BS 1 completed
Sat Mar 29 21:46:19 2025: BS 1 completed
Sat Mar 29 21:46:28 2025: BS 1 completed
Sat Mar 29 21:46:38 2025: BS 1 completed
Sat Mar 29 21:46:47 2025: BS 1 completed
Sat Mar 29 21:46:57 2025: BS 1 completed
Sat Mar 29 21:47:06 2025: BS 1 completed
Sat Mar 29 21:47:16 2025: BS 1 completed
Sat Mar 29 21:47:25 2025: BS 1 completed
Sat Mar 29 21:47:35 2025: BS 1 completed
Sat Mar 29 21:47:44 2025: BS 1 completed
Sat Mar 29 21:47:54 2025: BS 1 completed
Sat Mar 29 21:48:03 2025: BS 1 completed
Sat Mar 29 21:48:13 2025: BS 1 completed
Sat Mar 29 21:48:22 2025: BS 1 completed
Sat Mar 29 21:48:32 2025: BS 1 completed
Sat Mar 29 21:48:41 2025: BS 1 completed
Sat Mar 29 21:48:51 2025: BS 1 completed
Sat Mar 29 21:49:00 2025: BS 1 completed
Sat Mar 29 21:49:10 2025: BS 1 completed
Sat Mar 29 21:49:19 2025: BS 1 completed
Sat Mar 29 21:49:29 2025: BS 1 completed
Sat Mar 29 21:49:38 2025: BS 1 completed
Sat Mar 29 21:49:48 2025: BS 1 completed
Sat Mar 29 21:49:57 2025: BS 1 completed
Sat Mar 29 21:50:07 2025: BS 1 completed
Sat Mar 29 21:50:16 2025: BS 1 completed
Sat Mar 29 21:50:26 2025: BS 1 completed
Sat Mar 29 21:50:35 2025: BS 1 completed
Sat Mar 29 21:50:45 2025: BS 1 completed
Sat Mar 29 21:50:54 2025: BS 1 completed
Sat Mar 29 21:51:04 2025: BS 1 completed
Sat Mar 29 21:51:14 2025: BS 1 completed
Sat Mar 29 21:51:23 2025: BS 1 completed
Sat Mar 29 21:51:33 2025: BS 1 completed
Sat Mar 29 21:51:42 2025: BS 1 completed
Sat Mar 29 21:51:52 2025: BS 1 completed
Sat Mar 29 21:52:01 2025: BS 1 completed
Sat Mar 29 21:52:11 2025: BS 1 completed
Sat Mar 29 21:52:20 2025: BS 1 completed
Sat Mar 29 21:52:30 2025: BS 1 completed
Sat Mar 29 21:52:39 2025: BS 1 completed
Sat Mar 29 21:52:49 2025: BS 1 completed
Sat Mar 29 21:52:59 2025: BS 1 completed
Sat Mar 29 21:53:08 2025: BS 1 completed
Sat Mar 29 21:53:18 2025: BS 1 completed
Sat Mar 29 21:53:27 2025: BS 1 completed
Sat Mar 29 21:53:37 2025: BS 1 completed
Sat Mar 29 21:53:46 2025: BS 1 completed
Sat Mar 29 21:53:56 2025: BS 1 completed
Sat Mar 29 21:54:06 2025: BS 1 completed
Sat Mar 29 21:54:15 2025: BS 1 completed
Sat Mar 29 21:54:25 2025: BS 1 completed
Sat Mar 29 21:54:34 2025: BS 1 completed
Sat Mar 29 21:54:44 2025: BS 1 completed
Sat Mar 29 21:54:53 2025: BS 1 completed
Sat Mar 29 21:55:03 2025: BS 1 completed
Sat Mar 29 21:55:13 2025: BS 1 completed
Sat Mar 29 21:55:22 2025: BS 1 completed
Sat Mar 29 21:55:32 2025: BS 1 completed
Sat Mar 29 21:55:41 2025: BS 1 completed
Sat Mar 29 21:55:51 2025: BS 1 completed
Sat Mar 29 21:56:01 2025: BS 1 completed
Sat Mar 29 21:56:10 2025: BS 1 completed
Sat Mar 29 21:56:20 2025: BS 1 completed
Sat Mar 29 21:56:29 2025: BS 1 completed
Sat Mar 29 21:56:39 2025: BS 1 completed
Sat Mar 29 21:56:49 2025: BS 1 completed
Sat Mar 29 21:56:58 2025: BS 1 completed
Sat Mar 29 21:57:08 2025: BS 1 completed
Sat Mar 29 21:57:17 2025: BS 1 completed
Sat Mar 29 21:57:27 2025: BS 1 completed
Sat Mar 29 21:57:37 2025: BS 1 completed
Sat Mar 29 21:57:46 2025: BS 1 completed
Sat Mar 29 21:57:56 2025: BS 1 completed
Sat Mar 29 21:58:05 2025: BS 1 completed
Sat Mar 29 21:58:15 2025: BS 1 completed
Sat Mar 29 21:58:25 2025: BS 1 completed
Sat Mar 29 21:58:34 2025: BS 1 completed
Sat Mar 29 21:58:44 2025: BS 1 completed
Sat Mar 29 21:58:54 2025: BS 1 completed
Sat Mar 29 21:59:03 2025: BS 1 completed
Sat Mar 29 21:59:13 2025: BS 1 completed
Sat Mar 29 21:59:23 2025: BS 1 completed
Sat Mar 29 21:59:32 2025: BS 1 completed
Sat Mar 29 21:59:42 2025: BS 1 completed
Sat Mar 29 21:59:51 2025: BS 1 completed
Sat Mar 29 22:00:01 2025: BS 1 completed
Sat Mar 29 22:00:11 2025: BS 1 completed
Sat Mar 29 22:00:20 2025: BS 1 completed
Sat Mar 29 22:00:30 2025: BS 1 completed
Sat Mar 29 22:00:40 2025: BS 1 completed
Sat Mar 29 22:00:49 2025: BS 1 completed
Sat Mar 29 22:00:59 2025: BS 1 completed
Sat Mar 29 22:01:09 2025: BS 1 completed
Sat Mar 29 22:01:18 2025: BS 1 completed
Sat Mar 29 22:01:28 2025: BS 1 completed
Sat Mar 29 22:01:38 2025: BS 1 completed
Sat Mar 29 22:01:47 2025: BS 1 completed
Sat Mar 29 22:01:57 2025: BS 1 completed
Sat Mar 29 22:02:07 2025: BS 1 completed
Sat Mar 29 22:02:16 2025: BS 1 completed
Sat Mar 29 22:02:26 2025: BS 1 completed
Sat Mar 29 22:02:36 2025: BS 1 completed
Sat Mar 29 22:02:45 2025: BS 1 completed
Sat Mar 29 22:02:55 2025: BS 1 completed
Sat Mar 29 22:03:05 2025: BS 1 completed
Sat Mar 29 22:03:14 2025: BS 1 completed
Sat Mar 29 22:03:24 2025: BS 1 completed
Sat Mar 29 22:03:34 2025: BS 1 completed
Sat Mar 29 22:03:44 2025: BS 1 completed
Sat Mar 29 22:03:53 2025: BS 1 completed
Sat Mar 29 22:04:03 2025: BS 1 completed
Sat Mar 29 22:04:13 2025: BS 1 completed
Sat Mar 29 22:04:22 2025: BS 1 completed
Sat Mar 29 22:04:32 2025: BS 1 completed
Sat Mar 29 22:04:42 2025: BS 1 completed
Sat Mar 29 22:04:51 2025: BS 1 completed
Sat Mar 29 22:05:01 2025: BS 1 completed
Sat Mar 29 22:05:11 2025: BS 1 completed
Sat Mar 29 22:05:21 2025: BS 1 completed
Sat Mar 29 22:05:30 2025: BS 1 completed
Sat Mar 29 22:05:40 2025: BS 1 completed
Sat Mar 29 22:05:50 2025: BS 1 completed
Sat Mar 29 22:05:59 2025: BS 1 completed
Sat Mar 29 22:06:09 2025: BS 1 completed
Sat Mar 29 22:06:19 2025: BS 1 completed
Sat Mar 29 22:06:29 2025: BS 1 completed
Sat Mar 29 22:06:38 2025: BS 1 completed
Sat Mar 29 22:06:48 2025: BS 1 completed
Sat Mar 29 22:06:58 2025: BS 1 completed
Sat Mar 29 22:07:08 2025: BS 1 completed
Sat Mar 29 22:07:17 2025: BS 1 completed
Sat Mar 29 22:07:27 2025: BS 1 completed
Sat Mar 29 22:07:37 2025: BS 1 completed
Sat Mar 29 22:07:47 2025: BS 1 completed
Sat Mar 29 22:07:56 2025: BS 1 completed
Sat Mar 29 22:08:06 2025: BS 1 completed
Sat Mar 29 22:08:16 2025: BS 1 completed
Sat Mar 29 22:08:25 2025: BS 1 completed
Sat Mar 29 22:08:35 2025: BS 1 completed
Sat Mar 29 22:08:45 2025: BS 1 completed
Sat Mar 29 22:08:55 2025: BS 1 completed
Sat Mar 29 22:09:05 2025: BS 1 completed
Sat Mar 29 22:09:14 2025: BS 1 completed
Sat Mar 29 22:09:24 2025: BS 1 completed
Sat Mar 29 22:09:34 2025: BS 1 completed
Sat Mar 29 22:09:44 2025: BS 1 completed
Sat Mar 29 22:09:53 2025: BS 1 completed
Sat Mar 29 22:10:03 2025: BS 1 completed
Sat Mar 29 22:10:13 2025: BS 1 completed
Sat Mar 29 22:10:23 2025: BS 1 completed
Sat Mar 29 22:10:32 2025: BS 1 completed
Sat Mar 29 22:10:42 2025: BS 1 completed
Sat Mar 29 22:10:52 2025: BS 1 completed
Sat Mar 29 22:11:02 2025: BS 1 completed
Sat Mar 29 22:11:12 2025: BS 1 completed
Sat Mar 29 22:11:21 2025: BS 1 completed
Sat Mar 29 22:11:31 2025: BS 1 completed
Sat Mar 29 22:11:41 2025: BS 1 completed
Sat Mar 29 22:11:51 2025: BS 1 completed
Sat Mar 29 22:12:00 2025: BS 1 completed
Sat Mar 29 22:12:10 2025: BS 1 completed
Sat Mar 29 22:12:20 2025: BS 1 completed
Sat Mar 29 22:12:30 2025: BS 1 completed
Sat Mar 29 22:12:40 2025: BS 1 completed
Sat Mar 29 22:12:49 2025: BS 1 completed
Sat Mar 29 22:12:59 2025: BS 1 completed
Sat Mar 29 22:13:09 2025: BS 1 completed
Sat Mar 29 22:13:19 2025: BS 1 completed
Sat Mar 29 22:13:29 2025: BS 1 completed
Sat Mar 29 22:13:39 2025: BS 1 completed
Sat Mar 29 22:13:48 2025: BS 1 completed
Sat Mar 29 22:13:58 2025: BS 1 completed
Sat Mar 29 22:14:08 2025: BS 1 completed
Sat Mar 29 22:14:18 2025: BS 1 completed
Sat Mar 29 22:14:28 2025: BS 1 completed
Sat Mar 29 22:14:37 2025: BS 1 completed
Sat Mar 29 22:14:47 2025: BS 1 completed
Sat Mar 29 22:14:57 2025: BS 1 completed
Sat Mar 29 22:15:07 2025: BS 1 completed
Sat Mar 29 22:15:17 2025: BS 1 completed
Sat Mar 29 22:15:27 2025: BS 1 completed
Sat Mar 29 22:15:36 2025: BS 1 completed
Sat Mar 29 22:15:46 2025: BS 1 completed
Sat Mar 29 22:15:56 2025: BS 1 completed
Sat Mar 29 22:16:06 2025: BS 1 completed
Sat Mar 29 22:16:16 2025: BS 1 completed
Sat Mar 29 22:16:26 2025: BS 1 completed
Sat Mar 29 22:16:36 2025: BS 1 completed
Sat Mar 29 22:16:45 2025: BS 1 completed
Sat Mar 29 22:16:55 2025: BS 1 completed
Sat Mar 29 22:17:05 2025: BS 1 completed
Sat Mar 29 22:17:15 2025: BS 1 completed
Sat Mar 29 22:17:25 2025: BS 1 completed
Sat Mar 29 22:17:35 2025: BS 1 completed
Sat Mar 29 22:17:45 2025: BS 1 completed
Sat Mar 29 22:17:54 2025: BS 1 completed
Sat Mar 29 22:18:04 2025: BS 1 completed
Sat Mar 29 22:18:14 2025: BS 1 completed
Sat Mar 29 22:18:24 2025: BS 1 completed
Sat Mar 29 22:18:34 2025: BS 1 completed
Sat Mar 29 22:18:44 2025: BS 1 completed
Sat Mar 29 22:18:54 2025: BS 1 completed
Sat Mar 29 22:19:03 2025: BS 1 completed
Sat Mar 29 22:19:13 2025: BS 1 completed
Sat Mar 29 22:19:23 2025: BS 1 completed
Sat Mar 29 22:19:33 2025: BS 1 completed
Sat Mar 29 22:19:43 2025: BS 1 completed
Sat Mar 29 22:19:53 2025: BS 1 completed
Sat Mar 29 22:20:03 2025: BS 1 completed
Sat Mar 29 22:20:13 2025: BS 1 completed
Sat Mar 29 22:20:23 2025: BS 1 completed
Sat Mar 29 22:20:32 2025: BS 1 completed
Sat Mar 29 22:20:42 2025: BS 1 completed
Sat Mar 29 22:20:52 2025: BS 1 completed
Sat Mar 29 22:21:02 2025: BS 1 completed
Sat Mar 29 22:21:12 2025: BS 1 completed
Sat Mar 29 22:21:22 2025: BS 1 completed
Sat Mar 29 22:21:32 2025: BS 1 completed
Sat Mar 29 22:21:42 2025: BS 1 completed
Sat Mar 29 22:21:52 2025: BS 1 completed
Sat Mar 29 22:22:02 2025: BS 1 completed
Sat Mar 29 22:22:12 2025: BS 1 completed
Sat Mar 29 22:22:21 2025: BS 1 completed
Sat Mar 29 22:22:31 2025: BS 1 completed
Sat Mar 29 22:22:41 2025: BS 1 completed
Sat Mar 29 22:22:51 2025: BS 1 completed
Sat Mar 29 22:23:01 2025: BS 1 completed
Sat Mar 29 22:23:11 2025: BS 1 completed
Sat Mar 29 22:23:21 2025: BS 1 completed
Sat Mar 29 22:23:31 2025: BS 1 completed
Sat Mar 29 22:23:41 2025: BS 1 completed
Sat Mar 29 22:23:51 2025: BS 1 completed
Sat Mar 29 22:24:01 2025: BS 1 completed
Sat Mar 29 22:24:11 2025: BS 1 completed
Sat Mar 29 22:24:21 2025: BS 1 completed
Sat Mar 29 22:24:31 2025: BS 1 completed
Sat Mar 29 22:24:41 2025: BS 1 completed
Sat Mar 29 22:24:51 2025: BS 1 completed
Sat Mar 29 22:25:00 2025: BS 1 completed
Sat Mar 29 22:25:10 2025: BS 1 completed
Sat Mar 29 22:25:20 2025: BS 1 completed
Sat Mar 29 22:25:30 2025: BS 1 completed
Sat Mar 29 22:25:40 2025: BS 1 completed
Sat Mar 29 22:25:50 2025: BS 1 completed
Sat Mar 29 22:26:00 2025: BS 1 completed
Sat Mar 29 22:26:10 2025: BS 1 completed
Sat Mar 29 22:26:20 2025: BS 1 completed
Sat Mar 29 22:26:30 2025: BS 1 completed
Sat Mar 29 22:26:40 2025: BS 1 completed
Sat Mar 29 22:26:50 2025: BS 1 completed
Sat Mar 29 22:27:00 2025: BS 1 completed
Sat Mar 29 22:27:10 2025: BS 1 completed
Sat Mar 29 22:27:20 2025: BS 1 completed
Sat Mar 29 22:27:30 2025: BS 1 completed
Sat Mar 29 22:27:40 2025: BS 1 completed
Sat Mar 29 22:27:50 2025: BS 1 completed
Sat Mar 29 22:28:00 2025: BS 1 completed
Sat Mar 29 22:28:10 2025: BS 1 completed
Sat Mar 29 22:28:20 2025: BS 1 completed
Sat Mar 29 22:28:30 2025: BS 1 completed
Sat Mar 29 22:28:40 2025: BS 1 completed
Sat Mar 29 22:28:50 2025: BS 1 completed
Sat Mar 29 22:29:00 2025: BS 1 completed
Sat Mar 29 22:29:10 2025: BS 1 completed
Sat Mar 29 22:29:20 2025: BS 1 completed
Sat Mar 29 22:29:30 2025: BS 1 completed
Sat Mar 29 22:29:40 2025: BS 1 completed
Sat Mar 29 22:29:50 2025: BS 1 completed
Sat Mar 29 22:30:00 2025: BS 1 completed
Sat Mar 29 22:30:10 2025: BS 1 completed
Sat Mar 29 22:30:20 2025: BS 1 completed
Sat Mar 29 22:30:30 2025: BS 1 completed
Sat Mar 29 22:30:40 2025: BS 1 completed
Sat Mar 29 22:30:50 2025: BS 1 completed
Sat Mar 29 22:31:00 2025: BS 1 completed
Sat Mar 29 22:31:10 2025: BS 1 completed
Sat Mar 29 22:31:20 2025: BS 1 completed
Sat Mar 29 22:31:30 2025: BS 1 completed
Sat Mar 29 22:31:40 2025: BS 1 completed
Sat Mar 29 22:31:50 2025: BS 1 completed
Sat Mar 29 22:32:00 2025: BS 1 completed
Sat Mar 29 22:32:10 2025: BS 1 completed
Sat Mar 29 22:32:20 2025: BS 1 completed
Sat Mar 29 22:32:30 2025: BS 1 completed
Sat Mar 29 22:32:40 2025: BS 1 completed
Sat Mar 29 22:32:50 2025: BS 1 completed
Sat Mar 29 22:33:00 2025: BS 1 completed
Sat Mar 29 22:33:10 2025: BS 1 completed
Sat Mar 29 22:33:21 2025: BS 1 completed
Sat Mar 29 22:33:31 2025: BS 1 completed
Sat Mar 29 22:33:41 2025: BS 1 completed
Sat Mar 29 22:33:51 2025: BS 1 completed
Sat Mar 29 22:34:01 2025: BS 1 completed
Sat Mar 29 22:34:11 2025: BS 1 completed
Sat Mar 29 22:34:21 2025: BS 1 completed
Sat Mar 29 22:34:31 2025: BS 1 completed
Sat Mar 29 22:34:41 2025: BS 1 completed
Sat Mar 29 22:34:51 2025: BS 1 completed
Sat Mar 29 22:35:01 2025: BS 1 completed
Sat Mar 29 22:35:11 2025: BS 1 completed
Sat Mar 29 22:35:21 2025: BS 1 completed
Sat Mar 29 22:35:31 2025: BS 1 completed
Sat Mar 29 22:35:41 2025: BS 1 completed
Sat Mar 29 22:35:51 2025: BS 1 completed
Sat Mar 29 22:36:02 2025: BS 1 completed
Sat Mar 29 22:36:12 2025: BS 1 completed
Sat Mar 29 22:36:22 2025: BS 1 completed
Sat Mar 29 22:36:32 2025: BS 1 completed
Sat Mar 29 22:36:42 2025: BS 1 completed
Sat Mar 29 22:36:52 2025: BS 1 completed
Sat Mar 29 22:37:02 2025: BS 1 completed
Sat Mar 29 22:37:12 2025: BS 1 completed
Sat Mar 29 22:37:22 2025: BS 1 completed
Sat Mar 29 22:37:32 2025: BS 1 completed
Sat Mar 29 22:37:42 2025: BS 1 completed
Sat Mar 29 22:37:53 2025: BS 1 completed
Sat Mar 29 22:38:03 2025: BS 1 completed
Sat Mar 29 22:38:13 2025: BS 1 completed
Sat Mar 29 22:38:23 2025: BS 1 completed
Sat Mar 29 22:38:33 2025: BS 1 completed
Sat Mar 29 22:38:43 2025: BS 1 completed
Sat Mar 29 22:38:53 2025: BS 1 completed
Sat Mar 29 22:39:03 2025: BS 1 completed
Sat Mar 29 22:39:13 2025: BS 1 completed
Sat Mar 29 22:39:24 2025: BS 1 completed
Sat Mar 29 22:39:34 2025: BS 1 completed
Sat Mar 29 22:39:44 2025: BS 1 completed
Sat Mar 29 22:39:54 2025: BS 1 completed
Sat Mar 29 22:40:04 2025: BS 1 completed
Sat Mar 29 22:40:14 2025: BS 1 completed
Sat Mar 29 22:40:24 2025: BS 1 completed
Sat Mar 29 22:40:35 2025: BS 1 completed
Sat Mar 29 22:40:45 2025: BS 1 completed
Sat Mar 29 22:40:55 2025: BS 1 completed
Sat Mar 29 22:41:05 2025: BS 1 completed
Sat Mar 29 22:41:15 2025: BS 1 completed
Sat Mar 29 22:41:25 2025: BS 1 completed
Sat Mar 29 22:41:35 2025: BS 1 completed
Sat Mar 29 22:41:46 2025: BS 1 completed
Sat Mar 29 22:41:56 2025: BS 1 completed
Sat Mar 29 22:42:06 2025: BS 1 completed
Sat Mar 29 22:42:16 2025: BS 1 completed
Sat Mar 29 22:42:26 2025: BS 1 completed
Sat Mar 29 22:42:36 2025: BS 1 completed
Sat Mar 29 22:42:46 2025: BS 1 completed
Sat Mar 29 22:42:57 2025: BS 1 completed
Sat Mar 29 22:43:07 2025: BS 1 completed
Sat Mar 29 22:43:17 2025: BS 1 completed
Sat Mar 29 22:43:27 2025: BS 1 completed
Sat Mar 29 22:43:37 2025: BS 1 completed
Sat Mar 29 22:43:47 2025: BS 1 completed
Sat Mar 29 22:43:58 2025: BS 1 completed
Sat Mar 29 22:44:08 2025: BS 1 completed
Sat Mar 29 22:44:18 2025: BS 1 completed
Sat Mar 29 22:44:28 2025: BS 1 completed
Sat Mar 29 22:44:38 2025: BS 1 completed
Sat Mar 29 22:44:49 2025: BS 1 completed
Sat Mar 29 22:44:59 2025: BS 1 completed
Sat Mar 29 22:45:09 2025: BS 1 completed
Sat Mar 29 22:45:19 2025: BS 1 completed
Sat Mar 29 22:45:29 2025: BS 1 completed
Sat Mar 29 22:45:39 2025: BS 1 completed
Sat Mar 29 22:45:50 2025: BS 1 completed
Sat Mar 29 22:46:00 2025: BS 1 completed
Sat Mar 29 22:46:10 2025: BS 1 completed
Sat Mar 29 22:46:20 2025: BS 1 completed
Sat Mar 29 22:46:30 2025: BS 1 completed
Sat Mar 29 22:46:41 2025: BS 1 completed
Sat Mar 29 22:46:51 2025: BS 1 completed
Sat Mar 29 22:46:56 2025: Acquisition complete
