# Supplementary material for: Site-Divergent Oxidations within Venerable Macrolide Antibiotic Scaffolds Unveil Compounds with Broad Spectrum and Anti-MRSA Activities
Source: ACS Cent Sci. 2026 Mar 17;12(3):375–82. doi: 10.1021/acscentsci.5c02343 (PMC13022725; doi:10.1021/acscentsci.5c02343)
Supplement: Supplementary file 3 [file oc5c02343_si_003.zip › Erythromycin Analog Characterization 13,14,15/14/NMR/OL-III-040-pip-suite/gHMBCAD_01.fid/log]

Sun Mar 30 04:16:52 2025: Experiment started
Sun Mar 30 04:17:38 2025: BS 1 completed
Sun Mar 30 04:17:43 2025: BS 2 completed
Sun Mar 30 04:17:48 2025: BS 3 completed
Sun Mar 30 04:17:58 2025: BS 1 completed
Sun Mar 30 04:18:03 2025: BS 2 completed
Sun Mar 30 04:18:07 2025: BS 3 completed
Sun Mar 30 04:18:17 2025: BS 1 completed
Sun Mar 30 04:18:22 2025: BS 2 completed
Sun Mar 30 04:18:27 2025: BS 3 completed
Sun Mar 30 04:18:37 2025: BS 1 completed
Sun Mar 30 04:18:42 2025: BS 2 completed
Sun Mar 30 04:18:47 2025: BS 3 completed
Sun Mar 30 04:18:57 2025: BS 1 completed
Sun Mar 30 04:19:02 2025: BS 2 completed
Sun Mar 30 04:19:07 2025: BS 3 completed
Sun Mar 30 04:19:16 2025: BS 1 completed
Sun Mar 30 04:19:21 2025: BS 2 completed
Sun Mar 30 04:19:26 2025: BS 3 completed
Sun Mar 30 04:19:36 2025: BS 1 completed
Sun Mar 30 04:19:41 2025: BS 2 completed
Sun Mar 30 04:19:46 2025: BS 3 completed
Sun Mar 30 04:19:56 2025: BS 1 completed
Sun Mar 30 04:20:01 2025: BS 2 completed
Sun Mar 30 04:20:06 2025: BS 3 completed
Sun Mar 30 04:20:16 2025: BS 1 completed
Sun Mar 30 04:20:21 2025: BS 2 completed
Sun Mar 30 04:20:25 2025: BS 3 completed
Sun Mar 30 04:20:35 2025: BS 1 completed
Sun Mar 30 04:20:40 2025: BS 2 completed
Sun Mar 30 04:20:45 2025: BS 3 completed
Sun Mar 30 04:20:55 2025: BS 1 completed
Sun Mar 30 04:21:00 2025: BS 2 completed
Sun Mar 30 04:21:05 2025: BS 3 completed
Sun Mar 30 04:21:15 2025: BS 1 completed
Sun Mar 30 04:21:20 2025: BS 2 completed
Sun Mar 30 04:21:25 2025: BS 3 completed
Sun Mar 30 04:21:34 2025: BS 1 completed
Sun Mar 30 04:21:39 2025: BS 2 completed
Sun Mar 30 04:21:44 2025: BS 3 completed
Sun Mar 30 04:21:54 2025: BS 1 completed
Sun Mar 30 04:21:59 2025: BS 2 completed
Sun Mar 30 04:22:04 2025: BS 3 completed
Sun Mar 30 04:22:14 2025: BS 1 completed
Sun Mar 30 04:22:19 2025: BS 2 completed
Sun Mar 30 04:22:24 2025: BS 3 completed
Sun Mar 30 04:22:34 2025: BS 1 completed
Sun Mar 30 04:22:39 2025: BS 2 completed
Sun Mar 30 04:22:43 2025: BS 3 completed
Sun Mar 30 04:22:53 2025: BS 1 completed
Sun Mar 30 04:22:58 2025: BS 2 completed
Sun Mar 30 04:23:03 2025: BS 3 completed
Sun Mar 30 04:23:13 2025: BS 1 completed
Sun Mar 30 04:23:18 2025: BS 2 completed
Sun Mar 30 04:23:23 2025: BS 3 completed
Sun Mar 30 04:23:33 2025: BS 1 completed
Sun Mar 30 04:23:38 2025: BS 2 completed
Sun Mar 30 04:23:43 2025: BS 3 completed
Sun Mar 30 04:23:52 2025: BS 1 completed
Sun Mar 30 04:23:57 2025: BS 2 completed
Sun Mar 30 04:24:02 2025: BS 3 completed
Sun Mar 30 04:24:12 2025: BS 1 completed
Sun Mar 30 04:24:17 2025: BS 2 completed
Sun Mar 30 04:24:22 2025: BS 3 completed
Sun Mar 30 04:24:32 2025: BS 1 completed
Sun Mar 30 04:24:37 2025: BS 2 completed
Sun Mar 30 04:24:42 2025: BS 3 completed
Sun Mar 30 04:24:52 2025: BS 1 completed
Sun Mar 30 04:24:57 2025: BS 2 completed
Sun Mar 30 04:25:01 2025: BS 3 completed
Sun Mar 30 04:25:11 2025: BS 1 completed
Sun Mar 30 04:25:16 2025: BS 2 completed
Sun Mar 30 04:25:21 2025: BS 3 completed
Sun Mar 30 04:25:31 2025: BS 1 completed
Sun Mar 30 04:25:36 2025: BS 2 completed
Sun Mar 30 04:25:41 2025: BS 3 completed
Sun Mar 30 04:25:51 2025: BS 1 completed
Sun Mar 30 04:25:56 2025: BS 2 completed
Sun Mar 30 04:26:01 2025: BS 3 completed
Sun Mar 30 04:26:10 2025: BS 1 completed
Sun Mar 30 04:26:15 2025: BS 2 completed
Sun Mar 30 04:26:20 2025: BS 3 completed
Sun Mar 30 04:26:30 2025: BS 1 completed
Sun Mar 30 04:26:35 2025: BS 2 completed
Sun Mar 30 04:26:40 2025: BS 3 completed
Sun Mar 30 04:26:50 2025: BS 1 completed
Sun Mar 30 04:26:55 2025: BS 2 completed
Sun Mar 30 04:27:00 2025: BS 3 completed
Sun Mar 30 04:27:10 2025: BS 1 completed
Sun Mar 30 04:27:15 2025: BS 2 completed
Sun Mar 30 04:27:19 2025: BS 3 completed
Sun Mar 30 04:27:29 2025: BS 1 completed
Sun Mar 30 04:27:34 2025: BS 2 completed
Sun Mar 30 04:27:39 2025: BS 3 completed
Sun Mar 30 04:27:49 2025: BS 1 completed
Sun Mar 30 04:27:54 2025: BS 2 completed
Sun Mar 30 04:27:59 2025: BS 3 completed
Sun Mar 30 04:28:09 2025: BS 1 completed
Sun Mar 30 04:28:14 2025: BS 2 completed
Sun Mar 30 04:28:19 2025: BS 3 completed
Sun Mar 30 04:28:28 2025: BS 1 completed
Sun Mar 30 04:28:33 2025: BS 2 completed
Sun Mar 30 04:28:38 2025: BS 3 completed
Sun Mar 30 04:28:48 2025: BS 1 completed
Sun Mar 30 04:28:53 2025: BS 2 completed
Sun Mar 30 04:28:58 2025: BS 3 completed
Sun Mar 30 04:29:08 2025: BS 1 completed
Sun Mar 30 04:29:13 2025: BS 2 completed
Sun Mar 30 04:29:18 2025: BS 3 completed
Sun Mar 30 04:29:28 2025: BS 1 completed
Sun Mar 30 04:29:33 2025: BS 2 completed
Sun Mar 30 04:29:37 2025: BS 3 completed
Sun Mar 30 04:29:47 2025: BS 1 completed
Sun Mar 30 04:29:52 2025: BS 2 completed
Sun Mar 30 04:29:57 2025: BS 3 completed
Sun Mar 30 04:30:07 2025: BS 1 completed
Sun Mar 30 04:30:12 2025: BS 2 completed
Sun Mar 30 04:30:17 2025: BS 3 completed
Sun Mar 30 04:30:27 2025: BS 1 completed
Sun Mar 30 04:30:32 2025: BS 2 completed
Sun Mar 30 04:30:37 2025: BS 3 completed
Sun Mar 30 04:30:46 2025: BS 1 completed
Sun Mar 30 04:30:51 2025: BS 2 completed
Sun Mar 30 04:30:56 2025: BS 3 completed
Sun Mar 30 04:31:06 2025: BS 1 completed
Sun Mar 30 04:31:11 2025: BS 2 completed
Sun Mar 30 04:31:16 2025: BS 3 completed
Sun Mar 30 04:31:26 2025: BS 1 completed
Sun Mar 30 04:31:31 2025: BS 2 completed
Sun Mar 30 04:31:36 2025: BS 3 completed
Sun Mar 30 04:31:46 2025: BS 1 completed
Sun Mar 30 04:31:51 2025: BS 2 completed
Sun Mar 30 04:31:55 2025: BS 3 completed
Sun Mar 30 04:32:05 2025: BS 1 completed
Sun Mar 30 04:32:10 2025: BS 2 completed
Sun Mar 30 04:32:15 2025: BS 3 completed
Sun Mar 30 04:32:25 2025: BS 1 completed
Sun Mar 30 04:32:30 2025: BS 2 completed
Sun Mar 30 04:32:35 2025: BS 3 completed
Sun Mar 30 04:32:45 2025: BS 1 completed
Sun Mar 30 04:32:50 2025: BS 2 completed
Sun Mar 30 04:32:55 2025: BS 3 completed
Sun Mar 30 04:33:05 2025: BS 1 completed
Sun Mar 30 04:33:09 2025: BS 2 completed
Sun Mar 30 04:33:14 2025: BS 3 completed
Sun Mar 30 04:33:24 2025: BS 1 completed
Sun Mar 30 04:33:29 2025: BS 2 completed
Sun Mar 30 04:33:34 2025: BS 3 completed
Sun Mar 30 04:33:44 2025: BS 1 completed
Sun Mar 30 04:33:49 2025: BS 2 completed
Sun Mar 30 04:33:54 2025: BS 3 completed
Sun Mar 30 04:34:04 2025: BS 1 completed
Sun Mar 30 04:34:09 2025: BS 2 completed
Sun Mar 30 04:34:14 2025: BS 3 completed
Sun Mar 30 04:34:23 2025: BS 1 completed
Sun Mar 30 04:34:28 2025: BS 2 completed
Sun Mar 30 04:34:33 2025: BS 3 completed
Sun Mar 30 04:34:43 2025: BS 1 completed
Sun Mar 30 04:34:48 2025: BS 2 completed
Sun Mar 30 04:34:53 2025: BS 3 completed
Sun Mar 30 04:35:03 2025: BS 1 completed
Sun Mar 30 04:35:08 2025: BS 2 completed
Sun Mar 30 04:35:13 2025: BS 3 completed
Sun Mar 30 04:35:23 2025: BS 1 completed
Sun Mar 30 04:35:27 2025: BS 2 completed
Sun Mar 30 04:35:32 2025: BS 3 completed
Sun Mar 30 04:35:42 2025: BS 1 completed
Sun Mar 30 04:35:47 2025: BS 2 completed
Sun Mar 30 04:35:52 2025: BS 3 completed
Sun Mar 30 04:36:02 2025: BS 1 completed
Sun Mar 30 04:36:07 2025: BS 2 completed
Sun Mar 30 04:36:12 2025: BS 3 completed
Sun Mar 30 04:36:22 2025: BS 1 completed
Sun Mar 30 04:36:27 2025: BS 2 completed
Sun Mar 30 04:36:32 2025: BS 3 completed
Sun Mar 30 04:36:41 2025: BS 1 completed
Sun Mar 30 04:36:46 2025: BS 2 completed
Sun Mar 30 04:36:51 2025: BS 3 completed
Sun Mar 30 04:37:01 2025: BS 1 completed
Sun Mar 30 04:37:06 2025: BS 2 completed
Sun Mar 30 04:37:11 2025: BS 3 completed
Sun Mar 30 04:37:21 2025: BS 1 completed
Sun Mar 30 04:37:26 2025: BS 2 completed
Sun Mar 30 04:37:31 2025: BS 3 completed
Sun Mar 30 04:37:41 2025: BS 1 completed
Sun Mar 30 04:37:46 2025: BS 2 completed
Sun Mar 30 04:37:50 2025: BS 3 completed
Sun Mar 30 04:38:00 2025: BS 1 completed
Sun Mar 30 04:38:05 2025: BS 2 completed
Sun Mar 30 04:38:10 2025: BS 3 completed
Sun Mar 30 04:38:20 2025: BS 1 completed
Sun Mar 30 04:38:25 2025: BS 2 completed
Sun Mar 30 04:38:30 2025: BS 3 completed
Sun Mar 30 04:38:40 2025: BS 1 completed
Sun Mar 30 04:38:45 2025: BS 2 completed
Sun Mar 30 04:38:50 2025: BS 3 completed
Sun Mar 30 04:39:00 2025: BS 1 completed
Sun Mar 30 04:39:04 2025: BS 2 completed
Sun Mar 30 04:39:09 2025: BS 3 completed
Sun Mar 30 04:39:19 2025: BS 1 completed
Sun Mar 30 04:39:24 2025: BS 2 completed
Sun Mar 30 04:39:29 2025: BS 3 completed
Sun Mar 30 04:39:39 2025: BS 1 completed
Sun Mar 30 04:39:44 2025: BS 2 completed
Sun Mar 30 04:39:49 2025: BS 3 completed
Sun Mar 30 04:39:59 2025: BS 1 completed
Sun Mar 30 04:40:04 2025: BS 2 completed
Sun Mar 30 04:40:09 2025: BS 3 completed
Sun Mar 30 04:40:18 2025: BS 1 completed
Sun Mar 30 04:40:23 2025: BS 2 completed
Sun Mar 30 04:40:28 2025: BS 3 completed
Sun Mar 30 04:40:38 2025: BS 1 completed
Sun Mar 30 04:40:43 2025: BS 2 completed
Sun Mar 30 04:40:48 2025: BS 3 completed
Sun Mar 30 04:40:58 2025: BS 1 completed
Sun Mar 30 04:41:03 2025: BS 2 completed
Sun Mar 30 04:41:08 2025: BS 3 completed
Sun Mar 30 04:41:18 2025: BS 1 completed
Sun Mar 30 04:41:23 2025: BS 2 completed
Sun Mar 30 04:41:27 2025: BS 3 completed
Sun Mar 30 04:41:37 2025: BS 1 completed
Sun Mar 30 04:41:42 2025: BS 2 completed
Sun Mar 30 04:41:47 2025: BS 3 completed
Sun Mar 30 04:41:57 2025: BS 1 completed
Sun Mar 30 04:42:02 2025: BS 2 completed
Sun Mar 30 04:42:07 2025: BS 3 completed
Sun Mar 30 04:42:17 2025: BS 1 completed
Sun Mar 30 04:42:22 2025: BS 2 completed
Sun Mar 30 04:42:27 2025: BS 3 completed
Sun Mar 30 04:42:37 2025: BS 1 completed
Sun Mar 30 04:42:41 2025: BS 2 completed
Sun Mar 30 04:42:46 2025: BS 3 completed
Sun Mar 30 04:42:56 2025: BS 1 completed
Sun Mar 30 04:43:01 2025: BS 2 completed
Sun Mar 30 04:43:06 2025: BS 3 completed
Sun Mar 30 04:43:16 2025: BS 1 completed
Sun Mar 30 04:43:21 2025: BS 2 completed
Sun Mar 30 04:43:26 2025: BS 3 completed
Sun Mar 30 04:43:36 2025: BS 1 completed
Sun Mar 30 04:43:41 2025: BS 2 completed
Sun Mar 30 04:43:46 2025: BS 3 completed
Sun Mar 30 04:43:55 2025: BS 1 completed
Sun Mar 30 04:44:00 2025: BS 2 completed
Sun Mar 30 04:44:05 2025: BS 3 completed
Sun Mar 30 04:44:15 2025: BS 1 completed
Sun Mar 30 04:44:20 2025: BS 2 completed
Sun Mar 30 04:44:25 2025: BS 3 completed
Sun Mar 30 04:44:35 2025: BS 1 completed
Sun Mar 30 04:44:40 2025: BS 2 completed
Sun Mar 30 04:44:45 2025: BS 3 completed
Sun Mar 30 04:44:55 2025: BS 1 completed
Sun Mar 30 04:45:00 2025: BS 2 completed
Sun Mar 30 04:45:04 2025: BS 3 completed
Sun Mar 30 04:45:14 2025: BS 1 completed
Sun Mar 30 04:45:19 2025: BS 2 completed
Sun Mar 30 04:45:24 2025: BS 3 completed
Sun Mar 30 04:45:34 2025: BS 1 completed
Sun Mar 30 04:45:39 2025: BS 2 completed
Sun Mar 30 04:45:44 2025: BS 3 completed
Sun Mar 30 04:45:54 2025: BS 1 completed
Sun Mar 30 04:45:59 2025: BS 2 completed
Sun Mar 30 04:46:04 2025: BS 3 completed
Sun Mar 30 04:46:14 2025: BS 1 completed
Sun Mar 30 04:46:18 2025: BS 2 completed
Sun Mar 30 04:46:23 2025: BS 3 completed
Sun Mar 30 04:46:33 2025: BS 1 completed
Sun Mar 30 04:46:38 2025: BS 2 completed
Sun Mar 30 04:46:43 2025: BS 3 completed
Sun Mar 30 04:46:53 2025: BS 1 completed
Sun Mar 30 04:46:58 2025: BS 2 completed
Sun Mar 30 04:47:03 2025: BS 3 completed
Sun Mar 30 04:47:13 2025: BS 1 completed
Sun Mar 30 04:47:18 2025: BS 2 completed
Sun Mar 30 04:47:23 2025: BS 3 completed
Sun Mar 30 04:47:32 2025: BS 1 completed
Sun Mar 30 04:47:37 2025: BS 2 completed
Sun Mar 30 04:47:42 2025: BS 3 completed
Sun Mar 30 04:47:52 2025: BS 1 completed
Sun Mar 30 04:47:57 2025: BS 2 completed
Sun Mar 30 04:48:02 2025: BS 3 completed
Sun Mar 30 04:48:12 2025: BS 1 completed
Sun Mar 30 04:48:17 2025: BS 2 completed
Sun Mar 30 04:48:22 2025: BS 3 completed
Sun Mar 30 04:48:32 2025: BS 1 completed
Sun Mar 30 04:48:37 2025: BS 2 completed
Sun Mar 30 04:48:42 2025: BS 3 completed
Sun Mar 30 04:48:51 2025: BS 1 completed
Sun Mar 30 04:48:56 2025: BS 2 completed
Sun Mar 30 04:49:01 2025: BS 3 completed
Sun Mar 30 04:49:11 2025: BS 1 completed
Sun Mar 30 04:49:16 2025: BS 2 completed
Sun Mar 30 04:49:21 2025: BS 3 completed
Sun Mar 30 04:49:31 2025: BS 1 completed
Sun Mar 30 04:49:36 2025: BS 2 completed
Sun Mar 30 04:49:41 2025: BS 3 completed
Sun Mar 30 04:49:51 2025: BS 1 completed
Sun Mar 30 04:49:56 2025: BS 2 completed
Sun Mar 30 04:50:00 2025: BS 3 completed
Sun Mar 30 04:50:10 2025: BS 1 completed
Sun Mar 30 04:50:15 2025: BS 2 completed
Sun Mar 30 04:50:20 2025: BS 3 completed
Sun Mar 30 04:50:30 2025: BS 1 completed
Sun Mar 30 04:50:35 2025: BS 2 completed
Sun Mar 30 04:50:40 2025: BS 3 completed
Sun Mar 30 04:50:50 2025: BS 1 completed
Sun Mar 30 04:50:55 2025: BS 2 completed
Sun Mar 30 04:51:00 2025: BS 3 completed
Sun Mar 30 04:51:10 2025: BS 1 completed
Sun Mar 30 04:51:14 2025: BS 2 completed
Sun Mar 30 04:51:19 2025: BS 3 completed
Sun Mar 30 04:51:29 2025: BS 1 completed
Sun Mar 30 04:51:34 2025: BS 2 completed
Sun Mar 30 04:51:39 2025: BS 3 completed
Sun Mar 30 04:51:49 2025: BS 1 completed
Sun Mar 30 04:51:54 2025: BS 2 completed
Sun Mar 30 04:51:59 2025: BS 3 completed
Sun Mar 30 04:52:09 2025: BS 1 completed
Sun Mar 30 04:52:14 2025: BS 2 completed
Sun Mar 30 04:52:19 2025: BS 3 completed
Sun Mar 30 04:52:28 2025: BS 1 completed
Sun Mar 30 04:52:33 2025: BS 2 completed
Sun Mar 30 04:52:38 2025: BS 3 completed
Sun Mar 30 04:52:48 2025: BS 1 completed
Sun Mar 30 04:52:53 2025: BS 2 completed
Sun Mar 30 04:52:58 2025: BS 3 completed
Sun Mar 30 04:53:08 2025: BS 1 completed
Sun Mar 30 04:53:13 2025: BS 2 completed
Sun Mar 30 04:53:18 2025: BS 3 completed
Sun Mar 30 04:53:28 2025: BS 1 completed
Sun Mar 30 04:53:33 2025: BS 2 completed
Sun Mar 30 04:53:38 2025: BS 3 completed
Sun Mar 30 04:53:47 2025: BS 1 completed
Sun Mar 30 04:53:52 2025: BS 2 completed
Sun Mar 30 04:53:57 2025: BS 3 completed
Sun Mar 30 04:54:07 2025: BS 1 completed
Sun Mar 30 04:54:12 2025: BS 2 completed
Sun Mar 30 04:54:17 2025: BS 3 completed
Sun Mar 30 04:54:27 2025: BS 1 completed
Sun Mar 30 04:54:32 2025: BS 2 completed
Sun Mar 30 04:54:37 2025: BS 3 completed
Sun Mar 30 04:54:47 2025: BS 1 completed
Sun Mar 30 04:54:52 2025: BS 2 completed
Sun Mar 30 04:54:57 2025: BS 3 completed
Sun Mar 30 04:55:06 2025: BS 1 completed
Sun Mar 30 04:55:11 2025: BS 2 completed
Sun Mar 30 04:55:16 2025: BS 3 completed
Sun Mar 30 04:55:26 2025: BS 1 completed
Sun Mar 30 04:55:31 2025: BS 2 completed
Sun Mar 30 04:55:36 2025: BS 3 completed
Sun Mar 30 04:55:46 2025: BS 1 completed
Sun Mar 30 04:55:51 2025: BS 2 completed
Sun Mar 30 04:55:56 2025: BS 3 completed
Sun Mar 30 04:56:06 2025: BS 1 completed
Sun Mar 30 04:56:11 2025: BS 2 completed
Sun Mar 30 04:56:15 2025: BS 3 completed
Sun Mar 30 04:56:25 2025: BS 1 completed
Sun Mar 30 04:56:30 2025: BS 2 completed
Sun Mar 30 04:56:35 2025: BS 3 completed
Sun Mar 30 04:56:45 2025: BS 1 completed
Sun Mar 30 04:56:50 2025: BS 2 completed
Sun Mar 30 04:56:55 2025: BS 3 completed
Sun Mar 30 04:57:05 2025: BS 1 completed
Sun Mar 30 04:57:10 2025: BS 2 completed
Sun Mar 30 04:57:15 2025: BS 3 completed
Sun Mar 30 04:57:25 2025: BS 1 completed
Sun Mar 30 04:57:30 2025: BS 2 completed
Sun Mar 30 04:57:34 2025: BS 3 completed
Sun Mar 30 04:57:44 2025: BS 1 completed
Sun Mar 30 04:57:49 2025: BS 2 completed
Sun Mar 30 04:57:54 2025: BS 3 completed
Sun Mar 30 04:58:04 2025: BS 1 completed
Sun Mar 30 04:58:09 2025: BS 2 completed
Sun Mar 30 04:58:14 2025: BS 3 completed
Sun Mar 30 04:58:24 2025: BS 1 completed
Sun Mar 30 04:58:29 2025: BS 2 completed
Sun Mar 30 04:58:34 2025: BS 3 completed
Sun Mar 30 04:58:44 2025: BS 1 completed
Sun Mar 30 04:58:48 2025: BS 2 completed
Sun Mar 30 04:58:53 2025: BS 3 completed
Sun Mar 30 04:59:03 2025: BS 1 completed
Sun Mar 30 04:59:08 2025: BS 2 completed
Sun Mar 30 04:59:13 2025: BS 3 completed
Sun Mar 30 04:59:23 2025: BS 1 completed
Sun Mar 30 04:59:28 2025: BS 2 completed
Sun Mar 30 04:59:33 2025: BS 3 completed
Sun Mar 30 04:59:43 2025: BS 1 completed
Sun Mar 30 04:59:48 2025: BS 2 completed
Sun Mar 30 04:59:53 2025: BS 3 completed
Sun Mar 30 05:00:03 2025: BS 1 completed
Sun Mar 30 05:00:07 2025: BS 2 completed
Sun Mar 30 05:00:12 2025: BS 3 completed
Sun Mar 30 05:00:22 2025: BS 1 completed
Sun Mar 30 05:00:27 2025: BS 2 completed
Sun Mar 30 05:00:32 2025: BS 3 completed
Sun Mar 30 05:00:42 2025: BS 1 completed
Sun Mar 30 05:00:47 2025: BS 2 completed
Sun Mar 30 05:00:52 2025: BS 3 completed
Sun Mar 30 05:01:02 2025: BS 1 completed
Sun Mar 30 05:01:07 2025: BS 2 completed
Sun Mar 30 05:01:12 2025: BS 3 completed
Sun Mar 30 05:01:21 2025: BS 1 completed
Sun Mar 30 05:01:26 2025: BS 2 completed
Sun Mar 30 05:01:31 2025: BS 3 completed
Sun Mar 30 05:01:41 2025: BS 1 completed
Sun Mar 30 05:01:46 2025: BS 2 completed
Sun Mar 30 05:01:51 2025: BS 3 completed
Sun Mar 30 05:02:01 2025: BS 1 completed
Sun Mar 30 05:02:06 2025: BS 2 completed
Sun Mar 30 05:02:11 2025: BS 3 completed
Sun Mar 30 05:02:21 2025: BS 1 completed
Sun Mar 30 05:02:26 2025: BS 2 completed
Sun Mar 30 05:02:31 2025: BS 3 completed
Sun Mar 30 05:02:40 2025: BS 1 completed
Sun Mar 30 05:02:45 2025: BS 2 completed
Sun Mar 30 05:02:50 2025: BS 3 completed
Sun Mar 30 05:03:00 2025: BS 1 completed
Sun Mar 30 05:03:05 2025: BS 2 completed
Sun Mar 30 05:03:10 2025: BS 3 completed
Sun Mar 30 05:03:20 2025: BS 1 completed
Sun Mar 30 05:03:25 2025: BS 2 completed
Sun Mar 30 05:03:30 2025: BS 3 completed
Sun Mar 30 05:03:40 2025: BS 1 completed
Sun Mar 30 05:03:45 2025: BS 2 completed
Sun Mar 30 05:03:50 2025: BS 3 completed
Sun Mar 30 05:03:59 2025: BS 1 completed
Sun Mar 30 05:04:04 2025: BS 2 completed
Sun Mar 30 05:04:09 2025: BS 3 completed
Sun Mar 30 05:04:19 2025: BS 1 completed
Sun Mar 30 05:04:24 2025: BS 2 completed
Sun Mar 30 05:04:29 2025: BS 3 completed
Sun Mar 30 05:04:39 2025: BS 1 completed
Sun Mar 30 05:04:44 2025: BS 2 completed
Sun Mar 30 05:04:49 2025: BS 3 completed
Sun Mar 30 05:04:59 2025: BS 1 completed
Sun Mar 30 05:05:04 2025: BS 2 completed
Sun Mar 30 05:05:09 2025: BS 3 completed
Sun Mar 30 05:05:18 2025: BS 1 completed
Sun Mar 30 05:05:23 2025: BS 2 completed
Sun Mar 30 05:05:28 2025: BS 3 completed
Sun Mar 30 05:05:38 2025: BS 1 completed
Sun Mar 30 05:05:43 2025: BS 2 completed
Sun Mar 30 05:05:48 2025: BS 3 completed
Sun Mar 30 05:05:58 2025: BS 1 completed
Sun Mar 30 05:06:03 2025: BS 2 completed
Sun Mar 30 05:06:08 2025: BS 3 completed
Sun Mar 30 05:06:18 2025: BS 1 completed
Sun Mar 30 05:06:23 2025: BS 2 completed
Sun Mar 30 05:06:28 2025: BS 3 completed
Sun Mar 30 05:06:37 2025: BS 1 completed
Sun Mar 30 05:06:42 2025: BS 2 completed
Sun Mar 30 05:06:47 2025: BS 3 completed
Sun Mar 30 05:06:57 2025: BS 1 completed
Sun Mar 30 05:07:02 2025: BS 2 completed
Sun Mar 30 05:07:07 2025: BS 3 completed
Sun Mar 30 05:07:17 2025: BS 1 completed
Sun Mar 30 05:07:22 2025: BS 2 completed
Sun Mar 30 05:07:27 2025: BS 3 completed
Sun Mar 30 05:07:37 2025: BS 1 completed
Sun Mar 30 05:07:42 2025: BS 2 completed
Sun Mar 30 05:07:47 2025: BS 3 completed
Sun Mar 30 05:07:56 2025: BS 1 completed
Sun Mar 30 05:08:01 2025: BS 2 completed
Sun Mar 30 05:08:06 2025: BS 3 completed
Sun Mar 30 05:08:16 2025: BS 1 completed
Sun Mar 30 05:08:21 2025: BS 2 completed
Sun Mar 30 05:08:26 2025: BS 3 completed
Sun Mar 30 05:08:36 2025: BS 1 completed
Sun Mar 30 05:08:41 2025: BS 2 completed
Sun Mar 30 05:08:46 2025: BS 3 completed
Sun Mar 30 05:08:56 2025: BS 1 completed
Sun Mar 30 05:09:01 2025: BS 2 completed
Sun Mar 30 05:09:06 2025: BS 3 completed
Sun Mar 30 05:09:15 2025: BS 1 completed
Sun Mar 30 05:09:20 2025: BS 2 completed
Sun Mar 30 05:09:25 2025: BS 3 completed
Sun Mar 30 05:09:35 2025: BS 1 completed
Sun Mar 30 05:09:40 2025: BS 2 completed
Sun Mar 30 05:09:45 2025: BS 3 completed
Sun Mar 30 05:09:55 2025: BS 1 completed
Sun Mar 30 05:10:00 2025: BS 2 completed
Sun Mar 30 05:10:05 2025: BS 3 completed
Sun Mar 30 05:10:15 2025: BS 1 completed
Sun Mar 30 05:10:20 2025: BS 2 completed
Sun Mar 30 05:10:25 2025: BS 3 completed
Sun Mar 30 05:10:34 2025: BS 1 completed
Sun Mar 30 05:10:39 2025: BS 2 completed
Sun Mar 30 05:10:44 2025: BS 3 completed
Sun Mar 30 05:10:54 2025: BS 1 completed
Sun Mar 30 05:10:59 2025: BS 2 completed
Sun Mar 30 05:11:04 2025: BS 3 completed
Sun Mar 30 05:11:14 2025: BS 1 completed
Sun Mar 30 05:11:19 2025: BS 2 completed
Sun Mar 30 05:11:24 2025: BS 3 completed
Sun Mar 30 05:11:34 2025: BS 1 completed
Sun Mar 30 05:11:39 2025: BS 2 completed
Sun Mar 30 05:11:44 2025: BS 3 completed
Sun Mar 30 05:11:53 2025: BS 1 completed
Sun Mar 30 05:11:58 2025: BS 2 completed
Sun Mar 30 05:12:03 2025: BS 3 completed
Sun Mar 30 05:12:13 2025: BS 1 completed
Sun Mar 30 05:12:18 2025: BS 2 completed
Sun Mar 30 05:12:23 2025: BS 3 completed
Sun Mar 30 05:12:33 2025: BS 1 completed
Sun Mar 30 05:12:38 2025: BS 2 completed
Sun Mar 30 05:12:43 2025: BS 3 completed
Sun Mar 30 05:12:53 2025: BS 1 completed
Sun Mar 30 05:12:58 2025: BS 2 completed
Sun Mar 30 05:13:03 2025: BS 3 completed
Sun Mar 30 05:13:12 2025: BS 1 completed
Sun Mar 30 05:13:17 2025: BS 2 completed
Sun Mar 30 05:13:22 2025: BS 3 completed
Sun Mar 30 05:13:32 2025: BS 1 completed
Sun Mar 30 05:13:37 2025: BS 2 completed
Sun Mar 30 05:13:42 2025: BS 3 completed
Sun Mar 30 05:13:52 2025: BS 1 completed
Sun Mar 30 05:13:57 2025: BS 2 completed
Sun Mar 30 05:14:02 2025: BS 3 completed
Sun Mar 30 05:14:12 2025: BS 1 completed
Sun Mar 30 05:14:17 2025: BS 2 completed
Sun Mar 30 05:14:22 2025: BS 3 completed
Sun Mar 30 05:14:31 2025: BS 1 completed
Sun Mar 30 05:14:36 2025: BS 2 completed
Sun Mar 30 05:14:41 2025: BS 3 completed
Sun Mar 30 05:14:51 2025: BS 1 completed
Sun Mar 30 05:14:56 2025: BS 2 completed
Sun Mar 30 05:15:01 2025: BS 3 completed
Sun Mar 30 05:15:11 2025: BS 1 completed
Sun Mar 30 05:15:16 2025: BS 2 completed
Sun Mar 30 05:15:21 2025: BS 3 completed
Sun Mar 30 05:15:31 2025: BS 1 completed
Sun Mar 30 05:15:36 2025: BS 2 completed
Sun Mar 30 05:15:41 2025: BS 3 completed
Sun Mar 30 05:15:50 2025: BS 1 completed
Sun Mar 30 05:15:55 2025: BS 2 completed
Sun Mar 30 05:16:00 2025: BS 3 completed
Sun Mar 30 05:16:10 2025: BS 1 completed
Sun Mar 30 05:16:15 2025: BS 2 completed
Sun Mar 30 05:16:20 2025: BS 3 completed
Sun Mar 30 05:16:30 2025: BS 1 completed
Sun Mar 30 05:16:35 2025: BS 2 completed
Sun Mar 30 05:16:40 2025: BS 3 completed
Sun Mar 30 05:16:50 2025: BS 1 completed
Sun Mar 30 05:16:55 2025: BS 2 completed
Sun Mar 30 05:17:00 2025: BS 3 completed
Sun Mar 30 05:17:09 2025: BS 1 completed
Sun Mar 30 05:17:14 2025: BS 2 completed
Sun Mar 30 05:17:19 2025: BS 3 completed
Sun Mar 30 05:17:29 2025: BS 1 completed
Sun Mar 30 05:17:34 2025: BS 2 completed
Sun Mar 30 05:17:39 2025: BS 3 completed
Sun Mar 30 05:17:49 2025: BS 1 completed
Sun Mar 30 05:17:54 2025: BS 2 completed
Sun Mar 30 05:17:59 2025: BS 3 completed
Sun Mar 30 05:18:09 2025: BS 1 completed
Sun Mar 30 05:18:14 2025: BS 2 completed
Sun Mar 30 05:18:19 2025: BS 3 completed
Sun Mar 30 05:18:28 2025: BS 1 completed
Sun Mar 30 05:18:33 2025: BS 2 completed
Sun Mar 30 05:18:38 2025: BS 3 completed
Sun Mar 30 05:18:48 2025: BS 1 completed
Sun Mar 30 05:18:53 2025: BS 2 completed
Sun Mar 30 05:18:58 2025: BS 3 completed
Sun Mar 30 05:19:08 2025: BS 1 completed
Sun Mar 30 05:19:13 2025: BS 2 completed
Sun Mar 30 05:19:18 2025: BS 3 completed
Sun Mar 30 05:19:28 2025: BS 1 completed
Sun Mar 30 05:19:33 2025: BS 2 completed
Sun Mar 30 05:19:38 2025: BS 3 completed
Sun Mar 30 05:19:48 2025: BS 1 completed
Sun Mar 30 05:19:52 2025: BS 2 completed
Sun Mar 30 05:19:57 2025: BS 3 completed
Sun Mar 30 05:20:07 2025: BS 1 completed
Sun Mar 30 05:20:12 2025: BS 2 completed
Sun Mar 30 05:20:17 2025: BS 3 completed
Sun Mar 30 05:20:27 2025: BS 1 completed
Sun Mar 30 05:20:32 2025: BS 2 completed
Sun Mar 30 05:20:37 2025: BS 3 completed
Sun Mar 30 05:20:47 2025: BS 1 completed
Sun Mar 30 05:20:52 2025: BS 2 completed
Sun Mar 30 05:20:57 2025: BS 3 completed
Sun Mar 30 05:21:07 2025: BS 1 completed
Sun Mar 30 05:21:12 2025: BS 2 completed
Sun Mar 30 05:21:16 2025: BS 3 completed
Sun Mar 30 05:21:26 2025: BS 1 completed
Sun Mar 30 05:21:31 2025: BS 2 completed
Sun Mar 30 05:21:36 2025: BS 3 completed
Sun Mar 30 05:21:46 2025: BS 1 completed
Sun Mar 30 05:21:51 2025: BS 2 completed
Sun Mar 30 05:21:56 2025: BS 3 completed
Sun Mar 30 05:22:06 2025: BS 1 completed
Sun Mar 30 05:22:11 2025: BS 2 completed
Sun Mar 30 05:22:16 2025: BS 3 completed
Sun Mar 30 05:22:26 2025: BS 1 completed
Sun Mar 30 05:22:31 2025: BS 2 completed
Sun Mar 30 05:22:35 2025: BS 3 completed
Sun Mar 30 05:22:45 2025: BS 1 completed
Sun Mar 30 05:22:50 2025: BS 2 completed
Sun Mar 30 05:22:55 2025: BS 3 completed
Sun Mar 30 05:23:05 2025: BS 1 completed
Sun Mar 30 05:23:10 2025: BS 2 completed
Sun Mar 30 05:23:15 2025: BS 3 completed
Sun Mar 30 05:23:25 2025: BS 1 completed
Sun Mar 30 05:23:30 2025: BS 2 completed
Sun Mar 30 05:23:35 2025: BS 3 completed
Sun Mar 30 05:23:45 2025: BS 1 completed
Sun Mar 30 05:23:50 2025: BS 2 completed
Sun Mar 30 05:23:55 2025: BS 3 completed
Sun Mar 30 05:24:04 2025: BS 1 completed
Sun Mar 30 05:24:09 2025: BS 2 completed
Sun Mar 30 05:24:14 2025: BS 3 completed
Sun Mar 30 05:24:24 2025: BS 1 completed
Sun Mar 30 05:24:29 2025: BS 2 completed
Sun Mar 30 05:24:34 2025: BS 3 completed
Sun Mar 30 05:24:44 2025: BS 1 completed
Sun Mar 30 05:24:49 2025: BS 2 completed
Sun Mar 30 05:24:54 2025: BS 3 completed
Sun Mar 30 05:25:04 2025: BS 1 completed
Sun Mar 30 05:25:09 2025: BS 2 completed
Sun Mar 30 05:25:14 2025: BS 3 completed
Sun Mar 30 05:25:23 2025: BS 1 completed
Sun Mar 30 05:25:28 2025: BS 2 completed
Sun Mar 30 05:25:33 2025: BS 3 completed
Sun Mar 30 05:25:43 2025: BS 1 completed
Sun Mar 30 05:25:48 2025: BS 2 completed
Sun Mar 30 05:25:53 2025: BS 3 completed
Sun Mar 30 05:26:03 2025: BS 1 completed
Sun Mar 30 05:26:08 2025: BS 2 completed
Sun Mar 30 05:26:13 2025: BS 3 completed
Sun Mar 30 05:26:23 2025: BS 1 completed
Sun Mar 30 05:26:28 2025: BS 2 completed
Sun Mar 30 05:26:33 2025: BS 3 completed
Sun Mar 30 05:26:43 2025: BS 1 completed
Sun Mar 30 05:26:47 2025: BS 2 completed
Sun Mar 30 05:26:52 2025: BS 3 completed
Sun Mar 30 05:27:02 2025: BS 1 completed
Sun Mar 30 05:27:07 2025: BS 2 completed
Sun Mar 30 05:27:12 2025: BS 3 completed
Sun Mar 30 05:27:22 2025: BS 1 completed
Sun Mar 30 05:27:27 2025: BS 2 completed
Sun Mar 30 05:27:32 2025: BS 3 completed
Sun Mar 30 05:27:42 2025: BS 1 completed
Sun Mar 30 05:27:47 2025: BS 2 completed
Sun Mar 30 05:27:52 2025: BS 3 completed
Sun Mar 30 05:28:02 2025: BS 1 completed
Sun Mar 30 05:28:07 2025: BS 2 completed
Sun Mar 30 05:28:11 2025: BS 3 completed
Sun Mar 30 05:28:21 2025: BS 1 completed
Sun Mar 30 05:28:26 2025: BS 2 completed
Sun Mar 30 05:28:31 2025: BS 3 completed
Sun Mar 30 05:28:41 2025: BS 1 completed
Sun Mar 30 05:28:46 2025: BS 2 completed
Sun Mar 30 05:28:51 2025: BS 3 completed
Sun Mar 30 05:29:01 2025: BS 1 completed
Sun Mar 30 05:29:06 2025: BS 2 completed
Sun Mar 30 05:29:11 2025: BS 3 completed
Sun Mar 30 05:29:21 2025: BS 1 completed
Sun Mar 30 05:29:26 2025: BS 2 completed
Sun Mar 30 05:29:31 2025: BS 3 completed
Sun Mar 30 05:29:40 2025: BS 1 completed
Sun Mar 30 05:29:45 2025: BS 2 completed
Sun Mar 30 05:29:50 2025: BS 3 completed
Sun Mar 30 05:30:00 2025: BS 1 completed
Sun Mar 30 05:30:05 2025: BS 2 completed
Sun Mar 30 05:30:10 2025: BS 3 completed
Sun Mar 30 05:30:20 2025: BS 1 completed
Sun Mar 30 05:30:25 2025: BS 2 completed
Sun Mar 30 05:30:30 2025: BS 3 completed
Sun Mar 30 05:30:40 2025: BS 1 completed
Sun Mar 30 05:30:45 2025: BS 2 completed
Sun Mar 30 05:30:50 2025: BS 3 completed
Sun Mar 30 05:30:59 2025: BS 1 completed
Sun Mar 30 05:31:04 2025: BS 2 completed
Sun Mar 30 05:31:09 2025: BS 3 completed
Sun Mar 30 05:31:19 2025: BS 1 completed
Sun Mar 30 05:31:24 2025: BS 2 completed
Sun Mar 30 05:31:29 2025: BS 3 completed
Sun Mar 30 05:31:39 2025: BS 1 completed
Sun Mar 30 05:31:44 2025: BS 2 completed
Sun Mar 30 05:31:49 2025: BS 3 completed
Sun Mar 30 05:31:59 2025: BS 1 completed
Sun Mar 30 05:32:04 2025: BS 2 completed
Sun Mar 30 05:32:09 2025: BS 3 completed
Sun Mar 30 05:32:19 2025: BS 1 completed
Sun Mar 30 05:32:23 2025: BS 2 completed
Sun Mar 30 05:32:28 2025: BS 3 completed
Sun Mar 30 05:32:38 2025: BS 1 completed
Sun Mar 30 05:32:43 2025: BS 2 completed
Sun Mar 30 05:32:48 2025: BS 3 completed
Sun Mar 30 05:32:58 2025: BS 1 completed
Sun Mar 30 05:33:03 2025: BS 2 completed
Sun Mar 30 05:33:08 2025: BS 3 completed
Sun Mar 30 05:33:18 2025: BS 1 completed
Sun Mar 30 05:33:23 2025: BS 2 completed
Sun Mar 30 05:33:28 2025: BS 3 completed
Sun Mar 30 05:33:38 2025: BS 1 completed
Sun Mar 30 05:33:43 2025: BS 2 completed
Sun Mar 30 05:33:47 2025: BS 3 completed
Sun Mar 30 05:33:57 2025: BS 1 completed
Sun Mar 30 05:34:02 2025: BS 2 completed
Sun Mar 30 05:34:07 2025: BS 3 completed
Sun Mar 30 05:34:17 2025: BS 1 completed
Sun Mar 30 05:34:22 2025: BS 2 completed
Sun Mar 30 05:34:27 2025: BS 3 completed
Sun Mar 30 05:34:37 2025: BS 1 completed
Sun Mar 30 05:34:42 2025: BS 2 completed
Sun Mar 30 05:34:47 2025: BS 3 completed
Sun Mar 30 05:34:57 2025: BS 1 completed
Sun Mar 30 05:35:02 2025: BS 2 completed
Sun Mar 30 05:35:07 2025: BS 3 completed
Sun Mar 30 05:35:16 2025: BS 1 completed
Sun Mar 30 05:35:21 2025: BS 2 completed
Sun Mar 30 05:35:26 2025: BS 3 completed
Sun Mar 30 05:35:36 2025: BS 1 completed
Sun Mar 30 05:35:41 2025: BS 2 completed
Sun Mar 30 05:35:46 2025: BS 3 completed
Sun Mar 30 05:35:56 2025: BS 1 completed
Sun Mar 30 05:36:01 2025: BS 2 completed
Sun Mar 30 05:36:06 2025: BS 3 completed
Sun Mar 30 05:36:16 2025: BS 1 completed
Sun Mar 30 05:36:21 2025: BS 2 completed
Sun Mar 30 05:36:26 2025: BS 3 completed
Sun Mar 30 05:36:36 2025: BS 1 completed
Sun Mar 30 05:36:40 2025: BS 2 completed
Sun Mar 30 05:36:45 2025: BS 3 completed
Sun Mar 30 05:36:55 2025: BS 1 completed
Sun Mar 30 05:37:00 2025: BS 2 completed
Sun Mar 30 05:37:05 2025: BS 3 completed
Sun Mar 30 05:37:15 2025: BS 1 completed
Sun Mar 30 05:37:20 2025: BS 2 completed
Sun Mar 30 05:37:25 2025: BS 3 completed
Sun Mar 30 05:37:35 2025: BS 1 completed
Sun Mar 30 05:37:40 2025: BS 2 completed
Sun Mar 30 05:37:45 2025: BS 3 completed
Sun Mar 30 05:37:55 2025: BS 1 completed
Sun Mar 30 05:38:00 2025: BS 2 completed
Sun Mar 30 05:38:05 2025: BS 3 completed
Sun Mar 30 05:38:14 2025: BS 1 completed
Sun Mar 30 05:38:19 2025: BS 2 completed
Sun Mar 30 05:38:24 2025: BS 3 completed
Sun Mar 30 05:38:34 2025: BS 1 completed
Sun Mar 30 05:38:39 2025: BS 2 completed
Sun Mar 30 05:38:44 2025: BS 3 completed
Sun Mar 30 05:38:54 2025: BS 1 completed
Sun Mar 30 05:38:59 2025: BS 2 completed
Sun Mar 30 05:39:04 2025: BS 3 completed
Sun Mar 30 05:39:14 2025: BS 1 completed
Sun Mar 30 05:39:19 2025: BS 2 completed
Sun Mar 30 05:39:24 2025: BS 3 completed
Sun Mar 30 05:39:34 2025: BS 1 completed
Sun Mar 30 05:39:38 2025: BS 2 completed
Sun Mar 30 05:39:43 2025: BS 3 completed
Sun Mar 30 05:39:53 2025: BS 1 completed
Sun Mar 30 05:39:58 2025: BS 2 completed
Sun Mar 30 05:40:03 2025: BS 3 completed
Sun Mar 30 05:40:13 2025: BS 1 completed
Sun Mar 30 05:40:18 2025: BS 2 completed
Sun Mar 30 05:40:23 2025: BS 3 completed
Sun Mar 30 05:40:33 2025: BS 1 completed
Sun Mar 30 05:40:38 2025: BS 2 completed
Sun Mar 30 05:40:43 2025: BS 3 completed
Sun Mar 30 05:40:53 2025: BS 1 completed
Sun Mar 30 05:40:58 2025: BS 2 completed
Sun Mar 30 05:41:02 2025: BS 3 completed
Sun Mar 30 05:41:12 2025: BS 1 completed
Sun Mar 30 05:41:17 2025: BS 2 completed
Sun Mar 30 05:41:22 2025: BS 3 completed
Sun Mar 30 05:41:32 2025: BS 1 completed
Sun Mar 30 05:41:37 2025: BS 2 completed
Sun Mar 30 05:41:42 2025: BS 3 completed
Sun Mar 30 05:41:52 2025: BS 1 completed
Sun Mar 30 05:41:57 2025: BS 2 completed
Sun Mar 30 05:42:02 2025: BS 3 completed
Sun Mar 30 05:42:12 2025: BS 1 completed
Sun Mar 30 05:42:17 2025: BS 2 completed
Sun Mar 30 05:42:22 2025: BS 3 completed
Sun Mar 30 05:42:31 2025: BS 1 completed
Sun Mar 30 05:42:36 2025: BS 2 completed
Sun Mar 30 05:42:41 2025: BS 3 completed
Sun Mar 30 05:42:51 2025: BS 1 completed
Sun Mar 30 05:42:56 2025: BS 2 completed
Sun Mar 30 05:43:01 2025: BS 3 completed
Sun Mar 30 05:43:11 2025: BS 1 completed
Sun Mar 30 05:43:16 2025: BS 2 completed
Sun Mar 30 05:43:21 2025: BS 3 completed
Sun Mar 30 05:43:31 2025: BS 1 completed
Sun Mar 30 05:43:36 2025: BS 2 completed
Sun Mar 30 05:43:41 2025: BS 3 completed
Sun Mar 30 05:43:51 2025: BS 1 completed
Sun Mar 30 05:43:56 2025: BS 2 completed
Sun Mar 30 05:44:00 2025: BS 3 completed
Sun Mar 30 05:44:10 2025: BS 1 completed
Sun Mar 30 05:44:15 2025: BS 2 completed
Sun Mar 30 05:44:20 2025: BS 3 completed
Sun Mar 30 05:44:30 2025: BS 1 completed
Sun Mar 30 05:44:35 2025: BS 2 completed
Sun Mar 30 05:44:40 2025: BS 3 completed
Sun Mar 30 05:44:50 2025: BS 1 completed
Sun Mar 30 05:44:55 2025: BS 2 completed
Sun Mar 30 05:45:00 2025: BS 3 completed
Sun Mar 30 05:45:10 2025: BS 1 completed
Sun Mar 30 05:45:15 2025: BS 2 completed
Sun Mar 30 05:45:20 2025: BS 3 completed
Sun Mar 30 05:45:29 2025: BS 1 completed
Sun Mar 30 05:45:34 2025: BS 2 completed
Sun Mar 30 05:45:39 2025: BS 3 completed
Sun Mar 30 05:45:49 2025: BS 1 completed
Sun Mar 30 05:45:54 2025: BS 2 completed
Sun Mar 30 05:45:59 2025: BS 3 completed
Sun Mar 30 05:46:09 2025: BS 1 completed
Sun Mar 30 05:46:14 2025: BS 2 completed
Sun Mar 30 05:46:19 2025: BS 3 completed
Sun Mar 30 05:46:29 2025: BS 1 completed
Sun Mar 30 05:46:34 2025: BS 2 completed
Sun Mar 30 05:46:39 2025: BS 3 completed
Sun Mar 30 05:46:49 2025: BS 1 completed
Sun Mar 30 05:46:54 2025: BS 2 completed
Sun Mar 30 05:46:58 2025: BS 3 completed
Sun Mar 30 05:47:08 2025: BS 1 completed
Sun Mar 30 05:47:13 2025: BS 2 completed
Sun Mar 30 05:47:18 2025: BS 3 completed
Sun Mar 30 05:47:28 2025: BS 1 completed
Sun Mar 30 05:47:33 2025: BS 2 completed
Sun Mar 30 05:47:38 2025: BS 3 completed
Sun Mar 30 05:47:48 2025: BS 1 completed
Sun Mar 30 05:47:53 2025: BS 2 completed
Sun Mar 30 05:47:58 2025: BS 3 completed
Sun Mar 30 05:48:08 2025: BS 1 completed
Sun Mar 30 05:48:13 2025: BS 2 completed
Sun Mar 30 05:48:18 2025: BS 3 completed
Sun Mar 30 05:48:28 2025: BS 1 completed
Sun Mar 30 05:48:32 2025: BS 2 completed
Sun Mar 30 05:48:37 2025: BS 3 completed
Sun Mar 30 05:48:47 2025: BS 1 completed
Sun Mar 30 05:48:52 2025: BS 2 completed
Sun Mar 30 05:48:57 2025: BS 3 completed
Sun Mar 30 05:49:07 2025: BS 1 completed
Sun Mar 30 05:49:12 2025: BS 2 completed
Sun Mar 30 05:49:17 2025: BS 3 completed
Sun Mar 30 05:49:27 2025: BS 1 completed
Sun Mar 30 05:49:32 2025: BS 2 completed
Sun Mar 30 05:49:37 2025: BS 3 completed
Sun Mar 30 05:49:47 2025: BS 1 completed
Sun Mar 30 05:49:52 2025: BS 2 completed
Sun Mar 30 05:49:57 2025: BS 3 completed
Sun Mar 30 05:50:06 2025: BS 1 completed
Sun Mar 30 05:50:11 2025: BS 2 completed
Sun Mar 30 05:50:16 2025: BS 3 completed
Sun Mar 30 05:50:26 2025: BS 1 completed
Sun Mar 30 05:50:31 2025: BS 2 completed
Sun Mar 30 05:50:36 2025: BS 3 completed
Sun Mar 30 05:50:46 2025: BS 1 completed
Sun Mar 30 05:50:51 2025: BS 2 completed
Sun Mar 30 05:50:56 2025: BS 3 completed
Sun Mar 30 05:51:06 2025: BS 1 completed
Sun Mar 30 05:51:11 2025: BS 2 completed
Sun Mar 30 05:51:16 2025: BS 3 completed
Sun Mar 30 05:51:26 2025: BS 1 completed
Sun Mar 30 05:51:30 2025: BS 2 completed
Sun Mar 30 05:51:35 2025: BS 3 completed
Sun Mar 30 05:51:45 2025: BS 1 completed
Sun Mar 30 05:51:50 2025: BS 2 completed
Sun Mar 30 05:51:55 2025: BS 3 completed
Sun Mar 30 05:52:05 2025: BS 1 completed
Sun Mar 30 05:52:10 2025: BS 2 completed
Sun Mar 30 05:52:15 2025: BS 3 completed
Sun Mar 30 05:52:25 2025: BS 1 completed
Sun Mar 30 05:52:30 2025: BS 2 completed
Sun Mar 30 05:52:35 2025: BS 3 completed
Sun Mar 30 05:52:45 2025: BS 1 completed
Sun Mar 30 05:52:50 2025: BS 2 completed
Sun Mar 30 05:52:55 2025: BS 3 completed
Sun Mar 30 05:53:04 2025: BS 1 completed
Sun Mar 30 05:53:09 2025: BS 2 completed
Sun Mar 30 05:53:14 2025: BS 3 completed
Sun Mar 30 05:53:24 2025: BS 1 completed
Sun Mar 30 05:53:29 2025: BS 2 completed
Sun Mar 30 05:53:34 2025: BS 3 completed
Sun Mar 30 05:53:44 2025: BS 1 completed
Sun Mar 30 05:53:49 2025: BS 2 completed
Sun Mar 30 05:53:54 2025: BS 3 completed
Sun Mar 30 05:54:04 2025: BS 1 completed
Sun Mar 30 05:54:09 2025: BS 2 completed
Sun Mar 30 05:54:14 2025: BS 3 completed
Sun Mar 30 05:54:24 2025: BS 1 completed
Sun Mar 30 05:54:29 2025: BS 2 completed
Sun Mar 30 05:54:34 2025: BS 3 completed
Sun Mar 30 05:54:43 2025: BS 1 completed
Sun Mar 30 05:54:48 2025: BS 2 completed
Sun Mar 30 05:54:53 2025: BS 3 completed
Sun Mar 30 05:55:03 2025: BS 1 completed
Sun Mar 30 05:55:08 2025: BS 2 completed
Sun Mar 30 05:55:13 2025: BS 3 completed
Sun Mar 30 05:55:23 2025: BS 1 completed
Sun Mar 30 05:55:28 2025: BS 2 completed
Sun Mar 30 05:55:33 2025: BS 3 completed
Sun Mar 30 05:55:43 2025: BS 1 completed
Sun Mar 30 05:55:48 2025: BS 2 completed
Sun Mar 30 05:55:53 2025: BS 3 completed
Sun Mar 30 05:56:03 2025: BS 1 completed
Sun Mar 30 05:56:07 2025: BS 2 completed
Sun Mar 30 05:56:12 2025: BS 3 completed
Sun Mar 30 05:56:22 2025: BS 1 completed
Sun Mar 30 05:56:27 2025: BS 2 completed
Sun Mar 30 05:56:32 2025: BS 3 completed
Sun Mar 30 05:56:42 2025: BS 1 completed
Sun Mar 30 05:56:47 2025: BS 2 completed
Sun Mar 30 05:56:52 2025: BS 3 completed
Sun Mar 30 05:57:02 2025: BS 1 completed
Sun Mar 30 05:57:07 2025: BS 2 completed
Sun Mar 30 05:57:12 2025: BS 3 completed
Sun Mar 30 05:57:22 2025: BS 1 completed
Sun Mar 30 05:57:27 2025: BS 2 completed
Sun Mar 30 05:57:32 2025: BS 3 completed
Sun Mar 30 05:57:41 2025: BS 1 completed
Sun Mar 30 05:57:46 2025: BS 2 completed
Sun Mar 30 05:57:51 2025: BS 3 completed
Sun Mar 30 05:58:01 2025: BS 1 completed
Sun Mar 30 05:58:06 2025: BS 2 completed
Sun Mar 30 05:58:11 2025: BS 3 completed
Sun Mar 30 05:58:21 2025: BS 1 completed
Sun Mar 30 05:58:26 2025: BS 2 completed
Sun Mar 30 05:58:31 2025: BS 3 completed
Sun Mar 30 05:58:41 2025: BS 1 completed
Sun Mar 30 05:58:46 2025: BS 2 completed
Sun Mar 30 05:58:51 2025: BS 3 completed
Sun Mar 30 05:59:01 2025: BS 1 completed
Sun Mar 30 05:59:06 2025: BS 2 completed
Sun Mar 30 05:59:11 2025: BS 3 completed
Sun Mar 30 05:59:20 2025: BS 1 completed
Sun Mar 30 05:59:25 2025: BS 2 completed
Sun Mar 30 05:59:30 2025: BS 3 completed
Sun Mar 30 05:59:40 2025: BS 1 completed
Sun Mar 30 05:59:45 2025: BS 2 completed
Sun Mar 30 05:59:50 2025: BS 3 completed
Sun Mar 30 06:00:00 2025: BS 1 completed
Sun Mar 30 06:00:05 2025: BS 2 completed
Sun Mar 30 06:00:10 2025: BS 3 completed
Sun Mar 30 06:00:20 2025: BS 1 completed
Sun Mar 30 06:00:25 2025: BS 2 completed
Sun Mar 30 06:00:30 2025: BS 3 completed
Sun Mar 30 06:00:40 2025: BS 1 completed
Sun Mar 30 06:00:45 2025: BS 2 completed
Sun Mar 30 06:00:49 2025: BS 3 completed
Sun Mar 30 06:00:59 2025: BS 1 completed
Sun Mar 30 06:01:04 2025: BS 2 completed
Sun Mar 30 06:01:09 2025: BS 3 completed
Sun Mar 30 06:01:19 2025: BS 1 completed
Sun Mar 30 06:01:24 2025: BS 2 completed
Sun Mar 30 06:01:29 2025: BS 3 completed
Sun Mar 30 06:01:39 2025: BS 1 completed
Sun Mar 30 06:01:44 2025: BS 2 completed
Sun Mar 30 06:01:49 2025: BS 3 completed
Sun Mar 30 06:01:59 2025: BS 1 completed
Sun Mar 30 06:02:04 2025: BS 2 completed
Sun Mar 30 06:02:09 2025: BS 3 completed
Sun Mar 30 06:02:19 2025: BS 1 completed
Sun Mar 30 06:02:24 2025: BS 2 completed
Sun Mar 30 06:02:28 2025: BS 3 completed
Sun Mar 30 06:02:38 2025: BS 1 completed
Sun Mar 30 06:02:43 2025: BS 2 completed
Sun Mar 30 06:02:48 2025: BS 3 completed
Sun Mar 30 06:02:58 2025: BS 1 completed
Sun Mar 30 06:03:03 2025: BS 2 completed
Sun Mar 30 06:03:08 2025: BS 3 completed
Sun Mar 30 06:03:18 2025: BS 1 completed
Sun Mar 30 06:03:23 2025: BS 2 completed
Sun Mar 30 06:03:28 2025: BS 3 completed
Sun Mar 30 06:03:38 2025: BS 1 completed
Sun Mar 30 06:03:43 2025: BS 2 completed
Sun Mar 30 06:03:48 2025: BS 3 completed
Sun Mar 30 06:03:58 2025: BS 1 completed
Sun Mar 30 06:04:02 2025: BS 2 completed
Sun Mar 30 06:04:07 2025: BS 3 completed
Sun Mar 30 06:04:17 2025: BS 1 completed
Sun Mar 30 06:04:22 2025: BS 2 completed
Sun Mar 30 06:04:27 2025: BS 3 completed
Sun Mar 30 06:04:37 2025: BS 1 completed
Sun Mar 30 06:04:42 2025: BS 2 completed
Sun Mar 30 06:04:47 2025: BS 3 completed
Sun Mar 30 06:04:57 2025: BS 1 completed
Sun Mar 30 06:05:02 2025: BS 2 completed
Sun Mar 30 06:05:07 2025: BS 3 completed
Sun Mar 30 06:05:17 2025: BS 1 completed
Sun Mar 30 06:05:22 2025: BS 2 completed
Sun Mar 30 06:05:27 2025: BS 3 completed
Sun Mar 30 06:05:37 2025: BS 1 completed
Sun Mar 30 06:05:41 2025: BS 2 completed
Sun Mar 30 06:05:46 2025: BS 3 completed
Sun Mar 30 06:05:56 2025: BS 1 completed
Sun Mar 30 06:06:01 2025: BS 2 completed
Sun Mar 30 06:06:06 2025: BS 3 completed
Sun Mar 30 06:06:16 2025: BS 1 completed
Sun Mar 30 06:06:21 2025: BS 2 completed
Sun Mar 30 06:06:26 2025: BS 3 completed
Sun Mar 30 06:06:36 2025: BS 1 completed
Sun Mar 30 06:06:41 2025: BS 2 completed
Sun Mar 30 06:06:46 2025: BS 3 completed
Sun Mar 30 06:06:56 2025: BS 1 completed
Sun Mar 30 06:07:01 2025: BS 2 completed
Sun Mar 30 06:07:06 2025: BS 3 completed
Sun Mar 30 06:07:15 2025: BS 1 completed
Sun Mar 30 06:07:20 2025: BS 2 completed
Sun Mar 30 06:07:25 2025: BS 3 completed
Sun Mar 30 06:07:35 2025: BS 1 completed
Sun Mar 30 06:07:40 2025: BS 2 completed
Sun Mar 30 06:07:45 2025: BS 3 completed
Sun Mar 30 06:07:55 2025: BS 1 completed
Sun Mar 30 06:08:00 2025: BS 2 completed
Sun Mar 30 06:08:05 2025: BS 3 completed
Sun Mar 30 06:08:15 2025: BS 1 completed
Sun Mar 30 06:08:20 2025: BS 2 completed
Sun Mar 30 06:08:25 2025: BS 3 completed
Sun Mar 30 06:08:35 2025: BS 1 completed
Sun Mar 30 06:08:40 2025: BS 2 completed
Sun Mar 30 06:08:45 2025: BS 3 completed
Sun Mar 30 06:08:54 2025: BS 1 completed
Sun Mar 30 06:08:59 2025: BS 2 completed
Sun Mar 30 06:09:04 2025: BS 3 completed
Sun Mar 30 06:09:14 2025: BS 1 completed
Sun Mar 30 06:09:19 2025: BS 2 completed
Sun Mar 30 06:09:24 2025: BS 3 completed
Sun Mar 30 06:09:34 2025: BS 1 completed
Sun Mar 30 06:09:39 2025: BS 2 completed
Sun Mar 30 06:09:44 2025: BS 3 completed
Sun Mar 30 06:09:54 2025: BS 1 completed
Sun Mar 30 06:09:59 2025: BS 2 completed
Sun Mar 30 06:10:04 2025: BS 3 completed
Sun Mar 30 06:10:14 2025: BS 1 completed
Sun Mar 30 06:10:19 2025: BS 2 completed
Sun Mar 30 06:10:24 2025: BS 3 completed
Sun Mar 30 06:10:33 2025: BS 1 completed
Sun Mar 30 06:10:38 2025: BS 2 completed
Sun Mar 30 06:10:43 2025: BS 3 completed
Sun Mar 30 06:10:53 2025: BS 1 completed
Sun Mar 30 06:10:58 2025: BS 2 completed
Sun Mar 30 06:11:03 2025: BS 3 completed
Sun Mar 30 06:11:13 2025: BS 1 completed
Sun Mar 30 06:11:18 2025: BS 2 completed
Sun Mar 30 06:11:23 2025: BS 3 completed
Sun Mar 30 06:11:33 2025: BS 1 completed
Sun Mar 30 06:11:38 2025: BS 2 completed
Sun Mar 30 06:11:43 2025: BS 3 completed
Sun Mar 30 06:11:53 2025: BS 1 completed
Sun Mar 30 06:11:58 2025: BS 2 completed
Sun Mar 30 06:12:03 2025: BS 3 completed
Sun Mar 30 06:12:12 2025: BS 1 completed
Sun Mar 30 06:12:17 2025: BS 2 completed
Sun Mar 30 06:12:22 2025: BS 3 completed
Sun Mar 30 06:12:32 2025: BS 1 completed
Sun Mar 30 06:12:37 2025: BS 2 completed
Sun Mar 30 06:12:42 2025: BS 3 completed
Sun Mar 30 06:12:52 2025: BS 1 completed
Sun Mar 30 06:12:57 2025: BS 2 completed
Sun Mar 30 06:13:02 2025: BS 3 completed
Sun Mar 30 06:13:12 2025: BS 1 completed
Sun Mar 30 06:13:17 2025: BS 2 completed
Sun Mar 30 06:13:22 2025: BS 3 completed
Sun Mar 30 06:13:32 2025: BS 1 completed
Sun Mar 30 06:13:37 2025: BS 2 completed
Sun Mar 30 06:13:42 2025: BS 3 completed
Sun Mar 30 06:13:51 2025: BS 1 completed
Sun Mar 30 06:13:56 2025: BS 2 completed
Sun Mar 30 06:14:01 2025: BS 3 completed
Sun Mar 30 06:14:11 2025: BS 1 completed
Sun Mar 30 06:14:16 2025: BS 2 completed
Sun Mar 30 06:14:21 2025: BS 3 completed
Sun Mar 30 06:14:31 2025: BS 1 completed
Sun Mar 30 06:14:36 2025: BS 2 completed
Sun Mar 30 06:14:41 2025: BS 3 completed
Sun Mar 30 06:14:51 2025: BS 1 completed
Sun Mar 30 06:14:56 2025: BS 2 completed
Sun Mar 30 06:15:01 2025: BS 3 completed
Sun Mar 30 06:15:11 2025: BS 1 completed
Sun Mar 30 06:15:16 2025: BS 2 completed
Sun Mar 30 06:15:21 2025: BS 3 completed
Sun Mar 30 06:15:30 2025: BS 1 completed
Sun Mar 30 06:15:35 2025: BS 2 completed
Sun Mar 30 06:15:40 2025: BS 3 completed
Sun Mar 30 06:15:50 2025: BS 1 completed
Sun Mar 30 06:15:55 2025: BS 2 completed
Sun Mar 30 06:16:00 2025: BS 3 completed
Sun Mar 30 06:16:10 2025: BS 1 completed
Sun Mar 30 06:16:15 2025: BS 2 completed
Sun Mar 30 06:16:20 2025: BS 3 completed
Sun Mar 30 06:16:30 2025: BS 1 completed
Sun Mar 30 06:16:35 2025: BS 2 completed
Sun Mar 30 06:16:40 2025: BS 3 completed
Sun Mar 30 06:16:50 2025: BS 1 completed
Sun Mar 30 06:16:55 2025: BS 2 completed
Sun Mar 30 06:17:00 2025: BS 3 completed
Sun Mar 30 06:17:09 2025: BS 1 completed
Sun Mar 30 06:17:14 2025: BS 2 completed
Sun Mar 30 06:17:19 2025: BS 3 completed
Sun Mar 30 06:17:29 2025: BS 1 completed
Sun Mar 30 06:17:34 2025: BS 2 completed
Sun Mar 30 06:17:39 2025: BS 3 completed
Sun Mar 30 06:17:49 2025: BS 1 completed
Sun Mar 30 06:17:54 2025: BS 2 completed
Sun Mar 30 06:17:59 2025: BS 3 completed
Sun Mar 30 06:18:09 2025: BS 1 completed
Sun Mar 30 06:18:14 2025: BS 2 completed
Sun Mar 30 06:18:19 2025: BS 3 completed
Sun Mar 30 06:18:29 2025: BS 1 completed
Sun Mar 30 06:18:34 2025: BS 2 completed
Sun Mar 30 06:18:39 2025: BS 3 completed
Sun Mar 30 06:18:49 2025: BS 1 completed
Sun Mar 30 06:18:53 2025: BS 2 completed
Sun Mar 30 06:18:58 2025: BS 3 completed
Sun Mar 30 06:19:08 2025: BS 1 completed
Sun Mar 30 06:19:13 2025: BS 2 completed
Sun Mar 30 06:19:18 2025: BS 3 completed
Sun Mar 30 06:19:28 2025: BS 1 completed
Sun Mar 30 06:19:33 2025: BS 2 completed
Sun Mar 30 06:19:38 2025: BS 3 completed
Sun Mar 30 06:19:48 2025: BS 1 completed
Sun Mar 30 06:19:53 2025: BS 2 completed
Sun Mar 30 06:19:58 2025: BS 3 completed
Sun Mar 30 06:20:08 2025: BS 1 completed
Sun Mar 30 06:20:13 2025: BS 2 completed
Sun Mar 30 06:20:18 2025: BS 3 completed
Sun Mar 30 06:20:28 2025: BS 1 completed
Sun Mar 30 06:20:33 2025: BS 2 completed
Sun Mar 30 06:20:37 2025: BS 3 completed
Sun Mar 30 06:20:47 2025: BS 1 completed
Sun Mar 30 06:20:52 2025: BS 2 completed
Sun Mar 30 06:20:57 2025: BS 3 completed
Sun Mar 30 06:21:07 2025: BS 1 completed
Sun Mar 30 06:21:12 2025: BS 2 completed
Sun Mar 30 06:21:17 2025: BS 3 completed
Sun Mar 30 06:21:27 2025: BS 1 completed
Sun Mar 30 06:21:32 2025: BS 2 completed
Sun Mar 30 06:21:37 2025: BS 3 completed
Sun Mar 30 06:21:47 2025: BS 1 completed
Sun Mar 30 06:21:52 2025: BS 2 completed
Sun Mar 30 06:21:57 2025: BS 3 completed
Sun Mar 30 06:22:07 2025: BS 1 completed
Sun Mar 30 06:22:12 2025: BS 2 completed
Sun Mar 30 06:22:16 2025: BS 3 completed
Sun Mar 30 06:22:26 2025: BS 1 completed
Sun Mar 30 06:22:31 2025: BS 2 completed
Sun Mar 30 06:22:36 2025: BS 3 completed
Sun Mar 30 06:22:46 2025: BS 1 completed
Sun Mar 30 06:22:51 2025: BS 2 completed
Sun Mar 30 06:22:56 2025: BS 3 completed
Sun Mar 30 06:23:06 2025: BS 1 completed
Sun Mar 30 06:23:11 2025: BS 2 completed
Sun Mar 30 06:23:16 2025: BS 3 completed
Sun Mar 30 06:23:26 2025: BS 1 completed
Sun Mar 30 06:23:31 2025: BS 2 completed
Sun Mar 30 06:23:36 2025: BS 3 completed
Sun Mar 30 06:23:46 2025: BS 1 completed
Sun Mar 30 06:23:51 2025: BS 2 completed
Sun Mar 30 06:23:56 2025: BS 3 completed
Sun Mar 30 06:24:05 2025: BS 1 completed
Sun Mar 30 06:24:10 2025: BS 2 completed
Sun Mar 30 06:24:15 2025: BS 3 completed
Sun Mar 30 06:24:25 2025: BS 1 completed
Sun Mar 30 06:24:30 2025: BS 2 completed
Sun Mar 30 06:24:35 2025: BS 3 completed
Sun Mar 30 06:24:45 2025: BS 1 completed
Sun Mar 30 06:24:50 2025: BS 2 completed
Sun Mar 30 06:24:55 2025: BS 3 completed
Sun Mar 30 06:25:05 2025: BS 1 completed
Sun Mar 30 06:25:10 2025: BS 2 completed
Sun Mar 30 06:25:15 2025: BS 3 completed
Sun Mar 30 06:25:25 2025: BS 1 completed
Sun Mar 30 06:25:30 2025: BS 2 completed
Sun Mar 30 06:25:35 2025: BS 3 completed
Sun Mar 30 06:25:45 2025: BS 1 completed
Sun Mar 30 06:25:49 2025: BS 2 completed
Sun Mar 30 06:25:54 2025: BS 3 completed
Sun Mar 30 06:26:04 2025: BS 1 completed
Sun Mar 30 06:26:09 2025: BS 2 completed
Sun Mar 30 06:26:14 2025: BS 3 completed
Sun Mar 30 06:26:24 2025: BS 1 completed
Sun Mar 30 06:26:29 2025: BS 2 completed
Sun Mar 30 06:26:34 2025: BS 3 completed
Sun Mar 30 06:26:44 2025: BS 1 completed
Sun Mar 30 06:26:49 2025: BS 2 completed
Sun Mar 30 06:26:54 2025: BS 3 completed
Sun Mar 30 06:27:04 2025: BS 1 completed
Sun Mar 30 06:27:09 2025: BS 2 completed
Sun Mar 30 06:27:14 2025: BS 3 completed
Sun Mar 30 06:27:24 2025: BS 1 completed
Sun Mar 30 06:27:29 2025: BS 2 completed
Sun Mar 30 06:27:33 2025: BS 3 completed
Sun Mar 30 06:27:43 2025: BS 1 completed
Sun Mar 30 06:27:48 2025: BS 2 completed
Sun Mar 30 06:27:53 2025: BS 3 completed
Sun Mar 30 06:28:03 2025: BS 1 completed
Sun Mar 30 06:28:08 2025: BS 2 completed
Sun Mar 30 06:28:13 2025: BS 3 completed
Sun Mar 30 06:28:23 2025: BS 1 completed
Sun Mar 30 06:28:28 2025: BS 2 completed
Sun Mar 30 06:28:33 2025: BS 3 completed
Sun Mar 30 06:28:43 2025: BS 1 completed
Sun Mar 30 06:28:48 2025: BS 2 completed
Sun Mar 30 06:28:53 2025: BS 3 completed
Sun Mar 30 06:29:03 2025: BS 1 completed
Sun Mar 30 06:29:08 2025: BS 2 completed
Sun Mar 30 06:29:13 2025: BS 3 completed
Sun Mar 30 06:29:22 2025: BS 1 completed
Sun Mar 30 06:29:27 2025: BS 2 completed
Sun Mar 30 06:29:32 2025: BS 3 completed
Sun Mar 30 06:29:42 2025: BS 1 completed
Sun Mar 30 06:29:47 2025: BS 2 completed
Sun Mar 30 06:29:52 2025: BS 3 completed
Sun Mar 30 06:30:02 2025: BS 1 completed
Sun Mar 30 06:30:07 2025: BS 2 completed
Sun Mar 30 06:30:12 2025: BS 3 completed
Sun Mar 30 06:30:22 2025: BS 1 completed
Sun Mar 30 06:30:27 2025: BS 2 completed
Sun Mar 30 06:30:32 2025: BS 3 completed
Sun Mar 30 06:30:42 2025: BS 1 completed
Sun Mar 30 06:30:47 2025: BS 2 completed
Sun Mar 30 06:30:52 2025: BS 3 completed
Sun Mar 30 06:31:02 2025: BS 1 completed
Sun Mar 30 06:31:06 2025: BS 2 completed
Sun Mar 30 06:31:11 2025: BS 3 completed
Sun Mar 30 06:31:21 2025: BS 1 completed
Sun Mar 30 06:31:26 2025: BS 2 completed
Sun Mar 30 06:31:31 2025: BS 3 completed
Sun Mar 30 06:31:41 2025: BS 1 completed
Sun Mar 30 06:31:46 2025: BS 2 completed
Sun Mar 30 06:31:51 2025: BS 3 completed
Sun Mar 30 06:32:01 2025: BS 1 completed
Sun Mar 30 06:32:06 2025: BS 2 completed
Sun Mar 30 06:32:11 2025: BS 3 completed
Sun Mar 30 06:32:21 2025: BS 1 completed
Sun Mar 30 06:32:26 2025: BS 2 completed
Sun Mar 30 06:32:31 2025: BS 3 completed
Sun Mar 30 06:32:41 2025: BS 1 completed
Sun Mar 30 06:32:46 2025: BS 2 completed
Sun Mar 30 06:32:51 2025: BS 3 completed
Sun Mar 30 06:33:00 2025: BS 1 completed
Sun Mar 30 06:33:05 2025: BS 2 completed
Sun Mar 30 06:33:10 2025: BS 3 completed
Sun Mar 30 06:33:20 2025: BS 1 completed
Sun Mar 30 06:33:25 2025: BS 2 completed
Sun Mar 30 06:33:30 2025: BS 3 completed
Sun Mar 30 06:33:40 2025: BS 1 completed
Sun Mar 30 06:33:45 2025: BS 2 completed
Sun Mar 30 06:33:50 2025: BS 3 completed
Sun Mar 30 06:34:00 2025: BS 1 completed
Sun Mar 30 06:34:05 2025: BS 2 completed
Sun Mar 30 06:34:10 2025: BS 3 completed
Sun Mar 30 06:34:20 2025: BS 1 completed
Sun Mar 30 06:34:25 2025: BS 2 completed
Sun Mar 30 06:34:30 2025: BS 3 completed
Sun Mar 30 06:34:40 2025: BS 1 completed
Sun Mar 30 06:34:44 2025: BS 2 completed
Sun Mar 30 06:34:49 2025: BS 3 completed
Sun Mar 30 06:34:59 2025: BS 1 completed
Sun Mar 30 06:35:04 2025: BS 2 completed
Sun Mar 30 06:35:09 2025: BS 3 completed
Sun Mar 30 06:35:19 2025: BS 1 completed
Sun Mar 30 06:35:24 2025: BS 2 completed
Sun Mar 30 06:35:29 2025: BS 3 completed
Sun Mar 30 06:35:39 2025: BS 1 completed
Sun Mar 30 06:35:44 2025: BS 2 completed
Sun Mar 30 06:35:49 2025: BS 3 completed
Sun Mar 30 06:35:59 2025: BS 1 completed
Sun Mar 30 06:36:04 2025: BS 2 completed
Sun Mar 30 06:36:09 2025: BS 3 completed
Sun Mar 30 06:36:19 2025: BS 1 completed
Sun Mar 30 06:36:24 2025: BS 2 completed
Sun Mar 30 06:36:29 2025: BS 3 completed
Sun Mar 30 06:36:38 2025: BS 1 completed
Sun Mar 30 06:36:43 2025: BS 2 completed
Sun Mar 30 06:36:48 2025: BS 3 completed
Sun Mar 30 06:36:58 2025: BS 1 completed
Sun Mar 30 06:37:03 2025: BS 2 completed
Sun Mar 30 06:37:08 2025: BS 3 completed
Sun Mar 30 06:37:18 2025: BS 1 completed
Sun Mar 30 06:37:23 2025: BS 2 completed
Sun Mar 30 06:37:28 2025: BS 3 completed
Sun Mar 30 06:37:38 2025: BS 1 completed
Sun Mar 30 06:37:43 2025: BS 2 completed
Sun Mar 30 06:37:48 2025: BS 3 completed
Sun Mar 30 06:37:58 2025: BS 1 completed
Sun Mar 30 06:38:03 2025: BS 2 completed
Sun Mar 30 06:38:08 2025: BS 3 completed
Sun Mar 30 06:38:18 2025: BS 1 completed
Sun Mar 30 06:38:22 2025: BS 2 completed
Sun Mar 30 06:38:27 2025: BS 3 completed
Sun Mar 30 06:38:37 2025: BS 1 completed
Sun Mar 30 06:38:42 2025: BS 2 completed
Sun Mar 30 06:38:47 2025: BS 3 completed
Sun Mar 30 06:38:57 2025: BS 1 completed
Sun Mar 30 06:39:02 2025: BS 2 completed
Sun Mar 30 06:39:07 2025: BS 3 completed
Sun Mar 30 06:39:17 2025: BS 1 completed
Sun Mar 30 06:39:22 2025: BS 2 completed
Sun Mar 30 06:39:27 2025: BS 3 completed
Sun Mar 30 06:39:37 2025: BS 1 completed
Sun Mar 30 06:39:42 2025: BS 2 completed
Sun Mar 30 06:39:47 2025: BS 3 completed
Sun Mar 30 06:39:57 2025: BS 1 completed
Sun Mar 30 06:40:02 2025: BS 2 completed
Sun Mar 30 06:40:07 2025: BS 3 completed
Sun Mar 30 06:40:16 2025: BS 1 completed
Sun Mar 30 06:40:21 2025: BS 2 completed
Sun Mar 30 06:40:26 2025: BS 3 completed
Sun Mar 30 06:40:36 2025: BS 1 completed
Sun Mar 30 06:40:41 2025: BS 2 completed
Sun Mar 30 06:40:46 2025: BS 3 completed
Sun Mar 30 06:40:56 2025: BS 1 completed
Sun Mar 30 06:41:01 2025: BS 2 completed
Sun Mar 30 06:41:06 2025: BS 3 completed
Sun Mar 30 06:41:16 2025: BS 1 completed
Sun Mar 30 06:41:21 2025: BS 2 completed
Sun Mar 30 06:41:26 2025: BS 3 completed
Sun Mar 30 06:41:36 2025: BS 1 completed
Sun Mar 30 06:41:41 2025: BS 2 completed
Sun Mar 30 06:41:46 2025: BS 3 completed
Sun Mar 30 06:41:56 2025: BS 1 completed
Sun Mar 30 06:42:01 2025: BS 2 completed
Sun Mar 30 06:42:05 2025: BS 3 completed
Sun Mar 30 06:42:15 2025: BS 1 completed
Sun Mar 30 06:42:20 2025: BS 2 completed
Sun Mar 30 06:42:25 2025: BS 3 completed
Sun Mar 30 06:42:35 2025: BS 1 completed
Sun Mar 30 06:42:40 2025: BS 2 completed
Sun Mar 30 06:42:45 2025: BS 3 completed
Sun Mar 30 06:42:55 2025: BS 1 completed
Sun Mar 30 06:43:00 2025: BS 2 completed
Sun Mar 30 06:43:05 2025: BS 3 completed
Sun Mar 30 06:43:15 2025: BS 1 completed
Sun Mar 30 06:43:20 2025: BS 2 completed
Sun Mar 30 06:43:25 2025: BS 3 completed
Sun Mar 30 06:43:35 2025: BS 1 completed
Sun Mar 30 06:43:40 2025: BS 2 completed
Sun Mar 30 06:43:45 2025: BS 3 completed
Sun Mar 30 06:43:55 2025: BS 1 completed
Sun Mar 30 06:43:59 2025: BS 2 completed
Sun Mar 30 06:44:04 2025: BS 3 completed
Sun Mar 30 06:44:14 2025: BS 1 completed
Sun Mar 30 06:44:19 2025: BS 2 completed
Sun Mar 30 06:44:24 2025: BS 3 completed
Sun Mar 30 06:44:34 2025: BS 1 completed
Sun Mar 30 06:44:39 2025: BS 2 completed
Sun Mar 30 06:44:44 2025: BS 3 completed
Sun Mar 30 06:44:54 2025: BS 1 completed
Sun Mar 30 06:44:59 2025: BS 2 completed
Sun Mar 30 06:45:04 2025: BS 3 completed
Sun Mar 30 06:45:14 2025: BS 1 completed
Sun Mar 30 06:45:19 2025: BS 2 completed
Sun Mar 30 06:45:24 2025: BS 3 completed
Sun Mar 30 06:45:34 2025: BS 1 completed
Sun Mar 30 06:45:39 2025: BS 2 completed
Sun Mar 30 06:45:44 2025: BS 3 completed
Sun Mar 30 06:45:53 2025: BS 1 completed
Sun Mar 30 06:45:58 2025: BS 2 completed
Sun Mar 30 06:46:03 2025: BS 3 completed
Sun Mar 30 06:46:13 2025: BS 1 completed
Sun Mar 30 06:46:18 2025: BS 2 completed
Sun Mar 30 06:46:23 2025: BS 3 completed
Sun Mar 30 06:46:33 2025: BS 1 completed
Sun Mar 30 06:46:38 2025: BS 2 completed
Sun Mar 30 06:46:43 2025: BS 3 completed
Sun Mar 30 06:46:53 2025: BS 1 completed
Sun Mar 30 06:46:58 2025: BS 2 completed
Sun Mar 30 06:47:03 2025: BS 3 completed
Sun Mar 30 06:47:13 2025: BS 1 completed
Sun Mar 30 06:47:18 2025: BS 2 completed
Sun Mar 30 06:47:23 2025: BS 3 completed
Sun Mar 30 06:47:33 2025: BS 1 completed
Sun Mar 30 06:47:38 2025: BS 2 completed
Sun Mar 30 06:47:43 2025: BS 3 completed
Sun Mar 30 06:47:52 2025: BS 1 completed
Sun Mar 30 06:47:57 2025: BS 2 completed
Sun Mar 30 06:48:02 2025: BS 3 completed
Sun Mar 30 06:48:12 2025: BS 1 completed
Sun Mar 30 06:48:17 2025: BS 2 completed
Sun Mar 30 06:48:22 2025: BS 3 completed
Sun Mar 30 06:48:32 2025: BS 1 completed
Sun Mar 30 06:48:37 2025: BS 2 completed
Sun Mar 30 06:48:42 2025: BS 3 completed
Sun Mar 30 06:48:52 2025: BS 1 completed
Sun Mar 30 06:48:57 2025: BS 2 completed
Sun Mar 30 06:49:02 2025: BS 3 completed
Sun Mar 30 06:49:12 2025: BS 1 completed
Sun Mar 30 06:49:17 2025: BS 2 completed
Sun Mar 30 06:49:22 2025: BS 3 completed
Sun Mar 30 06:49:32 2025: BS 1 completed
Sun Mar 30 06:49:37 2025: BS 2 completed
Sun Mar 30 06:49:42 2025: BS 3 completed
Sun Mar 30 06:49:51 2025: BS 1 completed
Sun Mar 30 06:49:56 2025: BS 2 completed
Sun Mar 30 06:50:01 2025: BS 3 completed
Sun Mar 30 06:50:11 2025: BS 1 completed
Sun Mar 30 06:50:16 2025: BS 2 completed
Sun Mar 30 06:50:21 2025: BS 3 completed
Sun Mar 30 06:50:31 2025: BS 1 completed
Sun Mar 30 06:50:36 2025: BS 2 completed
Sun Mar 30 06:50:41 2025: BS 3 completed
Sun Mar 30 06:50:51 2025: BS 1 completed
Sun Mar 30 06:50:56 2025: BS 2 completed
Sun Mar 30 06:51:01 2025: BS 3 completed
Sun Mar 30 06:51:11 2025: BS 1 completed
Sun Mar 30 06:51:16 2025: BS 2 completed
Sun Mar 30 06:51:21 2025: BS 3 completed
Sun Mar 30 06:51:31 2025: BS 1 completed
Sun Mar 30 06:51:36 2025: BS 2 completed
Sun Mar 30 06:51:41 2025: BS 3 completed
Sun Mar 30 06:51:50 2025: BS 1 completed
Sun Mar 30 06:51:55 2025: BS 2 completed
Sun Mar 30 06:52:00 2025: BS 3 completed
Sun Mar 30 06:52:10 2025: BS 1 completed
Sun Mar 30 06:52:15 2025: BS 2 completed
Sun Mar 30 06:52:20 2025: BS 3 completed
Sun Mar 30 06:52:30 2025: BS 1 completed
Sun Mar 30 06:52:35 2025: BS 2 completed
Sun Mar 30 06:52:40 2025: BS 3 completed
Sun Mar 30 06:52:50 2025: BS 1 completed
Sun Mar 30 06:52:55 2025: BS 2 completed
Sun Mar 30 06:53:00 2025: BS 3 completed
Sun Mar 30 06:53:10 2025: BS 1 completed
Sun Mar 30 06:53:15 2025: BS 2 completed
Sun Mar 30 06:53:20 2025: BS 3 completed
Sun Mar 30 06:53:30 2025: BS 1 completed
Sun Mar 30 06:53:35 2025: BS 2 completed
Sun Mar 30 06:53:40 2025: BS 3 completed
Sun Mar 30 06:53:49 2025: BS 1 completed
Sun Mar 30 06:53:54 2025: BS 2 completed
Sun Mar 30 06:53:59 2025: BS 3 completed
Sun Mar 30 06:54:09 2025: BS 1 completed
Sun Mar 30 06:54:14 2025: BS 2 completed
Sun Mar 30 06:54:19 2025: BS 3 completed
Sun Mar 30 06:54:29 2025: BS 1 completed
Sun Mar 30 06:54:34 2025: BS 2 completed
Sun Mar 30 06:54:39 2025: BS 3 completed
Sun Mar 30 06:54:49 2025: BS 1 completed
Sun Mar 30 06:54:54 2025: BS 2 completed
Sun Mar 30 06:54:59 2025: BS 3 completed
Sun Mar 30 06:55:09 2025: BS 1 completed
Sun Mar 30 06:55:14 2025: BS 2 completed
Sun Mar 30 06:55:19 2025: BS 3 completed
Sun Mar 30 06:55:29 2025: BS 1 completed
Sun Mar 30 06:55:34 2025: BS 2 completed
Sun Mar 30 06:55:39 2025: BS 3 completed
Sun Mar 30 06:55:48 2025: BS 1 completed
Sun Mar 30 06:55:53 2025: BS 2 completed
Sun Mar 30 06:55:58 2025: BS 3 completed
Sun Mar 30 06:56:08 2025: BS 1 completed
Sun Mar 30 06:56:13 2025: BS 2 completed
Sun Mar 30 06:56:18 2025: BS 3 completed
Sun Mar 30 06:56:28 2025: BS 1 completed
Sun Mar 30 06:56:33 2025: BS 2 completed
Sun Mar 30 06:56:38 2025: BS 3 completed
Sun Mar 30 06:56:48 2025: BS 1 completed
Sun Mar 30 06:56:53 2025: BS 2 completed
Sun Mar 30 06:56:58 2025: BS 3 completed
Sun Mar 30 06:57:08 2025: BS 1 completed
Sun Mar 30 06:57:13 2025: BS 2 completed
Sun Mar 30 06:57:18 2025: BS 3 completed
Sun Mar 30 06:57:28 2025: BS 1 completed
Sun Mar 30 06:57:33 2025: BS 2 completed
Sun Mar 30 06:57:38 2025: BS 3 completed
Sun Mar 30 06:57:47 2025: BS 1 completed
Sun Mar 30 06:57:52 2025: BS 2 completed
Sun Mar 30 06:57:57 2025: BS 3 completed
Sun Mar 30 06:58:07 2025: BS 1 completed
Sun Mar 30 06:58:12 2025: BS 2 completed
Sun Mar 30 06:58:17 2025: BS 3 completed
Sun Mar 30 06:58:27 2025: BS 1 completed
Sun Mar 30 06:58:32 2025: BS 2 completed
Sun Mar 30 06:58:37 2025: BS 3 completed
Sun Mar 30 06:58:47 2025: BS 1 completed
Sun Mar 30 06:58:52 2025: BS 2 completed
Sun Mar 30 06:58:57 2025: BS 3 completed
Sun Mar 30 06:59:07 2025: BS 1 completed
Sun Mar 30 06:59:12 2025: BS 2 completed
Sun Mar 30 06:59:17 2025: BS 3 completed
Sun Mar 30 06:59:27 2025: BS 1 completed
Sun Mar 30 06:59:32 2025: BS 2 completed
Sun Mar 30 06:59:37 2025: BS 3 completed
Sun Mar 30 06:59:46 2025: BS 1 completed
Sun Mar 30 06:59:51 2025: BS 2 completed
Sun Mar 30 06:59:56 2025: BS 3 completed
Sun Mar 30 07:00:06 2025: BS 1 completed
Sun Mar 30 07:00:11 2025: BS 2 completed
Sun Mar 30 07:00:16 2025: BS 3 completed
Sun Mar 30 07:00:26 2025: BS 1 completed
Sun Mar 30 07:00:31 2025: BS 2 completed
Sun Mar 30 07:00:36 2025: BS 3 completed
Sun Mar 30 07:00:46 2025: BS 1 completed
Sun Mar 30 07:00:51 2025: BS 2 completed
Sun Mar 30 07:00:56 2025: BS 3 completed
Sun Mar 30 07:01:06 2025: BS 1 completed
Sun Mar 30 07:01:11 2025: BS 2 completed
Sun Mar 30 07:01:16 2025: BS 3 completed
Sun Mar 30 07:01:26 2025: BS 1 completed
Sun Mar 30 07:01:31 2025: BS 2 completed
Sun Mar 30 07:01:36 2025: BS 3 completed
Sun Mar 30 07:01:46 2025: BS 1 completed
Sun Mar 30 07:01:50 2025: BS 2 completed
Sun Mar 30 07:01:55 2025: BS 3 completed
Sun Mar 30 07:02:05 2025: BS 1 completed
Sun Mar 30 07:02:10 2025: BS 2 completed
Sun Mar 30 07:02:15 2025: BS 3 completed
Sun Mar 30 07:02:25 2025: BS 1 completed
Sun Mar 30 07:02:30 2025: BS 2 completed
Sun Mar 30 07:02:35 2025: BS 3 completed
Sun Mar 30 07:02:45 2025: BS 1 completed
Sun Mar 30 07:02:50 2025: BS 2 completed
Sun Mar 30 07:02:55 2025: BS 3 completed
Sun Mar 30 07:03:05 2025: BS 1 completed
Sun Mar 30 07:03:10 2025: BS 2 completed
Sun Mar 30 07:03:15 2025: BS 3 completed
Sun Mar 30 07:03:25 2025: BS 1 completed
Sun Mar 30 07:03:30 2025: BS 2 completed
Sun Mar 30 07:03:35 2025: BS 3 completed
Sun Mar 30 07:03:45 2025: BS 1 completed
Sun Mar 30 07:03:50 2025: BS 2 completed
Sun Mar 30 07:03:54 2025: BS 3 completed
Sun Mar 30 07:04:04 2025: BS 1 completed
Sun Mar 30 07:04:09 2025: BS 2 completed
Sun Mar 30 07:04:14 2025: BS 3 completed
Sun Mar 30 07:04:24 2025: BS 1 completed
Sun Mar 30 07:04:29 2025: BS 2 completed
Sun Mar 30 07:04:34 2025: BS 3 completed
Sun Mar 30 07:04:44 2025: BS 1 completed
Sun Mar 30 07:04:49 2025: BS 2 completed
Sun Mar 30 07:04:54 2025: BS 3 completed
Sun Mar 30 07:05:04 2025: BS 1 completed
Sun Mar 30 07:05:09 2025: BS 2 completed
Sun Mar 30 07:05:14 2025: BS 3 completed
Sun Mar 30 07:05:24 2025: BS 1 completed
Sun Mar 30 07:05:29 2025: BS 2 completed
Sun Mar 30 07:05:34 2025: BS 3 completed
Sun Mar 30 07:05:44 2025: BS 1 completed
Sun Mar 30 07:05:49 2025: BS 2 completed
Sun Mar 30 07:05:54 2025: BS 3 completed
Sun Mar 30 07:06:03 2025: BS 1 completed
Sun Mar 30 07:06:08 2025: BS 2 completed
Sun Mar 30 07:06:13 2025: BS 3 completed
Sun Mar 30 07:06:23 2025: BS 1 completed
Sun Mar 30 07:06:28 2025: BS 2 completed
Sun Mar 30 07:06:33 2025: BS 3 completed
Sun Mar 30 07:06:43 2025: BS 1 completed
Sun Mar 30 07:06:48 2025: BS 2 completed
Sun Mar 30 07:06:53 2025: BS 3 completed
Sun Mar 30 07:07:03 2025: BS 1 completed
Sun Mar 30 07:07:08 2025: BS 2 completed
Sun Mar 30 07:07:13 2025: BS 3 completed
Sun Mar 30 07:07:23 2025: BS 1 completed
Sun Mar 30 07:07:28 2025: BS 2 completed
Sun Mar 30 07:07:33 2025: BS 3 completed
Sun Mar 30 07:07:43 2025: BS 1 completed
Sun Mar 30 07:07:48 2025: BS 2 completed
Sun Mar 30 07:07:53 2025: BS 3 completed
Sun Mar 30 07:08:03 2025: BS 1 completed
Sun Mar 30 07:08:07 2025: BS 2 completed
Sun Mar 30 07:08:12 2025: BS 3 completed
Sun Mar 30 07:08:22 2025: BS 1 completed
Sun Mar 30 07:08:27 2025: BS 2 completed
Sun Mar 30 07:08:32 2025: BS 3 completed
Sun Mar 30 07:08:42 2025: BS 1 completed
Sun Mar 30 07:08:47 2025: BS 2 completed
Sun Mar 30 07:08:52 2025: BS 3 completed
Sun Mar 30 07:09:02 2025: BS 1 completed
Sun Mar 30 07:09:07 2025: BS 2 completed
Sun Mar 30 07:09:12 2025: BS 3 completed
Sun Mar 30 07:09:22 2025: BS 1 completed
Sun Mar 30 07:09:27 2025: BS 2 completed
Sun Mar 30 07:09:32 2025: BS 3 completed
Sun Mar 30 07:09:42 2025: BS 1 completed
Sun Mar 30 07:09:47 2025: BS 2 completed
Sun Mar 30 07:09:52 2025: BS 3 completed
Sun Mar 30 07:10:02 2025: BS 1 completed
Sun Mar 30 07:10:07 2025: BS 2 completed
Sun Mar 30 07:10:12 2025: BS 3 completed
Sun Mar 30 07:10:21 2025: BS 1 completed
Sun Mar 30 07:10:26 2025: BS 2 completed
Sun Mar 30 07:10:31 2025: BS 3 completed
Sun Mar 30 07:10:41 2025: BS 1 completed
Sun Mar 30 07:10:46 2025: BS 2 completed
Sun Mar 30 07:10:51 2025: BS 3 completed
Sun Mar 30 07:11:01 2025: BS 1 completed
Sun Mar 30 07:11:06 2025: BS 2 completed
Sun Mar 30 07:11:11 2025: BS 3 completed
Sun Mar 30 07:11:21 2025: BS 1 completed
Sun Mar 30 07:11:26 2025: BS 2 completed
Sun Mar 30 07:11:31 2025: BS 3 completed
Sun Mar 30 07:11:41 2025: BS 1 completed
Sun Mar 30 07:11:46 2025: BS 2 completed
Sun Mar 30 07:11:51 2025: BS 3 completed
Sun Mar 30 07:12:01 2025: BS 1 completed
Sun Mar 30 07:12:06 2025: BS 2 completed
Sun Mar 30 07:12:11 2025: BS 3 completed
Sun Mar 30 07:12:21 2025: BS 1 completed
Sun Mar 30 07:12:26 2025: BS 2 completed
Sun Mar 30 07:12:30 2025: BS 3 completed
Sun Mar 30 07:12:40 2025: BS 1 completed
Sun Mar 30 07:12:45 2025: BS 2 completed
Sun Mar 30 07:12:50 2025: BS 3 completed
Sun Mar 30 07:13:00 2025: BS 1 completed
Sun Mar 30 07:13:05 2025: BS 2 completed
Sun Mar 30 07:13:10 2025: BS 3 completed
Sun Mar 30 07:13:20 2025: BS 1 completed
Sun Mar 30 07:13:25 2025: BS 2 completed
Sun Mar 30 07:13:30 2025: BS 3 completed
Sun Mar 30 07:13:40 2025: BS 1 completed
Sun Mar 30 07:13:45 2025: BS 2 completed
Sun Mar 30 07:13:50 2025: BS 3 completed
Sun Mar 30 07:14:00 2025: BS 1 completed
Sun Mar 30 07:14:05 2025: BS 2 completed
Sun Mar 30 07:14:10 2025: BS 3 completed
Sun Mar 30 07:14:20 2025: BS 1 completed
Sun Mar 30 07:14:25 2025: BS 2 completed
Sun Mar 30 07:14:30 2025: BS 3 completed
Sun Mar 30 07:14:39 2025: BS 1 completed
Sun Mar 30 07:14:44 2025: BS 2 completed
Sun Mar 30 07:14:49 2025: BS 3 completed
Sun Mar 30 07:14:59 2025: BS 1 completed
Sun Mar 30 07:15:04 2025: BS 2 completed
Sun Mar 30 07:15:09 2025: BS 3 completed
Sun Mar 30 07:15:19 2025: BS 1 completed
Sun Mar 30 07:15:24 2025: BS 2 completed
Sun Mar 30 07:15:29 2025: BS 3 completed
Sun Mar 30 07:15:39 2025: BS 1 completed
Sun Mar 30 07:15:44 2025: BS 2 completed
Sun Mar 30 07:15:49 2025: BS 3 completed
Sun Mar 30 07:15:59 2025: BS 1 completed
Sun Mar 30 07:16:04 2025: BS 2 completed
Sun Mar 30 07:16:09 2025: BS 3 completed
Sun Mar 30 07:16:19 2025: BS 1 completed
Sun Mar 30 07:16:24 2025: BS 2 completed
Sun Mar 30 07:16:29 2025: BS 3 completed
Sun Mar 30 07:16:39 2025: BS 1 completed
Sun Mar 30 07:16:44 2025: BS 2 completed
Sun Mar 30 07:16:49 2025: BS 3 completed
Sun Mar 30 07:16:58 2025: BS 1 completed
Sun Mar 30 07:17:03 2025: BS 2 completed
Sun Mar 30 07:17:08 2025: BS 3 completed
Sun Mar 30 07:17:18 2025: BS 1 completed
Sun Mar 30 07:17:23 2025: BS 2 completed
Sun Mar 30 07:17:28 2025: BS 3 completed
Sun Mar 30 07:17:38 2025: BS 1 completed
Sun Mar 30 07:17:43 2025: BS 2 completed
Sun Mar 30 07:17:48 2025: BS 3 completed
Sun Mar 30 07:17:58 2025: BS 1 completed
Sun Mar 30 07:18:03 2025: BS 2 completed
Sun Mar 30 07:18:08 2025: BS 3 completed
Sun Mar 30 07:18:18 2025: BS 1 completed
Sun Mar 30 07:18:23 2025: BS 2 completed
Sun Mar 30 07:18:28 2025: BS 3 completed
Sun Mar 30 07:18:38 2025: BS 1 completed
Sun Mar 30 07:18:43 2025: BS 2 completed
Sun Mar 30 07:18:48 2025: BS 3 completed
Sun Mar 30 07:18:58 2025: BS 1 completed
Sun Mar 30 07:19:03 2025: BS 2 completed
Sun Mar 30 07:19:08 2025: BS 3 completed
Sun Mar 30 07:19:17 2025: BS 1 completed
Sun Mar 30 07:19:22 2025: BS 2 completed
Sun Mar 30 07:19:27 2025: BS 3 completed
Sun Mar 30 07:19:37 2025: BS 1 completed
Sun Mar 30 07:19:42 2025: BS 2 completed
Sun Mar 30 07:19:47 2025: BS 3 completed
Sun Mar 30 07:19:57 2025: BS 1 completed
Sun Mar 30 07:20:02 2025: BS 2 completed
Sun Mar 30 07:20:07 2025: BS 3 completed
Sun Mar 30 07:20:17 2025: BS 1 completed
Sun Mar 30 07:20:22 2025: BS 2 completed
Sun Mar 30 07:20:27 2025: BS 3 completed
Sun Mar 30 07:20:37 2025: BS 1 completed
Sun Mar 30 07:20:42 2025: BS 2 completed
Sun Mar 30 07:20:47 2025: BS 3 completed
Sun Mar 30 07:20:57 2025: BS 1 completed
Sun Mar 30 07:21:02 2025: BS 2 completed
Sun Mar 30 07:21:07 2025: BS 3 completed
Sun Mar 30 07:21:17 2025: BS 1 completed
Sun Mar 30 07:21:22 2025: BS 2 completed
Sun Mar 30 07:21:26 2025: BS 3 completed
Sun Mar 30 07:21:36 2025: BS 1 completed
Sun Mar 30 07:21:41 2025: BS 2 completed
Sun Mar 30 07:21:46 2025: BS 3 completed
Sun Mar 30 07:21:56 2025: BS 1 completed
Sun Mar 30 07:22:01 2025: BS 2 completed
Sun Mar 30 07:22:06 2025: BS 3 completed
Sun Mar 30 07:22:16 2025: BS 1 completed
Sun Mar 30 07:22:21 2025: BS 2 completed
Sun Mar 30 07:22:26 2025: BS 3 completed
Sun Mar 30 07:22:36 2025: BS 1 completed
Sun Mar 30 07:22:41 2025: BS 2 completed
Sun Mar 30 07:22:46 2025: BS 3 completed
Sun Mar 30 07:22:56 2025: BS 1 completed
Sun Mar 30 07:23:01 2025: BS 2 completed
Sun Mar 30 07:23:06 2025: BS 3 completed
Sun Mar 30 07:23:16 2025: BS 1 completed
Sun Mar 30 07:23:21 2025: BS 2 completed
Sun Mar 30 07:23:26 2025: BS 3 completed
Sun Mar 30 07:23:36 2025: BS 1 completed
Sun Mar 30 07:23:41 2025: BS 2 completed
Sun Mar 30 07:23:45 2025: BS 3 completed
Sun Mar 30 07:23:55 2025: BS 1 completed
Sun Mar 30 07:24:00 2025: BS 2 completed
Sun Mar 30 07:24:05 2025: BS 3 completed
Sun Mar 30 07:24:15 2025: BS 1 completed
Sun Mar 30 07:24:20 2025: BS 2 completed
Sun Mar 30 07:24:25 2025: BS 3 completed
Sun Mar 30 07:24:35 2025: BS 1 completed
Sun Mar 30 07:24:40 2025: BS 2 completed
Sun Mar 30 07:24:45 2025: BS 3 completed
Sun Mar 30 07:24:55 2025: BS 1 completed
Sun Mar 30 07:25:00 2025: BS 2 completed
Sun Mar 30 07:25:05 2025: BS 3 completed
Sun Mar 30 07:25:15 2025: BS 1 completed
Sun Mar 30 07:25:20 2025: BS 2 completed
Sun Mar 30 07:25:25 2025: BS 3 completed
Sun Mar 30 07:25:35 2025: BS 1 completed
Sun Mar 30 07:25:40 2025: BS 2 completed
Sun Mar 30 07:25:45 2025: BS 3 completed
Sun Mar 30 07:25:55 2025: BS 1 completed
Sun Mar 30 07:26:00 2025: BS 2 completed
Sun Mar 30 07:26:05 2025: BS 3 completed
Sun Mar 30 07:26:14 2025: BS 1 completed
Sun Mar 30 07:26:19 2025: BS 2 completed
Sun Mar 30 07:26:24 2025: BS 3 completed
Sun Mar 30 07:26:34 2025: BS 1 completed
Sun Mar 30 07:26:39 2025: BS 2 completed
Sun Mar 30 07:26:44 2025: BS 3 completed
Sun Mar 30 07:26:54 2025: BS 1 completed
Sun Mar 30 07:26:59 2025: BS 2 completed
Sun Mar 30 07:27:04 2025: BS 3 completed
Sun Mar 30 07:27:14 2025: BS 1 completed
Sun Mar 30 07:27:19 2025: BS 2 completed
Sun Mar 30 07:27:24 2025: BS 3 completed
Sun Mar 30 07:27:34 2025: BS 1 completed
Sun Mar 30 07:27:39 2025: BS 2 completed
Sun Mar 30 07:27:44 2025: BS 3 completed
Sun Mar 30 07:27:54 2025: BS 1 completed
Sun Mar 30 07:27:59 2025: BS 2 completed
Sun Mar 30 07:28:04 2025: BS 3 completed
Sun Mar 30 07:28:14 2025: BS 1 completed
Sun Mar 30 07:28:19 2025: BS 2 completed
Sun Mar 30 07:28:24 2025: BS 3 completed
Sun Mar 30 07:28:33 2025: BS 1 completed
Sun Mar 30 07:28:38 2025: BS 2 completed
Sun Mar 30 07:28:43 2025: BS 3 completed
Sun Mar 30 07:28:53 2025: BS 1 completed
Sun Mar 30 07:28:58 2025: BS 2 completed
Sun Mar 30 07:29:03 2025: BS 3 completed
Sun Mar 30 07:29:13 2025: BS 1 completed
Sun Mar 30 07:29:18 2025: BS 2 completed
Sun Mar 30 07:29:23 2025: BS 3 completed
Sun Mar 30 07:29:33 2025: BS 1 completed
Sun Mar 30 07:29:38 2025: BS 2 completed
Sun Mar 30 07:29:43 2025: BS 3 completed
Sun Mar 30 07:29:53 2025: BS 1 completed
Sun Mar 30 07:29:58 2025: BS 2 completed
Sun Mar 30 07:30:03 2025: BS 3 completed
Sun Mar 30 07:30:13 2025: BS 1 completed
Sun Mar 30 07:30:18 2025: BS 2 completed
Sun Mar 30 07:30:23 2025: BS 3 completed
Sun Mar 30 07:30:33 2025: BS 1 completed
Sun Mar 30 07:30:38 2025: BS 2 completed
Sun Mar 30 07:30:43 2025: BS 3 completed
Sun Mar 30 07:30:52 2025: BS 1 completed
Sun Mar 30 07:30:57 2025: BS 2 completed
Sun Mar 30 07:31:02 2025: BS 3 completed
Sun Mar 30 07:31:12 2025: BS 1 completed
Sun Mar 30 07:31:17 2025: BS 2 completed
Sun Mar 30 07:31:22 2025: BS 3 completed
Sun Mar 30 07:31:32 2025: BS 1 completed
Sun Mar 30 07:31:37 2025: BS 2 completed
Sun Mar 30 07:31:42 2025: BS 3 completed
Sun Mar 30 07:31:52 2025: BS 1 completed
Sun Mar 30 07:31:57 2025: BS 2 completed
Sun Mar 30 07:32:02 2025: BS 3 completed
Sun Mar 30 07:32:12 2025: BS 1 completed
Sun Mar 30 07:32:17 2025: BS 2 completed
Sun Mar 30 07:32:22 2025: BS 3 completed
Sun Mar 30 07:32:32 2025: BS 1 completed
Sun Mar 30 07:32:37 2025: BS 2 completed
Sun Mar 30 07:32:42 2025: BS 3 completed
Sun Mar 30 07:32:52 2025: BS 1 completed
Sun Mar 30 07:32:57 2025: BS 2 completed
Sun Mar 30 07:33:02 2025: BS 3 completed
Sun Mar 30 07:33:12 2025: BS 1 completed
Sun Mar 30 07:33:17 2025: BS 2 completed
Sun Mar 30 07:33:21 2025: BS 3 completed
Sun Mar 30 07:33:31 2025: BS 1 completed
Sun Mar 30 07:33:36 2025: BS 2 completed
Sun Mar 30 07:33:41 2025: BS 3 completed
Sun Mar 30 07:33:51 2025: BS 1 completed
Sun Mar 30 07:33:56 2025: BS 2 completed
Sun Mar 30 07:34:01 2025: BS 3 completed
Sun Mar 30 07:34:11 2025: BS 1 completed
Sun Mar 30 07:34:16 2025: BS 2 completed
Sun Mar 30 07:34:21 2025: BS 3 completed
Sun Mar 30 07:34:31 2025: BS 1 completed
Sun Mar 30 07:34:36 2025: BS 2 completed
Sun Mar 30 07:34:41 2025: BS 3 completed
Sun Mar 30 07:34:51 2025: BS 1 completed
Sun Mar 30 07:34:56 2025: BS 2 completed
Sun Mar 30 07:35:01 2025: BS 3 completed
Sun Mar 30 07:35:11 2025: BS 1 completed
Sun Mar 30 07:35:16 2025: BS 2 completed
Sun Mar 30 07:35:21 2025: BS 3 completed
Sun Mar 30 07:35:31 2025: BS 1 completed
Sun Mar 30 07:35:36 2025: BS 2 completed
Sun Mar 30 07:35:41 2025: BS 3 completed
Sun Mar 30 07:35:50 2025: BS 1 completed
Sun Mar 30 07:35:55 2025: BS 2 completed
Sun Mar 30 07:36:00 2025: BS 3 completed
Sun Mar 30 07:36:10 2025: BS 1 completed
Sun Mar 30 07:36:15 2025: BS 2 completed
Sun Mar 30 07:36:20 2025: BS 3 completed
Sun Mar 30 07:36:30 2025: BS 1 completed
Sun Mar 30 07:36:35 2025: BS 2 completed
Sun Mar 30 07:36:40 2025: BS 3 completed
Sun Mar 30 07:36:50 2025: BS 1 completed
Sun Mar 30 07:36:55 2025: BS 2 completed
Sun Mar 30 07:37:00 2025: BS 3 completed
Sun Mar 30 07:37:10 2025: BS 1 completed
Sun Mar 30 07:37:15 2025: BS 2 completed
Sun Mar 30 07:37:20 2025: BS 3 completed
Sun Mar 30 07:37:30 2025: BS 1 completed
Sun Mar 30 07:37:35 2025: BS 2 completed
Sun Mar 30 07:37:40 2025: BS 3 completed
Sun Mar 30 07:37:50 2025: BS 1 completed
Sun Mar 30 07:37:55 2025: BS 2 completed
Sun Mar 30 07:38:00 2025: BS 3 completed
Sun Mar 30 07:38:10 2025: BS 1 completed
Sun Mar 30 07:38:15 2025: BS 2 completed
Sun Mar 30 07:38:19 2025: BS 3 completed
Sun Mar 30 07:38:29 2025: BS 1 completed
Sun Mar 30 07:38:34 2025: BS 2 completed
Sun Mar 30 07:38:39 2025: BS 3 completed
Sun Mar 30 07:38:49 2025: BS 1 completed
Sun Mar 30 07:38:54 2025: BS 2 completed
Sun Mar 30 07:38:59 2025: BS 3 completed
Sun Mar 30 07:39:09 2025: BS 1 completed
Sun Mar 30 07:39:14 2025: BS 2 completed
Sun Mar 30 07:39:19 2025: BS 3 completed
Sun Mar 30 07:39:29 2025: BS 1 completed
Sun Mar 30 07:39:34 2025: BS 2 completed
Sun Mar 30 07:39:39 2025: BS 3 completed
Sun Mar 30 07:39:49 2025: BS 1 completed
Sun Mar 30 07:39:54 2025: BS 2 completed
Sun Mar 30 07:39:59 2025: BS 3 completed
Sun Mar 30 07:40:09 2025: BS 1 completed
Sun Mar 30 07:40:14 2025: BS 2 completed
Sun Mar 30 07:40:19 2025: BS 3 completed
Sun Mar 30 07:40:29 2025: BS 1 completed
Sun Mar 30 07:40:34 2025: BS 2 completed
Sun Mar 30 07:40:39 2025: BS 3 completed
Sun Mar 30 07:40:49 2025: BS 1 completed
Sun Mar 30 07:40:53 2025: BS 2 completed
Sun Mar 30 07:40:58 2025: BS 3 completed
Sun Mar 30 07:41:08 2025: BS 1 completed
Sun Mar 30 07:41:13 2025: BS 2 completed
Sun Mar 30 07:41:18 2025: BS 3 completed
Sun Mar 30 07:41:28 2025: BS 1 completed
Sun Mar 30 07:41:33 2025: BS 2 completed
Sun Mar 30 07:41:38 2025: BS 3 completed
Sun Mar 30 07:41:48 2025: BS 1 completed
Sun Mar 30 07:41:53 2025: BS 2 completed
Sun Mar 30 07:41:58 2025: BS 3 completed
Sun Mar 30 07:42:08 2025: BS 1 completed
Sun Mar 30 07:42:13 2025: BS 2 completed
Sun Mar 30 07:42:18 2025: BS 3 completed
Sun Mar 30 07:42:28 2025: BS 1 completed
Sun Mar 30 07:42:33 2025: BS 2 completed
Sun Mar 30 07:42:38 2025: BS 3 completed
Sun Mar 30 07:42:48 2025: BS 1 completed
Sun Mar 30 07:42:53 2025: BS 2 completed
Sun Mar 30 07:42:58 2025: BS 3 completed
Sun Mar 30 07:43:08 2025: BS 1 completed
Sun Mar 30 07:43:13 2025: BS 2 completed
Sun Mar 30 07:43:18 2025: BS 3 completed
Sun Mar 30 07:43:28 2025: BS 1 completed
Sun Mar 30 07:43:32 2025: BS 2 completed
Sun Mar 30 07:43:37 2025: BS 3 completed
Sun Mar 30 07:43:47 2025: BS 1 completed
Sun Mar 30 07:43:52 2025: BS 2 completed
Sun Mar 30 07:43:57 2025: BS 3 completed
Sun Mar 30 07:44:07 2025: BS 1 completed
Sun Mar 30 07:44:12 2025: BS 2 completed
Sun Mar 30 07:44:17 2025: BS 3 completed
Sun Mar 30 07:44:27 2025: BS 1 completed
Sun Mar 30 07:44:32 2025: BS 2 completed
Sun Mar 30 07:44:37 2025: BS 3 completed
Sun Mar 30 07:44:47 2025: BS 1 completed
Sun Mar 30 07:44:52 2025: BS 2 completed
Sun Mar 30 07:44:57 2025: BS 3 completed
Sun Mar 30 07:45:07 2025: BS 1 completed
Sun Mar 30 07:45:12 2025: BS 2 completed
Sun Mar 30 07:45:17 2025: BS 3 completed
Sun Mar 30 07:45:27 2025: BS 1 completed
Sun Mar 30 07:45:32 2025: BS 2 completed
Sun Mar 30 07:45:37 2025: BS 3 completed
Sun Mar 30 07:45:47 2025: BS 1 completed
Sun Mar 30 07:45:52 2025: BS 2 completed
Sun Mar 30 07:45:57 2025: BS 3 completed
Sun Mar 30 07:46:07 2025: BS 1 completed
Sun Mar 30 07:46:11 2025: BS 2 completed
Sun Mar 30 07:46:16 2025: BS 3 completed
Sun Mar 30 07:46:26 2025: BS 1 completed
Sun Mar 30 07:46:31 2025: BS 2 completed
Sun Mar 30 07:46:36 2025: BS 3 completed
Sun Mar 30 07:46:46 2025: BS 1 completed
Sun Mar 30 07:46:51 2025: BS 2 completed
Sun Mar 30 07:46:56 2025: BS 3 completed
Sun Mar 30 07:47:06 2025: BS 1 completed
Sun Mar 30 07:47:11 2025: BS 2 completed
Sun Mar 30 07:47:16 2025: BS 3 completed
Sun Mar 30 07:47:26 2025: BS 1 completed
Sun Mar 30 07:47:31 2025: BS 2 completed
Sun Mar 30 07:47:36 2025: BS 3 completed
Sun Mar 30 07:47:46 2025: BS 1 completed
Sun Mar 30 07:47:51 2025: BS 2 completed
Sun Mar 30 07:47:56 2025: BS 3 completed
Sun Mar 30 07:48:06 2025: BS 1 completed
Sun Mar 30 07:48:11 2025: BS 2 completed
Sun Mar 30 07:48:16 2025: BS 3 completed
Sun Mar 30 07:48:26 2025: BS 1 completed
Sun Mar 30 07:48:31 2025: BS 2 completed
Sun Mar 30 07:48:36 2025: BS 3 completed
Sun Mar 30 07:48:46 2025: BS 1 completed
Sun Mar 30 07:48:50 2025: BS 2 completed
Sun Mar 30 07:48:55 2025: BS 3 completed
Sun Mar 30 07:49:05 2025: BS 1 completed
Sun Mar 30 07:49:10 2025: BS 2 completed
Sun Mar 30 07:49:15 2025: BS 3 completed
Sun Mar 30 07:49:25 2025: BS 1 completed
Sun Mar 30 07:49:30 2025: BS 2 completed
Sun Mar 30 07:49:35 2025: BS 3 completed
Sun Mar 30 07:49:45 2025: BS 1 completed
Sun Mar 30 07:49:50 2025: BS 2 completed
Sun Mar 30 07:49:55 2025: BS 3 completed
Sun Mar 30 07:50:05 2025: BS 1 completed
Sun Mar 30 07:50:10 2025: BS 2 completed
Sun Mar 30 07:50:15 2025: BS 3 completed
Sun Mar 30 07:50:25 2025: BS 1 completed
Sun Mar 30 07:50:30 2025: BS 2 completed
Sun Mar 30 07:50:35 2025: BS 3 completed
Sun Mar 30 07:50:45 2025: BS 1 completed
Sun Mar 30 07:50:50 2025: BS 2 completed
Sun Mar 30 07:50:55 2025: BS 3 completed
Sun Mar 30 07:51:05 2025: BS 1 completed
Sun Mar 30 07:51:10 2025: BS 2 completed
Sun Mar 30 07:51:15 2025: BS 3 completed
Sun Mar 30 07:51:25 2025: BS 1 completed
Sun Mar 30 07:51:30 2025: BS 2 completed
Sun Mar 30 07:51:34 2025: BS 3 completed
Sun Mar 30 07:51:44 2025: BS 1 completed
Sun Mar 30 07:51:49 2025: BS 2 completed
Sun Mar 30 07:51:54 2025: BS 3 completed
Sun Mar 30 07:52:04 2025: BS 1 completed
Sun Mar 30 07:52:09 2025: BS 2 completed
Sun Mar 30 07:52:14 2025: BS 3 completed
Sun Mar 30 07:52:24 2025: BS 1 completed
Sun Mar 30 07:52:29 2025: BS 2 completed
Sun Mar 30 07:52:34 2025: BS 3 completed
Sun Mar 30 07:52:44 2025: BS 1 completed
Sun Mar 30 07:52:49 2025: BS 2 completed
Sun Mar 30 07:52:54 2025: BS 3 completed
Sun Mar 30 07:53:04 2025: BS 1 completed
Sun Mar 30 07:53:09 2025: BS 2 completed
Sun Mar 30 07:53:14 2025: BS 3 completed
Sun Mar 30 07:53:24 2025: BS 1 completed
Sun Mar 30 07:53:29 2025: BS 2 completed
Sun Mar 30 07:53:34 2025: BS 3 completed
Sun Mar 30 07:53:44 2025: BS 1 completed
Sun Mar 30 07:53:49 2025: BS 2 completed
Sun Mar 30 07:53:54 2025: BS 3 completed
Sun Mar 30 07:54:04 2025: BS 1 completed
Sun Mar 30 07:54:09 2025: BS 2 completed
Sun Mar 30 07:54:14 2025: BS 3 completed
Sun Mar 30 07:54:23 2025: BS 1 completed
Sun Mar 30 07:54:28 2025: BS 2 completed
Sun Mar 30 07:54:33 2025: BS 3 completed
Sun Mar 30 07:54:43 2025: BS 1 completed
Sun Mar 30 07:54:48 2025: BS 2 completed
Sun Mar 30 07:54:53 2025: BS 3 completed
Sun Mar 30 07:55:03 2025: BS 1 completed
Sun Mar 30 07:55:08 2025: BS 2 completed
Sun Mar 30 07:55:13 2025: BS 3 completed
Sun Mar 30 07:55:23 2025: BS 1 completed
Sun Mar 30 07:55:28 2025: BS 2 completed
Sun Mar 30 07:55:33 2025: BS 3 completed
Sun Mar 30 07:55:43 2025: BS 1 completed
Sun Mar 30 07:55:48 2025: BS 2 completed
Sun Mar 30 07:55:53 2025: BS 3 completed
Sun Mar 30 07:56:03 2025: BS 1 completed
Sun Mar 30 07:56:08 2025: BS 2 completed
Sun Mar 30 07:56:13 2025: BS 3 completed
Sun Mar 30 07:56:23 2025: BS 1 completed
Sun Mar 30 07:56:28 2025: BS 2 completed
Sun Mar 30 07:56:33 2025: BS 3 completed
Sun Mar 30 07:56:43 2025: BS 1 completed
Sun Mar 30 07:56:48 2025: BS 2 completed
Sun Mar 30 07:56:53 2025: BS 3 completed
Sun Mar 30 07:57:03 2025: BS 1 completed
Sun Mar 30 07:57:08 2025: BS 2 completed
Sun Mar 30 07:57:12 2025: BS 3 completed
Sun Mar 30 07:57:22 2025: BS 1 completed
Sun Mar 30 07:57:27 2025: BS 2 completed
Sun Mar 30 07:57:32 2025: BS 3 completed
Sun Mar 30 07:57:42 2025: BS 1 completed
Sun Mar 30 07:57:47 2025: BS 2 completed
Sun Mar 30 07:57:52 2025: BS 3 completed
Sun Mar 30 07:58:02 2025: BS 1 completed
Sun Mar 30 07:58:07 2025: BS 2 completed
Sun Mar 30 07:58:12 2025: BS 3 completed
Sun Mar 30 07:58:22 2025: BS 1 completed
Sun Mar 30 07:58:27 2025: BS 2 completed
Sun Mar 30 07:58:32 2025: BS 3 completed
Sun Mar 30 07:58:42 2025: BS 1 completed
Sun Mar 30 07:58:47 2025: BS 2 completed
Sun Mar 30 07:58:52 2025: BS 3 completed
Sun Mar 30 07:59:02 2025: BS 1 completed
Sun Mar 30 07:59:07 2025: BS 2 completed
Sun Mar 30 07:59:12 2025: BS 3 completed
Sun Mar 30 07:59:22 2025: BS 1 completed
Sun Mar 30 07:59:27 2025: BS 2 completed
Sun Mar 30 07:59:32 2025: BS 3 completed
Sun Mar 30 07:59:42 2025: BS 1 completed
Sun Mar 30 07:59:47 2025: BS 2 completed
Sun Mar 30 07:59:52 2025: BS 3 completed
Sun Mar 30 08:00:02 2025: BS 1 completed
Sun Mar 30 08:00:06 2025: BS 2 completed
Sun Mar 30 08:00:11 2025: BS 3 completed
Sun Mar 30 08:00:21 2025: BS 1 completed
Sun Mar 30 08:00:26 2025: BS 2 completed
Sun Mar 30 08:00:31 2025: BS 3 completed
Sun Mar 30 08:00:41 2025: BS 1 completed
Sun Mar 30 08:00:46 2025: BS 2 completed
Sun Mar 30 08:00:51 2025: BS 3 completed
Sun Mar 30 08:01:01 2025: BS 1 completed
Sun Mar 30 08:01:06 2025: BS 2 completed
Sun Mar 30 08:01:11 2025: BS 3 completed
Sun Mar 30 08:01:21 2025: BS 1 completed
Sun Mar 30 08:01:26 2025: BS 2 completed
Sun Mar 30 08:01:31 2025: BS 3 completed
Sun Mar 30 08:01:41 2025: BS 1 completed
Sun Mar 30 08:01:46 2025: BS 2 completed
Sun Mar 30 08:01:51 2025: BS 3 completed
Sun Mar 30 08:02:01 2025: BS 1 completed
Sun Mar 30 08:02:06 2025: BS 2 completed
Sun Mar 30 08:02:11 2025: BS 3 completed
Sun Mar 30 08:02:21 2025: BS 1 completed
Sun Mar 30 08:02:26 2025: BS 2 completed
Sun Mar 30 08:02:31 2025: BS 3 completed
Sun Mar 30 08:02:41 2025: BS 1 completed
Sun Mar 30 08:02:46 2025: BS 2 completed
Sun Mar 30 08:02:51 2025: BS 3 completed
Sun Mar 30 08:03:01 2025: BS 1 completed
Sun Mar 30 08:03:05 2025: BS 2 completed
Sun Mar 30 08:03:10 2025: BS 3 completed
Sun Mar 30 08:03:20 2025: BS 1 completed
Sun Mar 30 08:03:25 2025: BS 2 completed
Sun Mar 30 08:03:30 2025: BS 3 completed
Sun Mar 30 08:03:40 2025: BS 1 completed
Sun Mar 30 08:03:45 2025: BS 2 completed
Sun Mar 30 08:03:50 2025: BS 3 completed
Sun Mar 30 08:04:00 2025: BS 1 completed
Sun Mar 30 08:04:05 2025: BS 2 completed
Sun Mar 30 08:04:10 2025: BS 3 completed
Sun Mar 30 08:04:20 2025: BS 1 completed
Sun Mar 30 08:04:25 2025: BS 2 completed
Sun Mar 30 08:04:30 2025: BS 3 completed
Sun Mar 30 08:04:40 2025: BS 1 completed
Sun Mar 30 08:04:45 2025: BS 2 completed
Sun Mar 30 08:04:50 2025: BS 3 completed
Sun Mar 30 08:05:00 2025: BS 1 completed
Sun Mar 30 08:05:05 2025: BS 2 completed
Sun Mar 30 08:05:10 2025: BS 3 completed
Sun Mar 30 08:05:20 2025: BS 1 completed
Sun Mar 30 08:05:25 2025: BS 2 completed
Sun Mar 30 08:05:30 2025: BS 3 completed
Sun Mar 30 08:05:40 2025: BS 1 completed
Sun Mar 30 08:05:45 2025: BS 2 completed
Sun Mar 30 08:05:50 2025: BS 3 completed
Sun Mar 30 08:06:00 2025: BS 1 completed
Sun Mar 30 08:06:05 2025: BS 2 completed
Sun Mar 30 08:06:09 2025: BS 3 completed
Sun Mar 30 08:06:19 2025: BS 1 completed
Sun Mar 30 08:06:24 2025: BS 2 completed
Sun Mar 30 08:06:29 2025: BS 3 completed
Sun Mar 30 08:06:39 2025: BS 1 completed
Sun Mar 30 08:06:44 2025: BS 2 completed
Sun Mar 30 08:06:49 2025: BS 3 completed
Sun Mar 30 08:06:59 2025: BS 1 completed
Sun Mar 30 08:07:04 2025: BS 2 completed
Sun Mar 30 08:07:09 2025: BS 3 completed
Sun Mar 30 08:07:19 2025: BS 1 completed
Sun Mar 30 08:07:24 2025: BS 2 completed
Sun Mar 30 08:07:29 2025: BS 3 completed
Sun Mar 30 08:07:39 2025: BS 1 completed
Sun Mar 30 08:07:44 2025: BS 2 completed
Sun Mar 30 08:07:49 2025: BS 3 completed
Sun Mar 30 08:07:59 2025: BS 1 completed
Sun Mar 30 08:08:04 2025: BS 2 completed
Sun Mar 30 08:08:09 2025: BS 3 completed
Sun Mar 30 08:08:19 2025: BS 1 completed
Sun Mar 30 08:08:24 2025: BS 2 completed
Sun Mar 30 08:08:29 2025: BS 3 completed
Sun Mar 30 08:08:39 2025: BS 1 completed
Sun Mar 30 08:08:44 2025: BS 2 completed
Sun Mar 30 08:08:49 2025: BS 3 completed
Sun Mar 30 08:08:59 2025: BS 1 completed
Sun Mar 30 08:09:04 2025: BS 2 completed
Sun Mar 30 08:09:09 2025: BS 3 completed
Sun Mar 30 08:09:18 2025: BS 1 completed
Sun Mar 30 08:09:23 2025: BS 2 completed
Sun Mar 30 08:09:28 2025: BS 3 completed
Sun Mar 30 08:09:38 2025: BS 1 completed
Sun Mar 30 08:09:43 2025: BS 2 completed
Sun Mar 30 08:09:48 2025: BS 3 completed
Sun Mar 30 08:09:58 2025: BS 1 completed
Sun Mar 30 08:10:03 2025: BS 2 completed
Sun Mar 30 08:10:08 2025: BS 3 completed
Sun Mar 30 08:10:18 2025: BS 1 completed
Sun Mar 30 08:10:23 2025: BS 2 completed
Sun Mar 30 08:10:28 2025: BS 3 completed
Sun Mar 30 08:10:38 2025: BS 1 completed
Sun Mar 30 08:10:43 2025: BS 2 completed
Sun Mar 30 08:10:48 2025: BS 3 completed
Sun Mar 30 08:10:58 2025: BS 1 completed
Sun Mar 30 08:11:03 2025: BS 2 completed
Sun Mar 30 08:11:08 2025: BS 3 completed
Sun Mar 30 08:11:18 2025: BS 1 completed
Sun Mar 30 08:11:23 2025: BS 2 completed
Sun Mar 30 08:11:28 2025: BS 3 completed
Sun Mar 30 08:11:38 2025: BS 1 completed
Sun Mar 30 08:11:43 2025: BS 2 completed
Sun Mar 30 08:11:48 2025: BS 3 completed
Sun Mar 30 08:11:58 2025: BS 1 completed
Sun Mar 30 08:12:03 2025: BS 2 completed
Sun Mar 30 08:12:08 2025: BS 3 completed
Sun Mar 30 08:12:18 2025: BS 1 completed
Sun Mar 30 08:12:23 2025: BS 2 completed
Sun Mar 30 08:12:27 2025: BS 3 completed
Sun Mar 30 08:12:37 2025: BS 1 completed
Sun Mar 30 08:12:42 2025: BS 2 completed
Sun Mar 30 08:12:47 2025: BS 3 completed
Sun Mar 30 08:12:57 2025: BS 1 completed
Sun Mar 30 08:13:02 2025: BS 2 completed
Sun Mar 30 08:13:07 2025: BS 3 completed
Sun Mar 30 08:13:17 2025: BS 1 completed
Sun Mar 30 08:13:22 2025: BS 2 completed
Sun Mar 30 08:13:27 2025: BS 3 completed
Sun Mar 30 08:13:37 2025: BS 1 completed
Sun Mar 30 08:13:42 2025: BS 2 completed
Sun Mar 30 08:13:47 2025: BS 3 completed
Sun Mar 30 08:13:57 2025: BS 1 completed
Sun Mar 30 08:14:02 2025: BS 2 completed
Sun Mar 30 08:14:07 2025: BS 3 completed
Sun Mar 30 08:14:17 2025: BS 1 completed
Sun Mar 30 08:14:22 2025: BS 2 completed
Sun Mar 30 08:14:27 2025: BS 3 completed
Sun Mar 30 08:14:37 2025: BS 1 completed
Sun Mar 30 08:14:42 2025: BS 2 completed
Sun Mar 30 08:14:47 2025: BS 3 completed
Sun Mar 30 08:14:57 2025: BS 1 completed
Sun Mar 30 08:15:02 2025: BS 2 completed
Sun Mar 30 08:15:07 2025: BS 3 completed
Sun Mar 30 08:15:17 2025: BS 1 completed
Sun Mar 30 08:15:22 2025: BS 2 completed
Sun Mar 30 08:15:27 2025: BS 3 completed
Sun Mar 30 08:15:37 2025: BS 1 completed
Sun Mar 30 08:15:41 2025: BS 2 completed
Sun Mar 30 08:15:46 2025: BS 3 completed
Sun Mar 30 08:15:56 2025: BS 1 completed
Sun Mar 30 08:16:01 2025: BS 2 completed
Sun Mar 30 08:16:06 2025: BS 3 completed
Sun Mar 30 08:16:16 2025: BS 1 completed
Sun Mar 30 08:16:21 2025: BS 2 completed
Sun Mar 30 08:16:26 2025: BS 3 completed
Sun Mar 30 08:16:36 2025: BS 1 completed
Sun Mar 30 08:16:41 2025: BS 2 completed
Sun Mar 30 08:16:46 2025: BS 3 completed
Sun Mar 30 08:16:56 2025: BS 1 completed
Sun Mar 30 08:17:01 2025: BS 2 completed
Sun Mar 30 08:17:06 2025: BS 3 completed
Sun Mar 30 08:17:16 2025: BS 1 completed
Sun Mar 30 08:17:21 2025: BS 2 completed
Sun Mar 30 08:17:26 2025: BS 3 completed
Sun Mar 30 08:17:36 2025: BS 1 completed
Sun Mar 30 08:17:41 2025: BS 2 completed
Sun Mar 30 08:17:46 2025: BS 3 completed
Sun Mar 30 08:17:56 2025: BS 1 completed
Sun Mar 30 08:18:01 2025: BS 2 completed
Sun Mar 30 08:18:06 2025: BS 3 completed
Sun Mar 30 08:18:16 2025: BS 1 completed
Sun Mar 30 08:18:21 2025: BS 2 completed
Sun Mar 30 08:18:26 2025: BS 3 completed
Sun Mar 30 08:18:36 2025: BS 1 completed
Sun Mar 30 08:18:41 2025: BS 2 completed
Sun Mar 30 08:18:46 2025: BS 3 completed
Sun Mar 30 08:18:56 2025: BS 1 completed
Sun Mar 30 08:19:00 2025: BS 2 completed
Sun Mar 30 08:19:05 2025: BS 3 completed
Sun Mar 30 08:19:15 2025: BS 1 completed
Sun Mar 30 08:19:20 2025: BS 2 completed
Sun Mar 30 08:19:25 2025: BS 3 completed
Sun Mar 30 08:19:35 2025: BS 1 completed
Sun Mar 30 08:19:40 2025: BS 2 completed
Sun Mar 30 08:19:45 2025: BS 3 completed
Sun Mar 30 08:19:55 2025: BS 1 completed
Sun Mar 30 08:20:00 2025: BS 2 completed
Sun Mar 30 08:20:05 2025: BS 3 completed
Sun Mar 30 08:20:15 2025: BS 1 completed
Sun Mar 30 08:20:20 2025: BS 2 completed
Sun Mar 30 08:20:25 2025: BS 3 completed
Sun Mar 30 08:20:35 2025: BS 1 completed
Sun Mar 30 08:20:40 2025: BS 2 completed
Sun Mar 30 08:20:45 2025: BS 3 completed
Sun Mar 30 08:20:55 2025: BS 1 completed
Sun Mar 30 08:21:00 2025: BS 2 completed
Sun Mar 30 08:21:05 2025: BS 3 completed
Sun Mar 30 08:21:15 2025: BS 1 completed
Sun Mar 30 08:21:20 2025: BS 2 completed
Sun Mar 30 08:21:25 2025: BS 3 completed
Sun Mar 30 08:21:35 2025: BS 1 completed
Sun Mar 30 08:21:40 2025: BS 2 completed
Sun Mar 30 08:21:45 2025: BS 3 completed
Sun Mar 30 08:21:55 2025: BS 1 completed
Sun Mar 30 08:22:00 2025: BS 2 completed
Sun Mar 30 08:22:05 2025: BS 3 completed
Sun Mar 30 08:22:15 2025: BS 1 completed
Sun Mar 30 08:22:20 2025: BS 2 completed
Sun Mar 30 08:22:25 2025: BS 3 completed
Sun Mar 30 08:22:34 2025: BS 1 completed
Sun Mar 30 08:22:39 2025: BS 2 completed
Sun Mar 30 08:22:44 2025: BS 3 completed
Sun Mar 30 08:22:54 2025: BS 1 completed
Sun Mar 30 08:22:59 2025: BS 2 completed
Sun Mar 30 08:23:04 2025: BS 3 completed
Sun Mar 30 08:23:14 2025: BS 1 completed
Sun Mar 30 08:23:19 2025: BS 2 completed
Sun Mar 30 08:23:24 2025: BS 3 completed
Sun Mar 30 08:23:34 2025: BS 1 completed
Sun Mar 30 08:23:39 2025: BS 2 completed
Sun Mar 30 08:23:44 2025: BS 3 completed
Sun Mar 30 08:23:54 2025: BS 1 completed
Sun Mar 30 08:23:59 2025: BS 2 completed
Sun Mar 30 08:24:04 2025: BS 3 completed
Sun Mar 30 08:24:14 2025: BS 1 completed
Sun Mar 30 08:24:19 2025: BS 2 completed
Sun Mar 30 08:24:24 2025: BS 3 completed
Sun Mar 30 08:24:34 2025: BS 1 completed
Sun Mar 30 08:24:39 2025: BS 2 completed
Sun Mar 30 08:24:44 2025: BS 3 completed
Sun Mar 30 08:24:54 2025: BS 1 completed
Sun Mar 30 08:24:59 2025: BS 2 completed
Sun Mar 30 08:25:04 2025: BS 3 completed
Sun Mar 30 08:25:14 2025: BS 1 completed
Sun Mar 30 08:25:19 2025: BS 2 completed
Sun Mar 30 08:25:24 2025: BS 3 completed
Sun Mar 30 08:25:34 2025: BS 1 completed
Sun Mar 30 08:25:39 2025: BS 2 completed
Sun Mar 30 08:25:44 2025: BS 3 completed
Sun Mar 30 08:25:54 2025: BS 1 completed
Sun Mar 30 08:25:58 2025: BS 2 completed
Sun Mar 30 08:26:03 2025: BS 3 completed
Sun Mar 30 08:26:13 2025: BS 1 completed
Sun Mar 30 08:26:18 2025: BS 2 completed
Sun Mar 30 08:26:23 2025: BS 3 completed
Sun Mar 30 08:26:33 2025: BS 1 completed
Sun Mar 30 08:26:38 2025: BS 2 completed
Sun Mar 30 08:26:43 2025: BS 3 completed
Sun Mar 30 08:26:53 2025: BS 1 completed
Sun Mar 30 08:26:58 2025: BS 2 completed
Sun Mar 30 08:27:03 2025: BS 3 completed
Sun Mar 30 08:27:13 2025: BS 1 completed
Sun Mar 30 08:27:18 2025: BS 2 completed
Sun Mar 30 08:27:23 2025: BS 3 completed
Sun Mar 30 08:27:33 2025: BS 1 completed
Sun Mar 30 08:27:38 2025: BS 2 completed
Sun Mar 30 08:27:43 2025: BS 3 completed
Sun Mar 30 08:27:53 2025: BS 1 completed
Sun Mar 30 08:27:58 2025: BS 2 completed
Sun Mar 30 08:28:03 2025: BS 3 completed
Sun Mar 30 08:28:13 2025: BS 1 completed
Sun Mar 30 08:28:18 2025: BS 2 completed
Sun Mar 30 08:28:23 2025: BS 3 completed
Sun Mar 30 08:28:33 2025: BS 1 completed
Sun Mar 30 08:28:38 2025: BS 2 completed
Sun Mar 30 08:28:43 2025: BS 3 completed
Sun Mar 30 08:28:53 2025: BS 1 completed
Sun Mar 30 08:28:58 2025: BS 2 completed
Sun Mar 30 08:29:03 2025: BS 3 completed
Sun Mar 30 08:29:13 2025: BS 1 completed
Sun Mar 30 08:29:18 2025: BS 2 completed
Sun Mar 30 08:29:23 2025: BS 3 completed
Sun Mar 30 08:29:33 2025: BS 1 completed
Sun Mar 30 08:29:37 2025: BS 2 completed
Sun Mar 30 08:29:42 2025: BS 3 completed
Sun Mar 30 08:29:52 2025: BS 1 completed
Sun Mar 30 08:29:57 2025: BS 2 completed
Sun Mar 30 08:30:02 2025: BS 3 completed
Sun Mar 30 08:30:12 2025: BS 1 completed
Sun Mar 30 08:30:17 2025: BS 2 completed
Sun Mar 30 08:30:22 2025: BS 3 completed
Sun Mar 30 08:30:32 2025: BS 1 completed
Sun Mar 30 08:30:37 2025: BS 2 completed
Sun Mar 30 08:30:42 2025: BS 3 completed
Sun Mar 30 08:30:52 2025: BS 1 completed
Sun Mar 30 08:30:57 2025: BS 2 completed
Sun Mar 30 08:31:02 2025: BS 3 completed
Sun Mar 30 08:31:12 2025: BS 1 completed
Sun Mar 30 08:31:17 2025: BS 2 completed
Sun Mar 30 08:31:22 2025: BS 3 completed
Sun Mar 30 08:31:32 2025: BS 1 completed
Sun Mar 30 08:31:37 2025: BS 2 completed
Sun Mar 30 08:31:42 2025: BS 3 completed
Sun Mar 30 08:31:52 2025: BS 1 completed
Sun Mar 30 08:31:57 2025: BS 2 completed
Sun Mar 30 08:32:02 2025: BS 3 completed
Sun Mar 30 08:32:12 2025: BS 1 completed
Sun Mar 30 08:32:17 2025: BS 2 completed
Sun Mar 30 08:32:22 2025: BS 3 completed
Sun Mar 30 08:32:32 2025: BS 1 completed
Sun Mar 30 08:32:37 2025: BS 2 completed
Sun Mar 30 08:32:42 2025: BS 3 completed
Sun Mar 30 08:32:52 2025: BS 1 completed
Sun Mar 30 08:32:57 2025: BS 2 completed
Sun Mar 30 08:33:02 2025: BS 3 completed
Sun Mar 30 08:33:12 2025: BS 1 completed
Sun Mar 30 08:33:17 2025: BS 2 completed
Sun Mar 30 08:33:22 2025: BS 3 completed
Sun Mar 30 08:33:31 2025: BS 1 completed
Sun Mar 30 08:33:36 2025: BS 2 completed
Sun Mar 30 08:33:41 2025: BS 3 completed
Sun Mar 30 08:33:51 2025: BS 1 completed
Sun Mar 30 08:33:56 2025: BS 2 completed
Sun Mar 30 08:34:01 2025: BS 3 completed
Sun Mar 30 08:34:11 2025: BS 1 completed
Sun Mar 30 08:34:16 2025: BS 2 completed
Sun Mar 30 08:34:21 2025: BS 3 completed
Sun Mar 30 08:34:31 2025: BS 1 completed
Sun Mar 30 08:34:36 2025: BS 2 completed
Sun Mar 30 08:34:41 2025: BS 3 completed
Sun Mar 30 08:34:51 2025: BS 1 completed
Sun Mar 30 08:34:56 2025: BS 2 completed
Sun Mar 30 08:35:01 2025: BS 3 completed
Sun Mar 30 08:35:11 2025: BS 1 completed
Sun Mar 30 08:35:16 2025: BS 2 completed
Sun Mar 30 08:35:21 2025: BS 3 completed
Sun Mar 30 08:35:31 2025: BS 1 completed
Sun Mar 30 08:35:36 2025: BS 2 completed
Sun Mar 30 08:35:41 2025: BS 3 completed
Sun Mar 30 08:35:51 2025: BS 1 completed
Sun Mar 30 08:35:56 2025: BS 2 completed
Sun Mar 30 08:36:01 2025: BS 3 completed
Sun Mar 30 08:36:11 2025: BS 1 completed
Sun Mar 30 08:36:16 2025: BS 2 completed
Sun Mar 30 08:36:21 2025: BS 3 completed
Sun Mar 30 08:36:31 2025: BS 1 completed
Sun Mar 30 08:36:36 2025: BS 2 completed
Sun Mar 30 08:36:41 2025: BS 3 completed
Sun Mar 30 08:36:51 2025: BS 1 completed
Sun Mar 30 08:36:56 2025: BS 2 completed
Sun Mar 30 08:37:01 2025: BS 3 completed
Sun Mar 30 08:37:11 2025: BS 1 completed
Sun Mar 30 08:37:16 2025: BS 2 completed
Sun Mar 30 08:37:20 2025: BS 3 completed
Sun Mar 30 08:37:30 2025: BS 1 completed
Sun Mar 30 08:37:35 2025: BS 2 completed
Sun Mar 30 08:37:40 2025: BS 3 completed
Sun Mar 30 08:37:50 2025: BS 1 completed
Sun Mar 30 08:37:55 2025: BS 2 completed
Sun Mar 30 08:38:00 2025: BS 3 completed
Sun Mar 30 08:38:10 2025: BS 1 completed
Sun Mar 30 08:38:15 2025: BS 2 completed
Sun Mar 30 08:38:20 2025: BS 3 completed
Sun Mar 30 08:38:30 2025: BS 1 completed
Sun Mar 30 08:38:35 2025: BS 2 completed
Sun Mar 30 08:38:40 2025: BS 3 completed
Sun Mar 30 08:38:50 2025: BS 1 completed
Sun Mar 30 08:38:55 2025: BS 2 completed
Sun Mar 30 08:39:00 2025: BS 3 completed
Sun Mar 30 08:39:10 2025: BS 1 completed
Sun Mar 30 08:39:15 2025: BS 2 completed
Sun Mar 30 08:39:20 2025: BS 3 completed
Sun Mar 30 08:39:30 2025: BS 1 completed
Sun Mar 30 08:39:35 2025: BS 2 completed
Sun Mar 30 08:39:40 2025: BS 3 completed
Sun Mar 30 08:39:50 2025: BS 1 completed
Sun Mar 30 08:39:55 2025: BS 2 completed
Sun Mar 30 08:40:00 2025: BS 3 completed
Sun Mar 30 08:40:10 2025: BS 1 completed
Sun Mar 30 08:40:15 2025: BS 2 completed
Sun Mar 30 08:40:20 2025: BS 3 completed
Sun Mar 30 08:40:30 2025: BS 1 completed
Sun Mar 30 08:40:35 2025: BS 2 completed
Sun Mar 30 08:40:40 2025: BS 3 completed
Sun Mar 30 08:40:50 2025: BS 1 completed
Sun Mar 30 08:40:55 2025: BS 2 completed
Sun Mar 30 08:41:00 2025: BS 3 completed
Sun Mar 30 08:41:10 2025: BS 1 completed
Sun Mar 30 08:41:15 2025: BS 2 completed
Sun Mar 30 08:41:20 2025: BS 3 completed
Sun Mar 30 08:41:29 2025: BS 1 completed
Sun Mar 30 08:41:34 2025: BS 2 completed
Sun Mar 30 08:41:39 2025: BS 3 completed
Sun Mar 30 08:41:49 2025: BS 1 completed
Sun Mar 30 08:41:54 2025: BS 2 completed
Sun Mar 30 08:41:59 2025: BS 3 completed
Sun Mar 30 08:42:09 2025: BS 1 completed
Sun Mar 30 08:42:14 2025: BS 2 completed
Sun Mar 30 08:42:19 2025: BS 3 completed
Sun Mar 30 08:42:29 2025: BS 1 completed
Sun Mar 30 08:42:34 2025: BS 2 completed
Sun Mar 30 08:42:39 2025: BS 3 completed
Sun Mar 30 08:42:49 2025: BS 1 completed
Sun Mar 30 08:42:54 2025: BS 2 completed
Sun Mar 30 08:42:59 2025: BS 3 completed
Sun Mar 30 08:43:09 2025: BS 1 completed
Sun Mar 30 08:43:14 2025: BS 2 completed
Sun Mar 30 08:43:19 2025: BS 3 completed
Sun Mar 30 08:43:29 2025: BS 1 completed
Sun Mar 30 08:43:34 2025: BS 2 completed
Sun Mar 30 08:43:39 2025: BS 3 completed
Sun Mar 30 08:43:49 2025: BS 1 completed
Sun Mar 30 08:43:54 2025: BS 2 completed
Sun Mar 30 08:43:59 2025: BS 3 completed
Sun Mar 30 08:44:09 2025: BS 1 completed
Sun Mar 30 08:44:14 2025: BS 2 completed
Sun Mar 30 08:44:19 2025: BS 3 completed
Sun Mar 30 08:44:29 2025: BS 1 completed
Sun Mar 30 08:44:34 2025: BS 2 completed
Sun Mar 30 08:44:39 2025: BS 3 completed
Sun Mar 30 08:44:49 2025: BS 1 completed
Sun Mar 30 08:44:54 2025: BS 2 completed
Sun Mar 30 08:44:59 2025: BS 3 completed
Sun Mar 30 08:45:09 2025: BS 1 completed
Sun Mar 30 08:45:14 2025: BS 2 completed
Sun Mar 30 08:45:19 2025: BS 3 completed
Sun Mar 30 08:45:29 2025: BS 1 completed
Sun Mar 30 08:45:34 2025: BS 2 completed
Sun Mar 30 08:45:38 2025: BS 3 completed
Sun Mar 30 08:45:48 2025: BS 1 completed
Sun Mar 30 08:45:53 2025: BS 2 completed
Sun Mar 30 08:45:58 2025: BS 3 completed
Sun Mar 30 08:46:08 2025: BS 1 completed
Sun Mar 30 08:46:13 2025: BS 2 completed
Sun Mar 30 08:46:18 2025: BS 3 completed
Sun Mar 30 08:46:28 2025: BS 1 completed
Sun Mar 30 08:46:33 2025: BS 2 completed
Sun Mar 30 08:46:38 2025: BS 3 completed
Sun Mar 30 08:46:48 2025: BS 1 completed
Sun Mar 30 08:46:53 2025: BS 2 completed
Sun Mar 30 08:46:58 2025: BS 3 completed
Sun Mar 30 08:47:08 2025: BS 1 completed
Sun Mar 30 08:47:13 2025: BS 2 completed
Sun Mar 30 08:47:18 2025: BS 3 completed
Sun Mar 30 08:47:28 2025: BS 1 completed
Sun Mar 30 08:47:33 2025: BS 2 completed
Sun Mar 30 08:47:38 2025: BS 3 completed
Sun Mar 30 08:47:48 2025: BS 1 completed
Sun Mar 30 08:47:53 2025: BS 2 completed
Sun Mar 30 08:47:58 2025: BS 3 completed
Sun Mar 30 08:48:08 2025: BS 1 completed
Sun Mar 30 08:48:13 2025: BS 2 completed
Sun Mar 30 08:48:18 2025: BS 3 completed
Sun Mar 30 08:48:28 2025: BS 1 completed
Sun Mar 30 08:48:33 2025: BS 2 completed
Sun Mar 30 08:48:38 2025: BS 3 completed
Sun Mar 30 08:48:48 2025: BS 1 completed
Sun Mar 30 08:48:53 2025: BS 2 completed
Sun Mar 30 08:48:58 2025: BS 3 completed
Sun Mar 30 08:49:08 2025: BS 1 completed
Sun Mar 30 08:49:13 2025: BS 2 completed
Sun Mar 30 08:49:18 2025: BS 3 completed
Sun Mar 30 08:49:28 2025: BS 1 completed
Sun Mar 30 08:49:33 2025: BS 2 completed
Sun Mar 30 08:49:38 2025: BS 3 completed
Sun Mar 30 08:49:48 2025: BS 1 completed
Sun Mar 30 08:49:53 2025: BS 2 completed
Sun Mar 30 08:49:58 2025: BS 3 completed
Sun Mar 30 08:50:07 2025: BS 1 completed
Sun Mar 30 08:50:12 2025: BS 2 completed
Sun Mar 30 08:50:17 2025: BS 3 completed
Sun Mar 30 08:50:27 2025: BS 1 completed
Sun Mar 30 08:50:32 2025: BS 2 completed
Sun Mar 30 08:50:37 2025: BS 3 completed
Sun Mar 30 08:50:47 2025: BS 1 completed
Sun Mar 30 08:50:52 2025: BS 2 completed
Sun Mar 30 08:50:57 2025: BS 3 completed
Sun Mar 30 08:51:07 2025: BS 1 completed
Sun Mar 30 08:51:12 2025: BS 2 completed
Sun Mar 30 08:51:17 2025: BS 3 completed
Sun Mar 30 08:51:27 2025: BS 1 completed
Sun Mar 30 08:51:32 2025: BS 2 completed
Sun Mar 30 08:51:37 2025: BS 3 completed
Sun Mar 30 08:51:47 2025: BS 1 completed
Sun Mar 30 08:51:52 2025: BS 2 completed
Sun Mar 30 08:51:57 2025: BS 3 completed
Sun Mar 30 08:52:07 2025: BS 1 completed
Sun Mar 30 08:52:12 2025: BS 2 completed
Sun Mar 30 08:52:17 2025: BS 3 completed
Sun Mar 30 08:52:27 2025: BS 1 completed
Sun Mar 30 08:52:32 2025: BS 2 completed
Sun Mar 30 08:52:37 2025: BS 3 completed
Sun Mar 30 08:52:47 2025: BS 1 completed
Sun Mar 30 08:52:52 2025: BS 2 completed
Sun Mar 30 08:52:57 2025: BS 3 completed
Sun Mar 30 08:53:07 2025: BS 1 completed
Sun Mar 30 08:53:12 2025: BS 2 completed
Sun Mar 30 08:53:17 2025: BS 3 completed
Sun Mar 30 08:53:27 2025: BS 1 completed
Sun Mar 30 08:53:32 2025: BS 2 completed
Sun Mar 30 08:53:37 2025: BS 3 completed
Sun Mar 30 08:53:47 2025: BS 1 completed
Sun Mar 30 08:53:52 2025: BS 2 completed
Sun Mar 30 08:53:57 2025: BS 3 completed
Sun Mar 30 08:54:07 2025: BS 1 completed
Sun Mar 30 08:54:12 2025: BS 2 completed
Sun Mar 30 08:54:17 2025: BS 3 completed
Sun Mar 30 08:54:27 2025: BS 1 completed
Sun Mar 30 08:54:32 2025: BS 2 completed
Sun Mar 30 08:54:37 2025: BS 3 completed
Sun Mar 30 08:54:46 2025: BS 1 completed
Sun Mar 30 08:54:51 2025: BS 2 completed
Sun Mar 30 08:54:56 2025: BS 3 completed
Sun Mar 30 08:55:06 2025: BS 1 completed
Sun Mar 30 08:55:11 2025: BS 2 completed
Sun Mar 30 08:55:16 2025: BS 3 completed
Sun Mar 30 08:55:26 2025: BS 1 completed
Sun Mar 30 08:55:31 2025: BS 2 completed
Sun Mar 30 08:55:36 2025: BS 3 completed
Sun Mar 30 08:55:46 2025: BS 1 completed
Sun Mar 30 08:55:51 2025: BS 2 completed
Sun Mar 30 08:55:56 2025: BS 3 completed
Sun Mar 30 08:56:06 2025: BS 1 completed
Sun Mar 30 08:56:11 2025: BS 2 completed
Sun Mar 30 08:56:16 2025: BS 3 completed
Sun Mar 30 08:56:26 2025: BS 1 completed
Sun Mar 30 08:56:31 2025: BS 2 completed
Sun Mar 30 08:56:36 2025: BS 3 completed
Sun Mar 30 08:56:46 2025: BS 1 completed
Sun Mar 30 08:56:51 2025: BS 2 completed
Sun Mar 30 08:56:56 2025: BS 3 completed
Sun Mar 30 08:57:06 2025: BS 1 completed
Sun Mar 30 08:57:11 2025: BS 2 completed
Sun Mar 30 08:57:16 2025: BS 3 completed
Sun Mar 30 08:57:26 2025: BS 1 completed
Sun Mar 30 08:57:31 2025: BS 2 completed
Sun Mar 30 08:57:36 2025: BS 3 completed
Sun Mar 30 08:57:46 2025: BS 1 completed
Sun Mar 30 08:57:51 2025: BS 2 completed
Sun Mar 30 08:57:56 2025: BS 3 completed
Sun Mar 30 08:58:06 2025: BS 1 completed
Sun Mar 30 08:58:11 2025: BS 2 completed
Sun Mar 30 08:58:16 2025: BS 3 completed
Sun Mar 30 08:58:26 2025: BS 1 completed
Sun Mar 30 08:58:31 2025: BS 2 completed
Sun Mar 30 08:58:36 2025: BS 3 completed
Sun Mar 30 08:58:46 2025: BS 1 completed
Sun Mar 30 08:58:51 2025: BS 2 completed
Sun Mar 30 08:58:56 2025: BS 3 completed
Sun Mar 30 08:59:06 2025: BS 1 completed
Sun Mar 30 08:59:11 2025: BS 2 completed
Sun Mar 30 08:59:16 2025: BS 3 completed
Sun Mar 30 08:59:26 2025: BS 1 completed
Sun Mar 30 08:59:31 2025: BS 2 completed
Sun Mar 30 08:59:36 2025: BS 3 completed
Sun Mar 30 08:59:45 2025: BS 1 completed
Sun Mar 30 08:59:50 2025: BS 2 completed
Sun Mar 30 08:59:55 2025: BS 3 completed
Sun Mar 30 09:00:05 2025: BS 1 completed
Sun Mar 30 09:00:10 2025: BS 2 completed
Sun Mar 30 09:00:15 2025: BS 3 completed
Sun Mar 30 09:00:25 2025: BS 1 completed
Sun Mar 30 09:00:30 2025: BS 2 completed
Sun Mar 30 09:00:35 2025: BS 3 completed
Sun Mar 30 09:00:45 2025: BS 1 completed
Sun Mar 30 09:00:50 2025: BS 2 completed
Sun Mar 30 09:00:55 2025: BS 3 completed
Sun Mar 30 09:01:05 2025: BS 1 completed
Sun Mar 30 09:01:10 2025: BS 2 completed
Sun Mar 30 09:01:15 2025: BS 3 completed
Sun Mar 30 09:01:25 2025: BS 1 completed
Sun Mar 30 09:01:30 2025: BS 2 completed
Sun Mar 30 09:01:35 2025: BS 3 completed
Sun Mar 30 09:01:45 2025: BS 1 completed
Sun Mar 30 09:01:50 2025: BS 2 completed
Sun Mar 30 09:01:55 2025: BS 3 completed
Sun Mar 30 09:02:05 2025: BS 1 completed
Sun Mar 30 09:02:10 2025: BS 2 completed
Sun Mar 30 09:02:15 2025: BS 3 completed
Sun Mar 30 09:02:25 2025: BS 1 completed
Sun Mar 30 09:02:30 2025: BS 2 completed
Sun Mar 30 09:02:35 2025: BS 3 completed
Sun Mar 30 09:02:45 2025: BS 1 completed
Sun Mar 30 09:02:50 2025: BS 2 completed
Sun Mar 30 09:02:55 2025: BS 3 completed
Sun Mar 30 09:03:05 2025: BS 1 completed
Sun Mar 30 09:03:10 2025: BS 2 completed
Sun Mar 30 09:03:15 2025: BS 3 completed
Sun Mar 30 09:03:25 2025: BS 1 completed
Sun Mar 30 09:03:30 2025: BS 2 completed
Sun Mar 30 09:03:35 2025: BS 3 completed
Sun Mar 30 09:03:45 2025: BS 1 completed
Sun Mar 30 09:03:50 2025: BS 2 completed
Sun Mar 30 09:03:55 2025: BS 3 completed
Sun Mar 30 09:04:05 2025: BS 1 completed
Sun Mar 30 09:04:10 2025: BS 2 completed
Sun Mar 30 09:04:15 2025: BS 3 completed
Sun Mar 30 09:04:25 2025: BS 1 completed
Sun Mar 30 09:04:30 2025: BS 2 completed
Sun Mar 30 09:04:35 2025: BS 3 completed
Sun Mar 30 09:04:45 2025: BS 1 completed
Sun Mar 30 09:04:50 2025: BS 2 completed
Sun Mar 30 09:04:55 2025: BS 3 completed
Sun Mar 30 09:05:04 2025: BS 1 completed
Sun Mar 30 09:05:09 2025: BS 2 completed
Sun Mar 30 09:05:14 2025: BS 3 completed
Sun Mar 30 09:05:24 2025: BS 1 completed
Sun Mar 30 09:05:29 2025: BS 2 completed
Sun Mar 30 09:05:34 2025: BS 3 completed
Sun Mar 30 09:05:44 2025: BS 1 completed
Sun Mar 30 09:05:49 2025: BS 2 completed
Sun Mar 30 09:05:54 2025: BS 3 completed
Sun Mar 30 09:06:04 2025: BS 1 completed
Sun Mar 30 09:06:09 2025: BS 2 completed
Sun Mar 30 09:06:14 2025: BS 3 completed
Sun Mar 30 09:06:24 2025: BS 1 completed
Sun Mar 30 09:06:29 2025: BS 2 completed
Sun Mar 30 09:06:34 2025: BS 3 completed
Sun Mar 30 09:06:44 2025: BS 1 completed
Sun Mar 30 09:06:49 2025: BS 2 completed
Sun Mar 30 09:06:54 2025: BS 3 completed
Sun Mar 30 09:07:04 2025: BS 1 completed
Sun Mar 30 09:07:09 2025: BS 2 completed
Sun Mar 30 09:07:14 2025: BS 3 completed
Sun Mar 30 09:07:24 2025: BS 1 completed
Sun Mar 30 09:07:29 2025: BS 2 completed
Sun Mar 30 09:07:34 2025: BS 3 completed
Sun Mar 30 09:07:44 2025: BS 1 completed
Sun Mar 30 09:07:49 2025: BS 2 completed
Sun Mar 30 09:07:54 2025: BS 3 completed
Sun Mar 30 09:08:04 2025: BS 1 completed
Sun Mar 30 09:08:09 2025: BS 2 completed
Sun Mar 30 09:08:14 2025: BS 3 completed
Sun Mar 30 09:08:24 2025: BS 1 completed
Sun Mar 30 09:08:29 2025: BS 2 completed
Sun Mar 30 09:08:34 2025: BS 3 completed
Sun Mar 30 09:08:44 2025: BS 1 completed
Sun Mar 30 09:08:49 2025: BS 2 completed
Sun Mar 30 09:08:54 2025: BS 3 completed
Sun Mar 30 09:09:04 2025: BS 1 completed
Sun Mar 30 09:09:09 2025: BS 2 completed
Sun Mar 30 09:09:14 2025: BS 3 completed
Sun Mar 30 09:09:24 2025: BS 1 completed
Sun Mar 30 09:09:29 2025: BS 2 completed
Sun Mar 30 09:09:34 2025: BS 3 completed
Sun Mar 30 09:09:44 2025: BS 1 completed
Sun Mar 30 09:09:49 2025: BS 2 completed
Sun Mar 30 09:09:54 2025: BS 3 completed
Sun Mar 30 09:10:04 2025: BS 1 completed
Sun Mar 30 09:10:09 2025: BS 2 completed
Sun Mar 30 09:10:14 2025: BS 3 completed
Sun Mar 30 09:10:24 2025: BS 1 completed
Sun Mar 30 09:10:29 2025: BS 2 completed
Sun Mar 30 09:10:34 2025: BS 3 completed
Sun Mar 30 09:10:43 2025: BS 1 completed
Sun Mar 30 09:10:48 2025: BS 2 completed
Sun Mar 30 09:10:53 2025: BS 3 completed
Sun Mar 30 09:11:03 2025: BS 1 completed
Sun Mar 30 09:11:08 2025: BS 2 completed
Sun Mar 30 09:11:13 2025: BS 3 completed
Sun Mar 30 09:11:23 2025: BS 1 completed
Sun Mar 30 09:11:28 2025: BS 2 completed
Sun Mar 30 09:11:33 2025: BS 3 completed
Sun Mar 30 09:11:43 2025: BS 1 completed
Sun Mar 30 09:11:48 2025: BS 2 completed
Sun Mar 30 09:11:53 2025: BS 3 completed
Sun Mar 30 09:12:03 2025: BS 1 completed
Sun Mar 30 09:12:08 2025: BS 2 completed
Sun Mar 30 09:12:13 2025: BS 3 completed
Sun Mar 30 09:12:23 2025: BS 1 completed
Sun Mar 30 09:12:28 2025: BS 2 completed
Sun Mar 30 09:12:33 2025: BS 3 completed
Sun Mar 30 09:12:43 2025: BS 1 completed
Sun Mar 30 09:12:48 2025: BS 2 completed
Sun Mar 30 09:12:53 2025: BS 3 completed
Sun Mar 30 09:13:03 2025: BS 1 completed
Sun Mar 30 09:13:08 2025: BS 2 completed
Sun Mar 30 09:13:13 2025: BS 3 completed
Sun Mar 30 09:13:23 2025: BS 1 completed
Sun Mar 30 09:13:28 2025: BS 2 completed
Sun Mar 30 09:13:33 2025: BS 3 completed
Sun Mar 30 09:13:43 2025: BS 1 completed
Sun Mar 30 09:13:48 2025: BS 2 completed
Sun Mar 30 09:13:53 2025: BS 3 completed
Sun Mar 30 09:14:03 2025: BS 1 completed
Sun Mar 30 09:14:08 2025: BS 2 completed
Sun Mar 30 09:14:13 2025: BS 3 completed
Sun Mar 30 09:14:23 2025: BS 1 completed
Sun Mar 30 09:14:28 2025: BS 2 completed
Sun Mar 30 09:14:33 2025: BS 3 completed
Sun Mar 30 09:14:43 2025: BS 1 completed
Sun Mar 30 09:14:48 2025: BS 2 completed
Sun Mar 30 09:14:53 2025: BS 3 completed
Sun Mar 30 09:15:03 2025: BS 1 completed
Sun Mar 30 09:15:08 2025: BS 2 completed
Sun Mar 30 09:15:13 2025: BS 3 completed
Sun Mar 30 09:15:23 2025: BS 1 completed
Sun Mar 30 09:15:28 2025: BS 2 completed
Sun Mar 30 09:15:33 2025: BS 3 completed
Sun Mar 30 09:15:43 2025: BS 1 completed
Sun Mar 30 09:15:48 2025: BS 2 completed
Sun Mar 30 09:15:53 2025: BS 3 completed
Sun Mar 30 09:16:03 2025: BS 1 completed
Sun Mar 30 09:16:08 2025: BS 2 completed
Sun Mar 30 09:16:13 2025: BS 3 completed
Sun Mar 30 09:16:23 2025: BS 1 completed
Sun Mar 30 09:16:28 2025: BS 2 completed
Sun Mar 30 09:16:33 2025: BS 3 completed
Sun Mar 30 09:16:42 2025: BS 1 completed
Sun Mar 30 09:16:47 2025: BS 2 completed
Sun Mar 30 09:16:52 2025: BS 3 completed
Sun Mar 30 09:17:02 2025: BS 1 completed
Sun Mar 30 09:17:07 2025: BS 2 completed
Sun Mar 30 09:17:12 2025: BS 3 completed
Sun Mar 30 09:17:22 2025: BS 1 completed
Sun Mar 30 09:17:27 2025: BS 2 completed
Sun Mar 30 09:17:32 2025: BS 3 completed
Sun Mar 30 09:17:42 2025: BS 1 completed
Sun Mar 30 09:17:47 2025: BS 2 completed
Sun Mar 30 09:17:52 2025: BS 3 completed
Sun Mar 30 09:18:02 2025: BS 1 completed
Sun Mar 30 09:18:07 2025: BS 2 completed
Sun Mar 30 09:18:12 2025: BS 3 completed
Sun Mar 30 09:18:22 2025: BS 1 completed
Sun Mar 30 09:18:27 2025: BS 2 completed
Sun Mar 30 09:18:32 2025: BS 3 completed
Sun Mar 30 09:18:42 2025: BS 1 completed
Sun Mar 30 09:18:47 2025: BS 2 completed
Sun Mar 30 09:18:52 2025: BS 3 completed
Sun Mar 30 09:19:02 2025: BS 1 completed
Sun Mar 30 09:19:07 2025: BS 2 completed
Sun Mar 30 09:19:12 2025: BS 3 completed
Sun Mar 30 09:19:22 2025: BS 1 completed
Sun Mar 30 09:19:27 2025: BS 2 completed
Sun Mar 30 09:19:32 2025: BS 3 completed
Sun Mar 30 09:19:42 2025: BS 1 completed
Sun Mar 30 09:19:47 2025: BS 2 completed
Sun Mar 30 09:19:52 2025: BS 3 completed
Sun Mar 30 09:20:02 2025: BS 1 completed
Sun Mar 30 09:20:07 2025: BS 2 completed
Sun Mar 30 09:20:12 2025: BS 3 completed
Sun Mar 30 09:20:22 2025: BS 1 completed
Sun Mar 30 09:20:27 2025: BS 2 completed
Sun Mar 30 09:20:32 2025: BS 3 completed
Sun Mar 30 09:20:42 2025: BS 1 completed
Sun Mar 30 09:20:47 2025: BS 2 completed
Sun Mar 30 09:20:52 2025: BS 3 completed
Sun Mar 30 09:21:02 2025: BS 1 completed
Sun Mar 30 09:21:07 2025: BS 2 completed
Sun Mar 30 09:21:12 2025: BS 3 completed
Sun Mar 30 09:21:22 2025: BS 1 completed
Sun Mar 30 09:21:27 2025: BS 2 completed
Sun Mar 30 09:21:32 2025: BS 3 completed
Sun Mar 30 09:21:42 2025: BS 1 completed
Sun Mar 30 09:21:47 2025: BS 2 completed
Sun Mar 30 09:21:52 2025: BS 3 completed
Sun Mar 30 09:22:02 2025: BS 1 completed
Sun Mar 30 09:22:07 2025: BS 2 completed
Sun Mar 30 09:22:12 2025: BS 3 completed
Sun Mar 30 09:22:22 2025: BS 1 completed
Sun Mar 30 09:22:27 2025: BS 2 completed
Sun Mar 30 09:22:32 2025: BS 3 completed
Sun Mar 30 09:22:42 2025: BS 1 completed
Sun Mar 30 09:22:47 2025: BS 2 completed
Sun Mar 30 09:22:52 2025: BS 3 completed
Sun Mar 30 09:23:02 2025: BS 1 completed
Sun Mar 30 09:23:07 2025: BS 2 completed
Sun Mar 30 09:23:12 2025: BS 3 completed
Sun Mar 30 09:23:22 2025: BS 1 completed
Sun Mar 30 09:23:27 2025: BS 2 completed
Sun Mar 30 09:23:31 2025: BS 3 completed
Sun Mar 30 09:23:41 2025: BS 1 completed
Sun Mar 30 09:23:46 2025: BS 2 completed
Sun Mar 30 09:23:51 2025: BS 3 completed
Sun Mar 30 09:24:01 2025: BS 1 completed
Sun Mar 30 09:24:06 2025: BS 2 completed
Sun Mar 30 09:24:11 2025: BS 3 completed
Sun Mar 30 09:24:21 2025: BS 1 completed
Sun Mar 30 09:24:26 2025: BS 2 completed
Sun Mar 30 09:24:31 2025: BS 3 completed
Sun Mar 30 09:24:41 2025: BS 1 completed
Sun Mar 30 09:24:46 2025: BS 2 completed
Sun Mar 30 09:24:51 2025: BS 3 completed
Sun Mar 30 09:25:01 2025: BS 1 completed
Sun Mar 30 09:25:06 2025: BS 2 completed
Sun Mar 30 09:25:11 2025: BS 3 completed
Sun Mar 30 09:25:21 2025: BS 1 completed
Sun Mar 30 09:25:26 2025: BS 2 completed
Sun Mar 30 09:25:31 2025: BS 3 completed
Sun Mar 30 09:25:41 2025: BS 1 completed
Sun Mar 30 09:25:46 2025: BS 2 completed
Sun Mar 30 09:25:51 2025: BS 3 completed
Sun Mar 30 09:26:01 2025: BS 1 completed
Sun Mar 30 09:26:06 2025: BS 2 completed
Sun Mar 30 09:26:11 2025: BS 3 completed
Sun Mar 30 09:26:21 2025: BS 1 completed
Sun Mar 30 09:26:26 2025: BS 2 completed
Sun Mar 30 09:26:31 2025: BS 3 completed
Sun Mar 30 09:26:41 2025: BS 1 completed
Sun Mar 30 09:26:46 2025: BS 2 completed
Sun Mar 30 09:26:51 2025: BS 3 completed
Sun Mar 30 09:27:01 2025: BS 1 completed
Sun Mar 30 09:27:06 2025: BS 2 completed
Sun Mar 30 09:27:11 2025: BS 3 completed
Sun Mar 30 09:27:21 2025: BS 1 completed
Sun Mar 30 09:27:26 2025: BS 2 completed
Sun Mar 30 09:27:31 2025: BS 3 completed
Sun Mar 30 09:27:41 2025: BS 1 completed
Sun Mar 30 09:27:46 2025: BS 2 completed
Sun Mar 30 09:27:51 2025: BS 3 completed
Sun Mar 30 09:28:01 2025: BS 1 completed
Sun Mar 30 09:28:06 2025: BS 2 completed
Sun Mar 30 09:28:11 2025: BS 3 completed
Sun Mar 30 09:28:21 2025: BS 1 completed
Sun Mar 30 09:28:26 2025: BS 2 completed
Sun Mar 30 09:28:31 2025: BS 3 completed
Sun Mar 30 09:28:41 2025: BS 1 completed
Sun Mar 30 09:28:46 2025: BS 2 completed
Sun Mar 30 09:28:51 2025: BS 3 completed
Sun Mar 30 09:29:01 2025: BS 1 completed
Sun Mar 30 09:29:06 2025: BS 2 completed
Sun Mar 30 09:29:11 2025: BS 3 completed
Sun Mar 30 09:29:21 2025: BS 1 completed
Sun Mar 30 09:29:26 2025: BS 2 completed
Sun Mar 30 09:29:31 2025: BS 3 completed
Sun Mar 30 09:29:41 2025: BS 1 completed
Sun Mar 30 09:29:46 2025: BS 2 completed
Sun Mar 30 09:29:51 2025: BS 3 completed
Sun Mar 30 09:30:01 2025: BS 1 completed
Sun Mar 30 09:30:06 2025: BS 2 completed
Sun Mar 30 09:30:11 2025: BS 3 completed
Sun Mar 30 09:30:21 2025: BS 1 completed
Sun Mar 30 09:30:26 2025: BS 2 completed
Sun Mar 30 09:30:31 2025: BS 3 completed
Sun Mar 30 09:30:41 2025: BS 1 completed
Sun Mar 30 09:30:46 2025: BS 2 completed
Sun Mar 30 09:30:51 2025: BS 3 completed
Sun Mar 30 09:31:01 2025: BS 1 completed
Sun Mar 30 09:31:06 2025: BS 2 completed
Sun Mar 30 09:31:10 2025: BS 3 completed
Sun Mar 30 09:31:20 2025: BS 1 completed
Sun Mar 30 09:31:25 2025: BS 2 completed
Sun Mar 30 09:31:30 2025: BS 3 completed
Sun Mar 30 09:31:40 2025: BS 1 completed
Sun Mar 30 09:31:45 2025: BS 2 completed
Sun Mar 30 09:31:50 2025: BS 3 completed
Sun Mar 30 09:32:00 2025: BS 1 completed
Sun Mar 30 09:32:05 2025: BS 2 completed
Sun Mar 30 09:32:10 2025: BS 3 completed
Sun Mar 30 09:32:20 2025: BS 1 completed
Sun Mar 30 09:32:25 2025: BS 2 completed
Sun Mar 30 09:32:30 2025: BS 3 completed
Sun Mar 30 09:32:40 2025: BS 1 completed
Sun Mar 30 09:32:45 2025: BS 2 completed
Sun Mar 30 09:32:50 2025: BS 3 completed
Sun Mar 30 09:33:00 2025: BS 1 completed
Sun Mar 30 09:33:05 2025: BS 2 completed
Sun Mar 30 09:33:10 2025: BS 3 completed
Sun Mar 30 09:33:20 2025: BS 1 completed
Sun Mar 30 09:33:25 2025: BS 2 completed
Sun Mar 30 09:33:30 2025: BS 3 completed
Sun Mar 30 09:33:40 2025: BS 1 completed
Sun Mar 30 09:33:45 2025: BS 2 completed
Sun Mar 30 09:33:50 2025: BS 3 completed
Sun Mar 30 09:34:00 2025: BS 1 completed
Sun Mar 30 09:34:05 2025: BS 2 completed
Sun Mar 30 09:34:10 2025: BS 3 completed
Sun Mar 30 09:34:20 2025: BS 1 completed
Sun Mar 30 09:34:25 2025: BS 2 completed
Sun Mar 30 09:34:30 2025: BS 3 completed
Sun Mar 30 09:34:40 2025: BS 1 completed
Sun Mar 30 09:34:45 2025: BS 2 completed
Sun Mar 30 09:34:50 2025: BS 3 completed
Sun Mar 30 09:35:00 2025: BS 1 completed
Sun Mar 30 09:35:05 2025: BS 2 completed
Sun Mar 30 09:35:10 2025: BS 3 completed
Sun Mar 30 09:35:20 2025: BS 1 completed
Sun Mar 30 09:35:25 2025: BS 2 completed
Sun Mar 30 09:35:30 2025: BS 3 completed
Sun Mar 30 09:35:40 2025: BS 1 completed
Sun Mar 30 09:35:45 2025: BS 2 completed
Sun Mar 30 09:35:50 2025: BS 3 completed
Sun Mar 30 09:36:00 2025: BS 1 completed
Sun Mar 30 09:36:05 2025: BS 2 completed
Sun Mar 30 09:36:10 2025: BS 3 completed
Sun Mar 30 09:36:20 2025: BS 1 completed
Sun Mar 30 09:36:25 2025: BS 2 completed
Sun Mar 30 09:36:30 2025: BS 3 completed
Sun Mar 30 09:36:40 2025: BS 1 completed
Sun Mar 30 09:36:45 2025: BS 2 completed
Sun Mar 30 09:36:50 2025: BS 3 completed
Sun Mar 30 09:37:00 2025: BS 1 completed
Sun Mar 30 09:37:05 2025: BS 2 completed
Sun Mar 30 09:37:10 2025: BS 3 completed
Sun Mar 30 09:37:20 2025: BS 1 completed
Sun Mar 30 09:37:25 2025: BS 2 completed
Sun Mar 30 09:37:30 2025: BS 3 completed
Sun Mar 30 09:37:40 2025: BS 1 completed
Sun Mar 30 09:37:45 2025: BS 2 completed
Sun Mar 30 09:37:50 2025: BS 3 completed
Sun Mar 30 09:38:00 2025: BS 1 completed
Sun Mar 30 09:38:05 2025: BS 2 completed
Sun Mar 30 09:38:10 2025: BS 3 completed
Sun Mar 30 09:38:20 2025: BS 1 completed
Sun Mar 30 09:38:25 2025: BS 2 completed
Sun Mar 30 09:38:30 2025: BS 3 completed
Sun Mar 30 09:38:40 2025: BS 1 completed
Sun Mar 30 09:38:45 2025: BS 2 completed
Sun Mar 30 09:38:50 2025: BS 3 completed
Sun Mar 30 09:39:00 2025: BS 1 completed
Sun Mar 30 09:39:05 2025: BS 2 completed
Sun Mar 30 09:39:10 2025: BS 3 completed
Sun Mar 30 09:39:20 2025: BS 1 completed
Sun Mar 30 09:39:25 2025: BS 2 completed
Sun Mar 30 09:39:30 2025: BS 3 completed
Sun Mar 30 09:39:40 2025: BS 1 completed
Sun Mar 30 09:39:45 2025: BS 2 completed
Sun Mar 30 09:39:50 2025: BS 3 completed
Sun Mar 30 09:40:00 2025: BS 1 completed
Sun Mar 30 09:40:05 2025: BS 2 completed
Sun Mar 30 09:40:10 2025: BS 3 completed
Sun Mar 30 09:40:19 2025: BS 1 completed
Sun Mar 30 09:40:24 2025: BS 2 completed
Sun Mar 30 09:40:29 2025: BS 3 completed
Sun Mar 30 09:40:39 2025: BS 1 completed
Sun Mar 30 09:40:44 2025: BS 2 completed
Sun Mar 30 09:40:49 2025: BS 3 completed
Sun Mar 30 09:40:59 2025: BS 1 completed
Sun Mar 30 09:41:04 2025: BS 2 completed
Sun Mar 30 09:41:09 2025: BS 3 completed
Sun Mar 30 09:41:19 2025: BS 1 completed
Sun Mar 30 09:41:24 2025: BS 2 completed
Sun Mar 30 09:41:29 2025: BS 3 completed
Sun Mar 30 09:41:39 2025: BS 1 completed
Sun Mar 30 09:41:44 2025: BS 2 completed
Sun Mar 30 09:41:49 2025: BS 3 completed
Sun Mar 30 09:41:59 2025: BS 1 completed
Sun Mar 30 09:42:04 2025: BS 2 completed
Sun Mar 30 09:42:09 2025: BS 3 completed
Sun Mar 30 09:42:19 2025: BS 1 completed
Sun Mar 30 09:42:24 2025: BS 2 completed
Sun Mar 30 09:42:29 2025: BS 3 completed
Sun Mar 30 09:42:39 2025: BS 1 completed
Sun Mar 30 09:42:44 2025: BS 2 completed
Sun Mar 30 09:42:49 2025: BS 3 completed
Sun Mar 30 09:42:59 2025: BS 1 completed
Sun Mar 30 09:43:04 2025: BS 2 completed
Sun Mar 30 09:43:09 2025: BS 3 completed
Sun Mar 30 09:43:19 2025: BS 1 completed
Sun Mar 30 09:43:24 2025: BS 2 completed
Sun Mar 30 09:43:29 2025: BS 3 completed
Sun Mar 30 09:43:39 2025: BS 1 completed
Sun Mar 30 09:43:44 2025: BS 2 completed
Sun Mar 30 09:43:49 2025: BS 3 completed
Sun Mar 30 09:43:59 2025: BS 1 completed
Sun Mar 30 09:44:04 2025: BS 2 completed
Sun Mar 30 09:44:09 2025: BS 3 completed
Sun Mar 30 09:44:19 2025: BS 1 completed
Sun Mar 30 09:44:24 2025: BS 2 completed
Sun Mar 30 09:44:29 2025: BS 3 completed
Sun Mar 30 09:44:39 2025: BS 1 completed
Sun Mar 30 09:44:44 2025: BS 2 completed
Sun Mar 30 09:44:49 2025: BS 3 completed
Sun Mar 30 09:44:59 2025: BS 1 completed
Sun Mar 30 09:45:04 2025: BS 2 completed
Sun Mar 30 09:45:09 2025: BS 3 completed
Sun Mar 30 09:45:19 2025: BS 1 completed
Sun Mar 30 09:45:24 2025: BS 2 completed
Sun Mar 30 09:45:29 2025: BS 3 completed
Sun Mar 30 09:45:39 2025: BS 1 completed
Sun Mar 30 09:45:44 2025: BS 2 completed
Sun Mar 30 09:45:49 2025: BS 3 completed
Sun Mar 30 09:45:59 2025: BS 1 completed
Sun Mar 30 09:46:04 2025: BS 2 completed
Sun Mar 30 09:46:09 2025: BS 3 completed
Sun Mar 30 09:46:19 2025: BS 1 completed
Sun Mar 30 09:46:24 2025: BS 2 completed
Sun Mar 30 09:46:29 2025: BS 3 completed
Sun Mar 30 09:46:39 2025: BS 1 completed
Sun Mar 30 09:46:44 2025: BS 2 completed
Sun Mar 30 09:46:49 2025: BS 3 completed
Sun Mar 30 09:46:59 2025: BS 1 completed
Sun Mar 30 09:47:04 2025: BS 2 completed
Sun Mar 30 09:47:09 2025: BS 3 completed
Sun Mar 30 09:47:19 2025: BS 1 completed
Sun Mar 30 09:47:24 2025: BS 2 completed
Sun Mar 30 09:47:29 2025: BS 3 completed
Sun Mar 30 09:47:39 2025: BS 1 completed
Sun Mar 30 09:47:44 2025: BS 2 completed
Sun Mar 30 09:47:49 2025: BS 3 completed
Sun Mar 30 09:47:59 2025: BS 1 completed
Sun Mar 30 09:48:04 2025: BS 2 completed
Sun Mar 30 09:48:09 2025: BS 3 completed
Sun Mar 30 09:48:19 2025: BS 1 completed
Sun Mar 30 09:48:24 2025: BS 2 completed
Sun Mar 30 09:48:29 2025: BS 3 completed
Sun Mar 30 09:48:39 2025: BS 1 completed
Sun Mar 30 09:48:44 2025: BS 2 completed
Sun Mar 30 09:48:49 2025: BS 3 completed
Sun Mar 30 09:48:59 2025: BS 1 completed
Sun Mar 30 09:49:04 2025: BS 2 completed
Sun Mar 30 09:49:09 2025: BS 3 completed
Sun Mar 30 09:49:19 2025: BS 1 completed
Sun Mar 30 09:49:24 2025: BS 2 completed
Sun Mar 30 09:49:29 2025: BS 3 completed
Sun Mar 30 09:49:39 2025: BS 1 completed
Sun Mar 30 09:49:44 2025: BS 2 completed
Sun Mar 30 09:49:49 2025: BS 3 completed
Sun Mar 30 09:49:59 2025: BS 1 completed
Sun Mar 30 09:50:04 2025: BS 2 completed
Sun Mar 30 09:50:09 2025: BS 3 completed
Sun Mar 30 09:50:19 2025: BS 1 completed
Sun Mar 30 09:50:24 2025: BS 2 completed
Sun Mar 30 09:50:29 2025: BS 3 completed
Sun Mar 30 09:50:39 2025: BS 1 completed
Sun Mar 30 09:50:44 2025: BS 2 completed
Sun Mar 30 09:50:49 2025: BS 3 completed
Sun Mar 30 09:50:59 2025: BS 1 completed
Sun Mar 30 09:51:04 2025: BS 2 completed
Sun Mar 30 09:51:09 2025: BS 3 completed
Sun Mar 30 09:51:19 2025: BS 1 completed
Sun Mar 30 09:51:24 2025: BS 2 completed
Sun Mar 30 09:51:29 2025: BS 3 completed
Sun Mar 30 09:51:39 2025: BS 1 completed
Sun Mar 30 09:51:44 2025: BS 2 completed
Sun Mar 30 09:51:49 2025: BS 3 completed
Sun Mar 30 09:51:59 2025: BS 1 completed
Sun Mar 30 09:52:03 2025: BS 2 completed
Sun Mar 30 09:52:08 2025: BS 3 completed
Sun Mar 30 09:52:18 2025: BS 1 completed
Sun Mar 30 09:52:23 2025: BS 2 completed
Sun Mar 30 09:52:28 2025: BS 3 completed
Sun Mar 30 09:52:38 2025: BS 1 completed
Sun Mar 30 09:52:43 2025: BS 2 completed
Sun Mar 30 09:52:48 2025: BS 3 completed
Sun Mar 30 09:52:58 2025: BS 1 completed
Sun Mar 30 09:53:03 2025: BS 2 completed
Sun Mar 30 09:53:08 2025: BS 3 completed
Sun Mar 30 09:53:18 2025: BS 1 completed
Sun Mar 30 09:53:23 2025: BS 2 completed
Sun Mar 30 09:53:28 2025: BS 3 completed
Sun Mar 30 09:53:38 2025: BS 1 completed
Sun Mar 30 09:53:43 2025: BS 2 completed
Sun Mar 30 09:53:48 2025: BS 3 completed
Sun Mar 30 09:53:58 2025: BS 1 completed
Sun Mar 30 09:54:03 2025: BS 2 completed
Sun Mar 30 09:54:08 2025: BS 3 completed
Sun Mar 30 09:54:18 2025: BS 1 completed
Sun Mar 30 09:54:23 2025: BS 2 completed
Sun Mar 30 09:54:28 2025: BS 3 completed
Sun Mar 30 09:54:38 2025: BS 1 completed
Sun Mar 30 09:54:43 2025: BS 2 completed
Sun Mar 30 09:54:48 2025: BS 3 completed
Sun Mar 30 09:54:58 2025: BS 1 completed
Sun Mar 30 09:55:03 2025: BS 2 completed
Sun Mar 30 09:55:08 2025: BS 3 completed
Sun Mar 30 09:55:18 2025: BS 1 completed
Sun Mar 30 09:55:23 2025: BS 2 completed
Sun Mar 30 09:55:28 2025: BS 3 completed
Sun Mar 30 09:55:38 2025: BS 1 completed
Sun Mar 30 09:55:43 2025: BS 2 completed
Sun Mar 30 09:55:48 2025: BS 3 completed
Sun Mar 30 09:55:58 2025: BS 1 completed
Sun Mar 30 09:56:03 2025: BS 2 completed
Sun Mar 30 09:56:08 2025: BS 3 completed
Sun Mar 30 09:56:13 2025: Acquisition complete
