# Supplementary material for: Site-Divergent Oxidations within Venerable Macrolide Antibiotic Scaffolds Unveil Compounds with Broad Spectrum and Anti-MRSA Activities
Source: ACS Cent Sci. 2026 Mar 17;12(3):375–82. doi: 10.1021/acscentsci.5c02343 (PMC13022725; doi:10.1021/acscentsci.5c02343)
Supplement: Supplementary file 3 [file oc5c02343_si_003.zip › Erythromycin Analog Characterization 13,14,15/15/NMR/OL-III-116-800suite_20250915_01/dirinfo/macdir/EXPLIST]

PROTON_001 1938 PROTON n002 Queued
CARBON_001 46229 CARBON n003 Queued
gCOSY_001 4942 gCOSY n004 Queued
HSQCAD_001 19707 HSQCAD n005 Queued
gHMBCAD_001 20312 gHMBCAD n006 Queued
NOESY1D_001 4257 NOESY1D n007 Queued
