# Supplementary material for: Site-Divergent Oxidations within Venerable Macrolide Antibiotic Scaffolds Unveil Compounds with Broad Spectrum and Anti-MRSA Activities
Source: ACS Cent Sci. 2026 Mar 17;12(3):375–82. doi: 10.1021/acscentsci.5c02343 (PMC13022725; doi:10.1021/acscentsci.5c02343)
Supplement: Supplementary file 3 [file oc5c02343_si_003.zip › Erythromycin Analog Characterization 13,14,15/15/NMR/OL-III-116-800suite_20250915_01/dirinfo/macdir/ACQlist]

PROTON_001  1938  PROTON  xx000  Completed
CARBON_001  46229  CARBON  xx000  Completed
gCOSY_001  5006  gCOSY  xx000  Completed
HSQCAD_001  19706  HSQCAD  xx000  Completed
gHMBCAD_001  20312  gHMBCAD  xx000  Completed
NOESY1D_001  4257  NOESY1D  xx000  Active
