# Supplementary material for: Site-Divergent Oxidations within Venerable Macrolide Antibiotic Scaffolds Unveil Compounds with Broad Spectrum and Anti-MRSA Activities
Source: ACS Cent Sci. 2026 Mar 17;12(3):375–82. doi: 10.1021/acscentsci.5c02343 (PMC13022725; doi:10.1021/acscentsci.5c02343)
Supplement: Supplementary file 3 [file oc5c02343_si_003.zip › Erythromycin Analog Characterization 13,14,15/15/NMR/OL-III-116-800suite_20250915_01/dirinfo/shapelib/Cold_HCn_ad300.RF]

# Pbox    599.40  53 4095  0.0     0    1.0000 15.00998     6
# VJ4.2  pw (us)  pwr  pwrf  dres  dmf  dcyc   B1max (kHz)  Stype
# ---------------------------------------------------------------
# Pxsim 0.0005994 13983.0153 0.000 414210.2 0.0000000 0.0000000 0.00
# data: pw (s) B1max (Hz) status sw (Hz) T1 (s)   T2 (s) RDC (Hz)
# ---------------------------------------------------------------
# Pbox.inp data :
# ~~~~~~~~~~~~~~~~~~~~~~~~~~~Waves~~~~~~~~~~~~~~~~~~~~~~~~~~~~~~~~~~
#   shape   bw(/pw)   ofs  st  ph  fla  trev  d1  d2   d0   wrp  php
# ~~~~~~~~~~~~~~~~~~~~~~~~~~~~~~~~~~~~~~~~~~~~~~~~~~~~~~~~~~~~~~~~~~
# { wurst2i 68966/0.0006 }
#
# type      = r          mod       = n          dres      = n         
# steps     = n          stepsize  = n          attn      = i         
# refofs    = n          wrap      = n          sfrq      = n         
# sucyc     = d          reps      = 2          header    = y         
# bscor     = n          pad1      = n          pad2      = n         
# bsim      = n          T1        = n          T2        = n         
# rdc       = n          dcyc      = n          sw        = n         
#
# RF Calibration Data :  ref_pwr   = 55         ref_pw90  = 13.23
# ~~~~~~~~~~~~~~~~~~~~~
###
# ------------------- Shape data ------------------
# pwtot      = 0.0005994 (total pw, s)
# power      = 53 (power level, dB)
# pwrf       = 4095 (fine power)
# B1max      = 15.0100 (B1max, kHz)
# B1rms      = 8.5533 (B1[RMS], kHz)
# nptot      = 444 (total number of steps)
# stepsize   = 1.35 (length of a single step, us)
# maxamp     = 953.9 (max amplitude)
# ------------------------------------------------- 
#      phase      amplitude   length     gate 
# ------------------------------------------------- 
        0.00      1023.00      0.0        0
       0.000        0.000      1.0        0
      28.500        0.000      1.0        0
      45.314        0.000      1.0        0
      62.127        0.000      1.0        0
      78.940        0.000      1.0        1
      95.754        0.199      1.0        1
     112.567        0.726      1.0        1
     129.380        1.349      1.0        1
     146.194        2.067      1.0        1
     163.007        2.881      1.0        1
     179.821        3.790      1.0        1
     196.634        4.793      1.0        1
     213.447        5.892      1.0        1
     230.261        7.085      1.0        1
     247.074        8.372      1.0        1
     263.887        9.754      1.0        1
     280.701       11.229      1.0        1
     297.514       12.798      1.0        1
     314.327       14.460      1.0        1
     331.140       16.215      1.0        1
     347.953       18.062      1.0        1
       4.766       20.001      1.0        1
      21.579       22.032      1.0        1
      38.392       24.155      1.0        1
      55.205       26.368      1.0        1
      72.017       28.672      1.0        1
      88.829       31.065      1.0        1
     105.642       33.549      1.0        1
     122.453       36.121      1.0        1
     139.265       38.782      1.0        1
     156.076       41.530      1.0        1
     172.887       44.366      1.0        1
     189.697       47.289      1.0        1
     206.507       50.298      1.0        1
     223.316       53.393      1.0        1
     240.124       56.573      1.0        1
     256.932       59.837      1.0        1
     273.739       63.185      1.0        1
     290.545       66.616      1.0        1
     307.350       70.129      1.0        1
     324.154       73.724      1.0        1
     340.957       77.399      1.0        1
     357.758       81.155      1.0        1
      14.558       84.991      1.0        1
      31.356       88.905      1.0        1
      48.152       92.897      1.0        1
      64.947       96.966      1.0        1
      81.739      101.111      1.0        1
      98.529      105.331      1.0        1
     115.316      109.627      1.0        1
     132.101      113.995      1.0        1
     148.883      118.437      1.0        1
     165.661      122.951      1.0        1
     182.436      127.535      1.0        1
     199.208      132.190      1.0        1
     215.975      136.914      1.0        1
     232.739      141.706      1.0        1
     249.497      146.565      1.0        1
     266.251      151.491      1.0        1
     283.000      156.482      1.0        1
     299.743      161.537      1.0        1
     316.481      166.655      1.0        1
     333.212      171.836      1.0        1
     349.936      177.077      1.0        1
       6.654      182.379      1.0        1
      23.363      187.740      1.0        1
      40.065      193.159      1.0        1
      56.759      198.635      1.0        1
      73.444      204.167      1.0        1
      90.119      209.753      1.0        1
     106.785      215.393      1.0        1
     123.440      221.085      1.0        1
     140.084      226.829      1.0        1
     156.716      232.622      1.0        1
     173.337      238.465      1.0        1
     189.944      244.355      1.0        1
     206.539      250.292      1.0        1
     223.119      256.275      1.0        1
     239.684      262.301      1.0        1
     256.234      268.371      1.0        1
     272.768      274.482      1.0        1
     289.285      280.634      1.0        1
     305.785      286.825      1.0        1
     322.266      293.054      1.0        1
     338.727      299.320      1.0        1
     355.169      305.622      1.0        1
      11.590      311.958      1.0        1
      27.989      318.326      1.0        1
      44.365      324.727      1.0        1
      60.718      331.158      1.0        1
      77.046      337.618      1.0        1
      93.349      344.106      1.0        1
     109.625      350.620      1.0        1
     125.873      357.160      1.0        1
     142.093      363.724      1.0        1
     158.284      370.310      1.0        1
     174.444      376.917      1.0        1
     190.572      383.544      1.0        1
     206.667      390.190      1.0        1
     222.728      396.853      1.0        1
     238.754      403.532      1.0        1
     254.744      410.226      1.0        1
     270.695      416.933      1.0        1
     286.609      423.652      1.0        1
     302.481      430.381      1.0        1
     318.313      437.119      1.0        1
     334.102      443.866      1.0        1
     349.847      450.618      1.0        1
       5.546      457.376      1.0        1
      21.199      464.138      1.0        1
      36.803      470.902      1.0        1
      52.358      477.667      1.0        1
      67.863      484.431      1.0        1
      83.314      491.194      1.0        1
      98.712      497.954      1.0        1
     114.054      504.710      1.0        1
     129.340      511.459      1.0        1
     144.567      518.202      1.0        1
     159.734      524.936      1.0        1
     174.840      531.660      1.0        1
     189.882      538.373      1.0        1
     204.860      545.073      1.0        1
     219.772      551.760      1.0        1
     234.615      558.431      1.0        1
     249.389      565.086      1.0        1
     264.092      571.723      1.0        1
     278.721      578.340      1.0        1
     293.276      584.937      1.0        1
     307.755      591.512      1.0        1
     322.155      598.064      1.0        1
     336.476      604.591      1.0        1
     350.715      611.092      1.0        1
       4.871      617.567      1.0        1
      18.942      624.012      1.0        1
      32.925      630.428      1.0        1
      46.821      636.813      1.0        1
      60.625      643.165      1.0        1
      74.338      649.484      1.0        1
      87.956      655.768      1.0        1
     101.478      662.016      1.0        1
     114.902      668.226      1.0        1
     128.227      674.398      1.0        1
     141.451      680.530      1.0        1
     154.571      686.620      1.0        1
     167.586      692.669      1.0        1
     180.494      698.673      1.0        1
     193.293      704.633      1.0        1
     205.981      710.547      1.0        1
     218.556      716.414      1.0        1
     231.017      722.232      1.0        1
     243.362      728.001      1.0        1
     255.589      733.719      1.0        1
     267.695      739.385      1.0        1
     279.680      744.998      1.0        1
     291.541      750.557      1.0        1
     303.276      756.061      1.0        1
     314.884      761.508      1.0        1
     326.362      766.899      1.0        1
     337.709      772.230      1.0        1
     348.923      777.502      1.0        1
       0.003      782.713      1.0        1
      10.945      787.863      1.0        1
      21.750      792.950      1.0        1
      32.414      797.973      1.0        1
      42.936      802.931      1.0        1
      53.314      807.824      1.0        1
      63.547      812.650      1.0        1
      73.633      817.408      1.0        1
      83.569      822.097      1.0        1
      93.355      826.717      1.0        1
     102.989      831.266      1.0        1
     112.468      835.744      1.0        1
     121.792      840.149      1.0        1
     130.959      844.481      1.0        1
     139.966      848.739      1.0        1
     148.813      852.922      1.0        1
     157.497      857.029      1.0        1
     166.018      861.060      1.0        1
     174.374      865.013      1.0        1
     182.562      868.888      1.0        1
     190.583      872.684      1.0        1
     198.433      876.400      1.0        1
     206.113      880.035      1.0        1
     213.619      883.589      1.0        1
     220.952      887.061      1.0        1
     228.109      890.451      1.0        1
     235.090      893.757      1.0        1
     241.892      896.979      1.0        1
     248.515      900.116      1.0        1
     254.958      903.168      1.0        1
     261.218      906.134      1.0        1
     267.296      909.014      1.0        1
     273.189      911.806      1.0        1
     278.897      914.511      1.0        1
     284.419      917.127      1.0        1
     289.753      919.655      1.0        1
     294.898      922.094      1.0        1
     299.854      924.442      1.0        1
     304.620      926.701      1.0        1
     309.194      928.869      1.0        1
     313.576      930.946      1.0        1
     317.764      932.931      1.0        1
     321.759      934.824      1.0        1
     325.559      936.625      1.0        1
     329.163      938.334      1.0        1
     332.571      939.949      1.0        1
     335.782      941.471      1.0        1
     338.795      942.900      1.0        1
     341.611      944.234      1.0        1
     344.227      945.475      1.0        1
     346.645      946.620      1.0        1
     348.862      947.672      1.0        1
     350.880      948.628      1.0        1
     352.696      949.489      1.0        1
     354.312      950.255      1.0        1
     355.727      950.926      1.0        1
     356.940      951.501      1.0        1
     357.951      951.980      1.0        1
     358.760      952.363      1.0        1
     359.368      952.651      1.0        1
     359.772      952.843      1.0        1
     359.975      952.939      2.0        1
     359.772      952.843      1.0        1
     359.368      952.651      1.0        1
     358.760      952.363      1.0        1
     357.951      951.980      1.0        1
     356.940      951.501      1.0        1
     355.727      950.926      1.0        1
     354.312      950.255      1.0        1
     352.696      949.489      1.0        1
     350.880      948.628      1.0        1
     348.862      947.672      1.0        1
     346.645      946.620      1.0        1
     344.227      945.475      1.0        1
     341.611      944.234      1.0        1
     338.795      942.900      1.0        1
     335.782      941.471      1.0        1
     332.571      939.949      1.0        1
     329.163      938.334      1.0        1
     325.559      936.625      1.0        1
     321.759      934.824      1.0        1
     317.764      932.931      1.0        1
     313.576      930.946      1.0        1
     309.194      928.869      1.0        1
     304.620      926.701      1.0        1
     299.854      924.442      1.0        1
     294.898      922.094      1.0        1
     289.753      919.655      1.0        1
     284.419      917.127      1.0        1
     278.897      914.511      1.0        1
     273.189      911.806      1.0        1
     267.296      909.014      1.0        1
     261.218      906.134      1.0        1
     254.958      903.168      1.0        1
     248.515      900.116      1.0        1
     241.892      896.979      1.0        1
     235.090      893.757      1.0        1
     228.109      890.451      1.0        1
     220.952      887.061      1.0        1
     213.619      883.589      1.0        1
     206.113      880.035      1.0        1
     198.433      876.400      1.0        1
     190.583      872.684      1.0        1
     182.562      868.888      1.0        1
     174.374      865.013      1.0        1
     166.018      861.060      1.0        1
     157.497      857.029      1.0        1
     148.813      852.922      1.0        1
     139.966      848.739      1.0        1
     130.959      844.481      1.0        1
     121.792      840.149      1.0        1
     112.468      835.744      1.0        1
     102.989      831.266      1.0        1
      93.355      826.717      1.0        1
      83.569      822.097      1.0        1
      73.633      817.408      1.0        1
      63.547      812.650      1.0        1
      53.314      807.824      1.0        1
      42.936      802.931      1.0        1
      32.414      797.973      1.0        1
      21.750      792.950      1.0        1
      10.945      787.863      1.0        1
       0.003      782.713      1.0        1
     348.923      777.502      1.0        1
     337.709      772.230      1.0        1
     326.362      766.899      1.0        1
     314.884      761.508      1.0        1
     303.276      756.061      1.0        1
     291.541      750.557      1.0        1
     279.680      744.998      1.0        1
     267.695      739.385      1.0        1
     255.589      733.719      1.0        1
     243.362      728.001      1.0        1
     231.017      722.232      1.0        1
     218.556      716.414      1.0        1
     205.981      710.547      1.0        1
     193.293      704.633      1.0        1
     180.494      698.673      1.0        1
     167.586      692.669      1.0        1
     154.571      686.620      1.0        1
     141.451      680.530      1.0        1
     128.227      674.398      1.0        1
     114.902      668.226      1.0        1
     101.478      662.016      1.0        1
      87.956      655.768      1.0        1
      74.338      649.484      1.0        1
      60.625      643.165      1.0        1
      46.821      636.813      1.0        1
      32.925      630.428      1.0        1
      18.942      624.012      1.0        1
       4.871      617.567      1.0        1
     350.715      611.092      1.0        1
     336.476      604.591      1.0        1
     322.155      598.064      1.0        1
     307.755      591.512      1.0        1
     293.276      584.937      1.0        1
     278.721      578.340      1.0        1
     264.092      571.723      1.0        1
     249.389      565.086      1.0        1
     234.615      558.431      1.0        1
     219.772      551.760      1.0        1
     204.860      545.073      1.0        1
     189.882      538.373      1.0        1
     174.840      531.660      1.0        1
     159.734      524.936      1.0        1
     144.567      518.202      1.0        1
     129.340      511.459      1.0        1
     114.054      504.710      1.0        1
      98.712      497.954      1.0        1
      83.314      491.194      1.0        1
      67.863      484.431      1.0        1
      52.358      477.667      1.0        1
      36.803      470.902      1.0        1
      21.199      464.138      1.0        1
       5.546      457.376      1.0        1
     349.847      450.618      1.0        1
     334.102      443.866      1.0        1
     318.313      437.119      1.0        1
     302.481      430.381      1.0        1
     286.609      423.652      1.0        1
     270.695      416.933      1.0        1
     254.744      410.226      1.0        1
     238.754      403.532      1.0        1
     222.728      396.853      1.0        1
     206.667      390.190      1.0        1
     190.572      383.544      1.0        1
     174.444      376.917      1.0        1
     158.284      370.310      1.0        1
     142.093      363.724      1.0        1
     125.873      357.160      1.0        1
     109.625      350.620      1.0        1
      93.349      344.106      1.0        1
      77.046      337.618      1.0        1
      60.718      331.158      1.0        1
      44.365      324.727      1.0        1
      27.989      318.326      1.0        1
      11.590      311.958      1.0        1
     355.169      305.622      1.0        1
     338.727      299.320      1.0        1
     322.266      293.054      1.0        1
     305.785      286.825      1.0        1
     289.285      280.634      1.0        1
     272.768      274.482      1.0        1
     256.234      268.371      1.0        1
     239.684      262.301      1.0        1
     223.119      256.275      1.0        1
     206.539      250.292      1.0        1
     189.944      244.355      1.0        1
     173.337      238.465      1.0        1
     156.716      232.622      1.0        1
     140.084      226.829      1.0        1
     123.440      221.085      1.0        1
     106.785      215.393      1.0        1
      90.119      209.753      1.0        1
      73.444      204.167      1.0        1
      56.759      198.635      1.0        1
      40.065      193.159      1.0        1
      23.363      187.740      1.0        1
       6.654      182.379      1.0        1
     349.936      177.077      1.0        1
     333.212      171.836      1.0        1
     316.481      166.655      1.0        1
     299.743      161.537      1.0        1
     283.000      156.482      1.0        1
     266.251      151.491      1.0        1
     249.497      146.565      1.0        1
     232.739      141.706      1.0        1
     215.975      136.914      1.0        1
     199.208      132.190      1.0        1
     182.436      127.535      1.0        1
     165.661      122.951      1.0        1
     148.883      118.437      1.0        1
     132.101      113.995      1.0        1
     115.316      109.627      1.0        1
      98.529      105.331      1.0        1
      81.739      101.111      1.0        1
      64.947       96.966      1.0        1
      48.152       92.897      1.0        1
      31.356       88.905      1.0        1
      14.558       84.991      1.0        1
     357.758       81.155      1.0        1
     340.957       77.399      1.0        1
     324.154       73.724      1.0        1
     307.350       70.129      1.0        1
     290.545       66.616      1.0        1
     273.739       63.185      1.0        1
     256.932       59.837      1.0        1
     240.124       56.573      1.0        1
     223.316       53.393      1.0        1
     206.507       50.298      1.0        1
     189.697       47.289      1.0        1
     172.887       44.366      1.0        1
     156.076       41.530      1.0        1
     139.265       38.782      1.0        1
     122.453       36.121      1.0        1
     105.642       33.549      1.0        1
      88.829       31.065      1.0        1
      72.017       28.672      1.0        1
      55.205       26.368      1.0        1
      38.392       24.155      1.0        1
      21.579       22.032      1.0        1
       4.766       20.001      1.0        1
     347.953       18.062      1.0        1
     331.140       16.215      1.0        1
     314.327       14.460      1.0        1
     297.514       12.798      1.0        1
     280.701       11.229      1.0        1
     263.887        9.754      1.0        1
     247.074        8.372      1.0        1
     230.261        7.085      1.0        1
     213.447        5.892      1.0        1
     196.634        4.793      1.0        1
     179.821        3.790      1.0        1
     163.007        2.881      1.0        1
     146.194        2.067      1.0        1
     129.380        1.349      1.0        1
     112.567        0.726      1.0        1
      95.754        0.199      1.0        1
      78.940        0.000      1.0        1
      62.127        0.000      1.0        0
      45.314        0.000      1.0        0
      28.500        0.000      1.0        0
       0.000        0.000      1.0        0
