# Supplementary material for: Site-Divergent Oxidations within Venerable Macrolide Antibiotic Scaffolds Unveil Compounds with Broad Spectrum and Anti-MRSA Activities
Source: ACS Cent Sci. 2026 Mar 17;12(3):375–82. doi: 10.1021/acscentsci.5c02343 (PMC13022725; doi:10.1021/acscentsci.5c02343)
Supplement: Supplementary file 3 [file oc5c02343_si_003.zip › Erythromycin Analog Characterization 13,14,15/15/NMR/OL-III-116-800suite_20250915_01/dirinfo/shapelib/Cold_HCn_ref200.RF]

# Pbox   2000.75  46 4095  0.0     0    1.0000 6.70471     6
# VJ4.2  pw (us)  pwr  pwrf  dres  dmf  dcyc   B1max (kHz)  Stype
# ---------------------------------------------------------------
# Pxsim 0.0020008 6266.6739 0.000 277695.9 0.0000000 0.0000000 0.00
# data: pw (s) B1max (Hz) status sw (Hz) T1 (s)   T2 (s) RDC (Hz)
# ---------------------------------------------------------------
# Pbox.inp data :
# ~~~~~~~~~~~~~~~~~~~~~~~~~~~Waves~~~~~~~~~~~~~~~~~~~~~~~~~~~~~~~~~~
#   shape   bw(/pw)   ofs  st  ph  fla  trev  d1  d2   d0   wrp  php
# ~~~~~~~~~~~~~~~~~~~~~~~~~~~~~~~~~~~~~~~~~~~~~~~~~~~~~~~~~~~~~~~~~~
# { wurst2i 46300/0.002 }
#
# type      = r          mod       = n          dres      = n         
# steps     = n          stepsize  = n          attn      = i         
# refofs    = n          wrap      = n          sfrq      = n         
# sucyc     = d          reps      = 2          header    = y         
# bscor     = n          pad1      = n          pad2      = n         
# bsim      = n          T1        = n          T2        = n         
# rdc       = n          dcyc      = n          sw        = n         
#
# RF Calibration Data :  ref_pwr   = 55         ref_pw90  = 13.23
# ~~~~~~~~~~~~~~~~~~~~~
###
# ------------------- Shape data ------------------
# pwtot      = 0.0020008 (total pw, s)
# power      = 46 (power level, dB)
# pwrf       = 4095 (fine power)
# B1max      = 6.7047 (B1max, kHz)
# B1rms      = 3.8350 (B1[RMS], kHz)
# nptot      = 755 (total number of steps)
# stepsize   = 2.65 (length of a single step, us)
# maxamp     = 957.1 (max amplitude)
# ------------------------------------------------- 
#      phase      amplitude   length     gate 
# ------------------------------------------------- 
        0.00      1023.00      0.0        0
       0.000        0.000      1.0        0
      83.344        0.000      1.0        0
     105.450        0.000      1.0        0
     127.556        0.000      1.0        0
     149.662        0.000      1.0        0
     171.769        0.000      1.0        0
     193.875        0.000      1.0        1
     215.981        0.000      1.0        1
     238.087        0.063      1.0        1
     260.193        0.345      1.0        1
     282.299        0.661      1.0        1
     304.405        1.009      1.0        1
     326.511        1.391      1.0        1
     348.617        1.805      1.0        1
      10.723        2.253      1.0        1
      32.830        2.734      1.0        1
      54.936        3.247      1.0        1
      77.042        3.794      1.0        1
      99.148        4.373      1.0        1
     121.254        4.986      1.0        1
     143.360        5.631      1.0        1
     165.466        6.309      1.0        1
     187.572        7.019      1.0        1
     209.678        7.763      1.0        1
     231.784        8.539      1.0        1
     253.890        9.347      1.0        1
     275.996       10.188      1.0        1
     298.102       11.062      1.0        1
     320.208       11.968      1.0        1
     342.314       12.906      1.0        1
       4.420       13.876      1.0        1
      26.526       14.879      1.0        1
      48.632       15.914      1.0        1
      70.737       16.981      1.0        1
      92.843       18.079      1.0        1
     114.949       19.210      1.0        1
     137.054       20.373      1.0        1
     159.160       21.567      1.0        1
     181.265       22.793      1.0        1
     203.370       24.051      1.0        1
     225.476       25.340      1.0        1
     247.581       26.660      1.0        1
     269.686       28.012      1.0        1
     291.791       29.395      1.0        1
     313.895       30.809      1.0        1
     336.000       32.254      1.0        1
     358.104       33.730      1.0        1
      20.208       35.237      1.0        1
      42.312       36.774      1.0        1
      64.416       38.343      1.0        1
      86.519       39.941      1.0        1
     108.622       41.570      1.0        1
     130.725       43.230      1.0        1
     152.827       44.919      1.0        1
     174.929       46.639      1.0        1
     197.031       48.388      1.0        1
     219.132       50.168      1.0        1
     241.233       51.976      1.0        1
     263.333       53.815      1.0        1
     285.433       55.683      1.0        1
     307.532       57.580      1.0        1
     329.631       59.506      1.0        1
     351.729       61.462      1.0        1
      13.827       63.446      1.0        1
      35.923       65.459      1.0        1
      58.019       67.501      1.0        1
      80.114       69.571      1.0        1
     102.209       71.670      1.0        1
     124.302       73.796      1.0        1
     146.394       75.951      1.0        1
     168.486       78.134      1.0        1
     190.576       80.344      1.0        1
     212.665       82.582      1.0        1
     234.753       84.847      1.0        1
     256.840       87.140      1.0        1
     278.926       89.459      1.0        1
     301.010       91.806      1.0        1
     323.092       94.179      1.0        1
     345.173       96.580      1.0        1
       7.253       99.006      1.0        1
      29.330      101.459      1.0        1
      51.406      103.938      1.0        1
      73.480      106.443      1.0        1
      95.552      108.973      1.0        1
     117.622      111.530      1.0        1
     139.690      114.111      1.0        1
     161.756      116.718      1.0        1
     183.819      119.350      1.0        1
     205.880      122.007      1.0        1
     227.938      124.688      1.0        1
     249.993      127.394      1.0        1
     272.046      130.125      1.0        1
     294.095      132.879      1.0        1
     316.142      135.658      1.0        1
     338.186      138.460      1.0        1
       0.226      141.285      1.0        1
      22.262      144.134      1.0        1
      44.295      147.007      1.0        1
      66.325      149.902      1.0        1
      88.350      152.820      1.0        1
     110.372      155.760      1.0        1
     132.389      158.723      1.0        1
     154.402      161.708      1.0        1
     176.410      164.715      1.0        1
     198.414      167.743      1.0        1
     220.412      170.793      1.0        1
     242.406      173.865      1.0        1
     264.395      176.957      1.0        1
     286.378      180.070      1.0        1
     308.355      183.204      1.0        1
     330.327      186.359      1.0        1
     352.293      189.534      1.0        1
      14.252      192.728      1.0        1
      36.205      195.943      1.0        1
      58.152      199.177      1.0        1
      80.092      202.430      1.0        1
     102.024      205.702      1.0        1
     123.950      208.994      1.0        1
     145.867      212.304      1.0        1
     167.777      215.632      1.0        1
     189.679      218.979      1.0        1
     211.573      222.343      1.0        1
     233.458      225.725      1.0        1
     255.335      229.125      1.0        1
     277.202      232.542      1.0        1
     299.060      235.976      1.0        1
     320.909      239.427      1.0        1
     342.748      242.894      1.0        1
       4.576      246.378      1.0        1
      26.394      249.877      1.0        1
      48.201      253.393      1.0        1
      69.998      256.924      1.0        1
      91.783      260.470      1.0        1
     113.556      264.032      1.0        1
     135.317      267.608      1.0        1
     157.066      271.199      1.0        1
     178.802      274.804      1.0        1
     200.526      278.423      1.0        1
     222.236      282.056      1.0        1
     243.932      285.703      1.0        1
     265.614      289.363      1.0        1
     287.282      293.036      1.0        1
     308.935      296.722      1.0        1
     330.573      300.420      1.0        1
     352.196      304.131      1.0        1
      13.802      307.854      1.0        1
      35.392      311.588      1.0        1
      56.966      315.334      1.0        1
      78.523      319.091      1.0        1
     100.062      322.860      1.0        1
     121.583      326.639      1.0        1
     143.086      330.428      1.0        1
     164.570      334.228      1.0        1
     186.035      338.038      1.0        1
     207.480      341.857      1.0        1
     228.905      345.686      1.0        1
     250.310      349.524      1.0        1
     271.693      353.371      1.0        1
     293.056      357.226      1.0        1
     314.396      361.090      1.0        1
     335.714      364.962      1.0        1
     357.009      368.842      1.0        1
      18.281      372.729      1.0        1
      39.529      376.624      1.0        1
      60.752      380.525      1.0        1
      81.951      384.434      1.0        1
     103.125      388.348      1.0        1
     124.272      392.269      1.0        1
     145.393      396.196      1.0        1
     166.487      400.129      1.0        1
     187.554      404.067      1.0        1
     208.593      408.010      1.0        1
     229.603      411.958      1.0        1
     250.584      415.910      1.0        1
     271.535      419.867      1.0        1
     292.456      423.827      1.0        1
     313.347      427.792      1.0        1
     334.206      431.760      1.0        1
     355.033      435.731      1.0        1
      15.827      439.705      1.0        1
      36.588      443.681      1.0        1
      57.316      447.660      1.0        1
      78.009      451.641      1.0        1
      98.667      455.624      1.0        1
     119.290      459.609      1.0        1
     139.876      463.594      1.0        1
     160.425      467.581      1.0        1
     180.938      471.568      1.0        1
     201.411      475.556      1.0        1
     221.847      479.543      1.0        1
     242.242      483.531      1.0        1
     262.598      487.518      1.0        1
     282.913      491.505      1.0        1
     303.186      495.491      1.0        1
     323.418      499.475      1.0        1
     343.606      503.458      1.0        1
       3.752      507.439      1.0        1
      23.853      511.418      1.0        1
      43.909      515.394      1.0        1
      63.920      519.368      1.0        1
      83.884      523.339      1.0        1
     103.802      527.307      1.0        1
     123.672      531.272      1.0        1
     143.494      535.232      1.0        1
     163.266      539.189      1.0        1
     182.989      543.141      1.0        1
     202.661      547.089      1.0        1
     222.282      551.032      1.0        1
     241.851      554.970      1.0        1
     261.367      558.903      1.0        1
     280.830      562.830      1.0        1
     300.238      566.751      1.0        1
     319.591      570.665      1.0        1
     338.889      574.574      1.0        1
     358.130      578.475      1.0        1
      17.313      582.370      1.0        1
      36.439      586.257      1.0        1
      55.506      590.137      1.0        1
      74.513      594.009      1.0        1
      93.459      597.873      1.0        1
     112.345      601.728      1.0        1
     131.168      605.575      1.0        1
     149.929      609.413      1.0        1
     168.626      613.242      1.0        1
     187.258      617.061      1.0        1
     205.826      620.871      1.0        1
     224.327      624.671      1.0        1
     242.762      628.460      1.0        1
     261.128      632.239      1.0        1
     279.427      636.008      1.0        1
     297.656      639.765      1.0        1
     315.815      643.511      1.0        1
     333.903      647.246      1.0        1
     351.920      650.968      1.0        1
       9.864      654.679      1.0        1
      27.734      658.377      1.0        1
      45.531      662.063      1.0        1
      63.252      665.736      1.0        1
      80.897      669.396      1.0        1
      98.466      673.043      1.0        1
     115.957      676.676      1.0        1
     133.370      680.295      1.0        1
     150.703      683.900      1.0        1
     167.957      687.491      1.0        1
     185.129      691.067      1.0        1
     202.220      694.629      1.0        1
     219.228      698.175      1.0        1
     236.153      701.706      1.0        1
     252.993      705.222      1.0        1
     269.748      708.721      1.0        1
     286.418      712.205      1.0        1
     303.000      715.672      1.0        1
     319.495      719.123      1.0        1
     335.901      722.557      1.0        1
     352.218      725.974      1.0        1
       8.445      729.374      1.0        1
      24.580      732.756      1.0        1
      40.624      736.120      1.0        1
      56.575      739.467      1.0        1
      72.433      742.795      1.0        1
      88.196      746.105      1.0        1
     103.863      749.397      1.0        1
     119.435      752.669      1.0        1
     134.909      755.922      1.0        1
     150.286      759.156      1.0        1
     165.564      762.371      1.0        1
     180.743      765.566      1.0        1
     195.821      768.740      1.0        1
     210.799      771.895      1.0        1
     225.674      775.029      1.0        1
     240.446      778.142      1.0        1
     255.115      781.234      1.0        1
     269.680      784.306      1.0        1
     284.139      787.356      1.0        1
     298.492      790.385      1.0        1
     312.738      793.391      1.0        1
     326.877      796.376      1.0        1
     340.907      799.339      1.0        1
     354.827      802.279      1.0        1
       8.638      805.197      1.0        1
      22.337      808.092      1.0        1
      35.925      810.965      1.0        1
      49.400      813.814      1.0        1
      62.762      816.639      1.0        1
      76.010      819.441      1.0        1
      89.142      822.220      1.0        1
     102.160      824.974      1.0        1
     115.060      827.705      1.0        1
     127.844      830.411      1.0        1
     140.509      833.092      1.0        1
     153.056      835.749      1.0        1
     165.483      838.381      1.0        1
     177.790      840.988      1.0        1
     189.976      843.569      1.0        1
     202.040      846.126      1.0        1
     213.982      848.656      1.0        1
     225.801      851.161      1.0        1
     237.495      853.640      1.0        1
     249.065      856.093      1.0        1
     260.509      858.519      1.0        1
     271.828      860.920      1.0        1
     283.019      863.293      1.0        1
     294.083      865.640      1.0        1
     305.019      867.959      1.0        1
     315.826      870.252      1.0        1
     326.503      872.517      1.0        1
     337.051      874.755      1.0        1
     347.467      876.966      1.0        1
     357.751      879.148      1.0        1
       7.904      881.303      1.0        1
      17.923      883.429      1.0        1
      27.809      885.528      1.0        1
      37.561      887.598      1.0        1
      47.178      889.640      1.0        1
      56.660      891.653      1.0        1
      66.005      893.637      1.0        1
      75.214      895.593      1.0        1
      84.286      897.519      1.0        1
      93.220      899.416      1.0        1
     102.016      901.284      1.0        1
     110.672      903.123      1.0        1
     119.189      904.932      1.0        1
     127.566      906.711      1.0        1
     135.803      908.460      1.0        1
     143.898      910.180      1.0        1
     151.851      911.869      1.0        1
     159.662      913.529      1.0        1
     167.331      915.158      1.0        1
     174.856      916.756      1.0        1
     182.237      918.325      1.0        1
     189.475      919.862      1.0        1
     196.567      921.369      1.0        1
     203.514      922.845      1.0        1
     210.316      924.290      1.0        1
     216.971      925.704      1.0        1
     223.480      927.087      1.0        1
     229.841      928.439      1.0        1
     236.056      929.759      1.0        1
     242.122      931.049      1.0        1
     248.040      932.306      1.0        1
     253.809      933.532      1.0        1
     259.430      934.726      1.0        1
     264.901      935.889      1.0        1
     270.222      937.020      1.0        1
     275.392      938.118      1.0        1
     280.413      939.185      1.0        1
     285.282      940.220      1.0        1
     290.000      941.223      1.0        1
     294.567      942.193      1.0        1
     298.982      943.131      1.0        1
     303.244      944.037      1.0        1
     307.355      944.911      1.0        1
     311.312      945.752      1.0        1
     315.116      946.560      1.0        1
     318.768      947.336      1.0        1
     322.265      948.080      1.0        1
     325.609      948.790      1.0        1
     328.799      949.468      1.0        1
     331.835      950.113      1.0        1
     334.716      950.726      1.0        1
     337.443      951.305      1.0        1
     340.015      951.852      1.0        1
     342.432      952.365      1.0        1
     344.694      952.846      1.0        1
     346.800      953.294      1.0        1
     348.751      953.708      1.0        1
     350.547      954.090      1.0        1
     352.186      954.438      1.0        1
     353.670      954.754      1.0        1
     354.998      955.036      1.0        1
     356.170      955.285      1.0        1
     357.186      955.501      1.0        1
     358.046      955.684      1.0        1
     358.749      955.833      1.0        1
     359.296      955.950      1.0        1
     359.687      956.033      1.0        1
     359.922      956.082      1.0        1
       0.000      956.099      1.0        1
     359.922      956.082      1.0        1
     359.687      956.033      1.0        1
     359.296      955.950      1.0        1
     358.749      955.833      1.0        1
     358.046      955.684      1.0        1
     357.186      955.501      1.0        1
     356.170      955.285      1.0        1
     354.998      955.036      1.0        1
     353.670      954.754      1.0        1
     352.186      954.438      1.0        1
     350.547      954.090      1.0        1
     348.751      953.708      1.0        1
     346.800      953.294      1.0        1
     344.694      952.846      1.0        1
     342.432      952.365      1.0        1
     340.015      951.852      1.0        1
     337.443      951.305      1.0        1
     334.716      950.726      1.0        1
     331.835      950.113      1.0        1
     328.799      949.468      1.0        1
     325.609      948.790      1.0        1
     322.265      948.080      1.0        1
     318.768      947.336      1.0        1
     315.116      946.560      1.0        1
     311.312      945.752      1.0        1
     307.355      944.911      1.0        1
     303.244      944.037      1.0        1
     298.982      943.131      1.0        1
     294.567      942.193      1.0        1
     290.000      941.223      1.0        1
     285.282      940.220      1.0        1
     280.413      939.185      1.0        1
     275.392      938.118      1.0        1
     270.222      937.020      1.0        1
     264.901      935.889      1.0        1
     259.430      934.726      1.0        1
     253.809      933.532      1.0        1
     248.040      932.306      1.0        1
     242.122      931.049      1.0        1
     236.056      929.759      1.0        1
     229.841      928.439      1.0        1
     223.480      927.087      1.0        1
     216.971      925.704      1.0        1
     210.316      924.290      1.0        1
     203.514      922.845      1.0        1
     196.567      921.369      1.0        1
     189.475      919.862      1.0        1
     182.237      918.325      1.0        1
     174.856      916.756      1.0        1
     167.331      915.158      1.0        1
     159.662      913.529      1.0        1
     151.851      911.869      1.0        1
     143.898      910.180      1.0        1
     135.803      908.460      1.0        1
     127.566      906.711      1.0        1
     119.189      904.932      1.0        1
     110.672      903.123      1.0        1
     102.016      901.284      1.0        1
      93.220      899.416      1.0        1
      84.286      897.519      1.0        1
      75.214      895.593      1.0        1
      66.005      893.637      1.0        1
      56.660      891.653      1.0        1
      47.178      889.640      1.0        1
      37.561      887.598      1.0        1
      27.809      885.528      1.0        1
      17.923      883.429      1.0        1
       7.904      881.303      1.0        1
     357.751      879.148      1.0        1
     347.467      876.966      1.0        1
     337.051      874.755      1.0        1
     326.503      872.517      1.0        1
     315.826      870.252      1.0        1
     305.019      867.959      1.0        1
     294.083      865.640      1.0        1
     283.019      863.293      1.0        1
     271.828      860.920      1.0        1
     260.509      858.519      1.0        1
     249.065      856.093      1.0        1
     237.495      853.640      1.0        1
     225.801      851.161      1.0        1
     213.982      848.656      1.0        1
     202.040      846.126      1.0        1
     189.976      843.569      1.0        1
     177.790      840.988      1.0        1
     165.483      838.381      1.0        1
     153.056      835.749      1.0        1
     140.509      833.092      1.0        1
     127.844      830.411      1.0        1
     115.060      827.705      1.0        1
     102.160      824.974      1.0        1
      89.142      822.220      1.0        1
      76.010      819.441      1.0        1
      62.762      816.639      1.0        1
      49.400      813.814      1.0        1
      35.925      810.965      1.0        1
      22.337      808.092      1.0        1
       8.638      805.197      1.0        1
     354.827      802.279      1.0        1
     340.907      799.339      1.0        1
     326.877      796.376      1.0        1
     312.738      793.391      1.0        1
     298.492      790.385      1.0        1
     284.139      787.356      1.0        1
     269.680      784.306      1.0        1
     255.115      781.234      1.0        1
     240.446      778.142      1.0        1
     225.674      775.029      1.0        1
     210.799      771.895      1.0        1
     195.821      768.740      1.0        1
     180.743      765.566      1.0        1
     165.564      762.371      1.0        1
     150.286      759.156      1.0        1
     134.909      755.922      1.0        1
     119.435      752.669      1.0        1
     103.863      749.397      1.0        1
      88.196      746.105      1.0        1
      72.433      742.795      1.0        1
      56.575      739.467      1.0        1
      40.624      736.120      1.0        1
      24.580      732.756      1.0        1
       8.445      729.374      1.0        1
     352.218      725.974      1.0        1
     335.901      722.557      1.0        1
     319.495      719.123      1.0        1
     303.000      715.672      1.0        1
     286.418      712.205      1.0        1
     269.748      708.721      1.0        1
     252.993      705.222      1.0        1
     236.153      701.706      1.0        1
     219.228      698.175      1.0        1
     202.220      694.629      1.0        1
     185.129      691.067      1.0        1
     167.957      687.491      1.0        1
     150.703      683.900      1.0        1
     133.370      680.295      1.0        1
     115.957      676.676      1.0        1
      98.466      673.043      1.0        1
      80.897      669.396      1.0        1
      63.252      665.736      1.0        1
      45.531      662.063      1.0        1
      27.734      658.377      1.0        1
       9.864      654.679      1.0        1
     351.920      650.968      1.0        1
     333.903      647.246      1.0        1
     315.815      643.511      1.0        1
     297.656      639.765      1.0        1
     279.427      636.008      1.0        1
     261.128      632.239      1.0        1
     242.762      628.460      1.0        1
     224.327      624.671      1.0        1
     205.826      620.871      1.0        1
     187.258      617.061      1.0        1
     168.626      613.242      1.0        1
     149.929      609.413      1.0        1
     131.168      605.575      1.0        1
     112.345      601.728      1.0        1
      93.459      597.873      1.0        1
      74.513      594.009      1.0        1
      55.506      590.137      1.0        1
      36.439      586.257      1.0        1
      17.313      582.370      1.0        1
     358.130      578.475      1.0        1
     338.889      574.574      1.0        1
     319.591      570.665      1.0        1
     300.238      566.751      1.0        1
     280.830      562.830      1.0        1
     261.367      558.903      1.0        1
     241.851      554.970      1.0        1
     222.282      551.032      1.0        1
     202.661      547.089      1.0        1
     182.989      543.141      1.0        1
     163.266      539.189      1.0        1
     143.494      535.232      1.0        1
     123.672      531.272      1.0        1
     103.802      527.307      1.0        1
      83.884      523.339      1.0        1
      63.920      519.368      1.0        1
      43.909      515.394      1.0        1
      23.853      511.418      1.0        1
       3.752      507.439      1.0        1
     343.606      503.458      1.0        1
     323.418      499.475      1.0        1
     303.186      495.491      1.0        1
     282.913      491.505      1.0        1
     262.598      487.518      1.0        1
     242.242      483.531      1.0        1
     221.847      479.543      1.0        1
     201.411      475.556      1.0        1
     180.938      471.568      1.0        1
     160.425      467.581      1.0        1
     139.876      463.594      1.0        1
     119.290      459.609      1.0        1
      98.667      455.624      1.0        1
      78.009      451.641      1.0        1
      57.316      447.660      1.0        1
      36.588      443.681      1.0        1
      15.827      439.705      1.0        1
     355.033      435.731      1.0        1
     334.206      431.760      1.0        1
     313.347      427.792      1.0        1
     292.456      423.827      1.0        1
     271.535      419.867      1.0        1
     250.584      415.910      1.0        1
     229.603      411.958      1.0        1
     208.593      408.010      1.0        1
     187.554      404.067      1.0        1
     166.487      400.129      1.0        1
     145.393      396.196      1.0        1
     124.272      392.269      1.0        1
     103.125      388.348      1.0        1
      81.951      384.434      1.0        1
      60.752      380.525      1.0        1
      39.529      376.624      1.0        1
      18.281      372.729      1.0        1
     357.009      368.842      1.0        1
     335.714      364.962      1.0        1
     314.396      361.090      1.0        1
     293.056      357.226      1.0        1
     271.693      353.371      1.0        1
     250.310      349.524      1.0        1
     228.905      345.686      1.0        1
     207.480      341.857      1.0        1
     186.035      338.038      1.0        1
     164.570      334.228      1.0        1
     143.086      330.428      1.0        1
     121.583      326.639      1.0        1
     100.062      322.860      1.0        1
      78.523      319.091      1.0        1
      56.966      315.334      1.0        1
      35.392      311.588      1.0        1
      13.802      307.854      1.0        1
     352.196      304.131      1.0        1
     330.573      300.420      1.0        1
     308.935      296.722      1.0        1
     287.282      293.036      1.0        1
     265.614      289.363      1.0        1
     243.932      285.703      1.0        1
     222.236      282.056      1.0        1
     200.526      278.423      1.0        1
     178.802      274.804      1.0        1
     157.066      271.199      1.0        1
     135.317      267.608      1.0        1
     113.556      264.032      1.0        1
      91.783      260.470      1.0        1
      69.998      256.924      1.0        1
      48.201      253.393      1.0        1
      26.394      249.877      1.0        1
       4.576      246.378      1.0        1
     342.748      242.894      1.0        1
     320.909      239.427      1.0        1
     299.060      235.976      1.0        1
     277.202      232.542      1.0        1
     255.335      229.125      1.0        1
     233.458      225.725      1.0        1
     211.573      222.343      1.0        1
     189.679      218.979      1.0        1
     167.777      215.632      1.0        1
     145.867      212.304      1.0        1
     123.950      208.994      1.0        1
     102.024      205.702      1.0        1
      80.092      202.430      1.0        1
      58.152      199.177      1.0        1
      36.205      195.943      1.0        1
      14.252      192.728      1.0        1
     352.293      189.534      1.0        1
     330.327      186.359      1.0        1
     308.355      183.204      1.0        1
     286.378      180.070      1.0        1
     264.395      176.957      1.0        1
     242.406      173.865      1.0        1
     220.412      170.793      1.0        1
     198.414      167.743      1.0        1
     176.410      164.715      1.0        1
     154.402      161.708      1.0        1
     132.389      158.723      1.0        1
     110.372      155.760      1.0        1
      88.350      152.820      1.0        1
      66.325      149.902      1.0        1
      44.295      147.007      1.0        1
      22.262      144.134      1.0        1
       0.226      141.285      1.0        1
     338.186      138.460      1.0        1
     316.142      135.658      1.0        1
     294.095      132.879      1.0        1
     272.046      130.125      1.0        1
     249.993      127.394      1.0        1
     227.938      124.688      1.0        1
     205.880      122.007      1.0        1
     183.819      119.350      1.0        1
     161.756      116.718      1.0        1
     139.690      114.111      1.0        1
     117.622      111.530      1.0        1
      95.552      108.973      1.0        1
      73.480      106.443      1.0        1
      51.406      103.938      1.0        1
      29.330      101.459      1.0        1
       7.253       99.006      1.0        1
     345.173       96.580      1.0        1
     323.092       94.179      1.0        1
     301.010       91.806      1.0        1
     278.926       89.459      1.0        1
     256.840       87.140      1.0        1
     234.753       84.847      1.0        1
     212.665       82.582      1.0        1
     190.576       80.344      1.0        1
     168.486       78.134      1.0        1
     146.394       75.951      1.0        1
     124.302       73.796      1.0        1
     102.209       71.670      1.0        1
      80.114       69.571      1.0        1
      58.019       67.501      1.0        1
      35.923       65.459      1.0        1
      13.827       63.446      1.0        1
     351.729       61.462      1.0        1
     329.631       59.506      1.0        1
     307.532       57.580      1.0        1
     285.433       55.683      1.0        1
     263.333       53.815      1.0        1
     241.233       51.976      1.0        1
     219.132       50.168      1.0        1
     197.031       48.388      1.0        1
     174.929       46.639      1.0        1
     152.827       44.919      1.0        1
     130.725       43.230      1.0        1
     108.622       41.570      1.0        1
      86.519       39.941      1.0        1
      64.416       38.343      1.0        1
      42.312       36.774      1.0        1
      20.208       35.237      1.0        1
     358.104       33.730      1.0        1
     336.000       32.254      1.0        1
     313.895       30.809      1.0        1
     291.791       29.395      1.0        1
     269.686       28.012      1.0        1
     247.581       26.660      1.0        1
     225.476       25.340      1.0        1
     203.370       24.051      1.0        1
     181.265       22.793      1.0        1
     159.160       21.567      1.0        1
     137.054       20.373      1.0        1
     114.949       19.210      1.0        1
      92.843       18.079      1.0        1
      70.737       16.981      1.0        1
      48.632       15.914      1.0        1
      26.526       14.879      1.0        1
       4.420       13.876      1.0        1
     342.314       12.906      1.0        1
     320.208       11.968      1.0        1
     298.102       11.062      1.0        1
     275.996       10.188      1.0        1
     253.890        9.347      1.0        1
     231.784        8.539      1.0        1
     209.678        7.763      1.0        1
     187.572        7.019      1.0        1
     165.466        6.309      1.0        1
     143.360        5.631      1.0        1
     121.254        4.986      1.0        1
      99.148        4.373      1.0        1
      77.042        3.794      1.0        1
      54.936        3.247      1.0        1
      32.830        2.734      1.0        1
      10.723        2.253      1.0        1
     348.617        1.805      1.0        1
     326.511        1.391      1.0        1
     304.405        1.009      1.0        1
     282.299        0.661      1.0        1
     260.193        0.345      1.0        1
     238.087        0.063      1.0        1
     215.981        0.000      1.0        1
     193.875        0.000      1.0        1
     171.769        0.000      1.0        0
     149.662        0.000      1.0        0
     127.556        0.000      1.0        0
     105.450        0.000      1.0        0
      83.344        0.000      1.0        0
       0.000        0.000      1.0        0
