# Supplementary material for: Site-Divergent Oxidations within Venerable Macrolide Antibiotic Scaffolds Unveil Compounds with Broad Spectrum and Anti-MRSA Activities
Source: ACS Cent Sci. 2026 Mar 17;12(3):375–82. doi: 10.1021/acscentsci.5c02343 (PMC13022725; doi:10.1021/acscentsci.5c02343)
Supplement: Supplementary file 3 [file oc5c02343_si_003.zip › Erythromycin Analog Characterization 13,14,15/15/NMR/OL-III-116-800suite_20250915_01/dirinfo/shapelib/W40_Cold_HCn.DEC]

# Pbox  27984.00  38 4095  9.0 41667    1.0000 2.66919     6
# VJ4.2  pw (us)  pwr  pwrf  dres  dmf  dcyc   B1max (kHz)  Stype
# ---------------------------------------------------------------
# Pxsim 0.0279840 2658.7342 0.000 241440.0 0.0000000 0.0000000 0.00
# data: pw (s) B1max (Hz) status sw (Hz) T1 (s)   T2 (s) RDC (Hz)
# ---------------------------------------------------------------
# Pbox.inp data :
# ~~~~~~~~~~~~~~~~~~~~~~~~~~~Waves~~~~~~~~~~~~~~~~~~~~~~~~~~~~~~~~~~
#   shape   bw(/pw)   ofs  st  ph  fla  trev  d1  d2   d0   wrp  php
# ~~~~~~~~~~~~~~~~~~~~~~~~~~~~~~~~~~~~~~~~~~~~~~~~~~~~~~~~~~~~~~~~~~
# { WURST40 0.0014/40217 }
#
# type      = d          mod       = n          dres      = n         
# steps     = n          stepsize  = n          attn      = i         
# refofs    = n          wrap      = n          sfrq      = n         
# sucyc     = d          reps      = 2          header    = y         
# bscor     = n          pad1      = n          pad2      = n         
# bsim      = n          T1        = n          T2        = n         
# rdc       = n          dcyc      = n          sw        = n         
#
# RF Calibration Data :  ref_pwr   = 55         ref_pw90  = 13.23
# ~~~~~~~~~~~~~~~~~~~~~
###
# ------------------- Shape data ------------------
# pwtot      = 0.0279840 (total pw, s)
# power      = 38 (power level, dB)
# pwrf       = 4095 (fine power)
# B1max      = 2.6692 (B1max, kHz)
# B1rms      = 2.4320 (B1[RMS], kHz)
# dres       = 9.0 deg
# dmf        = 41667
# nptot      = 11660 (total number of steps)
# stepsize   = 2.40 (length of a single step, us)
# maxamp     = 1020.0 (max amplitude)
# ------------------------------------------------- 
#      length       phase   amplitude   gate 
# ------------------------------------------------- 
         9.0        0.000    0.000        0
         9.0        1.599    0.000        1
         9.0       23.895    1.375        1
         9.0       46.113    4.336        1
         9.0       68.254    8.467        1
         9.0       90.318   13.754        1
         9.0      112.306   20.179        1
         9.0      134.216   27.720        1
         9.0      156.049   36.352        1
         9.0      177.805   46.046        1
         9.0      199.484   56.768        1
         9.0      221.087   68.485        1
         9.0      242.612   81.156        1
         9.0      264.060   94.740        1
         9.0      285.431  109.194        1
         9.0      306.725  124.471        1
         9.0      327.942  140.523        1
         9.0      349.082  157.299        1
         9.0       10.145  174.748        1
         9.0       31.131  192.816        1
         9.0       52.041  211.449        1
         9.0       72.873  230.592        1
         9.0       93.628  250.189        1
         9.0      114.306  270.185        1
         9.0      134.907  290.524        1
         9.0      155.431  311.150        1
         9.0      175.878  332.007        1
         9.0      196.248  353.043        1
         9.0      216.541  374.202        1
         9.0      236.756  395.433        1
         9.0      256.895  416.685        1
         9.0      276.957  437.908        1
         9.0      296.942  459.055        1
         9.0      316.850  480.080        1
         9.0      336.681  500.939        1
         9.0      356.435  521.591        1
         9.0       16.112  541.996        1
         9.0       35.712  562.118        1
         9.0       55.234  581.922        1
         9.0       74.680  601.375        1
         9.0       94.049  620.448        1
         9.0      113.341  639.114        1
         9.0      132.555  657.350        1
         9.0      151.693  675.132        1
         9.0      170.754  692.442        1
         9.0      189.738  709.263        1
         9.0      208.644  725.581        1
         9.0      227.474  741.383        1
         9.0      246.227  756.661        1
         9.0      264.902  771.408        1
         9.0      283.501  785.617        1
         9.0      302.023  799.287        1
         9.0      320.467  812.416        1
         9.0      338.835  825.005        1
         9.0      357.126  837.058        1
         9.0       15.339  848.579        1
         9.0       33.476  859.573        1
         9.0       51.535  870.049        1
         9.0       69.518  880.014        1
         9.0       87.424  889.480        1
         9.0      105.252  898.457        1
         9.0      123.004  906.957        1
         9.0      140.678  914.993        1
         9.0      158.276  922.578        1
         9.0      175.796  929.728        1
         9.0      193.240  936.456        1
         9.0      210.606  942.777        1
         9.0      227.895  948.708        1
         9.0      245.108  954.264        1
         9.0      262.243  959.460        1
         9.0      279.302  964.312        1
         9.0      296.283  968.837        1
         9.0      313.187  973.049        1
         9.0      330.015  976.965        1
         9.0      346.765  980.599        1
         9.0        3.438  983.968        1
         9.0       20.035  987.085        1
         9.0       36.554  989.964        1
         9.0       52.996  992.621        1
         9.0       69.362  995.067        1
         9.0       85.650  997.318        1
         9.0      101.861  999.384        1
         9.0      117.995 1001.278        1
         9.0      134.053 1003.013        1
         9.0      150.033 1004.598        1
         9.0      165.936 1006.044        1
         9.0      181.762 1007.362        1
         9.0      197.511 1008.561        1
         9.0      213.184 1009.650        1
         9.0      228.779 1010.637        1
         9.0      244.297 1011.531        1
         9.0      259.738 1012.340        1
         9.0      275.102 1013.069        1
         9.0      290.389 1013.727        1
         9.0      305.599 1014.318        1
         9.0      320.732 1014.850        1
         9.0      335.788 1015.326        1
         9.0      350.768 1015.753        1
         9.0        5.670 1016.134        1
         9.0       20.495 1016.474        1
         9.0       35.243 1016.777        1
         9.0       49.914 1017.047        1
         9.0       64.508 1017.287        1
         9.0       79.025 1017.499        1
         9.0       93.464 1017.687        1
         9.0      107.827 1017.853        1
         9.0      122.113 1017.999        1
         9.0      136.322 1018.128        1
         9.0      150.454 1018.242        1
         9.0      164.509 1018.341        1
         9.0      178.487 1018.428        1
         9.0      192.388 1018.504        1
         9.0      206.212 1018.571        1
         9.0      219.959 1018.629        1
         9.0      233.628 1018.679        1
         9.0      247.221 1018.723        1
         9.0      260.737 1018.761        1
         9.0      274.176 1018.794        1
         9.0      287.538 1018.822        1
         9.0      300.822 1018.847        1
         9.0      314.030 1018.868        1
         9.0      327.161 1018.886        1
         9.0      340.214 1018.901        1
         9.0      353.191 1018.915        1
         9.0        6.091 1018.926        1
         9.0       18.914 1018.936        1
         9.0       31.659 1018.944        1
         9.0       44.328 1018.951        1
         9.0       56.920 1018.957        1
         9.0       69.434 1018.962        1
         9.0       81.872 1018.966        1
         9.0       94.232 1018.970        1
         9.0      106.516 1018.973        1
         9.0      118.723 1018.975        1
         9.0      130.852 1018.977        1
         9.0      142.905 1018.979        1
         9.0      154.880 1018.980        1
         9.0      166.779 1018.982        1
         9.0      178.600 1018.983        1
         9.0      190.345 1018.983        1
         9.0      202.012 1018.984        1
         9.0      213.603 1018.985        1
         9.0      225.116 1018.985        1
         9.0      236.553 1018.986        1
         9.0      247.912 1018.986        1
         9.0      259.194 1018.986        1
         9.0      270.400 1018.986        1
         9.0      281.528 1018.986        1
         9.0      292.580 1018.987        1
         9.0      303.554 1018.987        1
         9.0      314.451 1018.987        1
         9.0      325.272 1018.987        1
         9.0      336.015 1018.987        1
         9.0      346.681 1018.987        1
         9.0      357.271 1018.987        1
         9.0        7.783 1018.987        1
         9.0       18.218 1018.987        1
         9.0       28.576 1018.987        1
         9.0       38.858 1018.987        1
         9.0       49.062 1018.987        1
         9.0       59.189 1018.987        1
         9.0       69.239 1018.987        1
         9.0       79.213 1018.987        1
         9.0       89.109 1018.987        1
         9.0       98.928 1018.987        1
         9.0      108.670 1018.987        1
         9.0      118.335 1018.987        1
         9.0      127.923 1018.987        1
         9.0      137.434 1018.987        1
         9.0      146.869 1018.987        1
         9.0      156.226 1018.987        1
         9.0      165.506 1018.987        1
         9.0      174.709 1018.987        1
         9.0      183.835 1018.987        1
         9.0      192.884 1018.987        1
         9.0      201.856 1018.987        1
         9.0      210.751 1018.987        1
         9.0      219.569 1018.987        1
         9.0      228.310 1018.987        1
         9.0      236.974 1018.987        1
         9.0      245.561 1018.987        1
         9.0      254.071 1018.987        1
         9.0      262.504 1018.987        1
         9.0      270.860 1018.987        1
         9.0      279.139 1018.987        1
         9.0      287.340 1018.987        1
         9.0      295.465 1018.987        1
         9.0      303.513 1018.987        1
         9.0      311.484 1018.987        1
         9.0      319.378 1018.987        1
         9.0      327.195 1018.987        1
         9.0      334.935 1018.987        1
         9.0      342.597 1018.987        1
         9.0      350.183 1018.987        1
         9.0      357.692 1018.987        1
         9.0        5.124 1018.987        1
         9.0       12.478 1018.987        1
         9.0       19.756 1018.987        1
         9.0       26.957 1018.987        1
         9.0       34.081 1018.987        1
         9.0       41.127 1018.987        1
         9.0       48.097 1018.987        1
         9.0       54.990 1018.987        1
         9.0       61.805 1018.987        1
         9.0       68.544 1018.987        1
         9.0       75.206 1018.987        1
         9.0       81.790 1018.987        1
         9.0       88.298 1018.987        1
         9.0       94.728 1018.987        1
         9.0      101.082 1018.987        1
         9.0      107.359 1018.987        1
         9.0      113.558 1018.987        1
         9.0      119.681 1018.987        1
         9.0      125.726 1018.987        1
         9.0      131.695 1018.987        1
         9.0      137.586 1018.987        1
         9.0      143.401 1018.987        1
         9.0      149.138 1018.987        1
         9.0      154.799 1018.987        1
         9.0      160.382 1018.987        1
         9.0      165.888 1018.987        1
         9.0      171.318 1018.987        1
         9.0      176.670 1018.987        1
         9.0      181.946 1018.987        1
         9.0      187.144 1018.987        1
         9.0      192.265 1018.987        1
         9.0      197.310 1018.987        1
         9.0      202.277 1018.987        1
         9.0      207.168 1018.987        1
         9.0      211.981 1018.987        1
         9.0      216.717 1018.987        1
         9.0      221.376 1018.987        1
         9.0      225.959 1018.987        1
         9.0      230.464 1018.987        1
         9.0      234.892 1018.987        1
         9.0      239.243 1018.987        1
         9.0      243.518 1018.987        1
         9.0      247.715 1018.987        1
         9.0      251.835 1018.987        1
         9.0      255.878 1018.987        1
         9.0      259.844 1018.987        1
         9.0      263.734 1018.987        1
         9.0      267.546 1018.987        1
         9.0      271.281 1018.987        1
         9.0      274.939 1018.987        1
         9.0      278.520 1018.987        1
         9.0      282.024 1018.987        1
         9.0      285.451 1018.987        1
         9.0      288.801 1018.987        1
         9.0      292.074 1018.987        1
         9.0      295.270 1018.987        1
         9.0      298.390 1018.987        1
         9.0      301.432 1018.987        1
         9.0      304.397 1018.987        1
         9.0      307.285 1018.987        1
         9.0      310.096 1018.987        1
         9.0      312.829 1018.987        1
         9.0      315.486 1018.987        1
         9.0      318.066 1018.987        1
         9.0      320.569 1018.987        1
         9.0      322.995 1018.987        1
         9.0      325.344 1018.987        1
         9.0      327.616 1018.987        1
         9.0      329.811 1018.987        1
         9.0      331.929 1018.987        1
         9.0      333.970 1018.987        1
         9.0      335.933 1018.987        1
         9.0      337.820 1018.987        1
         9.0      339.630 1018.987        1
         9.0      341.363 1018.987        1
         9.0      343.019 1018.987        1
         9.0      344.597 1018.987        1
         9.0      346.099 1018.987        1
         9.0      347.524 1018.987        1
         9.0      348.872 1018.987        1
         9.0      350.142 1018.987        1
         9.0      351.336 1018.987        1
         9.0      352.453 1018.987        1
         9.0      353.492 1018.987        1
         9.0      354.455 1018.987        1
         9.0      355.341 1018.987        1
         9.0      356.149 1018.987        1
         9.0      356.881 1018.987        1
         9.0      357.536 1018.987        1
         9.0      358.113 1018.987        1
         9.0      358.614 1018.987        1
         9.0      359.037 1018.987        1
         9.0      359.384 1018.987        1
         9.0      359.653 1018.987        1
         9.0      359.846 1018.987        1
         9.0      359.961 1018.987        1
         9.0        0.000 1018.987        1
         9.0      359.961 1018.987        1
         9.0      359.846 1018.987        1
         9.0      359.653 1018.987        1
         9.0      359.384 1018.987        1
         9.0      359.037 1018.987        1
         9.0      358.614 1018.987        1
         9.0      358.113 1018.987        1
         9.0      357.536 1018.987        1
         9.0      356.881 1018.987        1
         9.0      356.149 1018.987        1
         9.0      355.341 1018.987        1
         9.0      354.455 1018.987        1
         9.0      353.492 1018.987        1
         9.0      352.453 1018.987        1
         9.0      351.336 1018.987        1
         9.0      350.142 1018.987        1
         9.0      348.872 1018.987        1
         9.0      347.524 1018.987        1
         9.0      346.099 1018.987        1
         9.0      344.597 1018.987        1
         9.0      343.019 1018.987        1
         9.0      341.363 1018.987        1
         9.0      339.630 1018.987        1
         9.0      337.820 1018.987        1
         9.0      335.933 1018.987        1
         9.0      333.970 1018.987        1
         9.0      331.929 1018.987        1
         9.0      329.811 1018.987        1
         9.0      327.616 1018.987        1
         9.0      325.344 1018.987        1
         9.0      322.995 1018.987        1
         9.0      320.569 1018.987        1
         9.0      318.066 1018.987        1
         9.0      315.486 1018.987        1
         9.0      312.829 1018.987        1
         9.0      310.096 1018.987        1
         9.0      307.285 1018.987        1
         9.0      304.397 1018.987        1
         9.0      301.432 1018.987        1
         9.0      298.390 1018.987        1
         9.0      295.270 1018.987        1
         9.0      292.074 1018.987        1
         9.0      288.801 1018.987        1
         9.0      285.451 1018.987        1
         9.0      282.024 1018.987        1
         9.0      278.520 1018.987        1
         9.0      274.939 1018.987        1
         9.0      271.281 1018.987        1
         9.0      267.546 1018.987        1
         9.0      263.734 1018.987        1
         9.0      259.844 1018.987        1
         9.0      255.878 1018.987        1
         9.0      251.835 1018.987        1
         9.0      247.715 1018.987        1
         9.0      243.518 1018.987        1
         9.0      239.243 1018.987        1
         9.0      234.892 1018.987        1
         9.0      230.464 1018.987        1
         9.0      225.959 1018.987        1
         9.0      221.376 1018.987        1
         9.0      216.717 1018.987        1
         9.0      211.981 1018.987        1
         9.0      207.168 1018.987        1
         9.0      202.277 1018.987        1
         9.0      197.310 1018.987        1
         9.0      192.265 1018.987        1
         9.0      187.144 1018.987        1
         9.0      181.946 1018.987        1
         9.0      176.670 1018.987        1
         9.0      171.318 1018.987        1
         9.0      165.888 1018.987        1
         9.0      160.382 1018.987        1
         9.0      154.799 1018.987        1
         9.0      149.138 1018.987        1
         9.0      143.401 1018.987        1
         9.0      137.586 1018.987        1
         9.0      131.695 1018.987        1
         9.0      125.726 1018.987        1
         9.0      119.681 1018.987        1
         9.0      113.558 1018.987        1
         9.0      107.359 1018.987        1
         9.0      101.082 1018.987        1
         9.0       94.728 1018.987        1
         9.0       88.298 1018.987        1
         9.0       81.790 1018.987        1
         9.0       75.206 1018.987        1
         9.0       68.544 1018.987        1
         9.0       61.805 1018.987        1
         9.0       54.990 1018.987        1
         9.0       48.097 1018.987        1
         9.0       41.127 1018.987        1
         9.0       34.081 1018.987        1
         9.0       26.957 1018.987        1
         9.0       19.756 1018.987        1
         9.0       12.478 1018.987        1
         9.0        5.124 1018.987        1
         9.0      357.692 1018.987        1
         9.0      350.183 1018.987        1
         9.0      342.597 1018.987        1
         9.0      334.935 1018.987        1
         9.0      327.195 1018.987        1
         9.0      319.378 1018.987        1
         9.0      311.484 1018.987        1
         9.0      303.513 1018.987        1
         9.0      295.465 1018.987        1
         9.0      287.340 1018.987        1
         9.0      279.139 1018.987        1
         9.0      270.860 1018.987        1
         9.0      262.504 1018.987        1
         9.0      254.071 1018.987        1
         9.0      245.561 1018.987        1
         9.0      236.974 1018.987        1
         9.0      228.310 1018.987        1
         9.0      219.569 1018.987        1
         9.0      210.751 1018.987        1
         9.0      201.856 1018.987        1
         9.0      192.884 1018.987        1
         9.0      183.835 1018.987        1
         9.0      174.709 1018.987        1
         9.0      165.506 1018.987        1
         9.0      156.226 1018.987        1
         9.0      146.869 1018.987        1
         9.0      137.434 1018.987        1
         9.0      127.923 1018.987        1
         9.0      118.335 1018.987        1
         9.0      108.670 1018.987        1
         9.0       98.928 1018.987        1
         9.0       89.109 1018.987        1
         9.0       79.213 1018.987        1
         9.0       69.239 1018.987        1
         9.0       59.189 1018.987        1
         9.0       49.062 1018.987        1
         9.0       38.858 1018.987        1
         9.0       28.576 1018.987        1
         9.0       18.218 1018.987        1
         9.0        7.783 1018.987        1
         9.0      357.271 1018.987        1
         9.0      346.681 1018.987        1
         9.0      336.015 1018.987        1
         9.0      325.272 1018.987        1
         9.0      314.451 1018.987        1
         9.0      303.554 1018.987        1
         9.0      292.580 1018.987        1
         9.0      281.528 1018.986        1
         9.0      270.400 1018.986        1
         9.0      259.194 1018.986        1
         9.0      247.912 1018.986        1
         9.0      236.553 1018.986        1
         9.0      225.116 1018.985        1
         9.0      213.603 1018.985        1
         9.0      202.012 1018.984        1
         9.0      190.345 1018.983        1
         9.0      178.600 1018.983        1
         9.0      166.779 1018.982        1
         9.0      154.880 1018.980        1
         9.0      142.905 1018.979        1
         9.0      130.852 1018.977        1
         9.0      118.723 1018.975        1
         9.0      106.516 1018.973        1
         9.0       94.232 1018.970        1
         9.0       81.872 1018.966        1
         9.0       69.434 1018.962        1
         9.0       56.920 1018.957        1
         9.0       44.328 1018.951        1
         9.0       31.659 1018.944        1
         9.0       18.914 1018.936        1
         9.0        6.091 1018.926        1
         9.0      353.191 1018.915        1
         9.0      340.214 1018.901        1
         9.0      327.161 1018.886        1
         9.0      314.030 1018.868        1
         9.0      300.822 1018.847        1
         9.0      287.538 1018.822        1
         9.0      274.176 1018.794        1
         9.0      260.737 1018.761        1
         9.0      247.221 1018.723        1
         9.0      233.628 1018.679        1
         9.0      219.959 1018.629        1
         9.0      206.212 1018.571        1
         9.0      192.388 1018.504        1
         9.0      178.487 1018.428        1
         9.0      164.509 1018.341        1
         9.0      150.454 1018.242        1
         9.0      136.322 1018.128        1
         9.0      122.113 1017.999        1
         9.0      107.827 1017.853        1
         9.0       93.464 1017.687        1
         9.0       79.025 1017.499        1
         9.0       64.508 1017.287        1
         9.0       49.914 1017.047        1
         9.0       35.243 1016.777        1
         9.0       20.495 1016.474        1
         9.0        5.670 1016.134        1
         9.0      350.768 1015.753        1
         9.0      335.788 1015.326        1
         9.0      320.732 1014.850        1
         9.0      305.599 1014.318        1
         9.0      290.389 1013.727        1
         9.0      275.102 1013.069        1
         9.0      259.738 1012.340        1
         9.0      244.297 1011.531        1
         9.0      228.779 1010.637        1
         9.0      213.184 1009.650        1
         9.0      197.511 1008.561        1
         9.0      181.762 1007.362        1
         9.0      165.936 1006.044        1
         9.0      150.033 1004.598        1
         9.0      134.053 1003.013        1
         9.0      117.995 1001.278        1
         9.0      101.861  999.384        1
         9.0       85.650  997.318        1
         9.0       69.362  995.067        1
         9.0       52.996  992.621        1
         9.0       36.554  989.964        1
         9.0       20.035  987.085        1
         9.0        3.438  983.968        1
         9.0      346.765  980.599        1
         9.0      330.015  976.965        1
         9.0      313.187  973.049        1
         9.0      296.283  968.837        1
         9.0      279.302  964.312        1
         9.0      262.243  959.460        1
         9.0      245.108  954.264        1
         9.0      227.895  948.708        1
         9.0      210.606  942.777        1
         9.0      193.240  936.456        1
         9.0      175.796  929.728        1
         9.0      158.276  922.578        1
         9.0      140.678  914.993        1
         9.0      123.004  906.957        1
         9.0      105.252  898.457        1
         9.0       87.424  889.480        1
         9.0       69.518  880.014        1
         9.0       51.535  870.049        1
         9.0       33.476  859.573        1
         9.0       15.339  848.579        1
         9.0      357.126  837.058        1
         9.0      338.835  825.005        1
         9.0      320.467  812.416        1
         9.0      302.023  799.287        1
         9.0      283.501  785.617        1
         9.0      264.902  771.408        1
         9.0      246.227  756.661        1
         9.0      227.474  741.383        1
         9.0      208.644  725.581        1
         9.0      189.738  709.263        1
         9.0      170.754  692.442        1
         9.0      151.693  675.132        1
         9.0      132.555  657.350        1
         9.0      113.341  639.114        1
         9.0       94.049  620.448        1
         9.0       74.680  601.375        1
         9.0       55.234  581.922        1
         9.0       35.712  562.118        1
         9.0       16.112  541.996        1
         9.0      356.435  521.591        1
         9.0      336.681  500.939        1
         9.0      316.850  480.080        1
         9.0      296.942  459.055        1
         9.0      276.957  437.908        1
         9.0      256.895  416.685        1
         9.0      236.756  395.433        1
         9.0      216.541  374.202        1
         9.0      196.248  353.043        1
         9.0      175.878  332.007        1
         9.0      155.431  311.150        1
         9.0      134.907  290.524        1
         9.0      114.306  270.185        1
         9.0       93.628  250.189        1
         9.0       72.873  230.592        1
         9.0       52.041  211.449        1
         9.0       31.131  192.816        1
         9.0       10.145  174.748        1
         9.0      349.082  157.299        1
         9.0      327.942  140.523        1
         9.0      306.725  124.471        1
         9.0      285.431  109.194        1
         9.0      264.060   94.740        1
         9.0      242.612   81.156        1
         9.0      221.087   68.485        1
         9.0      199.484   56.768        1
         9.0      177.805   46.046        1
         9.0      156.049   36.352        1
         9.0      134.216   27.720        1
         9.0      112.306   20.179        1
         9.0       90.318   13.754        1
         9.0       68.254    8.467        1
         9.0       46.113    4.336        1
         9.0       23.895    1.375        1
         9.0        1.599    0.000        1
        18.0        0.000    0.000        0
         9.0      151.599    0.000        1
         9.0      173.895    1.375        1
         9.0      196.113    4.336        1
         9.0      218.254    8.467        1
         9.0      240.318   13.754        1
         9.0      262.306   20.179        1
         9.0      284.216   27.720        1
         9.0      306.049   36.352        1
         9.0      327.805   46.046        1
         9.0      349.484   56.768        1
         9.0       11.087   68.485        1
         9.0       32.612   81.156        1
         9.0       54.060   94.740        1
         9.0       75.431  109.194        1
         9.0       96.725  124.471        1
         9.0      117.942  140.523        1
         9.0      139.082  157.299        1
         9.0      160.145  174.748        1
         9.0      181.131  192.816        1
         9.0      202.041  211.449        1
         9.0      222.873  230.592        1
         9.0      243.628  250.189        1
         9.0      264.306  270.185        1
         9.0      284.907  290.524        1
         9.0      305.431  311.150        1
         9.0      325.878  332.007        1
         9.0      346.248  353.043        1
         9.0        6.541  374.202        1
         9.0       26.756  395.433        1
         9.0       46.895  416.685        1
         9.0       66.957  437.908        1
         9.0       86.942  459.055        1
         9.0      106.850  480.080        1
         9.0      126.681  500.939        1
         9.0      146.435  521.591        1
         9.0      166.112  541.996        1
         9.0      185.712  562.118        1
         9.0      205.234  581.922        1
         9.0      224.680  601.375        1
         9.0      244.049  620.448        1
         9.0      263.341  639.114        1
         9.0      282.555  657.350        1
         9.0      301.693  675.132        1
         9.0      320.754  692.442        1
         9.0      339.738  709.263        1
         9.0      358.644  725.581        1
         9.0       17.474  741.383        1
         9.0       36.227  756.661        1
         9.0       54.902  771.408        1
         9.0       73.501  785.617        1
         9.0       92.023  799.287        1
         9.0      110.467  812.416        1
         9.0      128.835  825.005        1
         9.0      147.126  837.058        1
         9.0      165.339  848.579        1
         9.0      183.476  859.573        1
         9.0      201.535  870.049        1
         9.0      219.518  880.014        1
         9.0      237.424  889.480        1
         9.0      255.252  898.457        1
         9.0      273.004  906.957        1
         9.0      290.678  914.993        1
         9.0      308.276  922.578        1
         9.0      325.796  929.728        1
         9.0      343.240  936.456        1
         9.0        0.606  942.777        1
         9.0       17.895  948.708        1
         9.0       35.108  954.264        1
         9.0       52.243  959.460        1
         9.0       69.302  964.312        1
         9.0       86.283  968.837        1
         9.0      103.187  973.049        1
         9.0      120.015  976.965        1
         9.0      136.765  980.599        1
         9.0      153.438  983.968        1
         9.0      170.035  987.085        1
         9.0      186.554  989.964        1
         9.0      202.996  992.621        1
         9.0      219.362  995.067        1
         9.0      235.650  997.318        1
         9.0      251.861  999.384        1
         9.0      267.995 1001.278        1
         9.0      284.053 1003.013        1
         9.0      300.033 1004.598        1
         9.0      315.936 1006.044        1
         9.0      331.762 1007.362        1
         9.0      347.511 1008.561        1
         9.0        3.184 1009.650        1
         9.0       18.779 1010.637        1
         9.0       34.297 1011.531        1
         9.0       49.738 1012.340        1
         9.0       65.102 1013.069        1
         9.0       80.389 1013.727        1
         9.0       95.599 1014.318        1
         9.0      110.732 1014.850        1
         9.0      125.788 1015.326        1
         9.0      140.768 1015.753        1
         9.0      155.670 1016.134        1
         9.0      170.495 1016.474        1
         9.0      185.243 1016.777        1
         9.0      199.914 1017.047        1
         9.0      214.508 1017.287        1
         9.0      229.025 1017.499        1
         9.0      243.464 1017.687        1
         9.0      257.827 1017.853        1
         9.0      272.113 1017.999        1
         9.0      286.322 1018.128        1
         9.0      300.454 1018.242        1
         9.0      314.509 1018.341        1
         9.0      328.487 1018.428        1
         9.0      342.388 1018.504        1
         9.0      356.212 1018.571        1
         9.0        9.959 1018.629        1
         9.0       23.628 1018.679        1
         9.0       37.221 1018.723        1
         9.0       50.737 1018.761        1
         9.0       64.176 1018.794        1
         9.0       77.538 1018.822        1
         9.0       90.822 1018.847        1
         9.0      104.030 1018.868        1
         9.0      117.161 1018.886        1
         9.0      130.214 1018.901        1
         9.0      143.191 1018.915        1
         9.0      156.091 1018.926        1
         9.0      168.914 1018.936        1
         9.0      181.659 1018.944        1
         9.0      194.328 1018.951        1
         9.0      206.920 1018.957        1
         9.0      219.434 1018.962        1
         9.0      231.872 1018.966        1
         9.0      244.232 1018.970        1
         9.0      256.516 1018.973        1
         9.0      268.723 1018.975        1
         9.0      280.852 1018.977        1
         9.0      292.905 1018.979        1
         9.0      304.880 1018.980        1
         9.0      316.779 1018.982        1
         9.0      328.600 1018.983        1
         9.0      340.345 1018.983        1
         9.0      352.012 1018.984        1
         9.0        3.603 1018.985        1
         9.0       15.116 1018.985        1
         9.0       26.553 1018.986        1
         9.0       37.912 1018.986        1
         9.0       49.194 1018.986        1
         9.0       60.400 1018.986        1
         9.0       71.528 1018.986        1
         9.0       82.580 1018.987        1
         9.0       93.554 1018.987        1
         9.0      104.451 1018.987        1
         9.0      115.272 1018.987        1
         9.0      126.015 1018.987        1
         9.0      136.681 1018.987        1
         9.0      147.271 1018.987        1
         9.0      157.783 1018.987        1
         9.0      168.218 1018.987        1
         9.0      178.576 1018.987        1
         9.0      188.858 1018.987        1
         9.0      199.062 1018.987        1
         9.0      209.189 1018.987        1
         9.0      219.239 1018.987        1
         9.0      229.213 1018.987        1
         9.0      239.109 1018.987        1
         9.0      248.928 1018.987        1
         9.0      258.670 1018.987        1
         9.0      268.335 1018.987        1
         9.0      277.923 1018.987        1
         9.0      287.434 1018.987        1
         9.0      296.869 1018.987        1
         9.0      306.226 1018.987        1
         9.0      315.506 1018.987        1
         9.0      324.709 1018.987        1
         9.0      333.835 1018.987        1
         9.0      342.884 1018.987        1
         9.0      351.856 1018.987        1
         9.0        0.751 1018.987        1
         9.0        9.569 1018.987        1
         9.0       18.310 1018.987        1
         9.0       26.974 1018.987        1
         9.0       35.561 1018.987        1
         9.0       44.071 1018.987        1
         9.0       52.504 1018.987        1
         9.0       60.860 1018.987        1
         9.0       69.139 1018.987        1
         9.0       77.340 1018.987        1
         9.0       85.465 1018.987        1
         9.0       93.513 1018.987        1
         9.0      101.484 1018.987        1
         9.0      109.378 1018.987        1
         9.0      117.195 1018.987        1
         9.0      124.935 1018.987        1
         9.0      132.597 1018.987        1
         9.0      140.183 1018.987        1
         9.0      147.692 1018.987        1
         9.0      155.124 1018.987        1
         9.0      162.478 1018.987        1
         9.0      169.756 1018.987        1
         9.0      176.957 1018.987        1
         9.0      184.081 1018.987        1
         9.0      191.127 1018.987        1
         9.0      198.097 1018.987        1
         9.0      204.990 1018.987        1
         9.0      211.805 1018.987        1
         9.0      218.544 1018.987        1
         9.0      225.206 1018.987        1
         9.0      231.790 1018.987        1
         9.0      238.298 1018.987        1
         9.0      244.728 1018.987        1
         9.0      251.082 1018.987        1
         9.0      257.359 1018.987        1
         9.0      263.558 1018.987        1
         9.0      269.681 1018.987        1
         9.0      275.726 1018.987        1
         9.0      281.695 1018.987        1
         9.0      287.586 1018.987        1
         9.0      293.401 1018.987        1
         9.0      299.138 1018.987        1
         9.0      304.799 1018.987        1
         9.0      310.382 1018.987        1
         9.0      315.888 1018.987        1
         9.0      321.318 1018.987        1
         9.0      326.670 1018.987        1
         9.0      331.946 1018.987        1
         9.0      337.144 1018.987        1
         9.0      342.265 1018.987        1
         9.0      347.310 1018.987        1
         9.0      352.277 1018.987        1
         9.0      357.168 1018.987        1
         9.0        1.981 1018.987        1
         9.0        6.717 1018.987        1
         9.0       11.376 1018.987        1
         9.0       15.959 1018.987        1
         9.0       20.464 1018.987        1
         9.0       24.892 1018.987        1
         9.0       29.243 1018.987        1
         9.0       33.518 1018.987        1
         9.0       37.715 1018.987        1
         9.0       41.835 1018.987        1
         9.0       45.878 1018.987        1
         9.0       49.844 1018.987        1
         9.0       53.734 1018.987        1
         9.0       57.546 1018.987        1
         9.0       61.281 1018.987        1
         9.0       64.939 1018.987        1
         9.0       68.520 1018.987        1
         9.0       72.024 1018.987        1
         9.0       75.451 1018.987        1
         9.0       78.801 1018.987        1
         9.0       82.074 1018.987        1
         9.0       85.270 1018.987        1
         9.0       88.390 1018.987        1
         9.0       91.432 1018.987        1
         9.0       94.397 1018.987        1
         9.0       97.285 1018.987        1
         9.0      100.096 1018.987        1
         9.0      102.829 1018.987        1
         9.0      105.486 1018.987        1
         9.0      108.066 1018.987        1
         9.0      110.569 1018.987        1
         9.0      112.995 1018.987        1
         9.0      115.344 1018.987        1
         9.0      117.616 1018.987        1
         9.0      119.811 1018.987        1
         9.0      121.929 1018.987        1
         9.0      123.970 1018.987        1
         9.0      125.933 1018.987        1
         9.0      127.820 1018.987        1
         9.0      129.630 1018.987        1
         9.0      131.363 1018.987        1
         9.0      133.019 1018.987        1
         9.0      134.597 1018.987        1
         9.0      136.099 1018.987        1
         9.0      137.524 1018.987        1
         9.0      138.872 1018.987        1
         9.0      140.142 1018.987        1
         9.0      141.336 1018.987        1
         9.0      142.453 1018.987        1
         9.0      143.492 1018.987        1
         9.0      144.455 1018.987        1
         9.0      145.341 1018.987        1
         9.0      146.149 1018.987        1
         9.0      146.881 1018.987        1
         9.0      147.536 1018.987        1
         9.0      148.113 1018.987        1
         9.0      148.614 1018.987        1
         9.0      149.037 1018.987        1
         9.0      149.384 1018.987        1
         9.0      149.653 1018.987        1
         9.0      149.846 1018.987        1
         9.0      149.961 1018.987        1
         9.0      150.000 1018.987        1
         9.0      149.961 1018.987        1
         9.0      149.846 1018.987        1
         9.0      149.653 1018.987        1
         9.0      149.384 1018.987        1
         9.0      149.037 1018.987        1
         9.0      148.614 1018.987        1
         9.0      148.113 1018.987        1
         9.0      147.536 1018.987        1
         9.0      146.881 1018.987        1
         9.0      146.149 1018.987        1
         9.0      145.341 1018.987        1
         9.0      144.455 1018.987        1
         9.0      143.492 1018.987        1
         9.0      142.453 1018.987        1
         9.0      141.336 1018.987        1
         9.0      140.142 1018.987        1
         9.0      138.872 1018.987        1
         9.0      137.524 1018.987        1
         9.0      136.099 1018.987        1
         9.0      134.597 1018.987        1
         9.0      133.019 1018.987        1
         9.0      131.363 1018.987        1
         9.0      129.630 1018.987        1
         9.0      127.820 1018.987        1
         9.0      125.933 1018.987        1
         9.0      123.970 1018.987        1
         9.0      121.929 1018.987        1
         9.0      119.811 1018.987        1
         9.0      117.616 1018.987        1
         9.0      115.344 1018.987        1
         9.0      112.995 1018.987        1
         9.0      110.569 1018.987        1
         9.0      108.066 1018.987        1
         9.0      105.486 1018.987        1
         9.0      102.829 1018.987        1
         9.0      100.096 1018.987        1
         9.0       97.285 1018.987        1
         9.0       94.397 1018.987        1
         9.0       91.432 1018.987        1
         9.0       88.390 1018.987        1
         9.0       85.270 1018.987        1
         9.0       82.074 1018.987        1
         9.0       78.801 1018.987        1
         9.0       75.451 1018.987        1
         9.0       72.024 1018.987        1
         9.0       68.520 1018.987        1
         9.0       64.939 1018.987        1
         9.0       61.281 1018.987        1
         9.0       57.546 1018.987        1
         9.0       53.734 1018.987        1
         9.0       49.844 1018.987        1
         9.0       45.878 1018.987        1
         9.0       41.835 1018.987        1
         9.0       37.715 1018.987        1
         9.0       33.518 1018.987        1
         9.0       29.243 1018.987        1
         9.0       24.892 1018.987        1
         9.0       20.464 1018.987        1
         9.0       15.959 1018.987        1
         9.0       11.376 1018.987        1
         9.0        6.717 1018.987        1
         9.0        1.981 1018.987        1
         9.0      357.168 1018.987        1
         9.0      352.277 1018.987        1
         9.0      347.310 1018.987        1
         9.0      342.265 1018.987        1
         9.0      337.144 1018.987        1
         9.0      331.946 1018.987        1
         9.0      326.670 1018.987        1
         9.0      321.318 1018.987        1
         9.0      315.888 1018.987        1
         9.0      310.382 1018.987        1
         9.0      304.799 1018.987        1
         9.0      299.138 1018.987        1
         9.0      293.401 1018.987        1
         9.0      287.586 1018.987        1
         9.0      281.695 1018.987        1
         9.0      275.726 1018.987        1
         9.0      269.681 1018.987        1
         9.0      263.558 1018.987        1
         9.0      257.359 1018.987        1
         9.0      251.082 1018.987        1
         9.0      244.728 1018.987        1
         9.0      238.298 1018.987        1
         9.0      231.790 1018.987        1
         9.0      225.206 1018.987        1
         9.0      218.544 1018.987        1
         9.0      211.805 1018.987        1
         9.0      204.990 1018.987        1
         9.0      198.097 1018.987        1
         9.0      191.127 1018.987        1
         9.0      184.081 1018.987        1
         9.0      176.957 1018.987        1
         9.0      169.756 1018.987        1
         9.0      162.478 1018.987        1
         9.0      155.124 1018.987        1
         9.0      147.692 1018.987        1
         9.0      140.183 1018.987        1
         9.0      132.597 1018.987        1
         9.0      124.935 1018.987        1
         9.0      117.195 1018.987        1
         9.0      109.378 1018.987        1
         9.0      101.484 1018.987        1
         9.0       93.513 1018.987        1
         9.0       85.465 1018.987        1
         9.0       77.340 1018.987        1
         9.0       69.139 1018.987        1
         9.0       60.860 1018.987        1
         9.0       52.504 1018.987        1
         9.0       44.071 1018.987        1
         9.0       35.561 1018.987        1
         9.0       26.974 1018.987        1
         9.0       18.310 1018.987        1
         9.0        9.569 1018.987        1
         9.0        0.751 1018.987        1
         9.0      351.856 1018.987        1
         9.0      342.884 1018.987        1
         9.0      333.835 1018.987        1
         9.0      324.709 1018.987        1
         9.0      315.506 1018.987        1
         9.0      306.226 1018.987        1
         9.0      296.869 1018.987        1
         9.0      287.434 1018.987        1
         9.0      277.923 1018.987        1
         9.0      268.335 1018.987        1
         9.0      258.670 1018.987        1
         9.0      248.928 1018.987        1
         9.0      239.109 1018.987        1
         9.0      229.213 1018.987        1
         9.0      219.239 1018.987        1
         9.0      209.189 1018.987        1
         9.0      199.062 1018.987        1
         9.0      188.858 1018.987        1
         9.0      178.576 1018.987        1
         9.0      168.218 1018.987        1
         9.0      157.783 1018.987        1
         9.0      147.271 1018.987        1
         9.0      136.681 1018.987        1
         9.0      126.015 1018.987        1
         9.0      115.272 1018.987        1
         9.0      104.451 1018.987        1
         9.0       93.554 1018.987        1
         9.0       82.580 1018.987        1
         9.0       71.528 1018.986        1
         9.0       60.400 1018.986        1
         9.0       49.194 1018.986        1
         9.0       37.912 1018.986        1
         9.0       26.553 1018.986        1
         9.0       15.116 1018.985        1
         9.0        3.603 1018.985        1
         9.0      352.012 1018.984        1
         9.0      340.345 1018.983        1
         9.0      328.600 1018.983        1
         9.0      316.779 1018.982        1
         9.0      304.880 1018.980        1
         9.0      292.905 1018.979        1
         9.0      280.852 1018.977        1
         9.0      268.723 1018.975        1
         9.0      256.516 1018.973        1
         9.0      244.232 1018.970        1
         9.0      231.872 1018.966        1
         9.0      219.434 1018.962        1
         9.0      206.920 1018.957        1
         9.0      194.328 1018.951        1
         9.0      181.659 1018.944        1
         9.0      168.914 1018.936        1
         9.0      156.091 1018.926        1
         9.0      143.191 1018.915        1
         9.0      130.214 1018.901        1
         9.0      117.161 1018.886        1
         9.0      104.030 1018.868        1
         9.0       90.822 1018.847        1
         9.0       77.538 1018.822        1
         9.0       64.176 1018.794        1
         9.0       50.737 1018.761        1
         9.0       37.221 1018.723        1
         9.0       23.628 1018.679        1
         9.0        9.959 1018.629        1
         9.0      356.212 1018.571        1
         9.0      342.388 1018.504        1
         9.0      328.487 1018.428        1
         9.0      314.509 1018.341        1
         9.0      300.454 1018.242        1
         9.0      286.322 1018.128        1
         9.0      272.113 1017.999        1
         9.0      257.827 1017.853        1
         9.0      243.464 1017.687        1
         9.0      229.025 1017.499        1
         9.0      214.508 1017.287        1
         9.0      199.914 1017.047        1
         9.0      185.243 1016.777        1
         9.0      170.495 1016.474        1
         9.0      155.670 1016.134        1
         9.0      140.768 1015.753        1
         9.0      125.788 1015.326        1
         9.0      110.732 1014.850        1
         9.0       95.599 1014.318        1
         9.0       80.389 1013.727        1
         9.0       65.102 1013.069        1
         9.0       49.738 1012.340        1
         9.0       34.297 1011.531        1
         9.0       18.779 1010.637        1
         9.0        3.184 1009.650        1
         9.0      347.511 1008.561        1
         9.0      331.762 1007.362        1
         9.0      315.936 1006.044        1
         9.0      300.033 1004.598        1
         9.0      284.053 1003.013        1
         9.0      267.995 1001.278        1
         9.0      251.861  999.384        1
         9.0      235.650  997.318        1
         9.0      219.362  995.067        1
         9.0      202.996  992.621        1
         9.0      186.554  989.964        1
         9.0      170.035  987.085        1
         9.0      153.438  983.968        1
         9.0      136.765  980.599        1
         9.0      120.015  976.965        1
         9.0      103.187  973.049        1
         9.0       86.283  968.837        1
         9.0       69.302  964.312        1
         9.0       52.243  959.460        1
         9.0       35.108  954.264        1
         9.0       17.895  948.708        1
         9.0        0.606  942.777        1
         9.0      343.240  936.456        1
         9.0      325.796  929.728        1
         9.0      308.276  922.578        1
         9.0      290.678  914.993        1
         9.0      273.004  906.957        1
         9.0      255.252  898.457        1
         9.0      237.424  889.480        1
         9.0      219.518  880.014        1
         9.0      201.535  870.049        1
         9.0      183.476  859.573        1
         9.0      165.339  848.579        1
         9.0      147.126  837.058        1
         9.0      128.835  825.005        1
         9.0      110.467  812.416        1
         9.0       92.023  799.287        1
         9.0       73.501  785.617        1
         9.0       54.902  771.408        1
         9.0       36.227  756.661        1
         9.0       17.474  741.383        1
         9.0      358.644  725.581        1
         9.0      339.738  709.263        1
         9.0      320.754  692.442        1
         9.0      301.693  675.132        1
         9.0      282.555  657.350        1
         9.0      263.341  639.114        1
         9.0      244.049  620.448        1
         9.0      224.680  601.375        1
         9.0      205.234  581.922        1
         9.0      185.712  562.118        1
         9.0      166.112  541.996        1
         9.0      146.435  521.591        1
         9.0      126.681  500.939        1
         9.0      106.850  480.080        1
         9.0       86.942  459.055        1
         9.0       66.957  437.908        1
         9.0       46.895  416.685        1
         9.0       26.756  395.433        1
         9.0        6.541  374.202        1
         9.0      346.248  353.043        1
         9.0      325.878  332.007        1
         9.0      305.431  311.150        1
         9.0      284.907  290.524        1
         9.0      264.306  270.185        1
         9.0      243.628  250.189        1
         9.0      222.873  230.592        1
         9.0      202.041  211.449        1
         9.0      181.131  192.816        1
         9.0      160.145  174.748        1
         9.0      139.082  157.299        1
         9.0      117.942  140.523        1
         9.0       96.725  124.471        1
         9.0       75.431  109.194        1
         9.0       54.060   94.740        1
         9.0       32.612   81.156        1
         9.0       11.087   68.485        1
         9.0      349.484   56.768        1
         9.0      327.805   46.046        1
         9.0      306.049   36.352        1
         9.0      284.216   27.720        1
         9.0      262.306   20.179        1
         9.0      240.318   13.754        1
         9.0      218.254    8.467        1
         9.0      196.113    4.336        1
         9.0      173.895    1.375        1
         9.0      151.599    0.000        1
        18.0        0.000    0.000        0
         9.0       61.599    0.000        1
         9.0       83.895    1.375        1
         9.0      106.113    4.336        1
         9.0      128.254    8.467        1
         9.0      150.318   13.754        1
         9.0      172.306   20.179        1
         9.0      194.216   27.720        1
         9.0      216.049   36.352        1
         9.0      237.805   46.046        1
         9.0      259.484   56.768        1
         9.0      281.087   68.485        1
         9.0      302.612   81.156        1
         9.0      324.060   94.740        1
         9.0      345.431  109.194        1
         9.0        6.725  124.471        1
         9.0       27.942  140.523        1
         9.0       49.082  157.299        1
         9.0       70.145  174.748        1
         9.0       91.131  192.816        1
         9.0      112.041  211.449        1
         9.0      132.873  230.592        1
         9.0      153.628  250.189        1
         9.0      174.306  270.185        1
         9.0      194.907  290.524        1
         9.0      215.431  311.150        1
         9.0      235.878  332.007        1
         9.0      256.248  353.043        1
         9.0      276.541  374.202        1
         9.0      296.756  395.433        1
         9.0      316.895  416.685        1
         9.0      336.957  437.908        1
         9.0      356.942  459.055        1
         9.0       16.850  480.080        1
         9.0       36.681  500.939        1
         9.0       56.435  521.591        1
         9.0       76.112  541.996        1
         9.0       95.712  562.118        1
         9.0      115.234  581.922        1
         9.0      134.680  601.375        1
         9.0      154.049  620.448        1
         9.0      173.341  639.114        1
         9.0      192.555  657.350        1
         9.0      211.693  675.132        1
         9.0      230.754  692.442        1
         9.0      249.738  709.263        1
         9.0      268.644  725.581        1
         9.0      287.474  741.383        1
         9.0      306.227  756.661        1
         9.0      324.902  771.408        1
         9.0      343.501  785.617        1
         9.0        2.023  799.287        1
         9.0       20.467  812.416        1
         9.0       38.835  825.005        1
         9.0       57.126  837.058        1
         9.0       75.339  848.579        1
         9.0       93.476  859.573        1
         9.0      111.535  870.049        1
         9.0      129.518  880.014        1
         9.0      147.424  889.480        1
         9.0      165.252  898.457        1
         9.0      183.004  906.957        1
         9.0      200.678  914.993        1
         9.0      218.276  922.578        1
         9.0      235.796  929.728        1
         9.0      253.240  936.456        1
         9.0      270.606  942.777        1
         9.0      287.895  948.708        1
         9.0      305.108  954.264        1
         9.0      322.243  959.460        1
         9.0      339.302  964.312        1
         9.0      356.283  968.837        1
         9.0       13.187  973.049        1
         9.0       30.015  976.965        1
         9.0       46.765  980.599        1
         9.0       63.438  983.968        1
         9.0       80.035  987.085        1
         9.0       96.554  989.964        1
         9.0      112.996  992.621        1
         9.0      129.362  995.067        1
         9.0      145.650  997.318        1
         9.0      161.861  999.384        1
         9.0      177.995 1001.278        1
         9.0      194.053 1003.013        1
         9.0      210.033 1004.598        1
         9.0      225.936 1006.044        1
         9.0      241.762 1007.362        1
         9.0      257.511 1008.561        1
         9.0      273.184 1009.650        1
         9.0      288.779 1010.637        1
         9.0      304.297 1011.531        1
         9.0      319.738 1012.340        1
         9.0      335.102 1013.069        1
         9.0      350.389 1013.727        1
         9.0        5.599 1014.318        1
         9.0       20.732 1014.850        1
         9.0       35.788 1015.326        1
         9.0       50.768 1015.753        1
         9.0       65.670 1016.134        1
         9.0       80.495 1016.474        1
         9.0       95.243 1016.777        1
         9.0      109.914 1017.047        1
         9.0      124.508 1017.287        1
         9.0      139.025 1017.499        1
         9.0      153.464 1017.687        1
         9.0      167.827 1017.853        1
         9.0      182.113 1017.999        1
         9.0      196.322 1018.128        1
         9.0      210.454 1018.242        1
         9.0      224.509 1018.341        1
         9.0      238.487 1018.428        1
         9.0      252.388 1018.504        1
         9.0      266.212 1018.571        1
         9.0      279.959 1018.629        1
         9.0      293.628 1018.679        1
         9.0      307.221 1018.723        1
         9.0      320.737 1018.761        1
         9.0      334.176 1018.794        1
         9.0      347.538 1018.822        1
         9.0        0.822 1018.847        1
         9.0       14.030 1018.868        1
         9.0       27.161 1018.886        1
         9.0       40.214 1018.901        1
         9.0       53.191 1018.915        1
         9.0       66.091 1018.926        1
         9.0       78.914 1018.936        1
         9.0       91.659 1018.944        1
         9.0      104.328 1018.951        1
         9.0      116.920 1018.957        1
         9.0      129.434 1018.962        1
         9.0      141.872 1018.966        1
         9.0      154.232 1018.970        1
         9.0      166.516 1018.973        1
         9.0      178.723 1018.975        1
         9.0      190.852 1018.977        1
         9.0      202.905 1018.979        1
         9.0      214.880 1018.980        1
         9.0      226.779 1018.982        1
         9.0      238.600 1018.983        1
         9.0      250.345 1018.983        1
         9.0      262.012 1018.984        1
         9.0      273.603 1018.985        1
         9.0      285.116 1018.985        1
         9.0      296.553 1018.986        1
         9.0      307.912 1018.986        1
         9.0      319.194 1018.986        1
         9.0      330.400 1018.986        1
         9.0      341.528 1018.986        1
         9.0      352.580 1018.987        1
         9.0        3.554 1018.987        1
         9.0       14.451 1018.987        1
         9.0       25.272 1018.987        1
         9.0       36.015 1018.987        1
         9.0       46.681 1018.987        1
         9.0       57.271 1018.987        1
         9.0       67.783 1018.987        1
         9.0       78.218 1018.987        1
         9.0       88.576 1018.987        1
         9.0       98.858 1018.987        1
         9.0      109.062 1018.987        1
         9.0      119.189 1018.987        1
         9.0      129.239 1018.987        1
         9.0      139.213 1018.987        1
         9.0      149.109 1018.987        1
         9.0      158.928 1018.987        1
         9.0      168.670 1018.987        1
         9.0      178.335 1018.987        1
         9.0      187.923 1018.987        1
         9.0      197.434 1018.987        1
         9.0      206.869 1018.987        1
         9.0      216.226 1018.987        1
         9.0      225.506 1018.987        1
         9.0      234.709 1018.987        1
         9.0      243.835 1018.987        1
         9.0      252.884 1018.987        1
         9.0      261.856 1018.987        1
         9.0      270.751 1018.987        1
         9.0      279.569 1018.987        1
         9.0      288.310 1018.987        1
         9.0      296.974 1018.987        1
         9.0      305.561 1018.987        1
         9.0      314.071 1018.987        1
         9.0      322.504 1018.987        1
         9.0      330.860 1018.987        1
         9.0      339.139 1018.987        1
         9.0      347.340 1018.987        1
         9.0      355.465 1018.987        1
         9.0        3.513 1018.987        1
         9.0       11.484 1018.987        1
         9.0       19.378 1018.987        1
         9.0       27.195 1018.987        1
         9.0       34.935 1018.987        1
         9.0       42.597 1018.987        1
         9.0       50.183 1018.987        1
         9.0       57.692 1018.987        1
         9.0       65.124 1018.987        1
         9.0       72.478 1018.987        1
         9.0       79.756 1018.987        1
         9.0       86.957 1018.987        1
         9.0       94.081 1018.987        1
         9.0      101.127 1018.987        1
         9.0      108.097 1018.987        1
         9.0      114.990 1018.987        1
         9.0      121.805 1018.987        1
         9.0      128.544 1018.987        1
         9.0      135.206 1018.987        1
         9.0      141.790 1018.987        1
         9.0      148.298 1018.987        1
         9.0      154.728 1018.987        1
         9.0      161.082 1018.987        1
         9.0      167.359 1018.987        1
         9.0      173.558 1018.987        1
         9.0      179.681 1018.987        1
         9.0      185.726 1018.987        1
         9.0      191.695 1018.987        1
         9.0      197.586 1018.987        1
         9.0      203.401 1018.987        1
         9.0      209.138 1018.987        1
         9.0      214.799 1018.987        1
         9.0      220.382 1018.987        1
         9.0      225.888 1018.987        1
         9.0      231.318 1018.987        1
         9.0      236.670 1018.987        1
         9.0      241.946 1018.987        1
         9.0      247.144 1018.987        1
         9.0      252.265 1018.987        1
         9.0      257.310 1018.987        1
         9.0      262.277 1018.987        1
         9.0      267.168 1018.987        1
         9.0      271.981 1018.987        1
         9.0      276.717 1018.987        1
         9.0      281.376 1018.987        1
         9.0      285.959 1018.987        1
         9.0      290.464 1018.987        1
         9.0      294.892 1018.987        1
         9.0      299.243 1018.987        1
         9.0      303.518 1018.987        1
         9.0      307.715 1018.987        1
         9.0      311.835 1018.987        1
         9.0      315.878 1018.987        1
         9.0      319.844 1018.987        1
         9.0      323.734 1018.987        1
         9.0      327.546 1018.987        1
         9.0      331.281 1018.987        1
         9.0      334.939 1018.987        1
         9.0      338.520 1018.987        1
         9.0      342.024 1018.987        1
         9.0      345.451 1018.987        1
         9.0      348.801 1018.987        1
         9.0      352.074 1018.987        1
         9.0      355.270 1018.987        1
         9.0      358.390 1018.987        1
         9.0        1.432 1018.987        1
         9.0        4.397 1018.987        1
         9.0        7.285 1018.987        1
         9.0       10.096 1018.987        1
         9.0       12.829 1018.987        1
         9.0       15.486 1018.987        1
         9.0       18.066 1018.987        1
         9.0       20.569 1018.987        1
         9.0       22.995 1018.987        1
         9.0       25.344 1018.987        1
         9.0       27.616 1018.987        1
         9.0       29.811 1018.987        1
         9.0       31.929 1018.987        1
         9.0       33.970 1018.987        1
         9.0       35.933 1018.987        1
         9.0       37.820 1018.987        1
         9.0       39.630 1018.987        1
         9.0       41.363 1018.987        1
         9.0       43.019 1018.987        1
         9.0       44.597 1018.987        1
         9.0       46.099 1018.987        1
         9.0       47.524 1018.987        1
         9.0       48.872 1018.987        1
         9.0       50.142 1018.987        1
         9.0       51.336 1018.987        1
         9.0       52.453 1018.987        1
         9.0       53.492 1018.987        1
         9.0       54.455 1018.987        1
         9.0       55.341 1018.987        1
         9.0       56.149 1018.987        1
         9.0       56.881 1018.987        1
         9.0       57.536 1018.987        1
         9.0       58.113 1018.987        1
         9.0       58.614 1018.987        1
         9.0       59.037 1018.987        1
         9.0       59.384 1018.987        1
         9.0       59.653 1018.987        1
         9.0       59.846 1018.987        1
         9.0       59.961 1018.987        1
         9.0       60.000 1018.987        1
         9.0       59.961 1018.987        1
         9.0       59.846 1018.987        1
         9.0       59.653 1018.987        1
         9.0       59.384 1018.987        1
         9.0       59.037 1018.987        1
         9.0       58.614 1018.987        1
         9.0       58.113 1018.987        1
         9.0       57.536 1018.987        1
         9.0       56.881 1018.987        1
         9.0       56.149 1018.987        1
         9.0       55.341 1018.987        1
         9.0       54.455 1018.987        1
         9.0       53.492 1018.987        1
         9.0       52.453 1018.987        1
         9.0       51.336 1018.987        1
         9.0       50.142 1018.987        1
         9.0       48.872 1018.987        1
         9.0       47.524 1018.987        1
         9.0       46.099 1018.987        1
         9.0       44.597 1018.987        1
         9.0       43.019 1018.987        1
         9.0       41.363 1018.987        1
         9.0       39.630 1018.987        1
         9.0       37.820 1018.987        1
         9.0       35.933 1018.987        1
         9.0       33.970 1018.987        1
         9.0       31.929 1018.987        1
         9.0       29.811 1018.987        1
         9.0       27.616 1018.987        1
         9.0       25.344 1018.987        1
         9.0       22.995 1018.987        1
         9.0       20.569 1018.987        1
         9.0       18.066 1018.987        1
         9.0       15.486 1018.987        1
         9.0       12.829 1018.987        1
         9.0       10.096 1018.987        1
         9.0        7.285 1018.987        1
         9.0        4.397 1018.987        1
         9.0        1.432 1018.987        1
         9.0      358.390 1018.987        1
         9.0      355.270 1018.987        1
         9.0      352.074 1018.987        1
         9.0      348.801 1018.987        1
         9.0      345.451 1018.987        1
         9.0      342.024 1018.987        1
         9.0      338.520 1018.987        1
         9.0      334.939 1018.987        1
         9.0      331.281 1018.987        1
         9.0      327.546 1018.987        1
         9.0      323.734 1018.987        1
         9.0      319.844 1018.987        1
         9.0      315.878 1018.987        1
         9.0      311.835 1018.987        1
         9.0      307.715 1018.987        1
         9.0      303.518 1018.987        1
         9.0      299.243 1018.987        1
         9.0      294.892 1018.987        1
         9.0      290.464 1018.987        1
         9.0      285.959 1018.987        1
         9.0      281.376 1018.987        1
         9.0      276.717 1018.987        1
         9.0      271.981 1018.987        1
         9.0      267.168 1018.987        1
         9.0      262.277 1018.987        1
         9.0      257.310 1018.987        1
         9.0      252.265 1018.987        1
         9.0      247.144 1018.987        1
         9.0      241.946 1018.987        1
         9.0      236.670 1018.987        1
         9.0      231.318 1018.987        1
         9.0      225.888 1018.987        1
         9.0      220.382 1018.987        1
         9.0      214.799 1018.987        1
         9.0      209.138 1018.987        1
         9.0      203.401 1018.987        1
         9.0      197.586 1018.987        1
         9.0      191.695 1018.987        1
         9.0      185.726 1018.987        1
         9.0      179.681 1018.987        1
         9.0      173.558 1018.987        1
         9.0      167.359 1018.987        1
         9.0      161.082 1018.987        1
         9.0      154.728 1018.987        1
         9.0      148.298 1018.987        1
         9.0      141.790 1018.987        1
         9.0      135.206 1018.987        1
         9.0      128.544 1018.987        1
         9.0      121.805 1018.987        1
         9.0      114.990 1018.987        1
         9.0      108.097 1018.987        1
         9.0      101.127 1018.987        1
         9.0       94.081 1018.987        1
         9.0       86.957 1018.987        1
         9.0       79.756 1018.987        1
         9.0       72.478 1018.987        1
         9.0       65.124 1018.987        1
         9.0       57.692 1018.987        1
         9.0       50.183 1018.987        1
         9.0       42.597 1018.987        1
         9.0       34.935 1018.987        1
         9.0       27.195 1018.987        1
         9.0       19.378 1018.987        1
         9.0       11.484 1018.987        1
         9.0        3.513 1018.987        1
         9.0      355.465 1018.987        1
         9.0      347.340 1018.987        1
         9.0      339.139 1018.987        1
         9.0      330.860 1018.987        1
         9.0      322.504 1018.987        1
         9.0      314.071 1018.987        1
         9.0      305.561 1018.987        1
         9.0      296.974 1018.987        1
         9.0      288.310 1018.987        1
         9.0      279.569 1018.987        1
         9.0      270.751 1018.987        1
         9.0      261.856 1018.987        1
         9.0      252.884 1018.987        1
         9.0      243.835 1018.987        1
         9.0      234.709 1018.987        1
         9.0      225.506 1018.987        1
         9.0      216.226 1018.987        1
         9.0      206.869 1018.987        1
         9.0      197.434 1018.987        1
         9.0      187.923 1018.987        1
         9.0      178.335 1018.987        1
         9.0      168.670 1018.987        1
         9.0      158.928 1018.987        1
         9.0      149.109 1018.987        1
         9.0      139.213 1018.987        1
         9.0      129.239 1018.987        1
         9.0      119.189 1018.987        1
         9.0      109.062 1018.987        1
         9.0       98.858 1018.987        1
         9.0       88.576 1018.987        1
         9.0       78.218 1018.987        1
         9.0       67.783 1018.987        1
         9.0       57.271 1018.987        1
         9.0       46.681 1018.987        1
         9.0       36.015 1018.987        1
         9.0       25.272 1018.987        1
         9.0       14.451 1018.987        1
         9.0        3.554 1018.987        1
         9.0      352.580 1018.987        1
         9.0      341.528 1018.986        1
         9.0      330.400 1018.986        1
         9.0      319.194 1018.986        1
         9.0      307.912 1018.986        1
         9.0      296.553 1018.986        1
         9.0      285.116 1018.985        1
         9.0      273.603 1018.985        1
         9.0      262.012 1018.984        1
         9.0      250.345 1018.983        1
         9.0      238.600 1018.983        1
         9.0      226.779 1018.982        1
         9.0      214.880 1018.980        1
         9.0      202.905 1018.979        1
         9.0      190.852 1018.977        1
         9.0      178.723 1018.975        1
         9.0      166.516 1018.973        1
         9.0      154.232 1018.970        1
         9.0      141.872 1018.966        1
         9.0      129.434 1018.962        1
         9.0      116.920 1018.957        1
         9.0      104.328 1018.951        1
         9.0       91.659 1018.944        1
         9.0       78.914 1018.936        1
         9.0       66.091 1018.926        1
         9.0       53.191 1018.915        1
         9.0       40.214 1018.901        1
         9.0       27.161 1018.886        1
         9.0       14.030 1018.868        1
         9.0        0.822 1018.847        1
         9.0      347.538 1018.822        1
         9.0      334.176 1018.794        1
         9.0      320.737 1018.761        1
         9.0      307.221 1018.723        1
         9.0      293.628 1018.679        1
         9.0      279.959 1018.629        1
         9.0      266.212 1018.571        1
         9.0      252.388 1018.504        1
         9.0      238.487 1018.428        1
         9.0      224.509 1018.341        1
         9.0      210.454 1018.242        1
         9.0      196.322 1018.128        1
         9.0      182.113 1017.999        1
         9.0      167.827 1017.853        1
         9.0      153.464 1017.687        1
         9.0      139.025 1017.499        1
         9.0      124.508 1017.287        1
         9.0      109.914 1017.047        1
         9.0       95.243 1016.777        1
         9.0       80.495 1016.474        1
         9.0       65.670 1016.134        1
         9.0       50.768 1015.753        1
         9.0       35.788 1015.326        1
         9.0       20.732 1014.850        1
         9.0        5.599 1014.318        1
         9.0      350.389 1013.727        1
         9.0      335.102 1013.069        1
         9.0      319.738 1012.340        1
         9.0      304.297 1011.531        1
         9.0      288.779 1010.637        1
         9.0      273.184 1009.650        1
         9.0      257.511 1008.561        1
         9.0      241.762 1007.362        1
         9.0      225.936 1006.044        1
         9.0      210.033 1004.598        1
         9.0      194.053 1003.013        1
         9.0      177.995 1001.278        1
         9.0      161.861  999.384        1
         9.0      145.650  997.318        1
         9.0      129.362  995.067        1
         9.0      112.996  992.621        1
         9.0       96.554  989.964        1
         9.0       80.035  987.085        1
         9.0       63.438  983.968        1
         9.0       46.765  980.599        1
         9.0       30.015  976.965        1
         9.0       13.187  973.049        1
         9.0      356.283  968.837        1
         9.0      339.302  964.312        1
         9.0      322.243  959.460        1
         9.0      305.108  954.264        1
         9.0      287.895  948.708        1
         9.0      270.606  942.777        1
         9.0      253.240  936.456        1
         9.0      235.796  929.728        1
         9.0      218.276  922.578        1
         9.0      200.678  914.993        1
         9.0      183.004  906.957        1
         9.0      165.252  898.457        1
         9.0      147.424  889.480        1
         9.0      129.518  880.014        1
         9.0      111.535  870.049        1
         9.0       93.476  859.573        1
         9.0       75.339  848.579        1
         9.0       57.126  837.058        1
         9.0       38.835  825.005        1
         9.0       20.467  812.416        1
         9.0        2.023  799.287        1
         9.0      343.501  785.617        1
         9.0      324.902  771.408        1
         9.0      306.227  756.661        1
         9.0      287.474  741.383        1
         9.0      268.644  725.581        1
         9.0      249.738  709.263        1
         9.0      230.754  692.442        1
         9.0      211.693  675.132        1
         9.0      192.555  657.350        1
         9.0      173.341  639.114        1
         9.0      154.049  620.448        1
         9.0      134.680  601.375        1
         9.0      115.234  581.922        1
         9.0       95.712  562.118        1
         9.0       76.112  541.996        1
         9.0       56.435  521.591        1
         9.0       36.681  500.939        1
         9.0       16.850  480.080        1
         9.0      356.942  459.055        1
         9.0      336.957  437.908        1
         9.0      316.895  416.685        1
         9.0      296.756  395.433        1
         9.0      276.541  374.202        1
         9.0      256.248  353.043        1
         9.0      235.878  332.007        1
         9.0      215.431  311.150        1
         9.0      194.907  290.524        1
         9.0      174.306  270.185        1
         9.0      153.628  250.189        1
         9.0      132.873  230.592        1
         9.0      112.041  211.449        1
         9.0       91.131  192.816        1
         9.0       70.145  174.748        1
         9.0       49.082  157.299        1
         9.0       27.942  140.523        1
         9.0        6.725  124.471        1
         9.0      345.431  109.194        1
         9.0      324.060   94.740        1
         9.0      302.612   81.156        1
         9.0      281.087   68.485        1
         9.0      259.484   56.768        1
         9.0      237.805   46.046        1
         9.0      216.049   36.352        1
         9.0      194.216   27.720        1
         9.0      172.306   20.179        1
         9.0      150.318   13.754        1
         9.0      128.254    8.467        1
         9.0      106.113    4.336        1
         9.0       83.895    1.375        1
         9.0       61.599    0.000        1
        18.0        0.000    0.000        0
         9.0      151.599    0.000        1
         9.0      173.895    1.375        1
         9.0      196.113    4.336        1
         9.0      218.254    8.467        1
         9.0      240.318   13.754        1
         9.0      262.306   20.179        1
         9.0      284.216   27.720        1
         9.0      306.049   36.352        1
         9.0      327.805   46.046        1
         9.0      349.484   56.768        1
         9.0       11.087   68.485        1
         9.0       32.612   81.156        1
         9.0       54.060   94.740        1
         9.0       75.431  109.194        1
         9.0       96.725  124.471        1
         9.0      117.942  140.523        1
         9.0      139.082  157.299        1
         9.0      160.145  174.748        1
         9.0      181.131  192.816        1
         9.0      202.041  211.449        1
         9.0      222.873  230.592        1
         9.0      243.628  250.189        1
         9.0      264.306  270.185        1
         9.0      284.907  290.524        1
         9.0      305.431  311.150        1
         9.0      325.878  332.007        1
         9.0      346.248  353.043        1
         9.0        6.541  374.202        1
         9.0       26.756  395.433        1
         9.0       46.895  416.685        1
         9.0       66.957  437.908        1
         9.0       86.942  459.055        1
         9.0      106.850  480.080        1
         9.0      126.681  500.939        1
         9.0      146.435  521.591        1
         9.0      166.112  541.996        1
         9.0      185.712  562.118        1
         9.0      205.234  581.922        1
         9.0      224.680  601.375        1
         9.0      244.049  620.448        1
         9.0      263.341  639.114        1
         9.0      282.555  657.350        1
         9.0      301.693  675.132        1
         9.0      320.754  692.442        1
         9.0      339.738  709.263        1
         9.0      358.644  725.581        1
         9.0       17.474  741.383        1
         9.0       36.227  756.661        1
         9.0       54.902  771.408        1
         9.0       73.501  785.617        1
         9.0       92.023  799.287        1
         9.0      110.467  812.416        1
         9.0      128.835  825.005        1
         9.0      147.126  837.058        1
         9.0      165.339  848.579        1
         9.0      183.476  859.573        1
         9.0      201.535  870.049        1
         9.0      219.518  880.014        1
         9.0      237.424  889.480        1
         9.0      255.252  898.457        1
         9.0      273.004  906.957        1
         9.0      290.678  914.993        1
         9.0      308.276  922.578        1
         9.0      325.796  929.728        1
         9.0      343.240  936.456        1
         9.0        0.606  942.777        1
         9.0       17.895  948.708        1
         9.0       35.108  954.264        1
         9.0       52.243  959.460        1
         9.0       69.302  964.312        1
         9.0       86.283  968.837        1
         9.0      103.187  973.049        1
         9.0      120.015  976.965        1
         9.0      136.765  980.599        1
         9.0      153.438  983.968        1
         9.0      170.035  987.085        1
         9.0      186.554  989.964        1
         9.0      202.996  992.621        1
         9.0      219.362  995.067        1
         9.0      235.650  997.318        1
         9.0      251.861  999.384        1
         9.0      267.995 1001.278        1
         9.0      284.053 1003.013        1
         9.0      300.033 1004.598        1
         9.0      315.936 1006.044        1
         9.0      331.762 1007.362        1
         9.0      347.511 1008.561        1
         9.0        3.184 1009.650        1
         9.0       18.779 1010.637        1
         9.0       34.297 1011.531        1
         9.0       49.738 1012.340        1
         9.0       65.102 1013.069        1
         9.0       80.389 1013.727        1
         9.0       95.599 1014.318        1
         9.0      110.732 1014.850        1
         9.0      125.788 1015.326        1
         9.0      140.768 1015.753        1
         9.0      155.670 1016.134        1
         9.0      170.495 1016.474        1
         9.0      185.243 1016.777        1
         9.0      199.914 1017.047        1
         9.0      214.508 1017.287        1
         9.0      229.025 1017.499        1
         9.0      243.464 1017.687        1
         9.0      257.827 1017.853        1
         9.0      272.113 1017.999        1
         9.0      286.322 1018.128        1
         9.0      300.454 1018.242        1
         9.0      314.509 1018.341        1
         9.0      328.487 1018.428        1
         9.0      342.388 1018.504        1
         9.0      356.212 1018.571        1
         9.0        9.959 1018.629        1
         9.0       23.628 1018.679        1
         9.0       37.221 1018.723        1
         9.0       50.737 1018.761        1
         9.0       64.176 1018.794        1
         9.0       77.538 1018.822        1
         9.0       90.822 1018.847        1
         9.0      104.030 1018.868        1
         9.0      117.161 1018.886        1
         9.0      130.214 1018.901        1
         9.0      143.191 1018.915        1
         9.0      156.091 1018.926        1
         9.0      168.914 1018.936        1
         9.0      181.659 1018.944        1
         9.0      194.328 1018.951        1
         9.0      206.920 1018.957        1
         9.0      219.434 1018.962        1
         9.0      231.872 1018.966        1
         9.0      244.232 1018.970        1
         9.0      256.516 1018.973        1
         9.0      268.723 1018.975        1
         9.0      280.852 1018.977        1
         9.0      292.905 1018.979        1
         9.0      304.880 1018.980        1
         9.0      316.779 1018.982        1
         9.0      328.600 1018.983        1
         9.0      340.345 1018.983        1
         9.0      352.012 1018.984        1
         9.0        3.603 1018.985        1
         9.0       15.116 1018.985        1
         9.0       26.553 1018.986        1
         9.0       37.912 1018.986        1
         9.0       49.194 1018.986        1
         9.0       60.400 1018.986        1
         9.0       71.528 1018.986        1
         9.0       82.580 1018.987        1
         9.0       93.554 1018.987        1
         9.0      104.451 1018.987        1
         9.0      115.272 1018.987        1
         9.0      126.015 1018.987        1
         9.0      136.681 1018.987        1
         9.0      147.271 1018.987        1
         9.0      157.783 1018.987        1
         9.0      168.218 1018.987        1
         9.0      178.576 1018.987        1
         9.0      188.858 1018.987        1
         9.0      199.062 1018.987        1
         9.0      209.189 1018.987        1
         9.0      219.239 1018.987        1
         9.0      229.213 1018.987        1
         9.0      239.109 1018.987        1
         9.0      248.928 1018.987        1
         9.0      258.670 1018.987        1
         9.0      268.335 1018.987        1
         9.0      277.923 1018.987        1
         9.0      287.434 1018.987        1
         9.0      296.869 1018.987        1
         9.0      306.226 1018.987        1
         9.0      315.506 1018.987        1
         9.0      324.709 1018.987        1
         9.0      333.835 1018.987        1
         9.0      342.884 1018.987        1
         9.0      351.856 1018.987        1
         9.0        0.751 1018.987        1
         9.0        9.569 1018.987        1
         9.0       18.310 1018.987        1
         9.0       26.974 1018.987        1
         9.0       35.561 1018.987        1
         9.0       44.071 1018.987        1
         9.0       52.504 1018.987        1
         9.0       60.860 1018.987        1
         9.0       69.139 1018.987        1
         9.0       77.340 1018.987        1
         9.0       85.465 1018.987        1
         9.0       93.513 1018.987        1
         9.0      101.484 1018.987        1
         9.0      109.378 1018.987        1
         9.0      117.195 1018.987        1
         9.0      124.935 1018.987        1
         9.0      132.597 1018.987        1
         9.0      140.183 1018.987        1
         9.0      147.692 1018.987        1
         9.0      155.124 1018.987        1
         9.0      162.478 1018.987        1
         9.0      169.756 1018.987        1
         9.0      176.957 1018.987        1
         9.0      184.081 1018.987        1
         9.0      191.127 1018.987        1
         9.0      198.097 1018.987        1
         9.0      204.990 1018.987        1
         9.0      211.805 1018.987        1
         9.0      218.544 1018.987        1
         9.0      225.206 1018.987        1
         9.0      231.790 1018.987        1
         9.0      238.298 1018.987        1
         9.0      244.728 1018.987        1
         9.0      251.082 1018.987        1
         9.0      257.359 1018.987        1
         9.0      263.558 1018.987        1
         9.0      269.681 1018.987        1
         9.0      275.726 1018.987        1
         9.0      281.695 1018.987        1
         9.0      287.586 1018.987        1
         9.0      293.401 1018.987        1
         9.0      299.138 1018.987        1
         9.0      304.799 1018.987        1
         9.0      310.382 1018.987        1
         9.0      315.888 1018.987        1
         9.0      321.318 1018.987        1
         9.0      326.670 1018.987        1
         9.0      331.946 1018.987        1
         9.0      337.144 1018.987        1
         9.0      342.265 1018.987        1
         9.0      347.310 1018.987        1
         9.0      352.277 1018.987        1
         9.0      357.168 1018.987        1
         9.0        1.981 1018.987        1
         9.0        6.717 1018.987        1
         9.0       11.376 1018.987        1
         9.0       15.959 1018.987        1
         9.0       20.464 1018.987        1
         9.0       24.892 1018.987        1
         9.0       29.243 1018.987        1
         9.0       33.518 1018.987        1
         9.0       37.715 1018.987        1
         9.0       41.835 1018.987        1
         9.0       45.878 1018.987        1
         9.0       49.844 1018.987        1
         9.0       53.734 1018.987        1
         9.0       57.546 1018.987        1
         9.0       61.281 1018.987        1
         9.0       64.939 1018.987        1
         9.0       68.520 1018.987        1
         9.0       72.024 1018.987        1
         9.0       75.451 1018.987        1
         9.0       78.801 1018.987        1
         9.0       82.074 1018.987        1
         9.0       85.270 1018.987        1
         9.0       88.390 1018.987        1
         9.0       91.432 1018.987        1
         9.0       94.397 1018.987        1
         9.0       97.285 1018.987        1
         9.0      100.096 1018.987        1
         9.0      102.829 1018.987        1
         9.0      105.486 1018.987        1
         9.0      108.066 1018.987        1
         9.0      110.569 1018.987        1
         9.0      112.995 1018.987        1
         9.0      115.344 1018.987        1
         9.0      117.616 1018.987        1
         9.0      119.811 1018.987        1
         9.0      121.929 1018.987        1
         9.0      123.970 1018.987        1
         9.0      125.933 1018.987        1
         9.0      127.820 1018.987        1
         9.0      129.630 1018.987        1
         9.0      131.363 1018.987        1
         9.0      133.019 1018.987        1
         9.0      134.597 1018.987        1
         9.0      136.099 1018.987        1
         9.0      137.524 1018.987        1
         9.0      138.872 1018.987        1
         9.0      140.142 1018.987        1
         9.0      141.336 1018.987        1
         9.0      142.453 1018.987        1
         9.0      143.492 1018.987        1
         9.0      144.455 1018.987        1
         9.0      145.341 1018.987        1
         9.0      146.149 1018.987        1
         9.0      146.881 1018.987        1
         9.0      147.536 1018.987        1
         9.0      148.113 1018.987        1
         9.0      148.614 1018.987        1
         9.0      149.037 1018.987        1
         9.0      149.384 1018.987        1
         9.0      149.653 1018.987        1
         9.0      149.846 1018.987        1
         9.0      149.961 1018.987        1
         9.0      150.000 1018.987        1
         9.0      149.961 1018.987        1
         9.0      149.846 1018.987        1
         9.0      149.653 1018.987        1
         9.0      149.384 1018.987        1
         9.0      149.037 1018.987        1
         9.0      148.614 1018.987        1
         9.0      148.113 1018.987        1
         9.0      147.536 1018.987        1
         9.0      146.881 1018.987        1
         9.0      146.149 1018.987        1
         9.0      145.341 1018.987        1
         9.0      144.455 1018.987        1
         9.0      143.492 1018.987        1
         9.0      142.453 1018.987        1
         9.0      141.336 1018.987        1
         9.0      140.142 1018.987        1
         9.0      138.872 1018.987        1
         9.0      137.524 1018.987        1
         9.0      136.099 1018.987        1
         9.0      134.597 1018.987        1
         9.0      133.019 1018.987        1
         9.0      131.363 1018.987        1
         9.0      129.630 1018.987        1
         9.0      127.820 1018.987        1
         9.0      125.933 1018.987        1
         9.0      123.970 1018.987        1
         9.0      121.929 1018.987        1
         9.0      119.811 1018.987        1
         9.0      117.616 1018.987        1
         9.0      115.344 1018.987        1
         9.0      112.995 1018.987        1
         9.0      110.569 1018.987        1
         9.0      108.066 1018.987        1
         9.0      105.486 1018.987        1
         9.0      102.829 1018.987        1
         9.0      100.096 1018.987        1
         9.0       97.285 1018.987        1
         9.0       94.397 1018.987        1
         9.0       91.432 1018.987        1
         9.0       88.390 1018.987        1
         9.0       85.270 1018.987        1
         9.0       82.074 1018.987        1
         9.0       78.801 1018.987        1
         9.0       75.451 1018.987        1
         9.0       72.024 1018.987        1
         9.0       68.520 1018.987        1
         9.0       64.939 1018.987        1
         9.0       61.281 1018.987        1
         9.0       57.546 1018.987        1
         9.0       53.734 1018.987        1
         9.0       49.844 1018.987        1
         9.0       45.878 1018.987        1
         9.0       41.835 1018.987        1
         9.0       37.715 1018.987        1
         9.0       33.518 1018.987        1
         9.0       29.243 1018.987        1
         9.0       24.892 1018.987        1
         9.0       20.464 1018.987        1
         9.0       15.959 1018.987        1
         9.0       11.376 1018.987        1
         9.0        6.717 1018.987        1
         9.0        1.981 1018.987        1
         9.0      357.168 1018.987        1
         9.0      352.277 1018.987        1
         9.0      347.310 1018.987        1
         9.0      342.265 1018.987        1
         9.0      337.144 1018.987        1
         9.0      331.946 1018.987        1
         9.0      326.670 1018.987        1
         9.0      321.318 1018.987        1
         9.0      315.888 1018.987        1
         9.0      310.382 1018.987        1
         9.0      304.799 1018.987        1
         9.0      299.138 1018.987        1
         9.0      293.401 1018.987        1
         9.0      287.586 1018.987        1
         9.0      281.695 1018.987        1
         9.0      275.726 1018.987        1
         9.0      269.681 1018.987        1
         9.0      263.558 1018.987        1
         9.0      257.359 1018.987        1
         9.0      251.082 1018.987        1
         9.0      244.728 1018.987        1
         9.0      238.298 1018.987        1
         9.0      231.790 1018.987        1
         9.0      225.206 1018.987        1
         9.0      218.544 1018.987        1
         9.0      211.805 1018.987        1
         9.0      204.990 1018.987        1
         9.0      198.097 1018.987        1
         9.0      191.127 1018.987        1
         9.0      184.081 1018.987        1
         9.0      176.957 1018.987        1
         9.0      169.756 1018.987        1
         9.0      162.478 1018.987        1
         9.0      155.124 1018.987        1
         9.0      147.692 1018.987        1
         9.0      140.183 1018.987        1
         9.0      132.597 1018.987        1
         9.0      124.935 1018.987        1
         9.0      117.195 1018.987        1
         9.0      109.378 1018.987        1
         9.0      101.484 1018.987        1
         9.0       93.513 1018.987        1
         9.0       85.465 1018.987        1
         9.0       77.340 1018.987        1
         9.0       69.139 1018.987        1
         9.0       60.860 1018.987        1
         9.0       52.504 1018.987        1
         9.0       44.071 1018.987        1
         9.0       35.561 1018.987        1
         9.0       26.974 1018.987        1
         9.0       18.310 1018.987        1
         9.0        9.569 1018.987        1
         9.0        0.751 1018.987        1
         9.0      351.856 1018.987        1
         9.0      342.884 1018.987        1
         9.0      333.835 1018.987        1
         9.0      324.709 1018.987        1
         9.0      315.506 1018.987        1
         9.0      306.226 1018.987        1
         9.0      296.869 1018.987        1
         9.0      287.434 1018.987        1
         9.0      277.923 1018.987        1
         9.0      268.335 1018.987        1
         9.0      258.670 1018.987        1
         9.0      248.928 1018.987        1
         9.0      239.109 1018.987        1
         9.0      229.213 1018.987        1
         9.0      219.239 1018.987        1
         9.0      209.189 1018.987        1
         9.0      199.062 1018.987        1
         9.0      188.858 1018.987        1
         9.0      178.576 1018.987        1
         9.0      168.218 1018.987        1
         9.0      157.783 1018.987        1
         9.0      147.271 1018.987        1
         9.0      136.681 1018.987        1
         9.0      126.015 1018.987        1
         9.0      115.272 1018.987        1
         9.0      104.451 1018.987        1
         9.0       93.554 1018.987        1
         9.0       82.580 1018.987        1
         9.0       71.528 1018.986        1
         9.0       60.400 1018.986        1
         9.0       49.194 1018.986        1
         9.0       37.912 1018.986        1
         9.0       26.553 1018.986        1
         9.0       15.116 1018.985        1
         9.0        3.603 1018.985        1
         9.0      352.012 1018.984        1
         9.0      340.345 1018.983        1
         9.0      328.600 1018.983        1
         9.0      316.779 1018.982        1
         9.0      304.880 1018.980        1
         9.0      292.905 1018.979        1
         9.0      280.852 1018.977        1
         9.0      268.723 1018.975        1
         9.0      256.516 1018.973        1
         9.0      244.232 1018.970        1
         9.0      231.872 1018.966        1
         9.0      219.434 1018.962        1
         9.0      206.920 1018.957        1
         9.0      194.328 1018.951        1
         9.0      181.659 1018.944        1
         9.0      168.914 1018.936        1
         9.0      156.091 1018.926        1
         9.0      143.191 1018.915        1
         9.0      130.214 1018.901        1
         9.0      117.161 1018.886        1
         9.0      104.030 1018.868        1
         9.0       90.822 1018.847        1
         9.0       77.538 1018.822        1
         9.0       64.176 1018.794        1
         9.0       50.737 1018.761        1
         9.0       37.221 1018.723        1
         9.0       23.628 1018.679        1
         9.0        9.959 1018.629        1
         9.0      356.212 1018.571        1
         9.0      342.388 1018.504        1
         9.0      328.487 1018.428        1
         9.0      314.509 1018.341        1
         9.0      300.454 1018.242        1
         9.0      286.322 1018.128        1
         9.0      272.113 1017.999        1
         9.0      257.827 1017.853        1
         9.0      243.464 1017.687        1
         9.0      229.025 1017.499        1
         9.0      214.508 1017.287        1
         9.0      199.914 1017.047        1
         9.0      185.243 1016.777        1
         9.0      170.495 1016.474        1
         9.0      155.670 1016.134        1
         9.0      140.768 1015.753        1
         9.0      125.788 1015.326        1
         9.0      110.732 1014.850        1
         9.0       95.599 1014.318        1
         9.0       80.389 1013.727        1
         9.0       65.102 1013.069        1
         9.0       49.738 1012.340        1
         9.0       34.297 1011.531        1
         9.0       18.779 1010.637        1
         9.0        3.184 1009.650        1
         9.0      347.511 1008.561        1
         9.0      331.762 1007.362        1
         9.0      315.936 1006.044        1
         9.0      300.033 1004.598        1
         9.0      284.053 1003.013        1
         9.0      267.995 1001.278        1
         9.0      251.861  999.384        1
         9.0      235.650  997.318        1
         9.0      219.362  995.067        1
         9.0      202.996  992.621        1
         9.0      186.554  989.964        1
         9.0      170.035  987.085        1
         9.0      153.438  983.968        1
         9.0      136.765  980.599        1
         9.0      120.015  976.965        1
         9.0      103.187  973.049        1
         9.0       86.283  968.837        1
         9.0       69.302  964.312        1
         9.0       52.243  959.460        1
         9.0       35.108  954.264        1
         9.0       17.895  948.708        1
         9.0        0.606  942.777        1
         9.0      343.240  936.456        1
         9.0      325.796  929.728        1
         9.0      308.276  922.578        1
         9.0      290.678  914.993        1
         9.0      273.004  906.957        1
         9.0      255.252  898.457        1
         9.0      237.424  889.480        1
         9.0      219.518  880.014        1
         9.0      201.535  870.049        1
         9.0      183.476  859.573        1
         9.0      165.339  848.579        1
         9.0      147.126  837.058        1
         9.0      128.835  825.005        1
         9.0      110.467  812.416        1
         9.0       92.023  799.287        1
         9.0       73.501  785.617        1
         9.0       54.902  771.408        1
         9.0       36.227  756.661        1
         9.0       17.474  741.383        1
         9.0      358.644  725.581        1
         9.0      339.738  709.263        1
         9.0      320.754  692.442        1
         9.0      301.693  675.132        1
         9.0      282.555  657.350        1
         9.0      263.341  639.114        1
         9.0      244.049  620.448        1
         9.0      224.680  601.375        1
         9.0      205.234  581.922        1
         9.0      185.712  562.118        1
         9.0      166.112  541.996        1
         9.0      146.435  521.591        1
         9.0      126.681  500.939        1
         9.0      106.850  480.080        1
         9.0       86.942  459.055        1
         9.0       66.957  437.908        1
         9.0       46.895  416.685        1
         9.0       26.756  395.433        1
         9.0        6.541  374.202        1
         9.0      346.248  353.043        1
         9.0      325.878  332.007        1
         9.0      305.431  311.150        1
         9.0      284.907  290.524        1
         9.0      264.306  270.185        1
         9.0      243.628  250.189        1
         9.0      222.873  230.592        1
         9.0      202.041  211.449        1
         9.0      181.131  192.816        1
         9.0      160.145  174.748        1
         9.0      139.082  157.299        1
         9.0      117.942  140.523        1
         9.0       96.725  124.471        1
         9.0       75.431  109.194        1
         9.0       54.060   94.740        1
         9.0       32.612   81.156        1
         9.0       11.087   68.485        1
         9.0      349.484   56.768        1
         9.0      327.805   46.046        1
         9.0      306.049   36.352        1
         9.0      284.216   27.720        1
         9.0      262.306   20.179        1
         9.0      240.318   13.754        1
         9.0      218.254    8.467        1
         9.0      196.113    4.336        1
         9.0      173.895    1.375        1
         9.0      151.599    0.000        1
        18.0        0.000    0.000        0
         9.0        1.599    0.000        1
         9.0       23.895    1.375        1
         9.0       46.113    4.336        1
         9.0       68.254    8.467        1
         9.0       90.318   13.754        1
         9.0      112.306   20.179        1
         9.0      134.216   27.720        1
         9.0      156.049   36.352        1
         9.0      177.805   46.046        1
         9.0      199.484   56.768        1
         9.0      221.087   68.485        1
         9.0      242.612   81.156        1
         9.0      264.060   94.740        1
         9.0      285.431  109.194        1
         9.0      306.725  124.471        1
         9.0      327.942  140.523        1
         9.0      349.082  157.299        1
         9.0       10.145  174.748        1
         9.0       31.131  192.816        1
         9.0       52.041  211.449        1
         9.0       72.873  230.592        1
         9.0       93.628  250.189        1
         9.0      114.306  270.185        1
         9.0      134.907  290.524        1
         9.0      155.431  311.150        1
         9.0      175.878  332.007        1
         9.0      196.248  353.043        1
         9.0      216.541  374.202        1
         9.0      236.756  395.433        1
         9.0      256.895  416.685        1
         9.0      276.957  437.908        1
         9.0      296.942  459.055        1
         9.0      316.850  480.080        1
         9.0      336.681  500.939        1
         9.0      356.435  521.591        1
         9.0       16.112  541.996        1
         9.0       35.712  562.118        1
         9.0       55.234  581.922        1
         9.0       74.680  601.375        1
         9.0       94.049  620.448        1
         9.0      113.341  639.114        1
         9.0      132.555  657.350        1
         9.0      151.693  675.132        1
         9.0      170.754  692.442        1
         9.0      189.738  709.263        1
         9.0      208.644  725.581        1
         9.0      227.474  741.383        1
         9.0      246.227  756.661        1
         9.0      264.902  771.408        1
         9.0      283.501  785.617        1
         9.0      302.023  799.287        1
         9.0      320.467  812.416        1
         9.0      338.835  825.005        1
         9.0      357.126  837.058        1
         9.0       15.339  848.579        1
         9.0       33.476  859.573        1
         9.0       51.535  870.049        1
         9.0       69.518  880.014        1
         9.0       87.424  889.480        1
         9.0      105.252  898.457        1
         9.0      123.004  906.957        1
         9.0      140.678  914.993        1
         9.0      158.276  922.578        1
         9.0      175.796  929.728        1
         9.0      193.240  936.456        1
         9.0      210.606  942.777        1
         9.0      227.895  948.708        1
         9.0      245.108  954.264        1
         9.0      262.243  959.460        1
         9.0      279.302  964.312        1
         9.0      296.283  968.837        1
         9.0      313.187  973.049        1
         9.0      330.015  976.965        1
         9.0      346.765  980.599        1
         9.0        3.438  983.968        1
         9.0       20.035  987.085        1
         9.0       36.554  989.964        1
         9.0       52.996  992.621        1
         9.0       69.362  995.067        1
         9.0       85.650  997.318        1
         9.0      101.861  999.384        1
         9.0      117.995 1001.278        1
         9.0      134.053 1003.013        1
         9.0      150.033 1004.598        1
         9.0      165.936 1006.044        1
         9.0      181.762 1007.362        1
         9.0      197.511 1008.561        1
         9.0      213.184 1009.650        1
         9.0      228.779 1010.637        1
         9.0      244.297 1011.531        1
         9.0      259.738 1012.340        1
         9.0      275.102 1013.069        1
         9.0      290.389 1013.727        1
         9.0      305.599 1014.318        1
         9.0      320.732 1014.850        1
         9.0      335.788 1015.326        1
         9.0      350.768 1015.753        1
         9.0        5.670 1016.134        1
         9.0       20.495 1016.474        1
         9.0       35.243 1016.777        1
         9.0       49.914 1017.047        1
         9.0       64.508 1017.287        1
         9.0       79.025 1017.499        1
         9.0       93.464 1017.687        1
         9.0      107.827 1017.853        1
         9.0      122.113 1017.999        1
         9.0      136.322 1018.128        1
         9.0      150.454 1018.242        1
         9.0      164.509 1018.341        1
         9.0      178.487 1018.428        1
         9.0      192.388 1018.504        1
         9.0      206.212 1018.571        1
         9.0      219.959 1018.629        1
         9.0      233.628 1018.679        1
         9.0      247.221 1018.723        1
         9.0      260.737 1018.761        1
         9.0      274.176 1018.794        1
         9.0      287.538 1018.822        1
         9.0      300.822 1018.847        1
         9.0      314.030 1018.868        1
         9.0      327.161 1018.886        1
         9.0      340.214 1018.901        1
         9.0      353.191 1018.915        1
         9.0        6.091 1018.926        1
         9.0       18.914 1018.936        1
         9.0       31.659 1018.944        1
         9.0       44.328 1018.951        1
         9.0       56.920 1018.957        1
         9.0       69.434 1018.962        1
         9.0       81.872 1018.966        1
         9.0       94.232 1018.970        1
         9.0      106.516 1018.973        1
         9.0      118.723 1018.975        1
         9.0      130.852 1018.977        1
         9.0      142.905 1018.979        1
         9.0      154.880 1018.980        1
         9.0      166.779 1018.982        1
         9.0      178.600 1018.983        1
         9.0      190.345 1018.983        1
         9.0      202.012 1018.984        1
         9.0      213.603 1018.985        1
         9.0      225.116 1018.985        1
         9.0      236.553 1018.986        1
         9.0      247.912 1018.986        1
         9.0      259.194 1018.986        1
         9.0      270.400 1018.986        1
         9.0      281.528 1018.986        1
         9.0      292.580 1018.987        1
         9.0      303.554 1018.987        1
         9.0      314.451 1018.987        1
         9.0      325.272 1018.987        1
         9.0      336.015 1018.987        1
         9.0      346.681 1018.987        1
         9.0      357.271 1018.987        1
         9.0        7.783 1018.987        1
         9.0       18.218 1018.987        1
         9.0       28.576 1018.987        1
         9.0       38.858 1018.987        1
         9.0       49.062 1018.987        1
         9.0       59.189 1018.987        1
         9.0       69.239 1018.987        1
         9.0       79.213 1018.987        1
         9.0       89.109 1018.987        1
         9.0       98.928 1018.987        1
         9.0      108.670 1018.987        1
         9.0      118.335 1018.987        1
         9.0      127.923 1018.987        1
         9.0      137.434 1018.987        1
         9.0      146.869 1018.987        1
         9.0      156.226 1018.987        1
         9.0      165.506 1018.987        1
         9.0      174.709 1018.987        1
         9.0      183.835 1018.987        1
         9.0      192.884 1018.987        1
         9.0      201.856 1018.987        1
         9.0      210.751 1018.987        1
         9.0      219.569 1018.987        1
         9.0      228.310 1018.987        1
         9.0      236.974 1018.987        1
         9.0      245.561 1018.987        1
         9.0      254.071 1018.987        1
         9.0      262.504 1018.987        1
         9.0      270.860 1018.987        1
         9.0      279.139 1018.987        1
         9.0      287.340 1018.987        1
         9.0      295.465 1018.987        1
         9.0      303.513 1018.987        1
         9.0      311.484 1018.987        1
         9.0      319.378 1018.987        1
         9.0      327.195 1018.987        1
         9.0      334.935 1018.987        1
         9.0      342.597 1018.987        1
         9.0      350.183 1018.987        1
         9.0      357.692 1018.987        1
         9.0        5.124 1018.987        1
         9.0       12.478 1018.987        1
         9.0       19.756 1018.987        1
         9.0       26.957 1018.987        1
         9.0       34.081 1018.987        1
         9.0       41.127 1018.987        1
         9.0       48.097 1018.987        1
         9.0       54.990 1018.987        1
         9.0       61.805 1018.987        1
         9.0       68.544 1018.987        1
         9.0       75.206 1018.987        1
         9.0       81.790 1018.987        1
         9.0       88.298 1018.987        1
         9.0       94.728 1018.987        1
         9.0      101.082 1018.987        1
         9.0      107.359 1018.987        1
         9.0      113.558 1018.987        1
         9.0      119.681 1018.987        1
         9.0      125.726 1018.987        1
         9.0      131.695 1018.987        1
         9.0      137.586 1018.987        1
         9.0      143.401 1018.987        1
         9.0      149.138 1018.987        1
         9.0      154.799 1018.987        1
         9.0      160.382 1018.987        1
         9.0      165.888 1018.987        1
         9.0      171.318 1018.987        1
         9.0      176.670 1018.987        1
         9.0      181.946 1018.987        1
         9.0      187.144 1018.987        1
         9.0      192.265 1018.987        1
         9.0      197.310 1018.987        1
         9.0      202.277 1018.987        1
         9.0      207.168 1018.987        1
         9.0      211.981 1018.987        1
         9.0      216.717 1018.987        1
         9.0      221.376 1018.987        1
         9.0      225.959 1018.987        1
         9.0      230.464 1018.987        1
         9.0      234.892 1018.987        1
         9.0      239.243 1018.987        1
         9.0      243.518 1018.987        1
         9.0      247.715 1018.987        1
         9.0      251.835 1018.987        1
         9.0      255.878 1018.987        1
         9.0      259.844 1018.987        1
         9.0      263.734 1018.987        1
         9.0      267.546 1018.987        1
         9.0      271.281 1018.987        1
         9.0      274.939 1018.987        1
         9.0      278.520 1018.987        1
         9.0      282.024 1018.987        1
         9.0      285.451 1018.987        1
         9.0      288.801 1018.987        1
         9.0      292.074 1018.987        1
         9.0      295.270 1018.987        1
         9.0      298.390 1018.987        1
         9.0      301.432 1018.987        1
         9.0      304.397 1018.987        1
         9.0      307.285 1018.987        1
         9.0      310.096 1018.987        1
         9.0      312.829 1018.987        1
         9.0      315.486 1018.987        1
         9.0      318.066 1018.987        1
         9.0      320.569 1018.987        1
         9.0      322.995 1018.987        1
         9.0      325.344 1018.987        1
         9.0      327.616 1018.987        1
         9.0      329.811 1018.987        1
         9.0      331.929 1018.987        1
         9.0      333.970 1018.987        1
         9.0      335.933 1018.987        1
         9.0      337.820 1018.987        1
         9.0      339.630 1018.987        1
         9.0      341.363 1018.987        1
         9.0      343.019 1018.987        1
         9.0      344.597 1018.987        1
         9.0      346.099 1018.987        1
         9.0      347.524 1018.987        1
         9.0      348.872 1018.987        1
         9.0      350.142 1018.987        1
         9.0      351.336 1018.987        1
         9.0      352.453 1018.987        1
         9.0      353.492 1018.987        1
         9.0      354.455 1018.987        1
         9.0      355.341 1018.987        1
         9.0      356.149 1018.987        1
         9.0      356.881 1018.987        1
         9.0      357.536 1018.987        1
         9.0      358.113 1018.987        1
         9.0      358.614 1018.987        1
         9.0      359.037 1018.987        1
         9.0      359.384 1018.987        1
         9.0      359.653 1018.987        1
         9.0      359.846 1018.987        1
         9.0      359.961 1018.987        1
         9.0        0.000 1018.987        1
         9.0      359.961 1018.987        1
         9.0      359.846 1018.987        1
         9.0      359.653 1018.987        1
         9.0      359.384 1018.987        1
         9.0      359.037 1018.987        1
         9.0      358.614 1018.987        1
         9.0      358.113 1018.987        1
         9.0      357.536 1018.987        1
         9.0      356.881 1018.987        1
         9.0      356.149 1018.987        1
         9.0      355.341 1018.987        1
         9.0      354.455 1018.987        1
         9.0      353.492 1018.987        1
         9.0      352.453 1018.987        1
         9.0      351.336 1018.987        1
         9.0      350.142 1018.987        1
         9.0      348.872 1018.987        1
         9.0      347.524 1018.987        1
         9.0      346.099 1018.987        1
         9.0      344.597 1018.987        1
         9.0      343.019 1018.987        1
         9.0      341.363 1018.987        1
         9.0      339.630 1018.987        1
         9.0      337.820 1018.987        1
         9.0      335.933 1018.987        1
         9.0      333.970 1018.987        1
         9.0      331.929 1018.987        1
         9.0      329.811 1018.987        1
         9.0      327.616 1018.987        1
         9.0      325.344 1018.987        1
         9.0      322.995 1018.987        1
         9.0      320.569 1018.987        1
         9.0      318.066 1018.987        1
         9.0      315.486 1018.987        1
         9.0      312.829 1018.987        1
         9.0      310.096 1018.987        1
         9.0      307.285 1018.987        1
         9.0      304.397 1018.987        1
         9.0      301.432 1018.987        1
         9.0      298.390 1018.987        1
         9.0      295.270 1018.987        1
         9.0      292.074 1018.987        1
         9.0      288.801 1018.987        1
         9.0      285.451 1018.987        1
         9.0      282.024 1018.987        1
         9.0      278.520 1018.987        1
         9.0      274.939 1018.987        1
         9.0      271.281 1018.987        1
         9.0      267.546 1018.987        1
         9.0      263.734 1018.987        1
         9.0      259.844 1018.987        1
         9.0      255.878 1018.987        1
         9.0      251.835 1018.987        1
         9.0      247.715 1018.987        1
         9.0      243.518 1018.987        1
         9.0      239.243 1018.987        1
         9.0      234.892 1018.987        1
         9.0      230.464 1018.987        1
         9.0      225.959 1018.987        1
         9.0      221.376 1018.987        1
         9.0      216.717 1018.987        1
         9.0      211.981 1018.987        1
         9.0      207.168 1018.987        1
         9.0      202.277 1018.987        1
         9.0      197.310 1018.987        1
         9.0      192.265 1018.987        1
         9.0      187.144 1018.987        1
         9.0      181.946 1018.987        1
         9.0      176.670 1018.987        1
         9.0      171.318 1018.987        1
         9.0      165.888 1018.987        1
         9.0      160.382 1018.987        1
         9.0      154.799 1018.987        1
         9.0      149.138 1018.987        1
         9.0      143.401 1018.987        1
         9.0      137.586 1018.987        1
         9.0      131.695 1018.987        1
         9.0      125.726 1018.987        1
         9.0      119.681 1018.987        1
         9.0      113.558 1018.987        1
         9.0      107.359 1018.987        1
         9.0      101.082 1018.987        1
         9.0       94.728 1018.987        1
         9.0       88.298 1018.987        1
         9.0       81.790 1018.987        1
         9.0       75.206 1018.987        1
         9.0       68.544 1018.987        1
         9.0       61.805 1018.987        1
         9.0       54.990 1018.987        1
         9.0       48.097 1018.987        1
         9.0       41.127 1018.987        1
         9.0       34.081 1018.987        1
         9.0       26.957 1018.987        1
         9.0       19.756 1018.987        1
         9.0       12.478 1018.987        1
         9.0        5.124 1018.987        1
         9.0      357.692 1018.987        1
         9.0      350.183 1018.987        1
         9.0      342.597 1018.987        1
         9.0      334.935 1018.987        1
         9.0      327.195 1018.987        1
         9.0      319.378 1018.987        1
         9.0      311.484 1018.987        1
         9.0      303.513 1018.987        1
         9.0      295.465 1018.987        1
         9.0      287.340 1018.987        1
         9.0      279.139 1018.987        1
         9.0      270.860 1018.987        1
         9.0      262.504 1018.987        1
         9.0      254.071 1018.987        1
         9.0      245.561 1018.987        1
         9.0      236.974 1018.987        1
         9.0      228.310 1018.987        1
         9.0      219.569 1018.987        1
         9.0      210.751 1018.987        1
         9.0      201.856 1018.987        1
         9.0      192.884 1018.987        1
         9.0      183.835 1018.987        1
         9.0      174.709 1018.987        1
         9.0      165.506 1018.987        1
         9.0      156.226 1018.987        1
         9.0      146.869 1018.987        1
         9.0      137.434 1018.987        1
         9.0      127.923 1018.987        1
         9.0      118.335 1018.987        1
         9.0      108.670 1018.987        1
         9.0       98.928 1018.987        1
         9.0       89.109 1018.987        1
         9.0       79.213 1018.987        1
         9.0       69.239 1018.987        1
         9.0       59.189 1018.987        1
         9.0       49.062 1018.987        1
         9.0       38.858 1018.987        1
         9.0       28.576 1018.987        1
         9.0       18.218 1018.987        1
         9.0        7.783 1018.987        1
         9.0      357.271 1018.987        1
         9.0      346.681 1018.987        1
         9.0      336.015 1018.987        1
         9.0      325.272 1018.987        1
         9.0      314.451 1018.987        1
         9.0      303.554 1018.987        1
         9.0      292.580 1018.987        1
         9.0      281.528 1018.986        1
         9.0      270.400 1018.986        1
         9.0      259.194 1018.986        1
         9.0      247.912 1018.986        1
         9.0      236.553 1018.986        1
         9.0      225.116 1018.985        1
         9.0      213.603 1018.985        1
         9.0      202.012 1018.984        1
         9.0      190.345 1018.983        1
         9.0      178.600 1018.983        1
         9.0      166.779 1018.982        1
         9.0      154.880 1018.980        1
         9.0      142.905 1018.979        1
         9.0      130.852 1018.977        1
         9.0      118.723 1018.975        1
         9.0      106.516 1018.973        1
         9.0       94.232 1018.970        1
         9.0       81.872 1018.966        1
         9.0       69.434 1018.962        1
         9.0       56.920 1018.957        1
         9.0       44.328 1018.951        1
         9.0       31.659 1018.944        1
         9.0       18.914 1018.936        1
         9.0        6.091 1018.926        1
         9.0      353.191 1018.915        1
         9.0      340.214 1018.901        1
         9.0      327.161 1018.886        1
         9.0      314.030 1018.868        1
         9.0      300.822 1018.847        1
         9.0      287.538 1018.822        1
         9.0      274.176 1018.794        1
         9.0      260.737 1018.761        1
         9.0      247.221 1018.723        1
         9.0      233.628 1018.679        1
         9.0      219.959 1018.629        1
         9.0      206.212 1018.571        1
         9.0      192.388 1018.504        1
         9.0      178.487 1018.428        1
         9.0      164.509 1018.341        1
         9.0      150.454 1018.242        1
         9.0      136.322 1018.128        1
         9.0      122.113 1017.999        1
         9.0      107.827 1017.853        1
         9.0       93.464 1017.687        1
         9.0       79.025 1017.499        1
         9.0       64.508 1017.287        1
         9.0       49.914 1017.047        1
         9.0       35.243 1016.777        1
         9.0       20.495 1016.474        1
         9.0        5.670 1016.134        1
         9.0      350.768 1015.753        1
         9.0      335.788 1015.326        1
         9.0      320.732 1014.850        1
         9.0      305.599 1014.318        1
         9.0      290.389 1013.727        1
         9.0      275.102 1013.069        1
         9.0      259.738 1012.340        1
         9.0      244.297 1011.531        1
         9.0      228.779 1010.637        1
         9.0      213.184 1009.650        1
         9.0      197.511 1008.561        1
         9.0      181.762 1007.362        1
         9.0      165.936 1006.044        1
         9.0      150.033 1004.598        1
         9.0      134.053 1003.013        1
         9.0      117.995 1001.278        1
         9.0      101.861  999.384        1
         9.0       85.650  997.318        1
         9.0       69.362  995.067        1
         9.0       52.996  992.621        1
         9.0       36.554  989.964        1
         9.0       20.035  987.085        1
         9.0        3.438  983.968        1
         9.0      346.765  980.599        1
         9.0      330.015  976.965        1
         9.0      313.187  973.049        1
         9.0      296.283  968.837        1
         9.0      279.302  964.312        1
         9.0      262.243  959.460        1
         9.0      245.108  954.264        1
         9.0      227.895  948.708        1
         9.0      210.606  942.777        1
         9.0      193.240  936.456        1
         9.0      175.796  929.728        1
         9.0      158.276  922.578        1
         9.0      140.678  914.993        1
         9.0      123.004  906.957        1
         9.0      105.252  898.457        1
         9.0       87.424  889.480        1
         9.0       69.518  880.014        1
         9.0       51.535  870.049        1
         9.0       33.476  859.573        1
         9.0       15.339  848.579        1
         9.0      357.126  837.058        1
         9.0      338.835  825.005        1
         9.0      320.467  812.416        1
         9.0      302.023  799.287        1
         9.0      283.501  785.617        1
         9.0      264.902  771.408        1
         9.0      246.227  756.661        1
         9.0      227.474  741.383        1
         9.0      208.644  725.581        1
         9.0      189.738  709.263        1
         9.0      170.754  692.442        1
         9.0      151.693  675.132        1
         9.0      132.555  657.350        1
         9.0      113.341  639.114        1
         9.0       94.049  620.448        1
         9.0       74.680  601.375        1
         9.0       55.234  581.922        1
         9.0       35.712  562.118        1
         9.0       16.112  541.996        1
         9.0      356.435  521.591        1
         9.0      336.681  500.939        1
         9.0      316.850  480.080        1
         9.0      296.942  459.055        1
         9.0      276.957  437.908        1
         9.0      256.895  416.685        1
         9.0      236.756  395.433        1
         9.0      216.541  374.202        1
         9.0      196.248  353.043        1
         9.0      175.878  332.007        1
         9.0      155.431  311.150        1
         9.0      134.907  290.524        1
         9.0      114.306  270.185        1
         9.0       93.628  250.189        1
         9.0       72.873  230.592        1
         9.0       52.041  211.449        1
         9.0       31.131  192.816        1
         9.0       10.145  174.748        1
         9.0      349.082  157.299        1
         9.0      327.942  140.523        1
         9.0      306.725  124.471        1
         9.0      285.431  109.194        1
         9.0      264.060   94.740        1
         9.0      242.612   81.156        1
         9.0      221.087   68.485        1
         9.0      199.484   56.768        1
         9.0      177.805   46.046        1
         9.0      156.049   36.352        1
         9.0      134.216   27.720        1
         9.0      112.306   20.179        1
         9.0       90.318   13.754        1
         9.0       68.254    8.467        1
         9.0       46.113    4.336        1
         9.0       23.895    1.375        1
         9.0        1.599    0.000        1
        18.0        0.000    0.000        0
         9.0        1.599    0.000        1
         9.0       23.895    1.375        1
         9.0       46.113    4.336        1
         9.0       68.254    8.467        1
         9.0       90.318   13.754        1
         9.0      112.306   20.179        1
         9.0      134.216   27.720        1
         9.0      156.049   36.352        1
         9.0      177.805   46.046        1
         9.0      199.484   56.768        1
         9.0      221.087   68.485        1
         9.0      242.612   81.156        1
         9.0      264.060   94.740        1
         9.0      285.431  109.194        1
         9.0      306.725  124.471        1
         9.0      327.942  140.523        1
         9.0      349.082  157.299        1
         9.0       10.145  174.748        1
         9.0       31.131  192.816        1
         9.0       52.041  211.449        1
         9.0       72.873  230.592        1
         9.0       93.628  250.189        1
         9.0      114.306  270.185        1
         9.0      134.907  290.524        1
         9.0      155.431  311.150        1
         9.0      175.878  332.007        1
         9.0      196.248  353.043        1
         9.0      216.541  374.202        1
         9.0      236.756  395.433        1
         9.0      256.895  416.685        1
         9.0      276.957  437.908        1
         9.0      296.942  459.055        1
         9.0      316.850  480.080        1
         9.0      336.681  500.939        1
         9.0      356.435  521.591        1
         9.0       16.112  541.996        1
         9.0       35.712  562.118        1
         9.0       55.234  581.922        1
         9.0       74.680  601.375        1
         9.0       94.049  620.448        1
         9.0      113.341  639.114        1
         9.0      132.555  657.350        1
         9.0      151.693  675.132        1
         9.0      170.754  692.442        1
         9.0      189.738  709.263        1
         9.0      208.644  725.581        1
         9.0      227.474  741.383        1
         9.0      246.227  756.661        1
         9.0      264.902  771.408        1
         9.0      283.501  785.617        1
         9.0      302.023  799.287        1
         9.0      320.467  812.416        1
         9.0      338.835  825.005        1
         9.0      357.126  837.058        1
         9.0       15.339  848.579        1
         9.0       33.476  859.573        1
         9.0       51.535  870.049        1
         9.0       69.518  880.014        1
         9.0       87.424  889.480        1
         9.0      105.252  898.457        1
         9.0      123.004  906.957        1
         9.0      140.678  914.993        1
         9.0      158.276  922.578        1
         9.0      175.796  929.728        1
         9.0      193.240  936.456        1
         9.0      210.606  942.777        1
         9.0      227.895  948.708        1
         9.0      245.108  954.264        1
         9.0      262.243  959.460        1
         9.0      279.302  964.312        1
         9.0      296.283  968.837        1
         9.0      313.187  973.049        1
         9.0      330.015  976.965        1
         9.0      346.765  980.599        1
         9.0        3.438  983.968        1
         9.0       20.035  987.085        1
         9.0       36.554  989.964        1
         9.0       52.996  992.621        1
         9.0       69.362  995.067        1
         9.0       85.650  997.318        1
         9.0      101.861  999.384        1
         9.0      117.995 1001.278        1
         9.0      134.053 1003.013        1
         9.0      150.033 1004.598        1
         9.0      165.936 1006.044        1
         9.0      181.762 1007.362        1
         9.0      197.511 1008.561        1
         9.0      213.184 1009.650        1
         9.0      228.779 1010.637        1
         9.0      244.297 1011.531        1
         9.0      259.738 1012.340        1
         9.0      275.102 1013.069        1
         9.0      290.389 1013.727        1
         9.0      305.599 1014.318        1
         9.0      320.732 1014.850        1
         9.0      335.788 1015.326        1
         9.0      350.768 1015.753        1
         9.0        5.670 1016.134        1
         9.0       20.495 1016.474        1
         9.0       35.243 1016.777        1
         9.0       49.914 1017.047        1
         9.0       64.508 1017.287        1
         9.0       79.025 1017.499        1
         9.0       93.464 1017.687        1
         9.0      107.827 1017.853        1
         9.0      122.113 1017.999        1
         9.0      136.322 1018.128        1
         9.0      150.454 1018.242        1
         9.0      164.509 1018.341        1
         9.0      178.487 1018.428        1
         9.0      192.388 1018.504        1
         9.0      206.212 1018.571        1
         9.0      219.959 1018.629        1
         9.0      233.628 1018.679        1
         9.0      247.221 1018.723        1
         9.0      260.737 1018.761        1
         9.0      274.176 1018.794        1
         9.0      287.538 1018.822        1
         9.0      300.822 1018.847        1
         9.0      314.030 1018.868        1
         9.0      327.161 1018.886        1
         9.0      340.214 1018.901        1
         9.0      353.191 1018.915        1
         9.0        6.091 1018.926        1
         9.0       18.914 1018.936        1
         9.0       31.659 1018.944        1
         9.0       44.328 1018.951        1
         9.0       56.920 1018.957        1
         9.0       69.434 1018.962        1
         9.0       81.872 1018.966        1
         9.0       94.232 1018.970        1
         9.0      106.516 1018.973        1
         9.0      118.723 1018.975        1
         9.0      130.852 1018.977        1
         9.0      142.905 1018.979        1
         9.0      154.880 1018.980        1
         9.0      166.779 1018.982        1
         9.0      178.600 1018.983        1
         9.0      190.345 1018.983        1
         9.0      202.012 1018.984        1
         9.0      213.603 1018.985        1
         9.0      225.116 1018.985        1
         9.0      236.553 1018.986        1
         9.0      247.912 1018.986        1
         9.0      259.194 1018.986        1
         9.0      270.400 1018.986        1
         9.0      281.528 1018.986        1
         9.0      292.580 1018.987        1
         9.0      303.554 1018.987        1
         9.0      314.451 1018.987        1
         9.0      325.272 1018.987        1
         9.0      336.015 1018.987        1
         9.0      346.681 1018.987        1
         9.0      357.271 1018.987        1
         9.0        7.783 1018.987        1
         9.0       18.218 1018.987        1
         9.0       28.576 1018.987        1
         9.0       38.858 1018.987        1
         9.0       49.062 1018.987        1
         9.0       59.189 1018.987        1
         9.0       69.239 1018.987        1
         9.0       79.213 1018.987        1
         9.0       89.109 1018.987        1
         9.0       98.928 1018.987        1
         9.0      108.670 1018.987        1
         9.0      118.335 1018.987        1
         9.0      127.923 1018.987        1
         9.0      137.434 1018.987        1
         9.0      146.869 1018.987        1
         9.0      156.226 1018.987        1
         9.0      165.506 1018.987        1
         9.0      174.709 1018.987        1
         9.0      183.835 1018.987        1
         9.0      192.884 1018.987        1
         9.0      201.856 1018.987        1
         9.0      210.751 1018.987        1
         9.0      219.569 1018.987        1
         9.0      228.310 1018.987        1
         9.0      236.974 1018.987        1
         9.0      245.561 1018.987        1
         9.0      254.071 1018.987        1
         9.0      262.504 1018.987        1
         9.0      270.860 1018.987        1
         9.0      279.139 1018.987        1
         9.0      287.340 1018.987        1
         9.0      295.465 1018.987        1
         9.0      303.513 1018.987        1
         9.0      311.484 1018.987        1
         9.0      319.378 1018.987        1
         9.0      327.195 1018.987        1
         9.0      334.935 1018.987        1
         9.0      342.597 1018.987        1
         9.0      350.183 1018.987        1
         9.0      357.692 1018.987        1
         9.0        5.124 1018.987        1
         9.0       12.478 1018.987        1
         9.0       19.756 1018.987        1
         9.0       26.957 1018.987        1
         9.0       34.081 1018.987        1
         9.0       41.127 1018.987        1
         9.0       48.097 1018.987        1
         9.0       54.990 1018.987        1
         9.0       61.805 1018.987        1
         9.0       68.544 1018.987        1
         9.0       75.206 1018.987        1
         9.0       81.790 1018.987        1
         9.0       88.298 1018.987        1
         9.0       94.728 1018.987        1
         9.0      101.082 1018.987        1
         9.0      107.359 1018.987        1
         9.0      113.558 1018.987        1
         9.0      119.681 1018.987        1
         9.0      125.726 1018.987        1
         9.0      131.695 1018.987        1
         9.0      137.586 1018.987        1
         9.0      143.401 1018.987        1
         9.0      149.138 1018.987        1
         9.0      154.799 1018.987        1
         9.0      160.382 1018.987        1
         9.0      165.888 1018.987        1
         9.0      171.318 1018.987        1
         9.0      176.670 1018.987        1
         9.0      181.946 1018.987        1
         9.0      187.144 1018.987        1
         9.0      192.265 1018.987        1
         9.0      197.310 1018.987        1
         9.0      202.277 1018.987        1
         9.0      207.168 1018.987        1
         9.0      211.981 1018.987        1
         9.0      216.717 1018.987        1
         9.0      221.376 1018.987        1
         9.0      225.959 1018.987        1
         9.0      230.464 1018.987        1
         9.0      234.892 1018.987        1
         9.0      239.243 1018.987        1
         9.0      243.518 1018.987        1
         9.0      247.715 1018.987        1
         9.0      251.835 1018.987        1
         9.0      255.878 1018.987        1
         9.0      259.844 1018.987        1
         9.0      263.734 1018.987        1
         9.0      267.546 1018.987        1
         9.0      271.281 1018.987        1
         9.0      274.939 1018.987        1
         9.0      278.520 1018.987        1
         9.0      282.024 1018.987        1
         9.0      285.451 1018.987        1
         9.0      288.801 1018.987        1
         9.0      292.074 1018.987        1
         9.0      295.270 1018.987        1
         9.0      298.390 1018.987        1
         9.0      301.432 1018.987        1
         9.0      304.397 1018.987        1
         9.0      307.285 1018.987        1
         9.0      310.096 1018.987        1
         9.0      312.829 1018.987        1
         9.0      315.486 1018.987        1
         9.0      318.066 1018.987        1
         9.0      320.569 1018.987        1
         9.0      322.995 1018.987        1
         9.0      325.344 1018.987        1
         9.0      327.616 1018.987        1
         9.0      329.811 1018.987        1
         9.0      331.929 1018.987        1
         9.0      333.970 1018.987        1
         9.0      335.933 1018.987        1
         9.0      337.820 1018.987        1
         9.0      339.630 1018.987        1
         9.0      341.363 1018.987        1
         9.0      343.019 1018.987        1
         9.0      344.597 1018.987        1
         9.0      346.099 1018.987        1
         9.0      347.524 1018.987        1
         9.0      348.872 1018.987        1
         9.0      350.142 1018.987        1
         9.0      351.336 1018.987        1
         9.0      352.453 1018.987        1
         9.0      353.492 1018.987        1
         9.0      354.455 1018.987        1
         9.0      355.341 1018.987        1
         9.0      356.149 1018.987        1
         9.0      356.881 1018.987        1
         9.0      357.536 1018.987        1
         9.0      358.113 1018.987        1
         9.0      358.614 1018.987        1
         9.0      359.037 1018.987        1
         9.0      359.384 1018.987        1
         9.0      359.653 1018.987        1
         9.0      359.846 1018.987        1
         9.0      359.961 1018.987        1
         9.0        0.000 1018.987        1
         9.0      359.961 1018.987        1
         9.0      359.846 1018.987        1
         9.0      359.653 1018.987        1
         9.0      359.384 1018.987        1
         9.0      359.037 1018.987        1
         9.0      358.614 1018.987        1
         9.0      358.113 1018.987        1
         9.0      357.536 1018.987        1
         9.0      356.881 1018.987        1
         9.0      356.149 1018.987        1
         9.0      355.341 1018.987        1
         9.0      354.455 1018.987        1
         9.0      353.492 1018.987        1
         9.0      352.453 1018.987        1
         9.0      351.336 1018.987        1
         9.0      350.142 1018.987        1
         9.0      348.872 1018.987        1
         9.0      347.524 1018.987        1
         9.0      346.099 1018.987        1
         9.0      344.597 1018.987        1
         9.0      343.019 1018.987        1
         9.0      341.363 1018.987        1
         9.0      339.630 1018.987        1
         9.0      337.820 1018.987        1
         9.0      335.933 1018.987        1
         9.0      333.970 1018.987        1
         9.0      331.929 1018.987        1
         9.0      329.811 1018.987        1
         9.0      327.616 1018.987        1
         9.0      325.344 1018.987        1
         9.0      322.995 1018.987        1
         9.0      320.569 1018.987        1
         9.0      318.066 1018.987        1
         9.0      315.486 1018.987        1
         9.0      312.829 1018.987        1
         9.0      310.096 1018.987        1
         9.0      307.285 1018.987        1
         9.0      304.397 1018.987        1
         9.0      301.432 1018.987        1
         9.0      298.390 1018.987        1
         9.0      295.270 1018.987        1
         9.0      292.074 1018.987        1
         9.0      288.801 1018.987        1
         9.0      285.451 1018.987        1
         9.0      282.024 1018.987        1
         9.0      278.520 1018.987        1
         9.0      274.939 1018.987        1
         9.0      271.281 1018.987        1
         9.0      267.546 1018.987        1
         9.0      263.734 1018.987        1
         9.0      259.844 1018.987        1
         9.0      255.878 1018.987        1
         9.0      251.835 1018.987        1
         9.0      247.715 1018.987        1
         9.0      243.518 1018.987        1
         9.0      239.243 1018.987        1
         9.0      234.892 1018.987        1
         9.0      230.464 1018.987        1
         9.0      225.959 1018.987        1
         9.0      221.376 1018.987        1
         9.0      216.717 1018.987        1
         9.0      211.981 1018.987        1
         9.0      207.168 1018.987        1
         9.0      202.277 1018.987        1
         9.0      197.310 1018.987        1
         9.0      192.265 1018.987        1
         9.0      187.144 1018.987        1
         9.0      181.946 1018.987        1
         9.0      176.670 1018.987        1
         9.0      171.318 1018.987        1
         9.0      165.888 1018.987        1
         9.0      160.382 1018.987        1
         9.0      154.799 1018.987        1
         9.0      149.138 1018.987        1
         9.0      143.401 1018.987        1
         9.0      137.586 1018.987        1
         9.0      131.695 1018.987        1
         9.0      125.726 1018.987        1
         9.0      119.681 1018.987        1
         9.0      113.558 1018.987        1
         9.0      107.359 1018.987        1
         9.0      101.082 1018.987        1
         9.0       94.728 1018.987        1
         9.0       88.298 1018.987        1
         9.0       81.790 1018.987        1
         9.0       75.206 1018.987        1
         9.0       68.544 1018.987        1
         9.0       61.805 1018.987        1
         9.0       54.990 1018.987        1
         9.0       48.097 1018.987        1
         9.0       41.127 1018.987        1
         9.0       34.081 1018.987        1
         9.0       26.957 1018.987        1
         9.0       19.756 1018.987        1
         9.0       12.478 1018.987        1
         9.0        5.124 1018.987        1
         9.0      357.692 1018.987        1
         9.0      350.183 1018.987        1
         9.0      342.597 1018.987        1
         9.0      334.935 1018.987        1
         9.0      327.195 1018.987        1
         9.0      319.378 1018.987        1
         9.0      311.484 1018.987        1
         9.0      303.513 1018.987        1
         9.0      295.465 1018.987        1
         9.0      287.340 1018.987        1
         9.0      279.139 1018.987        1
         9.0      270.860 1018.987        1
         9.0      262.504 1018.987        1
         9.0      254.071 1018.987        1
         9.0      245.561 1018.987        1
         9.0      236.974 1018.987        1
         9.0      228.310 1018.987        1
         9.0      219.569 1018.987        1
         9.0      210.751 1018.987        1
         9.0      201.856 1018.987        1
         9.0      192.884 1018.987        1
         9.0      183.835 1018.987        1
         9.0      174.709 1018.987        1
         9.0      165.506 1018.987        1
         9.0      156.226 1018.987        1
         9.0      146.869 1018.987        1
         9.0      137.434 1018.987        1
         9.0      127.923 1018.987        1
         9.0      118.335 1018.987        1
         9.0      108.670 1018.987        1
         9.0       98.928 1018.987        1
         9.0       89.109 1018.987        1
         9.0       79.213 1018.987        1
         9.0       69.239 1018.987        1
         9.0       59.189 1018.987        1
         9.0       49.062 1018.987        1
         9.0       38.858 1018.987        1
         9.0       28.576 1018.987        1
         9.0       18.218 1018.987        1
         9.0        7.783 1018.987        1
         9.0      357.271 1018.987        1
         9.0      346.681 1018.987        1
         9.0      336.015 1018.987        1
         9.0      325.272 1018.987        1
         9.0      314.451 1018.987        1
         9.0      303.554 1018.987        1
         9.0      292.580 1018.987        1
         9.0      281.528 1018.986        1
         9.0      270.400 1018.986        1
         9.0      259.194 1018.986        1
         9.0      247.912 1018.986        1
         9.0      236.553 1018.986        1
         9.0      225.116 1018.985        1
         9.0      213.603 1018.985        1
         9.0      202.012 1018.984        1
         9.0      190.345 1018.983        1
         9.0      178.600 1018.983        1
         9.0      166.779 1018.982        1
         9.0      154.880 1018.980        1
         9.0      142.905 1018.979        1
         9.0      130.852 1018.977        1
         9.0      118.723 1018.975        1
         9.0      106.516 1018.973        1
         9.0       94.232 1018.970        1
         9.0       81.872 1018.966        1
         9.0       69.434 1018.962        1
         9.0       56.920 1018.957        1
         9.0       44.328 1018.951        1
         9.0       31.659 1018.944        1
         9.0       18.914 1018.936        1
         9.0        6.091 1018.926        1
         9.0      353.191 1018.915        1
         9.0      340.214 1018.901        1
         9.0      327.161 1018.886        1
         9.0      314.030 1018.868        1
         9.0      300.822 1018.847        1
         9.0      287.538 1018.822        1
         9.0      274.176 1018.794        1
         9.0      260.737 1018.761        1
         9.0      247.221 1018.723        1
         9.0      233.628 1018.679        1
         9.0      219.959 1018.629        1
         9.0      206.212 1018.571        1
         9.0      192.388 1018.504        1
         9.0      178.487 1018.428        1
         9.0      164.509 1018.341        1
         9.0      150.454 1018.242        1
         9.0      136.322 1018.128        1
         9.0      122.113 1017.999        1
         9.0      107.827 1017.853        1
         9.0       93.464 1017.687        1
         9.0       79.025 1017.499        1
         9.0       64.508 1017.287        1
         9.0       49.914 1017.047        1
         9.0       35.243 1016.777        1
         9.0       20.495 1016.474        1
         9.0        5.670 1016.134        1
         9.0      350.768 1015.753        1
         9.0      335.788 1015.326        1
         9.0      320.732 1014.850        1
         9.0      305.599 1014.318        1
         9.0      290.389 1013.727        1
         9.0      275.102 1013.069        1
         9.0      259.738 1012.340        1
         9.0      244.297 1011.531        1
         9.0      228.779 1010.637        1
         9.0      213.184 1009.650        1
         9.0      197.511 1008.561        1
         9.0      181.762 1007.362        1
         9.0      165.936 1006.044        1
         9.0      150.033 1004.598        1
         9.0      134.053 1003.013        1
         9.0      117.995 1001.278        1
         9.0      101.861  999.384        1
         9.0       85.650  997.318        1
         9.0       69.362  995.067        1
         9.0       52.996  992.621        1
         9.0       36.554  989.964        1
         9.0       20.035  987.085        1
         9.0        3.438  983.968        1
         9.0      346.765  980.599        1
         9.0      330.015  976.965        1
         9.0      313.187  973.049        1
         9.0      296.283  968.837        1
         9.0      279.302  964.312        1
         9.0      262.243  959.460        1
         9.0      245.108  954.264        1
         9.0      227.895  948.708        1
         9.0      210.606  942.777        1
         9.0      193.240  936.456        1
         9.0      175.796  929.728        1
         9.0      158.276  922.578        1
         9.0      140.678  914.993        1
         9.0      123.004  906.957        1
         9.0      105.252  898.457        1
         9.0       87.424  889.480        1
         9.0       69.518  880.014        1
         9.0       51.535  870.049        1
         9.0       33.476  859.573        1
         9.0       15.339  848.579        1
         9.0      357.126  837.058        1
         9.0      338.835  825.005        1
         9.0      320.467  812.416        1
         9.0      302.023  799.287        1
         9.0      283.501  785.617        1
         9.0      264.902  771.408        1
         9.0      246.227  756.661        1
         9.0      227.474  741.383        1
         9.0      208.644  725.581        1
         9.0      189.738  709.263        1
         9.0      170.754  692.442        1
         9.0      151.693  675.132        1
         9.0      132.555  657.350        1
         9.0      113.341  639.114        1
         9.0       94.049  620.448        1
         9.0       74.680  601.375        1
         9.0       55.234  581.922        1
         9.0       35.712  562.118        1
         9.0       16.112  541.996        1
         9.0      356.435  521.591        1
         9.0      336.681  500.939        1
         9.0      316.850  480.080        1
         9.0      296.942  459.055        1
         9.0      276.957  437.908        1
         9.0      256.895  416.685        1
         9.0      236.756  395.433        1
         9.0      216.541  374.202        1
         9.0      196.248  353.043        1
         9.0      175.878  332.007        1
         9.0      155.431  311.150        1
         9.0      134.907  290.524        1
         9.0      114.306  270.185        1
         9.0       93.628  250.189        1
         9.0       72.873  230.592        1
         9.0       52.041  211.449        1
         9.0       31.131  192.816        1
         9.0       10.145  174.748        1
         9.0      349.082  157.299        1
         9.0      327.942  140.523        1
         9.0      306.725  124.471        1
         9.0      285.431  109.194        1
         9.0      264.060   94.740        1
         9.0      242.612   81.156        1
         9.0      221.087   68.485        1
         9.0      199.484   56.768        1
         9.0      177.805   46.046        1
         9.0      156.049   36.352        1
         9.0      134.216   27.720        1
         9.0      112.306   20.179        1
         9.0       90.318   13.754        1
         9.0       68.254    8.467        1
         9.0       46.113    4.336        1
         9.0       23.895    1.375        1
         9.0        1.599    0.000        1
        18.0        0.000    0.000        0
         9.0      151.599    0.000        1
         9.0      173.895    1.375        1
         9.0      196.113    4.336        1
         9.0      218.254    8.467        1
         9.0      240.318   13.754        1
         9.0      262.306   20.179        1
         9.0      284.216   27.720        1
         9.0      306.049   36.352        1
         9.0      327.805   46.046        1
         9.0      349.484   56.768        1
         9.0       11.087   68.485        1
         9.0       32.612   81.156        1
         9.0       54.060   94.740        1
         9.0       75.431  109.194        1
         9.0       96.725  124.471        1
         9.0      117.942  140.523        1
         9.0      139.082  157.299        1
         9.0      160.145  174.748        1
         9.0      181.131  192.816        1
         9.0      202.041  211.449        1
         9.0      222.873  230.592        1
         9.0      243.628  250.189        1
         9.0      264.306  270.185        1
         9.0      284.907  290.524        1
         9.0      305.431  311.150        1
         9.0      325.878  332.007        1
         9.0      346.248  353.043        1
         9.0        6.541  374.202        1
         9.0       26.756  395.433        1
         9.0       46.895  416.685        1
         9.0       66.957  437.908        1
         9.0       86.942  459.055        1
         9.0      106.850  480.080        1
         9.0      126.681  500.939        1
         9.0      146.435  521.591        1
         9.0      166.112  541.996        1
         9.0      185.712  562.118        1
         9.0      205.234  581.922        1
         9.0      224.680  601.375        1
         9.0      244.049  620.448        1
         9.0      263.341  639.114        1
         9.0      282.555  657.350        1
         9.0      301.693  675.132        1
         9.0      320.754  692.442        1
         9.0      339.738  709.263        1
         9.0      358.644  725.581        1
         9.0       17.474  741.383        1
         9.0       36.227  756.661        1
         9.0       54.902  771.408        1
         9.0       73.501  785.617        1
         9.0       92.023  799.287        1
         9.0      110.467  812.416        1
         9.0      128.835  825.005        1
         9.0      147.126  837.058        1
         9.0      165.339  848.579        1
         9.0      183.476  859.573        1
         9.0      201.535  870.049        1
         9.0      219.518  880.014        1
         9.0      237.424  889.480        1
         9.0      255.252  898.457        1
         9.0      273.004  906.957        1
         9.0      290.678  914.993        1
         9.0      308.276  922.578        1
         9.0      325.796  929.728        1
         9.0      343.240  936.456        1
         9.0        0.606  942.777        1
         9.0       17.895  948.708        1
         9.0       35.108  954.264        1
         9.0       52.243  959.460        1
         9.0       69.302  964.312        1
         9.0       86.283  968.837        1
         9.0      103.187  973.049        1
         9.0      120.015  976.965        1
         9.0      136.765  980.599        1
         9.0      153.438  983.968        1
         9.0      170.035  987.085        1
         9.0      186.554  989.964        1
         9.0      202.996  992.621        1
         9.0      219.362  995.067        1
         9.0      235.650  997.318        1
         9.0      251.861  999.384        1
         9.0      267.995 1001.278        1
         9.0      284.053 1003.013        1
         9.0      300.033 1004.598        1
         9.0      315.936 1006.044        1
         9.0      331.762 1007.362        1
         9.0      347.511 1008.561        1
         9.0        3.184 1009.650        1
         9.0       18.779 1010.637        1
         9.0       34.297 1011.531        1
         9.0       49.738 1012.340        1
         9.0       65.102 1013.069        1
         9.0       80.389 1013.727        1
         9.0       95.599 1014.318        1
         9.0      110.732 1014.850        1
         9.0      125.788 1015.326        1
         9.0      140.768 1015.753        1
         9.0      155.670 1016.134        1
         9.0      170.495 1016.474        1
         9.0      185.243 1016.777        1
         9.0      199.914 1017.047        1
         9.0      214.508 1017.287        1
         9.0      229.025 1017.499        1
         9.0      243.464 1017.687        1
         9.0      257.827 1017.853        1
         9.0      272.113 1017.999        1
         9.0      286.322 1018.128        1
         9.0      300.454 1018.242        1
         9.0      314.509 1018.341        1
         9.0      328.487 1018.428        1
         9.0      342.388 1018.504        1
         9.0      356.212 1018.571        1
         9.0        9.959 1018.629        1
         9.0       23.628 1018.679        1
         9.0       37.221 1018.723        1
         9.0       50.737 1018.761        1
         9.0       64.176 1018.794        1
         9.0       77.538 1018.822        1
         9.0       90.822 1018.847        1
         9.0      104.030 1018.868        1
         9.0      117.161 1018.886        1
         9.0      130.214 1018.901        1
         9.0      143.191 1018.915        1
         9.0      156.091 1018.926        1
         9.0      168.914 1018.936        1
         9.0      181.659 1018.944        1
         9.0      194.328 1018.951        1
         9.0      206.920 1018.957        1
         9.0      219.434 1018.962        1
         9.0      231.872 1018.966        1
         9.0      244.232 1018.970        1
         9.0      256.516 1018.973        1
         9.0      268.723 1018.975        1
         9.0      280.852 1018.977        1
         9.0      292.905 1018.979        1
         9.0      304.880 1018.980        1
         9.0      316.779 1018.982        1
         9.0      328.600 1018.983        1
         9.0      340.345 1018.983        1
         9.0      352.012 1018.984        1
         9.0        3.603 1018.985        1
         9.0       15.116 1018.985        1
         9.0       26.553 1018.986        1
         9.0       37.912 1018.986        1
         9.0       49.194 1018.986        1
         9.0       60.400 1018.986        1
         9.0       71.528 1018.986        1
         9.0       82.580 1018.987        1
         9.0       93.554 1018.987        1
         9.0      104.451 1018.987        1
         9.0      115.272 1018.987        1
         9.0      126.015 1018.987        1
         9.0      136.681 1018.987        1
         9.0      147.271 1018.987        1
         9.0      157.783 1018.987        1
         9.0      168.218 1018.987        1
         9.0      178.576 1018.987        1
         9.0      188.858 1018.987        1
         9.0      199.062 1018.987        1
         9.0      209.189 1018.987        1
         9.0      219.239 1018.987        1
         9.0      229.213 1018.987        1
         9.0      239.109 1018.987        1
         9.0      248.928 1018.987        1
         9.0      258.670 1018.987        1
         9.0      268.335 1018.987        1
         9.0      277.923 1018.987        1
         9.0      287.434 1018.987        1
         9.0      296.869 1018.987        1
         9.0      306.226 1018.987        1
         9.0      315.506 1018.987        1
         9.0      324.709 1018.987        1
         9.0      333.835 1018.987        1
         9.0      342.884 1018.987        1
         9.0      351.856 1018.987        1
         9.0        0.751 1018.987        1
         9.0        9.569 1018.987        1
         9.0       18.310 1018.987        1
         9.0       26.974 1018.987        1
         9.0       35.561 1018.987        1
         9.0       44.071 1018.987        1
         9.0       52.504 1018.987        1
         9.0       60.860 1018.987        1
         9.0       69.139 1018.987        1
         9.0       77.340 1018.987        1
         9.0       85.465 1018.987        1
         9.0       93.513 1018.987        1
         9.0      101.484 1018.987        1
         9.0      109.378 1018.987        1
         9.0      117.195 1018.987        1
         9.0      124.935 1018.987        1
         9.0      132.597 1018.987        1
         9.0      140.183 1018.987        1
         9.0      147.692 1018.987        1
         9.0      155.124 1018.987        1
         9.0      162.478 1018.987        1
         9.0      169.756 1018.987        1
         9.0      176.957 1018.987        1
         9.0      184.081 1018.987        1
         9.0      191.127 1018.987        1
         9.0      198.097 1018.987        1
         9.0      204.990 1018.987        1
         9.0      211.805 1018.987        1
         9.0      218.544 1018.987        1
         9.0      225.206 1018.987        1
         9.0      231.790 1018.987        1
         9.0      238.298 1018.987        1
         9.0      244.728 1018.987        1
         9.0      251.082 1018.987        1
         9.0      257.359 1018.987        1
         9.0      263.558 1018.987        1
         9.0      269.681 1018.987        1
         9.0      275.726 1018.987        1
         9.0      281.695 1018.987        1
         9.0      287.586 1018.987        1
         9.0      293.401 1018.987        1
         9.0      299.138 1018.987        1
         9.0      304.799 1018.987        1
         9.0      310.382 1018.987        1
         9.0      315.888 1018.987        1
         9.0      321.318 1018.987        1
         9.0      326.670 1018.987        1
         9.0      331.946 1018.987        1
         9.0      337.144 1018.987        1
         9.0      342.265 1018.987        1
         9.0      347.310 1018.987        1
         9.0      352.277 1018.987        1
         9.0      357.168 1018.987        1
         9.0        1.981 1018.987        1
         9.0        6.717 1018.987        1
         9.0       11.376 1018.987        1
         9.0       15.959 1018.987        1
         9.0       20.464 1018.987        1
         9.0       24.892 1018.987        1
         9.0       29.243 1018.987        1
         9.0       33.518 1018.987        1
         9.0       37.715 1018.987        1
         9.0       41.835 1018.987        1
         9.0       45.878 1018.987        1
         9.0       49.844 1018.987        1
         9.0       53.734 1018.987        1
         9.0       57.546 1018.987        1
         9.0       61.281 1018.987        1
         9.0       64.939 1018.987        1
         9.0       68.520 1018.987        1
         9.0       72.024 1018.987        1
         9.0       75.451 1018.987        1
         9.0       78.801 1018.987        1
         9.0       82.074 1018.987        1
         9.0       85.270 1018.987        1
         9.0       88.390 1018.987        1
         9.0       91.432 1018.987        1
         9.0       94.397 1018.987        1
         9.0       97.285 1018.987        1
         9.0      100.096 1018.987        1
         9.0      102.829 1018.987        1
         9.0      105.486 1018.987        1
         9.0      108.066 1018.987        1
         9.0      110.569 1018.987        1
         9.0      112.995 1018.987        1
         9.0      115.344 1018.987        1
         9.0      117.616 1018.987        1
         9.0      119.811 1018.987        1
         9.0      121.929 1018.987        1
         9.0      123.970 1018.987        1
         9.0      125.933 1018.987        1
         9.0      127.820 1018.987        1
         9.0      129.630 1018.987        1
         9.0      131.363 1018.987        1
         9.0      133.019 1018.987        1
         9.0      134.597 1018.987        1
         9.0      136.099 1018.987        1
         9.0      137.524 1018.987        1
         9.0      138.872 1018.987        1
         9.0      140.142 1018.987        1
         9.0      141.336 1018.987        1
         9.0      142.453 1018.987        1
         9.0      143.492 1018.987        1
         9.0      144.455 1018.987        1
         9.0      145.341 1018.987        1
         9.0      146.149 1018.987        1
         9.0      146.881 1018.987        1
         9.0      147.536 1018.987        1
         9.0      148.113 1018.987        1
         9.0      148.614 1018.987        1
         9.0      149.037 1018.987        1
         9.0      149.384 1018.987        1
         9.0      149.653 1018.987        1
         9.0      149.846 1018.987        1
         9.0      149.961 1018.987        1
         9.0      150.000 1018.987        1
         9.0      149.961 1018.987        1
         9.0      149.846 1018.987        1
         9.0      149.653 1018.987        1
         9.0      149.384 1018.987        1
         9.0      149.037 1018.987        1
         9.0      148.614 1018.987        1
         9.0      148.113 1018.987        1
         9.0      147.536 1018.987        1
         9.0      146.881 1018.987        1
         9.0      146.149 1018.987        1
         9.0      145.341 1018.987        1
         9.0      144.455 1018.987        1
         9.0      143.492 1018.987        1
         9.0      142.453 1018.987        1
         9.0      141.336 1018.987        1
         9.0      140.142 1018.987        1
         9.0      138.872 1018.987        1
         9.0      137.524 1018.987        1
         9.0      136.099 1018.987        1
         9.0      134.597 1018.987        1
         9.0      133.019 1018.987        1
         9.0      131.363 1018.987        1
         9.0      129.630 1018.987        1
         9.0      127.820 1018.987        1
         9.0      125.933 1018.987        1
         9.0      123.970 1018.987        1
         9.0      121.929 1018.987        1
         9.0      119.811 1018.987        1
         9.0      117.616 1018.987        1
         9.0      115.344 1018.987        1
         9.0      112.995 1018.987        1
         9.0      110.569 1018.987        1
         9.0      108.066 1018.987        1
         9.0      105.486 1018.987        1
         9.0      102.829 1018.987        1
         9.0      100.096 1018.987        1
         9.0       97.285 1018.987        1
         9.0       94.397 1018.987        1
         9.0       91.432 1018.987        1
         9.0       88.390 1018.987        1
         9.0       85.270 1018.987        1
         9.0       82.074 1018.987        1
         9.0       78.801 1018.987        1
         9.0       75.451 1018.987        1
         9.0       72.024 1018.987        1
         9.0       68.520 1018.987        1
         9.0       64.939 1018.987        1
         9.0       61.281 1018.987        1
         9.0       57.546 1018.987        1
         9.0       53.734 1018.987        1
         9.0       49.844 1018.987        1
         9.0       45.878 1018.987        1
         9.0       41.835 1018.987        1
         9.0       37.715 1018.987        1
         9.0       33.518 1018.987        1
         9.0       29.243 1018.987        1
         9.0       24.892 1018.987        1
         9.0       20.464 1018.987        1
         9.0       15.959 1018.987        1
         9.0       11.376 1018.987        1
         9.0        6.717 1018.987        1
         9.0        1.981 1018.987        1
         9.0      357.168 1018.987        1
         9.0      352.277 1018.987        1
         9.0      347.310 1018.987        1
         9.0      342.265 1018.987        1
         9.0      337.144 1018.987        1
         9.0      331.946 1018.987        1
         9.0      326.670 1018.987        1
         9.0      321.318 1018.987        1
         9.0      315.888 1018.987        1
         9.0      310.382 1018.987        1
         9.0      304.799 1018.987        1
         9.0      299.138 1018.987        1
         9.0      293.401 1018.987        1
         9.0      287.586 1018.987        1
         9.0      281.695 1018.987        1
         9.0      275.726 1018.987        1
         9.0      269.681 1018.987        1
         9.0      263.558 1018.987        1
         9.0      257.359 1018.987        1
         9.0      251.082 1018.987        1
         9.0      244.728 1018.987        1
         9.0      238.298 1018.987        1
         9.0      231.790 1018.987        1
         9.0      225.206 1018.987        1
         9.0      218.544 1018.987        1
         9.0      211.805 1018.987        1
         9.0      204.990 1018.987        1
         9.0      198.097 1018.987        1
         9.0      191.127 1018.987        1
         9.0      184.081 1018.987        1
         9.0      176.957 1018.987        1
         9.0      169.756 1018.987        1
         9.0      162.478 1018.987        1
         9.0      155.124 1018.987        1
         9.0      147.692 1018.987        1
         9.0      140.183 1018.987        1
         9.0      132.597 1018.987        1
         9.0      124.935 1018.987        1
         9.0      117.195 1018.987        1
         9.0      109.378 1018.987        1
         9.0      101.484 1018.987        1
         9.0       93.513 1018.987        1
         9.0       85.465 1018.987        1
         9.0       77.340 1018.987        1
         9.0       69.139 1018.987        1
         9.0       60.860 1018.987        1
         9.0       52.504 1018.987        1
         9.0       44.071 1018.987        1
         9.0       35.561 1018.987        1
         9.0       26.974 1018.987        1
         9.0       18.310 1018.987        1
         9.0        9.569 1018.987        1
         9.0        0.751 1018.987        1
         9.0      351.856 1018.987        1
         9.0      342.884 1018.987        1
         9.0      333.835 1018.987        1
         9.0      324.709 1018.987        1
         9.0      315.506 1018.987        1
         9.0      306.226 1018.987        1
         9.0      296.869 1018.987        1
         9.0      287.434 1018.987        1
         9.0      277.923 1018.987        1
         9.0      268.335 1018.987        1
         9.0      258.670 1018.987        1
         9.0      248.928 1018.987        1
         9.0      239.109 1018.987        1
         9.0      229.213 1018.987        1
         9.0      219.239 1018.987        1
         9.0      209.189 1018.987        1
         9.0      199.062 1018.987        1
         9.0      188.858 1018.987        1
         9.0      178.576 1018.987        1
         9.0      168.218 1018.987        1
         9.0      157.783 1018.987        1
         9.0      147.271 1018.987        1
         9.0      136.681 1018.987        1
         9.0      126.015 1018.987        1
         9.0      115.272 1018.987        1
         9.0      104.451 1018.987        1
         9.0       93.554 1018.987        1
         9.0       82.580 1018.987        1
         9.0       71.528 1018.986        1
         9.0       60.400 1018.986        1
         9.0       49.194 1018.986        1
         9.0       37.912 1018.986        1
         9.0       26.553 1018.986        1
         9.0       15.116 1018.985        1
         9.0        3.603 1018.985        1
         9.0      352.012 1018.984        1
         9.0      340.345 1018.983        1
         9.0      328.600 1018.983        1
         9.0      316.779 1018.982        1
         9.0      304.880 1018.980        1
         9.0      292.905 1018.979        1
         9.0      280.852 1018.977        1
         9.0      268.723 1018.975        1
         9.0      256.516 1018.973        1
         9.0      244.232 1018.970        1
         9.0      231.872 1018.966        1
         9.0      219.434 1018.962        1
         9.0      206.920 1018.957        1
         9.0      194.328 1018.951        1
         9.0      181.659 1018.944        1
         9.0      168.914 1018.936        1
         9.0      156.091 1018.926        1
         9.0      143.191 1018.915        1
         9.0      130.214 1018.901        1
         9.0      117.161 1018.886        1
         9.0      104.030 1018.868        1
         9.0       90.822 1018.847        1
         9.0       77.538 1018.822        1
         9.0       64.176 1018.794        1
         9.0       50.737 1018.761        1
         9.0       37.221 1018.723        1
         9.0       23.628 1018.679        1
         9.0        9.959 1018.629        1
         9.0      356.212 1018.571        1
         9.0      342.388 1018.504        1
         9.0      328.487 1018.428        1
         9.0      314.509 1018.341        1
         9.0      300.454 1018.242        1
         9.0      286.322 1018.128        1
         9.0      272.113 1017.999        1
         9.0      257.827 1017.853        1
         9.0      243.464 1017.687        1
         9.0      229.025 1017.499        1
         9.0      214.508 1017.287        1
         9.0      199.914 1017.047        1
         9.0      185.243 1016.777        1
         9.0      170.495 1016.474        1
         9.0      155.670 1016.134        1
         9.0      140.768 1015.753        1
         9.0      125.788 1015.326        1
         9.0      110.732 1014.850        1
         9.0       95.599 1014.318        1
         9.0       80.389 1013.727        1
         9.0       65.102 1013.069        1
         9.0       49.738 1012.340        1
         9.0       34.297 1011.531        1
         9.0       18.779 1010.637        1
         9.0        3.184 1009.650        1
         9.0      347.511 1008.561        1
         9.0      331.762 1007.362        1
         9.0      315.936 1006.044        1
         9.0      300.033 1004.598        1
         9.0      284.053 1003.013        1
         9.0      267.995 1001.278        1
         9.0      251.861  999.384        1
         9.0      235.650  997.318        1
         9.0      219.362  995.067        1
         9.0      202.996  992.621        1
         9.0      186.554  989.964        1
         9.0      170.035  987.085        1
         9.0      153.438  983.968        1
         9.0      136.765  980.599        1
         9.0      120.015  976.965        1
         9.0      103.187  973.049        1
         9.0       86.283  968.837        1
         9.0       69.302  964.312        1
         9.0       52.243  959.460        1
         9.0       35.108  954.264        1
         9.0       17.895  948.708        1
         9.0        0.606  942.777        1
         9.0      343.240  936.456        1
         9.0      325.796  929.728        1
         9.0      308.276  922.578        1
         9.0      290.678  914.993        1
         9.0      273.004  906.957        1
         9.0      255.252  898.457        1
         9.0      237.424  889.480        1
         9.0      219.518  880.014        1
         9.0      201.535  870.049        1
         9.0      183.476  859.573        1
         9.0      165.339  848.579        1
         9.0      147.126  837.058        1
         9.0      128.835  825.005        1
         9.0      110.467  812.416        1
         9.0       92.023  799.287        1
         9.0       73.501  785.617        1
         9.0       54.902  771.408        1
         9.0       36.227  756.661        1
         9.0       17.474  741.383        1
         9.0      358.644  725.581        1
         9.0      339.738  709.263        1
         9.0      320.754  692.442        1
         9.0      301.693  675.132        1
         9.0      282.555  657.350        1
         9.0      263.341  639.114        1
         9.0      244.049  620.448        1
         9.0      224.680  601.375        1
         9.0      205.234  581.922        1
         9.0      185.712  562.118        1
         9.0      166.112  541.996        1
         9.0      146.435  521.591        1
         9.0      126.681  500.939        1
         9.0      106.850  480.080        1
         9.0       86.942  459.055        1
         9.0       66.957  437.908        1
         9.0       46.895  416.685        1
         9.0       26.756  395.433        1
         9.0        6.541  374.202        1
         9.0      346.248  353.043        1
         9.0      325.878  332.007        1
         9.0      305.431  311.150        1
         9.0      284.907  290.524        1
         9.0      264.306  270.185        1
         9.0      243.628  250.189        1
         9.0      222.873  230.592        1
         9.0      202.041  211.449        1
         9.0      181.131  192.816        1
         9.0      160.145  174.748        1
         9.0      139.082  157.299        1
         9.0      117.942  140.523        1
         9.0       96.725  124.471        1
         9.0       75.431  109.194        1
         9.0       54.060   94.740        1
         9.0       32.612   81.156        1
         9.0       11.087   68.485        1
         9.0      349.484   56.768        1
         9.0      327.805   46.046        1
         9.0      306.049   36.352        1
         9.0      284.216   27.720        1
         9.0      262.306   20.179        1
         9.0      240.318   13.754        1
         9.0      218.254    8.467        1
         9.0      196.113    4.336        1
         9.0      173.895    1.375        1
         9.0      151.599    0.000        1
        18.0        0.000    0.000        0
         9.0       61.599    0.000        1
         9.0       83.895    1.375        1
         9.0      106.113    4.336        1
         9.0      128.254    8.467        1
         9.0      150.318   13.754        1
         9.0      172.306   20.179        1
         9.0      194.216   27.720        1
         9.0      216.049   36.352        1
         9.0      237.805   46.046        1
         9.0      259.484   56.768        1
         9.0      281.087   68.485        1
         9.0      302.612   81.156        1
         9.0      324.060   94.740        1
         9.0      345.431  109.194        1
         9.0        6.725  124.471        1
         9.0       27.942  140.523        1
         9.0       49.082  157.299        1
         9.0       70.145  174.748        1
         9.0       91.131  192.816        1
         9.0      112.041  211.449        1
         9.0      132.873  230.592        1
         9.0      153.628  250.189        1
         9.0      174.306  270.185        1
         9.0      194.907  290.524        1
         9.0      215.431  311.150        1
         9.0      235.878  332.007        1
         9.0      256.248  353.043        1
         9.0      276.541  374.202        1
         9.0      296.756  395.433        1
         9.0      316.895  416.685        1
         9.0      336.957  437.908        1
         9.0      356.942  459.055        1
         9.0       16.850  480.080        1
         9.0       36.681  500.939        1
         9.0       56.435  521.591        1
         9.0       76.112  541.996        1
         9.0       95.712  562.118        1
         9.0      115.234  581.922        1
         9.0      134.680  601.375        1
         9.0      154.049  620.448        1
         9.0      173.341  639.114        1
         9.0      192.555  657.350        1
         9.0      211.693  675.132        1
         9.0      230.754  692.442        1
         9.0      249.738  709.263        1
         9.0      268.644  725.581        1
         9.0      287.474  741.383        1
         9.0      306.227  756.661        1
         9.0      324.902  771.408        1
         9.0      343.501  785.617        1
         9.0        2.023  799.287        1
         9.0       20.467  812.416        1
         9.0       38.835  825.005        1
         9.0       57.126  837.058        1
         9.0       75.339  848.579        1
         9.0       93.476  859.573        1
         9.0      111.535  870.049        1
         9.0      129.518  880.014        1
         9.0      147.424  889.480        1
         9.0      165.252  898.457        1
         9.0      183.004  906.957        1
         9.0      200.678  914.993        1
         9.0      218.276  922.578        1
         9.0      235.796  929.728        1
         9.0      253.240  936.456        1
         9.0      270.606  942.777        1
         9.0      287.895  948.708        1
         9.0      305.108  954.264        1
         9.0      322.243  959.460        1
         9.0      339.302  964.312        1
         9.0      356.283  968.837        1
         9.0       13.187  973.049        1
         9.0       30.015  976.965        1
         9.0       46.765  980.599        1
         9.0       63.438  983.968        1
         9.0       80.035  987.085        1
         9.0       96.554  989.964        1
         9.0      112.996  992.621        1
         9.0      129.362  995.067        1
         9.0      145.650  997.318        1
         9.0      161.861  999.384        1
         9.0      177.995 1001.278        1
         9.0      194.053 1003.013        1
         9.0      210.033 1004.598        1
         9.0      225.936 1006.044        1
         9.0      241.762 1007.362        1
         9.0      257.511 1008.561        1
         9.0      273.184 1009.650        1
         9.0      288.779 1010.637        1
         9.0      304.297 1011.531        1
         9.0      319.738 1012.340        1
         9.0      335.102 1013.069        1
         9.0      350.389 1013.727        1
         9.0        5.599 1014.318        1
         9.0       20.732 1014.850        1
         9.0       35.788 1015.326        1
         9.0       50.768 1015.753        1
         9.0       65.670 1016.134        1
         9.0       80.495 1016.474        1
         9.0       95.243 1016.777        1
         9.0      109.914 1017.047        1
         9.0      124.508 1017.287        1
         9.0      139.025 1017.499        1
         9.0      153.464 1017.687        1
         9.0      167.827 1017.853        1
         9.0      182.113 1017.999        1
         9.0      196.322 1018.128        1
         9.0      210.454 1018.242        1
         9.0      224.509 1018.341        1
         9.0      238.487 1018.428        1
         9.0      252.388 1018.504        1
         9.0      266.212 1018.571        1
         9.0      279.959 1018.629        1
         9.0      293.628 1018.679        1
         9.0      307.221 1018.723        1
         9.0      320.737 1018.761        1
         9.0      334.176 1018.794        1
         9.0      347.538 1018.822        1
         9.0        0.822 1018.847        1
         9.0       14.030 1018.868        1
         9.0       27.161 1018.886        1
         9.0       40.214 1018.901        1
         9.0       53.191 1018.915        1
         9.0       66.091 1018.926        1
         9.0       78.914 1018.936        1
         9.0       91.659 1018.944        1
         9.0      104.328 1018.951        1
         9.0      116.920 1018.957        1
         9.0      129.434 1018.962        1
         9.0      141.872 1018.966        1
         9.0      154.232 1018.970        1
         9.0      166.516 1018.973        1
         9.0      178.723 1018.975        1
         9.0      190.852 1018.977        1
         9.0      202.905 1018.979        1
         9.0      214.880 1018.980        1
         9.0      226.779 1018.982        1
         9.0      238.600 1018.983        1
         9.0      250.345 1018.983        1
         9.0      262.012 1018.984        1
         9.0      273.603 1018.985        1
         9.0      285.116 1018.985        1
         9.0      296.553 1018.986        1
         9.0      307.912 1018.986        1
         9.0      319.194 1018.986        1
         9.0      330.400 1018.986        1
         9.0      341.528 1018.986        1
         9.0      352.580 1018.987        1
         9.0        3.554 1018.987        1
         9.0       14.451 1018.987        1
         9.0       25.272 1018.987        1
         9.0       36.015 1018.987        1
         9.0       46.681 1018.987        1
         9.0       57.271 1018.987        1
         9.0       67.783 1018.987        1
         9.0       78.218 1018.987        1
         9.0       88.576 1018.987        1
         9.0       98.858 1018.987        1
         9.0      109.062 1018.987        1
         9.0      119.189 1018.987        1
         9.0      129.239 1018.987        1
         9.0      139.213 1018.987        1
         9.0      149.109 1018.987        1
         9.0      158.928 1018.987        1
         9.0      168.670 1018.987        1
         9.0      178.335 1018.987        1
         9.0      187.923 1018.987        1
         9.0      197.434 1018.987        1
         9.0      206.869 1018.987        1
         9.0      216.226 1018.987        1
         9.0      225.506 1018.987        1
         9.0      234.709 1018.987        1
         9.0      243.835 1018.987        1
         9.0      252.884 1018.987        1
         9.0      261.856 1018.987        1
         9.0      270.751 1018.987        1
         9.0      279.569 1018.987        1
         9.0      288.310 1018.987        1
         9.0      296.974 1018.987        1
         9.0      305.561 1018.987        1
         9.0      314.071 1018.987        1
         9.0      322.504 1018.987        1
         9.0      330.860 1018.987        1
         9.0      339.139 1018.987        1
         9.0      347.340 1018.987        1
         9.0      355.465 1018.987        1
         9.0        3.513 1018.987        1
         9.0       11.484 1018.987        1
         9.0       19.378 1018.987        1
         9.0       27.195 1018.987        1
         9.0       34.935 1018.987        1
         9.0       42.597 1018.987        1
         9.0       50.183 1018.987        1
         9.0       57.692 1018.987        1
         9.0       65.124 1018.987        1
         9.0       72.478 1018.987        1
         9.0       79.756 1018.987        1
         9.0       86.957 1018.987        1
         9.0       94.081 1018.987        1
         9.0      101.127 1018.987        1
         9.0      108.097 1018.987        1
         9.0      114.990 1018.987        1
         9.0      121.805 1018.987        1
         9.0      128.544 1018.987        1
         9.0      135.206 1018.987        1
         9.0      141.790 1018.987        1
         9.0      148.298 1018.987        1
         9.0      154.728 1018.987        1
         9.0      161.082 1018.987        1
         9.0      167.359 1018.987        1
         9.0      173.558 1018.987        1
         9.0      179.681 1018.987        1
         9.0      185.726 1018.987        1
         9.0      191.695 1018.987        1
         9.0      197.586 1018.987        1
         9.0      203.401 1018.987        1
         9.0      209.138 1018.987        1
         9.0      214.799 1018.987        1
         9.0      220.382 1018.987        1
         9.0      225.888 1018.987        1
         9.0      231.318 1018.987        1
         9.0      236.670 1018.987        1
         9.0      241.946 1018.987        1
         9.0      247.144 1018.987        1
         9.0      252.265 1018.987        1
         9.0      257.310 1018.987        1
         9.0      262.277 1018.987        1
         9.0      267.168 1018.987        1
         9.0      271.981 1018.987        1
         9.0      276.717 1018.987        1
         9.0      281.376 1018.987        1
         9.0      285.959 1018.987        1
         9.0      290.464 1018.987        1
         9.0      294.892 1018.987        1
         9.0      299.243 1018.987        1
         9.0      303.518 1018.987        1
         9.0      307.715 1018.987        1
         9.0      311.835 1018.987        1
         9.0      315.878 1018.987        1
         9.0      319.844 1018.987        1
         9.0      323.734 1018.987        1
         9.0      327.546 1018.987        1
         9.0      331.281 1018.987        1
         9.0      334.939 1018.987        1
         9.0      338.520 1018.987        1
         9.0      342.024 1018.987        1
         9.0      345.451 1018.987        1
         9.0      348.801 1018.987        1
         9.0      352.074 1018.987        1
         9.0      355.270 1018.987        1
         9.0      358.390 1018.987        1
         9.0        1.432 1018.987        1
         9.0        4.397 1018.987        1
         9.0        7.285 1018.987        1
         9.0       10.096 1018.987        1
         9.0       12.829 1018.987        1
         9.0       15.486 1018.987        1
         9.0       18.066 1018.987        1
         9.0       20.569 1018.987        1
         9.0       22.995 1018.987        1
         9.0       25.344 1018.987        1
         9.0       27.616 1018.987        1
         9.0       29.811 1018.987        1
         9.0       31.929 1018.987        1
         9.0       33.970 1018.987        1
         9.0       35.933 1018.987        1
         9.0       37.820 1018.987        1
         9.0       39.630 1018.987        1
         9.0       41.363 1018.987        1
         9.0       43.019 1018.987        1
         9.0       44.597 1018.987        1
         9.0       46.099 1018.987        1
         9.0       47.524 1018.987        1
         9.0       48.872 1018.987        1
         9.0       50.142 1018.987        1
         9.0       51.336 1018.987        1
         9.0       52.453 1018.987        1
         9.0       53.492 1018.987        1
         9.0       54.455 1018.987        1
         9.0       55.341 1018.987        1
         9.0       56.149 1018.987        1
         9.0       56.881 1018.987        1
         9.0       57.536 1018.987        1
         9.0       58.113 1018.987        1
         9.0       58.614 1018.987        1
         9.0       59.037 1018.987        1
         9.0       59.384 1018.987        1
         9.0       59.653 1018.987        1
         9.0       59.846 1018.987        1
         9.0       59.961 1018.987        1
         9.0       60.000 1018.987        1
         9.0       59.961 1018.987        1
         9.0       59.846 1018.987        1
         9.0       59.653 1018.987        1
         9.0       59.384 1018.987        1
         9.0       59.037 1018.987        1
         9.0       58.614 1018.987        1
         9.0       58.113 1018.987        1
         9.0       57.536 1018.987        1
         9.0       56.881 1018.987        1
         9.0       56.149 1018.987        1
         9.0       55.341 1018.987        1
         9.0       54.455 1018.987        1
         9.0       53.492 1018.987        1
         9.0       52.453 1018.987        1
         9.0       51.336 1018.987        1
         9.0       50.142 1018.987        1
         9.0       48.872 1018.987        1
         9.0       47.524 1018.987        1
         9.0       46.099 1018.987        1
         9.0       44.597 1018.987        1
         9.0       43.019 1018.987        1
         9.0       41.363 1018.987        1
         9.0       39.630 1018.987        1
         9.0       37.820 1018.987        1
         9.0       35.933 1018.987        1
         9.0       33.970 1018.987        1
         9.0       31.929 1018.987        1
         9.0       29.811 1018.987        1
         9.0       27.616 1018.987        1
         9.0       25.344 1018.987        1
         9.0       22.995 1018.987        1
         9.0       20.569 1018.987        1
         9.0       18.066 1018.987        1
         9.0       15.486 1018.987        1
         9.0       12.829 1018.987        1
         9.0       10.096 1018.987        1
         9.0        7.285 1018.987        1
         9.0        4.397 1018.987        1
         9.0        1.432 1018.987        1
         9.0      358.390 1018.987        1
         9.0      355.270 1018.987        1
         9.0      352.074 1018.987        1
         9.0      348.801 1018.987        1
         9.0      345.451 1018.987        1
         9.0      342.024 1018.987        1
         9.0      338.520 1018.987        1
         9.0      334.939 1018.987        1
         9.0      331.281 1018.987        1
         9.0      327.546 1018.987        1
         9.0      323.734 1018.987        1
         9.0      319.844 1018.987        1
         9.0      315.878 1018.987        1
         9.0      311.835 1018.987        1
         9.0      307.715 1018.987        1
         9.0      303.518 1018.987        1
         9.0      299.243 1018.987        1
         9.0      294.892 1018.987        1
         9.0      290.464 1018.987        1
         9.0      285.959 1018.987        1
         9.0      281.376 1018.987        1
         9.0      276.717 1018.987        1
         9.0      271.981 1018.987        1
         9.0      267.168 1018.987        1
         9.0      262.277 1018.987        1
         9.0      257.310 1018.987        1
         9.0      252.265 1018.987        1
         9.0      247.144 1018.987        1
         9.0      241.946 1018.987        1
         9.0      236.670 1018.987        1
         9.0      231.318 1018.987        1
         9.0      225.888 1018.987        1
         9.0      220.382 1018.987        1
         9.0      214.799 1018.987        1
         9.0      209.138 1018.987        1
         9.0      203.401 1018.987        1
         9.0      197.586 1018.987        1
         9.0      191.695 1018.987        1
         9.0      185.726 1018.987        1
         9.0      179.681 1018.987        1
         9.0      173.558 1018.987        1
         9.0      167.359 1018.987        1
         9.0      161.082 1018.987        1
         9.0      154.728 1018.987        1
         9.0      148.298 1018.987        1
         9.0      141.790 1018.987        1
         9.0      135.206 1018.987        1
         9.0      128.544 1018.987        1
         9.0      121.805 1018.987        1
         9.0      114.990 1018.987        1
         9.0      108.097 1018.987        1
         9.0      101.127 1018.987        1
         9.0       94.081 1018.987        1
         9.0       86.957 1018.987        1
         9.0       79.756 1018.987        1
         9.0       72.478 1018.987        1
         9.0       65.124 1018.987        1
         9.0       57.692 1018.987        1
         9.0       50.183 1018.987        1
         9.0       42.597 1018.987        1
         9.0       34.935 1018.987        1
         9.0       27.195 1018.987        1
         9.0       19.378 1018.987        1
         9.0       11.484 1018.987        1
         9.0        3.513 1018.987        1
         9.0      355.465 1018.987        1
         9.0      347.340 1018.987        1
         9.0      339.139 1018.987        1
         9.0      330.860 1018.987        1
         9.0      322.504 1018.987        1
         9.0      314.071 1018.987        1
         9.0      305.561 1018.987        1
         9.0      296.974 1018.987        1
         9.0      288.310 1018.987        1
         9.0      279.569 1018.987        1
         9.0      270.751 1018.987        1
         9.0      261.856 1018.987        1
         9.0      252.884 1018.987        1
         9.0      243.835 1018.987        1
         9.0      234.709 1018.987        1
         9.0      225.506 1018.987        1
         9.0      216.226 1018.987        1
         9.0      206.869 1018.987        1
         9.0      197.434 1018.987        1
         9.0      187.923 1018.987        1
         9.0      178.335 1018.987        1
         9.0      168.670 1018.987        1
         9.0      158.928 1018.987        1
         9.0      149.109 1018.987        1
         9.0      139.213 1018.987        1
         9.0      129.239 1018.987        1
         9.0      119.189 1018.987        1
         9.0      109.062 1018.987        1
         9.0       98.858 1018.987        1
         9.0       88.576 1018.987        1
         9.0       78.218 1018.987        1
         9.0       67.783 1018.987        1
         9.0       57.271 1018.987        1
         9.0       46.681 1018.987        1
         9.0       36.015 1018.987        1
         9.0       25.272 1018.987        1
         9.0       14.451 1018.987        1
         9.0        3.554 1018.987        1
         9.0      352.580 1018.987        1
         9.0      341.528 1018.986        1
         9.0      330.400 1018.986        1
         9.0      319.194 1018.986        1
         9.0      307.912 1018.986        1
         9.0      296.553 1018.986        1
         9.0      285.116 1018.985        1
         9.0      273.603 1018.985        1
         9.0      262.012 1018.984        1
         9.0      250.345 1018.983        1
         9.0      238.600 1018.983        1
         9.0      226.779 1018.982        1
         9.0      214.880 1018.980        1
         9.0      202.905 1018.979        1
         9.0      190.852 1018.977        1
         9.0      178.723 1018.975        1
         9.0      166.516 1018.973        1
         9.0      154.232 1018.970        1
         9.0      141.872 1018.966        1
         9.0      129.434 1018.962        1
         9.0      116.920 1018.957        1
         9.0      104.328 1018.951        1
         9.0       91.659 1018.944        1
         9.0       78.914 1018.936        1
         9.0       66.091 1018.926        1
         9.0       53.191 1018.915        1
         9.0       40.214 1018.901        1
         9.0       27.161 1018.886        1
         9.0       14.030 1018.868        1
         9.0        0.822 1018.847        1
         9.0      347.538 1018.822        1
         9.0      334.176 1018.794        1
         9.0      320.737 1018.761        1
         9.0      307.221 1018.723        1
         9.0      293.628 1018.679        1
         9.0      279.959 1018.629        1
         9.0      266.212 1018.571        1
         9.0      252.388 1018.504        1
         9.0      238.487 1018.428        1
         9.0      224.509 1018.341        1
         9.0      210.454 1018.242        1
         9.0      196.322 1018.128        1
         9.0      182.113 1017.999        1
         9.0      167.827 1017.853        1
         9.0      153.464 1017.687        1
         9.0      139.025 1017.499        1
         9.0      124.508 1017.287        1
         9.0      109.914 1017.047        1
         9.0       95.243 1016.777        1
         9.0       80.495 1016.474        1
         9.0       65.670 1016.134        1
         9.0       50.768 1015.753        1
         9.0       35.788 1015.326        1
         9.0       20.732 1014.850        1
         9.0        5.599 1014.318        1
         9.0      350.389 1013.727        1
         9.0      335.102 1013.069        1
         9.0      319.738 1012.340        1
         9.0      304.297 1011.531        1
         9.0      288.779 1010.637        1
         9.0      273.184 1009.650        1
         9.0      257.511 1008.561        1
         9.0      241.762 1007.362        1
         9.0      225.936 1006.044        1
         9.0      210.033 1004.598        1
         9.0      194.053 1003.013        1
         9.0      177.995 1001.278        1
         9.0      161.861  999.384        1
         9.0      145.650  997.318        1
         9.0      129.362  995.067        1
         9.0      112.996  992.621        1
         9.0       96.554  989.964        1
         9.0       80.035  987.085        1
         9.0       63.438  983.968        1
         9.0       46.765  980.599        1
         9.0       30.015  976.965        1
         9.0       13.187  973.049        1
         9.0      356.283  968.837        1
         9.0      339.302  964.312        1
         9.0      322.243  959.460        1
         9.0      305.108  954.264        1
         9.0      287.895  948.708        1
         9.0      270.606  942.777        1
         9.0      253.240  936.456        1
         9.0      235.796  929.728        1
         9.0      218.276  922.578        1
         9.0      200.678  914.993        1
         9.0      183.004  906.957        1
         9.0      165.252  898.457        1
         9.0      147.424  889.480        1
         9.0      129.518  880.014        1
         9.0      111.535  870.049        1
         9.0       93.476  859.573        1
         9.0       75.339  848.579        1
         9.0       57.126  837.058        1
         9.0       38.835  825.005        1
         9.0       20.467  812.416        1
         9.0        2.023  799.287        1
         9.0      343.501  785.617        1
         9.0      324.902  771.408        1
         9.0      306.227  756.661        1
         9.0      287.474  741.383        1
         9.0      268.644  725.581        1
         9.0      249.738  709.263        1
         9.0      230.754  692.442        1
         9.0      211.693  675.132        1
         9.0      192.555  657.350        1
         9.0      173.341  639.114        1
         9.0      154.049  620.448        1
         9.0      134.680  601.375        1
         9.0      115.234  581.922        1
         9.0       95.712  562.118        1
         9.0       76.112  541.996        1
         9.0       56.435  521.591        1
         9.0       36.681  500.939        1
         9.0       16.850  480.080        1
         9.0      356.942  459.055        1
         9.0      336.957  437.908        1
         9.0      316.895  416.685        1
         9.0      296.756  395.433        1
         9.0      276.541  374.202        1
         9.0      256.248  353.043        1
         9.0      235.878  332.007        1
         9.0      215.431  311.150        1
         9.0      194.907  290.524        1
         9.0      174.306  270.185        1
         9.0      153.628  250.189        1
         9.0      132.873  230.592        1
         9.0      112.041  211.449        1
         9.0       91.131  192.816        1
         9.0       70.145  174.748        1
         9.0       49.082  157.299        1
         9.0       27.942  140.523        1
         9.0        6.725  124.471        1
         9.0      345.431  109.194        1
         9.0      324.060   94.740        1
         9.0      302.612   81.156        1
         9.0      281.087   68.485        1
         9.0      259.484   56.768        1
         9.0      237.805   46.046        1
         9.0      216.049   36.352        1
         9.0      194.216   27.720        1
         9.0      172.306   20.179        1
         9.0      150.318   13.754        1
         9.0      128.254    8.467        1
         9.0      106.113    4.336        1
         9.0       83.895    1.375        1
         9.0       61.599    0.000        1
        18.0        0.000    0.000        0
         9.0      151.599    0.000        1
         9.0      173.895    1.375        1
         9.0      196.113    4.336        1
         9.0      218.254    8.467        1
         9.0      240.318   13.754        1
         9.0      262.306   20.179        1
         9.0      284.216   27.720        1
         9.0      306.049   36.352        1
         9.0      327.805   46.046        1
         9.0      349.484   56.768        1
         9.0       11.087   68.485        1
         9.0       32.612   81.156        1
         9.0       54.060   94.740        1
         9.0       75.431  109.194        1
         9.0       96.725  124.471        1
         9.0      117.942  140.523        1
         9.0      139.082  157.299        1
         9.0      160.145  174.748        1
         9.0      181.131  192.816        1
         9.0      202.041  211.449        1
         9.0      222.873  230.592        1
         9.0      243.628  250.189        1
         9.0      264.306  270.185        1
         9.0      284.907  290.524        1
         9.0      305.431  311.150        1
         9.0      325.878  332.007        1
         9.0      346.248  353.043        1
         9.0        6.541  374.202        1
         9.0       26.756  395.433        1
         9.0       46.895  416.685        1
         9.0       66.957  437.908        1
         9.0       86.942  459.055        1
         9.0      106.850  480.080        1
         9.0      126.681  500.939        1
         9.0      146.435  521.591        1
         9.0      166.112  541.996        1
         9.0      185.712  562.118        1
         9.0      205.234  581.922        1
         9.0      224.680  601.375        1
         9.0      244.049  620.448        1
         9.0      263.341  639.114        1
         9.0      282.555  657.350        1
         9.0      301.693  675.132        1
         9.0      320.754  692.442        1
         9.0      339.738  709.263        1
         9.0      358.644  725.581        1
         9.0       17.474  741.383        1
         9.0       36.227  756.661        1
         9.0       54.902  771.408        1
         9.0       73.501  785.617        1
         9.0       92.023  799.287        1
         9.0      110.467  812.416        1
         9.0      128.835  825.005        1
         9.0      147.126  837.058        1
         9.0      165.339  848.579        1
         9.0      183.476  859.573        1
         9.0      201.535  870.049        1
         9.0      219.518  880.014        1
         9.0      237.424  889.480        1
         9.0      255.252  898.457        1
         9.0      273.004  906.957        1
         9.0      290.678  914.993        1
         9.0      308.276  922.578        1
         9.0      325.796  929.728        1
         9.0      343.240  936.456        1
         9.0        0.606  942.777        1
         9.0       17.895  948.708        1
         9.0       35.108  954.264        1
         9.0       52.243  959.460        1
         9.0       69.302  964.312        1
         9.0       86.283  968.837        1
         9.0      103.187  973.049        1
         9.0      120.015  976.965        1
         9.0      136.765  980.599        1
         9.0      153.438  983.968        1
         9.0      170.035  987.085        1
         9.0      186.554  989.964        1
         9.0      202.996  992.621        1
         9.0      219.362  995.067        1
         9.0      235.650  997.318        1
         9.0      251.861  999.384        1
         9.0      267.995 1001.278        1
         9.0      284.053 1003.013        1
         9.0      300.033 1004.598        1
         9.0      315.936 1006.044        1
         9.0      331.762 1007.362        1
         9.0      347.511 1008.561        1
         9.0        3.184 1009.650        1
         9.0       18.779 1010.637        1
         9.0       34.297 1011.531        1
         9.0       49.738 1012.340        1
         9.0       65.102 1013.069        1
         9.0       80.389 1013.727        1
         9.0       95.599 1014.318        1
         9.0      110.732 1014.850        1
         9.0      125.788 1015.326        1
         9.0      140.768 1015.753        1
         9.0      155.670 1016.134        1
         9.0      170.495 1016.474        1
         9.0      185.243 1016.777        1
         9.0      199.914 1017.047        1
         9.0      214.508 1017.287        1
         9.0      229.025 1017.499        1
         9.0      243.464 1017.687        1
         9.0      257.827 1017.853        1
         9.0      272.113 1017.999        1
         9.0      286.322 1018.128        1
         9.0      300.454 1018.242        1
         9.0      314.509 1018.341        1
         9.0      328.487 1018.428        1
         9.0      342.388 1018.504        1
         9.0      356.212 1018.571        1
         9.0        9.959 1018.629        1
         9.0       23.628 1018.679        1
         9.0       37.221 1018.723        1
         9.0       50.737 1018.761        1
         9.0       64.176 1018.794        1
         9.0       77.538 1018.822        1
         9.0       90.822 1018.847        1
         9.0      104.030 1018.868        1
         9.0      117.161 1018.886        1
         9.0      130.214 1018.901        1
         9.0      143.191 1018.915        1
         9.0      156.091 1018.926        1
         9.0      168.914 1018.936        1
         9.0      181.659 1018.944        1
         9.0      194.328 1018.951        1
         9.0      206.920 1018.957        1
         9.0      219.434 1018.962        1
         9.0      231.872 1018.966        1
         9.0      244.232 1018.970        1
         9.0      256.516 1018.973        1
         9.0      268.723 1018.975        1
         9.0      280.852 1018.977        1
         9.0      292.905 1018.979        1
         9.0      304.880 1018.980        1
         9.0      316.779 1018.982        1
         9.0      328.600 1018.983        1
         9.0      340.345 1018.983        1
         9.0      352.012 1018.984        1
         9.0        3.603 1018.985        1
         9.0       15.116 1018.985        1
         9.0       26.553 1018.986        1
         9.0       37.912 1018.986        1
         9.0       49.194 1018.986        1
         9.0       60.400 1018.986        1
         9.0       71.528 1018.986        1
         9.0       82.580 1018.987        1
         9.0       93.554 1018.987        1
         9.0      104.451 1018.987        1
         9.0      115.272 1018.987        1
         9.0      126.015 1018.987        1
         9.0      136.681 1018.987        1
         9.0      147.271 1018.987        1
         9.0      157.783 1018.987        1
         9.0      168.218 1018.987        1
         9.0      178.576 1018.987        1
         9.0      188.858 1018.987        1
         9.0      199.062 1018.987        1
         9.0      209.189 1018.987        1
         9.0      219.239 1018.987        1
         9.0      229.213 1018.987        1
         9.0      239.109 1018.987        1
         9.0      248.928 1018.987        1
         9.0      258.670 1018.987        1
         9.0      268.335 1018.987        1
         9.0      277.923 1018.987        1
         9.0      287.434 1018.987        1
         9.0      296.869 1018.987        1
         9.0      306.226 1018.987        1
         9.0      315.506 1018.987        1
         9.0      324.709 1018.987        1
         9.0      333.835 1018.987        1
         9.0      342.884 1018.987        1
         9.0      351.856 1018.987        1
         9.0        0.751 1018.987        1
         9.0        9.569 1018.987        1
         9.0       18.310 1018.987        1
         9.0       26.974 1018.987        1
         9.0       35.561 1018.987        1
         9.0       44.071 1018.987        1
         9.0       52.504 1018.987        1
         9.0       60.860 1018.987        1
         9.0       69.139 1018.987        1
         9.0       77.340 1018.987        1
         9.0       85.465 1018.987        1
         9.0       93.513 1018.987        1
         9.0      101.484 1018.987        1
         9.0      109.378 1018.987        1
         9.0      117.195 1018.987        1
         9.0      124.935 1018.987        1
         9.0      132.597 1018.987        1
         9.0      140.183 1018.987        1
         9.0      147.692 1018.987        1
         9.0      155.124 1018.987        1
         9.0      162.478 1018.987        1
         9.0      169.756 1018.987        1
         9.0      176.957 1018.987        1
         9.0      184.081 1018.987        1
         9.0      191.127 1018.987        1
         9.0      198.097 1018.987        1
         9.0      204.990 1018.987        1
         9.0      211.805 1018.987        1
         9.0      218.544 1018.987        1
         9.0      225.206 1018.987        1
         9.0      231.790 1018.987        1
         9.0      238.298 1018.987        1
         9.0      244.728 1018.987        1
         9.0      251.082 1018.987        1
         9.0      257.359 1018.987        1
         9.0      263.558 1018.987        1
         9.0      269.681 1018.987        1
         9.0      275.726 1018.987        1
         9.0      281.695 1018.987        1
         9.0      287.586 1018.987        1
         9.0      293.401 1018.987        1
         9.0      299.138 1018.987        1
         9.0      304.799 1018.987        1
         9.0      310.382 1018.987        1
         9.0      315.888 1018.987        1
         9.0      321.318 1018.987        1
         9.0      326.670 1018.987        1
         9.0      331.946 1018.987        1
         9.0      337.144 1018.987        1
         9.0      342.265 1018.987        1
         9.0      347.310 1018.987        1
         9.0      352.277 1018.987        1
         9.0      357.168 1018.987        1
         9.0        1.981 1018.987        1
         9.0        6.717 1018.987        1
         9.0       11.376 1018.987        1
         9.0       15.959 1018.987        1
         9.0       20.464 1018.987        1
         9.0       24.892 1018.987        1
         9.0       29.243 1018.987        1
         9.0       33.518 1018.987        1
         9.0       37.715 1018.987        1
         9.0       41.835 1018.987        1
         9.0       45.878 1018.987        1
         9.0       49.844 1018.987        1
         9.0       53.734 1018.987        1
         9.0       57.546 1018.987        1
         9.0       61.281 1018.987        1
         9.0       64.939 1018.987        1
         9.0       68.520 1018.987        1
         9.0       72.024 1018.987        1
         9.0       75.451 1018.987        1
         9.0       78.801 1018.987        1
         9.0       82.074 1018.987        1
         9.0       85.270 1018.987        1
         9.0       88.390 1018.987        1
         9.0       91.432 1018.987        1
         9.0       94.397 1018.987        1
         9.0       97.285 1018.987        1
         9.0      100.096 1018.987        1
         9.0      102.829 1018.987        1
         9.0      105.486 1018.987        1
         9.0      108.066 1018.987        1
         9.0      110.569 1018.987        1
         9.0      112.995 1018.987        1
         9.0      115.344 1018.987        1
         9.0      117.616 1018.987        1
         9.0      119.811 1018.987        1
         9.0      121.929 1018.987        1
         9.0      123.970 1018.987        1
         9.0      125.933 1018.987        1
         9.0      127.820 1018.987        1
         9.0      129.630 1018.987        1
         9.0      131.363 1018.987        1
         9.0      133.019 1018.987        1
         9.0      134.597 1018.987        1
         9.0      136.099 1018.987        1
         9.0      137.524 1018.987        1
         9.0      138.872 1018.987        1
         9.0      140.142 1018.987        1
         9.0      141.336 1018.987        1
         9.0      142.453 1018.987        1
         9.0      143.492 1018.987        1
         9.0      144.455 1018.987        1
         9.0      145.341 1018.987        1
         9.0      146.149 1018.987        1
         9.0      146.881 1018.987        1
         9.0      147.536 1018.987        1
         9.0      148.113 1018.987        1
         9.0      148.614 1018.987        1
         9.0      149.037 1018.987        1
         9.0      149.384 1018.987        1
         9.0      149.653 1018.987        1
         9.0      149.846 1018.987        1
         9.0      149.961 1018.987        1
         9.0      150.000 1018.987        1
         9.0      149.961 1018.987        1
         9.0      149.846 1018.987        1
         9.0      149.653 1018.987        1
         9.0      149.384 1018.987        1
         9.0      149.037 1018.987        1
         9.0      148.614 1018.987        1
         9.0      148.113 1018.987        1
         9.0      147.536 1018.987        1
         9.0      146.881 1018.987        1
         9.0      146.149 1018.987        1
         9.0      145.341 1018.987        1
         9.0      144.455 1018.987        1
         9.0      143.492 1018.987        1
         9.0      142.453 1018.987        1
         9.0      141.336 1018.987        1
         9.0      140.142 1018.987        1
         9.0      138.872 1018.987        1
         9.0      137.524 1018.987        1
         9.0      136.099 1018.987        1
         9.0      134.597 1018.987        1
         9.0      133.019 1018.987        1
         9.0      131.363 1018.987        1
         9.0      129.630 1018.987        1
         9.0      127.820 1018.987        1
         9.0      125.933 1018.987        1
         9.0      123.970 1018.987        1
         9.0      121.929 1018.987        1
         9.0      119.811 1018.987        1
         9.0      117.616 1018.987        1
         9.0      115.344 1018.987        1
         9.0      112.995 1018.987        1
         9.0      110.569 1018.987        1
         9.0      108.066 1018.987        1
         9.0      105.486 1018.987        1
         9.0      102.829 1018.987        1
         9.0      100.096 1018.987        1
         9.0       97.285 1018.987        1
         9.0       94.397 1018.987        1
         9.0       91.432 1018.987        1
         9.0       88.390 1018.987        1
         9.0       85.270 1018.987        1
         9.0       82.074 1018.987        1
         9.0       78.801 1018.987        1
         9.0       75.451 1018.987        1
         9.0       72.024 1018.987        1
         9.0       68.520 1018.987        1
         9.0       64.939 1018.987        1
         9.0       61.281 1018.987        1
         9.0       57.546 1018.987        1
         9.0       53.734 1018.987        1
         9.0       49.844 1018.987        1
         9.0       45.878 1018.987        1
         9.0       41.835 1018.987        1
         9.0       37.715 1018.987        1
         9.0       33.518 1018.987        1
         9.0       29.243 1018.987        1
         9.0       24.892 1018.987        1
         9.0       20.464 1018.987        1
         9.0       15.959 1018.987        1
         9.0       11.376 1018.987        1
         9.0        6.717 1018.987        1
         9.0        1.981 1018.987        1
         9.0      357.168 1018.987        1
         9.0      352.277 1018.987        1
         9.0      347.310 1018.987        1
         9.0      342.265 1018.987        1
         9.0      337.144 1018.987        1
         9.0      331.946 1018.987        1
         9.0      326.670 1018.987        1
         9.0      321.318 1018.987        1
         9.0      315.888 1018.987        1
         9.0      310.382 1018.987        1
         9.0      304.799 1018.987        1
         9.0      299.138 1018.987        1
         9.0      293.401 1018.987        1
         9.0      287.586 1018.987        1
         9.0      281.695 1018.987        1
         9.0      275.726 1018.987        1
         9.0      269.681 1018.987        1
         9.0      263.558 1018.987        1
         9.0      257.359 1018.987        1
         9.0      251.082 1018.987        1
         9.0      244.728 1018.987        1
         9.0      238.298 1018.987        1
         9.0      231.790 1018.987        1
         9.0      225.206 1018.987        1
         9.0      218.544 1018.987        1
         9.0      211.805 1018.987        1
         9.0      204.990 1018.987        1
         9.0      198.097 1018.987        1
         9.0      191.127 1018.987        1
         9.0      184.081 1018.987        1
         9.0      176.957 1018.987        1
         9.0      169.756 1018.987        1
         9.0      162.478 1018.987        1
         9.0      155.124 1018.987        1
         9.0      147.692 1018.987        1
         9.0      140.183 1018.987        1
         9.0      132.597 1018.987        1
         9.0      124.935 1018.987        1
         9.0      117.195 1018.987        1
         9.0      109.378 1018.987        1
         9.0      101.484 1018.987        1
         9.0       93.513 1018.987        1
         9.0       85.465 1018.987        1
         9.0       77.340 1018.987        1
         9.0       69.139 1018.987        1
         9.0       60.860 1018.987        1
         9.0       52.504 1018.987        1
         9.0       44.071 1018.987        1
         9.0       35.561 1018.987        1
         9.0       26.974 1018.987        1
         9.0       18.310 1018.987        1
         9.0        9.569 1018.987        1
         9.0        0.751 1018.987        1
         9.0      351.856 1018.987        1
         9.0      342.884 1018.987        1
         9.0      333.835 1018.987        1
         9.0      324.709 1018.987        1
         9.0      315.506 1018.987        1
         9.0      306.226 1018.987        1
         9.0      296.869 1018.987        1
         9.0      287.434 1018.987        1
         9.0      277.923 1018.987        1
         9.0      268.335 1018.987        1
         9.0      258.670 1018.987        1
         9.0      248.928 1018.987        1
         9.0      239.109 1018.987        1
         9.0      229.213 1018.987        1
         9.0      219.239 1018.987        1
         9.0      209.189 1018.987        1
         9.0      199.062 1018.987        1
         9.0      188.858 1018.987        1
         9.0      178.576 1018.987        1
         9.0      168.218 1018.987        1
         9.0      157.783 1018.987        1
         9.0      147.271 1018.987        1
         9.0      136.681 1018.987        1
         9.0      126.015 1018.987        1
         9.0      115.272 1018.987        1
         9.0      104.451 1018.987        1
         9.0       93.554 1018.987        1
         9.0       82.580 1018.987        1
         9.0       71.528 1018.986        1
         9.0       60.400 1018.986        1
         9.0       49.194 1018.986        1
         9.0       37.912 1018.986        1
         9.0       26.553 1018.986        1
         9.0       15.116 1018.985        1
         9.0        3.603 1018.985        1
         9.0      352.012 1018.984        1
         9.0      340.345 1018.983        1
         9.0      328.600 1018.983        1
         9.0      316.779 1018.982        1
         9.0      304.880 1018.980        1
         9.0      292.905 1018.979        1
         9.0      280.852 1018.977        1
         9.0      268.723 1018.975        1
         9.0      256.516 1018.973        1
         9.0      244.232 1018.970        1
         9.0      231.872 1018.966        1
         9.0      219.434 1018.962        1
         9.0      206.920 1018.957        1
         9.0      194.328 1018.951        1
         9.0      181.659 1018.944        1
         9.0      168.914 1018.936        1
         9.0      156.091 1018.926        1
         9.0      143.191 1018.915        1
         9.0      130.214 1018.901        1
         9.0      117.161 1018.886        1
         9.0      104.030 1018.868        1
         9.0       90.822 1018.847        1
         9.0       77.538 1018.822        1
         9.0       64.176 1018.794        1
         9.0       50.737 1018.761        1
         9.0       37.221 1018.723        1
         9.0       23.628 1018.679        1
         9.0        9.959 1018.629        1
         9.0      356.212 1018.571        1
         9.0      342.388 1018.504        1
         9.0      328.487 1018.428        1
         9.0      314.509 1018.341        1
         9.0      300.454 1018.242        1
         9.0      286.322 1018.128        1
         9.0      272.113 1017.999        1
         9.0      257.827 1017.853        1
         9.0      243.464 1017.687        1
         9.0      229.025 1017.499        1
         9.0      214.508 1017.287        1
         9.0      199.914 1017.047        1
         9.0      185.243 1016.777        1
         9.0      170.495 1016.474        1
         9.0      155.670 1016.134        1
         9.0      140.768 1015.753        1
         9.0      125.788 1015.326        1
         9.0      110.732 1014.850        1
         9.0       95.599 1014.318        1
         9.0       80.389 1013.727        1
         9.0       65.102 1013.069        1
         9.0       49.738 1012.340        1
         9.0       34.297 1011.531        1
         9.0       18.779 1010.637        1
         9.0        3.184 1009.650        1
         9.0      347.511 1008.561        1
         9.0      331.762 1007.362        1
         9.0      315.936 1006.044        1
         9.0      300.033 1004.598        1
         9.0      284.053 1003.013        1
         9.0      267.995 1001.278        1
         9.0      251.861  999.384        1
         9.0      235.650  997.318        1
         9.0      219.362  995.067        1
         9.0      202.996  992.621        1
         9.0      186.554  989.964        1
         9.0      170.035  987.085        1
         9.0      153.438  983.968        1
         9.0      136.765  980.599        1
         9.0      120.015  976.965        1
         9.0      103.187  973.049        1
         9.0       86.283  968.837        1
         9.0       69.302  964.312        1
         9.0       52.243  959.460        1
         9.0       35.108  954.264        1
         9.0       17.895  948.708        1
         9.0        0.606  942.777        1
         9.0      343.240  936.456        1
         9.0      325.796  929.728        1
         9.0      308.276  922.578        1
         9.0      290.678  914.993        1
         9.0      273.004  906.957        1
         9.0      255.252  898.457        1
         9.0      237.424  889.480        1
         9.0      219.518  880.014        1
         9.0      201.535  870.049        1
         9.0      183.476  859.573        1
         9.0      165.339  848.579        1
         9.0      147.126  837.058        1
         9.0      128.835  825.005        1
         9.0      110.467  812.416        1
         9.0       92.023  799.287        1
         9.0       73.501  785.617        1
         9.0       54.902  771.408        1
         9.0       36.227  756.661        1
         9.0       17.474  741.383        1
         9.0      358.644  725.581        1
         9.0      339.738  709.263        1
         9.0      320.754  692.442        1
         9.0      301.693  675.132        1
         9.0      282.555  657.350        1
         9.0      263.341  639.114        1
         9.0      244.049  620.448        1
         9.0      224.680  601.375        1
         9.0      205.234  581.922        1
         9.0      185.712  562.118        1
         9.0      166.112  541.996        1
         9.0      146.435  521.591        1
         9.0      126.681  500.939        1
         9.0      106.850  480.080        1
         9.0       86.942  459.055        1
         9.0       66.957  437.908        1
         9.0       46.895  416.685        1
         9.0       26.756  395.433        1
         9.0        6.541  374.202        1
         9.0      346.248  353.043        1
         9.0      325.878  332.007        1
         9.0      305.431  311.150        1
         9.0      284.907  290.524        1
         9.0      264.306  270.185        1
         9.0      243.628  250.189        1
         9.0      222.873  230.592        1
         9.0      202.041  211.449        1
         9.0      181.131  192.816        1
         9.0      160.145  174.748        1
         9.0      139.082  157.299        1
         9.0      117.942  140.523        1
         9.0       96.725  124.471        1
         9.0       75.431  109.194        1
         9.0       54.060   94.740        1
         9.0       32.612   81.156        1
         9.0       11.087   68.485        1
         9.0      349.484   56.768        1
         9.0      327.805   46.046        1
         9.0      306.049   36.352        1
         9.0      284.216   27.720        1
         9.0      262.306   20.179        1
         9.0      240.318   13.754        1
         9.0      218.254    8.467        1
         9.0      196.113    4.336        1
         9.0      173.895    1.375        1
         9.0      151.599    0.000        1
        18.0        0.000    0.000        0
         9.0        1.599    0.000        1
         9.0       23.895    1.375        1
         9.0       46.113    4.336        1
         9.0       68.254    8.467        1
         9.0       90.318   13.754        1
         9.0      112.306   20.179        1
         9.0      134.216   27.720        1
         9.0      156.049   36.352        1
         9.0      177.805   46.046        1
         9.0      199.484   56.768        1
         9.0      221.087   68.485        1
         9.0      242.612   81.156        1
         9.0      264.060   94.740        1
         9.0      285.431  109.194        1
         9.0      306.725  124.471        1
         9.0      327.942  140.523        1
         9.0      349.082  157.299        1
         9.0       10.145  174.748        1
         9.0       31.131  192.816        1
         9.0       52.041  211.449        1
         9.0       72.873  230.592        1
         9.0       93.628  250.189        1
         9.0      114.306  270.185        1
         9.0      134.907  290.524        1
         9.0      155.431  311.150        1
         9.0      175.878  332.007        1
         9.0      196.248  353.043        1
         9.0      216.541  374.202        1
         9.0      236.756  395.433        1
         9.0      256.895  416.685        1
         9.0      276.957  437.908        1
         9.0      296.942  459.055        1
         9.0      316.850  480.080        1
         9.0      336.681  500.939        1
         9.0      356.435  521.591        1
         9.0       16.112  541.996        1
         9.0       35.712  562.118        1
         9.0       55.234  581.922        1
         9.0       74.680  601.375        1
         9.0       94.049  620.448        1
         9.0      113.341  639.114        1
         9.0      132.555  657.350        1
         9.0      151.693  675.132        1
         9.0      170.754  692.442        1
         9.0      189.738  709.263        1
         9.0      208.644  725.581        1
         9.0      227.474  741.383        1
         9.0      246.227  756.661        1
         9.0      264.902  771.408        1
         9.0      283.501  785.617        1
         9.0      302.023  799.287        1
         9.0      320.467  812.416        1
         9.0      338.835  825.005        1
         9.0      357.126  837.058        1
         9.0       15.339  848.579        1
         9.0       33.476  859.573        1
         9.0       51.535  870.049        1
         9.0       69.518  880.014        1
         9.0       87.424  889.480        1
         9.0      105.252  898.457        1
         9.0      123.004  906.957        1
         9.0      140.678  914.993        1
         9.0      158.276  922.578        1
         9.0      175.796  929.728        1
         9.0      193.240  936.456        1
         9.0      210.606  942.777        1
         9.0      227.895  948.708        1
         9.0      245.108  954.264        1
         9.0      262.243  959.460        1
         9.0      279.302  964.312        1
         9.0      296.283  968.837        1
         9.0      313.187  973.049        1
         9.0      330.015  976.965        1
         9.0      346.765  980.599        1
         9.0        3.438  983.968        1
         9.0       20.035  987.085        1
         9.0       36.554  989.964        1
         9.0       52.996  992.621        1
         9.0       69.362  995.067        1
         9.0       85.650  997.318        1
         9.0      101.861  999.384        1
         9.0      117.995 1001.278        1
         9.0      134.053 1003.013        1
         9.0      150.033 1004.598        1
         9.0      165.936 1006.044        1
         9.0      181.762 1007.362        1
         9.0      197.511 1008.561        1
         9.0      213.184 1009.650        1
         9.0      228.779 1010.637        1
         9.0      244.297 1011.531        1
         9.0      259.738 1012.340        1
         9.0      275.102 1013.069        1
         9.0      290.389 1013.727        1
         9.0      305.599 1014.318        1
         9.0      320.732 1014.850        1
         9.0      335.788 1015.326        1
         9.0      350.768 1015.753        1
         9.0        5.670 1016.134        1
         9.0       20.495 1016.474        1
         9.0       35.243 1016.777        1
         9.0       49.914 1017.047        1
         9.0       64.508 1017.287        1
         9.0       79.025 1017.499        1
         9.0       93.464 1017.687        1
         9.0      107.827 1017.853        1
         9.0      122.113 1017.999        1
         9.0      136.322 1018.128        1
         9.0      150.454 1018.242        1
         9.0      164.509 1018.341        1
         9.0      178.487 1018.428        1
         9.0      192.388 1018.504        1
         9.0      206.212 1018.571        1
         9.0      219.959 1018.629        1
         9.0      233.628 1018.679        1
         9.0      247.221 1018.723        1
         9.0      260.737 1018.761        1
         9.0      274.176 1018.794        1
         9.0      287.538 1018.822        1
         9.0      300.822 1018.847        1
         9.0      314.030 1018.868        1
         9.0      327.161 1018.886        1
         9.0      340.214 1018.901        1
         9.0      353.191 1018.915        1
         9.0        6.091 1018.926        1
         9.0       18.914 1018.936        1
         9.0       31.659 1018.944        1
         9.0       44.328 1018.951        1
         9.0       56.920 1018.957        1
         9.0       69.434 1018.962        1
         9.0       81.872 1018.966        1
         9.0       94.232 1018.970        1
         9.0      106.516 1018.973        1
         9.0      118.723 1018.975        1
         9.0      130.852 1018.977        1
         9.0      142.905 1018.979        1
         9.0      154.880 1018.980        1
         9.0      166.779 1018.982        1
         9.0      178.600 1018.983        1
         9.0      190.345 1018.983        1
         9.0      202.012 1018.984        1
         9.0      213.603 1018.985        1
         9.0      225.116 1018.985        1
         9.0      236.553 1018.986        1
         9.0      247.912 1018.986        1
         9.0      259.194 1018.986        1
         9.0      270.400 1018.986        1
         9.0      281.528 1018.986        1
         9.0      292.580 1018.987        1
         9.0      303.554 1018.987        1
         9.0      314.451 1018.987        1
         9.0      325.272 1018.987        1
         9.0      336.015 1018.987        1
         9.0      346.681 1018.987        1
         9.0      357.271 1018.987        1
         9.0        7.783 1018.987        1
         9.0       18.218 1018.987        1
         9.0       28.576 1018.987        1
         9.0       38.858 1018.987        1
         9.0       49.062 1018.987        1
         9.0       59.189 1018.987        1
         9.0       69.239 1018.987        1
         9.0       79.213 1018.987        1
         9.0       89.109 1018.987        1
         9.0       98.928 1018.987        1
         9.0      108.670 1018.987        1
         9.0      118.335 1018.987        1
         9.0      127.923 1018.987        1
         9.0      137.434 1018.987        1
         9.0      146.869 1018.987        1
         9.0      156.226 1018.987        1
         9.0      165.506 1018.987        1
         9.0      174.709 1018.987        1
         9.0      183.835 1018.987        1
         9.0      192.884 1018.987        1
         9.0      201.856 1018.987        1
         9.0      210.751 1018.987        1
         9.0      219.569 1018.987        1
         9.0      228.310 1018.987        1
         9.0      236.974 1018.987        1
         9.0      245.561 1018.987        1
         9.0      254.071 1018.987        1
         9.0      262.504 1018.987        1
         9.0      270.860 1018.987        1
         9.0      279.139 1018.987        1
         9.0      287.340 1018.987        1
         9.0      295.465 1018.987        1
         9.0      303.513 1018.987        1
         9.0      311.484 1018.987        1
         9.0      319.378 1018.987        1
         9.0      327.195 1018.987        1
         9.0      334.935 1018.987        1
         9.0      342.597 1018.987        1
         9.0      350.183 1018.987        1
         9.0      357.692 1018.987        1
         9.0        5.124 1018.987        1
         9.0       12.478 1018.987        1
         9.0       19.756 1018.987        1
         9.0       26.957 1018.987        1
         9.0       34.081 1018.987        1
         9.0       41.127 1018.987        1
         9.0       48.097 1018.987        1
         9.0       54.990 1018.987        1
         9.0       61.805 1018.987        1
         9.0       68.544 1018.987        1
         9.0       75.206 1018.987        1
         9.0       81.790 1018.987        1
         9.0       88.298 1018.987        1
         9.0       94.728 1018.987        1
         9.0      101.082 1018.987        1
         9.0      107.359 1018.987        1
         9.0      113.558 1018.987        1
         9.0      119.681 1018.987        1
         9.0      125.726 1018.987        1
         9.0      131.695 1018.987        1
         9.0      137.586 1018.987        1
         9.0      143.401 1018.987        1
         9.0      149.138 1018.987        1
         9.0      154.799 1018.987        1
         9.0      160.382 1018.987        1
         9.0      165.888 1018.987        1
         9.0      171.318 1018.987        1
         9.0      176.670 1018.987        1
         9.0      181.946 1018.987        1
         9.0      187.144 1018.987        1
         9.0      192.265 1018.987        1
         9.0      197.310 1018.987        1
         9.0      202.277 1018.987        1
         9.0      207.168 1018.987        1
         9.0      211.981 1018.987        1
         9.0      216.717 1018.987        1
         9.0      221.376 1018.987        1
         9.0      225.959 1018.987        1
         9.0      230.464 1018.987        1
         9.0      234.892 1018.987        1
         9.0      239.243 1018.987        1
         9.0      243.518 1018.987        1
         9.0      247.715 1018.987        1
         9.0      251.835 1018.987        1
         9.0      255.878 1018.987        1
         9.0      259.844 1018.987        1
         9.0      263.734 1018.987        1
         9.0      267.546 1018.987        1
         9.0      271.281 1018.987        1
         9.0      274.939 1018.987        1
         9.0      278.520 1018.987        1
         9.0      282.024 1018.987        1
         9.0      285.451 1018.987        1
         9.0      288.801 1018.987        1
         9.0      292.074 1018.987        1
         9.0      295.270 1018.987        1
         9.0      298.390 1018.987        1
         9.0      301.432 1018.987        1
         9.0      304.397 1018.987        1
         9.0      307.285 1018.987        1
         9.0      310.096 1018.987        1
         9.0      312.829 1018.987        1
         9.0      315.486 1018.987        1
         9.0      318.066 1018.987        1
         9.0      320.569 1018.987        1
         9.0      322.995 1018.987        1
         9.0      325.344 1018.987        1
         9.0      327.616 1018.987        1
         9.0      329.811 1018.987        1
         9.0      331.929 1018.987        1
         9.0      333.970 1018.987        1
         9.0      335.933 1018.987        1
         9.0      337.820 1018.987        1
         9.0      339.630 1018.987        1
         9.0      341.363 1018.987        1
         9.0      343.019 1018.987        1
         9.0      344.597 1018.987        1
         9.0      346.099 1018.987        1
         9.0      347.524 1018.987        1
         9.0      348.872 1018.987        1
         9.0      350.142 1018.987        1
         9.0      351.336 1018.987        1
         9.0      352.453 1018.987        1
         9.0      353.492 1018.987        1
         9.0      354.455 1018.987        1
         9.0      355.341 1018.987        1
         9.0      356.149 1018.987        1
         9.0      356.881 1018.987        1
         9.0      357.536 1018.987        1
         9.0      358.113 1018.987        1
         9.0      358.614 1018.987        1
         9.0      359.037 1018.987        1
         9.0      359.384 1018.987        1
         9.0      359.653 1018.987        1
         9.0      359.846 1018.987        1
         9.0      359.961 1018.987        1
         9.0        0.000 1018.987        1
         9.0      359.961 1018.987        1
         9.0      359.846 1018.987        1
         9.0      359.653 1018.987        1
         9.0      359.384 1018.987        1
         9.0      359.037 1018.987        1
         9.0      358.614 1018.987        1
         9.0      358.113 1018.987        1
         9.0      357.536 1018.987        1
         9.0      356.881 1018.987        1
         9.0      356.149 1018.987        1
         9.0      355.341 1018.987        1
         9.0      354.455 1018.987        1
         9.0      353.492 1018.987        1
         9.0      352.453 1018.987        1
         9.0      351.336 1018.987        1
         9.0      350.142 1018.987        1
         9.0      348.872 1018.987        1
         9.0      347.524 1018.987        1
         9.0      346.099 1018.987        1
         9.0      344.597 1018.987        1
         9.0      343.019 1018.987        1
         9.0      341.363 1018.987        1
         9.0      339.630 1018.987        1
         9.0      337.820 1018.987        1
         9.0      335.933 1018.987        1
         9.0      333.970 1018.987        1
         9.0      331.929 1018.987        1
         9.0      329.811 1018.987        1
         9.0      327.616 1018.987        1
         9.0      325.344 1018.987        1
         9.0      322.995 1018.987        1
         9.0      320.569 1018.987        1
         9.0      318.066 1018.987        1
         9.0      315.486 1018.987        1
         9.0      312.829 1018.987        1
         9.0      310.096 1018.987        1
         9.0      307.285 1018.987        1
         9.0      304.397 1018.987        1
         9.0      301.432 1018.987        1
         9.0      298.390 1018.987        1
         9.0      295.270 1018.987        1
         9.0      292.074 1018.987        1
         9.0      288.801 1018.987        1
         9.0      285.451 1018.987        1
         9.0      282.024 1018.987        1
         9.0      278.520 1018.987        1
         9.0      274.939 1018.987        1
         9.0      271.281 1018.987        1
         9.0      267.546 1018.987        1
         9.0      263.734 1018.987        1
         9.0      259.844 1018.987        1
         9.0      255.878 1018.987        1
         9.0      251.835 1018.987        1
         9.0      247.715 1018.987        1
         9.0      243.518 1018.987        1
         9.0      239.243 1018.987        1
         9.0      234.892 1018.987        1
         9.0      230.464 1018.987        1
         9.0      225.959 1018.987        1
         9.0      221.376 1018.987        1
         9.0      216.717 1018.987        1
         9.0      211.981 1018.987        1
         9.0      207.168 1018.987        1
         9.0      202.277 1018.987        1
         9.0      197.310 1018.987        1
         9.0      192.265 1018.987        1
         9.0      187.144 1018.987        1
         9.0      181.946 1018.987        1
         9.0      176.670 1018.987        1
         9.0      171.318 1018.987        1
         9.0      165.888 1018.987        1
         9.0      160.382 1018.987        1
         9.0      154.799 1018.987        1
         9.0      149.138 1018.987        1
         9.0      143.401 1018.987        1
         9.0      137.586 1018.987        1
         9.0      131.695 1018.987        1
         9.0      125.726 1018.987        1
         9.0      119.681 1018.987        1
         9.0      113.558 1018.987        1
         9.0      107.359 1018.987        1
         9.0      101.082 1018.987        1
         9.0       94.728 1018.987        1
         9.0       88.298 1018.987        1
         9.0       81.790 1018.987        1
         9.0       75.206 1018.987        1
         9.0       68.544 1018.987        1
         9.0       61.805 1018.987        1
         9.0       54.990 1018.987        1
         9.0       48.097 1018.987        1
         9.0       41.127 1018.987        1
         9.0       34.081 1018.987        1
         9.0       26.957 1018.987        1
         9.0       19.756 1018.987        1
         9.0       12.478 1018.987        1
         9.0        5.124 1018.987        1
         9.0      357.692 1018.987        1
         9.0      350.183 1018.987        1
         9.0      342.597 1018.987        1
         9.0      334.935 1018.987        1
         9.0      327.195 1018.987        1
         9.0      319.378 1018.987        1
         9.0      311.484 1018.987        1
         9.0      303.513 1018.987        1
         9.0      295.465 1018.987        1
         9.0      287.340 1018.987        1
         9.0      279.139 1018.987        1
         9.0      270.860 1018.987        1
         9.0      262.504 1018.987        1
         9.0      254.071 1018.987        1
         9.0      245.561 1018.987        1
         9.0      236.974 1018.987        1
         9.0      228.310 1018.987        1
         9.0      219.569 1018.987        1
         9.0      210.751 1018.987        1
         9.0      201.856 1018.987        1
         9.0      192.884 1018.987        1
         9.0      183.835 1018.987        1
         9.0      174.709 1018.987        1
         9.0      165.506 1018.987        1
         9.0      156.226 1018.987        1
         9.0      146.869 1018.987        1
         9.0      137.434 1018.987        1
         9.0      127.923 1018.987        1
         9.0      118.335 1018.987        1
         9.0      108.670 1018.987        1
         9.0       98.928 1018.987        1
         9.0       89.109 1018.987        1
         9.0       79.213 1018.987        1
         9.0       69.239 1018.987        1
         9.0       59.189 1018.987        1
         9.0       49.062 1018.987        1
         9.0       38.858 1018.987        1
         9.0       28.576 1018.987        1
         9.0       18.218 1018.987        1
         9.0        7.783 1018.987        1
         9.0      357.271 1018.987        1
         9.0      346.681 1018.987        1
         9.0      336.015 1018.987        1
         9.0      325.272 1018.987        1
         9.0      314.451 1018.987        1
         9.0      303.554 1018.987        1
         9.0      292.580 1018.987        1
         9.0      281.528 1018.986        1
         9.0      270.400 1018.986        1
         9.0      259.194 1018.986        1
         9.0      247.912 1018.986        1
         9.0      236.553 1018.986        1
         9.0      225.116 1018.985        1
         9.0      213.603 1018.985        1
         9.0      202.012 1018.984        1
         9.0      190.345 1018.983        1
         9.0      178.600 1018.983        1
         9.0      166.779 1018.982        1
         9.0      154.880 1018.980        1
         9.0      142.905 1018.979        1
         9.0      130.852 1018.977        1
         9.0      118.723 1018.975        1
         9.0      106.516 1018.973        1
         9.0       94.232 1018.970        1
         9.0       81.872 1018.966        1
         9.0       69.434 1018.962        1
         9.0       56.920 1018.957        1
         9.0       44.328 1018.951        1
         9.0       31.659 1018.944        1
         9.0       18.914 1018.936        1
         9.0        6.091 1018.926        1
         9.0      353.191 1018.915        1
         9.0      340.214 1018.901        1
         9.0      327.161 1018.886        1
         9.0      314.030 1018.868        1
         9.0      300.822 1018.847        1
         9.0      287.538 1018.822        1
         9.0      274.176 1018.794        1
         9.0      260.737 1018.761        1
         9.0      247.221 1018.723        1
         9.0      233.628 1018.679        1
         9.0      219.959 1018.629        1
         9.0      206.212 1018.571        1
         9.0      192.388 1018.504        1
         9.0      178.487 1018.428        1
         9.0      164.509 1018.341        1
         9.0      150.454 1018.242        1
         9.0      136.322 1018.128        1
         9.0      122.113 1017.999        1
         9.0      107.827 1017.853        1
         9.0       93.464 1017.687        1
         9.0       79.025 1017.499        1
         9.0       64.508 1017.287        1
         9.0       49.914 1017.047        1
         9.0       35.243 1016.777        1
         9.0       20.495 1016.474        1
         9.0        5.670 1016.134        1
         9.0      350.768 1015.753        1
         9.0      335.788 1015.326        1
         9.0      320.732 1014.850        1
         9.0      305.599 1014.318        1
         9.0      290.389 1013.727        1
         9.0      275.102 1013.069        1
         9.0      259.738 1012.340        1
         9.0      244.297 1011.531        1
         9.0      228.779 1010.637        1
         9.0      213.184 1009.650        1
         9.0      197.511 1008.561        1
         9.0      181.762 1007.362        1
         9.0      165.936 1006.044        1
         9.0      150.033 1004.598        1
         9.0      134.053 1003.013        1
         9.0      117.995 1001.278        1
         9.0      101.861  999.384        1
         9.0       85.650  997.318        1
         9.0       69.362  995.067        1
         9.0       52.996  992.621        1
         9.0       36.554  989.964        1
         9.0       20.035  987.085        1
         9.0        3.438  983.968        1
         9.0      346.765  980.599        1
         9.0      330.015  976.965        1
         9.0      313.187  973.049        1
         9.0      296.283  968.837        1
         9.0      279.302  964.312        1
         9.0      262.243  959.460        1
         9.0      245.108  954.264        1
         9.0      227.895  948.708        1
         9.0      210.606  942.777        1
         9.0      193.240  936.456        1
         9.0      175.796  929.728        1
         9.0      158.276  922.578        1
         9.0      140.678  914.993        1
         9.0      123.004  906.957        1
         9.0      105.252  898.457        1
         9.0       87.424  889.480        1
         9.0       69.518  880.014        1
         9.0       51.535  870.049        1
         9.0       33.476  859.573        1
         9.0       15.339  848.579        1
         9.0      357.126  837.058        1
         9.0      338.835  825.005        1
         9.0      320.467  812.416        1
         9.0      302.023  799.287        1
         9.0      283.501  785.617        1
         9.0      264.902  771.408        1
         9.0      246.227  756.661        1
         9.0      227.474  741.383        1
         9.0      208.644  725.581        1
         9.0      189.738  709.263        1
         9.0      170.754  692.442        1
         9.0      151.693  675.132        1
         9.0      132.555  657.350        1
         9.0      113.341  639.114        1
         9.0       94.049  620.448        1
         9.0       74.680  601.375        1
         9.0       55.234  581.922        1
         9.0       35.712  562.118        1
         9.0       16.112  541.996        1
         9.0      356.435  521.591        1
         9.0      336.681  500.939        1
         9.0      316.850  480.080        1
         9.0      296.942  459.055        1
         9.0      276.957  437.908        1
         9.0      256.895  416.685        1
         9.0      236.756  395.433        1
         9.0      216.541  374.202        1
         9.0      196.248  353.043        1
         9.0      175.878  332.007        1
         9.0      155.431  311.150        1
         9.0      134.907  290.524        1
         9.0      114.306  270.185        1
         9.0       93.628  250.189        1
         9.0       72.873  230.592        1
         9.0       52.041  211.449        1
         9.0       31.131  192.816        1
         9.0       10.145  174.748        1
         9.0      349.082  157.299        1
         9.0      327.942  140.523        1
         9.0      306.725  124.471        1
         9.0      285.431  109.194        1
         9.0      264.060   94.740        1
         9.0      242.612   81.156        1
         9.0      221.087   68.485        1
         9.0      199.484   56.768        1
         9.0      177.805   46.046        1
         9.0      156.049   36.352        1
         9.0      134.216   27.720        1
         9.0      112.306   20.179        1
         9.0       90.318   13.754        1
         9.0       68.254    8.467        1
         9.0       46.113    4.336        1
         9.0       23.895    1.375        1
         9.0        1.599    0.000        1
        18.0        0.000    0.000        0
         9.0      181.599    0.000        1
         9.0      203.895    1.375        1
         9.0      226.113    4.336        1
         9.0      248.254    8.467        1
         9.0      270.318   13.754        1
         9.0      292.306   20.179        1
         9.0      314.216   27.720        1
         9.0      336.049   36.352        1
         9.0      357.805   46.046        1
         9.0       19.484   56.768        1
         9.0       41.087   68.485        1
         9.0       62.612   81.156        1
         9.0       84.060   94.740        1
         9.0      105.431  109.194        1
         9.0      126.725  124.471        1
         9.0      147.942  140.523        1
         9.0      169.082  157.299        1
         9.0      190.145  174.748        1
         9.0      211.131  192.816        1
         9.0      232.041  211.449        1
         9.0      252.873  230.592        1
         9.0      273.628  250.189        1
         9.0      294.306  270.185        1
         9.0      314.907  290.524        1
         9.0      335.431  311.150        1
         9.0      355.878  332.007        1
         9.0       16.248  353.043        1
         9.0       36.541  374.202        1
         9.0       56.756  395.433        1
         9.0       76.895  416.685        1
         9.0       96.957  437.908        1
         9.0      116.942  459.055        1
         9.0      136.850  480.080        1
         9.0      156.681  500.939        1
         9.0      176.435  521.591        1
         9.0      196.112  541.996        1
         9.0      215.712  562.118        1
         9.0      235.234  581.922        1
         9.0      254.680  601.375        1
         9.0      274.049  620.448        1
         9.0      293.341  639.114        1
         9.0      312.555  657.350        1
         9.0      331.693  675.132        1
         9.0      350.754  692.442        1
         9.0        9.738  709.263        1
         9.0       28.644  725.581        1
         9.0       47.474  741.383        1
         9.0       66.227  756.661        1
         9.0       84.902  771.408        1
         9.0      103.501  785.617        1
         9.0      122.023  799.287        1
         9.0      140.467  812.416        1
         9.0      158.835  825.005        1
         9.0      177.126  837.058        1
         9.0      195.339  848.579        1
         9.0      213.476  859.573        1
         9.0      231.535  870.049        1
         9.0      249.518  880.014        1
         9.0      267.424  889.480        1
         9.0      285.252  898.457        1
         9.0      303.004  906.957        1
         9.0      320.678  914.993        1
         9.0      338.276  922.578        1
         9.0      355.796  929.728        1
         9.0       13.240  936.456        1
         9.0       30.606  942.777        1
         9.0       47.895  948.708        1
         9.0       65.108  954.264        1
         9.0       82.243  959.460        1
         9.0       99.302  964.312        1
         9.0      116.283  968.837        1
         9.0      133.187  973.049        1
         9.0      150.015  976.965        1
         9.0      166.765  980.599        1
         9.0      183.438  983.968        1
         9.0      200.035  987.085        1
         9.0      216.554  989.964        1
         9.0      232.996  992.621        1
         9.0      249.362  995.067        1
         9.0      265.650  997.318        1
         9.0      281.861  999.384        1
         9.0      297.995 1001.278        1
         9.0      314.053 1003.013        1
         9.0      330.033 1004.598        1
         9.0      345.936 1006.044        1
         9.0        1.762 1007.362        1
         9.0       17.511 1008.561        1
         9.0       33.184 1009.650        1
         9.0       48.779 1010.637        1
         9.0       64.297 1011.531        1
         9.0       79.738 1012.340        1
         9.0       95.102 1013.069        1
         9.0      110.389 1013.727        1
         9.0      125.599 1014.318        1
         9.0      140.732 1014.850        1
         9.0      155.788 1015.326        1
         9.0      170.768 1015.753        1
         9.0      185.670 1016.134        1
         9.0      200.495 1016.474        1
         9.0      215.243 1016.777        1
         9.0      229.914 1017.047        1
         9.0      244.508 1017.287        1
         9.0      259.025 1017.499        1
         9.0      273.464 1017.687        1
         9.0      287.827 1017.853        1
         9.0      302.113 1017.999        1
         9.0      316.322 1018.128        1
         9.0      330.454 1018.242        1
         9.0      344.509 1018.341        1
         9.0      358.487 1018.428        1
         9.0       12.388 1018.504        1
         9.0       26.212 1018.571        1
         9.0       39.959 1018.629        1
         9.0       53.628 1018.679        1
         9.0       67.221 1018.723        1
         9.0       80.737 1018.761        1
         9.0       94.176 1018.794        1
         9.0      107.538 1018.822        1
         9.0      120.822 1018.847        1
         9.0      134.030 1018.868        1
         9.0      147.161 1018.886        1
         9.0      160.214 1018.901        1
         9.0      173.191 1018.915        1
         9.0      186.091 1018.926        1
         9.0      198.914 1018.936        1
         9.0      211.659 1018.944        1
         9.0      224.328 1018.951        1
         9.0      236.920 1018.957        1
         9.0      249.434 1018.962        1
         9.0      261.872 1018.966        1
         9.0      274.232 1018.970        1
         9.0      286.516 1018.973        1
         9.0      298.723 1018.975        1
         9.0      310.852 1018.977        1
         9.0      322.905 1018.979        1
         9.0      334.880 1018.980        1
         9.0      346.779 1018.982        1
         9.0      358.600 1018.983        1
         9.0       10.345 1018.983        1
         9.0       22.012 1018.984        1
         9.0       33.603 1018.985        1
         9.0       45.116 1018.985        1
         9.0       56.553 1018.986        1
         9.0       67.912 1018.986        1
         9.0       79.194 1018.986        1
         9.0       90.400 1018.986        1
         9.0      101.528 1018.986        1
         9.0      112.580 1018.987        1
         9.0      123.554 1018.987        1
         9.0      134.451 1018.987        1
         9.0      145.272 1018.987        1
         9.0      156.015 1018.987        1
         9.0      166.681 1018.987        1
         9.0      177.271 1018.987        1
         9.0      187.783 1018.987        1
         9.0      198.218 1018.987        1
         9.0      208.576 1018.987        1
         9.0      218.858 1018.987        1
         9.0      229.062 1018.987        1
         9.0      239.189 1018.987        1
         9.0      249.239 1018.987        1
         9.0      259.213 1018.987        1
         9.0      269.109 1018.987        1
         9.0      278.928 1018.987        1
         9.0      288.670 1018.987        1
         9.0      298.335 1018.987        1
         9.0      307.923 1018.987        1
         9.0      317.434 1018.987        1
         9.0      326.869 1018.987        1
         9.0      336.226 1018.987        1
         9.0      345.506 1018.987        1
         9.0      354.709 1018.987        1
         9.0        3.835 1018.987        1
         9.0       12.884 1018.987        1
         9.0       21.856 1018.987        1
         9.0       30.751 1018.987        1
         9.0       39.569 1018.987        1
         9.0       48.310 1018.987        1
         9.0       56.974 1018.987        1
         9.0       65.561 1018.987        1
         9.0       74.071 1018.987        1
         9.0       82.504 1018.987        1
         9.0       90.860 1018.987        1
         9.0       99.139 1018.987        1
         9.0      107.340 1018.987        1
         9.0      115.465 1018.987        1
         9.0      123.513 1018.987        1
         9.0      131.484 1018.987        1
         9.0      139.378 1018.987        1
         9.0      147.195 1018.987        1
         9.0      154.935 1018.987        1
         9.0      162.597 1018.987        1
         9.0      170.183 1018.987        1
         9.0      177.692 1018.987        1
         9.0      185.124 1018.987        1
         9.0      192.478 1018.987        1
         9.0      199.756 1018.987        1
         9.0      206.957 1018.987        1
         9.0      214.081 1018.987        1
         9.0      221.127 1018.987        1
         9.0      228.097 1018.987        1
         9.0      234.990 1018.987        1
         9.0      241.805 1018.987        1
         9.0      248.544 1018.987        1
         9.0      255.206 1018.987        1
         9.0      261.790 1018.987        1
         9.0      268.298 1018.987        1
         9.0      274.728 1018.987        1
         9.0      281.082 1018.987        1
         9.0      287.359 1018.987        1
         9.0      293.558 1018.987        1
         9.0      299.681 1018.987        1
         9.0      305.726 1018.987        1
         9.0      311.695 1018.987        1
         9.0      317.586 1018.987        1
         9.0      323.401 1018.987        1
         9.0      329.138 1018.987        1
         9.0      334.799 1018.987        1
         9.0      340.382 1018.987        1
         9.0      345.888 1018.987        1
         9.0      351.318 1018.987        1
         9.0      356.670 1018.987        1
         9.0        1.946 1018.987        1
         9.0        7.144 1018.987        1
         9.0       12.265 1018.987        1
         9.0       17.310 1018.987        1
         9.0       22.277 1018.987        1
         9.0       27.168 1018.987        1
         9.0       31.981 1018.987        1
         9.0       36.717 1018.987        1
         9.0       41.376 1018.987        1
         9.0       45.959 1018.987        1
         9.0       50.464 1018.987        1
         9.0       54.892 1018.987        1
         9.0       59.243 1018.987        1
         9.0       63.518 1018.987        1
         9.0       67.715 1018.987        1
         9.0       71.835 1018.987        1
         9.0       75.878 1018.987        1
         9.0       79.844 1018.987        1
         9.0       83.734 1018.987        1
         9.0       87.546 1018.987        1
         9.0       91.281 1018.987        1
         9.0       94.939 1018.987        1
         9.0       98.520 1018.987        1
         9.0      102.024 1018.987        1
         9.0      105.451 1018.987        1
         9.0      108.801 1018.987        1
         9.0      112.074 1018.987        1
         9.0      115.270 1018.987        1
         9.0      118.390 1018.987        1
         9.0      121.432 1018.987        1
         9.0      124.397 1018.987        1
         9.0      127.285 1018.987        1
         9.0      130.096 1018.987        1
         9.0      132.829 1018.987        1
         9.0      135.486 1018.987        1
         9.0      138.066 1018.987        1
         9.0      140.569 1018.987        1
         9.0      142.995 1018.987        1
         9.0      145.344 1018.987        1
         9.0      147.616 1018.987        1
         9.0      149.811 1018.987        1
         9.0      151.929 1018.987        1
         9.0      153.970 1018.987        1
         9.0      155.933 1018.987        1
         9.0      157.820 1018.987        1
         9.0      159.630 1018.987        1
         9.0      161.363 1018.987        1
         9.0      163.019 1018.987        1
         9.0      164.597 1018.987        1
         9.0      166.099 1018.987        1
         9.0      167.524 1018.987        1
         9.0      168.872 1018.987        1
         9.0      170.142 1018.987        1
         9.0      171.336 1018.987        1
         9.0      172.453 1018.987        1
         9.0      173.492 1018.987        1
         9.0      174.455 1018.987        1
         9.0      175.341 1018.987        1
         9.0      176.149 1018.987        1
         9.0      176.881 1018.987        1
         9.0      177.536 1018.987        1
         9.0      178.113 1018.987        1
         9.0      178.614 1018.987        1
         9.0      179.037 1018.987        1
         9.0      179.384 1018.987        1
         9.0      179.653 1018.987        1
         9.0      179.846 1018.987        1
         9.0      179.961 1018.987        1
         9.0      180.000 1018.987        1
         9.0      179.961 1018.987        1
         9.0      179.846 1018.987        1
         9.0      179.653 1018.987        1
         9.0      179.384 1018.987        1
         9.0      179.037 1018.987        1
         9.0      178.614 1018.987        1
         9.0      178.113 1018.987        1
         9.0      177.536 1018.987        1
         9.0      176.881 1018.987        1
         9.0      176.149 1018.987        1
         9.0      175.341 1018.987        1
         9.0      174.455 1018.987        1
         9.0      173.492 1018.987        1
         9.0      172.453 1018.987        1
         9.0      171.336 1018.987        1
         9.0      170.142 1018.987        1
         9.0      168.872 1018.987        1
         9.0      167.524 1018.987        1
         9.0      166.099 1018.987        1
         9.0      164.597 1018.987        1
         9.0      163.019 1018.987        1
         9.0      161.363 1018.987        1
         9.0      159.630 1018.987        1
         9.0      157.820 1018.987        1
         9.0      155.933 1018.987        1
         9.0      153.970 1018.987        1
         9.0      151.929 1018.987        1
         9.0      149.811 1018.987        1
         9.0      147.616 1018.987        1
         9.0      145.344 1018.987        1
         9.0      142.995 1018.987        1
         9.0      140.569 1018.987        1
         9.0      138.066 1018.987        1
         9.0      135.486 1018.987        1
         9.0      132.829 1018.987        1
         9.0      130.096 1018.987        1
         9.0      127.285 1018.987        1
         9.0      124.397 1018.987        1
         9.0      121.432 1018.987        1
         9.0      118.390 1018.987        1
         9.0      115.270 1018.987        1
         9.0      112.074 1018.987        1
         9.0      108.801 1018.987        1
         9.0      105.451 1018.987        1
         9.0      102.024 1018.987        1
         9.0       98.520 1018.987        1
         9.0       94.939 1018.987        1
         9.0       91.281 1018.987        1
         9.0       87.546 1018.987        1
         9.0       83.734 1018.987        1
         9.0       79.844 1018.987        1
         9.0       75.878 1018.987        1
         9.0       71.835 1018.987        1
         9.0       67.715 1018.987        1
         9.0       63.518 1018.987        1
         9.0       59.243 1018.987        1
         9.0       54.892 1018.987        1
         9.0       50.464 1018.987        1
         9.0       45.959 1018.987        1
         9.0       41.376 1018.987        1
         9.0       36.717 1018.987        1
         9.0       31.981 1018.987        1
         9.0       27.168 1018.987        1
         9.0       22.277 1018.987        1
         9.0       17.310 1018.987        1
         9.0       12.265 1018.987        1
         9.0        7.144 1018.987        1
         9.0        1.946 1018.987        1
         9.0      356.670 1018.987        1
         9.0      351.318 1018.987        1
         9.0      345.888 1018.987        1
         9.0      340.382 1018.987        1
         9.0      334.799 1018.987        1
         9.0      329.138 1018.987        1
         9.0      323.401 1018.987        1
         9.0      317.586 1018.987        1
         9.0      311.695 1018.987        1
         9.0      305.726 1018.987        1
         9.0      299.681 1018.987        1
         9.0      293.558 1018.987        1
         9.0      287.359 1018.987        1
         9.0      281.082 1018.987        1
         9.0      274.728 1018.987        1
         9.0      268.298 1018.987        1
         9.0      261.790 1018.987        1
         9.0      255.206 1018.987        1
         9.0      248.544 1018.987        1
         9.0      241.805 1018.987        1
         9.0      234.990 1018.987        1
         9.0      228.097 1018.987        1
         9.0      221.127 1018.987        1
         9.0      214.081 1018.987        1
         9.0      206.957 1018.987        1
         9.0      199.756 1018.987        1
         9.0      192.478 1018.987        1
         9.0      185.124 1018.987        1
         9.0      177.692 1018.987        1
         9.0      170.183 1018.987        1
         9.0      162.597 1018.987        1
         9.0      154.935 1018.987        1
         9.0      147.195 1018.987        1
         9.0      139.378 1018.987        1
         9.0      131.484 1018.987        1
         9.0      123.513 1018.987        1
         9.0      115.465 1018.987        1
         9.0      107.340 1018.987        1
         9.0       99.139 1018.987        1
         9.0       90.860 1018.987        1
         9.0       82.504 1018.987        1
         9.0       74.071 1018.987        1
         9.0       65.561 1018.987        1
         9.0       56.974 1018.987        1
         9.0       48.310 1018.987        1
         9.0       39.569 1018.987        1
         9.0       30.751 1018.987        1
         9.0       21.856 1018.987        1
         9.0       12.884 1018.987        1
         9.0        3.835 1018.987        1
         9.0      354.709 1018.987        1
         9.0      345.506 1018.987        1
         9.0      336.226 1018.987        1
         9.0      326.869 1018.987        1
         9.0      317.434 1018.987        1
         9.0      307.923 1018.987        1
         9.0      298.335 1018.987        1
         9.0      288.670 1018.987        1
         9.0      278.928 1018.987        1
         9.0      269.109 1018.987        1
         9.0      259.213 1018.987        1
         9.0      249.239 1018.987        1
         9.0      239.189 1018.987        1
         9.0      229.062 1018.987        1
         9.0      218.858 1018.987        1
         9.0      208.576 1018.987        1
         9.0      198.218 1018.987        1
         9.0      187.783 1018.987        1
         9.0      177.271 1018.987        1
         9.0      166.681 1018.987        1
         9.0      156.015 1018.987        1
         9.0      145.272 1018.987        1
         9.0      134.451 1018.987        1
         9.0      123.554 1018.987        1
         9.0      112.580 1018.987        1
         9.0      101.528 1018.986        1
         9.0       90.400 1018.986        1
         9.0       79.194 1018.986        1
         9.0       67.912 1018.986        1
         9.0       56.553 1018.986        1
         9.0       45.116 1018.985        1
         9.0       33.603 1018.985        1
         9.0       22.012 1018.984        1
         9.0       10.345 1018.983        1
         9.0      358.600 1018.983        1
         9.0      346.779 1018.982        1
         9.0      334.880 1018.980        1
         9.0      322.905 1018.979        1
         9.0      310.852 1018.977        1
         9.0      298.723 1018.975        1
         9.0      286.516 1018.973        1
         9.0      274.232 1018.970        1
         9.0      261.872 1018.966        1
         9.0      249.434 1018.962        1
         9.0      236.920 1018.957        1
         9.0      224.328 1018.951        1
         9.0      211.659 1018.944        1
         9.0      198.914 1018.936        1
         9.0      186.091 1018.926        1
         9.0      173.191 1018.915        1
         9.0      160.214 1018.901        1
         9.0      147.161 1018.886        1
         9.0      134.030 1018.868        1
         9.0      120.822 1018.847        1
         9.0      107.538 1018.822        1
         9.0       94.176 1018.794        1
         9.0       80.737 1018.761        1
         9.0       67.221 1018.723        1
         9.0       53.628 1018.679        1
         9.0       39.959 1018.629        1
         9.0       26.212 1018.571        1
         9.0       12.388 1018.504        1
         9.0      358.487 1018.428        1
         9.0      344.509 1018.341        1
         9.0      330.454 1018.242        1
         9.0      316.322 1018.128        1
         9.0      302.113 1017.999        1
         9.0      287.827 1017.853        1
         9.0      273.464 1017.687        1
         9.0      259.025 1017.499        1
         9.0      244.508 1017.287        1
         9.0      229.914 1017.047        1
         9.0      215.243 1016.777        1
         9.0      200.495 1016.474        1
         9.0      185.670 1016.134        1
         9.0      170.768 1015.753        1
         9.0      155.788 1015.326        1
         9.0      140.732 1014.850        1
         9.0      125.599 1014.318        1
         9.0      110.389 1013.727        1
         9.0       95.102 1013.069        1
         9.0       79.738 1012.340        1
         9.0       64.297 1011.531        1
         9.0       48.779 1010.637        1
         9.0       33.184 1009.650        1
         9.0       17.511 1008.561        1
         9.0        1.762 1007.362        1
         9.0      345.936 1006.044        1
         9.0      330.033 1004.598        1
         9.0      314.053 1003.013        1
         9.0      297.995 1001.278        1
         9.0      281.861  999.384        1
         9.0      265.650  997.318        1
         9.0      249.362  995.067        1
         9.0      232.996  992.621        1
         9.0      216.554  989.964        1
         9.0      200.035  987.085        1
         9.0      183.438  983.968        1
         9.0      166.765  980.599        1
         9.0      150.015  976.965        1
         9.0      133.187  973.049        1
         9.0      116.283  968.837        1
         9.0       99.302  964.312        1
         9.0       82.243  959.460        1
         9.0       65.108  954.264        1
         9.0       47.895  948.708        1
         9.0       30.606  942.777        1
         9.0       13.240  936.456        1
         9.0      355.796  929.728        1
         9.0      338.276  922.578        1
         9.0      320.678  914.993        1
         9.0      303.004  906.957        1
         9.0      285.252  898.457        1
         9.0      267.424  889.480        1
         9.0      249.518  880.014        1
         9.0      231.535  870.049        1
         9.0      213.476  859.573        1
         9.0      195.339  848.579        1
         9.0      177.126  837.058        1
         9.0      158.835  825.005        1
         9.0      140.467  812.416        1
         9.0      122.023  799.287        1
         9.0      103.501  785.617        1
         9.0       84.902  771.408        1
         9.0       66.227  756.661        1
         9.0       47.474  741.383        1
         9.0       28.644  725.581        1
         9.0        9.738  709.263        1
         9.0      350.754  692.442        1
         9.0      331.693  675.132        1
         9.0      312.555  657.350        1
         9.0      293.341  639.114        1
         9.0      274.049  620.448        1
         9.0      254.680  601.375        1
         9.0      235.234  581.922        1
         9.0      215.712  562.118        1
         9.0      196.112  541.996        1
         9.0      176.435  521.591        1
         9.0      156.681  500.939        1
         9.0      136.850  480.080        1
         9.0      116.942  459.055        1
         9.0       96.957  437.908        1
         9.0       76.895  416.685        1
         9.0       56.756  395.433        1
         9.0       36.541  374.202        1
         9.0       16.248  353.043        1
         9.0      355.878  332.007        1
         9.0      335.431  311.150        1
         9.0      314.907  290.524        1
         9.0      294.306  270.185        1
         9.0      273.628  250.189        1
         9.0      252.873  230.592        1
         9.0      232.041  211.449        1
         9.0      211.131  192.816        1
         9.0      190.145  174.748        1
         9.0      169.082  157.299        1
         9.0      147.942  140.523        1
         9.0      126.725  124.471        1
         9.0      105.431  109.194        1
         9.0       84.060   94.740        1
         9.0       62.612   81.156        1
         9.0       41.087   68.485        1
         9.0       19.484   56.768        1
         9.0      357.805   46.046        1
         9.0      336.049   36.352        1
         9.0      314.216   27.720        1
         9.0      292.306   20.179        1
         9.0      270.318   13.754        1
         9.0      248.254    8.467        1
         9.0      226.113    4.336        1
         9.0      203.895    1.375        1
         9.0      181.599    0.000        1
        18.0        0.000    0.000        0
         9.0      331.599    0.000        1
         9.0      353.895    1.375        1
         9.0       16.113    4.336        1
         9.0       38.254    8.467        1
         9.0       60.318   13.754        1
         9.0       82.306   20.179        1
         9.0      104.216   27.720        1
         9.0      126.049   36.352        1
         9.0      147.805   46.046        1
         9.0      169.484   56.768        1
         9.0      191.087   68.485        1
         9.0      212.612   81.156        1
         9.0      234.060   94.740        1
         9.0      255.431  109.194        1
         9.0      276.725  124.471        1
         9.0      297.942  140.523        1
         9.0      319.082  157.299        1
         9.0      340.145  174.748        1
         9.0        1.131  192.816        1
         9.0       22.041  211.449        1
         9.0       42.873  230.592        1
         9.0       63.628  250.189        1
         9.0       84.306  270.185        1
         9.0      104.907  290.524        1
         9.0      125.431  311.150        1
         9.0      145.878  332.007        1
         9.0      166.248  353.043        1
         9.0      186.541  374.202        1
         9.0      206.756  395.433        1
         9.0      226.895  416.685        1
         9.0      246.957  437.908        1
         9.0      266.942  459.055        1
         9.0      286.850  480.080        1
         9.0      306.681  500.939        1
         9.0      326.435  521.591        1
         9.0      346.112  541.996        1
         9.0        5.712  562.118        1
         9.0       25.234  581.922        1
         9.0       44.680  601.375        1
         9.0       64.049  620.448        1
         9.0       83.341  639.114        1
         9.0      102.555  657.350        1
         9.0      121.693  675.132        1
         9.0      140.754  692.442        1
         9.0      159.738  709.263        1
         9.0      178.644  725.581        1
         9.0      197.474  741.383        1
         9.0      216.227  756.661        1
         9.0      234.902  771.408        1
         9.0      253.501  785.617        1
         9.0      272.023  799.287        1
         9.0      290.467  812.416        1
         9.0      308.835  825.005        1
         9.0      327.126  837.058        1
         9.0      345.339  848.579        1
         9.0        3.476  859.573        1
         9.0       21.535  870.049        1
         9.0       39.518  880.014        1
         9.0       57.424  889.480        1
         9.0       75.252  898.457        1
         9.0       93.004  906.957        1
         9.0      110.678  914.993        1
         9.0      128.276  922.578        1
         9.0      145.796  929.728        1
         9.0      163.240  936.456        1
         9.0      180.606  942.777        1
         9.0      197.895  948.708        1
         9.0      215.108  954.264        1
         9.0      232.243  959.460        1
         9.0      249.302  964.312        1
         9.0      266.283  968.837        1
         9.0      283.187  973.049        1
         9.0      300.015  976.965        1
         9.0      316.765  980.599        1
         9.0      333.438  983.968        1
         9.0      350.035  987.085        1
         9.0        6.554  989.964        1
         9.0       22.996  992.621        1
         9.0       39.362  995.067        1
         9.0       55.650  997.318        1
         9.0       71.861  999.384        1
         9.0       87.995 1001.278        1
         9.0      104.053 1003.013        1
         9.0      120.033 1004.598        1
         9.0      135.936 1006.044        1
         9.0      151.762 1007.362        1
         9.0      167.511 1008.561        1
         9.0      183.184 1009.650        1
         9.0      198.779 1010.637        1
         9.0      214.297 1011.531        1
         9.0      229.738 1012.340        1
         9.0      245.102 1013.069        1
         9.0      260.389 1013.727        1
         9.0      275.599 1014.318        1
         9.0      290.732 1014.850        1
         9.0      305.788 1015.326        1
         9.0      320.768 1015.753        1
         9.0      335.670 1016.134        1
         9.0      350.495 1016.474        1
         9.0        5.243 1016.777        1
         9.0       19.914 1017.047        1
         9.0       34.508 1017.287        1
         9.0       49.025 1017.499        1
         9.0       63.464 1017.687        1
         9.0       77.827 1017.853        1
         9.0       92.113 1017.999        1
         9.0      106.322 1018.128        1
         9.0      120.454 1018.242        1
         9.0      134.509 1018.341        1
         9.0      148.487 1018.428        1
         9.0      162.388 1018.504        1
         9.0      176.212 1018.571        1
         9.0      189.959 1018.629        1
         9.0      203.628 1018.679        1
         9.0      217.221 1018.723        1
         9.0      230.737 1018.761        1
         9.0      244.176 1018.794        1
         9.0      257.538 1018.822        1
         9.0      270.822 1018.847        1
         9.0      284.030 1018.868        1
         9.0      297.161 1018.886        1
         9.0      310.214 1018.901        1
         9.0      323.191 1018.915        1
         9.0      336.091 1018.926        1
         9.0      348.914 1018.936        1
         9.0        1.659 1018.944        1
         9.0       14.328 1018.951        1
         9.0       26.920 1018.957        1
         9.0       39.434 1018.962        1
         9.0       51.872 1018.966        1
         9.0       64.232 1018.970        1
         9.0       76.516 1018.973        1
         9.0       88.723 1018.975        1
         9.0      100.852 1018.977        1
         9.0      112.905 1018.979        1
         9.0      124.880 1018.980        1
         9.0      136.779 1018.982        1
         9.0      148.600 1018.983        1
         9.0      160.345 1018.983        1
         9.0      172.012 1018.984        1
         9.0      183.603 1018.985        1
         9.0      195.116 1018.985        1
         9.0      206.553 1018.986        1
         9.0      217.912 1018.986        1
         9.0      229.194 1018.986        1
         9.0      240.400 1018.986        1
         9.0      251.528 1018.986        1
         9.0      262.580 1018.987        1
         9.0      273.554 1018.987        1
         9.0      284.451 1018.987        1
         9.0      295.272 1018.987        1
         9.0      306.015 1018.987        1
         9.0      316.681 1018.987        1
         9.0      327.271 1018.987        1
         9.0      337.783 1018.987        1
         9.0      348.218 1018.987        1
         9.0      358.576 1018.987        1
         9.0        8.858 1018.987        1
         9.0       19.062 1018.987        1
         9.0       29.189 1018.987        1
         9.0       39.239 1018.987        1
         9.0       49.213 1018.987        1
         9.0       59.109 1018.987        1
         9.0       68.928 1018.987        1
         9.0       78.670 1018.987        1
         9.0       88.335 1018.987        1
         9.0       97.923 1018.987        1
         9.0      107.434 1018.987        1
         9.0      116.869 1018.987        1
         9.0      126.226 1018.987        1
         9.0      135.506 1018.987        1
         9.0      144.709 1018.987        1
         9.0      153.835 1018.987        1
         9.0      162.884 1018.987        1
         9.0      171.856 1018.987        1
         9.0      180.751 1018.987        1
         9.0      189.569 1018.987        1
         9.0      198.310 1018.987        1
         9.0      206.974 1018.987        1
         9.0      215.561 1018.987        1
         9.0      224.071 1018.987        1
         9.0      232.504 1018.987        1
         9.0      240.860 1018.987        1
         9.0      249.139 1018.987        1
         9.0      257.340 1018.987        1
         9.0      265.465 1018.987        1
         9.0      273.513 1018.987        1
         9.0      281.484 1018.987        1
         9.0      289.378 1018.987        1
         9.0      297.195 1018.987        1
         9.0      304.935 1018.987        1
         9.0      312.597 1018.987        1
         9.0      320.183 1018.987        1
         9.0      327.692 1018.987        1
         9.0      335.124 1018.987        1
         9.0      342.478 1018.987        1
         9.0      349.756 1018.987        1
         9.0      356.957 1018.987        1
         9.0        4.081 1018.987        1
         9.0       11.127 1018.987        1
         9.0       18.097 1018.987        1
         9.0       24.990 1018.987        1
         9.0       31.805 1018.987        1
         9.0       38.544 1018.987        1
         9.0       45.206 1018.987        1
         9.0       51.790 1018.987        1
         9.0       58.298 1018.987        1
         9.0       64.728 1018.987        1
         9.0       71.082 1018.987        1
         9.0       77.359 1018.987        1
         9.0       83.558 1018.987        1
         9.0       89.681 1018.987        1
         9.0       95.726 1018.987        1
         9.0      101.695 1018.987        1
         9.0      107.586 1018.987        1
         9.0      113.401 1018.987        1
         9.0      119.138 1018.987        1
         9.0      124.799 1018.987        1
         9.0      130.382 1018.987        1
         9.0      135.888 1018.987        1
         9.0      141.318 1018.987        1
         9.0      146.670 1018.987        1
         9.0      151.946 1018.987        1
         9.0      157.144 1018.987        1
         9.0      162.265 1018.987        1
         9.0      167.310 1018.987        1
         9.0      172.277 1018.987        1
         9.0      177.168 1018.987        1
         9.0      181.981 1018.987        1
         9.0      186.717 1018.987        1
         9.0      191.376 1018.987        1
         9.0      195.959 1018.987        1
         9.0      200.464 1018.987        1
         9.0      204.892 1018.987        1
         9.0      209.243 1018.987        1
         9.0      213.518 1018.987        1
         9.0      217.715 1018.987        1
         9.0      221.835 1018.987        1
         9.0      225.878 1018.987        1
         9.0      229.844 1018.987        1
         9.0      233.734 1018.987        1
         9.0      237.546 1018.987        1
         9.0      241.281 1018.987        1
         9.0      244.939 1018.987        1
         9.0      248.520 1018.987        1
         9.0      252.024 1018.987        1
         9.0      255.451 1018.987        1
         9.0      258.801 1018.987        1
         9.0      262.074 1018.987        1
         9.0      265.270 1018.987        1
         9.0      268.390 1018.987        1
         9.0      271.432 1018.987        1
         9.0      274.397 1018.987        1
         9.0      277.285 1018.987        1
         9.0      280.096 1018.987        1
         9.0      282.829 1018.987        1
         9.0      285.486 1018.987        1
         9.0      288.066 1018.987        1
         9.0      290.569 1018.987        1
         9.0      292.995 1018.987        1
         9.0      295.344 1018.987        1
         9.0      297.616 1018.987        1
         9.0      299.811 1018.987        1
         9.0      301.929 1018.987        1
         9.0      303.970 1018.987        1
         9.0      305.933 1018.987        1
         9.0      307.820 1018.987        1
         9.0      309.630 1018.987        1
         9.0      311.363 1018.987        1
         9.0      313.019 1018.987        1
         9.0      314.597 1018.987        1
         9.0      316.099 1018.987        1
         9.0      317.524 1018.987        1
         9.0      318.872 1018.987        1
         9.0      320.142 1018.987        1
         9.0      321.336 1018.987        1
         9.0      322.453 1018.987        1
         9.0      323.492 1018.987        1
         9.0      324.455 1018.987        1
         9.0      325.341 1018.987        1
         9.0      326.149 1018.987        1
         9.0      326.881 1018.987        1
         9.0      327.536 1018.987        1
         9.0      328.113 1018.987        1
         9.0      328.614 1018.987        1
         9.0      329.037 1018.987        1
         9.0      329.384 1018.987        1
         9.0      329.653 1018.987        1
         9.0      329.846 1018.987        1
         9.0      329.961 1018.987        1
         9.0      330.000 1018.987        1
         9.0      329.961 1018.987        1
         9.0      329.846 1018.987        1
         9.0      329.653 1018.987        1
         9.0      329.384 1018.987        1
         9.0      329.037 1018.987        1
         9.0      328.614 1018.987        1
         9.0      328.113 1018.987        1
         9.0      327.536 1018.987        1
         9.0      326.881 1018.987        1
         9.0      326.149 1018.987        1
         9.0      325.341 1018.987        1
         9.0      324.455 1018.987        1
         9.0      323.492 1018.987        1
         9.0      322.453 1018.987        1
         9.0      321.336 1018.987        1
         9.0      320.142 1018.987        1
         9.0      318.872 1018.987        1
         9.0      317.524 1018.987        1
         9.0      316.099 1018.987        1
         9.0      314.597 1018.987        1
         9.0      313.019 1018.987        1
         9.0      311.363 1018.987        1
         9.0      309.630 1018.987        1
         9.0      307.820 1018.987        1
         9.0      305.933 1018.987        1
         9.0      303.970 1018.987        1
         9.0      301.929 1018.987        1
         9.0      299.811 1018.987        1
         9.0      297.616 1018.987        1
         9.0      295.344 1018.987        1
         9.0      292.995 1018.987        1
         9.0      290.569 1018.987        1
         9.0      288.066 1018.987        1
         9.0      285.486 1018.987        1
         9.0      282.829 1018.987        1
         9.0      280.096 1018.987        1
         9.0      277.285 1018.987        1
         9.0      274.397 1018.987        1
         9.0      271.432 1018.987        1
         9.0      268.390 1018.987        1
         9.0      265.270 1018.987        1
         9.0      262.074 1018.987        1
         9.0      258.801 1018.987        1
         9.0      255.451 1018.987        1
         9.0      252.024 1018.987        1
         9.0      248.520 1018.987        1
         9.0      244.939 1018.987        1
         9.0      241.281 1018.987        1
         9.0      237.546 1018.987        1
         9.0      233.734 1018.987        1
         9.0      229.844 1018.987        1
         9.0      225.878 1018.987        1
         9.0      221.835 1018.987        1
         9.0      217.715 1018.987        1
         9.0      213.518 1018.987        1
         9.0      209.243 1018.987        1
         9.0      204.892 1018.987        1
         9.0      200.464 1018.987        1
         9.0      195.959 1018.987        1
         9.0      191.376 1018.987        1
         9.0      186.717 1018.987        1
         9.0      181.981 1018.987        1
         9.0      177.168 1018.987        1
         9.0      172.277 1018.987        1
         9.0      167.310 1018.987        1
         9.0      162.265 1018.987        1
         9.0      157.144 1018.987        1
         9.0      151.946 1018.987        1
         9.0      146.670 1018.987        1
         9.0      141.318 1018.987        1
         9.0      135.888 1018.987        1
         9.0      130.382 1018.987        1
         9.0      124.799 1018.987        1
         9.0      119.138 1018.987        1
         9.0      113.401 1018.987        1
         9.0      107.586 1018.987        1
         9.0      101.695 1018.987        1
         9.0       95.726 1018.987        1
         9.0       89.681 1018.987        1
         9.0       83.558 1018.987        1
         9.0       77.359 1018.987        1
         9.0       71.082 1018.987        1
         9.0       64.728 1018.987        1
         9.0       58.298 1018.987        1
         9.0       51.790 1018.987        1
         9.0       45.206 1018.987        1
         9.0       38.544 1018.987        1
         9.0       31.805 1018.987        1
         9.0       24.990 1018.987        1
         9.0       18.097 1018.987        1
         9.0       11.127 1018.987        1
         9.0        4.081 1018.987        1
         9.0      356.957 1018.987        1
         9.0      349.756 1018.987        1
         9.0      342.478 1018.987        1
         9.0      335.124 1018.987        1
         9.0      327.692 1018.987        1
         9.0      320.183 1018.987        1
         9.0      312.597 1018.987        1
         9.0      304.935 1018.987        1
         9.0      297.195 1018.987        1
         9.0      289.378 1018.987        1
         9.0      281.484 1018.987        1
         9.0      273.513 1018.987        1
         9.0      265.465 1018.987        1
         9.0      257.340 1018.987        1
         9.0      249.139 1018.987        1
         9.0      240.860 1018.987        1
         9.0      232.504 1018.987        1
         9.0      224.071 1018.987        1
         9.0      215.561 1018.987        1
         9.0      206.974 1018.987        1
         9.0      198.310 1018.987        1
         9.0      189.569 1018.987        1
         9.0      180.751 1018.987        1
         9.0      171.856 1018.987        1
         9.0      162.884 1018.987        1
         9.0      153.835 1018.987        1
         9.0      144.709 1018.987        1
         9.0      135.506 1018.987        1
         9.0      126.226 1018.987        1
         9.0      116.869 1018.987        1
         9.0      107.434 1018.987        1
         9.0       97.923 1018.987        1
         9.0       88.335 1018.987        1
         9.0       78.670 1018.987        1
         9.0       68.928 1018.987        1
         9.0       59.109 1018.987        1
         9.0       49.213 1018.987        1
         9.0       39.239 1018.987        1
         9.0       29.189 1018.987        1
         9.0       19.062 1018.987        1
         9.0        8.858 1018.987        1
         9.0      358.576 1018.987        1
         9.0      348.218 1018.987        1
         9.0      337.783 1018.987        1
         9.0      327.271 1018.987        1
         9.0      316.681 1018.987        1
         9.0      306.015 1018.987        1
         9.0      295.272 1018.987        1
         9.0      284.451 1018.987        1
         9.0      273.554 1018.987        1
         9.0      262.580 1018.987        1
         9.0      251.528 1018.986        1
         9.0      240.400 1018.986        1
         9.0      229.194 1018.986        1
         9.0      217.912 1018.986        1
         9.0      206.553 1018.986        1
         9.0      195.116 1018.985        1
         9.0      183.603 1018.985        1
         9.0      172.012 1018.984        1
         9.0      160.345 1018.983        1
         9.0      148.600 1018.983        1
         9.0      136.779 1018.982        1
         9.0      124.880 1018.980        1
         9.0      112.905 1018.979        1
         9.0      100.852 1018.977        1
         9.0       88.723 1018.975        1
         9.0       76.516 1018.973        1
         9.0       64.232 1018.970        1
         9.0       51.872 1018.966        1
         9.0       39.434 1018.962        1
         9.0       26.920 1018.957        1
         9.0       14.328 1018.951        1
         9.0        1.659 1018.944        1
         9.0      348.914 1018.936        1
         9.0      336.091 1018.926        1
         9.0      323.191 1018.915        1
         9.0      310.214 1018.901        1
         9.0      297.161 1018.886        1
         9.0      284.030 1018.868        1
         9.0      270.822 1018.847        1
         9.0      257.538 1018.822        1
         9.0      244.176 1018.794        1
         9.0      230.737 1018.761        1
         9.0      217.221 1018.723        1
         9.0      203.628 1018.679        1
         9.0      189.959 1018.629        1
         9.0      176.212 1018.571        1
         9.0      162.388 1018.504        1
         9.0      148.487 1018.428        1
         9.0      134.509 1018.341        1
         9.0      120.454 1018.242        1
         9.0      106.322 1018.128        1
         9.0       92.113 1017.999        1
         9.0       77.827 1017.853        1
         9.0       63.464 1017.687        1
         9.0       49.025 1017.499        1
         9.0       34.508 1017.287        1
         9.0       19.914 1017.047        1
         9.0        5.243 1016.777        1
         9.0      350.495 1016.474        1
         9.0      335.670 1016.134        1
         9.0      320.768 1015.753        1
         9.0      305.788 1015.326        1
         9.0      290.732 1014.850        1
         9.0      275.599 1014.318        1
         9.0      260.389 1013.727        1
         9.0      245.102 1013.069        1
         9.0      229.738 1012.340        1
         9.0      214.297 1011.531        1
         9.0      198.779 1010.637        1
         9.0      183.184 1009.650        1
         9.0      167.511 1008.561        1
         9.0      151.762 1007.362        1
         9.0      135.936 1006.044        1
         9.0      120.033 1004.598        1
         9.0      104.053 1003.013        1
         9.0       87.995 1001.278        1
         9.0       71.861  999.384        1
         9.0       55.650  997.318        1
         9.0       39.362  995.067        1
         9.0       22.996  992.621        1
         9.0        6.554  989.964        1
         9.0      350.035  987.085        1
         9.0      333.438  983.968        1
         9.0      316.765  980.599        1
         9.0      300.015  976.965        1
         9.0      283.187  973.049        1
         9.0      266.283  968.837        1
         9.0      249.302  964.312        1
         9.0      232.243  959.460        1
         9.0      215.108  954.264        1
         9.0      197.895  948.708        1
         9.0      180.606  942.777        1
         9.0      163.240  936.456        1
         9.0      145.796  929.728        1
         9.0      128.276  922.578        1
         9.0      110.678  914.993        1
         9.0       93.004  906.957        1
         9.0       75.252  898.457        1
         9.0       57.424  889.480        1
         9.0       39.518  880.014        1
         9.0       21.535  870.049        1
         9.0        3.476  859.573        1
         9.0      345.339  848.579        1
         9.0      327.126  837.058        1
         9.0      308.835  825.005        1
         9.0      290.467  812.416        1
         9.0      272.023  799.287        1
         9.0      253.501  785.617        1
         9.0      234.902  771.408        1
         9.0      216.227  756.661        1
         9.0      197.474  741.383        1
         9.0      178.644  725.581        1
         9.0      159.738  709.263        1
         9.0      140.754  692.442        1
         9.0      121.693  675.132        1
         9.0      102.555  657.350        1
         9.0       83.341  639.114        1
         9.0       64.049  620.448        1
         9.0       44.680  601.375        1
         9.0       25.234  581.922        1
         9.0        5.712  562.118        1
         9.0      346.112  541.996        1
         9.0      326.435  521.591        1
         9.0      306.681  500.939        1
         9.0      286.850  480.080        1
         9.0      266.942  459.055        1
         9.0      246.957  437.908        1
         9.0      226.895  416.685        1
         9.0      206.756  395.433        1
         9.0      186.541  374.202        1
         9.0      166.248  353.043        1
         9.0      145.878  332.007        1
         9.0      125.431  311.150        1
         9.0      104.907  290.524        1
         9.0       84.306  270.185        1
         9.0       63.628  250.189        1
         9.0       42.873  230.592        1
         9.0       22.041  211.449        1
         9.0        1.131  192.816        1
         9.0      340.145  174.748        1
         9.0      319.082  157.299        1
         9.0      297.942  140.523        1
         9.0      276.725  124.471        1
         9.0      255.431  109.194        1
         9.0      234.060   94.740        1
         9.0      212.612   81.156        1
         9.0      191.087   68.485        1
         9.0      169.484   56.768        1
         9.0      147.805   46.046        1
         9.0      126.049   36.352        1
         9.0      104.216   27.720        1
         9.0       82.306   20.179        1
         9.0       60.318   13.754        1
         9.0       38.254    8.467        1
         9.0       16.113    4.336        1
         9.0      353.895    1.375        1
         9.0      331.599    0.000        1
        18.0        0.000    0.000        0
         9.0      241.599    0.000        1
         9.0      263.895    1.375        1
         9.0      286.113    4.336        1
         9.0      308.254    8.467        1
         9.0      330.318   13.754        1
         9.0      352.306   20.179        1
         9.0       14.216   27.720        1
         9.0       36.049   36.352        1
         9.0       57.805   46.046        1
         9.0       79.484   56.768        1
         9.0      101.087   68.485        1
         9.0      122.612   81.156        1
         9.0      144.060   94.740        1
         9.0      165.431  109.194        1
         9.0      186.725  124.471        1
         9.0      207.942  140.523        1
         9.0      229.082  157.299        1
         9.0      250.145  174.748        1
         9.0      271.131  192.816        1
         9.0      292.041  211.449        1
         9.0      312.873  230.592        1
         9.0      333.628  250.189        1
         9.0      354.306  270.185        1
         9.0       14.907  290.524        1
         9.0       35.431  311.150        1
         9.0       55.878  332.007        1
         9.0       76.248  353.043        1
         9.0       96.541  374.202        1
         9.0      116.756  395.433        1
         9.0      136.895  416.685        1
         9.0      156.957  437.908        1
         9.0      176.942  459.055        1
         9.0      196.850  480.080        1
         9.0      216.681  500.939        1
         9.0      236.435  521.591        1
         9.0      256.112  541.996        1
         9.0      275.712  562.118        1
         9.0      295.234  581.922        1
         9.0      314.680  601.375        1
         9.0      334.049  620.448        1
         9.0      353.341  639.114        1
         9.0       12.555  657.350        1
         9.0       31.693  675.132        1
         9.0       50.754  692.442        1
         9.0       69.738  709.263        1
         9.0       88.644  725.581        1
         9.0      107.474  741.383        1
         9.0      126.227  756.661        1
         9.0      144.902  771.408        1
         9.0      163.501  785.617        1
         9.0      182.023  799.287        1
         9.0      200.467  812.416        1
         9.0      218.835  825.005        1
         9.0      237.126  837.058        1
         9.0      255.339  848.579        1
         9.0      273.476  859.573        1
         9.0      291.535  870.049        1
         9.0      309.518  880.014        1
         9.0      327.424  889.480        1
         9.0      345.252  898.457        1
         9.0        3.004  906.957        1
         9.0       20.678  914.993        1
         9.0       38.276  922.578        1
         9.0       55.796  929.728        1
         9.0       73.240  936.456        1
         9.0       90.606  942.777        1
         9.0      107.895  948.708        1
         9.0      125.108  954.264        1
         9.0      142.243  959.460        1
         9.0      159.302  964.312        1
         9.0      176.283  968.837        1
         9.0      193.187  973.049        1
         9.0      210.015  976.965        1
         9.0      226.765  980.599        1
         9.0      243.438  983.968        1
         9.0      260.035  987.085        1
         9.0      276.554  989.964        1
         9.0      292.996  992.621        1
         9.0      309.362  995.067        1
         9.0      325.650  997.318        1
         9.0      341.861  999.384        1
         9.0      357.995 1001.278        1
         9.0       14.053 1003.013        1
         9.0       30.033 1004.598        1
         9.0       45.936 1006.044        1
         9.0       61.762 1007.362        1
         9.0       77.511 1008.561        1
         9.0       93.184 1009.650        1
         9.0      108.779 1010.637        1
         9.0      124.297 1011.531        1
         9.0      139.738 1012.340        1
         9.0      155.102 1013.069        1
         9.0      170.389 1013.727        1
         9.0      185.599 1014.318        1
         9.0      200.732 1014.850        1
         9.0      215.788 1015.326        1
         9.0      230.768 1015.753        1
         9.0      245.670 1016.134        1
         9.0      260.495 1016.474        1
         9.0      275.243 1016.777        1
         9.0      289.914 1017.047        1
         9.0      304.508 1017.287        1
         9.0      319.025 1017.499        1
         9.0      333.464 1017.687        1
         9.0      347.827 1017.853        1
         9.0        2.113 1017.999        1
         9.0       16.322 1018.128        1
         9.0       30.454 1018.242        1
         9.0       44.509 1018.341        1
         9.0       58.487 1018.428        1
         9.0       72.388 1018.504        1
         9.0       86.212 1018.571        1
         9.0       99.959 1018.629        1
         9.0      113.628 1018.679        1
         9.0      127.221 1018.723        1
         9.0      140.737 1018.761        1
         9.0      154.176 1018.794        1
         9.0      167.538 1018.822        1
         9.0      180.822 1018.847        1
         9.0      194.030 1018.868        1
         9.0      207.161 1018.886        1
         9.0      220.214 1018.901        1
         9.0      233.191 1018.915        1
         9.0      246.091 1018.926        1
         9.0      258.914 1018.936        1
         9.0      271.659 1018.944        1
         9.0      284.328 1018.951        1
         9.0      296.920 1018.957        1
         9.0      309.434 1018.962        1
         9.0      321.872 1018.966        1
         9.0      334.232 1018.970        1
         9.0      346.516 1018.973        1
         9.0      358.723 1018.975        1
         9.0       10.852 1018.977        1
         9.0       22.905 1018.979        1
         9.0       34.880 1018.980        1
         9.0       46.779 1018.982        1
         9.0       58.600 1018.983        1
         9.0       70.345 1018.983        1
         9.0       82.012 1018.984        1
         9.0       93.603 1018.985        1
         9.0      105.116 1018.985        1
         9.0      116.553 1018.986        1
         9.0      127.912 1018.986        1
         9.0      139.194 1018.986        1
         9.0      150.400 1018.986        1
         9.0      161.528 1018.986        1
         9.0      172.580 1018.987        1
         9.0      183.554 1018.987        1
         9.0      194.451 1018.987        1
         9.0      205.272 1018.987        1
         9.0      216.015 1018.987        1
         9.0      226.681 1018.987        1
         9.0      237.271 1018.987        1
         9.0      247.783 1018.987        1
         9.0      258.218 1018.987        1
         9.0      268.576 1018.987        1
         9.0      278.858 1018.987        1
         9.0      289.062 1018.987        1
         9.0      299.189 1018.987        1
         9.0      309.239 1018.987        1
         9.0      319.213 1018.987        1
         9.0      329.109 1018.987        1
         9.0      338.928 1018.987        1
         9.0      348.670 1018.987        1
         9.0      358.335 1018.987        1
         9.0        7.923 1018.987        1
         9.0       17.434 1018.987        1
         9.0       26.869 1018.987        1
         9.0       36.226 1018.987        1
         9.0       45.506 1018.987        1
         9.0       54.709 1018.987        1
         9.0       63.835 1018.987        1
         9.0       72.884 1018.987        1
         9.0       81.856 1018.987        1
         9.0       90.751 1018.987        1
         9.0       99.569 1018.987        1
         9.0      108.310 1018.987        1
         9.0      116.974 1018.987        1
         9.0      125.561 1018.987        1
         9.0      134.071 1018.987        1
         9.0      142.504 1018.987        1
         9.0      150.860 1018.987        1
         9.0      159.139 1018.987        1
         9.0      167.340 1018.987        1
         9.0      175.465 1018.987        1
         9.0      183.513 1018.987        1
         9.0      191.484 1018.987        1
         9.0      199.378 1018.987        1
         9.0      207.195 1018.987        1
         9.0      214.935 1018.987        1
         9.0      222.597 1018.987        1
         9.0      230.183 1018.987        1
         9.0      237.692 1018.987        1
         9.0      245.124 1018.987        1
         9.0      252.478 1018.987        1
         9.0      259.756 1018.987        1
         9.0      266.957 1018.987        1
         9.0      274.081 1018.987        1
         9.0      281.127 1018.987        1
         9.0      288.097 1018.987        1
         9.0      294.990 1018.987        1
         9.0      301.805 1018.987        1
         9.0      308.544 1018.987        1
         9.0      315.206 1018.987        1
         9.0      321.790 1018.987        1
         9.0      328.298 1018.987        1
         9.0      334.728 1018.987        1
         9.0      341.082 1018.987        1
         9.0      347.359 1018.987        1
         9.0      353.558 1018.987        1
         9.0      359.681 1018.987        1
         9.0        5.726 1018.987        1
         9.0       11.695 1018.987        1
         9.0       17.586 1018.987        1
         9.0       23.401 1018.987        1
         9.0       29.138 1018.987        1
         9.0       34.799 1018.987        1
         9.0       40.382 1018.987        1
         9.0       45.888 1018.987        1
         9.0       51.318 1018.987        1
         9.0       56.670 1018.987        1
         9.0       61.946 1018.987        1
         9.0       67.144 1018.987        1
         9.0       72.265 1018.987        1
         9.0       77.310 1018.987        1
         9.0       82.277 1018.987        1
         9.0       87.168 1018.987        1
         9.0       91.981 1018.987        1
         9.0       96.717 1018.987        1
         9.0      101.376 1018.987        1
         9.0      105.959 1018.987        1
         9.0      110.464 1018.987        1
         9.0      114.892 1018.987        1
         9.0      119.243 1018.987        1
         9.0      123.518 1018.987        1
         9.0      127.715 1018.987        1
         9.0      131.835 1018.987        1
         9.0      135.878 1018.987        1
         9.0      139.844 1018.987        1
         9.0      143.734 1018.987        1
         9.0      147.546 1018.987        1
         9.0      151.281 1018.987        1
         9.0      154.939 1018.987        1
         9.0      158.520 1018.987        1
         9.0      162.024 1018.987        1
         9.0      165.451 1018.987        1
         9.0      168.801 1018.987        1
         9.0      172.074 1018.987        1
         9.0      175.270 1018.987        1
         9.0      178.390 1018.987        1
         9.0      181.432 1018.987        1
         9.0      184.397 1018.987        1
         9.0      187.285 1018.987        1
         9.0      190.096 1018.987        1
         9.0      192.829 1018.987        1
         9.0      195.486 1018.987        1
         9.0      198.066 1018.987        1
         9.0      200.569 1018.987        1
         9.0      202.995 1018.987        1
         9.0      205.344 1018.987        1
         9.0      207.616 1018.987        1
         9.0      209.811 1018.987        1
         9.0      211.929 1018.987        1
         9.0      213.970 1018.987        1
         9.0      215.933 1018.987        1
         9.0      217.820 1018.987        1
         9.0      219.630 1018.987        1
         9.0      221.363 1018.987        1
         9.0      223.019 1018.987        1
         9.0      224.597 1018.987        1
         9.0      226.099 1018.987        1
         9.0      227.524 1018.987        1
         9.0      228.872 1018.987        1
         9.0      230.142 1018.987        1
         9.0      231.336 1018.987        1
         9.0      232.453 1018.987        1
         9.0      233.492 1018.987        1
         9.0      234.455 1018.987        1
         9.0      235.341 1018.987        1
         9.0      236.149 1018.987        1
         9.0      236.881 1018.987        1
         9.0      237.536 1018.987        1
         9.0      238.113 1018.987        1
         9.0      238.614 1018.987        1
         9.0      239.037 1018.987        1
         9.0      239.384 1018.987        1
         9.0      239.653 1018.987        1
         9.0      239.846 1018.987        1
         9.0      239.961 1018.987        1
         9.0      240.000 1018.987        1
         9.0      239.961 1018.987        1
         9.0      239.846 1018.987        1
         9.0      239.653 1018.987        1
         9.0      239.384 1018.987        1
         9.0      239.037 1018.987        1
         9.0      238.614 1018.987        1
         9.0      238.113 1018.987        1
         9.0      237.536 1018.987        1
         9.0      236.881 1018.987        1
         9.0      236.149 1018.987        1
         9.0      235.341 1018.987        1
         9.0      234.455 1018.987        1
         9.0      233.492 1018.987        1
         9.0      232.453 1018.987        1
         9.0      231.336 1018.987        1
         9.0      230.142 1018.987        1
         9.0      228.872 1018.987        1
         9.0      227.524 1018.987        1
         9.0      226.099 1018.987        1
         9.0      224.597 1018.987        1
         9.0      223.019 1018.987        1
         9.0      221.363 1018.987        1
         9.0      219.630 1018.987        1
         9.0      217.820 1018.987        1
         9.0      215.933 1018.987        1
         9.0      213.970 1018.987        1
         9.0      211.929 1018.987        1
         9.0      209.811 1018.987        1
         9.0      207.616 1018.987        1
         9.0      205.344 1018.987        1
         9.0      202.995 1018.987        1
         9.0      200.569 1018.987        1
         9.0      198.066 1018.987        1
         9.0      195.486 1018.987        1
         9.0      192.829 1018.987        1
         9.0      190.096 1018.987        1
         9.0      187.285 1018.987        1
         9.0      184.397 1018.987        1
         9.0      181.432 1018.987        1
         9.0      178.390 1018.987        1
         9.0      175.270 1018.987        1
         9.0      172.074 1018.987        1
         9.0      168.801 1018.987        1
         9.0      165.451 1018.987        1
         9.0      162.024 1018.987        1
         9.0      158.520 1018.987        1
         9.0      154.939 1018.987        1
         9.0      151.281 1018.987        1
         9.0      147.546 1018.987        1
         9.0      143.734 1018.987        1
         9.0      139.844 1018.987        1
         9.0      135.878 1018.987        1
         9.0      131.835 1018.987        1
         9.0      127.715 1018.987        1
         9.0      123.518 1018.987        1
         9.0      119.243 1018.987        1
         9.0      114.892 1018.987        1
         9.0      110.464 1018.987        1
         9.0      105.959 1018.987        1
         9.0      101.376 1018.987        1
         9.0       96.717 1018.987        1
         9.0       91.981 1018.987        1
         9.0       87.168 1018.987        1
         9.0       82.277 1018.987        1
         9.0       77.310 1018.987        1
         9.0       72.265 1018.987        1
         9.0       67.144 1018.987        1
         9.0       61.946 1018.987        1
         9.0       56.670 1018.987        1
         9.0       51.318 1018.987        1
         9.0       45.888 1018.987        1
         9.0       40.382 1018.987        1
         9.0       34.799 1018.987        1
         9.0       29.138 1018.987        1
         9.0       23.401 1018.987        1
         9.0       17.586 1018.987        1
         9.0       11.695 1018.987        1
         9.0        5.726 1018.987        1
         9.0      359.681 1018.987        1
         9.0      353.558 1018.987        1
         9.0      347.359 1018.987        1
         9.0      341.082 1018.987        1
         9.0      334.728 1018.987        1
         9.0      328.298 1018.987        1
         9.0      321.790 1018.987        1
         9.0      315.206 1018.987        1
         9.0      308.544 1018.987        1
         9.0      301.805 1018.987        1
         9.0      294.990 1018.987        1
         9.0      288.097 1018.987        1
         9.0      281.127 1018.987        1
         9.0      274.081 1018.987        1
         9.0      266.957 1018.987        1
         9.0      259.756 1018.987        1
         9.0      252.478 1018.987        1
         9.0      245.124 1018.987        1
         9.0      237.692 1018.987        1
         9.0      230.183 1018.987        1
         9.0      222.597 1018.987        1
         9.0      214.935 1018.987        1
         9.0      207.195 1018.987        1
         9.0      199.378 1018.987        1
         9.0      191.484 1018.987        1
         9.0      183.513 1018.987        1
         9.0      175.465 1018.987        1
         9.0      167.340 1018.987        1
         9.0      159.139 1018.987        1
         9.0      150.860 1018.987        1
         9.0      142.504 1018.987        1
         9.0      134.071 1018.987        1
         9.0      125.561 1018.987        1
         9.0      116.974 1018.987        1
         9.0      108.310 1018.987        1
         9.0       99.569 1018.987        1
         9.0       90.751 1018.987        1
         9.0       81.856 1018.987        1
         9.0       72.884 1018.987        1
         9.0       63.835 1018.987        1
         9.0       54.709 1018.987        1
         9.0       45.506 1018.987        1
         9.0       36.226 1018.987        1
         9.0       26.869 1018.987        1
         9.0       17.434 1018.987        1
         9.0        7.923 1018.987        1
         9.0      358.335 1018.987        1
         9.0      348.670 1018.987        1
         9.0      338.928 1018.987        1
         9.0      329.109 1018.987        1
         9.0      319.213 1018.987        1
         9.0      309.239 1018.987        1
         9.0      299.189 1018.987        1
         9.0      289.062 1018.987        1
         9.0      278.858 1018.987        1
         9.0      268.576 1018.987        1
         9.0      258.218 1018.987        1
         9.0      247.783 1018.987        1
         9.0      237.271 1018.987        1
         9.0      226.681 1018.987        1
         9.0      216.015 1018.987        1
         9.0      205.272 1018.987        1
         9.0      194.451 1018.987        1
         9.0      183.554 1018.987        1
         9.0      172.580 1018.987        1
         9.0      161.528 1018.986        1
         9.0      150.400 1018.986        1
         9.0      139.194 1018.986        1
         9.0      127.912 1018.986        1
         9.0      116.553 1018.986        1
         9.0      105.116 1018.985        1
         9.0       93.603 1018.985        1
         9.0       82.012 1018.984        1
         9.0       70.345 1018.983        1
         9.0       58.600 1018.983        1
         9.0       46.779 1018.982        1
         9.0       34.880 1018.980        1
         9.0       22.905 1018.979        1
         9.0       10.852 1018.977        1
         9.0      358.723 1018.975        1
         9.0      346.516 1018.973        1
         9.0      334.232 1018.970        1
         9.0      321.872 1018.966        1
         9.0      309.434 1018.962        1
         9.0      296.920 1018.957        1
         9.0      284.328 1018.951        1
         9.0      271.659 1018.944        1
         9.0      258.914 1018.936        1
         9.0      246.091 1018.926        1
         9.0      233.191 1018.915        1
         9.0      220.214 1018.901        1
         9.0      207.161 1018.886        1
         9.0      194.030 1018.868        1
         9.0      180.822 1018.847        1
         9.0      167.538 1018.822        1
         9.0      154.176 1018.794        1
         9.0      140.737 1018.761        1
         9.0      127.221 1018.723        1
         9.0      113.628 1018.679        1
         9.0       99.959 1018.629        1
         9.0       86.212 1018.571        1
         9.0       72.388 1018.504        1
         9.0       58.487 1018.428        1
         9.0       44.509 1018.341        1
         9.0       30.454 1018.242        1
         9.0       16.322 1018.128        1
         9.0        2.113 1017.999        1
         9.0      347.827 1017.853        1
         9.0      333.464 1017.687        1
         9.0      319.025 1017.499        1
         9.0      304.508 1017.287        1
         9.0      289.914 1017.047        1
         9.0      275.243 1016.777        1
         9.0      260.495 1016.474        1
         9.0      245.670 1016.134        1
         9.0      230.768 1015.753        1
         9.0      215.788 1015.326        1
         9.0      200.732 1014.850        1
         9.0      185.599 1014.318        1
         9.0      170.389 1013.727        1
         9.0      155.102 1013.069        1
         9.0      139.738 1012.340        1
         9.0      124.297 1011.531        1
         9.0      108.779 1010.637        1
         9.0       93.184 1009.650        1
         9.0       77.511 1008.561        1
         9.0       61.762 1007.362        1
         9.0       45.936 1006.044        1
         9.0       30.033 1004.598        1
         9.0       14.053 1003.013        1
         9.0      357.995 1001.278        1
         9.0      341.861  999.384        1
         9.0      325.650  997.318        1
         9.0      309.362  995.067        1
         9.0      292.996  992.621        1
         9.0      276.554  989.964        1
         9.0      260.035  987.085        1
         9.0      243.438  983.968        1
         9.0      226.765  980.599        1
         9.0      210.015  976.965        1
         9.0      193.187  973.049        1
         9.0      176.283  968.837        1
         9.0      159.302  964.312        1
         9.0      142.243  959.460        1
         9.0      125.108  954.264        1
         9.0      107.895  948.708        1
         9.0       90.606  942.777        1
         9.0       73.240  936.456        1
         9.0       55.796  929.728        1
         9.0       38.276  922.578        1
         9.0       20.678  914.993        1
         9.0        3.004  906.957        1
         9.0      345.252  898.457        1
         9.0      327.424  889.480        1
         9.0      309.518  880.014        1
         9.0      291.535  870.049        1
         9.0      273.476  859.573        1
         9.0      255.339  848.579        1
         9.0      237.126  837.058        1
         9.0      218.835  825.005        1
         9.0      200.467  812.416        1
         9.0      182.023  799.287        1
         9.0      163.501  785.617        1
         9.0      144.902  771.408        1
         9.0      126.227  756.661        1
         9.0      107.474  741.383        1
         9.0       88.644  725.581        1
         9.0       69.738  709.263        1
         9.0       50.754  692.442        1
         9.0       31.693  675.132        1
         9.0       12.555  657.350        1
         9.0      353.341  639.114        1
         9.0      334.049  620.448        1
         9.0      314.680  601.375        1
         9.0      295.234  581.922        1
         9.0      275.712  562.118        1
         9.0      256.112  541.996        1
         9.0      236.435  521.591        1
         9.0      216.681  500.939        1
         9.0      196.850  480.080        1
         9.0      176.942  459.055        1
         9.0      156.957  437.908        1
         9.0      136.895  416.685        1
         9.0      116.756  395.433        1
         9.0       96.541  374.202        1
         9.0       76.248  353.043        1
         9.0       55.878  332.007        1
         9.0       35.431  311.150        1
         9.0       14.907  290.524        1
         9.0      354.306  270.185        1
         9.0      333.628  250.189        1
         9.0      312.873  230.592        1
         9.0      292.041  211.449        1
         9.0      271.131  192.816        1
         9.0      250.145  174.748        1
         9.0      229.082  157.299        1
         9.0      207.942  140.523        1
         9.0      186.725  124.471        1
         9.0      165.431  109.194        1
         9.0      144.060   94.740        1
         9.0      122.612   81.156        1
         9.0      101.087   68.485        1
         9.0       79.484   56.768        1
         9.0       57.805   46.046        1
         9.0       36.049   36.352        1
         9.0       14.216   27.720        1
         9.0      352.306   20.179        1
         9.0      330.318   13.754        1
         9.0      308.254    8.467        1
         9.0      286.113    4.336        1
         9.0      263.895    1.375        1
         9.0      241.599    0.000        1
        18.0        0.000    0.000        0
         9.0      331.599    0.000        1
         9.0      353.895    1.375        1
         9.0       16.113    4.336        1
         9.0       38.254    8.467        1
         9.0       60.318   13.754        1
         9.0       82.306   20.179        1
         9.0      104.216   27.720        1
         9.0      126.049   36.352        1
         9.0      147.805   46.046        1
         9.0      169.484   56.768        1
         9.0      191.087   68.485        1
         9.0      212.612   81.156        1
         9.0      234.060   94.740        1
         9.0      255.431  109.194        1
         9.0      276.725  124.471        1
         9.0      297.942  140.523        1
         9.0      319.082  157.299        1
         9.0      340.145  174.748        1
         9.0        1.131  192.816        1
         9.0       22.041  211.449        1
         9.0       42.873  230.592        1
         9.0       63.628  250.189        1
         9.0       84.306  270.185        1
         9.0      104.907  290.524        1
         9.0      125.431  311.150        1
         9.0      145.878  332.007        1
         9.0      166.248  353.043        1
         9.0      186.541  374.202        1
         9.0      206.756  395.433        1
         9.0      226.895  416.685        1
         9.0      246.957  437.908        1
         9.0      266.942  459.055        1
         9.0      286.850  480.080        1
         9.0      306.681  500.939        1
         9.0      326.435  521.591        1
         9.0      346.112  541.996        1
         9.0        5.712  562.118        1
         9.0       25.234  581.922        1
         9.0       44.680  601.375        1
         9.0       64.049  620.448        1
         9.0       83.341  639.114        1
         9.0      102.555  657.350        1
         9.0      121.693  675.132        1
         9.0      140.754  692.442        1
         9.0      159.738  709.263        1
         9.0      178.644  725.581        1
         9.0      197.474  741.383        1
         9.0      216.227  756.661        1
         9.0      234.902  771.408        1
         9.0      253.501  785.617        1
         9.0      272.023  799.287        1
         9.0      290.467  812.416        1
         9.0      308.835  825.005        1
         9.0      327.126  837.058        1
         9.0      345.339  848.579        1
         9.0        3.476  859.573        1
         9.0       21.535  870.049        1
         9.0       39.518  880.014        1
         9.0       57.424  889.480        1
         9.0       75.252  898.457        1
         9.0       93.004  906.957        1
         9.0      110.678  914.993        1
         9.0      128.276  922.578        1
         9.0      145.796  929.728        1
         9.0      163.240  936.456        1
         9.0      180.606  942.777        1
         9.0      197.895  948.708        1
         9.0      215.108  954.264        1
         9.0      232.243  959.460        1
         9.0      249.302  964.312        1
         9.0      266.283  968.837        1
         9.0      283.187  973.049        1
         9.0      300.015  976.965        1
         9.0      316.765  980.599        1
         9.0      333.438  983.968        1
         9.0      350.035  987.085        1
         9.0        6.554  989.964        1
         9.0       22.996  992.621        1
         9.0       39.362  995.067        1
         9.0       55.650  997.318        1
         9.0       71.861  999.384        1
         9.0       87.995 1001.278        1
         9.0      104.053 1003.013        1
         9.0      120.033 1004.598        1
         9.0      135.936 1006.044        1
         9.0      151.762 1007.362        1
         9.0      167.511 1008.561        1
         9.0      183.184 1009.650        1
         9.0      198.779 1010.637        1
         9.0      214.297 1011.531        1
         9.0      229.738 1012.340        1
         9.0      245.102 1013.069        1
         9.0      260.389 1013.727        1
         9.0      275.599 1014.318        1
         9.0      290.732 1014.850        1
         9.0      305.788 1015.326        1
         9.0      320.768 1015.753        1
         9.0      335.670 1016.134        1
         9.0      350.495 1016.474        1
         9.0        5.243 1016.777        1
         9.0       19.914 1017.047        1
         9.0       34.508 1017.287        1
         9.0       49.025 1017.499        1
         9.0       63.464 1017.687        1
         9.0       77.827 1017.853        1
         9.0       92.113 1017.999        1
         9.0      106.322 1018.128        1
         9.0      120.454 1018.242        1
         9.0      134.509 1018.341        1
         9.0      148.487 1018.428        1
         9.0      162.388 1018.504        1
         9.0      176.212 1018.571        1
         9.0      189.959 1018.629        1
         9.0      203.628 1018.679        1
         9.0      217.221 1018.723        1
         9.0      230.737 1018.761        1
         9.0      244.176 1018.794        1
         9.0      257.538 1018.822        1
         9.0      270.822 1018.847        1
         9.0      284.030 1018.868        1
         9.0      297.161 1018.886        1
         9.0      310.214 1018.901        1
         9.0      323.191 1018.915        1
         9.0      336.091 1018.926        1
         9.0      348.914 1018.936        1
         9.0        1.659 1018.944        1
         9.0       14.328 1018.951        1
         9.0       26.920 1018.957        1
         9.0       39.434 1018.962        1
         9.0       51.872 1018.966        1
         9.0       64.232 1018.970        1
         9.0       76.516 1018.973        1
         9.0       88.723 1018.975        1
         9.0      100.852 1018.977        1
         9.0      112.905 1018.979        1
         9.0      124.880 1018.980        1
         9.0      136.779 1018.982        1
         9.0      148.600 1018.983        1
         9.0      160.345 1018.983        1
         9.0      172.012 1018.984        1
         9.0      183.603 1018.985        1
         9.0      195.116 1018.985        1
         9.0      206.553 1018.986        1
         9.0      217.912 1018.986        1
         9.0      229.194 1018.986        1
         9.0      240.400 1018.986        1
         9.0      251.528 1018.986        1
         9.0      262.580 1018.987        1
         9.0      273.554 1018.987        1
         9.0      284.451 1018.987        1
         9.0      295.272 1018.987        1
         9.0      306.015 1018.987        1
         9.0      316.681 1018.987        1
         9.0      327.271 1018.987        1
         9.0      337.783 1018.987        1
         9.0      348.218 1018.987        1
         9.0      358.576 1018.987        1
         9.0        8.858 1018.987        1
         9.0       19.062 1018.987        1
         9.0       29.189 1018.987        1
         9.0       39.239 1018.987        1
         9.0       49.213 1018.987        1
         9.0       59.109 1018.987        1
         9.0       68.928 1018.987        1
         9.0       78.670 1018.987        1
         9.0       88.335 1018.987        1
         9.0       97.923 1018.987        1
         9.0      107.434 1018.987        1
         9.0      116.869 1018.987        1
         9.0      126.226 1018.987        1
         9.0      135.506 1018.987        1
         9.0      144.709 1018.987        1
         9.0      153.835 1018.987        1
         9.0      162.884 1018.987        1
         9.0      171.856 1018.987        1
         9.0      180.751 1018.987        1
         9.0      189.569 1018.987        1
         9.0      198.310 1018.987        1
         9.0      206.974 1018.987        1
         9.0      215.561 1018.987        1
         9.0      224.071 1018.987        1
         9.0      232.504 1018.987        1
         9.0      240.860 1018.987        1
         9.0      249.139 1018.987        1
         9.0      257.340 1018.987        1
         9.0      265.465 1018.987        1
         9.0      273.513 1018.987        1
         9.0      281.484 1018.987        1
         9.0      289.378 1018.987        1
         9.0      297.195 1018.987        1
         9.0      304.935 1018.987        1
         9.0      312.597 1018.987        1
         9.0      320.183 1018.987        1
         9.0      327.692 1018.987        1
         9.0      335.124 1018.987        1
         9.0      342.478 1018.987        1
         9.0      349.756 1018.987        1
         9.0      356.957 1018.987        1
         9.0        4.081 1018.987        1
         9.0       11.127 1018.987        1
         9.0       18.097 1018.987        1
         9.0       24.990 1018.987        1
         9.0       31.805 1018.987        1
         9.0       38.544 1018.987        1
         9.0       45.206 1018.987        1
         9.0       51.790 1018.987        1
         9.0       58.298 1018.987        1
         9.0       64.728 1018.987        1
         9.0       71.082 1018.987        1
         9.0       77.359 1018.987        1
         9.0       83.558 1018.987        1
         9.0       89.681 1018.987        1
         9.0       95.726 1018.987        1
         9.0      101.695 1018.987        1
         9.0      107.586 1018.987        1
         9.0      113.401 1018.987        1
         9.0      119.138 1018.987        1
         9.0      124.799 1018.987        1
         9.0      130.382 1018.987        1
         9.0      135.888 1018.987        1
         9.0      141.318 1018.987        1
         9.0      146.670 1018.987        1
         9.0      151.946 1018.987        1
         9.0      157.144 1018.987        1
         9.0      162.265 1018.987        1
         9.0      167.310 1018.987        1
         9.0      172.277 1018.987        1
         9.0      177.168 1018.987        1
         9.0      181.981 1018.987        1
         9.0      186.717 1018.987        1
         9.0      191.376 1018.987        1
         9.0      195.959 1018.987        1
         9.0      200.464 1018.987        1
         9.0      204.892 1018.987        1
         9.0      209.243 1018.987        1
         9.0      213.518 1018.987        1
         9.0      217.715 1018.987        1
         9.0      221.835 1018.987        1
         9.0      225.878 1018.987        1
         9.0      229.844 1018.987        1
         9.0      233.734 1018.987        1
         9.0      237.546 1018.987        1
         9.0      241.281 1018.987        1
         9.0      244.939 1018.987        1
         9.0      248.520 1018.987        1
         9.0      252.024 1018.987        1
         9.0      255.451 1018.987        1
         9.0      258.801 1018.987        1
         9.0      262.074 1018.987        1
         9.0      265.270 1018.987        1
         9.0      268.390 1018.987        1
         9.0      271.432 1018.987        1
         9.0      274.397 1018.987        1
         9.0      277.285 1018.987        1
         9.0      280.096 1018.987        1
         9.0      282.829 1018.987        1
         9.0      285.486 1018.987        1
         9.0      288.066 1018.987        1
         9.0      290.569 1018.987        1
         9.0      292.995 1018.987        1
         9.0      295.344 1018.987        1
         9.0      297.616 1018.987        1
         9.0      299.811 1018.987        1
         9.0      301.929 1018.987        1
         9.0      303.970 1018.987        1
         9.0      305.933 1018.987        1
         9.0      307.820 1018.987        1
         9.0      309.630 1018.987        1
         9.0      311.363 1018.987        1
         9.0      313.019 1018.987        1
         9.0      314.597 1018.987        1
         9.0      316.099 1018.987        1
         9.0      317.524 1018.987        1
         9.0      318.872 1018.987        1
         9.0      320.142 1018.987        1
         9.0      321.336 1018.987        1
         9.0      322.453 1018.987        1
         9.0      323.492 1018.987        1
         9.0      324.455 1018.987        1
         9.0      325.341 1018.987        1
         9.0      326.149 1018.987        1
         9.0      326.881 1018.987        1
         9.0      327.536 1018.987        1
         9.0      328.113 1018.987        1
         9.0      328.614 1018.987        1
         9.0      329.037 1018.987        1
         9.0      329.384 1018.987        1
         9.0      329.653 1018.987        1
         9.0      329.846 1018.987        1
         9.0      329.961 1018.987        1
         9.0      330.000 1018.987        1
         9.0      329.961 1018.987        1
         9.0      329.846 1018.987        1
         9.0      329.653 1018.987        1
         9.0      329.384 1018.987        1
         9.0      329.037 1018.987        1
         9.0      328.614 1018.987        1
         9.0      328.113 1018.987        1
         9.0      327.536 1018.987        1
         9.0      326.881 1018.987        1
         9.0      326.149 1018.987        1
         9.0      325.341 1018.987        1
         9.0      324.455 1018.987        1
         9.0      323.492 1018.987        1
         9.0      322.453 1018.987        1
         9.0      321.336 1018.987        1
         9.0      320.142 1018.987        1
         9.0      318.872 1018.987        1
         9.0      317.524 1018.987        1
         9.0      316.099 1018.987        1
         9.0      314.597 1018.987        1
         9.0      313.019 1018.987        1
         9.0      311.363 1018.987        1
         9.0      309.630 1018.987        1
         9.0      307.820 1018.987        1
         9.0      305.933 1018.987        1
         9.0      303.970 1018.987        1
         9.0      301.929 1018.987        1
         9.0      299.811 1018.987        1
         9.0      297.616 1018.987        1
         9.0      295.344 1018.987        1
         9.0      292.995 1018.987        1
         9.0      290.569 1018.987        1
         9.0      288.066 1018.987        1
         9.0      285.486 1018.987        1
         9.0      282.829 1018.987        1
         9.0      280.096 1018.987        1
         9.0      277.285 1018.987        1
         9.0      274.397 1018.987        1
         9.0      271.432 1018.987        1
         9.0      268.390 1018.987        1
         9.0      265.270 1018.987        1
         9.0      262.074 1018.987        1
         9.0      258.801 1018.987        1
         9.0      255.451 1018.987        1
         9.0      252.024 1018.987        1
         9.0      248.520 1018.987        1
         9.0      244.939 1018.987        1
         9.0      241.281 1018.987        1
         9.0      237.546 1018.987        1
         9.0      233.734 1018.987        1
         9.0      229.844 1018.987        1
         9.0      225.878 1018.987        1
         9.0      221.835 1018.987        1
         9.0      217.715 1018.987        1
         9.0      213.518 1018.987        1
         9.0      209.243 1018.987        1
         9.0      204.892 1018.987        1
         9.0      200.464 1018.987        1
         9.0      195.959 1018.987        1
         9.0      191.376 1018.987        1
         9.0      186.717 1018.987        1
         9.0      181.981 1018.987        1
         9.0      177.168 1018.987        1
         9.0      172.277 1018.987        1
         9.0      167.310 1018.987        1
         9.0      162.265 1018.987        1
         9.0      157.144 1018.987        1
         9.0      151.946 1018.987        1
         9.0      146.670 1018.987        1
         9.0      141.318 1018.987        1
         9.0      135.888 1018.987        1
         9.0      130.382 1018.987        1
         9.0      124.799 1018.987        1
         9.0      119.138 1018.987        1
         9.0      113.401 1018.987        1
         9.0      107.586 1018.987        1
         9.0      101.695 1018.987        1
         9.0       95.726 1018.987        1
         9.0       89.681 1018.987        1
         9.0       83.558 1018.987        1
         9.0       77.359 1018.987        1
         9.0       71.082 1018.987        1
         9.0       64.728 1018.987        1
         9.0       58.298 1018.987        1
         9.0       51.790 1018.987        1
         9.0       45.206 1018.987        1
         9.0       38.544 1018.987        1
         9.0       31.805 1018.987        1
         9.0       24.990 1018.987        1
         9.0       18.097 1018.987        1
         9.0       11.127 1018.987        1
         9.0        4.081 1018.987        1
         9.0      356.957 1018.987        1
         9.0      349.756 1018.987        1
         9.0      342.478 1018.987        1
         9.0      335.124 1018.987        1
         9.0      327.692 1018.987        1
         9.0      320.183 1018.987        1
         9.0      312.597 1018.987        1
         9.0      304.935 1018.987        1
         9.0      297.195 1018.987        1
         9.0      289.378 1018.987        1
         9.0      281.484 1018.987        1
         9.0      273.513 1018.987        1
         9.0      265.465 1018.987        1
         9.0      257.340 1018.987        1
         9.0      249.139 1018.987        1
         9.0      240.860 1018.987        1
         9.0      232.504 1018.987        1
         9.0      224.071 1018.987        1
         9.0      215.561 1018.987        1
         9.0      206.974 1018.987        1
         9.0      198.310 1018.987        1
         9.0      189.569 1018.987        1
         9.0      180.751 1018.987        1
         9.0      171.856 1018.987        1
         9.0      162.884 1018.987        1
         9.0      153.835 1018.987        1
         9.0      144.709 1018.987        1
         9.0      135.506 1018.987        1
         9.0      126.226 1018.987        1
         9.0      116.869 1018.987        1
         9.0      107.434 1018.987        1
         9.0       97.923 1018.987        1
         9.0       88.335 1018.987        1
         9.0       78.670 1018.987        1
         9.0       68.928 1018.987        1
         9.0       59.109 1018.987        1
         9.0       49.213 1018.987        1
         9.0       39.239 1018.987        1
         9.0       29.189 1018.987        1
         9.0       19.062 1018.987        1
         9.0        8.858 1018.987        1
         9.0      358.576 1018.987        1
         9.0      348.218 1018.987        1
         9.0      337.783 1018.987        1
         9.0      327.271 1018.987        1
         9.0      316.681 1018.987        1
         9.0      306.015 1018.987        1
         9.0      295.272 1018.987        1
         9.0      284.451 1018.987        1
         9.0      273.554 1018.987        1
         9.0      262.580 1018.987        1
         9.0      251.528 1018.986        1
         9.0      240.400 1018.986        1
         9.0      229.194 1018.986        1
         9.0      217.912 1018.986        1
         9.0      206.553 1018.986        1
         9.0      195.116 1018.985        1
         9.0      183.603 1018.985        1
         9.0      172.012 1018.984        1
         9.0      160.345 1018.983        1
         9.0      148.600 1018.983        1
         9.0      136.779 1018.982        1
         9.0      124.880 1018.980        1
         9.0      112.905 1018.979        1
         9.0      100.852 1018.977        1
         9.0       88.723 1018.975        1
         9.0       76.516 1018.973        1
         9.0       64.232 1018.970        1
         9.0       51.872 1018.966        1
         9.0       39.434 1018.962        1
         9.0       26.920 1018.957        1
         9.0       14.328 1018.951        1
         9.0        1.659 1018.944        1
         9.0      348.914 1018.936        1
         9.0      336.091 1018.926        1
         9.0      323.191 1018.915        1
         9.0      310.214 1018.901        1
         9.0      297.161 1018.886        1
         9.0      284.030 1018.868        1
         9.0      270.822 1018.847        1
         9.0      257.538 1018.822        1
         9.0      244.176 1018.794        1
         9.0      230.737 1018.761        1
         9.0      217.221 1018.723        1
         9.0      203.628 1018.679        1
         9.0      189.959 1018.629        1
         9.0      176.212 1018.571        1
         9.0      162.388 1018.504        1
         9.0      148.487 1018.428        1
         9.0      134.509 1018.341        1
         9.0      120.454 1018.242        1
         9.0      106.322 1018.128        1
         9.0       92.113 1017.999        1
         9.0       77.827 1017.853        1
         9.0       63.464 1017.687        1
         9.0       49.025 1017.499        1
         9.0       34.508 1017.287        1
         9.0       19.914 1017.047        1
         9.0        5.243 1016.777        1
         9.0      350.495 1016.474        1
         9.0      335.670 1016.134        1
         9.0      320.768 1015.753        1
         9.0      305.788 1015.326        1
         9.0      290.732 1014.850        1
         9.0      275.599 1014.318        1
         9.0      260.389 1013.727        1
         9.0      245.102 1013.069        1
         9.0      229.738 1012.340        1
         9.0      214.297 1011.531        1
         9.0      198.779 1010.637        1
         9.0      183.184 1009.650        1
         9.0      167.511 1008.561        1
         9.0      151.762 1007.362        1
         9.0      135.936 1006.044        1
         9.0      120.033 1004.598        1
         9.0      104.053 1003.013        1
         9.0       87.995 1001.278        1
         9.0       71.861  999.384        1
         9.0       55.650  997.318        1
         9.0       39.362  995.067        1
         9.0       22.996  992.621        1
         9.0        6.554  989.964        1
         9.0      350.035  987.085        1
         9.0      333.438  983.968        1
         9.0      316.765  980.599        1
         9.0      300.015  976.965        1
         9.0      283.187  973.049        1
         9.0      266.283  968.837        1
         9.0      249.302  964.312        1
         9.0      232.243  959.460        1
         9.0      215.108  954.264        1
         9.0      197.895  948.708        1
         9.0      180.606  942.777        1
         9.0      163.240  936.456        1
         9.0      145.796  929.728        1
         9.0      128.276  922.578        1
         9.0      110.678  914.993        1
         9.0       93.004  906.957        1
         9.0       75.252  898.457        1
         9.0       57.424  889.480        1
         9.0       39.518  880.014        1
         9.0       21.535  870.049        1
         9.0        3.476  859.573        1
         9.0      345.339  848.579        1
         9.0      327.126  837.058        1
         9.0      308.835  825.005        1
         9.0      290.467  812.416        1
         9.0      272.023  799.287        1
         9.0      253.501  785.617        1
         9.0      234.902  771.408        1
         9.0      216.227  756.661        1
         9.0      197.474  741.383        1
         9.0      178.644  725.581        1
         9.0      159.738  709.263        1
         9.0      140.754  692.442        1
         9.0      121.693  675.132        1
         9.0      102.555  657.350        1
         9.0       83.341  639.114        1
         9.0       64.049  620.448        1
         9.0       44.680  601.375        1
         9.0       25.234  581.922        1
         9.0        5.712  562.118        1
         9.0      346.112  541.996        1
         9.0      326.435  521.591        1
         9.0      306.681  500.939        1
         9.0      286.850  480.080        1
         9.0      266.942  459.055        1
         9.0      246.957  437.908        1
         9.0      226.895  416.685        1
         9.0      206.756  395.433        1
         9.0      186.541  374.202        1
         9.0      166.248  353.043        1
         9.0      145.878  332.007        1
         9.0      125.431  311.150        1
         9.0      104.907  290.524        1
         9.0       84.306  270.185        1
         9.0       63.628  250.189        1
         9.0       42.873  230.592        1
         9.0       22.041  211.449        1
         9.0        1.131  192.816        1
         9.0      340.145  174.748        1
         9.0      319.082  157.299        1
         9.0      297.942  140.523        1
         9.0      276.725  124.471        1
         9.0      255.431  109.194        1
         9.0      234.060   94.740        1
         9.0      212.612   81.156        1
         9.0      191.087   68.485        1
         9.0      169.484   56.768        1
         9.0      147.805   46.046        1
         9.0      126.049   36.352        1
         9.0      104.216   27.720        1
         9.0       82.306   20.179        1
         9.0       60.318   13.754        1
         9.0       38.254    8.467        1
         9.0       16.113    4.336        1
         9.0      353.895    1.375        1
         9.0      331.599    0.000        1
        18.0        0.000    0.000        0
         9.0      181.599    0.000        1
         9.0      203.895    1.375        1
         9.0      226.113    4.336        1
         9.0      248.254    8.467        1
         9.0      270.318   13.754        1
         9.0      292.306   20.179        1
         9.0      314.216   27.720        1
         9.0      336.049   36.352        1
         9.0      357.805   46.046        1
         9.0       19.484   56.768        1
         9.0       41.087   68.485        1
         9.0       62.612   81.156        1
         9.0       84.060   94.740        1
         9.0      105.431  109.194        1
         9.0      126.725  124.471        1
         9.0      147.942  140.523        1
         9.0      169.082  157.299        1
         9.0      190.145  174.748        1
         9.0      211.131  192.816        1
         9.0      232.041  211.449        1
         9.0      252.873  230.592        1
         9.0      273.628  250.189        1
         9.0      294.306  270.185        1
         9.0      314.907  290.524        1
         9.0      335.431  311.150        1
         9.0      355.878  332.007        1
         9.0       16.248  353.043        1
         9.0       36.541  374.202        1
         9.0       56.756  395.433        1
         9.0       76.895  416.685        1
         9.0       96.957  437.908        1
         9.0      116.942  459.055        1
         9.0      136.850  480.080        1
         9.0      156.681  500.939        1
         9.0      176.435  521.591        1
         9.0      196.112  541.996        1
         9.0      215.712  562.118        1
         9.0      235.234  581.922        1
         9.0      254.680  601.375        1
         9.0      274.049  620.448        1
         9.0      293.341  639.114        1
         9.0      312.555  657.350        1
         9.0      331.693  675.132        1
         9.0      350.754  692.442        1
         9.0        9.738  709.263        1
         9.0       28.644  725.581        1
         9.0       47.474  741.383        1
         9.0       66.227  756.661        1
         9.0       84.902  771.408        1
         9.0      103.501  785.617        1
         9.0      122.023  799.287        1
         9.0      140.467  812.416        1
         9.0      158.835  825.005        1
         9.0      177.126  837.058        1
         9.0      195.339  848.579        1
         9.0      213.476  859.573        1
         9.0      231.535  870.049        1
         9.0      249.518  880.014        1
         9.0      267.424  889.480        1
         9.0      285.252  898.457        1
         9.0      303.004  906.957        1
         9.0      320.678  914.993        1
         9.0      338.276  922.578        1
         9.0      355.796  929.728        1
         9.0       13.240  936.456        1
         9.0       30.606  942.777        1
         9.0       47.895  948.708        1
         9.0       65.108  954.264        1
         9.0       82.243  959.460        1
         9.0       99.302  964.312        1
         9.0      116.283  968.837        1
         9.0      133.187  973.049        1
         9.0      150.015  976.965        1
         9.0      166.765  980.599        1
         9.0      183.438  983.968        1
         9.0      200.035  987.085        1
         9.0      216.554  989.964        1
         9.0      232.996  992.621        1
         9.0      249.362  995.067        1
         9.0      265.650  997.318        1
         9.0      281.861  999.384        1
         9.0      297.995 1001.278        1
         9.0      314.053 1003.013        1
         9.0      330.033 1004.598        1
         9.0      345.936 1006.044        1
         9.0        1.762 1007.362        1
         9.0       17.511 1008.561        1
         9.0       33.184 1009.650        1
         9.0       48.779 1010.637        1
         9.0       64.297 1011.531        1
         9.0       79.738 1012.340        1
         9.0       95.102 1013.069        1
         9.0      110.389 1013.727        1
         9.0      125.599 1014.318        1
         9.0      140.732 1014.850        1
         9.0      155.788 1015.326        1
         9.0      170.768 1015.753        1
         9.0      185.670 1016.134        1
         9.0      200.495 1016.474        1
         9.0      215.243 1016.777        1
         9.0      229.914 1017.047        1
         9.0      244.508 1017.287        1
         9.0      259.025 1017.499        1
         9.0      273.464 1017.687        1
         9.0      287.827 1017.853        1
         9.0      302.113 1017.999        1
         9.0      316.322 1018.128        1
         9.0      330.454 1018.242        1
         9.0      344.509 1018.341        1
         9.0      358.487 1018.428        1
         9.0       12.388 1018.504        1
         9.0       26.212 1018.571        1
         9.0       39.959 1018.629        1
         9.0       53.628 1018.679        1
         9.0       67.221 1018.723        1
         9.0       80.737 1018.761        1
         9.0       94.176 1018.794        1
         9.0      107.538 1018.822        1
         9.0      120.822 1018.847        1
         9.0      134.030 1018.868        1
         9.0      147.161 1018.886        1
         9.0      160.214 1018.901        1
         9.0      173.191 1018.915        1
         9.0      186.091 1018.926        1
         9.0      198.914 1018.936        1
         9.0      211.659 1018.944        1
         9.0      224.328 1018.951        1
         9.0      236.920 1018.957        1
         9.0      249.434 1018.962        1
         9.0      261.872 1018.966        1
         9.0      274.232 1018.970        1
         9.0      286.516 1018.973        1
         9.0      298.723 1018.975        1
         9.0      310.852 1018.977        1
         9.0      322.905 1018.979        1
         9.0      334.880 1018.980        1
         9.0      346.779 1018.982        1
         9.0      358.600 1018.983        1
         9.0       10.345 1018.983        1
         9.0       22.012 1018.984        1
         9.0       33.603 1018.985        1
         9.0       45.116 1018.985        1
         9.0       56.553 1018.986        1
         9.0       67.912 1018.986        1
         9.0       79.194 1018.986        1
         9.0       90.400 1018.986        1
         9.0      101.528 1018.986        1
         9.0      112.580 1018.987        1
         9.0      123.554 1018.987        1
         9.0      134.451 1018.987        1
         9.0      145.272 1018.987        1
         9.0      156.015 1018.987        1
         9.0      166.681 1018.987        1
         9.0      177.271 1018.987        1
         9.0      187.783 1018.987        1
         9.0      198.218 1018.987        1
         9.0      208.576 1018.987        1
         9.0      218.858 1018.987        1
         9.0      229.062 1018.987        1
         9.0      239.189 1018.987        1
         9.0      249.239 1018.987        1
         9.0      259.213 1018.987        1
         9.0      269.109 1018.987        1
         9.0      278.928 1018.987        1
         9.0      288.670 1018.987        1
         9.0      298.335 1018.987        1
         9.0      307.923 1018.987        1
         9.0      317.434 1018.987        1
         9.0      326.869 1018.987        1
         9.0      336.226 1018.987        1
         9.0      345.506 1018.987        1
         9.0      354.709 1018.987        1
         9.0        3.835 1018.987        1
         9.0       12.884 1018.987        1
         9.0       21.856 1018.987        1
         9.0       30.751 1018.987        1
         9.0       39.569 1018.987        1
         9.0       48.310 1018.987        1
         9.0       56.974 1018.987        1
         9.0       65.561 1018.987        1
         9.0       74.071 1018.987        1
         9.0       82.504 1018.987        1
         9.0       90.860 1018.987        1
         9.0       99.139 1018.987        1
         9.0      107.340 1018.987        1
         9.0      115.465 1018.987        1
         9.0      123.513 1018.987        1
         9.0      131.484 1018.987        1
         9.0      139.378 1018.987        1
         9.0      147.195 1018.987        1
         9.0      154.935 1018.987        1
         9.0      162.597 1018.987        1
         9.0      170.183 1018.987        1
         9.0      177.692 1018.987        1
         9.0      185.124 1018.987        1
         9.0      192.478 1018.987        1
         9.0      199.756 1018.987        1
         9.0      206.957 1018.987        1
         9.0      214.081 1018.987        1
         9.0      221.127 1018.987        1
         9.0      228.097 1018.987        1
         9.0      234.990 1018.987        1
         9.0      241.805 1018.987        1
         9.0      248.544 1018.987        1
         9.0      255.206 1018.987        1
         9.0      261.790 1018.987        1
         9.0      268.298 1018.987        1
         9.0      274.728 1018.987        1
         9.0      281.082 1018.987        1
         9.0      287.359 1018.987        1
         9.0      293.558 1018.987        1
         9.0      299.681 1018.987        1
         9.0      305.726 1018.987        1
         9.0      311.695 1018.987        1
         9.0      317.586 1018.987        1
         9.0      323.401 1018.987        1
         9.0      329.138 1018.987        1
         9.0      334.799 1018.987        1
         9.0      340.382 1018.987        1
         9.0      345.888 1018.987        1
         9.0      351.318 1018.987        1
         9.0      356.670 1018.987        1
         9.0        1.946 1018.987        1
         9.0        7.144 1018.987        1
         9.0       12.265 1018.987        1
         9.0       17.310 1018.987        1
         9.0       22.277 1018.987        1
         9.0       27.168 1018.987        1
         9.0       31.981 1018.987        1
         9.0       36.717 1018.987        1
         9.0       41.376 1018.987        1
         9.0       45.959 1018.987        1
         9.0       50.464 1018.987        1
         9.0       54.892 1018.987        1
         9.0       59.243 1018.987        1
         9.0       63.518 1018.987        1
         9.0       67.715 1018.987        1
         9.0       71.835 1018.987        1
         9.0       75.878 1018.987        1
         9.0       79.844 1018.987        1
         9.0       83.734 1018.987        1
         9.0       87.546 1018.987        1
         9.0       91.281 1018.987        1
         9.0       94.939 1018.987        1
         9.0       98.520 1018.987        1
         9.0      102.024 1018.987        1
         9.0      105.451 1018.987        1
         9.0      108.801 1018.987        1
         9.0      112.074 1018.987        1
         9.0      115.270 1018.987        1
         9.0      118.390 1018.987        1
         9.0      121.432 1018.987        1
         9.0      124.397 1018.987        1
         9.0      127.285 1018.987        1
         9.0      130.096 1018.987        1
         9.0      132.829 1018.987        1
         9.0      135.486 1018.987        1
         9.0      138.066 1018.987        1
         9.0      140.569 1018.987        1
         9.0      142.995 1018.987        1
         9.0      145.344 1018.987        1
         9.0      147.616 1018.987        1
         9.0      149.811 1018.987        1
         9.0      151.929 1018.987        1
         9.0      153.970 1018.987        1
         9.0      155.933 1018.987        1
         9.0      157.820 1018.987        1
         9.0      159.630 1018.987        1
         9.0      161.363 1018.987        1
         9.0      163.019 1018.987        1
         9.0      164.597 1018.987        1
         9.0      166.099 1018.987        1
         9.0      167.524 1018.987        1
         9.0      168.872 1018.987        1
         9.0      170.142 1018.987        1
         9.0      171.336 1018.987        1
         9.0      172.453 1018.987        1
         9.0      173.492 1018.987        1
         9.0      174.455 1018.987        1
         9.0      175.341 1018.987        1
         9.0      176.149 1018.987        1
         9.0      176.881 1018.987        1
         9.0      177.536 1018.987        1
         9.0      178.113 1018.987        1
         9.0      178.614 1018.987        1
         9.0      179.037 1018.987        1
         9.0      179.384 1018.987        1
         9.0      179.653 1018.987        1
         9.0      179.846 1018.987        1
         9.0      179.961 1018.987        1
         9.0      180.000 1018.987        1
         9.0      179.961 1018.987        1
         9.0      179.846 1018.987        1
         9.0      179.653 1018.987        1
         9.0      179.384 1018.987        1
         9.0      179.037 1018.987        1
         9.0      178.614 1018.987        1
         9.0      178.113 1018.987        1
         9.0      177.536 1018.987        1
         9.0      176.881 1018.987        1
         9.0      176.149 1018.987        1
         9.0      175.341 1018.987        1
         9.0      174.455 1018.987        1
         9.0      173.492 1018.987        1
         9.0      172.453 1018.987        1
         9.0      171.336 1018.987        1
         9.0      170.142 1018.987        1
         9.0      168.872 1018.987        1
         9.0      167.524 1018.987        1
         9.0      166.099 1018.987        1
         9.0      164.597 1018.987        1
         9.0      163.019 1018.987        1
         9.0      161.363 1018.987        1
         9.0      159.630 1018.987        1
         9.0      157.820 1018.987        1
         9.0      155.933 1018.987        1
         9.0      153.970 1018.987        1
         9.0      151.929 1018.987        1
         9.0      149.811 1018.987        1
         9.0      147.616 1018.987        1
         9.0      145.344 1018.987        1
         9.0      142.995 1018.987        1
         9.0      140.569 1018.987        1
         9.0      138.066 1018.987        1
         9.0      135.486 1018.987        1
         9.0      132.829 1018.987        1
         9.0      130.096 1018.987        1
         9.0      127.285 1018.987        1
         9.0      124.397 1018.987        1
         9.0      121.432 1018.987        1
         9.0      118.390 1018.987        1
         9.0      115.270 1018.987        1
         9.0      112.074 1018.987        1
         9.0      108.801 1018.987        1
         9.0      105.451 1018.987        1
         9.0      102.024 1018.987        1
         9.0       98.520 1018.987        1
         9.0       94.939 1018.987        1
         9.0       91.281 1018.987        1
         9.0       87.546 1018.987        1
         9.0       83.734 1018.987        1
         9.0       79.844 1018.987        1
         9.0       75.878 1018.987        1
         9.0       71.835 1018.987        1
         9.0       67.715 1018.987        1
         9.0       63.518 1018.987        1
         9.0       59.243 1018.987        1
         9.0       54.892 1018.987        1
         9.0       50.464 1018.987        1
         9.0       45.959 1018.987        1
         9.0       41.376 1018.987        1
         9.0       36.717 1018.987        1
         9.0       31.981 1018.987        1
         9.0       27.168 1018.987        1
         9.0       22.277 1018.987        1
         9.0       17.310 1018.987        1
         9.0       12.265 1018.987        1
         9.0        7.144 1018.987        1
         9.0        1.946 1018.987        1
         9.0      356.670 1018.987        1
         9.0      351.318 1018.987        1
         9.0      345.888 1018.987        1
         9.0      340.382 1018.987        1
         9.0      334.799 1018.987        1
         9.0      329.138 1018.987        1
         9.0      323.401 1018.987        1
         9.0      317.586 1018.987        1
         9.0      311.695 1018.987        1
         9.0      305.726 1018.987        1
         9.0      299.681 1018.987        1
         9.0      293.558 1018.987        1
         9.0      287.359 1018.987        1
         9.0      281.082 1018.987        1
         9.0      274.728 1018.987        1
         9.0      268.298 1018.987        1
         9.0      261.790 1018.987        1
         9.0      255.206 1018.987        1
         9.0      248.544 1018.987        1
         9.0      241.805 1018.987        1
         9.0      234.990 1018.987        1
         9.0      228.097 1018.987        1
         9.0      221.127 1018.987        1
         9.0      214.081 1018.987        1
         9.0      206.957 1018.987        1
         9.0      199.756 1018.987        1
         9.0      192.478 1018.987        1
         9.0      185.124 1018.987        1
         9.0      177.692 1018.987        1
         9.0      170.183 1018.987        1
         9.0      162.597 1018.987        1
         9.0      154.935 1018.987        1
         9.0      147.195 1018.987        1
         9.0      139.378 1018.987        1
         9.0      131.484 1018.987        1
         9.0      123.513 1018.987        1
         9.0      115.465 1018.987        1
         9.0      107.340 1018.987        1
         9.0       99.139 1018.987        1
         9.0       90.860 1018.987        1
         9.0       82.504 1018.987        1
         9.0       74.071 1018.987        1
         9.0       65.561 1018.987        1
         9.0       56.974 1018.987        1
         9.0       48.310 1018.987        1
         9.0       39.569 1018.987        1
         9.0       30.751 1018.987        1
         9.0       21.856 1018.987        1
         9.0       12.884 1018.987        1
         9.0        3.835 1018.987        1
         9.0      354.709 1018.987        1
         9.0      345.506 1018.987        1
         9.0      336.226 1018.987        1
         9.0      326.869 1018.987        1
         9.0      317.434 1018.987        1
         9.0      307.923 1018.987        1
         9.0      298.335 1018.987        1
         9.0      288.670 1018.987        1
         9.0      278.928 1018.987        1
         9.0      269.109 1018.987        1
         9.0      259.213 1018.987        1
         9.0      249.239 1018.987        1
         9.0      239.189 1018.987        1
         9.0      229.062 1018.987        1
         9.0      218.858 1018.987        1
         9.0      208.576 1018.987        1
         9.0      198.218 1018.987        1
         9.0      187.783 1018.987        1
         9.0      177.271 1018.987        1
         9.0      166.681 1018.987        1
         9.0      156.015 1018.987        1
         9.0      145.272 1018.987        1
         9.0      134.451 1018.987        1
         9.0      123.554 1018.987        1
         9.0      112.580 1018.987        1
         9.0      101.528 1018.986        1
         9.0       90.400 1018.986        1
         9.0       79.194 1018.986        1
         9.0       67.912 1018.986        1
         9.0       56.553 1018.986        1
         9.0       45.116 1018.985        1
         9.0       33.603 1018.985        1
         9.0       22.012 1018.984        1
         9.0       10.345 1018.983        1
         9.0      358.600 1018.983        1
         9.0      346.779 1018.982        1
         9.0      334.880 1018.980        1
         9.0      322.905 1018.979        1
         9.0      310.852 1018.977        1
         9.0      298.723 1018.975        1
         9.0      286.516 1018.973        1
         9.0      274.232 1018.970        1
         9.0      261.872 1018.966        1
         9.0      249.434 1018.962        1
         9.0      236.920 1018.957        1
         9.0      224.328 1018.951        1
         9.0      211.659 1018.944        1
         9.0      198.914 1018.936        1
         9.0      186.091 1018.926        1
         9.0      173.191 1018.915        1
         9.0      160.214 1018.901        1
         9.0      147.161 1018.886        1
         9.0      134.030 1018.868        1
         9.0      120.822 1018.847        1
         9.0      107.538 1018.822        1
         9.0       94.176 1018.794        1
         9.0       80.737 1018.761        1
         9.0       67.221 1018.723        1
         9.0       53.628 1018.679        1
         9.0       39.959 1018.629        1
         9.0       26.212 1018.571        1
         9.0       12.388 1018.504        1
         9.0      358.487 1018.428        1
         9.0      344.509 1018.341        1
         9.0      330.454 1018.242        1
         9.0      316.322 1018.128        1
         9.0      302.113 1017.999        1
         9.0      287.827 1017.853        1
         9.0      273.464 1017.687        1
         9.0      259.025 1017.499        1
         9.0      244.508 1017.287        1
         9.0      229.914 1017.047        1
         9.0      215.243 1016.777        1
         9.0      200.495 1016.474        1
         9.0      185.670 1016.134        1
         9.0      170.768 1015.753        1
         9.0      155.788 1015.326        1
         9.0      140.732 1014.850        1
         9.0      125.599 1014.318        1
         9.0      110.389 1013.727        1
         9.0       95.102 1013.069        1
         9.0       79.738 1012.340        1
         9.0       64.297 1011.531        1
         9.0       48.779 1010.637        1
         9.0       33.184 1009.650        1
         9.0       17.511 1008.561        1
         9.0        1.762 1007.362        1
         9.0      345.936 1006.044        1
         9.0      330.033 1004.598        1
         9.0      314.053 1003.013        1
         9.0      297.995 1001.278        1
         9.0      281.861  999.384        1
         9.0      265.650  997.318        1
         9.0      249.362  995.067        1
         9.0      232.996  992.621        1
         9.0      216.554  989.964        1
         9.0      200.035  987.085        1
         9.0      183.438  983.968        1
         9.0      166.765  980.599        1
         9.0      150.015  976.965        1
         9.0      133.187  973.049        1
         9.0      116.283  968.837        1
         9.0       99.302  964.312        1
         9.0       82.243  959.460        1
         9.0       65.108  954.264        1
         9.0       47.895  948.708        1
         9.0       30.606  942.777        1
         9.0       13.240  936.456        1
         9.0      355.796  929.728        1
         9.0      338.276  922.578        1
         9.0      320.678  914.993        1
         9.0      303.004  906.957        1
         9.0      285.252  898.457        1
         9.0      267.424  889.480        1
         9.0      249.518  880.014        1
         9.0      231.535  870.049        1
         9.0      213.476  859.573        1
         9.0      195.339  848.579        1
         9.0      177.126  837.058        1
         9.0      158.835  825.005        1
         9.0      140.467  812.416        1
         9.0      122.023  799.287        1
         9.0      103.501  785.617        1
         9.0       84.902  771.408        1
         9.0       66.227  756.661        1
         9.0       47.474  741.383        1
         9.0       28.644  725.581        1
         9.0        9.738  709.263        1
         9.0      350.754  692.442        1
         9.0      331.693  675.132        1
         9.0      312.555  657.350        1
         9.0      293.341  639.114        1
         9.0      274.049  620.448        1
         9.0      254.680  601.375        1
         9.0      235.234  581.922        1
         9.0      215.712  562.118        1
         9.0      196.112  541.996        1
         9.0      176.435  521.591        1
         9.0      156.681  500.939        1
         9.0      136.850  480.080        1
         9.0      116.942  459.055        1
         9.0       96.957  437.908        1
         9.0       76.895  416.685        1
         9.0       56.756  395.433        1
         9.0       36.541  374.202        1
         9.0       16.248  353.043        1
         9.0      355.878  332.007        1
         9.0      335.431  311.150        1
         9.0      314.907  290.524        1
         9.0      294.306  270.185        1
         9.0      273.628  250.189        1
         9.0      252.873  230.592        1
         9.0      232.041  211.449        1
         9.0      211.131  192.816        1
         9.0      190.145  174.748        1
         9.0      169.082  157.299        1
         9.0      147.942  140.523        1
         9.0      126.725  124.471        1
         9.0      105.431  109.194        1
         9.0       84.060   94.740        1
         9.0       62.612   81.156        1
         9.0       41.087   68.485        1
         9.0       19.484   56.768        1
         9.0      357.805   46.046        1
         9.0      336.049   36.352        1
         9.0      314.216   27.720        1
         9.0      292.306   20.179        1
         9.0      270.318   13.754        1
         9.0      248.254    8.467        1
         9.0      226.113    4.336        1
         9.0      203.895    1.375        1
         9.0      181.599    0.000        1
        18.0        0.000    0.000        0
         9.0      181.599    0.000        1
         9.0      203.895    1.375        1
         9.0      226.113    4.336        1
         9.0      248.254    8.467        1
         9.0      270.318   13.754        1
         9.0      292.306   20.179        1
         9.0      314.216   27.720        1
         9.0      336.049   36.352        1
         9.0      357.805   46.046        1
         9.0       19.484   56.768        1
         9.0       41.087   68.485        1
         9.0       62.612   81.156        1
         9.0       84.060   94.740        1
         9.0      105.431  109.194        1
         9.0      126.725  124.471        1
         9.0      147.942  140.523        1
         9.0      169.082  157.299        1
         9.0      190.145  174.748        1
         9.0      211.131  192.816        1
         9.0      232.041  211.449        1
         9.0      252.873  230.592        1
         9.0      273.628  250.189        1
         9.0      294.306  270.185        1
         9.0      314.907  290.524        1
         9.0      335.431  311.150        1
         9.0      355.878  332.007        1
         9.0       16.248  353.043        1
         9.0       36.541  374.202        1
         9.0       56.756  395.433        1
         9.0       76.895  416.685        1
         9.0       96.957  437.908        1
         9.0      116.942  459.055        1
         9.0      136.850  480.080        1
         9.0      156.681  500.939        1
         9.0      176.435  521.591        1
         9.0      196.112  541.996        1
         9.0      215.712  562.118        1
         9.0      235.234  581.922        1
         9.0      254.680  601.375        1
         9.0      274.049  620.448        1
         9.0      293.341  639.114        1
         9.0      312.555  657.350        1
         9.0      331.693  675.132        1
         9.0      350.754  692.442        1
         9.0        9.738  709.263        1
         9.0       28.644  725.581        1
         9.0       47.474  741.383        1
         9.0       66.227  756.661        1
         9.0       84.902  771.408        1
         9.0      103.501  785.617        1
         9.0      122.023  799.287        1
         9.0      140.467  812.416        1
         9.0      158.835  825.005        1
         9.0      177.126  837.058        1
         9.0      195.339  848.579        1
         9.0      213.476  859.573        1
         9.0      231.535  870.049        1
         9.0      249.518  880.014        1
         9.0      267.424  889.480        1
         9.0      285.252  898.457        1
         9.0      303.004  906.957        1
         9.0      320.678  914.993        1
         9.0      338.276  922.578        1
         9.0      355.796  929.728        1
         9.0       13.240  936.456        1
         9.0       30.606  942.777        1
         9.0       47.895  948.708        1
         9.0       65.108  954.264        1
         9.0       82.243  959.460        1
         9.0       99.302  964.312        1
         9.0      116.283  968.837        1
         9.0      133.187  973.049        1
         9.0      150.015  976.965        1
         9.0      166.765  980.599        1
         9.0      183.438  983.968        1
         9.0      200.035  987.085        1
         9.0      216.554  989.964        1
         9.0      232.996  992.621        1
         9.0      249.362  995.067        1
         9.0      265.650  997.318        1
         9.0      281.861  999.384        1
         9.0      297.995 1001.278        1
         9.0      314.053 1003.013        1
         9.0      330.033 1004.598        1
         9.0      345.936 1006.044        1
         9.0        1.762 1007.362        1
         9.0       17.511 1008.561        1
         9.0       33.184 1009.650        1
         9.0       48.779 1010.637        1
         9.0       64.297 1011.531        1
         9.0       79.738 1012.340        1
         9.0       95.102 1013.069        1
         9.0      110.389 1013.727        1
         9.0      125.599 1014.318        1
         9.0      140.732 1014.850        1
         9.0      155.788 1015.326        1
         9.0      170.768 1015.753        1
         9.0      185.670 1016.134        1
         9.0      200.495 1016.474        1
         9.0      215.243 1016.777        1
         9.0      229.914 1017.047        1
         9.0      244.508 1017.287        1
         9.0      259.025 1017.499        1
         9.0      273.464 1017.687        1
         9.0      287.827 1017.853        1
         9.0      302.113 1017.999        1
         9.0      316.322 1018.128        1
         9.0      330.454 1018.242        1
         9.0      344.509 1018.341        1
         9.0      358.487 1018.428        1
         9.0       12.388 1018.504        1
         9.0       26.212 1018.571        1
         9.0       39.959 1018.629        1
         9.0       53.628 1018.679        1
         9.0       67.221 1018.723        1
         9.0       80.737 1018.761        1
         9.0       94.176 1018.794        1
         9.0      107.538 1018.822        1
         9.0      120.822 1018.847        1
         9.0      134.030 1018.868        1
         9.0      147.161 1018.886        1
         9.0      160.214 1018.901        1
         9.0      173.191 1018.915        1
         9.0      186.091 1018.926        1
         9.0      198.914 1018.936        1
         9.0      211.659 1018.944        1
         9.0      224.328 1018.951        1
         9.0      236.920 1018.957        1
         9.0      249.434 1018.962        1
         9.0      261.872 1018.966        1
         9.0      274.232 1018.970        1
         9.0      286.516 1018.973        1
         9.0      298.723 1018.975        1
         9.0      310.852 1018.977        1
         9.0      322.905 1018.979        1
         9.0      334.880 1018.980        1
         9.0      346.779 1018.982        1
         9.0      358.600 1018.983        1
         9.0       10.345 1018.983        1
         9.0       22.012 1018.984        1
         9.0       33.603 1018.985        1
         9.0       45.116 1018.985        1
         9.0       56.553 1018.986        1
         9.0       67.912 1018.986        1
         9.0       79.194 1018.986        1
         9.0       90.400 1018.986        1
         9.0      101.528 1018.986        1
         9.0      112.580 1018.987        1
         9.0      123.554 1018.987        1
         9.0      134.451 1018.987        1
         9.0      145.272 1018.987        1
         9.0      156.015 1018.987        1
         9.0      166.681 1018.987        1
         9.0      177.271 1018.987        1
         9.0      187.783 1018.987        1
         9.0      198.218 1018.987        1
         9.0      208.576 1018.987        1
         9.0      218.858 1018.987        1
         9.0      229.062 1018.987        1
         9.0      239.189 1018.987        1
         9.0      249.239 1018.987        1
         9.0      259.213 1018.987        1
         9.0      269.109 1018.987        1
         9.0      278.928 1018.987        1
         9.0      288.670 1018.987        1
         9.0      298.335 1018.987        1
         9.0      307.923 1018.987        1
         9.0      317.434 1018.987        1
         9.0      326.869 1018.987        1
         9.0      336.226 1018.987        1
         9.0      345.506 1018.987        1
         9.0      354.709 1018.987        1
         9.0        3.835 1018.987        1
         9.0       12.884 1018.987        1
         9.0       21.856 1018.987        1
         9.0       30.751 1018.987        1
         9.0       39.569 1018.987        1
         9.0       48.310 1018.987        1
         9.0       56.974 1018.987        1
         9.0       65.561 1018.987        1
         9.0       74.071 1018.987        1
         9.0       82.504 1018.987        1
         9.0       90.860 1018.987        1
         9.0       99.139 1018.987        1
         9.0      107.340 1018.987        1
         9.0      115.465 1018.987        1
         9.0      123.513 1018.987        1
         9.0      131.484 1018.987        1
         9.0      139.378 1018.987        1
         9.0      147.195 1018.987        1
         9.0      154.935 1018.987        1
         9.0      162.597 1018.987        1
         9.0      170.183 1018.987        1
         9.0      177.692 1018.987        1
         9.0      185.124 1018.987        1
         9.0      192.478 1018.987        1
         9.0      199.756 1018.987        1
         9.0      206.957 1018.987        1
         9.0      214.081 1018.987        1
         9.0      221.127 1018.987        1
         9.0      228.097 1018.987        1
         9.0      234.990 1018.987        1
         9.0      241.805 1018.987        1
         9.0      248.544 1018.987        1
         9.0      255.206 1018.987        1
         9.0      261.790 1018.987        1
         9.0      268.298 1018.987        1
         9.0      274.728 1018.987        1
         9.0      281.082 1018.987        1
         9.0      287.359 1018.987        1
         9.0      293.558 1018.987        1
         9.0      299.681 1018.987        1
         9.0      305.726 1018.987        1
         9.0      311.695 1018.987        1
         9.0      317.586 1018.987        1
         9.0      323.401 1018.987        1
         9.0      329.138 1018.987        1
         9.0      334.799 1018.987        1
         9.0      340.382 1018.987        1
         9.0      345.888 1018.987        1
         9.0      351.318 1018.987        1
         9.0      356.670 1018.987        1
         9.0        1.946 1018.987        1
         9.0        7.144 1018.987        1
         9.0       12.265 1018.987        1
         9.0       17.310 1018.987        1
         9.0       22.277 1018.987        1
         9.0       27.168 1018.987        1
         9.0       31.981 1018.987        1
         9.0       36.717 1018.987        1
         9.0       41.376 1018.987        1
         9.0       45.959 1018.987        1
         9.0       50.464 1018.987        1
         9.0       54.892 1018.987        1
         9.0       59.243 1018.987        1
         9.0       63.518 1018.987        1
         9.0       67.715 1018.987        1
         9.0       71.835 1018.987        1
         9.0       75.878 1018.987        1
         9.0       79.844 1018.987        1
         9.0       83.734 1018.987        1
         9.0       87.546 1018.987        1
         9.0       91.281 1018.987        1
         9.0       94.939 1018.987        1
         9.0       98.520 1018.987        1
         9.0      102.024 1018.987        1
         9.0      105.451 1018.987        1
         9.0      108.801 1018.987        1
         9.0      112.074 1018.987        1
         9.0      115.270 1018.987        1
         9.0      118.390 1018.987        1
         9.0      121.432 1018.987        1
         9.0      124.397 1018.987        1
         9.0      127.285 1018.987        1
         9.0      130.096 1018.987        1
         9.0      132.829 1018.987        1
         9.0      135.486 1018.987        1
         9.0      138.066 1018.987        1
         9.0      140.569 1018.987        1
         9.0      142.995 1018.987        1
         9.0      145.344 1018.987        1
         9.0      147.616 1018.987        1
         9.0      149.811 1018.987        1
         9.0      151.929 1018.987        1
         9.0      153.970 1018.987        1
         9.0      155.933 1018.987        1
         9.0      157.820 1018.987        1
         9.0      159.630 1018.987        1
         9.0      161.363 1018.987        1
         9.0      163.019 1018.987        1
         9.0      164.597 1018.987        1
         9.0      166.099 1018.987        1
         9.0      167.524 1018.987        1
         9.0      168.872 1018.987        1
         9.0      170.142 1018.987        1
         9.0      171.336 1018.987        1
         9.0      172.453 1018.987        1
         9.0      173.492 1018.987        1
         9.0      174.455 1018.987        1
         9.0      175.341 1018.987        1
         9.0      176.149 1018.987        1
         9.0      176.881 1018.987        1
         9.0      177.536 1018.987        1
         9.0      178.113 1018.987        1
         9.0      178.614 1018.987        1
         9.0      179.037 1018.987        1
         9.0      179.384 1018.987        1
         9.0      179.653 1018.987        1
         9.0      179.846 1018.987        1
         9.0      179.961 1018.987        1
         9.0      180.000 1018.987        1
         9.0      179.961 1018.987        1
         9.0      179.846 1018.987        1
         9.0      179.653 1018.987        1
         9.0      179.384 1018.987        1
         9.0      179.037 1018.987        1
         9.0      178.614 1018.987        1
         9.0      178.113 1018.987        1
         9.0      177.536 1018.987        1
         9.0      176.881 1018.987        1
         9.0      176.149 1018.987        1
         9.0      175.341 1018.987        1
         9.0      174.455 1018.987        1
         9.0      173.492 1018.987        1
         9.0      172.453 1018.987        1
         9.0      171.336 1018.987        1
         9.0      170.142 1018.987        1
         9.0      168.872 1018.987        1
         9.0      167.524 1018.987        1
         9.0      166.099 1018.987        1
         9.0      164.597 1018.987        1
         9.0      163.019 1018.987        1
         9.0      161.363 1018.987        1
         9.0      159.630 1018.987        1
         9.0      157.820 1018.987        1
         9.0      155.933 1018.987        1
         9.0      153.970 1018.987        1
         9.0      151.929 1018.987        1
[truncated: 114,093 more chars]
