# Supplementary material for: Site-Divergent Oxidations within Venerable Macrolide Antibiotic Scaffolds Unveil Compounds with Broad Spectrum and Anti-MRSA Activities
Source: ACS Cent Sci. 2026 Mar 17;12(3):375–82. doi: 10.1021/acscentsci.5c02343 (PMC13022725; doi:10.1021/acscentsci.5c02343)
Supplement: Supplementary file 3 [file oc5c02343_si_003.zip › Erythromycin Analog Characterization 13,14,15/15/NMR/OL-III-116-800suite_20250915_01/dirinfo/shapelib/Cold_HCn_ad300R.RF]

# Pbox    599.40  53 4095  0.0     0    1.0000 15.00998     6
# VJ4.2  pw (us)  pwr  pwrf  dres  dmf  dcyc   B1max (kHz)  Stype
# ---------------------------------------------------------------
# Pxsim 0.0005994 13983.0153 0.000 414210.2 0.0000000 0.0000000 0.00
# data: pw (s) B1max (Hz) status sw (Hz) T1 (s)   T2 (s) RDC (Hz)
# ---------------------------------------------------------------
# Pbox.inp data :
# ~~~~~~~~~~~~~~~~~~~~~~~~~~~Waves~~~~~~~~~~~~~~~~~~~~~~~~~~~~~~~~~~
#   shape   bw(/pw)   ofs  st  ph  fla  trev  d1  d2   d0   wrp  php
# ~~~~~~~~~~~~~~~~~~~~~~~~~~~~~~~~~~~~~~~~~~~~~~~~~~~~~~~~~~~~~~~~~~
# { wurst2i -68966/0.0006 }
#
# type      = r          mod       = n          dres      = n         
# steps     = n          stepsize  = n          attn      = i         
# refofs    = n          wrap      = n          sfrq      = n         
# sucyc     = d          reps      = 2          header    = y         
# bscor     = n          pad1      = n          pad2      = n         
# bsim      = n          T1        = n          T2        = n         
# rdc       = n          dcyc      = n          sw        = n         
#
# RF Calibration Data :  ref_pwr   = 55         ref_pw90  = 13.23
# ~~~~~~~~~~~~~~~~~~~~~
###
# ------------------- Shape data ------------------
# pwtot      = 0.0005994 (total pw, s)
# power      = 53 (power level, dB)
# pwrf       = 4095 (fine power)
# B1max      = 15.0100 (B1max, kHz)
# B1rms      = 8.5533 (B1[RMS], kHz)
# nptot      = 444 (total number of steps)
# stepsize   = 1.35 (length of a single step, us)
# maxamp     = 953.9 (max amplitude)
# ------------------------------------------------- 
#      phase      amplitude   length     gate 
# ------------------------------------------------- 
        0.00      1023.00      0.0        0
       0.000        0.000      1.0        0
     331.500        0.000      1.0        0
     314.686        0.000      1.0        0
     297.873        0.000      1.0        0
     281.060        0.000      1.0        1
     264.246        0.199      1.0        1
     247.433        0.726      1.0        1
     230.620        1.349      1.0        1
     213.806        2.067      1.0        1
     196.993        2.881      1.0        1
     180.179        3.790      1.0        1
     163.366        4.793      1.0        1
     146.553        5.892      1.0        1
     129.739        7.085      1.0        1
     112.926        8.372      1.0        1
      96.113        9.754      1.0        1
      79.299       11.229      1.0        1
      62.486       12.798      1.0        1
      45.673       14.460      1.0        1
      28.860       16.215      1.0        1
      12.047       18.062      1.0        1
     355.234       20.001      1.0        1
     338.421       22.032      1.0        1
     321.608       24.155      1.0        1
     304.795       26.368      1.0        1
     287.983       28.672      1.0        1
     271.171       31.065      1.0        1
     254.358       33.549      1.0        1
     237.547       36.121      1.0        1
     220.735       38.782      1.0        1
     203.924       41.530      1.0        1
     187.113       44.366      1.0        1
     170.303       47.289      1.0        1
     153.493       50.298      1.0        1
     136.684       53.393      1.0        1
     119.876       56.573      1.0        1
     103.068       59.837      1.0        1
      86.261       63.185      1.0        1
      69.455       66.616      1.0        1
      52.650       70.129      1.0        1
      35.846       73.724      1.0        1
      19.043       77.399      1.0        1
       2.242       81.155      1.0        1
     345.442       84.991      1.0        1
     328.644       88.905      1.0        1
     311.848       92.897      1.0        1
     295.053       96.966      1.0        1
     278.261      101.111      1.0        1
     261.471      105.331      1.0        1
     244.684      109.627      1.0        1
     227.899      113.995      1.0        1
     211.117      118.437      1.0        1
     194.339      122.951      1.0        1
     177.564      127.535      1.0        1
     160.792      132.190      1.0        1
     144.025      136.914      1.0        1
     127.261      141.706      1.0        1
     110.503      146.565      1.0        1
      93.749      151.491      1.0        1
      77.000      156.482      1.0        1
      60.257      161.537      1.0        1
      43.519      166.655      1.0        1
      26.788      171.836      1.0        1
      10.064      177.077      1.0        1
     353.346      182.379      1.0        1
     336.637      187.740      1.0        1
     319.935      193.159      1.0        1
     303.241      198.635      1.0        1
     286.556      204.167      1.0        1
     269.881      209.753      1.0        1
     253.215      215.393      1.0        1
     236.560      221.085      1.0        1
     219.916      226.829      1.0        1
     203.284      232.622      1.0        1
     186.663      238.465      1.0        1
     170.056      244.355      1.0        1
     153.461      250.292      1.0        1
     136.881      256.275      1.0        1
     120.316      262.301      1.0        1
     103.766      268.371      1.0        1
      87.232      274.482      1.0        1
      70.715      280.634      1.0        1
      54.215      286.825      1.0        1
      37.734      293.054      1.0        1
      21.273      299.320      1.0        1
       4.831      305.622      1.0        1
     348.410      311.958      1.0        1
     332.011      318.326      1.0        1
     315.635      324.727      1.0        1
     299.282      331.158      1.0        1
     282.954      337.618      1.0        1
     266.651      344.106      1.0        1
     250.375      350.620      1.0        1
     234.127      357.160      1.0        1
     217.907      363.724      1.0        1
     201.716      370.310      1.0        1
     185.556      376.917      1.0        1
     169.428      383.544      1.0        1
     153.333      390.190      1.0        1
     137.272      396.853      1.0        1
     121.246      403.532      1.0        1
     105.256      410.226      1.0        1
      89.305      416.933      1.0        1
      73.391      423.652      1.0        1
      57.519      430.381      1.0        1
      41.687      437.119      1.0        1
      25.898      443.866      1.0        1
      10.153      450.618      1.0        1
     354.454      457.376      1.0        1
     338.801      464.138      1.0        1
     323.197      470.902      1.0        1
     307.642      477.667      1.0        1
     292.137      484.431      1.0        1
     276.686      491.194      1.0        1
     261.288      497.954      1.0        1
     245.946      504.710      1.0        1
     230.660      511.459      1.0        1
     215.433      518.202      1.0        1
     200.266      524.936      1.0        1
     185.160      531.660      1.0        1
     170.118      538.373      1.0        1
     155.140      545.073      1.0        1
     140.228      551.760      1.0        1
     125.385      558.431      1.0        1
     110.611      565.086      1.0        1
      95.908      571.723      1.0        1
      81.279      578.340      1.0        1
      66.724      584.937      1.0        1
      52.245      591.512      1.0        1
      37.845      598.064      1.0        1
      23.524      604.591      1.0        1
       9.285      611.092      1.0        1
     355.129      617.567      1.0        1
     341.058      624.012      1.0        1
     327.075      630.428      1.0        1
     313.179      636.813      1.0        1
     299.375      643.165      1.0        1
     285.662      649.484      1.0        1
     272.044      655.768      1.0        1
     258.522      662.016      1.0        1
     245.098      668.226      1.0        1
     231.773      674.398      1.0        1
     218.549      680.530      1.0        1
     205.429      686.620      1.0        1
     192.414      692.669      1.0        1
     179.506      698.673      1.0        1
     166.707      704.633      1.0        1
     154.019      710.547      1.0        1
     141.444      716.414      1.0        1
     128.983      722.232      1.0        1
     116.638      728.001      1.0        1
     104.411      733.719      1.0        1
      92.305      739.385      1.0        1
      80.320      744.998      1.0        1
      68.459      750.557      1.0        1
      56.724      756.061      1.0        1
      45.116      761.508      1.0        1
      33.638      766.899      1.0        1
      22.291      772.230      1.0        1
      11.077      777.502      1.0        1
     359.997      782.713      1.0        1
     349.055      787.863      1.0        1
     338.250      792.950      1.0        1
     327.586      797.973      1.0        1
     317.064      802.931      1.0        1
     306.686      807.824      1.0        1
     296.453      812.650      1.0        1
     286.367      817.408      1.0        1
     276.431      822.097      1.0        1
     266.645      826.717      1.0        1
     257.011      831.266      1.0        1
     247.532      835.744      1.0        1
     238.208      840.149      1.0        1
     229.041      844.481      1.0        1
     220.034      848.739      1.0        1
     211.187      852.922      1.0        1
     202.503      857.029      1.0        1
     193.982      861.060      1.0        1
     185.626      865.013      1.0        1
     177.438      868.888      1.0        1
     169.417      872.684      1.0        1
     161.567      876.400      1.0        1
     153.887      880.035      1.0        1
     146.381      883.589      1.0        1
     139.048      887.061      1.0        1
     131.891      890.451      1.0        1
     124.910      893.757      1.0        1
     118.108      896.979      1.0        1
     111.485      900.116      1.0        1
     105.042      903.168      1.0        1
      98.782      906.134      1.0        1
      92.704      909.014      1.0        1
      86.811      911.806      1.0        1
      81.103      914.511      1.0        1
      75.581      917.127      1.0        1
      70.247      919.655      1.0        1
      65.102      922.094      1.0        1
      60.146      924.442      1.0        1
      55.380      926.701      1.0        1
      50.806      928.869      1.0        1
      46.424      930.946      1.0        1
      42.236      932.931      1.0        1
      38.241      934.824      1.0        1
      34.441      936.625      1.0        1
      30.837      938.334      1.0        1
      27.429      939.949      1.0        1
      24.218      941.471      1.0        1
      21.205      942.900      1.0        1
      18.389      944.234      1.0        1
      15.773      945.475      1.0        1
      13.355      946.620      1.0        1
      11.138      947.672      1.0        1
       9.120      948.628      1.0        1
       7.304      949.489      1.0        1
       5.688      950.255      1.0        1
       4.273      950.926      1.0        1
       3.060      951.501      1.0        1
       2.049      951.980      1.0        1
       1.240      952.363      1.0        1
       0.632      952.651      1.0        1
       0.228      952.843      1.0        1
       0.025      952.939      2.0        1
       0.228      952.843      1.0        1
       0.632      952.651      1.0        1
       1.240      952.363      1.0        1
       2.049      951.980      1.0        1
       3.060      951.501      1.0        1
       4.273      950.926      1.0        1
       5.688      950.255      1.0        1
       7.304      949.489      1.0        1
       9.120      948.628      1.0        1
      11.138      947.672      1.0        1
      13.355      946.620      1.0        1
      15.773      945.475      1.0        1
      18.389      944.234      1.0        1
      21.205      942.900      1.0        1
      24.218      941.471      1.0        1
      27.429      939.949      1.0        1
      30.837      938.334      1.0        1
      34.441      936.625      1.0        1
      38.241      934.824      1.0        1
      42.236      932.931      1.0        1
      46.424      930.946      1.0        1
      50.806      928.869      1.0        1
      55.380      926.701      1.0        1
      60.146      924.442      1.0        1
      65.102      922.094      1.0        1
      70.247      919.655      1.0        1
      75.581      917.127      1.0        1
      81.103      914.511      1.0        1
      86.811      911.806      1.0        1
      92.704      909.014      1.0        1
      98.782      906.134      1.0        1
     105.042      903.168      1.0        1
     111.485      900.116      1.0        1
     118.108      896.979      1.0        1
     124.910      893.757      1.0        1
     131.891      890.451      1.0        1
     139.048      887.061      1.0        1
     146.381      883.589      1.0        1
     153.887      880.035      1.0        1
     161.567      876.400      1.0        1
     169.417      872.684      1.0        1
     177.438      868.888      1.0        1
     185.626      865.013      1.0        1
     193.982      861.060      1.0        1
     202.503      857.029      1.0        1
     211.187      852.922      1.0        1
     220.034      848.739      1.0        1
     229.041      844.481      1.0        1
     238.208      840.149      1.0        1
     247.532      835.744      1.0        1
     257.011      831.266      1.0        1
     266.645      826.717      1.0        1
     276.431      822.097      1.0        1
     286.367      817.408      1.0        1
     296.453      812.650      1.0        1
     306.686      807.824      1.0        1
     317.064      802.931      1.0        1
     327.586      797.973      1.0        1
     338.250      792.950      1.0        1
     349.055      787.863      1.0        1
     359.997      782.713      1.0        1
      11.077      777.502      1.0        1
      22.291      772.230      1.0        1
      33.638      766.899      1.0        1
      45.116      761.508      1.0        1
      56.724      756.061      1.0        1
      68.459      750.557      1.0        1
      80.320      744.998      1.0        1
      92.305      739.385      1.0        1
     104.411      733.719      1.0        1
     116.638      728.001      1.0        1
     128.983      722.232      1.0        1
     141.444      716.414      1.0        1
     154.019      710.547      1.0        1
     166.707      704.633      1.0        1
     179.506      698.673      1.0        1
     192.414      692.669      1.0        1
     205.429      686.620      1.0        1
     218.549      680.530      1.0        1
     231.773      674.398      1.0        1
     245.098      668.226      1.0        1
     258.522      662.016      1.0        1
     272.044      655.768      1.0        1
     285.662      649.484      1.0        1
     299.375      643.165      1.0        1
     313.179      636.813      1.0        1
     327.075      630.428      1.0        1
     341.058      624.012      1.0        1
     355.129      617.567      1.0        1
       9.285      611.092      1.0        1
      23.524      604.591      1.0        1
      37.845      598.064      1.0        1
      52.245      591.512      1.0        1
      66.724      584.937      1.0        1
      81.279      578.340      1.0        1
      95.908      571.723      1.0        1
     110.611      565.086      1.0        1
     125.385      558.431      1.0        1
     140.228      551.760      1.0        1
     155.140      545.073      1.0        1
     170.118      538.373      1.0        1
     185.160      531.660      1.0        1
     200.266      524.936      1.0        1
     215.433      518.202      1.0        1
     230.660      511.459      1.0        1
     245.946      504.710      1.0        1
     261.288      497.954      1.0        1
     276.686      491.194      1.0        1
     292.137      484.431      1.0        1
     307.642      477.667      1.0        1
     323.197      470.902      1.0        1
     338.801      464.138      1.0        1
     354.454      457.376      1.0        1
      10.153      450.618      1.0        1
      25.898      443.866      1.0        1
      41.687      437.119      1.0        1
      57.519      430.381      1.0        1
      73.391      423.652      1.0        1
      89.305      416.933      1.0        1
     105.256      410.226      1.0        1
     121.246      403.532      1.0        1
     137.272      396.853      1.0        1
     153.333      390.190      1.0        1
     169.428      383.544      1.0        1
     185.556      376.917      1.0        1
     201.716      370.310      1.0        1
     217.907      363.724      1.0        1
     234.127      357.160      1.0        1
     250.375      350.620      1.0        1
     266.651      344.106      1.0        1
     282.954      337.618      1.0        1
     299.282      331.158      1.0        1
     315.635      324.727      1.0        1
     332.011      318.326      1.0        1
     348.410      311.958      1.0        1
       4.831      305.622      1.0        1
      21.273      299.320      1.0        1
      37.734      293.054      1.0        1
      54.215      286.825      1.0        1
      70.715      280.634      1.0        1
      87.232      274.482      1.0        1
     103.766      268.371      1.0        1
     120.316      262.301      1.0        1
     136.881      256.275      1.0        1
     153.461      250.292      1.0        1
     170.056      244.355      1.0        1
     186.663      238.465      1.0        1
     203.284      232.622      1.0        1
     219.916      226.829      1.0        1
     236.560      221.085      1.0        1
     253.215      215.393      1.0        1
     269.881      209.753      1.0        1
     286.556      204.167      1.0        1
     303.241      198.635      1.0        1
     319.935      193.159      1.0        1
     336.637      187.740      1.0        1
     353.346      182.379      1.0        1
      10.064      177.077      1.0        1
      26.788      171.836      1.0        1
      43.519      166.655      1.0        1
      60.257      161.537      1.0        1
      77.000      156.482      1.0        1
      93.749      151.491      1.0        1
     110.503      146.565      1.0        1
     127.261      141.706      1.0        1
     144.025      136.914      1.0        1
     160.792      132.190      1.0        1
     177.564      127.535      1.0        1
     194.339      122.951      1.0        1
     211.117      118.437      1.0        1
     227.899      113.995      1.0        1
     244.684      109.627      1.0        1
     261.471      105.331      1.0        1
     278.261      101.111      1.0        1
     295.053       96.966      1.0        1
     311.848       92.897      1.0        1
     328.644       88.905      1.0        1
     345.442       84.991      1.0        1
       2.242       81.155      1.0        1
      19.043       77.399      1.0        1
      35.846       73.724      1.0        1
      52.650       70.129      1.0        1
      69.455       66.616      1.0        1
      86.261       63.185      1.0        1
     103.068       59.837      1.0        1
     119.876       56.573      1.0        1
     136.684       53.393      1.0        1
     153.493       50.298      1.0        1
     170.303       47.289      1.0        1
     187.113       44.366      1.0        1
     203.924       41.530      1.0        1
     220.735       38.782      1.0        1
     237.547       36.121      1.0        1
     254.358       33.549      1.0        1
     271.171       31.065      1.0        1
     287.983       28.672      1.0        1
     304.795       26.368      1.0        1
     321.608       24.155      1.0        1
     338.421       22.032      1.0        1
     355.234       20.001      1.0        1
      12.047       18.062      1.0        1
      28.860       16.215      1.0        1
      45.673       14.460      1.0        1
      62.486       12.798      1.0        1
      79.299       11.229      1.0        1
      96.113        9.754      1.0        1
     112.926        8.372      1.0        1
     129.739        7.085      1.0        1
     146.553        5.892      1.0        1
     163.366        4.793      1.0        1
     180.179        3.790      1.0        1
     196.993        2.881      1.0        1
     213.806        2.067      1.0        1
     230.620        1.349      1.0        1
     247.433        0.726      1.0        1
     264.246        0.199      1.0        1
     281.060        0.000      1.0        1
     297.873        0.000      1.0        0
     314.686        0.000      1.0        0
     331.500        0.000      1.0        0
       0.000        0.000      1.0        0
