# Supplementary material for: Site-Divergent Oxidations within Venerable Macrolide Antibiotic Scaffolds Unveil Compounds with Broad Spectrum and Anti-MRSA Activities
Source: ACS Cent Sci. 2026 Mar 17;12(3):375–82. doi: 10.1021/acscentsci.5c02343 (PMC13022725; doi:10.1021/acscentsci.5c02343)
Supplement: Supplementary file 3 [file oc5c02343_si_003.zip › Erythromycin Analog Characterization 13,14,15/15/NMR/OL-III-116-800suite_20250915_01/dirinfo/xmldir/cpnodeinfo]

Sqn0001  NOESY1D_001  lockon   NOESY1D_001  Queued
Sqn0002  gHMBCAD_01  lockon   gHMBCAD_001  Completed
Sqn0003  HSQCAD_01  lockon   HSQCAD_001  Completed
Sqn0004  gCOSY_01  lockon   gCOSY_001  Completed
Sqn0005  CARBON_01  lockon   CARBON_001  Completed
Sqn0006  PROTON_01  lockon   PROTON_001  Completed
