# Supplementary material for: Site-Divergent Oxidations within Venerable Macrolide Antibiotic Scaffolds Unveil Compounds with Broad Spectrum and Anti-MRSA Activities
Source: ACS Cent Sci. 2026 Mar 17;12(3):375–82. doi: 10.1021/acscentsci.5c02343 (PMC13022725; doi:10.1021/acscentsci.5c02343)
Supplement: Supplementary file 3 [file oc5c02343_si_003.zip › Erythromycin Analog Characterization 13,14,15/15/NMR/OL-III-116-800suite_20250915_01/dirinfo/macdir/maclib_attic/PROTON_001acqpars]

ACQtime 7 1 100000000 0 1 2 1 256 1 64
1 1938 
0 
d1 3 1 14 14 14 2 1 8194 1 64
1 5 
0 
nt 7 1 1000000000 1 1 2 1 2 1 64
1 256 
0 
time_saved 2 2 8 0 0 4 1 0 1 64
1 "20250915T104454"
0 
REQexp 2 2 8 0 0 4 1 256 1 64
1 ""
0 
