# Supplementary material for: Site-Divergent Oxidations within Venerable Macrolide Antibiotic Scaffolds Unveil Compounds with Broad Spectrum and Anti-MRSA Activities
Source: ACS Cent Sci. 2026 Mar 17;12(3):375–82. doi: 10.1021/acscentsci.5c02343 (PMC13022725; doi:10.1021/acscentsci.5c02343)
Supplement: Supplementary file 3 [file oc5c02343_si_003.zip › Erythromycin Analog Characterization 13,14,15/15/NMR/OL-III-116-800suite_20250915_01/dirinfo/xmldir/sqdir/scoutfid_error_enterSQ]

Sqn0002 gHMBCAD_01 lockon
Sqn0003 HSQCAD_01 lockon
Sqn0004 gCOSY_01 lockon
Sqn0005 CARBON_01 lockon
Sqn0006 PROTON_01 lockon
Sqn0001 NOESY1D_001 lockon
