# Supplementary material for: Site-Divergent Oxidations within Venerable Macrolide Antibiotic Scaffolds Unveil Compounds with Broad Spectrum and Anti-MRSA Activities
Source: ACS Cent Sci. 2026 Mar 17;12(3):375–82. doi: 10.1021/acscentsci.5c02343 (PMC13022725; doi:10.1021/acscentsci.5c02343)
Supplement: Supplementary file 3 [file oc5c02343_si_003.zip › Erythromycin Analog Characterization 13,14,15/15/NMR/OL-III-116-800suite_20250915_01/dirinfo/xmldir/info/Sqn0006/prop]

type   LIB
status   Completed
lock   on
title   PROTON_01 
exp   PROTON
time   
macro   return
data   /home/ocl3/OL-III-116-800suite_20250915_01/PROTON_01
CPnode   PROTON_001
tooltext   PROTON
