# Supplementary material for: Site-Divergent Oxidations within Venerable Macrolide Antibiotic Scaffolds Unveil Compounds with Broad Spectrum and Anti-MRSA Activities
Source: ACS Cent Sci. 2026 Mar 17;12(3):375–82. doi: 10.1021/acscentsci.5c02343 (PMC13022725; doi:10.1021/acscentsci.5c02343)
Supplement: Supplementary file 4 [file oc5c02343_si_004.zip]

Archive with 356 entries (292 files):
- Clarithromycin and Azithromycin Analog Characterization/
- Clarithromycin and Azithromycin Analog Characterization/.DS_Store
- __MACOSX/Clarithromycin and Azithromycin Analog Characterization/._.DS_Store
- Clarithromycin and Azithromycin Analog Characterization/7/
- Clarithromycin and Azithromycin Analog Characterization/16/
- Clarithromycin and Azithromycin Analog Characterization/10/
- Clarithromycin and Azithromycin Analog Characterization/8/
- Clarithromycin and Azithromycin Analog Characterization/7/.DS_Store
- __MACOSX/Clarithromycin and Azithromycin Analog Characterization/7/._.DS_Store
- Clarithromycin and Azithromycin Analog Characterization/7/IR/
- Clarithromycin and Azithromycin Analog Characterization/7/HRMS/
- Clarithromycin and Azithromycin Analog Characterization/7/NMR/
- Clarithromycin and Azithromycin Analog Characterization/16/.DS_Store
- __MACOSX/Clarithromycin and Azithromycin Analog Characterization/16/._.DS_Store
- Clarithromycin and Azithromycin Analog Characterization/16/IR/
- Clarithromycin and Azithromycin Analog Characterization/16/HRMS/
- Clarithromycin and Azithromycin Analog Characterization/16/NMR/
- Clarithromycin and Azithromycin Analog Characterization/10/.DS_Store
- __MACOSX/Clarithromycin and Azithromycin Analog Characterization/10/._.DS_Store
- Clarithromycin and Azithromycin Analog Characterization/10/IR/
- Clarithromycin and Azithromycin Analog Characterization/10/HRMS/
- Clarithromycin and Azithromycin Analog Characterization/10/NMR/
- Clarithromycin and Azithromycin Analog Characterization/8/.DS_Store
- __MACOSX/Clarithromycin and Azithromycin Analog Characterization/8/._.DS_Store
- Clarithromycin and Azithromycin Analog Characterization/8/IR/
- Clarithromycin and Azithromycin Analog Characterization/8/HRMS/
- Clarithromycin and Azithromycin Analog Characterization/8/NMR/
- Clarithromycin and Azithromycin Analog Characterization/7/IR/OL-III-019.ispd
- Clarithromycin and Azithromycin Analog Characterization/7/IR/OL-III-019.pdf
- __MACOSX/Clarithromycin and Azithromycin Analog Characterization/7/IR/._OL-III-019.pdf
- Clarithromycin and Azithromycin Analog Characterization/7/HRMS/OL-III-019.pdf
- __MACOSX/Clarithromycin and Azithromycin Analog Characterization/7/HRMS/._OL-III-019.pdf
- Clarithromycin and Azithromycin Analog Characterization/7/NMR/.DS_Store
- __MACOSX/Clarithromycin and Azithromycin Analog Characterization/7/NMR/._.DS_Store
- Clarithromycin and Azithromycin Analog Characterization/7/NMR/OL-III-019-CARBON_01.fid 4/
- __MACOSX/Clarithromycin and Azithromycin Analog Characterization/7/NMR/._OL-III-019-CARBON_01.fid 4
- Clarithromycin and Azithromycin Analog Characterization/7/NMR/OL-III-019-HSQC_20250308_01/
- __MACOSX/Clarithromycin and Azithromycin Analog Characterization/7/NMR/._OL-III-019-HSQC_20250308_01
- Clarithromycin and Azithromycin Analog Characterization/7/NMR/Clari-NO.mnova
- __MACOSX/Clarithromycin and Azithromycin Analog Characterization/7/NMR/._Clari-NO.mnova
- Clarithromycin and Azithromycin Analog Characterization/7/NMR/OL-III-019-suite/
- Clarithromycin and Azithromycin Analog Characterization/7/NMR/OL-III-019-gHMBCAD_01.fid/
- __MACOSX/Clarithromycin and Azithromycin Analog Characterization/7/NMR/._OL-III-019-gHMBCAD_01.fid
- Clarithromycin and Azithromycin Analog Characterization/16/IR/OL-III-049.ispd
- Clarithromycin and Azithromycin Analog Characterization/16/IR/OL-III-049.pdf
- __MACOSX/Clarithromycin and Azithromycin Analog Characterization/16/IR/._OL-III-049.pdf
- Clarithromycin and Azithromycin Analog Characterization/16/HRMS/OL-III-049.pdf
- __MACOSX/Clarithromycin and Azithromycin Analog Characterization/16/HRMS/._OL-III-049.pdf
- Clarithromycin and Azithromycin Analog Characterization/16/NMR/OL-III-049-col/
- __MACOSX/Clarithromycin and Azithromycin Analog Characterization/16/NMR/._OL-III-049-col
- Clarithromycin and Azithromycin Analog Characterization/16/NMR/.DS_Store
- __MACOSX/Clarithromycin and Azithromycin Analog Characterization/16/NMR/._.DS_Store
- Clarithromycin and Azithromycin Analog Characterization/16/NMR/OL-III-049.mnova
- __MACOSX/Clarithromycin and Azithromycin Analog Characterization/16/NMR/._OL-III-049.mnova
- Clarithromycin and Azithromycin Analog Characterization/10/IR/OL-III-042.ispd
- Clarithromycin and Azithromycin Analog Characterization/10/IR/OL-III-042.pdf
- __MACOSX/Clarithromycin and Azithromycin Analog Characterization/10/IR/._OL-III-042.pdf
- Clarithromycin and Azithromycin Analog Characterization/10/HRMS/OL-III-042_Iso2.pdf
- __MACOSX/Clarithromycin and Azithromycin Analog Characterization/10/HRMS/._OL-III-042_Iso2.pdf
- Clarithromycin and Azithromycin Analog Characterization/10/NMR/.DS_Store
- __MACOSX/Clarithromycin and Azithromycin Analog Characterization/10/NMR/._.DS_Store
- Clarithromycin and Azithromycin Analog Characterization/10/NMR/OL-III-042-col2-clean-suite/
- __MACOSX/Clarithromycin and Azithromycin Analog Characterization/10/NMR/._OL-III-042-col2-clean-suite
- Clarithromycin and Azithromycin Analog Characterization/10/NMR/OL-III-042-col2-clean.mnova
- __MACOSX/Clarithromycin and Azithromycin Analog Characterization/10/NMR/._OL-III-042-col2-clean.mnova
- Clarithromycin and Azithromycin Analog Characterization/10/NMR/OL-III-042-col2-clean-CARBON_01.fid 4/
- __MACOSX/Clarithromycin and Azithromycin Analog Characterization/10/NMR/._OL-III-042-col2-clean-CARBON_01.fid 4
- Clarithromycin and Azithromycin Analog Characterization/10/NMR/OL-III-042-col2-clean-PROTON_01.fid 4/
- __MACOSX/Clarithromycin and Azithromycin Analog Characterization/10/NMR/._OL-III-042-col2-clean-PROTON_01.fid 4
- Clarithromycin and Azithromycin Analog Characterization/8/IR/OL-III-021.pdf
- __MACOSX/Clarithromycin and Azithromycin Analog Characterization/8/IR/._OL-III-021.pdf
- Clarithromycin and Azithromycin Analog Characterization/8/IR/OL-III-021.ispd
- Clarithromycin and Azithromycin Analog Characterization/8/HRMS/OL-III-021.pdf
- __MACOSX/Clarithromycin and Azithromycin Analog Characterization/8/HRMS/._OL-III-021.pdf
- Clarithromycin and Azithromycin Analog Characterization/8/NMR/.DS_Store
- __MACOSX/Clarithromycin and Azithromycin Analog Characterization/8/NMR/._.DS_Store
- Clarithromycin and Azithromycin Analog Characterization/8/NMR/OL-II-280-suite.mnova
- __MACOSX/Clarithromycin and Azithromycin Analog Characterization/8/NMR/._OL-II-280-suite.mnova
- Clarithromycin and Azithromycin Analog Characterization/8/NMR/OL-II-280-C/
- Clarithromycin and Azithromycin Analog Characterization/8/NMR/OL-II-280-suite/
- __MACOSX/Clarithromycin and Azithromycin Analog Characterization/8/NMR/._OL-II-280-suite
- Clarithromycin and Azithromycin Analog Characterization/7/NMR/OL-III-019-CARBON_01.fid 4/fid
- __MACOSX/Clarithromycin and Azithromycin Analog Characterization/7/NMR/OL-III-019-CARBON_01.fid 4/._fid
- Clarithromycin and Azithromycin Analog Characterization/7/NMR/OL-III-019-CARBON_01.fid 4/procpar
- __MACOSX/Clarithromycin and Azithromycin Analog Characterization/7/NMR/OL-III-019-CARBON_01.fid 4/._procpar
- Clarithromycin and Azithromycin Analog Characterization/7/NMR/OL-III-019-CARBON_01.fid 4/log
- __MACOSX/Clarithromycin and Azithromycin Analog Characterization/7/NMR/OL-III-019-CARBON_01.fid 4/._log
- Clarithromycin and Azithromycin Analog Characterization/7/NMR/OL-III-019-CARBON_01.fid 4/text
- __MACOSX/Clarithromycin and Azithromycin Analog Characterization/7/NMR/OL-III-019-CARBON_01.fid 4/._text
- Clarithromycin and Azithromycin Analog Characterization/7/NMR/OL-III-019-HSQC_20250308_01/PROTON_01.fid/
- Clarithromycin and Azithromycin Analog Characterization/7/NMR/OL-III-019-HSQC_20250308_01/HSQCAD_01.fid/
- Clarithromycin and Azithromycin Analog Characterization/7/NMR/OL-III-019-HSQC_20250308_01/spectra/
- Clarithromycin and Azithromycin Analog Characterization/7/NMR/OL-III-019-HSQC_20250308_01/studypar
- Clarithromycin and Azithromycin Analog Characterization/7/NMR/OL-III-019-HSQC_20250308_01/dirinfo/
- Clarithromycin and Azithromycin Analog Characterization/7/NMR/OL-III-019-HSQC_20250308_01/scoutfids/
- Clarithromycin and Azithromycin Analog Characterization/7/NMR/OL-III-019-HSQC_20250308_01/plots/
- Clarithromycin and Azithromycin Analog Characterization/7/NMR/OL-III-019-suite/HSQCAD_01.fid/
- __MACOSX/Clarithromycin and Azithromycin Analog Characterization/7/NMR/OL-III-019-suite/._HSQCAD_01.fid
- Clarithromycin and Azithromycin Analog Characterization/7/NMR/OL-III-019-suite/PROTON_01.fid 4/
- __MACOSX/Clarithromycin and Azithromycin Analog Characterization/7/NMR/OL-III-019-suite/._PROTON_01.fid 4
- Clarithromycin and Azithromycin Analog Characterization/7/NMR/OL-III-019-suite/gCOSY_01.fid/
- __MACOSX/Clarithromycin and Azithromycin Analog Characterization/7/NMR/OL-III-019-suite/._gCOSY_01.fid
- Clarithromycin and Azithromycin Analog Characterization/7/NMR/OL-III-019-suite/gHMBCAD_01.fid/
- __MACOSX/Clarithromycin and Azithromycin Analog Characterization/7/NMR/OL-III-019-suite/._gHMBCAD_01.fid
- Clarithromycin and Azithromycin Analog Characterization/7/NMR/OL-III-019-gHMBCAD_01.fid/fid
- __MACOSX/Clarithromycin and Azithromycin Analog Characterization/7/NMR/OL-III-019-gHMBCAD_01.fid/._fid
- Clarithromycin and Azithromycin Analog Characterization/7/NMR/OL-III-019-gHMBCAD_01.fid/procpar
- __MACOSX/Clarithromycin and Azithromycin Analog Characterization/7/NMR/OL-III-019-gHMBCAD_01.fid/._procpar
- Clarithromycin and Azithromycin Analog Characterization/7/NMR/OL-III-019-gHMBCAD_01.fid/log
- __MACOSX/Clarithromycin and Azithromycin Analog Characterization/7/NMR/OL-III-019-gHMBCAD_01.fid/._log
- Clarithromycin and Azithromycin Analog Characterization/7/NMR/OL-III-019-gHMBCAD_01.fid/text
- __MACOSX/Clarithromycin and Azithromycin Analog Characterization/7/NMR/OL-III-019-gHMBCAD_01.fid/._text
- Clarithromycin and Azithromycin Analog Characterization/16/NMR/OL-III-049-col/.DS_Store
- __MACOSX/Clarithromycin and Azithromycin Analog Characterization/16/NMR/OL-III-049-col/._.DS_Store
- Clarithromycin and Azithromycin Analog Characterization/16/NMR/OL-III-049-col/CARBON_01.fid 4/
- __MACOSX/Clarithromycin and Azithromycin Analog Characterization/16/NMR/OL-III-049-col/._CARBON_01.fid 4
- Clarithromycin and Azithromycin Analog Characterization/16/NMR/OL-III-049-col/PROTON_01.fid 4/
- __MACOSX/Clarithromycin and Azithromycin Analog Characterization/16/NMR/OL-III-049-col/._PROTON_01.fid 4
- Clarithromycin and Azithromycin Analog Characterization/10/NMR/OL-III-042-col2-clean-suite/HSQCAD_01.fid/
- __MACOSX/Clarithromycin and Azithromycin Analog Characterization/10/NMR/OL-III-042-col2-clean-suite/._HSQCAD_01.fid
- Clarithromycin and Azithromycin Analog Characterization/10/NMR/OL-III-042-col2-clean-suite/gCOSY_01.fid/
- __MACOSX/Clarithromycin and Azithromycin Analog Characterization/10/NMR/OL-III-042-col2-clean-suite/._gCOSY_01.fid
- Clarithromycin and Azithromycin Analog Characterization/10/NMR/OL-III-042-col2-clean-suite/gHMBCAD_01.fid/
- __MACOSX/Clarithromycin and Azithromycin Analog Characterization/10/NMR/OL-III-042-col2-clean-suite/._gHMBCAD_01.fid
- Clarithromycin and Azithromycin Analog Characterization/10/NMR/OL-III-042-col2-clean-CARBON_01.fid 4/fid
- __MACOSX/Clarithromycin and Azithromycin Analog Characterization/10/NMR/OL-III-042-col2-clean-CARBON_01.fid 4/._fid
- Clarithromycin and Azithromycin Analog Characterization/10/NMR/OL-III-042-col2-clean-CARBON_01.fid 4/procpar
- __MACOSX/Clarithromycin and Azithromycin Analog Characterization/10/NMR/OL-III-042-col2-clean-CARBON_01.fid 4/._procpar
- Clarithromycin and Azithromycin Analog Characterization/10/NMR/OL-III-042-col2-clean-CARBON_01.fid 4/log
- __MACOSX/Clarithromycin and Azithromycin Analog Characterization/10/NMR/OL-III-042-col2-clean-CARBON_01.fid 4/._log
- Clarithromycin and Azithromycin Analog Characterization/10/NMR/OL-III-042-col2-clean-CARBON_01.fid 4/text
- __MACOSX/Clarithromycin and Azithromycin Analog Characterization/10/NMR/OL-III-042-col2-clean-CARBON_01.fid 4/._text
- Clarithromycin and Azithromycin Analog Characterization/10/NMR/OL-III-042-col2-clean-PROTON_01.fid 4/fid
- __MACOSX/Clarithromycin and Azithromycin Analog Characterization/10/NMR/OL-III-042-col2-clean-PROTON_01.fid 4/._fid
- Clarithromycin and Azithromycin Analog Characterization/10/NMR/OL-III-042-col2-clean-PROTON_01.fid 4/procpar
- __MACOSX/Clarithromycin and Azithromycin Analog Characterization/10/NMR/OL-III-042-col2-clean-PROTON_01.fid 4/._procpar
- Clarithromycin and Azithromycin Analog Characterization/10/NMR/OL-III-042-col2-clean-PROTON_01.fid 4/log
- __MACOSX/Clarithromycin and Azithromycin Analog Characterization/10/NMR/OL-III-042-col2-clean-PROTON_01.fid 4/._log
- Clarithromycin and Azithromycin Analog Characterization/10/NMR/OL-III-042-col2-clean-PROTON_01.fid 4/text
- __MACOSX/Clarithromycin and Azithromycin Analog Characterization/10/NMR/OL-III-042-col2-clean-PROTON_01.fid 4/._text
- Clarithromycin and Azithromycin Analog Characterization/8/NMR/OL-II-280-C/CARBON_01.fid 4/
- __MACOSX/Clarithromycin and Azithromycin Analog Characterization/8/NMR/OL-II-280-C/._CARBON_01.fid 4
- Clarithromycin and Azithromycin Analog Characterization/8/NMR/OL-II-280-C/PROTON_01.fid 4/
- __MACOSX/Clarithromycin and Azithromycin Analog Characterization/8/NMR/OL-II-280-C/._PROTON_01.fid 4
- Clarithromycin and Azithromycin Analog Characterization/8/NMR/OL-II-280-suite/HSQCAD_01.fid/
- __MACOSX/Clarithromycin and Azithromycin Analog Characterization/8/NMR/OL-II-280-suite/._HSQCAD_01.fid
- Clarithromycin and Azithromycin Analog Characterization/8/NMR/OL-II-280-suite/CARBON_01.fid 4/
- __MACOSX/Clarithromycin and Azithromycin Analog Characterization/8/NMR/OL-II-280-suite/._CARBON_01.fid 4
- Clarithromycin and Azithromycin Analog Characterization/8/NMR/OL-II-280-suite/PROTON_01.fid 4/
- __MACOSX/Clarithromycin and Azithromycin Analog Characterization/8/NMR/OL-II-280-suite/._PROTON_01.fid 4
- Clarithromycin and Azithromycin Analog Characterization/8/NMR/OL-II-280-suite/gCOSY_01.fid/
- __MACOSX/Clarithromycin and Azithromycin Analog Characterization/8/NMR/OL-II-280-suite/._gCOSY_01.fid
- Clarithromycin and Azithromycin Analog Characterization/8/NMR/OL-II-280-suite/gHMBCAD_01.fid/
- __MACOSX/Clarithromycin and Azithromycin Analog Characterization/8/NMR/OL-II-280-suite/._gHMBCAD_01.fid
- Clarithromycin and Azithromycin Analog Characterization/7/NMR/OL-III-019-HSQC_20250308_01/PROTON_01.fid/fid
- Clarithromycin and Azithromycin Analog Characterization/7/NMR/OL-III-019-HSQC_20250308_01/PROTON_01.fid/procpar
- Clarithromycin and Azithromycin Analog Characterization/7/NMR/OL-III-019-HSQC_20250308_01/PROTON_01.fid/log
- Clarithromycin and Azithromycin Analog Characterization/7/NMR/OL-III-019-HSQC_20250308_01/PROTON_01.fid/text
- Clarithromycin and Azithromycin Analog Characterization/7/NMR/OL-III-019-HSQC_20250308_01/HSQCAD_01.fid/fid
- Clarithromycin and Azithromycin Analog Characterization/7/NMR/OL-III-019-HSQC_20250308_01/HSQCAD_01.fid/procpar
- Clarithromycin and Azithromycin Analog Characterization/7/NMR/OL-III-019-HSQC_20250308_01/HSQCAD_01.fid/log
- Clarithromycin and Azithromycin Analog Characterization/7/NMR/OL-III-019-HSQC_20250308_01/HSQCAD_01.fid/text
- Clarithromycin and Azithromycin Analog Characterization/7/NMR/OL-III-019-HSQC_20250308_01/dirinfo/parlib/
- Clarithromycin and Azithromycin Analog Characterization/7/NMR/OL-III-019-HSQC_20250308_01/dirinfo/macdir/
- Clarithromycin and Azithromycin Analog Characterization/7/NMR/OL-III-019-HSQC_20250308_01/dirinfo/spectrumlog
- Clarithromycin and Azithromycin Analog Characterization/7/NMR/OL-III-019-HSQC_20250308_01/dirinfo/shapelib/
- Clarithromycin and Azithromycin Analog Characterization/7/NMR/OL-III-019-HSQC_20250308_01/dirinfo/fidlog
- Clarithromycin and Azithromycin Analog Characterization/7/NMR/OL-III-019-HSQC_20250308_01/dirinfo/psglib/
- Clarithromycin and Azithromycin Analog Characterization/7/NMR/OL-III-019-HSQC_20250308_01/dirinfo/xmldir/
- Clarithromycin and Azithromycin Analog Characterization/7/NMR/OL-III-019-HSQC_20250308_01/dirinfo/scoutlog
- Clarithromycin and Azithromycin Analog Characterization/7/NMR/OL-III-019-HSQC_20250308_01/dirinfo/fidlist
- Clarithromycin and Azithromycin Analog Characterization/7/NMR/OL-III-019-HSQC_20250308_01/dirinfo/locationpath
- Clarithromycin and Azithromycin Analog Characterization/7/NMR/OL-III-019-HSQC_20250308_01/dirinfo/chronlog
- Clarithromycin and Azithromycin Analog Characterization/7/NMR/OL-III-019-HSQC_20250308_01/dirinfo/craftlog
- Clarithromycin and Azithromycin Analog Characterization/7/NMR/OL-III-019-suite/HSQCAD_01.fid/fid
- __MACOSX/Clarithromycin and Azithromycin Analog Characterization/7/NMR/OL-III-019-suite/HSQCAD_01.fid/._fid
- Clarithromycin and Azithromycin Analog Characterization/7/NMR/OL-III-019-suite/HSQCAD_01.fid/procpar
- __MACOSX/Clarithromycin and Azithromycin Analog Characterization/7/NMR/OL-III-019-suite/HSQCAD_01.fid/._procpar
- Clarithromycin and Azithromycin Analog Characterization/7/NMR/OL-III-019-suite/HSQCAD_01.fid/log
- __MACOSX/Clarithromycin and Azithromycin Analog Characterization/7/NMR/OL-III-019-suite/HSQCAD_01.fid/._log
- Clarithromycin and Azithromycin Analog Characterization/7/NMR/OL-III-019-suite/HSQCAD_01.fid/text
- __MACOSX/Clarithromycin and Azithromycin Analog Characterization/7/NMR/OL-III-019-suite/HSQCAD_01.fid/._text
- Clarithromycin and Azithromycin Analog Characterization/7/NMR/OL-III-019-suite/PROTON_01.fid 4/fid
- __MACOSX/Clarithromycin and Azithromycin Analog Characterization/7/NMR/OL-III-019-suite/PROTON_01.fid 4/._fid
- Clarithromycin and Azithromycin Analog Characterization/7/NMR/OL-III-019-suite/PROTON_01.fid 4/procpar
- __MACOSX/Clarithromycin and Azithromycin Analog Characterization/7/NMR/OL-III-019-suite/PROTON_01.fid 4/._procpar
- Clarithromycin and Azithromycin Analog Characterization/7/NMR/OL-III-019-suite/PROTON_01.fid 4/log
- __MACOSX/Clarithromycin and Azithromycin Analog Characterization/7/NMR/OL-III-019-suite/PROTON_01.fid 4/._log
- Clarithromycin and Azithromycin Analog Characterization/7/NMR/OL-III-019-suite/PROTON_01.fid 4/text
- __MACOSX/Clarithromycin and Azithromycin Analog Characterization/7/NMR/OL-III-019-suite/PROTON_01.fid 4/._text
- Clarithromycin and Azithromycin Analog Characterization/7/NMR/OL-III-019-suite/gCOSY_01.fid/fid
- __MACOSX/Clarithromycin and Azithromycin Analog Characterization/7/NMR/OL-III-019-suite/gCOSY_01.fid/._fid
- Clarithromycin and Azithromycin Analog Characterization/7/NMR/OL-III-019-suite/gCOSY_01.fid/procpar
- __MACOSX/Clarithromycin and Azithromycin Analog Characterization/7/NMR/OL-III-019-suite/gCOSY_01.fid/._procpar
- Clarithromycin and Azithromycin Analog Characterization/7/NMR/OL-III-019-suite/gCOSY_01.fid/log
- __MACOSX/Clarithromycin and Azithromycin Analog Characterization/7/NMR/OL-III-019-suite/gCOSY_01.fid/._log
- Clarithromycin and Azithromycin Analog Characterization/7/NMR/OL-III-019-suite/gCOSY_01.fid/text
- __MACOSX/Clarithromycin and Azithromycin Analog Characterization/7/NMR/OL-III-019-suite/gCOSY_01.fid/._text
- Clarithromycin and Azithromycin Analog Characterization/7/NMR/OL-III-019-suite/gHMBCAD_01.fid/fid
- __MACOSX/Clarithromycin and Azithromycin Analog Characterization/7/NMR/OL-III-019-suite/gHMBCAD_01.fid/._fid
- Clarithromycin and Azithromycin Analog Characterization/7/NMR/OL-III-019-suite/gHMBCAD_01.fid/procpar
- __MACOSX/Clarithromycin and Azithromycin Analog Characterization/7/NMR/OL-III-019-suite/gHMBCAD_01.fid/._procpar
- Clarithromycin and Azithromycin Analog Characterization/7/NMR/OL-III-019-suite/gHMBCAD_01.fid/log
- __MACOSX/Clarithromycin and Azithromycin Analog Characterization/7/NMR/OL-III-019-suite/gHMBCAD_01.fid/._log
- Clarithromycin and Azithromycin Analog Characterization/7/NMR/OL-III-019-suite/gHMBCAD_01.fid/text
- __MACOSX/Clarithromycin and Azithromycin Analog Characterization/7/NMR/OL-III-019-suite/gHMBCAD_01.fid/._text
- Clarithromycin and Azithromycin Analog Characterization/16/NMR/OL-III-049-col/CARBON_01.fid 4/fid
- __MACOSX/Clarithromycin and Azithromycin Analog Characterization/16/NMR/OL-III-049-col/CARBON_01.fid 4/._fid
- Clarithromycin and Azithromycin Analog Characterization/16/NMR/OL-III-049-col/CARBON_01.fid 4/procpar
- __MACOSX/Clarithromycin and Azithromycin Analog Characterization/16/NMR/OL-III-049-col/CARBON_01.fid 4/._procpar
- Clarithromycin and Azithromycin Analog Characterization/16/NMR/OL-III-049-col/CARBON_01.fid 4/log
- __MACOSX/Clarithromycin and Azithromycin Analog Characterization/16/NMR/OL-III-049-col/CARBON_01.fid 4/._log
- Clarithromycin and Azithromycin Analog Characterization/16/NMR/OL-III-049-col/CARBON_01.fid 4/text
- __MACOSX/Clarithromycin and Azithromycin Analog Characterization/16/NMR/OL-III-049-col/CARBON_01.fid 4/._text
- Clarithromycin and Azithromycin Analog Characterization/16/NMR/OL-III-049-col/PROTON_01.fid 4/fid
- __MACOSX/Clarithromycin and Azithromycin Analog Characterization/16/NMR/OL-III-049-col/PROTON_01.fid 4/._fid
- Clarithromycin and Azithromycin Analog Characterization/16/NMR/OL-III-049-col/PROTON_01.fid 4/procpar
- __MACOSX/Clarithromycin and Azithromycin Analog Characterization/16/NMR/OL-III-049-col/PROTON_01.fid 4/._procpar
- Clarithromycin and Azithromycin Analog Characterization/16/NMR/OL-III-049-col/PROTON_01.fid 4/log
- __MACOSX/Clarithromycin and Azithromycin Analog Characterization/16/NMR/OL-III-049-col/PROTON_01.fid 4/._log
- Clarithromycin and Azithromycin Analog Characterization/16/NMR/OL-III-049-col/PROTON_01.fid 4/text
- __MACOSX/Clarithromycin and Azithromycin Analog Characterization/16/NMR/OL-III-049-col/PROTON_01.fid 4/._text
- Clarithromycin and Azithromycin Analog Characterization/10/NMR/OL-III-042-col2-clean-suite/HSQCAD_01.fid/fid
- __MACOSX/Clarithromycin and Azithromycin Analog Characterization/10/NMR/OL-III-042-col2-clean-suite/HSQCAD_01.fid/._fid
- Clarithromycin and Azithromycin Analog Characterization/10/NMR/OL-III-042-col2-clean-suite/HSQCAD_01.fid/procpar
- __MACOSX/Clarithromycin and Azithromycin Analog Characterization/10/NMR/OL-III-042-col2-clean-suite/HSQCAD_01.fid/._procpar
- Clarithromycin and Azithromycin Analog Characterization/10/NMR/OL-III-042-col2-clean-suite/HSQCAD_01.fid/log
- __MACOSX/Clarithromycin and Azithromycin Analog Characterization/10/NMR/OL-III-042-col2-clean-suite/HSQCAD_01.fid/._log
- Clarithromycin and Azithromycin Analog Characterization/10/NMR/OL-III-042-col2-clean-suite/HSQCAD_01.fid/text
- __MACOSX/Clarithromycin and Azithromycin Analog Characterization/10/NMR/OL-III-042-col2-clean-suite/HSQCAD_01.fid/._text
- Clarithromycin and Azithromycin Analog Characterization/10/NMR/OL-III-042-col2-clean-suite/gCOSY_01.fid/fid
- __MACOSX/Clarithromycin and Azithromycin Analog Characterization/10/NMR/OL-III-042-col2-clean-suite/gCOSY_01.fid/._fid
- Clarithromycin and Azithromycin Analog Characterization/10/NMR/OL-III-042-col2-clean-suite/gCOSY_01.fid/procpar
- __MACOSX/Clarithromycin and Azithromycin Analog Characterization/10/NMR/OL-III-042-col2-clean-suite/gCOSY_01.fid/._procpar
- Clarithromycin and Azithromycin Analog Characterization/10/NMR/OL-III-042-col2-clean-suite/gCOSY_01.fid/log
- __MACOSX/Clarithromycin and Azithromycin Analog Characterization/10/NMR/OL-III-042-col2-clean-suite/gCOSY_01.fid/._log
- Clarithromycin and Azithromycin Analog Characterization/10/NMR/OL-III-042-col2-clean-suite/gCOSY_01.fid/text
- __MACOSX/Clarithromycin and Azithromycin Analog Characterization/10/NMR/OL-III-042-col2-clean-suite/gCOSY_01.fid/._text
- Clarithromycin and Azithromycin Analog Characterization/10/NMR/OL-III-042-col2-clean-suite/gHMBCAD_01.fid/fid
- __MACOSX/Clarithromycin and Azithromycin Analog Characterization/10/NMR/OL-III-042-col2-clean-suite/gHMBCAD_01.fid/._fid
- Clarithromycin and Azithromycin Analog Characterization/10/NMR/OL-III-042-col2-clean-suite/gHMBCAD_01.fid/procpar
- __MACOSX/Clarithromycin and Azithromycin Analog Characterization/10/NMR/OL-III-042-col2-clean-suite/gHMBCAD_01.fid/._procpar
- Clarithromycin and Azithromycin Analog Characterization/10/NMR/OL-III-042-col2-clean-suite/gHMBCAD_01.fid/log
- __MACOSX/Clarithromycin and Azithromycin Analog Characterization/10/NMR/OL-III-042-col2-clean-suite/gHMBCAD_01.fid/._log
- Clarithromycin and Azithromycin Analog Characterization/10/NMR/OL-III-042-col2-clean-suite/gHMBCAD_01.fid/text
- __MACOSX/Clarithromycin and Azithromycin Analog Characterization/10/NMR/OL-III-042-col2-clean-suite/gHMBCAD_01.fid/._text
- Clarithromycin and Azithromycin Analog Characterization/8/NMR/OL-II-280-C/CARBON_01.fid 4/fid
- __MACOSX/Clarithromycin and Azithromycin Analog Characterization/8/NMR/OL-II-280-C/CARBON_01.fid 4/._fid
- Clarithromycin and Azithromycin Analog Characterization/8/NMR/OL-II-280-C/CARBON_01.fid 4/procpar
- __MACOSX/Clarithromycin and Azithromycin Analog Characterization/8/NMR/OL-II-280-C/CARBON_01.fid 4/._procpar
- Clarithromycin and Azithromycin Analog Characterization/8/NMR/OL-II-280-C/CARBON_01.fid 4/log
- __MACOSX/Clarithromycin and Azithromycin Analog Characterization/8/NMR/OL-II-280-C/CARBON_01.fid 4/._log
- Clarithromycin and Azithromycin Analog Characterization/8/NMR/OL-II-280-C/CARBON_01.fid 4/text
- __MACOSX/Clarithromycin and Azithromycin Analog Characterization/8/NMR/OL-II-280-C/CARBON_01.fid 4/._text
- Clarithromycin and Azithromycin Analog Characterization/8/NMR/OL-II-280-C/PROTON_01.fid 4/fid
- __MACOSX/Clarithromycin and Azithromycin Analog Characterization/8/NMR/OL-II-280-C/PROTON_01.fid 4/._fid
- Clarithromycin and Azithromycin Analog Characterization/8/NMR/OL-II-280-C/PROTON_01.fid 4/procpar
- __MACOSX/Clarithromycin and Azithromycin Analog Characterization/8/NMR/OL-II-280-C/PROTON_01.fid 4/._procpar
- Clarithromycin and Azithromycin Analog Characterization/8/NMR/OL-II-280-C/PROTON_01.fid 4/log
- __MACOSX/Clarithromycin and Azithromycin Analog Characterization/8/NMR/OL-II-280-C/PROTON_01.fid 4/._log
- Clarithromycin and Azithromycin Analog Characterization/8/NMR/OL-II-280-C/PROTON_01.fid 4/text
- __MACOSX/Clarithromycin and Azithromycin Analog Characterization/8/NMR/OL-II-280-C/PROTON_01.fid 4/._text
- Clarithromycin and Azithromycin Analog Characterization/8/NMR/OL-II-280-suite/HSQCAD_01.fid/fid
- __MACOSX/Clarithromycin and Azithromycin Analog Characterization/8/NMR/OL-II-280-suite/HSQCAD_01.fid/._fid
- Clarithromycin and Azithromycin Analog Characterization/8/NMR/OL-II-280-suite/HSQCAD_01.fid/procpar
- __MACOSX/Clarithromycin and Azithromycin Analog Characterization/8/NMR/OL-II-280-suite/HSQCAD_01.fid/._procpar
- Clarithromycin and Azithromycin Analog Characterization/8/NMR/OL-II-280-suite/HSQCAD_01.fid/log
- __MACOSX/Clarithromycin and Azithromycin Analog Characterization/8/NMR/OL-II-280-suite/HSQCAD_01.fid/._log
- Clarithromycin and Azithromycin Analog Characterization/8/NMR/OL-II-280-suite/HSQCAD_01.fid/text
- __MACOSX/Clarithromycin and Azithromycin Analog Characterization/8/NMR/OL-II-280-suite/HSQCAD_01.fid/._text
- Clarithromycin and Azithromycin Analog Characterization/8/NMR/OL-II-280-suite/CARBON_01.fid 4/fid
- __MACOSX/Clarithromycin and Azithromycin Analog Characterization/8/NMR/OL-II-280-suite/CARBON_01.fid 4/._fid
- Clarithromycin and Azithromycin Analog Characterization/8/NMR/OL-II-280-suite/CARBON_01.fid 4/procpar
- __MACOSX/Clarithromycin and Azithromycin Analog Characterization/8/NMR/OL-II-280-suite/CARBON_01.fid 4/._procpar
- Clarithromycin and Azithromycin Analog Characterization/8/NMR/OL-II-280-suite/CARBON_01.fid 4/log
- __MACOSX/Clarithromycin and Azithromycin Analog Characterization/8/NMR/OL-II-280-suite/CARBON_01.fid 4/._log
- Clarithromycin and Azithromycin Analog Characterization/8/NMR/OL-II-280-suite/CARBON_01.fid 4/text
- __MACOSX/Clarithromycin and Azithromycin Analog Characterization/8/NMR/OL-II-280-suite/CARBON_01.fid 4/._text
- Clarithromycin and Azithromycin Analog Characterization/8/NMR/OL-II-280-suite/PROTON_01.fid 4/fid
- __MACOSX/Clarithromycin and Azithromycin Analog Characterization/8/NMR/OL-II-280-suite/PROTON_01.fid 4/._fid
- Clarithromycin and Azithromycin Analog Characterization/8/NMR/OL-II-280-suite/PROTON_01.fid 4/procpar
- __MACOSX/Clarithromycin and Azithromycin Analog Characterization/8/NMR/OL-II-280-suite/PROTON_01.fid 4/._procpar
- Clarithromycin and Azithromycin Analog Characterization/8/NMR/OL-II-280-suite/PROTON_01.fid 4/log
- __MACOSX/Clarithromycin and Azithromycin Analog Characterization/8/NMR/OL-II-280-suite/PROTON_01.fid 4/._log
- Clarithromycin and Azithromycin Analog Characterization/8/NMR/OL-II-280-suite/PROTON_01.fid 4/text
- __MACOSX/Clarithromycin and Azithromycin Analog Characterization/8/NMR/OL-II-280-suite/PROTON_01.fid 4/._text
- Clarithromycin and Azithromycin Analog Characterization/8/NMR/OL-II-280-suite/gCOSY_01.fid/fid
- __MACOSX/Clarithromycin and Azithromycin Analog Characterization/8/NMR/OL-II-280-suite/gCOSY_01.fid/._fid
- Clarithromycin and Azithromycin Analog Characterization/8/NMR/OL-II-280-suite/gCOSY_01.fid/procpar
- __MACOSX/Clarithromycin and Azithromycin Analog Characterization/8/NMR/OL-II-280-suite/gCOSY_01.fid/._procpar
- Clarithromycin and Azithromycin Analog Characterization/8/NMR/OL-II-280-suite/gCOSY_01.fid/log
- __MACOSX/Clarithromycin and Azithromycin Analog Characterization/8/NMR/OL-II-280-suite/gCOSY_01.fid/._log
- Clarithromycin and Azithromycin Analog Characterization/8/NMR/OL-II-280-suite/gCOSY_01.fid/text
- __MACOSX/Clarithromycin and Azithromycin Analog Characterization/8/NMR/OL-II-280-suite/gCOSY_01.fid/._text
- Clarithromycin and Azithromycin Analog Characterization/8/NMR/OL-II-280-suite/gHMBCAD_01.fid/fid
- __MACOSX/Clarithromycin and Azithromycin Analog Characterization/8/NMR/OL-II-280-suite/gHMBCAD_01.fid/._fid
- Clarithromycin and Azithromycin Analog Characterization/8/NMR/OL-II-280-suite/gHMBCAD_01.fid/procpar
- __MACOSX/Clarithromycin and Azithromycin Analog Characterization/8/NMR/OL-II-280-suite/gHMBCAD_01.fid/._procpar
- Clarithromycin and Azithromycin Analog Characterization/8/NMR/OL-II-280-suite/gHMBCAD_01.fid/log
- __MACOSX/Clarithromycin and Azithromycin Analog Characterization/8/NMR/OL-II-280-suite/gHMBCAD_01.fid/._log
[truncated: 56 more entries]
