# Supplementary material for: Site-Divergent Oxidations within Venerable Macrolide Antibiotic Scaffolds Unveil Compounds with Broad Spectrum and Anti-MRSA Activities
Source: ACS Cent Sci. 2026 Mar 17;12(3):375–82. doi: 10.1021/acscentsci.5c02343 (PMC13022725; doi:10.1021/acscentsci.5c02343)
Supplement: Supplementary file 4 [file oc5c02343_si_004.zip › Clarithromycin and Azithromycin Analog Characterization/7/NMR/OL-III-019-CARBON_01.fid 4/log]

Sun Feb  2 02:32:12 2025: Experiment started
Sun Feb  2 02:34:15 2025: BS 1 completed
Sun Feb  2 02:36:14 2025: BS 2 completed
Sun Feb  2 02:38:14 2025: BS 3 completed
Sun Feb  2 02:40:13 2025: BS 4 completed
Sun Feb  2 02:42:12 2025: BS 5 completed
Sun Feb  2 02:44:12 2025: BS 6 completed
Sun Feb  2 02:46:11 2025: BS 7 completed
Sun Feb  2 02:48:10 2025: BS 8 completed
Sun Feb  2 02:50:10 2025: BS 9 completed
Sun Feb  2 02:52:09 2025: BS 10 completed
Sun Feb  2 02:54:09 2025: BS 11 completed
Sun Feb  2 02:56:08 2025: BS 12 completed
Sun Feb  2 02:58:07 2025: BS 13 completed
Sun Feb  2 03:00:07 2025: BS 14 completed
Sun Feb  2 03:02:06 2025: BS 15 completed
Sun Feb  2 03:04:05 2025: BS 16 completed
Sun Feb  2 03:06:05 2025: BS 17 completed
Sun Feb  2 03:08:04 2025: BS 18 completed
Sun Feb  2 03:10:03 2025: BS 19 completed
Sun Feb  2 03:12:03 2025: BS 20 completed
Sun Feb  2 03:14:02 2025: BS 21 completed
Sun Feb  2 03:16:02 2025: BS 22 completed
Sun Feb  2 03:18:01 2025: BS 23 completed
Sun Feb  2 03:20:00 2025: BS 24 completed
Sun Feb  2 03:22:00 2025: BS 25 completed
Sun Feb  2 03:23:59 2025: BS 26 completed
Sun Feb  2 03:25:58 2025: BS 27 completed
Sun Feb  2 03:27:58 2025: BS 28 completed
Sun Feb  2 03:29:59 2025: BS 29 completed
Sun Feb  2 03:31:58 2025: BS 30 completed
Sun Feb  2 03:33:56 2025: BS 31 completed
Sun Feb  2 03:35:55 2025: BS 32 completed
Sun Feb  2 03:37:55 2025: BS 33 completed
Sun Feb  2 03:39:54 2025: BS 34 completed
Sun Feb  2 03:41:53 2025: BS 35 completed
Sun Feb  2 03:43:53 2025: BS 36 completed
Sun Feb  2 03:45:52 2025: BS 37 completed
Sun Feb  2 03:47:51 2025: BS 38 completed
Sun Feb  2 03:49:51 2025: BS 39 completed
Sun Feb  2 03:51:50 2025: BS 40 completed
Sun Feb  2 03:53:50 2025: BS 41 completed
Sun Feb  2 03:55:49 2025: BS 42 completed
Sun Feb  2 03:57:48 2025: BS 43 completed
Sun Feb  2 03:59:48 2025: BS 44 completed
Sun Feb  2 04:01:47 2025: BS 45 completed
Sun Feb  2 04:03:46 2025: BS 46 completed
Sun Feb  2 04:05:46 2025: BS 47 completed
Sun Feb  2 04:07:45 2025: BS 48 completed
Sun Feb  2 04:09:45 2025: BS 49 completed
Sun Feb  2 04:11:44 2025: BS 50 completed
Sun Feb  2 04:13:43 2025: BS 51 completed
Sun Feb  2 04:15:43 2025: BS 52 completed
Sun Feb  2 04:17:42 2025: BS 53 completed
Sun Feb  2 04:19:41 2025: BS 54 completed
Sun Feb  2 04:21:41 2025: BS 55 completed
Sun Feb  2 04:23:40 2025: BS 56 completed
Sun Feb  2 04:25:39 2025: BS 57 completed
Sun Feb  2 04:27:39 2025: BS 58 completed
Sun Feb  2 04:29:38 2025: BS 59 completed
Sun Feb  2 04:31:38 2025: BS 60 completed
Sun Feb  2 04:33:37 2025: BS 61 completed
Sun Feb  2 04:35:36 2025: BS 62 completed
Sun Feb  2 04:37:36 2025: BS 63 completed
Sun Feb  2 04:39:35 2025: BS 64 completed
Sun Feb  2 04:41:34 2025: BS 65 completed
Sun Feb  2 04:43:34 2025: BS 66 completed
Sun Feb  2 04:45:33 2025: BS 67 completed
Sun Feb  2 04:47:32 2025: BS 68 completed
Sun Feb  2 04:49:32 2025: BS 69 completed
Sun Feb  2 04:51:31 2025: BS 70 completed
Sun Feb  2 04:53:31 2025: BS 71 completed
Sun Feb  2 04:55:30 2025: BS 72 completed
Sun Feb  2 04:57:29 2025: BS 73 completed
Sun Feb  2 04:59:29 2025: BS 74 completed
Sun Feb  2 05:01:28 2025: BS 75 completed
Sun Feb  2 05:03:27 2025: BS 76 completed
Sun Feb  2 05:05:27 2025: BS 77 completed
Sun Feb  2 05:07:26 2025: BS 78 completed
Sun Feb  2 05:09:26 2025: BS 79 completed
Sun Feb  2 05:11:25 2025: BS 80 completed
Sun Feb  2 05:13:24 2025: BS 81 completed
Sun Feb  2 05:15:24 2025: BS 82 completed
Sun Feb  2 05:17:23 2025: BS 83 completed
Sun Feb  2 05:19:22 2025: BS 84 completed
Sun Feb  2 05:21:22 2025: BS 85 completed
Sun Feb  2 05:23:21 2025: BS 86 completed
Sun Feb  2 05:25:20 2025: BS 87 completed
Sun Feb  2 05:27:20 2025: BS 88 completed
Sun Feb  2 05:29:19 2025: BS 89 completed
Sun Feb  2 05:31:19 2025: BS 90 completed
Sun Feb  2 05:33:18 2025: BS 91 completed
Sun Feb  2 05:35:17 2025: BS 92 completed
Sun Feb  2 05:37:17 2025: BS 93 completed
Sun Feb  2 05:39:16 2025: BS 94 completed
Sun Feb  2 05:41:15 2025: BS 95 completed
Sun Feb  2 05:43:15 2025: BS 96 completed
Sun Feb  2 05:45:14 2025: BS 97 completed
Sun Feb  2 05:47:14 2025: BS 98 completed
Sun Feb  2 05:49:13 2025: BS 99 completed
Sun Feb  2 05:51:12 2025: BS 100 completed
Sun Feb  2 05:53:12 2025: BS 101 completed
Sun Feb  2 05:55:11 2025: BS 102 completed
Sun Feb  2 05:57:10 2025: BS 103 completed
Sun Feb  2 05:59:10 2025: BS 104 completed
Sun Feb  2 06:01:09 2025: BS 105 completed
Sun Feb  2 06:03:08 2025: BS 106 completed
Sun Feb  2 06:05:08 2025: BS 107 completed
Sun Feb  2 06:07:07 2025: BS 108 completed
Sun Feb  2 06:09:07 2025: BS 109 completed
Sun Feb  2 06:11:06 2025: BS 110 completed
Sun Feb  2 06:13:05 2025: BS 111 completed
Sun Feb  2 06:15:05 2025: BS 112 completed
Sun Feb  2 06:17:04 2025: BS 113 completed
Sun Feb  2 06:19:03 2025: BS 114 completed
Sun Feb  2 06:21:03 2025: BS 115 completed
Sun Feb  2 06:23:02 2025: BS 116 completed
Sun Feb  2 06:25:01 2025: BS 117 completed
Sun Feb  2 06:27:01 2025: BS 118 completed
Sun Feb  2 06:29:00 2025: BS 119 completed
Sun Feb  2 06:31:00 2025: BS 120 completed
Sun Feb  2 06:32:59 2025: BS 121 completed
Sun Feb  2 06:34:58 2025: BS 122 completed
Sun Feb  2 06:36:58 2025: BS 123 completed
Sun Feb  2 06:38:57 2025: BS 124 completed
Sun Feb  2 06:40:56 2025: BS 125 completed
Sun Feb  2 06:42:56 2025: BS 126 completed
Sun Feb  2 06:44:55 2025: BS 127 completed
Sun Feb  2 06:46:55 2025: BS 128 completed
Sun Feb  2 06:48:54 2025: BS 129 completed
Sun Feb  2 06:50:53 2025: BS 130 completed
Sun Feb  2 06:52:53 2025: BS 131 completed
Sun Feb  2 06:54:52 2025: BS 132 completed
Sun Feb  2 06:56:51 2025: BS 133 completed
Sun Feb  2 06:58:51 2025: BS 134 completed
Sun Feb  2 07:00:50 2025: BS 135 completed
Sun Feb  2 07:02:49 2025: BS 136 completed
Sun Feb  2 07:04:49 2025: BS 137 completed
Sun Feb  2 07:06:48 2025: BS 138 completed
Sun Feb  2 07:08:48 2025: BS 139 completed
Sun Feb  2 07:10:47 2025: BS 140 completed
Sun Feb  2 07:12:46 2025: BS 141 completed
Sun Feb  2 07:14:46 2025: BS 142 completed
Sun Feb  2 07:16:45 2025: BS 143 completed
Sun Feb  2 07:18:44 2025: BS 144 completed
Sun Feb  2 07:20:44 2025: BS 145 completed
Sun Feb  2 07:22:43 2025: BS 146 completed
Sun Feb  2 07:24:43 2025: BS 147 completed
Sun Feb  2 07:26:42 2025: BS 148 completed
Sun Feb  2 07:28:41 2025: BS 149 completed
Sun Feb  2 07:30:41 2025: BS 150 completed
Sun Feb  2 07:32:40 2025: BS 151 completed
Sun Feb  2 07:34:39 2025: BS 152 completed
Sun Feb  2 07:36:39 2025: BS 153 completed
Sun Feb  2 07:38:38 2025: BS 154 completed
Sun Feb  2 07:40:37 2025: BS 155 completed
Sun Feb  2 07:42:37 2025: BS 156 completed
Sun Feb  2 07:43:07 2025: Acquisition complete
