# Supplementary material for: Site-Divergent Oxidations within Venerable Macrolide Antibiotic Scaffolds Unveil Compounds with Broad Spectrum and Anti-MRSA Activities
Source: ACS Cent Sci. 2026 Mar 17;12(3):375–82. doi: 10.1021/acscentsci.5c02343 (PMC13022725; doi:10.1021/acscentsci.5c02343)
Supplement: Supplementary file 4 [file oc5c02343_si_004.zip › Clarithromycin and Azithromycin Analog Characterization/7/NMR/OL-III-019-gHMBCAD_01.fid/log]

Fri Mar  7 08:55:28 2025: Experiment started
Fri Mar  7 08:56:14 2025: BS 1 completed
Fri Mar  7 08:56:19 2025: BS 2 completed
Fri Mar  7 08:56:28 2025: BS 1 completed
Fri Mar  7 08:56:33 2025: BS 2 completed
Fri Mar  7 08:56:41 2025: BS 1 completed
Fri Mar  7 08:56:46 2025: BS 2 completed
Fri Mar  7 08:56:55 2025: BS 1 completed
Fri Mar  7 08:57:00 2025: BS 2 completed
Fri Mar  7 08:57:09 2025: BS 1 completed
Fri Mar  7 08:57:13 2025: BS 2 completed
Fri Mar  7 08:57:22 2025: BS 1 completed
Fri Mar  7 08:57:27 2025: BS 2 completed
Fri Mar  7 08:57:36 2025: BS 1 completed
Fri Mar  7 08:57:41 2025: BS 2 completed
Fri Mar  7 08:57:49 2025: BS 1 completed
Fri Mar  7 08:57:54 2025: BS 2 completed
Fri Mar  7 08:58:03 2025: BS 1 completed
Fri Mar  7 08:58:08 2025: BS 2 completed
Fri Mar  7 08:58:16 2025: BS 1 completed
Fri Mar  7 08:58:21 2025: BS 2 completed
Fri Mar  7 08:58:30 2025: BS 1 completed
Fri Mar  7 08:58:35 2025: BS 2 completed
Fri Mar  7 08:58:43 2025: BS 1 completed
Fri Mar  7 08:58:48 2025: BS 2 completed
Fri Mar  7 08:58:57 2025: BS 1 completed
Fri Mar  7 08:59:02 2025: BS 2 completed
Fri Mar  7 08:59:11 2025: BS 1 completed
Fri Mar  7 08:59:15 2025: BS 2 completed
Fri Mar  7 08:59:24 2025: BS 1 completed
Fri Mar  7 08:59:29 2025: BS 2 completed
Fri Mar  7 08:59:38 2025: BS 1 completed
Fri Mar  7 08:59:43 2025: BS 2 completed
Fri Mar  7 08:59:51 2025: BS 1 completed
Fri Mar  7 08:59:56 2025: BS 2 completed
Fri Mar  7 09:00:05 2025: BS 1 completed
Fri Mar  7 09:00:10 2025: BS 2 completed
Fri Mar  7 09:00:18 2025: BS 1 completed
Fri Mar  7 09:00:23 2025: BS 2 completed
Fri Mar  7 09:00:32 2025: BS 1 completed
Fri Mar  7 09:00:37 2025: BS 2 completed
Fri Mar  7 09:00:45 2025: BS 1 completed
Fri Mar  7 09:00:50 2025: BS 2 completed
Fri Mar  7 09:00:59 2025: BS 1 completed
Fri Mar  7 09:01:04 2025: BS 2 completed
Fri Mar  7 09:01:12 2025: BS 1 completed
Fri Mar  7 09:01:17 2025: BS 2 completed
Fri Mar  7 09:01:26 2025: BS 1 completed
Fri Mar  7 09:01:31 2025: BS 2 completed
Fri Mar  7 09:01:40 2025: BS 1 completed
Fri Mar  7 09:01:45 2025: BS 2 completed
Fri Mar  7 09:01:53 2025: BS 1 completed
Fri Mar  7 09:01:58 2025: BS 2 completed
Fri Mar  7 09:02:07 2025: BS 1 completed
Fri Mar  7 09:02:12 2025: BS 2 completed
Fri Mar  7 09:02:20 2025: BS 1 completed
Fri Mar  7 09:02:25 2025: BS 2 completed
Fri Mar  7 09:02:34 2025: BS 1 completed
Fri Mar  7 09:02:39 2025: BS 2 completed
Fri Mar  7 09:02:47 2025: BS 1 completed
Fri Mar  7 09:02:52 2025: BS 2 completed
Fri Mar  7 09:03:01 2025: BS 1 completed
Fri Mar  7 09:03:06 2025: BS 2 completed
Fri Mar  7 09:03:14 2025: BS 1 completed
Fri Mar  7 09:03:19 2025: BS 2 completed
Fri Mar  7 09:03:28 2025: BS 1 completed
Fri Mar  7 09:03:33 2025: BS 2 completed
Fri Mar  7 09:03:42 2025: BS 1 completed
Fri Mar  7 09:03:47 2025: BS 2 completed
Fri Mar  7 09:03:55 2025: BS 1 completed
Fri Mar  7 09:04:00 2025: BS 2 completed
Fri Mar  7 09:04:09 2025: BS 1 completed
Fri Mar  7 09:04:14 2025: BS 2 completed
Fri Mar  7 09:04:22 2025: BS 1 completed
Fri Mar  7 09:04:27 2025: BS 2 completed
Fri Mar  7 09:04:36 2025: BS 1 completed
Fri Mar  7 09:04:41 2025: BS 2 completed
Fri Mar  7 09:04:49 2025: BS 1 completed
Fri Mar  7 09:04:54 2025: BS 2 completed
Fri Mar  7 09:05:03 2025: BS 1 completed
Fri Mar  7 09:05:08 2025: BS 2 completed
Fri Mar  7 09:05:16 2025: BS 1 completed
Fri Mar  7 09:05:21 2025: BS 2 completed
Fri Mar  7 09:05:30 2025: BS 1 completed
Fri Mar  7 09:05:35 2025: BS 2 completed
Fri Mar  7 09:05:44 2025: BS 1 completed
Fri Mar  7 09:05:49 2025: BS 2 completed
Fri Mar  7 09:05:57 2025: BS 1 completed
Fri Mar  7 09:06:02 2025: BS 2 completed
Fri Mar  7 09:06:11 2025: BS 1 completed
Fri Mar  7 09:06:16 2025: BS 2 completed
Fri Mar  7 09:06:24 2025: BS 1 completed
Fri Mar  7 09:06:29 2025: BS 2 completed
Fri Mar  7 09:06:38 2025: BS 1 completed
Fri Mar  7 09:06:43 2025: BS 2 completed
Fri Mar  7 09:06:51 2025: BS 1 completed
Fri Mar  7 09:06:56 2025: BS 2 completed
Fri Mar  7 09:07:05 2025: BS 1 completed
Fri Mar  7 09:07:10 2025: BS 2 completed
Fri Mar  7 09:07:18 2025: BS 1 completed
Fri Mar  7 09:07:23 2025: BS 2 completed
Fri Mar  7 09:07:32 2025: BS 1 completed
Fri Mar  7 09:07:37 2025: BS 2 completed
Fri Mar  7 09:07:46 2025: BS 1 completed
Fri Mar  7 09:07:51 2025: BS 2 completed
Fri Mar  7 09:07:59 2025: BS 1 completed
Fri Mar  7 09:08:04 2025: BS 2 completed
Fri Mar  7 09:08:13 2025: BS 1 completed
Fri Mar  7 09:08:18 2025: BS 2 completed
Fri Mar  7 09:08:26 2025: BS 1 completed
Fri Mar  7 09:08:31 2025: BS 2 completed
Fri Mar  7 09:08:40 2025: BS 1 completed
Fri Mar  7 09:08:45 2025: BS 2 completed
Fri Mar  7 09:08:53 2025: BS 1 completed
Fri Mar  7 09:08:58 2025: BS 2 completed
Fri Mar  7 09:09:07 2025: BS 1 completed
Fri Mar  7 09:09:12 2025: BS 2 completed
Fri Mar  7 09:09:21 2025: BS 1 completed
Fri Mar  7 09:09:25 2025: BS 2 completed
Fri Mar  7 09:09:34 2025: BS 1 completed
Fri Mar  7 09:09:39 2025: BS 2 completed
Fri Mar  7 09:09:48 2025: BS 1 completed
Fri Mar  7 09:09:53 2025: BS 2 completed
Fri Mar  7 09:10:01 2025: BS 1 completed
Fri Mar  7 09:10:06 2025: BS 2 completed
Fri Mar  7 09:10:15 2025: BS 1 completed
Fri Mar  7 09:10:20 2025: BS 2 completed
Fri Mar  7 09:10:28 2025: BS 1 completed
Fri Mar  7 09:10:33 2025: BS 2 completed
Fri Mar  7 09:10:42 2025: BS 1 completed
Fri Mar  7 09:10:47 2025: BS 2 completed
Fri Mar  7 09:10:55 2025: BS 1 completed
Fri Mar  7 09:11:00 2025: BS 2 completed
Fri Mar  7 09:11:09 2025: BS 1 completed
Fri Mar  7 09:11:14 2025: BS 2 completed
Fri Mar  7 09:11:23 2025: BS 1 completed
Fri Mar  7 09:11:28 2025: BS 2 completed
Fri Mar  7 09:11:36 2025: BS 1 completed
Fri Mar  7 09:11:41 2025: BS 2 completed
Fri Mar  7 09:11:50 2025: BS 1 completed
Fri Mar  7 09:11:55 2025: BS 2 completed
Fri Mar  7 09:12:03 2025: BS 1 completed
Fri Mar  7 09:12:08 2025: BS 2 completed
Fri Mar  7 09:12:17 2025: BS 1 completed
Fri Mar  7 09:12:22 2025: BS 2 completed
Fri Mar  7 09:12:30 2025: BS 1 completed
Fri Mar  7 09:12:35 2025: BS 2 completed
Fri Mar  7 09:12:44 2025: BS 1 completed
Fri Mar  7 09:12:49 2025: BS 2 completed
Fri Mar  7 09:12:58 2025: BS 1 completed
Fri Mar  7 09:13:02 2025: BS 2 completed
Fri Mar  7 09:13:11 2025: BS 1 completed
Fri Mar  7 09:13:16 2025: BS 2 completed
Fri Mar  7 09:13:25 2025: BS 1 completed
Fri Mar  7 09:13:30 2025: BS 2 completed
Fri Mar  7 09:13:38 2025: BS 1 completed
Fri Mar  7 09:13:43 2025: BS 2 completed
Fri Mar  7 09:13:52 2025: BS 1 completed
Fri Mar  7 09:13:57 2025: BS 2 completed
Fri Mar  7 09:14:05 2025: BS 1 completed
Fri Mar  7 09:14:10 2025: BS 2 completed
Fri Mar  7 09:14:19 2025: BS 1 completed
Fri Mar  7 09:14:24 2025: BS 2 completed
Fri Mar  7 09:14:32 2025: BS 1 completed
Fri Mar  7 09:14:37 2025: BS 2 completed
Fri Mar  7 09:14:46 2025: BS 1 completed
Fri Mar  7 09:14:51 2025: BS 2 completed
Fri Mar  7 09:15:00 2025: BS 1 completed
Fri Mar  7 09:15:05 2025: BS 2 completed
Fri Mar  7 09:15:13 2025: BS 1 completed
Fri Mar  7 09:15:18 2025: BS 2 completed
Fri Mar  7 09:15:27 2025: BS 1 completed
Fri Mar  7 09:15:32 2025: BS 2 completed
Fri Mar  7 09:15:40 2025: BS 1 completed
Fri Mar  7 09:15:45 2025: BS 2 completed
Fri Mar  7 09:15:54 2025: BS 1 completed
Fri Mar  7 09:15:59 2025: BS 2 completed
Fri Mar  7 09:16:07 2025: BS 1 completed
Fri Mar  7 09:16:12 2025: BS 2 completed
Fri Mar  7 09:16:21 2025: BS 1 completed
Fri Mar  7 09:16:26 2025: BS 2 completed
Fri Mar  7 09:16:35 2025: BS 1 completed
Fri Mar  7 09:16:39 2025: BS 2 completed
Fri Mar  7 09:16:48 2025: BS 1 completed
Fri Mar  7 09:16:53 2025: BS 2 completed
Fri Mar  7 09:17:02 2025: BS 1 completed
Fri Mar  7 09:17:07 2025: BS 2 completed
Fri Mar  7 09:17:15 2025: BS 1 completed
Fri Mar  7 09:17:20 2025: BS 2 completed
Fri Mar  7 09:17:29 2025: BS 1 completed
Fri Mar  7 09:17:34 2025: BS 2 completed
Fri Mar  7 09:17:42 2025: BS 1 completed
Fri Mar  7 09:17:47 2025: BS 2 completed
Fri Mar  7 09:17:56 2025: BS 1 completed
Fri Mar  7 09:18:01 2025: BS 2 completed
Fri Mar  7 09:18:10 2025: BS 1 completed
Fri Mar  7 09:18:14 2025: BS 2 completed
Fri Mar  7 09:18:23 2025: BS 1 completed
Fri Mar  7 09:18:28 2025: BS 2 completed
Fri Mar  7 09:18:37 2025: BS 1 completed
Fri Mar  7 09:18:42 2025: BS 2 completed
Fri Mar  7 09:18:50 2025: BS 1 completed
Fri Mar  7 09:18:55 2025: BS 2 completed
Fri Mar  7 09:19:04 2025: BS 1 completed
Fri Mar  7 09:19:09 2025: BS 2 completed
Fri Mar  7 09:19:17 2025: BS 1 completed
Fri Mar  7 09:19:22 2025: BS 2 completed
Fri Mar  7 09:19:31 2025: BS 1 completed
Fri Mar  7 09:19:36 2025: BS 2 completed
Fri Mar  7 09:19:44 2025: BS 1 completed
Fri Mar  7 09:19:49 2025: BS 2 completed
Fri Mar  7 09:19:58 2025: BS 1 completed
Fri Mar  7 09:20:03 2025: BS 2 completed
Fri Mar  7 09:20:12 2025: BS 1 completed
Fri Mar  7 09:20:17 2025: BS 2 completed
Fri Mar  7 09:20:25 2025: BS 1 completed
Fri Mar  7 09:20:30 2025: BS 2 completed
Fri Mar  7 09:20:39 2025: BS 1 completed
Fri Mar  7 09:20:44 2025: BS 2 completed
Fri Mar  7 09:20:52 2025: BS 1 completed
Fri Mar  7 09:20:57 2025: BS 2 completed
Fri Mar  7 09:21:06 2025: BS 1 completed
Fri Mar  7 09:21:11 2025: BS 2 completed
Fri Mar  7 09:21:19 2025: BS 1 completed
Fri Mar  7 09:21:24 2025: BS 2 completed
Fri Mar  7 09:21:33 2025: BS 1 completed
Fri Mar  7 09:21:38 2025: BS 2 completed
Fri Mar  7 09:21:47 2025: BS 1 completed
Fri Mar  7 09:21:52 2025: BS 2 completed
Fri Mar  7 09:22:00 2025: BS 1 completed
Fri Mar  7 09:22:05 2025: BS 2 completed
Fri Mar  7 09:22:14 2025: BS 1 completed
Fri Mar  7 09:22:19 2025: BS 2 completed
Fri Mar  7 09:22:27 2025: BS 1 completed
Fri Mar  7 09:22:32 2025: BS 2 completed
Fri Mar  7 09:22:41 2025: BS 1 completed
Fri Mar  7 09:22:46 2025: BS 2 completed
Fri Mar  7 09:22:54 2025: BS 1 completed
Fri Mar  7 09:22:59 2025: BS 2 completed
Fri Mar  7 09:23:08 2025: BS 1 completed
Fri Mar  7 09:23:13 2025: BS 2 completed
Fri Mar  7 09:23:22 2025: BS 1 completed
Fri Mar  7 09:23:27 2025: BS 2 completed
Fri Mar  7 09:23:35 2025: BS 1 completed
Fri Mar  7 09:23:40 2025: BS 2 completed
Fri Mar  7 09:23:49 2025: BS 1 completed
Fri Mar  7 09:23:54 2025: BS 2 completed
Fri Mar  7 09:24:02 2025: BS 1 completed
Fri Mar  7 09:24:07 2025: BS 2 completed
Fri Mar  7 09:24:16 2025: BS 1 completed
Fri Mar  7 09:24:21 2025: BS 2 completed
Fri Mar  7 09:24:29 2025: BS 1 completed
Fri Mar  7 09:24:34 2025: BS 2 completed
Fri Mar  7 09:24:43 2025: BS 1 completed
Fri Mar  7 09:24:48 2025: BS 2 completed
Fri Mar  7 09:24:57 2025: BS 1 completed
Fri Mar  7 09:25:02 2025: BS 2 completed
Fri Mar  7 09:25:10 2025: BS 1 completed
Fri Mar  7 09:25:15 2025: BS 2 completed
Fri Mar  7 09:25:24 2025: BS 1 completed
Fri Mar  7 09:25:29 2025: BS 2 completed
Fri Mar  7 09:25:37 2025: BS 1 completed
Fri Mar  7 09:25:42 2025: BS 2 completed
Fri Mar  7 09:25:51 2025: BS 1 completed
Fri Mar  7 09:25:56 2025: BS 2 completed
Fri Mar  7 09:26:04 2025: BS 1 completed
Fri Mar  7 09:26:09 2025: BS 2 completed
Fri Mar  7 09:26:18 2025: BS 1 completed
Fri Mar  7 09:26:23 2025: BS 2 completed
Fri Mar  7 09:26:32 2025: BS 1 completed
Fri Mar  7 09:26:37 2025: BS 2 completed
Fri Mar  7 09:26:45 2025: BS 1 completed
Fri Mar  7 09:26:50 2025: BS 2 completed
Fri Mar  7 09:26:59 2025: BS 1 completed
Fri Mar  7 09:27:04 2025: BS 2 completed
Fri Mar  7 09:27:12 2025: BS 1 completed
Fri Mar  7 09:27:17 2025: BS 2 completed
Fri Mar  7 09:27:26 2025: BS 1 completed
Fri Mar  7 09:27:31 2025: BS 2 completed
Fri Mar  7 09:27:39 2025: BS 1 completed
Fri Mar  7 09:27:44 2025: BS 2 completed
Fri Mar  7 09:27:53 2025: BS 1 completed
Fri Mar  7 09:27:58 2025: BS 2 completed
Fri Mar  7 09:28:07 2025: BS 1 completed
Fri Mar  7 09:28:12 2025: BS 2 completed
Fri Mar  7 09:28:20 2025: BS 1 completed
Fri Mar  7 09:28:25 2025: BS 2 completed
Fri Mar  7 09:28:34 2025: BS 1 completed
Fri Mar  7 09:28:39 2025: BS 2 completed
Fri Mar  7 09:28:47 2025: BS 1 completed
Fri Mar  7 09:28:52 2025: BS 2 completed
Fri Mar  7 09:29:01 2025: BS 1 completed
Fri Mar  7 09:29:06 2025: BS 2 completed
Fri Mar  7 09:29:15 2025: BS 1 completed
Fri Mar  7 09:29:19 2025: BS 2 completed
Fri Mar  7 09:29:28 2025: BS 1 completed
Fri Mar  7 09:29:33 2025: BS 2 completed
Fri Mar  7 09:29:42 2025: BS 1 completed
Fri Mar  7 09:29:47 2025: BS 2 completed
Fri Mar  7 09:29:55 2025: BS 1 completed
Fri Mar  7 09:30:00 2025: BS 2 completed
Fri Mar  7 09:30:09 2025: BS 1 completed
Fri Mar  7 09:30:14 2025: BS 2 completed
Fri Mar  7 09:30:22 2025: BS 1 completed
Fri Mar  7 09:30:27 2025: BS 2 completed
Fri Mar  7 09:30:36 2025: BS 1 completed
Fri Mar  7 09:30:41 2025: BS 2 completed
Fri Mar  7 09:30:50 2025: BS 1 completed
Fri Mar  7 09:30:54 2025: BS 2 completed
Fri Mar  7 09:31:03 2025: BS 1 completed
Fri Mar  7 09:31:08 2025: BS 2 completed
Fri Mar  7 09:31:17 2025: BS 1 completed
Fri Mar  7 09:31:22 2025: BS 2 completed
Fri Mar  7 09:31:30 2025: BS 1 completed
Fri Mar  7 09:31:35 2025: BS 2 completed
Fri Mar  7 09:31:44 2025: BS 1 completed
Fri Mar  7 09:31:49 2025: BS 2 completed
Fri Mar  7 09:31:57 2025: BS 1 completed
Fri Mar  7 09:32:02 2025: BS 2 completed
Fri Mar  7 09:32:11 2025: BS 1 completed
Fri Mar  7 09:32:16 2025: BS 2 completed
Fri Mar  7 09:32:25 2025: BS 1 completed
Fri Mar  7 09:32:30 2025: BS 2 completed
Fri Mar  7 09:32:38 2025: BS 1 completed
Fri Mar  7 09:32:43 2025: BS 2 completed
Fri Mar  7 09:32:52 2025: BS 1 completed
Fri Mar  7 09:32:57 2025: BS 2 completed
Fri Mar  7 09:33:05 2025: BS 1 completed
Fri Mar  7 09:33:10 2025: BS 2 completed
Fri Mar  7 09:33:19 2025: BS 1 completed
Fri Mar  7 09:33:24 2025: BS 2 completed
Fri Mar  7 09:33:32 2025: BS 1 completed
Fri Mar  7 09:33:37 2025: BS 2 completed
Fri Mar  7 09:33:46 2025: BS 1 completed
Fri Mar  7 09:33:51 2025: BS 2 completed
Fri Mar  7 09:34:00 2025: BS 1 completed
Fri Mar  7 09:34:05 2025: BS 2 completed
Fri Mar  7 09:34:13 2025: BS 1 completed
Fri Mar  7 09:34:18 2025: BS 2 completed
Fri Mar  7 09:34:27 2025: BS 1 completed
Fri Mar  7 09:34:32 2025: BS 2 completed
Fri Mar  7 09:34:40 2025: BS 1 completed
Fri Mar  7 09:34:45 2025: BS 2 completed
Fri Mar  7 09:34:54 2025: BS 1 completed
Fri Mar  7 09:34:59 2025: BS 2 completed
Fri Mar  7 09:35:08 2025: BS 1 completed
Fri Mar  7 09:35:12 2025: BS 2 completed
Fri Mar  7 09:35:21 2025: BS 1 completed
Fri Mar  7 09:35:26 2025: BS 2 completed
Fri Mar  7 09:35:35 2025: BS 1 completed
Fri Mar  7 09:35:40 2025: BS 2 completed
Fri Mar  7 09:35:48 2025: BS 1 completed
Fri Mar  7 09:35:53 2025: BS 2 completed
Fri Mar  7 09:36:02 2025: BS 1 completed
Fri Mar  7 09:36:07 2025: BS 2 completed
Fri Mar  7 09:36:15 2025: BS 1 completed
Fri Mar  7 09:36:20 2025: BS 2 completed
Fri Mar  7 09:36:29 2025: BS 1 completed
Fri Mar  7 09:36:34 2025: BS 2 completed
Fri Mar  7 09:36:43 2025: BS 1 completed
Fri Mar  7 09:36:48 2025: BS 2 completed
Fri Mar  7 09:36:56 2025: BS 1 completed
Fri Mar  7 09:37:01 2025: BS 2 completed
Fri Mar  7 09:37:10 2025: BS 1 completed
Fri Mar  7 09:37:15 2025: BS 2 completed
Fri Mar  7 09:37:23 2025: BS 1 completed
Fri Mar  7 09:37:28 2025: BS 2 completed
Fri Mar  7 09:37:37 2025: BS 1 completed
Fri Mar  7 09:37:42 2025: BS 2 completed
Fri Mar  7 09:37:51 2025: BS 1 completed
Fri Mar  7 09:37:55 2025: BS 2 completed
Fri Mar  7 09:38:04 2025: BS 1 completed
Fri Mar  7 09:38:09 2025: BS 2 completed
Fri Mar  7 09:38:18 2025: BS 1 completed
Fri Mar  7 09:38:23 2025: BS 2 completed
Fri Mar  7 09:38:31 2025: BS 1 completed
Fri Mar  7 09:38:36 2025: BS 2 completed
Fri Mar  7 09:38:45 2025: BS 1 completed
Fri Mar  7 09:38:50 2025: BS 2 completed
Fri Mar  7 09:38:58 2025: BS 1 completed
Fri Mar  7 09:39:03 2025: BS 2 completed
Fri Mar  7 09:39:12 2025: BS 1 completed
Fri Mar  7 09:39:17 2025: BS 2 completed
Fri Mar  7 09:39:26 2025: BS 1 completed
Fri Mar  7 09:39:31 2025: BS 2 completed
Fri Mar  7 09:39:39 2025: BS 1 completed
Fri Mar  7 09:39:44 2025: BS 2 completed
Fri Mar  7 09:39:53 2025: BS 1 completed
Fri Mar  7 09:39:58 2025: BS 2 completed
Fri Mar  7 09:40:06 2025: BS 1 completed
Fri Mar  7 09:40:11 2025: BS 2 completed
Fri Mar  7 09:40:20 2025: BS 1 completed
Fri Mar  7 09:40:25 2025: BS 2 completed
Fri Mar  7 09:40:34 2025: BS 1 completed
Fri Mar  7 09:40:38 2025: BS 2 completed
Fri Mar  7 09:40:47 2025: BS 1 completed
Fri Mar  7 09:40:52 2025: BS 2 completed
Fri Mar  7 09:41:01 2025: BS 1 completed
Fri Mar  7 09:41:06 2025: BS 2 completed
Fri Mar  7 09:41:14 2025: BS 1 completed
Fri Mar  7 09:41:19 2025: BS 2 completed
Fri Mar  7 09:41:28 2025: BS 1 completed
Fri Mar  7 09:41:33 2025: BS 2 completed
Fri Mar  7 09:41:41 2025: BS 1 completed
Fri Mar  7 09:41:46 2025: BS 2 completed
Fri Mar  7 09:41:55 2025: BS 1 completed
Fri Mar  7 09:42:00 2025: BS 2 completed
Fri Mar  7 09:42:09 2025: BS 1 completed
Fri Mar  7 09:42:14 2025: BS 2 completed
Fri Mar  7 09:42:22 2025: BS 1 completed
Fri Mar  7 09:42:27 2025: BS 2 completed
Fri Mar  7 09:42:36 2025: BS 1 completed
Fri Mar  7 09:42:41 2025: BS 2 completed
Fri Mar  7 09:42:49 2025: BS 1 completed
Fri Mar  7 09:42:54 2025: BS 2 completed
Fri Mar  7 09:43:03 2025: BS 1 completed
Fri Mar  7 09:43:08 2025: BS 2 completed
Fri Mar  7 09:43:17 2025: BS 1 completed
Fri Mar  7 09:43:22 2025: BS 2 completed
Fri Mar  7 09:43:30 2025: BS 1 completed
Fri Mar  7 09:43:35 2025: BS 2 completed
Fri Mar  7 09:43:44 2025: BS 1 completed
Fri Mar  7 09:43:49 2025: BS 2 completed
Fri Mar  7 09:43:57 2025: BS 1 completed
Fri Mar  7 09:44:02 2025: BS 2 completed
Fri Mar  7 09:44:11 2025: BS 1 completed
Fri Mar  7 09:44:16 2025: BS 2 completed
Fri Mar  7 09:44:25 2025: BS 1 completed
Fri Mar  7 09:44:29 2025: BS 2 completed
Fri Mar  7 09:44:38 2025: BS 1 completed
Fri Mar  7 09:44:43 2025: BS 2 completed
Fri Mar  7 09:44:52 2025: BS 1 completed
Fri Mar  7 09:44:57 2025: BS 2 completed
Fri Mar  7 09:45:05 2025: BS 1 completed
Fri Mar  7 09:45:10 2025: BS 2 completed
Fri Mar  7 09:45:19 2025: BS 1 completed
Fri Mar  7 09:45:24 2025: BS 2 completed
Fri Mar  7 09:45:32 2025: BS 1 completed
Fri Mar  7 09:45:37 2025: BS 2 completed
Fri Mar  7 09:45:46 2025: BS 1 completed
Fri Mar  7 09:45:51 2025: BS 2 completed
Fri Mar  7 09:46:00 2025: BS 1 completed
Fri Mar  7 09:46:05 2025: BS 2 completed
Fri Mar  7 09:46:13 2025: BS 1 completed
Fri Mar  7 09:46:18 2025: BS 2 completed
Fri Mar  7 09:46:27 2025: BS 1 completed
Fri Mar  7 09:46:32 2025: BS 2 completed
Fri Mar  7 09:46:40 2025: BS 1 completed
Fri Mar  7 09:46:45 2025: BS 2 completed
Fri Mar  7 09:46:54 2025: BS 1 completed
Fri Mar  7 09:46:59 2025: BS 2 completed
Fri Mar  7 09:47:08 2025: BS 1 completed
Fri Mar  7 09:47:13 2025: BS 2 completed
Fri Mar  7 09:47:21 2025: BS 1 completed
Fri Mar  7 09:47:26 2025: BS 2 completed
Fri Mar  7 09:47:35 2025: BS 1 completed
Fri Mar  7 09:47:40 2025: BS 2 completed
Fri Mar  7 09:47:48 2025: BS 1 completed
Fri Mar  7 09:47:53 2025: BS 2 completed
Fri Mar  7 09:48:02 2025: BS 1 completed
Fri Mar  7 09:48:07 2025: BS 2 completed
Fri Mar  7 09:48:16 2025: BS 1 completed
Fri Mar  7 09:48:20 2025: BS 2 completed
Fri Mar  7 09:48:29 2025: BS 1 completed
Fri Mar  7 09:48:34 2025: BS 2 completed
Fri Mar  7 09:48:43 2025: BS 1 completed
Fri Mar  7 09:48:48 2025: BS 2 completed
Fri Mar  7 09:48:56 2025: BS 1 completed
Fri Mar  7 09:49:01 2025: BS 2 completed
Fri Mar  7 09:49:10 2025: BS 1 completed
Fri Mar  7 09:49:15 2025: BS 2 completed
Fri Mar  7 09:49:24 2025: BS 1 completed
Fri Mar  7 09:49:28 2025: BS 2 completed
Fri Mar  7 09:49:37 2025: BS 1 completed
Fri Mar  7 09:49:42 2025: BS 2 completed
Fri Mar  7 09:49:51 2025: BS 1 completed
Fri Mar  7 09:49:56 2025: BS 2 completed
Fri Mar  7 09:50:04 2025: BS 1 completed
Fri Mar  7 09:50:09 2025: BS 2 completed
Fri Mar  7 09:50:18 2025: BS 1 completed
Fri Mar  7 09:50:23 2025: BS 2 completed
Fri Mar  7 09:50:31 2025: BS 1 completed
Fri Mar  7 09:50:36 2025: BS 2 completed
Fri Mar  7 09:50:45 2025: BS 1 completed
Fri Mar  7 09:50:50 2025: BS 2 completed
Fri Mar  7 09:50:59 2025: BS 1 completed
Fri Mar  7 09:51:04 2025: BS 2 completed
Fri Mar  7 09:51:12 2025: BS 1 completed
Fri Mar  7 09:51:17 2025: BS 2 completed
Fri Mar  7 09:51:26 2025: BS 1 completed
Fri Mar  7 09:51:31 2025: BS 2 completed
Fri Mar  7 09:51:39 2025: BS 1 completed
Fri Mar  7 09:51:44 2025: BS 2 completed
Fri Mar  7 09:51:53 2025: BS 1 completed
Fri Mar  7 09:51:58 2025: BS 2 completed
Fri Mar  7 09:52:07 2025: BS 1 completed
Fri Mar  7 09:52:12 2025: BS 2 completed
Fri Mar  7 09:52:20 2025: BS 1 completed
Fri Mar  7 09:52:25 2025: BS 2 completed
Fri Mar  7 09:52:34 2025: BS 1 completed
Fri Mar  7 09:52:39 2025: BS 2 completed
Fri Mar  7 09:52:47 2025: BS 1 completed
Fri Mar  7 09:52:52 2025: BS 2 completed
Fri Mar  7 09:53:01 2025: BS 1 completed
Fri Mar  7 09:53:06 2025: BS 2 completed
Fri Mar  7 09:53:15 2025: BS 1 completed
Fri Mar  7 09:53:20 2025: BS 2 completed
Fri Mar  7 09:53:28 2025: BS 1 completed
Fri Mar  7 09:53:33 2025: BS 2 completed
Fri Mar  7 09:53:42 2025: BS 1 completed
Fri Mar  7 09:53:47 2025: BS 2 completed
Fri Mar  7 09:53:55 2025: BS 1 completed
Fri Mar  7 09:54:00 2025: BS 2 completed
Fri Mar  7 09:54:09 2025: BS 1 completed
Fri Mar  7 09:54:14 2025: BS 2 completed
Fri Mar  7 09:54:23 2025: BS 1 completed
Fri Mar  7 09:54:28 2025: BS 2 completed
Fri Mar  7 09:54:36 2025: BS 1 completed
Fri Mar  7 09:54:41 2025: BS 2 completed
Fri Mar  7 09:54:50 2025: BS 1 completed
Fri Mar  7 09:54:55 2025: BS 2 completed
Fri Mar  7 09:55:03 2025: BS 1 completed
Fri Mar  7 09:55:08 2025: BS 2 completed
Fri Mar  7 09:55:17 2025: BS 1 completed
Fri Mar  7 09:55:22 2025: BS 2 completed
Fri Mar  7 09:55:31 2025: BS 1 completed
Fri Mar  7 09:55:36 2025: BS 2 completed
Fri Mar  7 09:55:44 2025: BS 1 completed
Fri Mar  7 09:55:49 2025: BS 2 completed
Fri Mar  7 09:55:58 2025: BS 1 completed
Fri Mar  7 09:56:03 2025: BS 2 completed
Fri Mar  7 09:56:11 2025: BS 1 completed
Fri Mar  7 09:56:16 2025: BS 2 completed
Fri Mar  7 09:56:25 2025: BS 1 completed
Fri Mar  7 09:56:30 2025: BS 2 completed
Fri Mar  7 09:56:39 2025: BS 1 completed
Fri Mar  7 09:56:43 2025: BS 2 completed
Fri Mar  7 09:56:52 2025: BS 1 completed
Fri Mar  7 09:56:57 2025: BS 2 completed
Fri Mar  7 09:57:06 2025: BS 1 completed
Fri Mar  7 09:57:11 2025: BS 2 completed
Fri Mar  7 09:57:19 2025: BS 1 completed
Fri Mar  7 09:57:24 2025: BS 2 completed
Fri Mar  7 09:57:33 2025: BS 1 completed
Fri Mar  7 09:57:38 2025: BS 2 completed
Fri Mar  7 09:57:47 2025: BS 1 completed
Fri Mar  7 09:57:51 2025: BS 2 completed
Fri Mar  7 09:58:00 2025: BS 1 completed
Fri Mar  7 09:58:05 2025: BS 2 completed
Fri Mar  7 09:58:14 2025: BS 1 completed
Fri Mar  7 09:58:19 2025: BS 2 completed
Fri Mar  7 09:58:27 2025: BS 1 completed
Fri Mar  7 09:58:32 2025: BS 2 completed
Fri Mar  7 09:58:41 2025: BS 1 completed
Fri Mar  7 09:58:46 2025: BS 2 completed
Fri Mar  7 09:58:55 2025: BS 1 completed
Fri Mar  7 09:58:59 2025: BS 2 completed
Fri Mar  7 09:59:08 2025: BS 1 completed
Fri Mar  7 09:59:13 2025: BS 2 completed
Fri Mar  7 09:59:22 2025: BS 1 completed
Fri Mar  7 09:59:27 2025: BS 2 completed
Fri Mar  7 09:59:35 2025: BS 1 completed
Fri Mar  7 09:59:40 2025: BS 2 completed
Fri Mar  7 09:59:49 2025: BS 1 completed
Fri Mar  7 09:59:54 2025: BS 2 completed
Fri Mar  7 10:00:03 2025: BS 1 completed
Fri Mar  7 10:00:07 2025: BS 2 completed
Fri Mar  7 10:00:16 2025: BS 1 completed
Fri Mar  7 10:00:21 2025: BS 2 completed
Fri Mar  7 10:00:30 2025: BS 1 completed
Fri Mar  7 10:00:35 2025: BS 2 completed
Fri Mar  7 10:00:43 2025: BS 1 completed
Fri Mar  7 10:00:48 2025: BS 2 completed
Fri Mar  7 10:00:57 2025: BS 1 completed
Fri Mar  7 10:01:02 2025: BS 2 completed
Fri Mar  7 10:01:11 2025: BS 1 completed
Fri Mar  7 10:01:15 2025: BS 2 completed
Fri Mar  7 10:01:24 2025: BS 1 completed
Fri Mar  7 10:01:29 2025: BS 2 completed
Fri Mar  7 10:01:38 2025: BS 1 completed
Fri Mar  7 10:01:43 2025: BS 2 completed
Fri Mar  7 10:01:51 2025: BS 1 completed
Fri Mar  7 10:01:56 2025: BS 2 completed
Fri Mar  7 10:02:05 2025: BS 1 completed
Fri Mar  7 10:02:10 2025: BS 2 completed
Fri Mar  7 10:02:19 2025: BS 1 completed
Fri Mar  7 10:02:24 2025: BS 2 completed
Fri Mar  7 10:02:32 2025: BS 1 completed
Fri Mar  7 10:02:37 2025: BS 2 completed
Fri Mar  7 10:02:46 2025: BS 1 completed
Fri Mar  7 10:02:51 2025: BS 2 completed
Fri Mar  7 10:02:59 2025: BS 1 completed
Fri Mar  7 10:03:04 2025: BS 2 completed
Fri Mar  7 10:03:13 2025: BS 1 completed
Fri Mar  7 10:03:18 2025: BS 2 completed
Fri Mar  7 10:03:27 2025: BS 1 completed
Fri Mar  7 10:03:32 2025: BS 2 completed
Fri Mar  7 10:03:40 2025: BS 1 completed
Fri Mar  7 10:03:45 2025: BS 2 completed
Fri Mar  7 10:03:54 2025: BS 1 completed
Fri Mar  7 10:03:59 2025: BS 2 completed
Fri Mar  7 10:04:07 2025: BS 1 completed
Fri Mar  7 10:04:12 2025: BS 2 completed
Fri Mar  7 10:04:21 2025: BS 1 completed
Fri Mar  7 10:04:26 2025: BS 2 completed
Fri Mar  7 10:04:35 2025: BS 1 completed
Fri Mar  7 10:04:40 2025: BS 2 completed
Fri Mar  7 10:04:48 2025: BS 1 completed
Fri Mar  7 10:04:53 2025: BS 2 completed
Fri Mar  7 10:05:02 2025: BS 1 completed
Fri Mar  7 10:05:07 2025: BS 2 completed
Fri Mar  7 10:05:15 2025: BS 1 completed
Fri Mar  7 10:05:20 2025: BS 2 completed
Fri Mar  7 10:05:29 2025: BS 1 completed
Fri Mar  7 10:05:34 2025: BS 2 completed
Fri Mar  7 10:05:43 2025: BS 1 completed
Fri Mar  7 10:05:48 2025: BS 2 completed
Fri Mar  7 10:05:56 2025: BS 1 completed
Fri Mar  7 10:06:01 2025: BS 2 completed
Fri Mar  7 10:06:10 2025: BS 1 completed
Fri Mar  7 10:06:15 2025: BS 2 completed
Fri Mar  7 10:06:23 2025: BS 1 completed
Fri Mar  7 10:06:28 2025: BS 2 completed
Fri Mar  7 10:06:37 2025: BS 1 completed
Fri Mar  7 10:06:42 2025: BS 2 completed
Fri Mar  7 10:06:51 2025: BS 1 completed
Fri Mar  7 10:06:56 2025: BS 2 completed
Fri Mar  7 10:07:04 2025: BS 1 completed
Fri Mar  7 10:07:09 2025: BS 2 completed
Fri Mar  7 10:07:18 2025: BS 1 completed
Fri Mar  7 10:07:23 2025: BS 2 completed
Fri Mar  7 10:07:31 2025: BS 1 completed
Fri Mar  7 10:07:36 2025: BS 2 completed
Fri Mar  7 10:07:45 2025: BS 1 completed
Fri Mar  7 10:07:50 2025: BS 2 completed
Fri Mar  7 10:07:59 2025: BS 1 completed
Fri Mar  7 10:08:04 2025: BS 2 completed
Fri Mar  7 10:08:12 2025: BS 1 completed
Fri Mar  7 10:08:17 2025: BS 2 completed
Fri Mar  7 10:08:26 2025: BS 1 completed
Fri Mar  7 10:08:31 2025: BS 2 completed
Fri Mar  7 10:08:40 2025: BS 1 completed
Fri Mar  7 10:08:44 2025: BS 2 completed
Fri Mar  7 10:08:53 2025: BS 1 completed
Fri Mar  7 10:08:58 2025: BS 2 completed
Fri Mar  7 10:09:07 2025: BS 1 completed
Fri Mar  7 10:09:12 2025: BS 2 completed
Fri Mar  7 10:09:20 2025: BS 1 completed
Fri Mar  7 10:09:25 2025: BS 2 completed
Fri Mar  7 10:09:34 2025: BS 1 completed
Fri Mar  7 10:09:39 2025: BS 2 completed
Fri Mar  7 10:09:48 2025: BS 1 completed
Fri Mar  7 10:09:52 2025: BS 2 completed
Fri Mar  7 10:10:01 2025: BS 1 completed
Fri Mar  7 10:10:06 2025: BS 2 completed
Fri Mar  7 10:10:15 2025: BS 1 completed
Fri Mar  7 10:10:20 2025: BS 2 completed
Fri Mar  7 10:10:28 2025: BS 1 completed
Fri Mar  7 10:10:33 2025: BS 2 completed
Fri Mar  7 10:10:42 2025: BS 1 completed
Fri Mar  7 10:10:47 2025: BS 2 completed
Fri Mar  7 10:10:56 2025: BS 1 completed
Fri Mar  7 10:11:01 2025: BS 2 completed
Fri Mar  7 10:11:09 2025: BS 1 completed
Fri Mar  7 10:11:14 2025: BS 2 completed
Fri Mar  7 10:11:23 2025: BS 1 completed
Fri Mar  7 10:11:28 2025: BS 2 completed
Fri Mar  7 10:11:36 2025: BS 1 completed
Fri Mar  7 10:11:41 2025: BS 2 completed
Fri Mar  7 10:11:50 2025: BS 1 completed
Fri Mar  7 10:11:55 2025: BS 2 completed
Fri Mar  7 10:12:04 2025: BS 1 completed
Fri Mar  7 10:12:09 2025: BS 2 completed
Fri Mar  7 10:12:17 2025: BS 1 completed
Fri Mar  7 10:12:22 2025: BS 2 completed
Fri Mar  7 10:12:31 2025: BS 1 completed
Fri Mar  7 10:12:36 2025: BS 2 completed
Fri Mar  7 10:12:44 2025: BS 1 completed
Fri Mar  7 10:12:49 2025: BS 2 completed
Fri Mar  7 10:12:58 2025: BS 1 completed
Fri Mar  7 10:13:03 2025: BS 2 completed
Fri Mar  7 10:13:12 2025: BS 1 completed
Fri Mar  7 10:13:17 2025: BS 2 completed
Fri Mar  7 10:13:25 2025: BS 1 completed
Fri Mar  7 10:13:30 2025: BS 2 completed
Fri Mar  7 10:13:39 2025: BS 1 completed
Fri Mar  7 10:13:44 2025: BS 2 completed
Fri Mar  7 10:13:53 2025: BS 1 completed
Fri Mar  7 10:13:57 2025: BS 2 completed
Fri Mar  7 10:14:06 2025: BS 1 completed
Fri Mar  7 10:14:11 2025: BS 2 completed
Fri Mar  7 10:14:20 2025: BS 1 completed
Fri Mar  7 10:14:25 2025: BS 2 completed
Fri Mar  7 10:14:33 2025: BS 1 completed
Fri Mar  7 10:14:38 2025: BS 2 completed
Fri Mar  7 10:14:47 2025: BS 1 completed
Fri Mar  7 10:14:52 2025: BS 2 completed
Fri Mar  7 10:15:01 2025: BS 1 completed
Fri Mar  7 10:15:06 2025: BS 2 completed
Fri Mar  7 10:15:14 2025: BS 1 completed
Fri Mar  7 10:15:19 2025: BS 2 completed
Fri Mar  7 10:15:28 2025: BS 1 completed
Fri Mar  7 10:15:33 2025: BS 2 completed
Fri Mar  7 10:15:41 2025: BS 1 completed
Fri Mar  7 10:15:46 2025: BS 2 completed
Fri Mar  7 10:15:55 2025: BS 1 completed
Fri Mar  7 10:16:00 2025: BS 2 completed
Fri Mar  7 10:16:09 2025: BS 1 completed
Fri Mar  7 10:16:14 2025: BS 2 completed
Fri Mar  7 10:16:22 2025: BS 1 completed
Fri Mar  7 10:16:27 2025: BS 2 completed
Fri Mar  7 10:16:36 2025: BS 1 completed
Fri Mar  7 10:16:41 2025: BS 2 completed
Fri Mar  7 10:16:50 2025: BS 1 completed
Fri Mar  7 10:16:54 2025: BS 2 completed
Fri Mar  7 10:17:03 2025: BS 1 completed
Fri Mar  7 10:17:08 2025: BS 2 completed
Fri Mar  7 10:17:17 2025: BS 1 completed
Fri Mar  7 10:17:22 2025: BS 2 completed
Fri Mar  7 10:17:30 2025: BS 1 completed
Fri Mar  7 10:17:35 2025: BS 2 completed
Fri Mar  7 10:17:44 2025: BS 1 completed
Fri Mar  7 10:17:49 2025: BS 2 completed
Fri Mar  7 10:17:58 2025: BS 1 completed
Fri Mar  7 10:18:03 2025: BS 2 completed
Fri Mar  7 10:18:11 2025: BS 1 completed
Fri Mar  7 10:18:16 2025: BS 2 completed
Fri Mar  7 10:18:25 2025: BS 1 completed
Fri Mar  7 10:18:30 2025: BS 2 completed
Fri Mar  7 10:18:38 2025: BS 1 completed
Fri Mar  7 10:18:43 2025: BS 2 completed
Fri Mar  7 10:18:52 2025: BS 1 completed
Fri Mar  7 10:18:57 2025: BS 2 completed
Fri Mar  7 10:19:06 2025: BS 1 completed
Fri Mar  7 10:19:11 2025: BS 2 completed
Fri Mar  7 10:19:19 2025: BS 1 completed
Fri Mar  7 10:19:24 2025: BS 2 completed
Fri Mar  7 10:19:33 2025: BS 1 completed
Fri Mar  7 10:19:38 2025: BS 2 completed
Fri Mar  7 10:19:47 2025: BS 1 completed
Fri Mar  7 10:19:51 2025: BS 2 completed
Fri Mar  7 10:20:00 2025: BS 1 completed
Fri Mar  7 10:20:05 2025: BS 2 completed
Fri Mar  7 10:20:14 2025: BS 1 completed
Fri Mar  7 10:20:19 2025: BS 2 completed
Fri Mar  7 10:20:27 2025: BS 1 completed
Fri Mar  7 10:20:32 2025: BS 2 completed
Fri Mar  7 10:20:41 2025: BS 1 completed
Fri Mar  7 10:20:46 2025: BS 2 completed
Fri Mar  7 10:20:55 2025: BS 1 completed
Fri Mar  7 10:21:00 2025: BS 2 completed
Fri Mar  7 10:21:08 2025: BS 1 completed
Fri Mar  7 10:21:13 2025: BS 2 completed
Fri Mar  7 10:21:22 2025: BS 1 completed
Fri Mar  7 10:21:27 2025: BS 2 completed
Fri Mar  7 10:21:35 2025: BS 1 completed
Fri Mar  7 10:21:40 2025: BS 2 completed
Fri Mar  7 10:21:49 2025: BS 1 completed
Fri Mar  7 10:21:54 2025: BS 2 completed
Fri Mar  7 10:22:03 2025: BS 1 completed
Fri Mar  7 10:22:08 2025: BS 2 completed
Fri Mar  7 10:22:16 2025: BS 1 completed
Fri Mar  7 10:22:21 2025: BS 2 completed
Fri Mar  7 10:22:30 2025: BS 1 completed
Fri Mar  7 10:22:35 2025: BS 2 completed
Fri Mar  7 10:22:44 2025: BS 1 completed
Fri Mar  7 10:22:48 2025: BS 2 completed
Fri Mar  7 10:22:57 2025: BS 1 completed
Fri Mar  7 10:23:02 2025: BS 2 completed
Fri Mar  7 10:23:11 2025: BS 1 completed
Fri Mar  7 10:23:16 2025: BS 2 completed
Fri Mar  7 10:23:24 2025: BS 1 completed
Fri Mar  7 10:23:29 2025: BS 2 completed
Fri Mar  7 10:23:38 2025: BS 1 completed
Fri Mar  7 10:23:43 2025: BS 2 completed
Fri Mar  7 10:23:52 2025: BS 1 completed
Fri Mar  7 10:23:57 2025: BS 2 completed
Fri Mar  7 10:24:05 2025: BS 1 completed
Fri Mar  7 10:24:10 2025: BS 2 completed
Fri Mar  7 10:24:19 2025: BS 1 completed
Fri Mar  7 10:24:24 2025: BS 2 completed
Fri Mar  7 10:24:32 2025: BS 1 completed
Fri Mar  7 10:24:37 2025: BS 2 completed
Fri Mar  7 10:24:46 2025: BS 1 completed
Fri Mar  7 10:24:51 2025: BS 2 completed
Fri Mar  7 10:25:00 2025: BS 1 completed
Fri Mar  7 10:25:05 2025: BS 2 completed
Fri Mar  7 10:25:13 2025: BS 1 completed
Fri Mar  7 10:25:18 2025: BS 2 completed
Fri Mar  7 10:25:27 2025: BS 1 completed
Fri Mar  7 10:25:32 2025: BS 2 completed
Fri Mar  7 10:25:41 2025: BS 1 completed
Fri Mar  7 10:25:46 2025: BS 2 completed
Fri Mar  7 10:25:54 2025: BS 1 completed
Fri Mar  7 10:25:59 2025: BS 2 completed
Fri Mar  7 10:26:08 2025: BS 1 completed
Fri Mar  7 10:26:13 2025: BS 2 completed
Fri Mar  7 10:26:21 2025: BS 1 completed
Fri Mar  7 10:26:26 2025: BS 2 completed
Fri Mar  7 10:26:35 2025: BS 1 completed
Fri Mar  7 10:26:40 2025: BS 2 completed
Fri Mar  7 10:26:49 2025: BS 1 completed
Fri Mar  7 10:26:54 2025: BS 2 completed
Fri Mar  7 10:27:02 2025: BS 1 completed
Fri Mar  7 10:27:07 2025: BS 2 completed
Fri Mar  7 10:27:16 2025: BS 1 completed
Fri Mar  7 10:27:21 2025: BS 2 completed
Fri Mar  7 10:27:30 2025: BS 1 completed
Fri Mar  7 10:27:35 2025: BS 2 completed
Fri Mar  7 10:27:43 2025: BS 1 completed
Fri Mar  7 10:27:48 2025: BS 2 completed
Fri Mar  7 10:27:57 2025: BS 1 completed
Fri Mar  7 10:28:02 2025: BS 2 completed
Fri Mar  7 10:28:10 2025: BS 1 completed
Fri Mar  7 10:28:15 2025: BS 2 completed
Fri Mar  7 10:28:24 2025: BS 1 completed
Fri Mar  7 10:28:29 2025: BS 2 completed
Fri Mar  7 10:28:38 2025: BS 1 completed
Fri Mar  7 10:28:43 2025: BS 2 completed
Fri Mar  7 10:28:51 2025: BS 1 completed
Fri Mar  7 10:28:56 2025: BS 2 completed
Fri Mar  7 10:29:05 2025: BS 1 completed
Fri Mar  7 10:29:10 2025: BS 2 completed
Fri Mar  7 10:29:19 2025: BS 1 completed
Fri Mar  7 10:29:24 2025: BS 2 completed
Fri Mar  7 10:29:32 2025: BS 1 completed
Fri Mar  7 10:29:37 2025: BS 2 completed
Fri Mar  7 10:29:46 2025: BS 1 completed
Fri Mar  7 10:29:51 2025: BS 2 completed
Fri Mar  7 10:29:59 2025: BS 1 completed
Fri Mar  7 10:30:04 2025: BS 2 completed
Fri Mar  7 10:30:13 2025: BS 1 completed
Fri Mar  7 10:30:18 2025: BS 2 completed
Fri Mar  7 10:30:27 2025: BS 1 completed
Fri Mar  7 10:30:32 2025: BS 2 completed
Fri Mar  7 10:30:40 2025: BS 1 completed
Fri Mar  7 10:30:45 2025: BS 2 completed
Fri Mar  7 10:30:54 2025: BS 1 completed
Fri Mar  7 10:30:59 2025: BS 2 completed
Fri Mar  7 10:31:08 2025: BS 1 completed
Fri Mar  7 10:31:13 2025: BS 2 completed
Fri Mar  7 10:31:21 2025: BS 1 completed
Fri Mar  7 10:31:26 2025: BS 2 completed
Fri Mar  7 10:31:35 2025: BS 1 completed
Fri Mar  7 10:31:40 2025: BS 2 completed
Fri Mar  7 10:31:48 2025: BS 1 completed
Fri Mar  7 10:31:53 2025: BS 2 completed
Fri Mar  7 10:32:02 2025: BS 1 completed
Fri Mar  7 10:32:07 2025: BS 2 completed
Fri Mar  7 10:32:16 2025: BS 1 completed
Fri Mar  7 10:32:21 2025: BS 2 completed
Fri Mar  7 10:32:29 2025: BS 1 completed
Fri Mar  7 10:32:34 2025: BS 2 completed
Fri Mar  7 10:32:43 2025: BS 1 completed
Fri Mar  7 10:32:48 2025: BS 2 completed
Fri Mar  7 10:32:57 2025: BS 1 completed
Fri Mar  7 10:33:02 2025: BS 2 completed
Fri Mar  7 10:33:10 2025: BS 1 completed
Fri Mar  7 10:33:15 2025: BS 2 completed
Fri Mar  7 10:33:24 2025: BS 1 completed
Fri Mar  7 10:33:29 2025: BS 2 completed
Fri Mar  7 10:33:37 2025: BS 1 completed
Fri Mar  7 10:33:42 2025: BS 2 completed
Fri Mar  7 10:33:51 2025: BS 1 completed
Fri Mar  7 10:33:56 2025: BS 2 completed
Fri Mar  7 10:34:05 2025: BS 1 completed
Fri Mar  7 10:34:10 2025: BS 2 completed
Fri Mar  7 10:34:18 2025: BS 1 completed
Fri Mar  7 10:34:23 2025: BS 2 completed
Fri Mar  7 10:34:32 2025: BS 1 completed
Fri Mar  7 10:34:37 2025: BS 2 completed
Fri Mar  7 10:34:46 2025: BS 1 completed
Fri Mar  7 10:34:51 2025: BS 2 completed
Fri Mar  7 10:34:59 2025: BS 1 completed
Fri Mar  7 10:35:04 2025: BS 2 completed
Fri Mar  7 10:35:13 2025: BS 1 completed
Fri Mar  7 10:35:18 2025: BS 2 completed
Fri Mar  7 10:35:26 2025: BS 1 completed
Fri Mar  7 10:35:31 2025: BS 2 completed
Fri Mar  7 10:35:40 2025: BS 1 completed
Fri Mar  7 10:35:45 2025: BS 2 completed
Fri Mar  7 10:35:54 2025: BS 1 completed
Fri Mar  7 10:35:59 2025: BS 2 completed
Fri Mar  7 10:36:07 2025: BS 1 completed
Fri Mar  7 10:36:12 2025: BS 2 completed
Fri Mar  7 10:36:21 2025: BS 1 completed
Fri Mar  7 10:36:26 2025: BS 2 completed
Fri Mar  7 10:36:35 2025: BS 1 completed
Fri Mar  7 10:36:40 2025: BS 2 completed
Fri Mar  7 10:36:48 2025: BS 1 completed
Fri Mar  7 10:36:53 2025: BS 2 completed
Fri Mar  7 10:37:02 2025: BS 1 completed
Fri Mar  7 10:37:07 2025: BS 2 completed
Fri Mar  7 10:37:16 2025: BS 1 completed
Fri Mar  7 10:37:20 2025: BS 2 completed
Fri Mar  7 10:37:29 2025: BS 1 completed
Fri Mar  7 10:37:34 2025: BS 2 completed
Fri Mar  7 10:37:43 2025: BS 1 completed
Fri Mar  7 10:37:48 2025: BS 2 completed
Fri Mar  7 10:37:56 2025: BS 1 completed
Fri Mar  7 10:38:01 2025: BS 2 completed
Fri Mar  7 10:38:10 2025: BS 1 completed
Fri Mar  7 10:38:15 2025: BS 2 completed
Fri Mar  7 10:38:24 2025: BS 1 completed
Fri Mar  7 10:38:29 2025: BS 2 completed
Fri Mar  7 10:38:37 2025: BS 1 completed
Fri Mar  7 10:38:42 2025: BS 2 completed
Fri Mar  7 10:38:51 2025: BS 1 completed
Fri Mar  7 10:38:56 2025: BS 2 completed
Fri Mar  7 10:39:05 2025: BS 1 completed
Fri Mar  7 10:39:10 2025: BS 2 completed
Fri Mar  7 10:39:18 2025: BS 1 completed
Fri Mar  7 10:39:23 2025: BS 2 completed
Fri Mar  7 10:39:32 2025: BS 1 completed
Fri Mar  7 10:39:37 2025: BS 2 completed
Fri Mar  7 10:39:45 2025: BS 1 completed
Fri Mar  7 10:39:50 2025: BS 2 completed
Fri Mar  7 10:39:59 2025: BS 1 completed
Fri Mar  7 10:40:04 2025: BS 2 completed
Fri Mar  7 10:40:13 2025: BS 1 completed
Fri Mar  7 10:40:18 2025: BS 2 completed
Fri Mar  7 10:40:26 2025: BS 1 completed
Fri Mar  7 10:40:31 2025: BS 2 completed
Fri Mar  7 10:40:40 2025: BS 1 completed
Fri Mar  7 10:40:45 2025: BS 2 completed
Fri Mar  7 10:40:54 2025: BS 1 completed
Fri Mar  7 10:40:59 2025: BS 2 completed
Fri Mar  7 10:41:07 2025: BS 1 completed
Fri Mar  7 10:41:12 2025: BS 2 completed
Fri Mar  7 10:41:21 2025: BS 1 completed
Fri Mar  7 10:41:26 2025: BS 2 completed
Fri Mar  7 10:41:35 2025: BS 1 completed
Fri Mar  7 10:41:40 2025: BS 2 completed
Fri Mar  7 10:41:48 2025: BS 1 completed
Fri Mar  7 10:41:53 2025: BS 2 completed
Fri Mar  7 10:42:02 2025: BS 1 completed
Fri Mar  7 10:42:07 2025: BS 2 completed
Fri Mar  7 10:42:15 2025: BS 1 completed
Fri Mar  7 10:42:20 2025: BS 2 completed
Fri Mar  7 10:42:29 2025: BS 1 completed
Fri Mar  7 10:42:34 2025: BS 2 completed
Fri Mar  7 10:42:43 2025: BS 1 completed
Fri Mar  7 10:42:48 2025: BS 2 completed
Fri Mar  7 10:42:56 2025: BS 1 completed
Fri Mar  7 10:43:01 2025: BS 2 completed
Fri Mar  7 10:43:10 2025: BS 1 completed
Fri Mar  7 10:43:15 2025: BS 2 completed
Fri Mar  7 10:43:24 2025: BS 1 completed
Fri Mar  7 10:43:29 2025: BS 2 completed
Fri Mar  7 10:43:37 2025: BS 1 completed
Fri Mar  7 10:43:42 2025: BS 2 completed
Fri Mar  7 10:43:51 2025: BS 1 completed
Fri Mar  7 10:43:56 2025: BS 2 completed
Fri Mar  7 10:44:05 2025: BS 1 completed
Fri Mar  7 10:44:09 2025: BS 2 completed
Fri Mar  7 10:44:18 2025: BS 1 completed
Fri Mar  7 10:44:23 2025: BS 2 completed
Fri Mar  7 10:44:32 2025: BS 1 completed
Fri Mar  7 10:44:37 2025: BS 2 completed
Fri Mar  7 10:44:45 2025: BS 1 completed
Fri Mar  7 10:44:50 2025: BS 2 completed
Fri Mar  7 10:44:59 2025: BS 1 completed
Fri Mar  7 10:45:04 2025: BS 2 completed
Fri Mar  7 10:45:13 2025: BS 1 completed
Fri Mar  7 10:45:18 2025: BS 2 completed
Fri Mar  7 10:45:26 2025: BS 1 completed
Fri Mar  7 10:45:31 2025: BS 2 completed
Fri Mar  7 10:45:40 2025: BS 1 completed
Fri Mar  7 10:45:45 2025: BS 2 completed
Fri Mar  7 10:45:54 2025: BS 1 completed
Fri Mar  7 10:45:59 2025: BS 2 completed
Fri Mar  7 10:46:07 2025: BS 1 completed
Fri Mar  7 10:46:12 2025: BS 2 completed
Fri Mar  7 10:46:21 2025: BS 1 completed
Fri Mar  7 10:46:26 2025: BS 2 completed
Fri Mar  7 10:46:35 2025: BS 1 completed
Fri Mar  7 10:46:40 2025: BS 2 completed
Fri Mar  7 10:46:48 2025: BS 1 completed
Fri Mar  7 10:46:53 2025: BS 2 completed
Fri Mar  7 10:47:02 2025: BS 1 completed
Fri Mar  7 10:47:07 2025: BS 2 completed
Fri Mar  7 10:47:15 2025: BS 1 completed
Fri Mar  7 10:47:20 2025: BS 2 completed
Fri Mar  7 10:47:29 2025: BS 1 completed
Fri Mar  7 10:47:34 2025: BS 2 completed
Fri Mar  7 10:47:43 2025: BS 1 completed
Fri Mar  7 10:47:48 2025: BS 2 completed
Fri Mar  7 10:47:56 2025: BS 1 completed
Fri Mar  7 10:48:01 2025: BS 2 completed
Fri Mar  7 10:48:10 2025: BS 1 completed
Fri Mar  7 10:48:15 2025: BS 2 completed
Fri Mar  7 10:48:24 2025: BS 1 completed
Fri Mar  7 10:48:29 2025: BS 2 completed
Fri Mar  7 10:48:37 2025: BS 1 completed
Fri Mar  7 10:48:42 2025: BS 2 completed
Fri Mar  7 10:48:51 2025: BS 1 completed
Fri Mar  7 10:48:56 2025: BS 2 completed
Fri Mar  7 10:49:05 2025: BS 1 completed
Fri Mar  7 10:49:10 2025: BS 2 completed
Fri Mar  7 10:49:18 2025: BS 1 completed
Fri Mar  7 10:49:23 2025: BS 2 completed
Fri Mar  7 10:49:32 2025: BS 1 completed
Fri Mar  7 10:49:37 2025: BS 2 completed
Fri Mar  7 10:49:46 2025: BS 1 completed
Fri Mar  7 10:49:50 2025: BS 2 completed
Fri Mar  7 10:49:59 2025: BS 1 completed
Fri Mar  7 10:50:04 2025: BS 2 completed
Fri Mar  7 10:50:13 2025: BS 1 completed
Fri Mar  7 10:50:18 2025: BS 2 completed
Fri Mar  7 10:50:26 2025: BS 1 completed
Fri Mar  7 10:50:31 2025: BS 2 completed
Fri Mar  7 10:50:40 2025: BS 1 completed
Fri Mar  7 10:50:45 2025: BS 2 completed
Fri Mar  7 10:50:54 2025: BS 1 completed
Fri Mar  7 10:50:59 2025: BS 2 completed
Fri Mar  7 10:51:07 2025: BS 1 completed
Fri Mar  7 10:51:12 2025: BS 2 completed
Fri Mar  7 10:51:21 2025: BS 1 completed
Fri Mar  7 10:51:26 2025: BS 2 completed
Fri Mar  7 10:51:35 2025: BS 1 completed
Fri Mar  7 10:51:40 2025: BS 2 completed
Fri Mar  7 10:51:48 2025: BS 1 completed
Fri Mar  7 10:51:53 2025: BS 2 completed
Fri Mar  7 10:52:02 2025: BS 1 completed
Fri Mar  7 10:52:07 2025: BS 2 completed
Fri Mar  7 10:52:16 2025: BS 1 completed
Fri Mar  7 10:52:21 2025: BS 2 completed
Fri Mar  7 10:52:29 2025: BS 1 completed
Fri Mar  7 10:52:34 2025: BS 2 completed
Fri Mar  7 10:52:43 2025: BS 1 completed
Fri Mar  7 10:52:48 2025: BS 2 completed
Fri Mar  7 10:52:56 2025: BS 1 completed
Fri Mar  7 10:53:01 2025: BS 2 completed
Fri Mar  7 10:53:10 2025: BS 1 completed
Fri Mar  7 10:53:15 2025: BS 2 completed
Fri Mar  7 10:53:24 2025: BS 1 completed
Fri Mar  7 10:53:29 2025: BS 2 completed
Fri Mar  7 10:53:37 2025: BS 1 completed
Fri Mar  7 10:53:42 2025: BS 2 completed
Fri Mar  7 10:53:51 2025: BS 1 completed
Fri Mar  7 10:53:56 2025: BS 2 completed
Fri Mar  7 10:54:05 2025: BS 1 completed
Fri Mar  7 10:54:10 2025: BS 2 completed
Fri Mar  7 10:54:18 2025: BS 1 completed
Fri Mar  7 10:54:23 2025: BS 2 completed
Fri Mar  7 10:54:32 2025: BS 1 completed
Fri Mar  7 10:54:37 2025: BS 2 completed
Fri Mar  7 10:54:46 2025: BS 1 completed
Fri Mar  7 10:54:51 2025: BS 2 completed
Fri Mar  7 10:54:59 2025: BS 1 completed
Fri Mar  7 10:55:04 2025: BS 2 completed
Fri Mar  7 10:55:13 2025: BS 1 completed
Fri Mar  7 10:55:18 2025: BS 2 completed
Fri Mar  7 10:55:27 2025: BS 1 completed
Fri Mar  7 10:55:32 2025: BS 2 completed
Fri Mar  7 10:55:40 2025: BS 1 completed
Fri Mar  7 10:55:45 2025: BS 2 completed
Fri Mar  7 10:55:54 2025: BS 1 completed
Fri Mar  7 10:55:59 2025: BS 2 completed
Fri Mar  7 10:56:08 2025: BS 1 completed
Fri Mar  7 10:56:12 2025: BS 2 completed
Fri Mar  7 10:56:21 2025: BS 1 completed
Fri Mar  7 10:56:26 2025: BS 2 completed
Fri Mar  7 10:56:35 2025: BS 1 completed
Fri Mar  7 10:56:40 2025: BS 2 completed
Fri Mar  7 10:56:48 2025: BS 1 completed
Fri Mar  7 10:56:53 2025: BS 2 completed
Fri Mar  7 10:57:02 2025: BS 1 completed
Fri Mar  7 10:57:07 2025: BS 2 completed
Fri Mar  7 10:57:16 2025: BS 1 completed
Fri Mar  7 10:57:21 2025: BS 2 completed
Fri Mar  7 10:57:29 2025: BS 1 completed
Fri Mar  7 10:57:34 2025: BS 2 completed
Fri Mar  7 10:57:43 2025: BS 1 completed
Fri Mar  7 10:57:48 2025: BS 2 completed
Fri Mar  7 10:57:57 2025: BS 1 completed
Fri Mar  7 10:58:02 2025: BS 2 completed
Fri Mar  7 10:58:10 2025: BS 1 completed
Fri Mar  7 10:58:15 2025: BS 2 completed
Fri Mar  7 10:58:24 2025: BS 1 completed
Fri Mar  7 10:58:29 2025: BS 2 completed
Fri Mar  7 10:58:38 2025: BS 1 completed
Fri Mar  7 10:58:43 2025: BS 2 completed
Fri Mar  7 10:58:51 2025: BS 1 completed
Fri Mar  7 10:58:56 2025: BS 2 completed
Fri Mar  7 10:59:05 2025: BS 1 completed
Fri Mar  7 10:59:10 2025: BS 2 completed
Fri Mar  7 10:59:19 2025: BS 1 completed
Fri Mar  7 10:59:24 2025: BS 2 completed
Fri Mar  7 10:59:32 2025: BS 1 completed
Fri Mar  7 10:59:37 2025: BS 2 completed
Fri Mar  7 10:59:46 2025: BS 1 completed
Fri Mar  7 10:59:51 2025: BS 2 completed
Fri Mar  7 11:00:00 2025: BS 1 completed
Fri Mar  7 11:00:04 2025: BS 2 completed
Fri Mar  7 11:00:13 2025: BS 1 completed
Fri Mar  7 11:00:18 2025: BS 2 completed
Fri Mar  7 11:00:27 2025: BS 1 completed
Fri Mar  7 11:00:32 2025: BS 2 completed
Fri Mar  7 11:00:40 2025: BS 1 completed
Fri Mar  7 11:00:45 2025: BS 2 completed
Fri Mar  7 11:00:54 2025: BS 1 completed
Fri Mar  7 11:00:59 2025: BS 2 completed
Fri Mar  7 11:01:08 2025: BS 1 completed
Fri Mar  7 11:01:13 2025: BS 2 completed
Fri Mar  7 11:01:21 2025: BS 1 completed
Fri Mar  7 11:01:26 2025: BS 2 completed
Fri Mar  7 11:01:35 2025: BS 1 completed
Fri Mar  7 11:01:40 2025: BS 2 completed
Fri Mar  7 11:01:49 2025: BS 1 completed
Fri Mar  7 11:01:54 2025: BS 2 completed
Fri Mar  7 11:02:02 2025: BS 1 completed
Fri Mar  7 11:02:07 2025: BS 2 completed
Fri Mar  7 11:02:16 2025: BS 1 completed
Fri Mar  7 11:02:21 2025: BS 2 completed
Fri Mar  7 11:02:30 2025: BS 1 completed
Fri Mar  7 11:02:35 2025: BS 2 completed
Fri Mar  7 11:02:43 2025: BS 1 completed
Fri Mar  7 11:02:48 2025: BS 2 completed
Fri Mar  7 11:02:57 2025: BS 1 completed
Fri Mar  7 11:03:02 2025: BS 2 completed
Fri Mar  7 11:03:11 2025: BS 1 completed
Fri Mar  7 11:03:16 2025: BS 2 completed
Fri Mar  7 11:03:24 2025: BS 1 completed
Fri Mar  7 11:03:29 2025: BS 2 completed
Fri Mar  7 11:03:38 2025: BS 1 completed
Fri Mar  7 11:03:43 2025: BS 2 completed
Fri Mar  7 11:03:52 2025: BS 1 completed
Fri Mar  7 11:03:57 2025: BS 2 completed
Fri Mar  7 11:04:05 2025: BS 1 completed
Fri Mar  7 11:04:10 2025: BS 2 completed
Fri Mar  7 11:04:19 2025: BS 1 completed
Fri Mar  7 11:04:24 2025: BS 2 completed
Fri Mar  7 11:04:33 2025: BS 1 completed
Fri Mar  7 11:04:38 2025: BS 2 completed
Fri Mar  7 11:04:46 2025: BS 1 completed
Fri Mar  7 11:04:51 2025: BS 2 completed
Fri Mar  7 11:05:00 2025: BS 1 completed
Fri Mar  7 11:05:05 2025: BS 2 completed
Fri Mar  7 11:05:13 2025: BS 1 completed
Fri Mar  7 11:05:18 2025: BS 2 completed
Fri Mar  7 11:05:27 2025: BS 1 completed
Fri Mar  7 11:05:32 2025: BS 2 completed
Fri Mar  7 11:05:41 2025: BS 1 completed
Fri Mar  7 11:05:46 2025: BS 2 completed
Fri Mar  7 11:05:54 2025: BS 1 completed
Fri Mar  7 11:05:59 2025: BS 2 completed
Fri Mar  7 11:06:08 2025: BS 1 completed
Fri Mar  7 11:06:13 2025: BS 2 completed
Fri Mar  7 11:06:22 2025: BS 1 completed
Fri Mar  7 11:06:27 2025: BS 2 completed
Fri Mar  7 11:06:35 2025: BS 1 completed
Fri Mar  7 11:06:40 2025: BS 2 completed
Fri Mar  7 11:06:49 2025: BS 1 completed
Fri Mar  7 11:06:54 2025: BS 2 completed
Fri Mar  7 11:07:03 2025: BS 1 completed
Fri Mar  7 11:07:08 2025: BS 2 completed
Fri Mar  7 11:07:16 2025: BS 1 completed
Fri Mar  7 11:07:21 2025: BS 2 completed
Fri Mar  7 11:07:30 2025: BS 1 completed
Fri Mar  7 11:07:35 2025: BS 2 completed
Fri Mar  7 11:07:44 2025: BS 1 completed
Fri Mar  7 11:07:49 2025: BS 2 completed
Fri Mar  7 11:07:57 2025: BS 1 completed
Fri Mar  7 11:08:02 2025: BS 2 completed
Fri Mar  7 11:08:11 2025: BS 1 completed
Fri Mar  7 11:08:16 2025: BS 2 completed
Fri Mar  7 11:08:25 2025: BS 1 completed
Fri Mar  7 11:08:30 2025: BS 2 completed
Fri Mar  7 11:08:38 2025: BS 1 completed
Fri Mar  7 11:08:43 2025: BS 2 completed
Fri Mar  7 11:08:52 2025: BS 1 completed
Fri Mar  7 11:08:57 2025: BS 2 completed
Fri Mar  7 11:09:06 2025: BS 1 completed
Fri Mar  7 11:09:11 2025: BS 2 completed
Fri Mar  7 11:09:19 2025: BS 1 completed
Fri Mar  7 11:09:24 2025: BS 2 completed
Fri Mar  7 11:09:33 2025: BS 1 completed
Fri Mar  7 11:09:38 2025: BS 2 completed
Fri Mar  7 11:09:47 2025: BS 1 completed
Fri Mar  7 11:09:52 2025: BS 2 completed
Fri Mar  7 11:10:00 2025: BS 1 completed
Fri Mar  7 11:10:05 2025: BS 2 completed
Fri Mar  7 11:10:14 2025: BS 1 completed
Fri Mar  7 11:10:19 2025: BS 2 completed
Fri Mar  7 11:10:28 2025: BS 1 completed
Fri Mar  7 11:10:33 2025: BS 2 completed
Fri Mar  7 11:10:41 2025: BS 1 completed
Fri Mar  7 11:10:46 2025: BS 2 completed
Fri Mar  7 11:10:55 2025: BS 1 completed
Fri Mar  7 11:11:00 2025: BS 2 completed
Fri Mar  7 11:11:09 2025: BS 1 completed
Fri Mar  7 11:11:14 2025: BS 2 completed
Fri Mar  7 11:11:22 2025: BS 1 completed
Fri Mar  7 11:11:27 2025: BS 2 completed
Fri Mar  7 11:11:36 2025: BS 1 completed
Fri Mar  7 11:11:41 2025: BS 2 completed
Fri Mar  7 11:11:50 2025: BS 1 completed
Fri Mar  7 11:11:54 2025: BS 2 completed
Fri Mar  7 11:12:03 2025: BS 1 completed
Fri Mar  7 11:12:08 2025: BS 2 completed
Fri Mar  7 11:12:17 2025: BS 1 completed
Fri Mar  7 11:12:22 2025: BS 2 completed
Fri Mar  7 11:12:30 2025: BS 1 completed
Fri Mar  7 11:12:35 2025: BS 2 completed
Fri Mar  7 11:12:44 2025: BS 1 completed
Fri Mar  7 11:12:49 2025: BS 2 completed
Fri Mar  7 11:12:58 2025: BS 1 completed
Fri Mar  7 11:13:03 2025: BS 2 completed
Fri Mar  7 11:13:11 2025: BS 1 completed
Fri Mar  7 11:13:16 2025: BS 2 completed
Fri Mar  7 11:13:25 2025: BS 1 completed
Fri Mar  7 11:13:30 2025: BS 2 completed
Fri Mar  7 11:13:39 2025: BS 1 completed
Fri Mar  7 11:13:44 2025: BS 2 completed
Fri Mar  7 11:13:52 2025: BS 1 completed
Fri Mar  7 11:13:57 2025: BS 2 completed
Fri Mar  7 11:14:06 2025: BS 1 completed
Fri Mar  7 11:14:11 2025: BS 2 completed
Fri Mar  7 11:14:20 2025: BS 1 completed
Fri Mar  7 11:14:25 2025: BS 2 completed
Fri Mar  7 11:14:33 2025: BS 1 completed
Fri Mar  7 11:14:38 2025: BS 2 completed
Fri Mar  7 11:14:47 2025: BS 1 completed
Fri Mar  7 11:14:52 2025: BS 2 completed
Fri Mar  7 11:15:01 2025: BS 1 completed
Fri Mar  7 11:15:06 2025: BS 2 completed
Fri Mar  7 11:15:14 2025: BS 1 completed
Fri Mar  7 11:15:19 2025: BS 2 completed
Fri Mar  7 11:15:28 2025: BS 1 completed
Fri Mar  7 11:15:33 2025: BS 2 completed
Fri Mar  7 11:15:42 2025: BS 1 completed
Fri Mar  7 11:15:47 2025: BS 2 completed
Fri Mar  7 11:15:55 2025: BS 1 completed
Fri Mar  7 11:16:00 2025: BS 2 completed
Fri Mar  7 11:16:09 2025: BS 1 completed
Fri Mar  7 11:16:14 2025: BS 2 completed
Fri Mar  7 11:16:23 2025: BS 1 completed
Fri Mar  7 11:16:28 2025: BS 2 completed
Fri Mar  7 11:16:36 2025: BS 1 completed
Fri Mar  7 11:16:41 2025: BS 2 completed
Fri Mar  7 11:16:50 2025: BS 1 completed
Fri Mar  7 11:16:55 2025: BS 2 completed
Fri Mar  7 11:17:04 2025: BS 1 completed
Fri Mar  7 11:17:09 2025: BS 2 completed
Fri Mar  7 11:17:17 2025: BS 1 completed
Fri Mar  7 11:17:22 2025: BS 2 completed
Fri Mar  7 11:17:31 2025: BS 1 completed
Fri Mar  7 11:17:36 2025: BS 2 completed
Fri Mar  7 11:17:45 2025: BS 1 completed
Fri Mar  7 11:17:50 2025: BS 2 completed
Fri Mar  7 11:17:58 2025: BS 1 completed
Fri Mar  7 11:18:03 2025: BS 2 completed
Fri Mar  7 11:18:12 2025: BS 1 completed
Fri Mar  7 11:18:17 2025: BS 2 completed
Fri Mar  7 11:18:26 2025: BS 1 completed
Fri Mar  7 11:18:31 2025: BS 2 completed
Fri Mar  7 11:18:39 2025: BS 1 completed
Fri Mar  7 11:18:44 2025: BS 2 completed
Fri Mar  7 11:18:53 2025: BS 1 completed
Fri Mar  7 11:18:58 2025: BS 2 completed
Fri Mar  7 11:19:07 2025: BS 1 completed
Fri Mar  7 11:19:12 2025: BS 2 completed
Fri Mar  7 11:19:20 2025: BS 1 completed
Fri Mar  7 11:19:25 2025: BS 2 completed
Fri Mar  7 11:19:34 2025: BS 1 completed
Fri Mar  7 11:19:39 2025: BS 2 completed
Fri Mar  7 11:19:48 2025: BS 1 completed
Fri Mar  7 11:19:53 2025: BS 2 completed
Fri Mar  7 11:20:01 2025: BS 1 completed
Fri Mar  7 11:20:06 2025: BS 2 completed
Fri Mar  7 11:20:15 2025: BS 1 completed
Fri Mar  7 11:20:20 2025: BS 2 completed
Fri Mar  7 11:20:29 2025: BS 1 completed
Fri Mar  7 11:20:34 2025: BS 2 completed
Fri Mar  7 11:20:42 2025: BS 1 completed
Fri Mar  7 11:20:47 2025: BS 2 completed
Fri Mar  7 11:20:56 2025: BS 1 completed
Fri Mar  7 11:21:01 2025: BS 2 completed
Fri Mar  7 11:21:10 2025: BS 1 completed
Fri Mar  7 11:21:15 2025: BS 2 completed
Fri Mar  7 11:21:23 2025: BS 1 completed
Fri Mar  7 11:21:28 2025: BS 2 completed
Fri Mar  7 11:21:37 2025: BS 1 completed
Fri Mar  7 11:21:42 2025: BS 2 completed
Fri Mar  7 11:21:51 2025: BS 1 completed
Fri Mar  7 11:21:56 2025: BS 2 completed
Fri Mar  7 11:22:04 2025: BS 1 completed
Fri Mar  7 11:22:09 2025: BS 2 completed
Fri Mar  7 11:22:18 2025: BS 1 completed
Fri Mar  7 11:22:23 2025: BS 2 completed
Fri Mar  7 11:22:32 2025: BS 1 completed
Fri Mar  7 11:22:37 2025: BS 2 completed
Fri Mar  7 11:22:45 2025: BS 1 completed
Fri Mar  7 11:22:50 2025: BS 2 completed
Fri Mar  7 11:22:59 2025: BS 1 completed
Fri Mar  7 11:23:04 2025: BS 2 completed
Fri Mar  7 11:23:13 2025: BS 1 completed
Fri Mar  7 11:23:18 2025: BS 2 completed
Fri Mar  7 11:23:26 2025: BS 1 completed
Fri Mar  7 11:23:31 2025: BS 2 completed
Fri Mar  7 11:23:40 2025: BS 1 completed
Fri Mar  7 11:23:45 2025: BS 2 completed
Fri Mar  7 11:23:54 2025: BS 1 completed
Fri Mar  7 11:23:59 2025: BS 2 completed
Fri Mar  7 11:24:07 2025: BS 1 completed
Fri Mar  7 11:24:12 2025: BS 2 completed
Fri Mar  7 11:24:21 2025: BS 1 completed
Fri Mar  7 11:24:26 2025: BS 2 completed
Fri Mar  7 11:24:35 2025: BS 1 completed
Fri Mar  7 11:24:40 2025: BS 2 completed
Fri Mar  7 11:24:48 2025: BS 1 completed
Fri Mar  7 11:24:53 2025: BS 2 completed
Fri Mar  7 11:25:02 2025: BS 1 completed
Fri Mar  7 11:25:07 2025: BS 2 completed
Fri Mar  7 11:25:16 2025: BS 1 completed
Fri Mar  7 11:25:21 2025: BS 2 completed
Fri Mar  7 11:25:29 2025: BS 1 completed
Fri Mar  7 11:25:34 2025: BS 2 completed
Fri Mar  7 11:25:43 2025: BS 1 completed
Fri Mar  7 11:25:48 2025: BS 2 completed
Fri Mar  7 11:25:57 2025: BS 1 completed
Fri Mar  7 11:26:02 2025: BS 2 completed
Fri Mar  7 11:26:10 2025: BS 1 completed
Fri Mar  7 11:26:15 2025: BS 2 completed
Fri Mar  7 11:26:24 2025: BS 1 completed
Fri Mar  7 11:26:29 2025: BS 2 completed
Fri Mar  7 11:26:38 2025: BS 1 completed
Fri Mar  7 11:26:43 2025: BS 2 completed
Fri Mar  7 11:26:51 2025: BS 1 completed
Fri Mar  7 11:26:56 2025: BS 2 completed
Fri Mar  7 11:27:05 2025: BS 1 completed
Fri Mar  7 11:27:10 2025: BS 2 completed
Fri Mar  7 11:27:19 2025: BS 1 completed
Fri Mar  7 11:27:24 2025: BS 2 completed
Fri Mar  7 11:27:32 2025: BS 1 completed
Fri Mar  7 11:27:37 2025: BS 2 completed
Fri Mar  7 11:27:46 2025: BS 1 completed
Fri Mar  7 11:27:51 2025: BS 2 completed
Fri Mar  7 11:28:00 2025: BS 1 completed
Fri Mar  7 11:28:05 2025: BS 2 completed
Fri Mar  7 11:28:13 2025: BS 1 completed
Fri Mar  7 11:28:18 2025: BS 2 completed
Fri Mar  7 11:28:27 2025: BS 1 completed
Fri Mar  7 11:28:32 2025: BS 2 completed
Fri Mar  7 11:28:41 2025: BS 1 completed
Fri Mar  7 11:28:46 2025: BS 2 completed
Fri Mar  7 11:28:54 2025: BS 1 completed
Fri Mar  7 11:28:59 2025: BS 2 completed
Fri Mar  7 11:29:08 2025: BS 1 completed
Fri Mar  7 11:29:13 2025: BS 2 completed
Fri Mar  7 11:29:22 2025: BS 1 completed
Fri Mar  7 11:29:27 2025: BS 2 completed
Fri Mar  7 11:29:35 2025: BS 1 completed
Fri Mar  7 11:29:40 2025: BS 2 completed
Fri Mar  7 11:29:49 2025: BS 1 completed
Fri Mar  7 11:29:54 2025: BS 2 completed
Fri Mar  7 11:30:03 2025: BS 1 completed
Fri Mar  7 11:30:08 2025: BS 2 completed
Fri Mar  7 11:30:16 2025: BS 1 completed
Fri Mar  7 11:30:21 2025: BS 2 completed
Fri Mar  7 11:30:30 2025: BS 1 completed
Fri Mar  7 11:30:35 2025: BS 2 completed
Fri Mar  7 11:30:44 2025: BS 1 completed
Fri Mar  7 11:30:49 2025: BS 2 completed
Fri Mar  7 11:30:57 2025: BS 1 completed
Fri Mar  7 11:31:02 2025: BS 2 completed
Fri Mar  7 11:31:11 2025: BS 1 completed
Fri Mar  7 11:31:16 2025: BS 2 completed
Fri Mar  7 11:31:25 2025: BS 1 completed
Fri Mar  7 11:31:30 2025: BS 2 completed
Fri Mar  7 11:31:38 2025: BS 1 completed
Fri Mar  7 11:31:43 2025: BS 2 completed
Fri Mar  7 11:31:52 2025: BS 1 completed
Fri Mar  7 11:31:57 2025: BS 2 completed
Fri Mar  7 11:32:06 2025: BS 1 completed
Fri Mar  7 11:32:11 2025: BS 2 completed
Fri Mar  7 11:32:20 2025: BS 1 completed
Fri Mar  7 11:32:24 2025: BS 2 completed
Fri Mar  7 11:32:33 2025: BS 1 completed
Fri Mar  7 11:32:38 2025: BS 2 completed
Fri Mar  7 11:32:47 2025: BS 1 completed
Fri Mar  7 11:32:52 2025: BS 2 completed
Fri Mar  7 11:33:01 2025: BS 1 completed
Fri Mar  7 11:33:06 2025: BS 2 completed
Fri Mar  7 11:33:14 2025: BS 1 completed
Fri Mar  7 11:33:19 2025: BS 2 completed
Fri Mar  7 11:33:28 2025: BS 1 completed
Fri Mar  7 11:33:33 2025: BS 2 completed
Fri Mar  7 11:33:42 2025: BS 1 completed
Fri Mar  7 11:33:47 2025: BS 2 completed
Fri Mar  7 11:33:55 2025: BS 1 completed
Fri Mar  7 11:34:00 2025: BS 2 completed
Fri Mar  7 11:34:09 2025: BS 1 completed
Fri Mar  7 11:34:14 2025: BS 2 completed
Fri Mar  7 11:34:23 2025: BS 1 completed
Fri Mar  7 11:34:28 2025: BS 2 completed
Fri Mar  7 11:34:36 2025: BS 1 completed
Fri Mar  7 11:34:41 2025: BS 2 completed
Fri Mar  7 11:34:50 2025: BS 1 completed
Fri Mar  7 11:34:55 2025: BS 2 completed
Fri Mar  7 11:35:04 2025: BS 1 completed
Fri Mar  7 11:35:09 2025: BS 2 completed
Fri Mar  7 11:35:17 2025: BS 1 completed
Fri Mar  7 11:35:22 2025: BS 2 completed
Fri Mar  7 11:35:31 2025: BS 1 completed
Fri Mar  7 11:35:36 2025: BS 2 completed
Fri Mar  7 11:35:45 2025: BS 1 completed
Fri Mar  7 11:35:50 2025: BS 2 completed
Fri Mar  7 11:35:58 2025: BS 1 completed
Fri Mar  7 11:36:03 2025: BS 2 completed
Fri Mar  7 11:36:12 2025: BS 1 completed
Fri Mar  7 11:36:17 2025: BS 2 completed
Fri Mar  7 11:36:26 2025: BS 1 completed
Fri Mar  7 11:36:31 2025: BS 2 completed
Fri Mar  7 11:36:39 2025: BS 1 completed
Fri Mar  7 11:36:44 2025: BS 2 completed
Fri Mar  7 11:36:53 2025: BS 1 completed
Fri Mar  7 11:36:58 2025: BS 2 completed
Fri Mar  7 11:37:07 2025: BS 1 completed
Fri Mar  7 11:37:12 2025: BS 2 completed
Fri Mar  7 11:37:20 2025: BS 1 completed
Fri Mar  7 11:37:25 2025: BS 2 completed
Fri Mar  7 11:37:34 2025: BS 1 completed
Fri Mar  7 11:37:39 2025: BS 2 completed
Fri Mar  7 11:37:48 2025: BS 1 completed
Fri Mar  7 11:37:53 2025: BS 2 completed
Fri Mar  7 11:38:01 2025: BS 1 completed
Fri Mar  7 11:38:06 2025: BS 2 completed
Fri Mar  7 11:38:15 2025: BS 1 completed
Fri Mar  7 11:38:20 2025: BS 2 completed
Fri Mar  7 11:38:29 2025: BS 1 completed
Fri Mar  7 11:38:34 2025: BS 2 completed
Fri Mar  7 11:38:42 2025: BS 1 completed
Fri Mar  7 11:38:47 2025: BS 2 completed
Fri Mar  7 11:38:56 2025: BS 1 completed
Fri Mar  7 11:39:01 2025: BS 2 completed
Fri Mar  7 11:39:10 2025: BS 1 completed
Fri Mar  7 11:39:15 2025: BS 2 completed
Fri Mar  7 11:39:24 2025: BS 1 completed
Fri Mar  7 11:39:28 2025: BS 2 completed
Fri Mar  7 11:39:37 2025: BS 1 completed
Fri Mar  7 11:39:42 2025: BS 2 completed
Fri Mar  7 11:39:51 2025: BS 1 completed
Fri Mar  7 11:39:56 2025: BS 2 completed
Fri Mar  7 11:40:05 2025: BS 1 completed
Fri Mar  7 11:40:10 2025: BS 2 completed
Fri Mar  7 11:40:18 2025: BS 1 completed
Fri Mar  7 11:40:23 2025: BS 2 completed
Fri Mar  7 11:40:32 2025: BS 1 completed
Fri Mar  7 11:40:37 2025: BS 2 completed
Fri Mar  7 11:40:46 2025: BS 1 completed
Fri Mar  7 11:40:51 2025: BS 2 completed
Fri Mar  7 11:40:59 2025: BS 1 completed
Fri Mar  7 11:41:04 2025: BS 2 completed
Fri Mar  7 11:41:13 2025: BS 1 completed
Fri Mar  7 11:41:18 2025: BS 2 completed
Fri Mar  7 11:41:27 2025: BS 1 completed
Fri Mar  7 11:41:32 2025: BS 2 completed
Fri Mar  7 11:41:40 2025: BS 1 completed
Fri Mar  7 11:41:45 2025: BS 2 completed
Fri Mar  7 11:41:54 2025: BS 1 completed
Fri Mar  7 11:41:59 2025: BS 2 completed
Fri Mar  7 11:42:08 2025: BS 1 completed
Fri Mar  7 11:42:13 2025: BS 2 completed
Fri Mar  7 11:42:21 2025: BS 1 completed
Fri Mar  7 11:42:26 2025: BS 2 completed
Fri Mar  7 11:42:35 2025: BS 1 completed
Fri Mar  7 11:42:40 2025: BS 2 completed
Fri Mar  7 11:42:49 2025: BS 1 completed
Fri Mar  7 11:42:54 2025: BS 2 completed
Fri Mar  7 11:43:02 2025: BS 1 completed
Fri Mar  7 11:43:07 2025: BS 2 completed
Fri Mar  7 11:43:16 2025: BS 1 completed
Fri Mar  7 11:43:21 2025: BS 2 completed
Fri Mar  7 11:43:30 2025: BS 1 completed
Fri Mar  7 11:43:35 2025: BS 2 completed
Fri Mar  7 11:43:43 2025: BS 1 completed
Fri Mar  7 11:43:48 2025: BS 2 completed
Fri Mar  7 11:43:57 2025: BS 1 completed
Fri Mar  7 11:44:02 2025: BS 2 completed
Fri Mar  7 11:44:11 2025: BS 1 completed
Fri Mar  7 11:44:16 2025: BS 2 completed
Fri Mar  7 11:44:25 2025: BS 1 completed
Fri Mar  7 11:44:30 2025: BS 2 completed
Fri Mar  7 11:44:38 2025: BS 1 completed
Fri Mar  7 11:44:43 2025: BS 2 completed
Fri Mar  7 11:44:52 2025: BS 1 completed
Fri Mar  7 11:44:57 2025: BS 2 completed
Fri Mar  7 11:45:06 2025: BS 1 completed
Fri Mar  7 11:45:11 2025: BS 2 completed
Fri Mar  7 11:45:19 2025: BS 1 completed
Fri Mar  7 11:45:24 2025: BS 2 completed
Fri Mar  7 11:45:33 2025: BS 1 completed
Fri Mar  7 11:45:38 2025: BS 2 completed
Fri Mar  7 11:45:47 2025: BS 1 completed
Fri Mar  7 11:45:52 2025: BS 2 completed
Fri Mar  7 11:46:00 2025: BS 1 completed
Fri Mar  7 11:46:05 2025: BS 2 completed
Fri Mar  7 11:46:14 2025: BS 1 completed
Fri Mar  7 11:46:19 2025: BS 2 completed
Fri Mar  7 11:46:28 2025: BS 1 completed
Fri Mar  7 11:46:33 2025: BS 2 completed
Fri Mar  7 11:46:41 2025: BS 1 completed
Fri Mar  7 11:46:46 2025: BS 2 completed
Fri Mar  7 11:46:55 2025: BS 1 completed
Fri Mar  7 11:47:00 2025: BS 2 completed
Fri Mar  7 11:47:09 2025: BS 1 completed
Fri Mar  7 11:47:14 2025: BS 2 completed
Fri Mar  7 11:47:22 2025: BS 1 completed
Fri Mar  7 11:47:27 2025: BS 2 completed
Fri Mar  7 11:47:36 2025: BS 1 completed
Fri Mar  7 11:47:41 2025: BS 2 completed
Fri Mar  7 11:47:50 2025: BS 1 completed
Fri Mar  7 11:47:55 2025: BS 2 completed
Fri Mar  7 11:48:04 2025: BS 1 completed
Fri Mar  7 11:48:08 2025: BS 2 completed
Fri Mar  7 11:48:17 2025: BS 1 completed
Fri Mar  7 11:48:22 2025: BS 2 completed
Fri Mar  7 11:48:31 2025: BS 1 completed
Fri Mar  7 11:48:36 2025: BS 2 completed
Fri Mar  7 11:48:45 2025: BS 1 completed
Fri Mar  7 11:48:50 2025: BS 2 completed
Fri Mar  7 11:48:58 2025: BS 1 completed
Fri Mar  7 11:49:03 2025: BS 2 completed
Fri Mar  7 11:49:12 2025: BS 1 completed
Fri Mar  7 11:49:17 2025: BS 2 completed
Fri Mar  7 11:49:26 2025: BS 1 completed
Fri Mar  7 11:49:31 2025: BS 2 completed
Fri Mar  7 11:49:39 2025: BS 1 completed
Fri Mar  7 11:49:44 2025: BS 2 completed
Fri Mar  7 11:49:53 2025: BS 1 completed
Fri Mar  7 11:49:58 2025: BS 2 completed
Fri Mar  7 11:50:07 2025: BS 1 completed
Fri Mar  7 11:50:12 2025: BS 2 completed
Fri Mar  7 11:50:20 2025: BS 1 completed
Fri Mar  7 11:50:25 2025: BS 2 completed
Fri Mar  7 11:50:34 2025: BS 1 completed
Fri Mar  7 11:50:39 2025: BS 2 completed
Fri Mar  7 11:50:48 2025: BS 1 completed
Fri Mar  7 11:50:53 2025: BS 2 completed
Fri Mar  7 11:51:01 2025: BS 1 completed
Fri Mar  7 11:51:06 2025: BS 2 completed
Fri Mar  7 11:51:15 2025: BS 1 completed
Fri Mar  7 11:51:20 2025: BS 2 completed
Fri Mar  7 11:51:29 2025: BS 1 completed
Fri Mar  7 11:51:34 2025: BS 2 completed
Fri Mar  7 11:51:43 2025: BS 1 completed
Fri Mar  7 11:51:48 2025: BS 2 completed
Fri Mar  7 11:51:56 2025: BS 1 completed
Fri Mar  7 11:52:01 2025: BS 2 completed
Fri Mar  7 11:52:10 2025: BS 1 completed
Fri Mar  7 11:52:15 2025: BS 2 completed
Fri Mar  7 11:52:24 2025: BS 1 completed
Fri Mar  7 11:52:29 2025: BS 2 completed
Fri Mar  7 11:52:37 2025: BS 1 completed
Fri Mar  7 11:52:42 2025: BS 2 completed
Fri Mar  7 11:52:51 2025: BS 1 completed
Fri Mar  7 11:52:56 2025: BS 2 completed
Fri Mar  7 11:53:05 2025: BS 1 completed
Fri Mar  7 11:53:10 2025: BS 2 completed
Fri Mar  7 11:53:18 2025: BS 1 completed
Fri Mar  7 11:53:23 2025: BS 2 completed
Fri Mar  7 11:53:32 2025: BS 1 completed
Fri Mar  7 11:53:37 2025: BS 2 completed
Fri Mar  7 11:53:46 2025: BS 1 completed
Fri Mar  7 11:53:51 2025: BS 2 completed
Fri Mar  7 11:53:59 2025: BS 1 completed
Fri Mar  7 11:54:04 2025: BS 2 completed
Fri Mar  7 11:54:13 2025: BS 1 completed
Fri Mar  7 11:54:18 2025: BS 2 completed
Fri Mar  7 11:54:27 2025: BS 1 completed
Fri Mar  7 11:54:32 2025: BS 2 completed
Fri Mar  7 11:54:41 2025: BS 1 completed
Fri Mar  7 11:54:46 2025: BS 2 completed
Fri Mar  7 11:54:54 2025: BS 1 completed
Fri Mar  7 11:54:59 2025: BS 2 completed
Fri Mar  7 11:55:08 2025: BS 1 completed
Fri Mar  7 11:55:13 2025: BS 2 completed
Fri Mar  7 11:55:22 2025: BS 1 completed
Fri Mar  7 11:55:27 2025: BS 2 completed
Fri Mar  7 11:55:35 2025: BS 1 completed
Fri Mar  7 11:55:40 2025: BS 2 completed
Fri Mar  7 11:55:49 2025: BS 1 completed
Fri Mar  7 11:55:54 2025: BS 2 completed
Fri Mar  7 11:56:03 2025: BS 1 completed
Fri Mar  7 11:56:08 2025: BS 2 completed
Fri Mar  7 11:56:16 2025: BS 1 completed
Fri Mar  7 11:56:21 2025: BS 2 completed
Fri Mar  7 11:56:30 2025: BS 1 completed
Fri Mar  7 11:56:35 2025: BS 2 completed
Fri Mar  7 11:56:44 2025: BS 1 completed
Fri Mar  7 11:56:49 2025: BS 2 completed
Fri Mar  7 11:56:57 2025: BS 1 completed
Fri Mar  7 11:57:02 2025: BS 2 completed
Fri Mar  7 11:57:11 2025: BS 1 completed
Fri Mar  7 11:57:16 2025: BS 2 completed
Fri Mar  7 11:57:25 2025: BS 1 completed
Fri Mar  7 11:57:30 2025: BS 2 completed
Fri Mar  7 11:57:39 2025: BS 1 completed
Fri Mar  7 11:57:44 2025: BS 2 completed
Fri Mar  7 11:57:47 2025: Acquisition complete
