# Supplementary material for: Site-Divergent Oxidations within Venerable Macrolide Antibiotic Scaffolds Unveil Compounds with Broad Spectrum and Anti-MRSA Activities
Source: ACS Cent Sci. 2026 Mar 17;12(3):375–82. doi: 10.1021/acscentsci.5c02343 (PMC13022725; doi:10.1021/acscentsci.5c02343)
Supplement: Supplementary file 4 [file oc5c02343_si_004.zip › Clarithromycin and Azithromycin Analog Characterization/10/NMR/OL-III-042-col2-clean-CARBON_01.fid 4/log]

Thu Apr  3 21:03:52 2025: Experiment started
Thu Apr  3 21:05:55 2025: BS 1 completed
Thu Apr  3 21:07:54 2025: BS 2 completed
Thu Apr  3 21:09:54 2025: BS 3 completed
Thu Apr  3 21:11:53 2025: BS 4 completed
Thu Apr  3 21:13:52 2025: BS 5 completed
Thu Apr  3 21:15:52 2025: BS 6 completed
Thu Apr  3 21:17:51 2025: BS 7 completed
Thu Apr  3 21:19:51 2025: BS 8 completed
Thu Apr  3 21:21:50 2025: BS 9 completed
Thu Apr  3 21:23:49 2025: BS 10 completed
Thu Apr  3 21:25:49 2025: BS 11 completed
Thu Apr  3 21:27:48 2025: BS 12 completed
Thu Apr  3 21:29:48 2025: BS 13 completed
Thu Apr  3 21:31:47 2025: BS 14 completed
Thu Apr  3 21:33:46 2025: BS 15 completed
Thu Apr  3 21:35:46 2025: BS 16 completed
Thu Apr  3 21:37:45 2025: BS 17 completed
Thu Apr  3 21:39:44 2025: BS 18 completed
Thu Apr  3 21:41:44 2025: BS 19 completed
Thu Apr  3 21:43:43 2025: BS 20 completed
Thu Apr  3 21:45:43 2025: BS 21 completed
Thu Apr  3 21:47:42 2025: BS 22 completed
Thu Apr  3 21:49:41 2025: BS 23 completed
Thu Apr  3 21:51:41 2025: BS 24 completed
Thu Apr  3 21:53:40 2025: BS 25 completed
Thu Apr  3 21:55:40 2025: BS 26 completed
Thu Apr  3 21:57:39 2025: BS 27 completed
Thu Apr  3 21:59:38 2025: BS 28 completed
Thu Apr  3 22:01:38 2025: BS 29 completed
Thu Apr  3 22:03:37 2025: BS 30 completed
Thu Apr  3 22:05:37 2025: BS 31 completed
Thu Apr  3 22:07:36 2025: BS 32 completed
Thu Apr  3 22:09:35 2025: BS 33 completed
Thu Apr  3 22:11:35 2025: BS 34 completed
Thu Apr  3 22:13:34 2025: BS 35 completed
Thu Apr  3 22:15:33 2025: BS 36 completed
Thu Apr  3 22:17:33 2025: BS 37 completed
Thu Apr  3 22:19:32 2025: BS 38 completed
Thu Apr  3 22:21:32 2025: BS 39 completed
Thu Apr  3 22:23:31 2025: BS 40 completed
Thu Apr  3 22:25:30 2025: BS 41 completed
Thu Apr  3 22:27:30 2025: BS 42 completed
Thu Apr  3 22:29:29 2025: BS 43 completed
Thu Apr  3 22:31:29 2025: BS 44 completed
Thu Apr  3 22:33:28 2025: BS 45 completed
Thu Apr  3 22:35:27 2025: BS 46 completed
Thu Apr  3 22:37:27 2025: BS 47 completed
Thu Apr  3 22:39:26 2025: BS 48 completed
Thu Apr  3 22:41:25 2025: BS 49 completed
Thu Apr  3 22:43:25 2025: BS 50 completed
Thu Apr  3 22:45:24 2025: BS 51 completed
Thu Apr  3 22:47:24 2025: BS 52 completed
Thu Apr  3 22:49:23 2025: BS 53 completed
Thu Apr  3 22:51:23 2025: BS 54 completed
Thu Apr  3 22:53:22 2025: BS 55 completed
Thu Apr  3 22:55:21 2025: BS 56 completed
Thu Apr  3 22:57:21 2025: BS 57 completed
Thu Apr  3 22:59:20 2025: BS 58 completed
Thu Apr  3 23:01:19 2025: BS 59 completed
Thu Apr  3 23:03:19 2025: BS 60 completed
Thu Apr  3 23:05:18 2025: BS 61 completed
Thu Apr  3 23:07:18 2025: BS 62 completed
Thu Apr  3 23:09:17 2025: BS 63 completed
Thu Apr  3 23:11:16 2025: BS 64 completed
Thu Apr  3 23:13:16 2025: BS 65 completed
Thu Apr  3 23:15:15 2025: BS 66 completed
Thu Apr  3 23:17:15 2025: BS 67 completed
Thu Apr  3 23:19:14 2025: BS 68 completed
Thu Apr  3 23:21:13 2025: BS 69 completed
Thu Apr  3 23:23:13 2025: BS 70 completed
Thu Apr  3 23:25:12 2025: BS 71 completed
Thu Apr  3 23:27:11 2025: BS 72 completed
Thu Apr  3 23:29:11 2025: BS 73 completed
Thu Apr  3 23:31:10 2025: BS 74 completed
Thu Apr  3 23:33:10 2025: BS 75 completed
Thu Apr  3 23:35:09 2025: BS 76 completed
Thu Apr  3 23:37:08 2025: BS 77 completed
Thu Apr  3 23:39:08 2025: BS 78 completed
Thu Apr  3 23:41:07 2025: BS 79 completed
Thu Apr  3 23:41:25 2025: FID 1: ADC overflow
Thu Apr  3 23:43:07 2025: BS 80 completed
Thu Apr  3 23:45:06 2025: BS 81 completed
Thu Apr  3 23:47:05 2025: BS 82 completed
Thu Apr  3 23:49:05 2025: BS 83 completed
Thu Apr  3 23:51:04 2025: BS 84 completed
Thu Apr  3 23:53:04 2025: BS 85 completed
Thu Apr  3 23:55:03 2025: BS 86 completed
Thu Apr  3 23:57:02 2025: BS 87 completed
Thu Apr  3 23:59:02 2025: BS 88 completed
Fri Apr  4 00:01:01 2025: BS 89 completed
Fri Apr  4 00:03:00 2025: BS 90 completed
Fri Apr  4 00:05:00 2025: BS 91 completed
Fri Apr  4 00:06:59 2025: BS 92 completed
Fri Apr  4 00:08:59 2025: BS 93 completed
Fri Apr  4 00:10:58 2025: BS 94 completed
Fri Apr  4 00:12:57 2025: BS 95 completed
Fri Apr  4 00:14:57 2025: BS 96 completed
Fri Apr  4 00:16:56 2025: BS 97 completed
Fri Apr  4 00:18:56 2025: BS 98 completed
Fri Apr  4 00:20:55 2025: BS 99 completed
Fri Apr  4 00:22:54 2025: BS 100 completed
Fri Apr  4 00:24:54 2025: BS 101 completed
Fri Apr  4 00:26:53 2025: BS 102 completed
Fri Apr  4 00:28:53 2025: BS 103 completed
Fri Apr  4 00:30:52 2025: BS 104 completed
Fri Apr  4 00:32:51 2025: BS 105 completed
Fri Apr  4 00:34:51 2025: BS 106 completed
Fri Apr  4 00:36:50 2025: BS 107 completed
Fri Apr  4 00:38:49 2025: BS 108 completed
Fri Apr  4 00:40:49 2025: BS 109 completed
Fri Apr  4 00:42:48 2025: BS 110 completed
Fri Apr  4 00:44:48 2025: BS 111 completed
Fri Apr  4 00:46:47 2025: BS 112 completed
Fri Apr  4 00:48:46 2025: BS 113 completed
Fri Apr  4 00:50:46 2025: BS 114 completed
Fri Apr  4 00:52:45 2025: BS 115 completed
Fri Apr  4 00:54:45 2025: BS 116 completed
Fri Apr  4 00:56:44 2025: BS 117 completed
Fri Apr  4 00:58:43 2025: BS 118 completed
Fri Apr  4 01:00:43 2025: BS 119 completed
Fri Apr  4 01:02:42 2025: BS 120 completed
Fri Apr  4 01:04:42 2025: BS 121 completed
Fri Apr  4 01:06:41 2025: BS 122 completed
Fri Apr  4 01:08:40 2025: BS 123 completed
Fri Apr  4 01:10:40 2025: BS 124 completed
Fri Apr  4 01:12:39 2025: BS 125 completed
Fri Apr  4 01:14:38 2025: BS 126 completed
Fri Apr  4 01:16:38 2025: BS 127 completed
Fri Apr  4 01:18:37 2025: BS 128 completed
Fri Apr  4 01:20:37 2025: BS 129 completed
Fri Apr  4 01:22:36 2025: BS 130 completed
Fri Apr  4 01:24:35 2025: BS 131 completed
Fri Apr  4 01:26:35 2025: BS 132 completed
Fri Apr  4 01:28:34 2025: BS 133 completed
Fri Apr  4 01:30:34 2025: BS 134 completed
Fri Apr  4 01:32:33 2025: BS 135 completed
Fri Apr  4 01:34:32 2025: BS 136 completed
Fri Apr  4 01:36:32 2025: BS 137 completed
Fri Apr  4 01:38:31 2025: BS 138 completed
Fri Apr  4 01:40:30 2025: BS 139 completed
Fri Apr  4 01:42:30 2025: BS 140 completed
Fri Apr  4 01:44:29 2025: BS 141 completed
Fri Apr  4 01:46:29 2025: BS 142 completed
Fri Apr  4 01:48:28 2025: BS 143 completed
Fri Apr  4 01:50:27 2025: BS 144 completed
Fri Apr  4 01:52:27 2025: BS 145 completed
Fri Apr  4 01:54:26 2025: BS 146 completed
Fri Apr  4 01:56:26 2025: BS 147 completed
Fri Apr  4 01:58:25 2025: BS 148 completed
Fri Apr  4 02:00:24 2025: BS 149 completed
Fri Apr  4 02:02:24 2025: BS 150 completed
Fri Apr  4 02:04:23 2025: BS 151 completed
Fri Apr  4 02:06:22 2025: BS 152 completed
Fri Apr  4 02:08:22 2025: BS 153 completed
Fri Apr  4 02:10:21 2025: BS 154 completed
Fri Apr  4 02:12:21 2025: BS 155 completed
Fri Apr  4 02:14:20 2025: BS 156 completed
Fri Apr  4 02:16:19 2025: BS 157 completed
Fri Apr  4 02:18:19 2025: BS 158 completed
Fri Apr  4 02:20:18 2025: BS 159 completed
Fri Apr  4 02:22:18 2025: BS 160 completed
Fri Apr  4 02:24:17 2025: BS 161 completed
Fri Apr  4 02:26:16 2025: BS 162 completed
Fri Apr  4 02:28:16 2025: BS 163 completed
Fri Apr  4 02:30:15 2025: BS 164 completed
Fri Apr  4 02:32:15 2025: BS 165 completed
Fri Apr  4 02:34:14 2025: BS 166 completed
Fri Apr  4 02:36:13 2025: BS 167 completed
Fri Apr  4 02:38:13 2025: BS 168 completed
Fri Apr  4 02:40:12 2025: BS 169 completed
Fri Apr  4 02:42:12 2025: BS 170 completed
Fri Apr  4 02:44:11 2025: BS 171 completed
Fri Apr  4 02:46:10 2025: BS 172 completed
Fri Apr  4 02:48:10 2025: BS 173 completed
Fri Apr  4 02:50:09 2025: BS 174 completed
Fri Apr  4 02:52:08 2025: BS 175 completed
Fri Apr  4 02:54:08 2025: BS 176 completed
Fri Apr  4 02:56:07 2025: BS 177 completed
Fri Apr  4 02:58:07 2025: BS 178 completed
Fri Apr  4 03:00:06 2025: BS 179 completed
Fri Apr  4 03:02:05 2025: BS 180 completed
Fri Apr  4 03:04:05 2025: BS 181 completed
Fri Apr  4 03:06:04 2025: BS 182 completed
Fri Apr  4 03:08:04 2025: BS 183 completed
Fri Apr  4 03:10:03 2025: BS 184 completed
Fri Apr  4 03:12:02 2025: BS 185 completed
Fri Apr  4 03:14:02 2025: BS 186 completed
Fri Apr  4 03:16:01 2025: BS 187 completed
Fri Apr  4 03:18:00 2025: BS 188 completed
Fri Apr  4 03:20:00 2025: BS 189 completed
Fri Apr  4 03:22:01 2025: BS 190 completed
Fri Apr  4 03:24:00 2025: BS 191 completed
Fri Apr  4 03:25:59 2025: BS 192 completed
Fri Apr  4 03:27:58 2025: BS 193 completed
Fri Apr  4 03:29:57 2025: BS 194 completed
Fri Apr  4 03:31:56 2025: BS 195 completed
Fri Apr  4 03:33:56 2025: BS 196 completed
Fri Apr  4 03:35:55 2025: BS 197 completed
Fri Apr  4 03:37:54 2025: BS 198 completed
Fri Apr  4 03:39:54 2025: BS 199 completed
Fri Apr  4 03:41:53 2025: BS 200 completed
Fri Apr  4 03:43:53 2025: BS 201 completed
Fri Apr  4 03:45:52 2025: BS 202 completed
Fri Apr  4 03:47:51 2025: BS 203 completed
Fri Apr  4 03:49:51 2025: BS 204 completed
Fri Apr  4 03:51:50 2025: BS 205 completed
Fri Apr  4 03:53:49 2025: BS 206 completed
Fri Apr  4 03:55:49 2025: BS 207 completed
Fri Apr  4 03:57:48 2025: BS 208 completed
Fri Apr  4 03:59:48 2025: BS 209 completed
Fri Apr  4 04:01:47 2025: BS 210 completed
Fri Apr  4 04:03:46 2025: BS 211 completed
Fri Apr  4 04:05:46 2025: BS 212 completed
Fri Apr  4 04:07:45 2025: BS 213 completed
Fri Apr  4 04:09:45 2025: BS 214 completed
Fri Apr  4 04:11:44 2025: BS 215 completed
Fri Apr  4 04:13:43 2025: BS 216 completed
Fri Apr  4 04:15:43 2025: BS 217 completed
Fri Apr  4 04:17:42 2025: BS 218 completed
Fri Apr  4 04:19:42 2025: BS 219 completed
Fri Apr  4 04:21:41 2025: BS 220 completed
Fri Apr  4 04:23:40 2025: BS 221 completed
Fri Apr  4 04:25:40 2025: BS 222 completed
Fri Apr  4 04:27:39 2025: BS 223 completed
Fri Apr  4 04:29:38 2025: BS 224 completed
Fri Apr  4 04:31:38 2025: BS 225 completed
Fri Apr  4 04:33:37 2025: BS 226 completed
Fri Apr  4 04:35:37 2025: BS 227 completed
Fri Apr  4 04:37:36 2025: BS 228 completed
Fri Apr  4 04:39:35 2025: BS 229 completed
Fri Apr  4 04:41:35 2025: BS 230 completed
Fri Apr  4 04:43:34 2025: BS 231 completed
Fri Apr  4 04:45:34 2025: BS 232 completed
Fri Apr  4 04:47:33 2025: BS 233 completed
Fri Apr  4 04:49:32 2025: BS 234 completed
Fri Apr  4 04:51:32 2025: BS 235 completed
Fri Apr  4 04:53:31 2025: BS 236 completed
Fri Apr  4 04:55:31 2025: BS 237 completed
Fri Apr  4 04:57:30 2025: BS 238 completed
Fri Apr  4 04:59:29 2025: BS 239 completed
Fri Apr  4 05:01:29 2025: BS 240 completed
Fri Apr  4 05:03:28 2025: BS 241 completed
Fri Apr  4 05:05:28 2025: BS 242 completed
Fri Apr  4 05:07:27 2025: BS 243 completed
Fri Apr  4 05:09:26 2025: BS 244 completed
Fri Apr  4 05:11:26 2025: BS 245 completed
Fri Apr  4 05:13:25 2025: BS 246 completed
Fri Apr  4 05:15:24 2025: BS 247 completed
Fri Apr  4 05:17:24 2025: BS 248 completed
Fri Apr  4 05:19:23 2025: BS 249 completed
Fri Apr  4 05:21:23 2025: BS 250 completed
Fri Apr  4 05:23:22 2025: BS 251 completed
Fri Apr  4 05:25:21 2025: BS 252 completed
Fri Apr  4 05:27:21 2025: BS 253 completed
Fri Apr  4 05:29:20 2025: BS 254 completed
Fri Apr  4 05:31:20 2025: BS 255 completed
Fri Apr  4 05:33:19 2025: BS 256 completed
Fri Apr  4 05:35:18 2025: BS 257 completed
Fri Apr  4 05:37:18 2025: BS 258 completed
Fri Apr  4 05:39:17 2025: BS 259 completed
Fri Apr  4 05:41:16 2025: BS 260 completed
Fri Apr  4 05:43:16 2025: BS 261 completed
Fri Apr  4 05:45:15 2025: BS 262 completed
Fri Apr  4 05:47:15 2025: BS 263 completed
Fri Apr  4 05:49:14 2025: BS 264 completed
Fri Apr  4 05:51:13 2025: BS 265 completed
Fri Apr  4 05:53:13 2025: BS 266 completed
Fri Apr  4 05:55:12 2025: BS 267 completed
Fri Apr  4 05:57:12 2025: BS 268 completed
Fri Apr  4 05:59:11 2025: BS 269 completed
Fri Apr  4 06:01:10 2025: BS 270 completed
Fri Apr  4 06:03:10 2025: BS 271 completed
Fri Apr  4 06:05:09 2025: BS 272 completed
Fri Apr  4 06:07:08 2025: BS 273 completed
Fri Apr  4 06:09:08 2025: BS 274 completed
Fri Apr  4 06:11:07 2025: BS 275 completed
Fri Apr  4 06:13:07 2025: BS 276 completed
Fri Apr  4 06:15:06 2025: BS 277 completed
Fri Apr  4 06:17:05 2025: BS 278 completed
Fri Apr  4 06:19:05 2025: BS 279 completed
Fri Apr  4 06:21:04 2025: BS 280 completed
Fri Apr  4 06:23:04 2025: BS 281 completed
Fri Apr  4 06:25:03 2025: BS 282 completed
Fri Apr  4 06:27:02 2025: BS 283 completed
Fri Apr  4 06:29:02 2025: BS 284 completed
Fri Apr  4 06:31:01 2025: BS 285 completed
Fri Apr  4 06:33:01 2025: BS 286 completed
Fri Apr  4 06:35:00 2025: BS 287 completed
Fri Apr  4 06:36:59 2025: BS 288 completed
Fri Apr  4 06:38:59 2025: BS 289 completed
Fri Apr  4 06:40:58 2025: BS 290 completed
Fri Apr  4 06:42:57 2025: BS 291 completed
Fri Apr  4 06:44:57 2025: BS 292 completed
Fri Apr  4 06:46:56 2025: BS 293 completed
Fri Apr  4 06:48:56 2025: BS 294 completed
Fri Apr  4 06:50:55 2025: BS 295 completed
Fri Apr  4 06:52:54 2025: BS 296 completed
Fri Apr  4 06:54:54 2025: BS 297 completed
Fri Apr  4 06:56:53 2025: BS 298 completed
Fri Apr  4 06:58:53 2025: BS 299 completed
Fri Apr  4 07:00:52 2025: BS 300 completed
Fri Apr  4 07:02:51 2025: BS 301 completed
Fri Apr  4 07:04:51 2025: BS 302 completed
Fri Apr  4 07:06:50 2025: BS 303 completed
Fri Apr  4 07:08:50 2025: BS 304 completed
Fri Apr  4 07:10:49 2025: BS 305 completed
Fri Apr  4 07:12:48 2025: BS 306 completed
Fri Apr  4 07:14:48 2025: BS 307 completed
Fri Apr  4 07:16:47 2025: BS 308 completed
Fri Apr  4 07:18:47 2025: BS 309 completed
Fri Apr  4 07:20:46 2025: BS 310 completed
Fri Apr  4 07:22:45 2025: BS 311 completed
Fri Apr  4 07:24:45 2025: BS 312 completed
Fri Apr  4 07:25:44 2025: Acquisition complete
