# Supplementary material for: Site-Divergent Oxidations within Venerable Macrolide Antibiotic Scaffolds Unveil Compounds with Broad Spectrum and Anti-MRSA Activities
Source: ACS Cent Sci. 2026 Mar 17;12(3):375–82. doi: 10.1021/acscentsci.5c02343 (PMC13022725; doi:10.1021/acscentsci.5c02343)
Supplement: Supplementary file 4 [file oc5c02343_si_004.zip › Clarithromycin and Azithromycin Analog Characterization/10/NMR/OL-III-042-col2-clean-PROTON_01.fid 4/log]

Thu Apr  3 09:24:18 2025: Experiment started
Thu Apr  3 09:26:20 2025: BS 1 completed
Thu Apr  3 09:28:19 2025: Acquisition complete
