# Supplementary material for: Site-Divergent Oxidations within Venerable Macrolide Antibiotic Scaffolds Unveil Compounds with Broad Spectrum and Anti-MRSA Activities
Source: ACS Cent Sci. 2026 Mar 17;12(3):375–82. doi: 10.1021/acscentsci.5c02343 (PMC13022725; doi:10.1021/acscentsci.5c02343)
Supplement: Supplementary file 4 [file oc5c02343_si_004.zip › Clarithromycin and Azithromycin Analog Characterization/7/NMR/OL-III-019-HSQC_20250308_01/HSQCAD_01.fid/log]

Sat Mar  8 16:32:26 2025: Experiment started
Sat Mar  8 16:33:11 2025: BS 1 completed
Sat Mar  8 16:33:16 2025: BS 2 completed
Sat Mar  8 16:33:20 2025: BS 3 completed
Sat Mar  8 16:33:30 2025: BS 1 completed
Sat Mar  8 16:33:35 2025: BS 2 completed
Sat Mar  8 16:33:40 2025: BS 3 completed
Sat Mar  8 16:33:49 2025: BS 1 completed
Sat Mar  8 16:33:54 2025: BS 2 completed
Sat Mar  8 16:33:59 2025: BS 3 completed
Sat Mar  8 16:34:08 2025: BS 1 completed
Sat Mar  8 16:34:13 2025: BS 2 completed
Sat Mar  8 16:34:18 2025: BS 3 completed
Sat Mar  8 16:34:27 2025: BS 1 completed
Sat Mar  8 16:34:32 2025: BS 2 completed
Sat Mar  8 16:34:37 2025: BS 3 completed
Sat Mar  8 16:34:46 2025: BS 1 completed
Sat Mar  8 16:34:51 2025: BS 2 completed
Sat Mar  8 16:34:56 2025: BS 3 completed
Sat Mar  8 16:35:05 2025: BS 1 completed
Sat Mar  8 16:35:10 2025: BS 2 completed
Sat Mar  8 16:35:15 2025: BS 3 completed
Sat Mar  8 16:35:25 2025: BS 1 completed
Sat Mar  8 16:35:29 2025: BS 2 completed
Sat Mar  8 16:35:34 2025: BS 3 completed
Sat Mar  8 16:35:44 2025: BS 1 completed
Sat Mar  8 16:35:48 2025: BS 2 completed
Sat Mar  8 16:35:53 2025: BS 3 completed
Sat Mar  8 16:36:03 2025: BS 1 completed
Sat Mar  8 16:36:08 2025: BS 2 completed
Sat Mar  8 16:36:12 2025: BS 3 completed
Sat Mar  8 16:36:22 2025: BS 1 completed
Sat Mar  8 16:36:27 2025: BS 2 completed
Sat Mar  8 16:36:31 2025: BS 3 completed
Sat Mar  8 16:36:41 2025: BS 1 completed
Sat Mar  8 16:36:46 2025: BS 2 completed
Sat Mar  8 16:36:51 2025: BS 3 completed
Sat Mar  8 16:37:00 2025: BS 1 completed
Sat Mar  8 16:37:05 2025: BS 2 completed
Sat Mar  8 16:37:10 2025: BS 3 completed
Sat Mar  8 16:37:19 2025: BS 1 completed
Sat Mar  8 16:37:24 2025: BS 2 completed
Sat Mar  8 16:37:29 2025: BS 3 completed
Sat Mar  8 16:37:38 2025: BS 1 completed
Sat Mar  8 16:37:43 2025: BS 2 completed
Sat Mar  8 16:37:48 2025: BS 3 completed
Sat Mar  8 16:37:57 2025: BS 1 completed
Sat Mar  8 16:38:02 2025: BS 2 completed
Sat Mar  8 16:38:07 2025: BS 3 completed
Sat Mar  8 16:38:16 2025: BS 1 completed
Sat Mar  8 16:38:21 2025: BS 2 completed
Sat Mar  8 16:38:26 2025: BS 3 completed
Sat Mar  8 16:38:36 2025: BS 1 completed
Sat Mar  8 16:38:40 2025: BS 2 completed
Sat Mar  8 16:38:45 2025: BS 3 completed
Sat Mar  8 16:38:55 2025: BS 1 completed
Sat Mar  8 16:38:59 2025: BS 2 completed
Sat Mar  8 16:39:04 2025: BS 3 completed
Sat Mar  8 16:39:14 2025: BS 1 completed
Sat Mar  8 16:39:19 2025: BS 2 completed
Sat Mar  8 16:39:23 2025: BS 3 completed
Sat Mar  8 16:39:33 2025: BS 1 completed
Sat Mar  8 16:39:38 2025: BS 2 completed
Sat Mar  8 16:39:42 2025: BS 3 completed
Sat Mar  8 16:39:52 2025: BS 1 completed
Sat Mar  8 16:39:57 2025: BS 2 completed
Sat Mar  8 16:40:01 2025: BS 3 completed
Sat Mar  8 16:40:11 2025: BS 1 completed
Sat Mar  8 16:40:16 2025: BS 2 completed
Sat Mar  8 16:40:21 2025: BS 3 completed
Sat Mar  8 16:40:30 2025: BS 1 completed
Sat Mar  8 16:40:35 2025: BS 2 completed
Sat Mar  8 16:40:40 2025: BS 3 completed
Sat Mar  8 16:40:49 2025: BS 1 completed
Sat Mar  8 16:40:54 2025: BS 2 completed
Sat Mar  8 16:40:59 2025: BS 3 completed
Sat Mar  8 16:41:08 2025: BS 1 completed
Sat Mar  8 16:41:13 2025: BS 2 completed
Sat Mar  8 16:41:18 2025: BS 3 completed
Sat Mar  8 16:41:27 2025: BS 1 completed
Sat Mar  8 16:41:32 2025: BS 2 completed
Sat Mar  8 16:41:37 2025: BS 3 completed
Sat Mar  8 16:41:47 2025: BS 1 completed
Sat Mar  8 16:41:51 2025: BS 2 completed
Sat Mar  8 16:41:56 2025: BS 3 completed
Sat Mar  8 16:42:06 2025: BS 1 completed
Sat Mar  8 16:42:10 2025: BS 2 completed
Sat Mar  8 16:42:15 2025: BS 3 completed
Sat Mar  8 16:42:25 2025: BS 1 completed
Sat Mar  8 16:42:30 2025: BS 2 completed
Sat Mar  8 16:42:34 2025: BS 3 completed
Sat Mar  8 16:42:44 2025: BS 1 completed
Sat Mar  8 16:42:49 2025: BS 2 completed
Sat Mar  8 16:42:53 2025: BS 3 completed
Sat Mar  8 16:43:03 2025: BS 1 completed
Sat Mar  8 16:43:08 2025: BS 2 completed
Sat Mar  8 16:43:13 2025: BS 3 completed
Sat Mar  8 16:43:22 2025: BS 1 completed
Sat Mar  8 16:43:27 2025: BS 2 completed
Sat Mar  8 16:43:32 2025: BS 3 completed
Sat Mar  8 16:43:41 2025: BS 1 completed
Sat Mar  8 16:43:46 2025: BS 2 completed
Sat Mar  8 16:43:51 2025: BS 3 completed
Sat Mar  8 16:44:00 2025: BS 1 completed
Sat Mar  8 16:44:05 2025: BS 2 completed
Sat Mar  8 16:44:10 2025: BS 3 completed
Sat Mar  8 16:44:19 2025: BS 1 completed
Sat Mar  8 16:44:24 2025: BS 2 completed
Sat Mar  8 16:44:29 2025: BS 3 completed
Sat Mar  8 16:44:38 2025: BS 1 completed
Sat Mar  8 16:44:43 2025: BS 2 completed
Sat Mar  8 16:44:48 2025: BS 3 completed
Sat Mar  8 16:44:58 2025: BS 1 completed
Sat Mar  8 16:45:02 2025: BS 2 completed
Sat Mar  8 16:45:07 2025: BS 3 completed
Sat Mar  8 16:45:17 2025: BS 1 completed
Sat Mar  8 16:45:21 2025: BS 2 completed
Sat Mar  8 16:45:26 2025: BS 3 completed
Sat Mar  8 16:45:36 2025: BS 1 completed
Sat Mar  8 16:45:41 2025: BS 2 completed
Sat Mar  8 16:45:45 2025: BS 3 completed
Sat Mar  8 16:45:55 2025: BS 1 completed
Sat Mar  8 16:46:00 2025: BS 2 completed
Sat Mar  8 16:46:04 2025: BS 3 completed
Sat Mar  8 16:46:14 2025: BS 1 completed
Sat Mar  8 16:46:19 2025: BS 2 completed
Sat Mar  8 16:46:24 2025: BS 3 completed
Sat Mar  8 16:46:33 2025: BS 1 completed
Sat Mar  8 16:46:38 2025: BS 2 completed
Sat Mar  8 16:46:43 2025: BS 3 completed
Sat Mar  8 16:46:52 2025: BS 1 completed
Sat Mar  8 16:46:57 2025: BS 2 completed
Sat Mar  8 16:47:02 2025: BS 3 completed
Sat Mar  8 16:47:11 2025: BS 1 completed
Sat Mar  8 16:47:16 2025: BS 2 completed
Sat Mar  8 16:47:21 2025: BS 3 completed
Sat Mar  8 16:47:30 2025: BS 1 completed
Sat Mar  8 16:47:35 2025: BS 2 completed
Sat Mar  8 16:47:40 2025: BS 3 completed
Sat Mar  8 16:47:50 2025: BS 1 completed
Sat Mar  8 16:47:54 2025: BS 2 completed
Sat Mar  8 16:47:59 2025: BS 3 completed
Sat Mar  8 16:48:09 2025: BS 1 completed
Sat Mar  8 16:48:13 2025: BS 2 completed
Sat Mar  8 16:48:18 2025: BS 3 completed
Sat Mar  8 16:48:28 2025: BS 1 completed
Sat Mar  8 16:48:33 2025: BS 2 completed
Sat Mar  8 16:48:37 2025: BS 3 completed
Sat Mar  8 16:48:47 2025: BS 1 completed
Sat Mar  8 16:48:52 2025: BS 2 completed
Sat Mar  8 16:48:56 2025: BS 3 completed
Sat Mar  8 16:49:06 2025: BS 1 completed
Sat Mar  8 16:49:11 2025: BS 2 completed
Sat Mar  8 16:49:16 2025: BS 3 completed
Sat Mar  8 16:49:25 2025: BS 1 completed
Sat Mar  8 16:49:30 2025: BS 2 completed
Sat Mar  8 16:49:35 2025: BS 3 completed
Sat Mar  8 16:49:44 2025: BS 1 completed
Sat Mar  8 16:49:49 2025: BS 2 completed
Sat Mar  8 16:49:54 2025: BS 3 completed
Sat Mar  8 16:50:03 2025: BS 1 completed
Sat Mar  8 16:50:08 2025: BS 2 completed
Sat Mar  8 16:50:13 2025: BS 3 completed
Sat Mar  8 16:50:22 2025: BS 1 completed
Sat Mar  8 16:50:27 2025: BS 2 completed
Sat Mar  8 16:50:32 2025: BS 3 completed
Sat Mar  8 16:50:42 2025: BS 1 completed
Sat Mar  8 16:50:46 2025: BS 2 completed
Sat Mar  8 16:50:51 2025: BS 3 completed
Sat Mar  8 16:51:01 2025: BS 1 completed
Sat Mar  8 16:51:05 2025: BS 2 completed
Sat Mar  8 16:51:10 2025: BS 3 completed
Sat Mar  8 16:51:20 2025: BS 1 completed
Sat Mar  8 16:51:25 2025: BS 2 completed
Sat Mar  8 16:51:29 2025: BS 3 completed
Sat Mar  8 16:51:39 2025: BS 1 completed
Sat Mar  8 16:51:44 2025: BS 2 completed
Sat Mar  8 16:51:48 2025: BS 3 completed
Sat Mar  8 16:51:58 2025: BS 1 completed
Sat Mar  8 16:52:03 2025: BS 2 completed
Sat Mar  8 16:52:08 2025: BS 3 completed
Sat Mar  8 16:52:17 2025: BS 1 completed
Sat Mar  8 16:52:22 2025: BS 2 completed
Sat Mar  8 16:52:27 2025: BS 3 completed
Sat Mar  8 16:52:36 2025: BS 1 completed
Sat Mar  8 16:52:41 2025: BS 2 completed
Sat Mar  8 16:52:46 2025: BS 3 completed
Sat Mar  8 16:52:55 2025: BS 1 completed
Sat Mar  8 16:53:00 2025: BS 2 completed
Sat Mar  8 16:53:05 2025: BS 3 completed
Sat Mar  8 16:53:14 2025: BS 1 completed
Sat Mar  8 16:53:19 2025: BS 2 completed
Sat Mar  8 16:53:24 2025: BS 3 completed
Sat Mar  8 16:53:34 2025: BS 1 completed
Sat Mar  8 16:53:38 2025: BS 2 completed
Sat Mar  8 16:53:43 2025: BS 3 completed
Sat Mar  8 16:53:53 2025: BS 1 completed
Sat Mar  8 16:53:57 2025: BS 2 completed
Sat Mar  8 16:54:02 2025: BS 3 completed
Sat Mar  8 16:54:12 2025: BS 1 completed
Sat Mar  8 16:54:17 2025: BS 2 completed
Sat Mar  8 16:54:21 2025: BS 3 completed
Sat Mar  8 16:54:31 2025: BS 1 completed
Sat Mar  8 16:54:36 2025: BS 2 completed
Sat Mar  8 16:54:40 2025: BS 3 completed
Sat Mar  8 16:54:50 2025: BS 1 completed
Sat Mar  8 16:54:55 2025: BS 2 completed
Sat Mar  8 16:55:00 2025: BS 3 completed
Sat Mar  8 16:55:09 2025: BS 1 completed
Sat Mar  8 16:55:14 2025: BS 2 completed
Sat Mar  8 16:55:19 2025: BS 3 completed
Sat Mar  8 16:55:28 2025: BS 1 completed
Sat Mar  8 16:55:33 2025: BS 2 completed
Sat Mar  8 16:55:38 2025: BS 3 completed
Sat Mar  8 16:55:47 2025: BS 1 completed
Sat Mar  8 16:55:52 2025: BS 2 completed
Sat Mar  8 16:55:57 2025: BS 3 completed
Sat Mar  8 16:56:06 2025: BS 1 completed
Sat Mar  8 16:56:11 2025: BS 2 completed
Sat Mar  8 16:56:16 2025: BS 3 completed
Sat Mar  8 16:56:26 2025: BS 1 completed
Sat Mar  8 16:56:30 2025: BS 2 completed
Sat Mar  8 16:56:35 2025: BS 3 completed
Sat Mar  8 16:56:45 2025: BS 1 completed
Sat Mar  8 16:56:49 2025: BS 2 completed
Sat Mar  8 16:56:54 2025: BS 3 completed
Sat Mar  8 16:57:04 2025: BS 1 completed
Sat Mar  8 16:57:09 2025: BS 2 completed
Sat Mar  8 16:57:13 2025: BS 3 completed
Sat Mar  8 16:57:23 2025: BS 1 completed
Sat Mar  8 16:57:28 2025: BS 2 completed
Sat Mar  8 16:57:32 2025: BS 3 completed
Sat Mar  8 16:57:42 2025: BS 1 completed
Sat Mar  8 16:57:47 2025: BS 2 completed
Sat Mar  8 16:57:52 2025: BS 3 completed
Sat Mar  8 16:58:01 2025: BS 1 completed
Sat Mar  8 16:58:06 2025: BS 2 completed
Sat Mar  8 16:58:11 2025: BS 3 completed
Sat Mar  8 16:58:20 2025: BS 1 completed
Sat Mar  8 16:58:25 2025: BS 2 completed
Sat Mar  8 16:58:30 2025: BS 3 completed
Sat Mar  8 16:58:39 2025: BS 1 completed
Sat Mar  8 16:58:44 2025: BS 2 completed
Sat Mar  8 16:58:49 2025: BS 3 completed
Sat Mar  8 16:58:59 2025: BS 1 completed
Sat Mar  8 16:59:03 2025: BS 2 completed
Sat Mar  8 16:59:08 2025: BS 3 completed
Sat Mar  8 16:59:18 2025: BS 1 completed
Sat Mar  8 16:59:22 2025: BS 2 completed
Sat Mar  8 16:59:27 2025: BS 3 completed
Sat Mar  8 16:59:37 2025: BS 1 completed
Sat Mar  8 16:59:42 2025: BS 2 completed
Sat Mar  8 16:59:46 2025: BS 3 completed
Sat Mar  8 16:59:56 2025: BS 1 completed
Sat Mar  8 17:00:01 2025: BS 2 completed
Sat Mar  8 17:00:05 2025: BS 3 completed
Sat Mar  8 17:00:15 2025: BS 1 completed
Sat Mar  8 17:00:20 2025: BS 2 completed
Sat Mar  8 17:00:25 2025: BS 3 completed
Sat Mar  8 17:00:34 2025: BS 1 completed
Sat Mar  8 17:00:39 2025: BS 2 completed
Sat Mar  8 17:00:44 2025: BS 3 completed
Sat Mar  8 17:00:53 2025: BS 1 completed
Sat Mar  8 17:00:58 2025: BS 2 completed
Sat Mar  8 17:01:03 2025: BS 3 completed
Sat Mar  8 17:01:12 2025: BS 1 completed
Sat Mar  8 17:01:17 2025: BS 2 completed
Sat Mar  8 17:01:22 2025: BS 3 completed
Sat Mar  8 17:01:31 2025: BS 1 completed
Sat Mar  8 17:01:36 2025: BS 2 completed
Sat Mar  8 17:01:41 2025: BS 3 completed
Sat Mar  8 17:01:51 2025: BS 1 completed
Sat Mar  8 17:01:55 2025: BS 2 completed
Sat Mar  8 17:02:00 2025: BS 3 completed
Sat Mar  8 17:02:10 2025: BS 1 completed
Sat Mar  8 17:02:14 2025: BS 2 completed
Sat Mar  8 17:02:19 2025: BS 3 completed
Sat Mar  8 17:02:29 2025: BS 1 completed
Sat Mar  8 17:02:34 2025: BS 2 completed
Sat Mar  8 17:02:38 2025: BS 3 completed
Sat Mar  8 17:02:48 2025: BS 1 completed
Sat Mar  8 17:02:53 2025: BS 2 completed
Sat Mar  8 17:02:58 2025: BS 3 completed
Sat Mar  8 17:03:07 2025: BS 1 completed
Sat Mar  8 17:03:12 2025: BS 2 completed
Sat Mar  8 17:03:17 2025: BS 3 completed
Sat Mar  8 17:03:26 2025: BS 1 completed
Sat Mar  8 17:03:31 2025: BS 2 completed
Sat Mar  8 17:03:36 2025: BS 3 completed
Sat Mar  8 17:03:45 2025: BS 1 completed
Sat Mar  8 17:03:50 2025: BS 2 completed
Sat Mar  8 17:03:55 2025: BS 3 completed
Sat Mar  8 17:04:04 2025: BS 1 completed
Sat Mar  8 17:04:09 2025: BS 2 completed
Sat Mar  8 17:04:14 2025: BS 3 completed
Sat Mar  8 17:04:24 2025: BS 1 completed
Sat Mar  8 17:04:28 2025: BS 2 completed
Sat Mar  8 17:04:33 2025: BS 3 completed
Sat Mar  8 17:04:43 2025: BS 1 completed
Sat Mar  8 17:04:47 2025: BS 2 completed
Sat Mar  8 17:04:52 2025: BS 3 completed
Sat Mar  8 17:05:02 2025: BS 1 completed
Sat Mar  8 17:05:07 2025: BS 2 completed
Sat Mar  8 17:05:11 2025: BS 3 completed
Sat Mar  8 17:05:21 2025: BS 1 completed
Sat Mar  8 17:05:26 2025: BS 2 completed
Sat Mar  8 17:05:31 2025: BS 3 completed
Sat Mar  8 17:05:40 2025: BS 1 completed
Sat Mar  8 17:05:45 2025: BS 2 completed
Sat Mar  8 17:05:50 2025: BS 3 completed
Sat Mar  8 17:05:59 2025: BS 1 completed
Sat Mar  8 17:06:04 2025: BS 2 completed
Sat Mar  8 17:06:09 2025: BS 3 completed
Sat Mar  8 17:06:18 2025: BS 1 completed
Sat Mar  8 17:06:23 2025: BS 2 completed
Sat Mar  8 17:06:28 2025: BS 3 completed
Sat Mar  8 17:06:37 2025: BS 1 completed
Sat Mar  8 17:06:42 2025: BS 2 completed
Sat Mar  8 17:06:47 2025: BS 3 completed
Sat Mar  8 17:06:57 2025: BS 1 completed
Sat Mar  8 17:07:01 2025: BS 2 completed
Sat Mar  8 17:07:06 2025: BS 3 completed
Sat Mar  8 17:07:16 2025: BS 1 completed
Sat Mar  8 17:07:20 2025: BS 2 completed
Sat Mar  8 17:07:25 2025: BS 3 completed
Sat Mar  8 17:07:35 2025: BS 1 completed
Sat Mar  8 17:07:40 2025: BS 2 completed
Sat Mar  8 17:07:44 2025: BS 3 completed
Sat Mar  8 17:07:54 2025: BS 1 completed
Sat Mar  8 17:07:59 2025: BS 2 completed
Sat Mar  8 17:08:04 2025: BS 3 completed
Sat Mar  8 17:08:13 2025: BS 1 completed
Sat Mar  8 17:08:18 2025: BS 2 completed
Sat Mar  8 17:08:23 2025: BS 3 completed
Sat Mar  8 17:08:32 2025: BS 1 completed
Sat Mar  8 17:08:37 2025: BS 2 completed
Sat Mar  8 17:08:42 2025: BS 3 completed
Sat Mar  8 17:08:51 2025: BS 1 completed
Sat Mar  8 17:08:56 2025: BS 2 completed
Sat Mar  8 17:09:01 2025: BS 3 completed
Sat Mar  8 17:09:10 2025: BS 1 completed
Sat Mar  8 17:09:15 2025: BS 2 completed
Sat Mar  8 17:09:20 2025: BS 3 completed
Sat Mar  8 17:09:30 2025: BS 1 completed
Sat Mar  8 17:09:34 2025: BS 2 completed
Sat Mar  8 17:09:39 2025: BS 3 completed
Sat Mar  8 17:09:49 2025: BS 1 completed
Sat Mar  8 17:09:54 2025: BS 2 completed
Sat Mar  8 17:09:58 2025: BS 3 completed
Sat Mar  8 17:10:08 2025: BS 1 completed
Sat Mar  8 17:10:13 2025: BS 2 completed
Sat Mar  8 17:10:17 2025: BS 3 completed
Sat Mar  8 17:10:27 2025: BS 1 completed
Sat Mar  8 17:10:32 2025: BS 2 completed
Sat Mar  8 17:10:37 2025: BS 3 completed
Sat Mar  8 17:10:46 2025: BS 1 completed
Sat Mar  8 17:10:51 2025: BS 2 completed
Sat Mar  8 17:10:56 2025: BS 3 completed
Sat Mar  8 17:11:05 2025: BS 1 completed
Sat Mar  8 17:11:10 2025: BS 2 completed
Sat Mar  8 17:11:15 2025: BS 3 completed
Sat Mar  8 17:11:24 2025: BS 1 completed
Sat Mar  8 17:11:29 2025: BS 2 completed
Sat Mar  8 17:11:34 2025: BS 3 completed
Sat Mar  8 17:11:44 2025: BS 1 completed
Sat Mar  8 17:11:48 2025: BS 2 completed
Sat Mar  8 17:11:53 2025: BS 3 completed
Sat Mar  8 17:12:03 2025: BS 1 completed
Sat Mar  8 17:12:07 2025: BS 2 completed
Sat Mar  8 17:12:12 2025: BS 3 completed
Sat Mar  8 17:12:22 2025: BS 1 completed
Sat Mar  8 17:12:27 2025: BS 2 completed
Sat Mar  8 17:12:31 2025: BS 3 completed
Sat Mar  8 17:12:41 2025: BS 1 completed
Sat Mar  8 17:12:46 2025: BS 2 completed
Sat Mar  8 17:12:50 2025: BS 3 completed
Sat Mar  8 17:13:00 2025: BS 1 completed
Sat Mar  8 17:13:05 2025: BS 2 completed
Sat Mar  8 17:13:10 2025: BS 3 completed
Sat Mar  8 17:13:19 2025: BS 1 completed
Sat Mar  8 17:13:24 2025: BS 2 completed
Sat Mar  8 17:13:29 2025: BS 3 completed
Sat Mar  8 17:13:38 2025: BS 1 completed
Sat Mar  8 17:13:43 2025: BS 2 completed
Sat Mar  8 17:13:48 2025: BS 3 completed
Sat Mar  8 17:13:57 2025: BS 1 completed
Sat Mar  8 17:14:02 2025: BS 2 completed
Sat Mar  8 17:14:07 2025: BS 3 completed
Sat Mar  8 17:14:17 2025: BS 1 completed
Sat Mar  8 17:14:21 2025: BS 2 completed
Sat Mar  8 17:14:26 2025: BS 3 completed
Sat Mar  8 17:14:36 2025: BS 1 completed
Sat Mar  8 17:14:41 2025: BS 2 completed
Sat Mar  8 17:14:45 2025: BS 3 completed
Sat Mar  8 17:14:55 2025: BS 1 completed
Sat Mar  8 17:15:00 2025: BS 2 completed
Sat Mar  8 17:15:04 2025: BS 3 completed
Sat Mar  8 17:15:14 2025: BS 1 completed
Sat Mar  8 17:15:19 2025: BS 2 completed
Sat Mar  8 17:15:24 2025: BS 3 completed
Sat Mar  8 17:15:33 2025: BS 1 completed
Sat Mar  8 17:15:38 2025: BS 2 completed
Sat Mar  8 17:15:43 2025: BS 3 completed
Sat Mar  8 17:15:52 2025: BS 1 completed
Sat Mar  8 17:15:57 2025: BS 2 completed
Sat Mar  8 17:16:02 2025: BS 3 completed
Sat Mar  8 17:16:11 2025: BS 1 completed
Sat Mar  8 17:16:16 2025: BS 2 completed
Sat Mar  8 17:16:21 2025: BS 3 completed
Sat Mar  8 17:16:31 2025: BS 1 completed
Sat Mar  8 17:16:35 2025: BS 2 completed
Sat Mar  8 17:16:40 2025: BS 3 completed
Sat Mar  8 17:16:50 2025: BS 1 completed
Sat Mar  8 17:16:54 2025: BS 2 completed
Sat Mar  8 17:16:59 2025: BS 3 completed
Sat Mar  8 17:17:09 2025: BS 1 completed
Sat Mar  8 17:17:14 2025: BS 2 completed
Sat Mar  8 17:17:18 2025: BS 3 completed
Sat Mar  8 17:17:28 2025: BS 1 completed
Sat Mar  8 17:17:33 2025: BS 2 completed
Sat Mar  8 17:17:38 2025: BS 3 completed
Sat Mar  8 17:17:47 2025: BS 1 completed
Sat Mar  8 17:17:52 2025: BS 2 completed
Sat Mar  8 17:17:57 2025: BS 3 completed
Sat Mar  8 17:18:06 2025: BS 1 completed
Sat Mar  8 17:18:11 2025: BS 2 completed
Sat Mar  8 17:18:16 2025: BS 3 completed
Sat Mar  8 17:18:25 2025: BS 1 completed
Sat Mar  8 17:18:30 2025: BS 2 completed
Sat Mar  8 17:18:35 2025: BS 3 completed
Sat Mar  8 17:18:44 2025: BS 1 completed
Sat Mar  8 17:18:49 2025: BS 2 completed
Sat Mar  8 17:18:54 2025: BS 3 completed
Sat Mar  8 17:19:04 2025: BS 1 completed
Sat Mar  8 17:19:08 2025: BS 2 completed
Sat Mar  8 17:19:13 2025: BS 3 completed
Sat Mar  8 17:19:23 2025: BS 1 completed
Sat Mar  8 17:19:28 2025: BS 2 completed
Sat Mar  8 17:19:32 2025: BS 3 completed
Sat Mar  8 17:19:42 2025: BS 1 completed
Sat Mar  8 17:19:47 2025: BS 2 completed
Sat Mar  8 17:19:51 2025: BS 3 completed
Sat Mar  8 17:20:01 2025: BS 1 completed
Sat Mar  8 17:20:06 2025: BS 2 completed
Sat Mar  8 17:20:11 2025: BS 3 completed
Sat Mar  8 17:20:20 2025: BS 1 completed
Sat Mar  8 17:20:25 2025: BS 2 completed
Sat Mar  8 17:20:30 2025: BS 3 completed
Sat Mar  8 17:20:39 2025: BS 1 completed
Sat Mar  8 17:20:44 2025: BS 2 completed
Sat Mar  8 17:20:49 2025: BS 3 completed
Sat Mar  8 17:20:58 2025: BS 1 completed
Sat Mar  8 17:21:03 2025: BS 2 completed
Sat Mar  8 17:21:08 2025: BS 3 completed
Sat Mar  8 17:21:18 2025: BS 1 completed
Sat Mar  8 17:21:22 2025: BS 2 completed
Sat Mar  8 17:21:27 2025: BS 3 completed
Sat Mar  8 17:21:37 2025: BS 1 completed
Sat Mar  8 17:21:42 2025: BS 2 completed
Sat Mar  8 17:21:46 2025: BS 3 completed
Sat Mar  8 17:21:56 2025: BS 1 completed
Sat Mar  8 17:22:01 2025: BS 2 completed
Sat Mar  8 17:22:05 2025: BS 3 completed
Sat Mar  8 17:22:15 2025: BS 1 completed
Sat Mar  8 17:22:20 2025: BS 2 completed
Sat Mar  8 17:22:25 2025: BS 3 completed
Sat Mar  8 17:22:34 2025: BS 1 completed
Sat Mar  8 17:22:39 2025: BS 2 completed
Sat Mar  8 17:22:44 2025: BS 3 completed
Sat Mar  8 17:22:53 2025: BS 1 completed
Sat Mar  8 17:22:58 2025: BS 2 completed
Sat Mar  8 17:23:03 2025: BS 3 completed
Sat Mar  8 17:23:12 2025: BS 1 completed
Sat Mar  8 17:23:17 2025: BS 2 completed
Sat Mar  8 17:23:22 2025: BS 3 completed
Sat Mar  8 17:23:32 2025: BS 1 completed
Sat Mar  8 17:23:36 2025: BS 2 completed
Sat Mar  8 17:23:41 2025: BS 3 completed
Sat Mar  8 17:23:51 2025: BS 1 completed
Sat Mar  8 17:23:56 2025: BS 2 completed
Sat Mar  8 17:24:00 2025: BS 3 completed
Sat Mar  8 17:24:10 2025: BS 1 completed
Sat Mar  8 17:24:15 2025: BS 2 completed
Sat Mar  8 17:24:19 2025: BS 3 completed
Sat Mar  8 17:24:29 2025: BS 1 completed
Sat Mar  8 17:24:34 2025: BS 2 completed
Sat Mar  8 17:24:39 2025: BS 3 completed
Sat Mar  8 17:24:48 2025: BS 1 completed
Sat Mar  8 17:24:53 2025: BS 2 completed
Sat Mar  8 17:24:58 2025: BS 3 completed
Sat Mar  8 17:25:07 2025: BS 1 completed
Sat Mar  8 17:25:12 2025: BS 2 completed
Sat Mar  8 17:25:17 2025: BS 3 completed
Sat Mar  8 17:25:26 2025: BS 1 completed
Sat Mar  8 17:25:31 2025: BS 2 completed
Sat Mar  8 17:25:36 2025: BS 3 completed
Sat Mar  8 17:25:46 2025: BS 1 completed
Sat Mar  8 17:25:50 2025: BS 2 completed
Sat Mar  8 17:25:55 2025: BS 3 completed
Sat Mar  8 17:26:05 2025: BS 1 completed
Sat Mar  8 17:26:10 2025: BS 2 completed
Sat Mar  8 17:26:14 2025: BS 3 completed
Sat Mar  8 17:26:24 2025: BS 1 completed
Sat Mar  8 17:26:29 2025: BS 2 completed
Sat Mar  8 17:26:33 2025: BS 3 completed
Sat Mar  8 17:26:43 2025: BS 1 completed
Sat Mar  8 17:26:48 2025: BS 2 completed
Sat Mar  8 17:26:53 2025: BS 3 completed
Sat Mar  8 17:27:02 2025: BS 1 completed
Sat Mar  8 17:27:07 2025: BS 2 completed
Sat Mar  8 17:27:12 2025: BS 3 completed
Sat Mar  8 17:27:21 2025: BS 1 completed
Sat Mar  8 17:27:26 2025: BS 2 completed
Sat Mar  8 17:27:31 2025: BS 3 completed
Sat Mar  8 17:27:41 2025: BS 1 completed
Sat Mar  8 17:27:45 2025: BS 2 completed
Sat Mar  8 17:27:50 2025: BS 3 completed
Sat Mar  8 17:28:00 2025: BS 1 completed
Sat Mar  8 17:28:04 2025: BS 2 completed
Sat Mar  8 17:28:09 2025: BS 3 completed
Sat Mar  8 17:28:19 2025: BS 1 completed
Sat Mar  8 17:28:24 2025: BS 2 completed
Sat Mar  8 17:28:28 2025: BS 3 completed
Sat Mar  8 17:28:38 2025: BS 1 completed
Sat Mar  8 17:28:43 2025: BS 2 completed
Sat Mar  8 17:28:48 2025: BS 3 completed
Sat Mar  8 17:28:57 2025: BS 1 completed
Sat Mar  8 17:29:02 2025: BS 2 completed
Sat Mar  8 17:29:07 2025: BS 3 completed
Sat Mar  8 17:29:16 2025: BS 1 completed
Sat Mar  8 17:29:21 2025: BS 2 completed
Sat Mar  8 17:29:26 2025: BS 3 completed
Sat Mar  8 17:29:35 2025: BS 1 completed
Sat Mar  8 17:29:40 2025: BS 2 completed
Sat Mar  8 17:29:45 2025: BS 3 completed
Sat Mar  8 17:29:55 2025: BS 1 completed
Sat Mar  8 17:29:59 2025: BS 2 completed
Sat Mar  8 17:30:04 2025: BS 3 completed
Sat Mar  8 17:30:14 2025: BS 1 completed
Sat Mar  8 17:30:18 2025: BS 2 completed
Sat Mar  8 17:30:23 2025: BS 3 completed
Sat Mar  8 17:30:33 2025: BS 1 completed
Sat Mar  8 17:30:38 2025: BS 2 completed
Sat Mar  8 17:30:42 2025: BS 3 completed
Sat Mar  8 17:30:52 2025: BS 1 completed
Sat Mar  8 17:30:57 2025: BS 2 completed
Sat Mar  8 17:31:02 2025: BS 3 completed
Sat Mar  8 17:31:11 2025: BS 1 completed
Sat Mar  8 17:31:16 2025: BS 2 completed
Sat Mar  8 17:31:21 2025: BS 3 completed
Sat Mar  8 17:31:30 2025: BS 1 completed
Sat Mar  8 17:31:35 2025: BS 2 completed
Sat Mar  8 17:31:40 2025: BS 3 completed
Sat Mar  8 17:31:49 2025: BS 1 completed
Sat Mar  8 17:31:54 2025: BS 2 completed
Sat Mar  8 17:31:59 2025: BS 3 completed
Sat Mar  8 17:32:09 2025: BS 1 completed
Sat Mar  8 17:32:13 2025: BS 2 completed
Sat Mar  8 17:32:18 2025: BS 3 completed
Sat Mar  8 17:32:28 2025: BS 1 completed
Sat Mar  8 17:32:33 2025: BS 2 completed
Sat Mar  8 17:32:37 2025: BS 3 completed
Sat Mar  8 17:32:47 2025: BS 1 completed
Sat Mar  8 17:32:52 2025: BS 2 completed
Sat Mar  8 17:32:56 2025: BS 3 completed
Sat Mar  8 17:33:06 2025: BS 1 completed
Sat Mar  8 17:33:11 2025: BS 2 completed
Sat Mar  8 17:33:16 2025: BS 3 completed
Sat Mar  8 17:33:25 2025: BS 1 completed
Sat Mar  8 17:33:30 2025: BS 2 completed
Sat Mar  8 17:33:35 2025: BS 3 completed
Sat Mar  8 17:33:44 2025: BS 1 completed
Sat Mar  8 17:33:49 2025: BS 2 completed
Sat Mar  8 17:33:54 2025: BS 3 completed
Sat Mar  8 17:34:04 2025: BS 1 completed
Sat Mar  8 17:34:08 2025: BS 2 completed
Sat Mar  8 17:34:13 2025: BS 3 completed
Sat Mar  8 17:34:23 2025: BS 1 completed
Sat Mar  8 17:34:27 2025: BS 2 completed
Sat Mar  8 17:34:32 2025: BS 3 completed
Sat Mar  8 17:34:42 2025: BS 1 completed
Sat Mar  8 17:34:47 2025: BS 2 completed
Sat Mar  8 17:34:51 2025: BS 3 completed
Sat Mar  8 17:35:01 2025: BS 1 completed
Sat Mar  8 17:35:06 2025: BS 2 completed
Sat Mar  8 17:35:11 2025: BS 3 completed
Sat Mar  8 17:35:20 2025: BS 1 completed
Sat Mar  8 17:35:25 2025: BS 2 completed
Sat Mar  8 17:35:30 2025: BS 3 completed
Sat Mar  8 17:35:39 2025: BS 1 completed
Sat Mar  8 17:35:44 2025: BS 2 completed
Sat Mar  8 17:35:49 2025: BS 3 completed
Sat Mar  8 17:35:58 2025: BS 1 completed
Sat Mar  8 17:36:03 2025: BS 2 completed
Sat Mar  8 17:36:08 2025: BS 3 completed
Sat Mar  8 17:36:18 2025: BS 1 completed
Sat Mar  8 17:36:22 2025: BS 2 completed
Sat Mar  8 17:36:27 2025: BS 3 completed
Sat Mar  8 17:36:37 2025: BS 1 completed
Sat Mar  8 17:36:42 2025: BS 2 completed
Sat Mar  8 17:36:46 2025: BS 3 completed
Sat Mar  8 17:36:56 2025: BS 1 completed
Sat Mar  8 17:37:01 2025: BS 2 completed
Sat Mar  8 17:37:05 2025: BS 3 completed
Sat Mar  8 17:37:15 2025: BS 1 completed
Sat Mar  8 17:37:20 2025: BS 2 completed
Sat Mar  8 17:37:25 2025: BS 3 completed
Sat Mar  8 17:37:34 2025: BS 1 completed
Sat Mar  8 17:37:39 2025: BS 2 completed
Sat Mar  8 17:37:44 2025: BS 3 completed
Sat Mar  8 17:37:53 2025: BS 1 completed
Sat Mar  8 17:37:58 2025: BS 2 completed
Sat Mar  8 17:38:03 2025: BS 3 completed
Sat Mar  8 17:38:13 2025: BS 1 completed
Sat Mar  8 17:38:17 2025: BS 2 completed
Sat Mar  8 17:38:22 2025: BS 3 completed
Sat Mar  8 17:38:32 2025: BS 1 completed
Sat Mar  8 17:38:36 2025: BS 2 completed
Sat Mar  8 17:38:41 2025: BS 3 completed
Sat Mar  8 17:38:51 2025: BS 1 completed
Sat Mar  8 17:38:56 2025: BS 2 completed
Sat Mar  8 17:39:00 2025: BS 3 completed
Sat Mar  8 17:39:10 2025: BS 1 completed
Sat Mar  8 17:39:15 2025: BS 2 completed
Sat Mar  8 17:39:20 2025: BS 3 completed
Sat Mar  8 17:39:29 2025: BS 1 completed
Sat Mar  8 17:39:34 2025: BS 2 completed
Sat Mar  8 17:39:39 2025: BS 3 completed
Sat Mar  8 17:39:48 2025: BS 1 completed
Sat Mar  8 17:39:53 2025: BS 2 completed
Sat Mar  8 17:39:58 2025: BS 3 completed
Sat Mar  8 17:40:08 2025: BS 1 completed
Sat Mar  8 17:40:12 2025: BS 2 completed
Sat Mar  8 17:40:17 2025: BS 3 completed
Sat Mar  8 17:40:27 2025: BS 1 completed
Sat Mar  8 17:40:31 2025: BS 2 completed
Sat Mar  8 17:40:36 2025: BS 3 completed
Sat Mar  8 17:40:46 2025: BS 1 completed
Sat Mar  8 17:40:51 2025: BS 2 completed
Sat Mar  8 17:40:55 2025: BS 3 completed
Sat Mar  8 17:41:05 2025: BS 1 completed
Sat Mar  8 17:41:10 2025: BS 2 completed
Sat Mar  8 17:41:15 2025: BS 3 completed
Sat Mar  8 17:41:24 2025: BS 1 completed
Sat Mar  8 17:41:29 2025: BS 2 completed
Sat Mar  8 17:41:34 2025: BS 3 completed
Sat Mar  8 17:41:43 2025: BS 1 completed
Sat Mar  8 17:41:48 2025: BS 2 completed
Sat Mar  8 17:41:53 2025: BS 3 completed
Sat Mar  8 17:42:02 2025: BS 1 completed
Sat Mar  8 17:42:07 2025: BS 2 completed
Sat Mar  8 17:42:12 2025: BS 3 completed
Sat Mar  8 17:42:22 2025: BS 1 completed
Sat Mar  8 17:42:26 2025: BS 2 completed
Sat Mar  8 17:42:31 2025: BS 3 completed
Sat Mar  8 17:42:41 2025: BS 1 completed
Sat Mar  8 17:42:46 2025: BS 2 completed
Sat Mar  8 17:42:50 2025: BS 3 completed
Sat Mar  8 17:43:00 2025: BS 1 completed
Sat Mar  8 17:43:05 2025: BS 2 completed
Sat Mar  8 17:43:10 2025: BS 3 completed
Sat Mar  8 17:43:19 2025: BS 1 completed
Sat Mar  8 17:43:24 2025: BS 2 completed
Sat Mar  8 17:43:29 2025: BS 3 completed
Sat Mar  8 17:43:38 2025: BS 1 completed
Sat Mar  8 17:43:43 2025: BS 2 completed
Sat Mar  8 17:43:48 2025: BS 3 completed
Sat Mar  8 17:43:57 2025: BS 1 completed
Sat Mar  8 17:44:02 2025: BS 2 completed
Sat Mar  8 17:44:07 2025: BS 3 completed
Sat Mar  8 17:44:17 2025: BS 1 completed
Sat Mar  8 17:44:21 2025: BS 2 completed
Sat Mar  8 17:44:26 2025: BS 3 completed
Sat Mar  8 17:44:36 2025: BS 1 completed
Sat Mar  8 17:44:41 2025: BS 2 completed
Sat Mar  8 17:44:45 2025: BS 3 completed
Sat Mar  8 17:44:55 2025: BS 1 completed
Sat Mar  8 17:45:00 2025: BS 2 completed
Sat Mar  8 17:45:05 2025: BS 3 completed
Sat Mar  8 17:45:14 2025: BS 1 completed
Sat Mar  8 17:45:19 2025: BS 2 completed
Sat Mar  8 17:45:24 2025: BS 3 completed
Sat Mar  8 17:45:33 2025: BS 1 completed
Sat Mar  8 17:45:38 2025: BS 2 completed
Sat Mar  8 17:45:43 2025: BS 3 completed
Sat Mar  8 17:45:52 2025: BS 1 completed
Sat Mar  8 17:45:57 2025: BS 2 completed
Sat Mar  8 17:46:02 2025: BS 3 completed
Sat Mar  8 17:46:12 2025: BS 1 completed
Sat Mar  8 17:46:16 2025: BS 2 completed
Sat Mar  8 17:46:21 2025: BS 3 completed
Sat Mar  8 17:46:31 2025: BS 1 completed
Sat Mar  8 17:46:36 2025: BS 2 completed
Sat Mar  8 17:46:40 2025: BS 3 completed
Sat Mar  8 17:46:50 2025: BS 1 completed
Sat Mar  8 17:46:55 2025: BS 2 completed
Sat Mar  8 17:47:00 2025: BS 3 completed
Sat Mar  8 17:47:09 2025: BS 1 completed
Sat Mar  8 17:47:14 2025: BS 2 completed
Sat Mar  8 17:47:19 2025: BS 3 completed
Sat Mar  8 17:47:28 2025: BS 1 completed
Sat Mar  8 17:47:33 2025: BS 2 completed
Sat Mar  8 17:47:38 2025: BS 3 completed
Sat Mar  8 17:47:47 2025: BS 1 completed
Sat Mar  8 17:47:52 2025: BS 2 completed
Sat Mar  8 17:47:57 2025: BS 3 completed
Sat Mar  8 17:48:07 2025: BS 1 completed
Sat Mar  8 17:48:11 2025: BS 2 completed
Sat Mar  8 17:48:16 2025: BS 3 completed
Sat Mar  8 17:48:26 2025: BS 1 completed
Sat Mar  8 17:48:31 2025: BS 2 completed
Sat Mar  8 17:48:35 2025: BS 3 completed
Sat Mar  8 17:48:45 2025: BS 1 completed
Sat Mar  8 17:48:50 2025: BS 2 completed
Sat Mar  8 17:48:55 2025: BS 3 completed
Sat Mar  8 17:49:04 2025: BS 1 completed
Sat Mar  8 17:49:09 2025: BS 2 completed
Sat Mar  8 17:49:14 2025: BS 3 completed
Sat Mar  8 17:49:23 2025: BS 1 completed
Sat Mar  8 17:49:28 2025: BS 2 completed
Sat Mar  8 17:49:33 2025: BS 3 completed
Sat Mar  8 17:49:42 2025: BS 1 completed
Sat Mar  8 17:49:47 2025: BS 2 completed
Sat Mar  8 17:49:52 2025: BS 3 completed
Sat Mar  8 17:50:02 2025: BS 1 completed
Sat Mar  8 17:50:06 2025: BS 2 completed
Sat Mar  8 17:50:11 2025: BS 3 completed
Sat Mar  8 17:50:21 2025: BS 1 completed
Sat Mar  8 17:50:26 2025: BS 2 completed
Sat Mar  8 17:50:30 2025: BS 3 completed
Sat Mar  8 17:50:40 2025: BS 1 completed
Sat Mar  8 17:50:45 2025: BS 2 completed
Sat Mar  8 17:50:50 2025: BS 3 completed
Sat Mar  8 17:50:59 2025: BS 1 completed
Sat Mar  8 17:51:04 2025: BS 2 completed
Sat Mar  8 17:51:09 2025: BS 3 completed
Sat Mar  8 17:51:18 2025: BS 1 completed
Sat Mar  8 17:51:23 2025: BS 2 completed
Sat Mar  8 17:51:28 2025: BS 3 completed
Sat Mar  8 17:51:37 2025: BS 1 completed
Sat Mar  8 17:51:42 2025: BS 2 completed
Sat Mar  8 17:51:47 2025: BS 3 completed
Sat Mar  8 17:51:57 2025: BS 1 completed
Sat Mar  8 17:52:01 2025: BS 2 completed
Sat Mar  8 17:52:06 2025: BS 3 completed
Sat Mar  8 17:52:16 2025: BS 1 completed
Sat Mar  8 17:52:21 2025: BS 2 completed
Sat Mar  8 17:52:25 2025: BS 3 completed
Sat Mar  8 17:52:35 2025: BS 1 completed
Sat Mar  8 17:52:40 2025: BS 2 completed
Sat Mar  8 17:52:45 2025: BS 3 completed
Sat Mar  8 17:52:54 2025: BS 1 completed
Sat Mar  8 17:52:59 2025: BS 2 completed
Sat Mar  8 17:53:04 2025: BS 3 completed
Sat Mar  8 17:53:13 2025: BS 1 completed
Sat Mar  8 17:53:18 2025: BS 2 completed
Sat Mar  8 17:53:23 2025: BS 3 completed
Sat Mar  8 17:53:33 2025: BS 1 completed
Sat Mar  8 17:53:37 2025: BS 2 completed
Sat Mar  8 17:53:42 2025: BS 3 completed
Sat Mar  8 17:53:52 2025: BS 1 completed
Sat Mar  8 17:53:56 2025: BS 2 completed
Sat Mar  8 17:54:01 2025: BS 3 completed
Sat Mar  8 17:54:11 2025: BS 1 completed
Sat Mar  8 17:54:16 2025: BS 2 completed
Sat Mar  8 17:54:20 2025: BS 3 completed
Sat Mar  8 17:54:30 2025: BS 1 completed
Sat Mar  8 17:54:35 2025: BS 2 completed
Sat Mar  8 17:54:40 2025: BS 3 completed
Sat Mar  8 17:54:49 2025: BS 1 completed
Sat Mar  8 17:54:54 2025: BS 2 completed
Sat Mar  8 17:54:59 2025: BS 3 completed
Sat Mar  8 17:55:08 2025: BS 1 completed
Sat Mar  8 17:55:13 2025: BS 2 completed
Sat Mar  8 17:55:18 2025: BS 3 completed
Sat Mar  8 17:55:28 2025: BS 1 completed
Sat Mar  8 17:55:32 2025: BS 2 completed
Sat Mar  8 17:55:37 2025: BS 3 completed
Sat Mar  8 17:55:47 2025: BS 1 completed
Sat Mar  8 17:55:52 2025: BS 2 completed
Sat Mar  8 17:55:56 2025: BS 3 completed
Sat Mar  8 17:56:06 2025: BS 1 completed
Sat Mar  8 17:56:11 2025: BS 2 completed
Sat Mar  8 17:56:15 2025: BS 3 completed
Sat Mar  8 17:56:25 2025: BS 1 completed
Sat Mar  8 17:56:30 2025: BS 2 completed
Sat Mar  8 17:56:35 2025: BS 3 completed
Sat Mar  8 17:56:44 2025: BS 1 completed
Sat Mar  8 17:56:49 2025: BS 2 completed
Sat Mar  8 17:56:54 2025: BS 3 completed
Sat Mar  8 17:57:03 2025: BS 1 completed
Sat Mar  8 17:57:08 2025: BS 2 completed
Sat Mar  8 17:57:13 2025: BS 3 completed
Sat Mar  8 17:57:23 2025: BS 1 completed
Sat Mar  8 17:57:27 2025: BS 2 completed
Sat Mar  8 17:57:32 2025: BS 3 completed
Sat Mar  8 17:57:42 2025: BS 1 completed
Sat Mar  8 17:57:47 2025: BS 2 completed
Sat Mar  8 17:57:51 2025: BS 3 completed
Sat Mar  8 17:58:01 2025: BS 1 completed
Sat Mar  8 17:58:06 2025: BS 2 completed
Sat Mar  8 17:58:11 2025: BS 3 completed
Sat Mar  8 17:58:20 2025: BS 1 completed
Sat Mar  8 17:58:25 2025: BS 2 completed
Sat Mar  8 17:58:30 2025: BS 3 completed
Sat Mar  8 17:58:39 2025: BS 1 completed
Sat Mar  8 17:58:44 2025: BS 2 completed
Sat Mar  8 17:58:49 2025: BS 3 completed
Sat Mar  8 17:58:58 2025: BS 1 completed
Sat Mar  8 17:59:03 2025: BS 2 completed
Sat Mar  8 17:59:08 2025: BS 3 completed
Sat Mar  8 17:59:18 2025: BS 1 completed
Sat Mar  8 17:59:22 2025: BS 2 completed
Sat Mar  8 17:59:27 2025: BS 3 completed
Sat Mar  8 17:59:37 2025: BS 1 completed
Sat Mar  8 17:59:42 2025: BS 2 completed
Sat Mar  8 17:59:46 2025: BS 3 completed
Sat Mar  8 17:59:56 2025: BS 1 completed
Sat Mar  8 18:00:01 2025: BS 2 completed
Sat Mar  8 18:00:06 2025: BS 3 completed
Sat Mar  8 18:00:15 2025: BS 1 completed
Sat Mar  8 18:00:20 2025: BS 2 completed
Sat Mar  8 18:00:25 2025: BS 3 completed
Sat Mar  8 18:00:34 2025: BS 1 completed
Sat Mar  8 18:00:39 2025: BS 2 completed
Sat Mar  8 18:00:44 2025: BS 3 completed
Sat Mar  8 18:00:54 2025: BS 1 completed
Sat Mar  8 18:00:58 2025: BS 2 completed
Sat Mar  8 18:01:03 2025: BS 3 completed
Sat Mar  8 18:01:13 2025: BS 1 completed
Sat Mar  8 18:01:18 2025: BS 2 completed
Sat Mar  8 18:01:22 2025: BS 3 completed
Sat Mar  8 18:01:32 2025: BS 1 completed
Sat Mar  8 18:01:37 2025: BS 2 completed
Sat Mar  8 18:01:42 2025: BS 3 completed
Sat Mar  8 18:01:51 2025: BS 1 completed
Sat Mar  8 18:01:56 2025: BS 2 completed
Sat Mar  8 18:02:01 2025: BS 3 completed
Sat Mar  8 18:02:10 2025: BS 1 completed
Sat Mar  8 18:02:15 2025: BS 2 completed
Sat Mar  8 18:02:20 2025: BS 3 completed
Sat Mar  8 18:02:29 2025: BS 1 completed
Sat Mar  8 18:02:34 2025: BS 2 completed
Sat Mar  8 18:02:39 2025: BS 3 completed
Sat Mar  8 18:02:49 2025: BS 1 completed
Sat Mar  8 18:02:53 2025: BS 2 completed
Sat Mar  8 18:02:58 2025: BS 3 completed
Sat Mar  8 18:03:08 2025: BS 1 completed
Sat Mar  8 18:03:13 2025: BS 2 completed
Sat Mar  8 18:03:17 2025: BS 3 completed
Sat Mar  8 18:03:27 2025: BS 1 completed
Sat Mar  8 18:03:32 2025: BS 2 completed
Sat Mar  8 18:03:37 2025: BS 3 completed
Sat Mar  8 18:03:46 2025: BS 1 completed
Sat Mar  8 18:03:51 2025: BS 2 completed
Sat Mar  8 18:03:56 2025: BS 3 completed
Sat Mar  8 18:04:05 2025: BS 1 completed
Sat Mar  8 18:04:10 2025: BS 2 completed
Sat Mar  8 18:04:15 2025: BS 3 completed
Sat Mar  8 18:04:25 2025: BS 1 completed
Sat Mar  8 18:04:29 2025: BS 2 completed
Sat Mar  8 18:04:34 2025: BS 3 completed
Sat Mar  8 18:04:44 2025: BS 1 completed
Sat Mar  8 18:04:49 2025: BS 2 completed
Sat Mar  8 18:04:53 2025: BS 3 completed
Sat Mar  8 18:05:03 2025: BS 1 completed
Sat Mar  8 18:05:08 2025: BS 2 completed
Sat Mar  8 18:05:13 2025: BS 3 completed
Sat Mar  8 18:05:22 2025: BS 1 completed
Sat Mar  8 18:05:27 2025: BS 2 completed
Sat Mar  8 18:05:32 2025: BS 3 completed
Sat Mar  8 18:05:41 2025: BS 1 completed
Sat Mar  8 18:05:46 2025: BS 2 completed
Sat Mar  8 18:05:51 2025: BS 3 completed
Sat Mar  8 18:06:01 2025: BS 1 completed
Sat Mar  8 18:06:05 2025: BS 2 completed
Sat Mar  8 18:06:10 2025: BS 3 completed
Sat Mar  8 18:06:20 2025: BS 1 completed
Sat Mar  8 18:06:24 2025: BS 2 completed
Sat Mar  8 18:06:29 2025: BS 3 completed
Sat Mar  8 18:06:39 2025: BS 1 completed
Sat Mar  8 18:06:44 2025: BS 2 completed
Sat Mar  8 18:06:48 2025: BS 3 completed
Sat Mar  8 18:06:58 2025: BS 1 completed
Sat Mar  8 18:07:03 2025: BS 2 completed
Sat Mar  8 18:07:08 2025: BS 3 completed
Sat Mar  8 18:07:17 2025: BS 1 completed
Sat Mar  8 18:07:22 2025: BS 2 completed
Sat Mar  8 18:07:27 2025: BS 3 completed
Sat Mar  8 18:07:36 2025: BS 1 completed
Sat Mar  8 18:07:41 2025: BS 2 completed
Sat Mar  8 18:07:46 2025: BS 3 completed
Sat Mar  8 18:07:56 2025: BS 1 completed
Sat Mar  8 18:08:00 2025: BS 2 completed
Sat Mar  8 18:08:05 2025: BS 3 completed
Sat Mar  8 18:08:15 2025: BS 1 completed
Sat Mar  8 18:08:20 2025: BS 2 completed
Sat Mar  8 18:08:24 2025: BS 3 completed
Sat Mar  8 18:08:34 2025: BS 1 completed
Sat Mar  8 18:08:39 2025: BS 2 completed
Sat Mar  8 18:08:44 2025: BS 3 completed
Sat Mar  8 18:08:53 2025: BS 1 completed
Sat Mar  8 18:08:58 2025: BS 2 completed
Sat Mar  8 18:09:03 2025: BS 3 completed
Sat Mar  8 18:09:12 2025: BS 1 completed
Sat Mar  8 18:09:17 2025: BS 2 completed
Sat Mar  8 18:09:22 2025: BS 3 completed
Sat Mar  8 18:09:32 2025: BS 1 completed
Sat Mar  8 18:09:36 2025: BS 2 completed
Sat Mar  8 18:09:41 2025: BS 3 completed
Sat Mar  8 18:09:51 2025: BS 1 completed
Sat Mar  8 18:09:56 2025: BS 2 completed
Sat Mar  8 18:10:00 2025: BS 3 completed
Sat Mar  8 18:10:10 2025: BS 1 completed
Sat Mar  8 18:10:15 2025: BS 2 completed
Sat Mar  8 18:10:20 2025: BS 3 completed
Sat Mar  8 18:10:29 2025: BS 1 completed
Sat Mar  8 18:10:34 2025: BS 2 completed
Sat Mar  8 18:10:39 2025: BS 3 completed
Sat Mar  8 18:10:48 2025: BS 1 completed
Sat Mar  8 18:10:53 2025: BS 2 completed
Sat Mar  8 18:10:58 2025: BS 3 completed
Sat Mar  8 18:11:08 2025: BS 1 completed
Sat Mar  8 18:11:12 2025: BS 2 completed
Sat Mar  8 18:11:17 2025: BS 3 completed
Sat Mar  8 18:11:27 2025: BS 1 completed
Sat Mar  8 18:11:32 2025: BS 2 completed
Sat Mar  8 18:11:36 2025: BS 3 completed
Sat Mar  8 18:11:46 2025: BS 1 completed
Sat Mar  8 18:11:51 2025: BS 2 completed
Sat Mar  8 18:11:56 2025: BS 3 completed
Sat Mar  8 18:12:05 2025: BS 1 completed
Sat Mar  8 18:12:10 2025: BS 2 completed
Sat Mar  8 18:12:15 2025: BS 3 completed
Sat Mar  8 18:12:24 2025: BS 1 completed
Sat Mar  8 18:12:29 2025: BS 2 completed
Sat Mar  8 18:12:34 2025: BS 3 completed
Sat Mar  8 18:12:43 2025: BS 1 completed
Sat Mar  8 18:12:48 2025: BS 2 completed
Sat Mar  8 18:12:53 2025: BS 3 completed
Sat Mar  8 18:13:03 2025: BS 1 completed
Sat Mar  8 18:13:07 2025: BS 2 completed
Sat Mar  8 18:13:12 2025: BS 3 completed
Sat Mar  8 18:13:22 2025: BS 1 completed
Sat Mar  8 18:13:27 2025: BS 2 completed
Sat Mar  8 18:13:31 2025: BS 3 completed
Sat Mar  8 18:13:41 2025: BS 1 completed
Sat Mar  8 18:13:46 2025: BS 2 completed
Sat Mar  8 18:13:51 2025: BS 3 completed
Sat Mar  8 18:14:00 2025: BS 1 completed
Sat Mar  8 18:14:05 2025: BS 2 completed
Sat Mar  8 18:14:10 2025: BS 3 completed
Sat Mar  8 18:14:19 2025: BS 1 completed
Sat Mar  8 18:14:24 2025: BS 2 completed
Sat Mar  8 18:14:29 2025: BS 3 completed
Sat Mar  8 18:14:39 2025: BS 1 completed
Sat Mar  8 18:14:43 2025: BS 2 completed
Sat Mar  8 18:14:48 2025: BS 3 completed
Sat Mar  8 18:14:58 2025: BS 1 completed
Sat Mar  8 18:15:03 2025: BS 2 completed
Sat Mar  8 18:15:07 2025: BS 3 completed
Sat Mar  8 18:15:17 2025: BS 1 completed
Sat Mar  8 18:15:22 2025: BS 2 completed
Sat Mar  8 18:15:27 2025: BS 3 completed
Sat Mar  8 18:15:36 2025: BS 1 completed
Sat Mar  8 18:15:41 2025: BS 2 completed
Sat Mar  8 18:15:46 2025: BS 3 completed
Sat Mar  8 18:15:55 2025: BS 1 completed
Sat Mar  8 18:16:00 2025: BS 2 completed
Sat Mar  8 18:16:05 2025: BS 3 completed
Sat Mar  8 18:16:15 2025: BS 1 completed
Sat Mar  8 18:16:19 2025: BS 2 completed
Sat Mar  8 18:16:24 2025: BS 3 completed
Sat Mar  8 18:16:34 2025: BS 1 completed
Sat Mar  8 18:16:39 2025: BS 2 completed
Sat Mar  8 18:16:43 2025: BS 3 completed
Sat Mar  8 18:16:53 2025: BS 1 completed
Sat Mar  8 18:16:58 2025: BS 2 completed
Sat Mar  8 18:17:03 2025: BS 3 completed
Sat Mar  8 18:17:12 2025: BS 1 completed
Sat Mar  8 18:17:17 2025: BS 2 completed
Sat Mar  8 18:17:22 2025: BS 3 completed
Sat Mar  8 18:17:31 2025: BS 1 completed
Sat Mar  8 18:17:36 2025: BS 2 completed
Sat Mar  8 18:17:41 2025: BS 3 completed
Sat Mar  8 18:17:51 2025: BS 1 completed
Sat Mar  8 18:17:55 2025: BS 2 completed
Sat Mar  8 18:18:00 2025: BS 3 completed
Sat Mar  8 18:18:10 2025: BS 1 completed
Sat Mar  8 18:18:15 2025: BS 2 completed
Sat Mar  8 18:18:19 2025: BS 3 completed
Sat Mar  8 18:18:29 2025: BS 1 completed
Sat Mar  8 18:18:34 2025: BS 2 completed
Sat Mar  8 18:18:39 2025: BS 3 completed
Sat Mar  8 18:18:48 2025: BS 1 completed
Sat Mar  8 18:18:53 2025: BS 2 completed
Sat Mar  8 18:18:58 2025: BS 3 completed
Sat Mar  8 18:19:07 2025: BS 1 completed
Sat Mar  8 18:19:12 2025: BS 2 completed
Sat Mar  8 18:19:17 2025: BS 3 completed
Sat Mar  8 18:19:27 2025: BS 1 completed
Sat Mar  8 18:19:31 2025: BS 2 completed
Sat Mar  8 18:19:36 2025: BS 3 completed
Sat Mar  8 18:19:46 2025: BS 1 completed
Sat Mar  8 18:19:51 2025: BS 2 completed
Sat Mar  8 18:19:55 2025: BS 3 completed
Sat Mar  8 18:20:05 2025: BS 1 completed
Sat Mar  8 18:20:10 2025: BS 2 completed
Sat Mar  8 18:20:15 2025: BS 3 completed
Sat Mar  8 18:20:24 2025: BS 1 completed
Sat Mar  8 18:20:29 2025: BS 2 completed
Sat Mar  8 18:20:34 2025: BS 3 completed
Sat Mar  8 18:20:43 2025: BS 1 completed
Sat Mar  8 18:20:48 2025: BS 2 completed
Sat Mar  8 18:20:53 2025: BS 3 completed
Sat Mar  8 18:21:03 2025: BS 1 completed
Sat Mar  8 18:21:07 2025: BS 2 completed
Sat Mar  8 18:21:12 2025: BS 3 completed
Sat Mar  8 18:21:22 2025: BS 1 completed
Sat Mar  8 18:21:27 2025: BS 2 completed
Sat Mar  8 18:21:31 2025: BS 3 completed
Sat Mar  8 18:21:41 2025: BS 1 completed
Sat Mar  8 18:21:46 2025: BS 2 completed
Sat Mar  8 18:21:51 2025: BS 3 completed
Sat Mar  8 18:22:00 2025: BS 1 completed
Sat Mar  8 18:22:05 2025: BS 2 completed
Sat Mar  8 18:22:10 2025: BS 3 completed
Sat Mar  8 18:22:19 2025: BS 1 completed
Sat Mar  8 18:22:24 2025: BS 2 completed
Sat Mar  8 18:22:29 2025: BS 3 completed
Sat Mar  8 18:22:39 2025: BS 1 completed
Sat Mar  8 18:22:43 2025: BS 2 completed
Sat Mar  8 18:22:48 2025: BS 3 completed
Sat Mar  8 18:22:58 2025: BS 1 completed
Sat Mar  8 18:23:03 2025: BS 2 completed
Sat Mar  8 18:23:07 2025: BS 3 completed
Sat Mar  8 18:23:17 2025: BS 1 completed
Sat Mar  8 18:23:22 2025: BS 2 completed
Sat Mar  8 18:23:27 2025: BS 3 completed
Sat Mar  8 18:23:36 2025: BS 1 completed
Sat Mar  8 18:23:41 2025: BS 2 completed
Sat Mar  8 18:23:46 2025: BS 3 completed
Sat Mar  8 18:23:55 2025: BS 1 completed
Sat Mar  8 18:24:00 2025: BS 2 completed
Sat Mar  8 18:24:05 2025: BS 3 completed
Sat Mar  8 18:24:15 2025: BS 1 completed
Sat Mar  8 18:24:19 2025: BS 2 completed
Sat Mar  8 18:24:24 2025: BS 3 completed
Sat Mar  8 18:24:34 2025: BS 1 completed
Sat Mar  8 18:24:39 2025: BS 2 completed
Sat Mar  8 18:24:43 2025: BS 3 completed
Sat Mar  8 18:24:53 2025: BS 1 completed
Sat Mar  8 18:24:58 2025: BS 2 completed
Sat Mar  8 18:25:03 2025: BS 3 completed
Sat Mar  8 18:25:12 2025: BS 1 completed
Sat Mar  8 18:25:17 2025: BS 2 completed
Sat Mar  8 18:25:22 2025: BS 3 completed
Sat Mar  8 18:25:31 2025: BS 1 completed
Sat Mar  8 18:25:36 2025: BS 2 completed
Sat Mar  8 18:25:41 2025: BS 3 completed
Sat Mar  8 18:25:51 2025: BS 1 completed
Sat Mar  8 18:25:55 2025: BS 2 completed
Sat Mar  8 18:26:00 2025: BS 3 completed
Sat Mar  8 18:26:10 2025: BS 1 completed
Sat Mar  8 18:26:15 2025: BS 2 completed
Sat Mar  8 18:26:19 2025: BS 3 completed
Sat Mar  8 18:26:29 2025: BS 1 completed
Sat Mar  8 18:26:34 2025: BS 2 completed
Sat Mar  8 18:26:39 2025: BS 3 completed
Sat Mar  8 18:26:48 2025: BS 1 completed
Sat Mar  8 18:26:53 2025: BS 2 completed
Sat Mar  8 18:26:58 2025: BS 3 completed
Sat Mar  8 18:27:07 2025: BS 1 completed
Sat Mar  8 18:27:12 2025: BS 2 completed
Sat Mar  8 18:27:17 2025: BS 3 completed
Sat Mar  8 18:27:27 2025: BS 1 completed
Sat Mar  8 18:27:31 2025: BS 2 completed
Sat Mar  8 18:27:36 2025: BS 3 completed
Sat Mar  8 18:27:46 2025: BS 1 completed
Sat Mar  8 18:27:51 2025: BS 2 completed
Sat Mar  8 18:27:55 2025: BS 3 completed
Sat Mar  8 18:28:05 2025: BS 1 completed
Sat Mar  8 18:28:10 2025: BS 2 completed
Sat Mar  8 18:28:15 2025: BS 3 completed
Sat Mar  8 18:28:24 2025: BS 1 completed
Sat Mar  8 18:28:29 2025: BS 2 completed
Sat Mar  8 18:28:34 2025: BS 3 completed
Sat Mar  8 18:28:44 2025: BS 1 completed
Sat Mar  8 18:28:48 2025: BS 2 completed
Sat Mar  8 18:28:53 2025: BS 3 completed
Sat Mar  8 18:29:03 2025: BS 1 completed
Sat Mar  8 18:29:08 2025: BS 2 completed
Sat Mar  8 18:29:12 2025: BS 3 completed
Sat Mar  8 18:29:22 2025: BS 1 completed
Sat Mar  8 18:29:27 2025: BS 2 completed
Sat Mar  8 18:29:32 2025: BS 3 completed
Sat Mar  8 18:29:41 2025: BS 1 completed
Sat Mar  8 18:29:46 2025: BS 2 completed
Sat Mar  8 18:29:51 2025: BS 3 completed
Sat Mar  8 18:30:00 2025: BS 1 completed
Sat Mar  8 18:30:05 2025: BS 2 completed
Sat Mar  8 18:30:10 2025: BS 3 completed
Sat Mar  8 18:30:20 2025: BS 1 completed
Sat Mar  8 18:30:24 2025: BS 2 completed
Sat Mar  8 18:30:29 2025: BS 3 completed
Sat Mar  8 18:30:39 2025: BS 1 completed
Sat Mar  8 18:30:44 2025: BS 2 completed
Sat Mar  8 18:30:48 2025: BS 3 completed
Sat Mar  8 18:30:58 2025: BS 1 completed
Sat Mar  8 18:31:03 2025: BS 2 completed
Sat Mar  8 18:31:08 2025: BS 3 completed
Sat Mar  8 18:31:17 2025: BS 1 completed
Sat Mar  8 18:31:22 2025: BS 2 completed
Sat Mar  8 18:31:27 2025: BS 3 completed
Sat Mar  8 18:31:36 2025: BS 1 completed
Sat Mar  8 18:31:41 2025: BS 2 completed
Sat Mar  8 18:31:46 2025: BS 3 completed
Sat Mar  8 18:31:56 2025: BS 1 completed
Sat Mar  8 18:32:00 2025: BS 2 completed
Sat Mar  8 18:32:05 2025: BS 3 completed
Sat Mar  8 18:32:15 2025: BS 1 completed
Sat Mar  8 18:32:20 2025: BS 2 completed
Sat Mar  8 18:32:24 2025: BS 3 completed
Sat Mar  8 18:32:34 2025: BS 1 completed
Sat Mar  8 18:32:39 2025: BS 2 completed
Sat Mar  8 18:32:44 2025: BS 3 completed
Sat Mar  8 18:32:53 2025: BS 1 completed
Sat Mar  8 18:32:58 2025: BS 2 completed
Sat Mar  8 18:33:03 2025: BS 3 completed
Sat Mar  8 18:33:12 2025: BS 1 completed
Sat Mar  8 18:33:17 2025: BS 2 completed
Sat Mar  8 18:33:22 2025: BS 3 completed
Sat Mar  8 18:33:32 2025: BS 1 completed
Sat Mar  8 18:33:36 2025: BS 2 completed
Sat Mar  8 18:33:41 2025: BS 3 completed
Sat Mar  8 18:33:51 2025: BS 1 completed
Sat Mar  8 18:33:56 2025: BS 2 completed
Sat Mar  8 18:34:00 2025: BS 3 completed
Sat Mar  8 18:34:10 2025: BS 1 completed
Sat Mar  8 18:34:15 2025: BS 2 completed
Sat Mar  8 18:34:20 2025: BS 3 completed
Sat Mar  8 18:34:29 2025: BS 1 completed
Sat Mar  8 18:34:34 2025: BS 2 completed
Sat Mar  8 18:34:39 2025: BS 3 completed
Sat Mar  8 18:34:49 2025: BS 1 completed
Sat Mar  8 18:34:53 2025: BS 2 completed
Sat Mar  8 18:34:58 2025: BS 3 completed
Sat Mar  8 18:35:08 2025: BS 1 completed
Sat Mar  8 18:35:13 2025: BS 2 completed
Sat Mar  8 18:35:17 2025: BS 3 completed
Sat Mar  8 18:35:27 2025: BS 1 completed
Sat Mar  8 18:35:32 2025: BS 2 completed
Sat Mar  8 18:35:37 2025: BS 3 completed
Sat Mar  8 18:35:46 2025: BS 1 completed
Sat Mar  8 18:35:51 2025: BS 2 completed
Sat Mar  8 18:35:56 2025: BS 3 completed
Sat Mar  8 18:36:05 2025: BS 1 completed
Sat Mar  8 18:36:10 2025: BS 2 completed
Sat Mar  8 18:36:15 2025: BS 3 completed
Sat Mar  8 18:36:25 2025: BS 1 completed
Sat Mar  8 18:36:29 2025: BS 2 completed
Sat Mar  8 18:36:34 2025: BS 3 completed
Sat Mar  8 18:36:44 2025: BS 1 completed
Sat Mar  8 18:36:49 2025: BS 2 completed
Sat Mar  8 18:36:53 2025: BS 3 completed
Sat Mar  8 18:37:03 2025: BS 1 completed
Sat Mar  8 18:37:08 2025: BS 2 completed
Sat Mar  8 18:37:13 2025: BS 3 completed
Sat Mar  8 18:37:22 2025: BS 1 completed
Sat Mar  8 18:37:27 2025: BS 2 completed
Sat Mar  8 18:37:32 2025: BS 3 completed
Sat Mar  8 18:37:41 2025: BS 1 completed
Sat Mar  8 18:37:46 2025: BS 2 completed
Sat Mar  8 18:37:51 2025: BS 3 completed
Sat Mar  8 18:38:01 2025: BS 1 completed
Sat Mar  8 18:38:05 2025: BS 2 completed
Sat Mar  8 18:38:10 2025: BS 3 completed
Sat Mar  8 18:38:20 2025: BS 1 completed
Sat Mar  8 18:38:25 2025: BS 2 completed
Sat Mar  8 18:38:30 2025: BS 3 completed
Sat Mar  8 18:38:39 2025: BS 1 completed
Sat Mar  8 18:38:44 2025: BS 2 completed
Sat Mar  8 18:38:49 2025: BS 3 completed
Sat Mar  8 18:38:58 2025: BS 1 completed
Sat Mar  8 18:39:03 2025: BS 2 completed
Sat Mar  8 18:39:08 2025: BS 3 completed
Sat Mar  8 18:39:18 2025: BS 1 completed
Sat Mar  8 18:39:22 2025: BS 2 completed
Sat Mar  8 18:39:27 2025: BS 3 completed
Sat Mar  8 18:39:37 2025: BS 1 completed
Sat Mar  8 18:39:42 2025: BS 2 completed
Sat Mar  8 18:39:46 2025: BS 3 completed
Sat Mar  8 18:39:56 2025: BS 1 completed
Sat Mar  8 18:40:01 2025: BS 2 completed
Sat Mar  8 18:40:06 2025: BS 3 completed
Sat Mar  8 18:40:15 2025: BS 1 completed
Sat Mar  8 18:40:20 2025: BS 2 completed
Sat Mar  8 18:40:25 2025: BS 3 completed
Sat Mar  8 18:40:34 2025: BS 1 completed
Sat Mar  8 18:40:39 2025: BS 2 completed
Sat Mar  8 18:40:44 2025: BS 3 completed
Sat Mar  8 18:40:54 2025: BS 1 completed
Sat Mar  8 18:40:58 2025: BS 2 completed
Sat Mar  8 18:41:03 2025: BS 3 completed
Sat Mar  8 18:41:13 2025: BS 1 completed
Sat Mar  8 18:41:18 2025: BS 2 completed
Sat Mar  8 18:41:22 2025: BS 3 completed
Sat Mar  8 18:41:32 2025: BS 1 completed
Sat Mar  8 18:41:37 2025: BS 2 completed
Sat Mar  8 18:41:42 2025: BS 3 completed
Sat Mar  8 18:41:51 2025: BS 1 completed
Sat Mar  8 18:41:56 2025: BS 2 completed
Sat Mar  8 18:42:01 2025: BS 3 completed
Sat Mar  8 18:42:11 2025: BS 1 completed
Sat Mar  8 18:42:15 2025: BS 2 completed
Sat Mar  8 18:42:20 2025: BS 3 completed
Sat Mar  8 18:42:30 2025: BS 1 completed
Sat Mar  8 18:42:35 2025: BS 2 completed
Sat Mar  8 18:42:39 2025: BS 3 completed
Sat Mar  8 18:42:49 2025: BS 1 completed
Sat Mar  8 18:42:54 2025: BS 2 completed
Sat Mar  8 18:42:59 2025: BS 3 completed
Sat Mar  8 18:43:08 2025: BS 1 completed
Sat Mar  8 18:43:13 2025: BS 2 completed
Sat Mar  8 18:43:18 2025: BS 3 completed
Sat Mar  8 18:43:27 2025: BS 1 completed
Sat Mar  8 18:43:32 2025: BS 2 completed
Sat Mar  8 18:43:37 2025: BS 3 completed
Sat Mar  8 18:43:47 2025: BS 1 completed
Sat Mar  8 18:43:51 2025: BS 2 completed
Sat Mar  8 18:43:56 2025: BS 3 completed
Sat Mar  8 18:44:06 2025: BS 1 completed
Sat Mar  8 18:44:11 2025: BS 2 completed
Sat Mar  8 18:44:15 2025: BS 3 completed
Sat Mar  8 18:44:25 2025: BS 1 completed
Sat Mar  8 18:44:30 2025: BS 2 completed
Sat Mar  8 18:44:35 2025: BS 3 completed
Sat Mar  8 18:44:44 2025: BS 1 completed
Sat Mar  8 18:44:49 2025: BS 2 completed
Sat Mar  8 18:44:54 2025: BS 3 completed
Sat Mar  8 18:45:04 2025: BS 1 completed
Sat Mar  8 18:45:08 2025: BS 2 completed
Sat Mar  8 18:45:13 2025: BS 3 completed
Sat Mar  8 18:45:23 2025: BS 1 completed
Sat Mar  8 18:45:28 2025: BS 2 completed
Sat Mar  8 18:45:32 2025: BS 3 completed
Sat Mar  8 18:45:42 2025: BS 1 completed
Sat Mar  8 18:45:47 2025: BS 2 completed
Sat Mar  8 18:45:52 2025: BS 3 completed
Sat Mar  8 18:46:01 2025: BS 1 completed
Sat Mar  8 18:46:06 2025: BS 2 completed
Sat Mar  8 18:46:11 2025: BS 3 completed
Sat Mar  8 18:46:20 2025: BS 1 completed
Sat Mar  8 18:46:25 2025: BS 2 completed
Sat Mar  8 18:46:30 2025: BS 3 completed
Sat Mar  8 18:46:40 2025: BS 1 completed
Sat Mar  8 18:46:44 2025: BS 2 completed
Sat Mar  8 18:46:49 2025: BS 3 completed
Sat Mar  8 18:46:59 2025: BS 1 completed
Sat Mar  8 18:47:04 2025: BS 2 completed
Sat Mar  8 18:47:09 2025: BS 3 completed
Sat Mar  8 18:47:18 2025: BS 1 completed
Sat Mar  8 18:47:23 2025: BS 2 completed
Sat Mar  8 18:47:28 2025: BS 3 completed
Sat Mar  8 18:47:37 2025: BS 1 completed
Sat Mar  8 18:47:42 2025: BS 2 completed
Sat Mar  8 18:47:47 2025: BS 3 completed
Sat Mar  8 18:47:57 2025: BS 1 completed
Sat Mar  8 18:48:01 2025: BS 2 completed
Sat Mar  8 18:48:06 2025: BS 3 completed
Sat Mar  8 18:48:16 2025: BS 1 completed
Sat Mar  8 18:48:21 2025: BS 2 completed
Sat Mar  8 18:48:25 2025: BS 3 completed
Sat Mar  8 18:48:35 2025: BS 1 completed
Sat Mar  8 18:48:40 2025: BS 2 completed
Sat Mar  8 18:48:45 2025: BS 3 completed
Sat Mar  8 18:48:54 2025: BS 1 completed
Sat Mar  8 18:48:59 2025: BS 2 completed
Sat Mar  8 18:49:04 2025: BS 3 completed
Sat Mar  8 18:49:13 2025: BS 1 completed
Sat Mar  8 18:49:18 2025: BS 2 completed
Sat Mar  8 18:49:23 2025: BS 3 completed
Sat Mar  8 18:49:33 2025: BS 1 completed
Sat Mar  8 18:49:38 2025: BS 2 completed
Sat Mar  8 18:49:42 2025: BS 3 completed
Sat Mar  8 18:49:52 2025: BS 1 completed
Sat Mar  8 18:49:57 2025: BS 2 completed
Sat Mar  8 18:50:02 2025: BS 3 completed
Sat Mar  8 18:50:11 2025: BS 1 completed
Sat Mar  8 18:50:16 2025: BS 2 completed
Sat Mar  8 18:50:21 2025: BS 3 completed
Sat Mar  8 18:50:30 2025: BS 1 completed
Sat Mar  8 18:50:35 2025: BS 2 completed
Sat Mar  8 18:50:40 2025: BS 3 completed
Sat Mar  8 18:50:50 2025: BS 1 completed
Sat Mar  8 18:50:54 2025: BS 2 completed
Sat Mar  8 18:50:59 2025: BS 3 completed
Sat Mar  8 18:51:09 2025: BS 1 completed
Sat Mar  8 18:51:14 2025: BS 2 completed
Sat Mar  8 18:51:18 2025: BS 3 completed
Sat Mar  8 18:51:28 2025: BS 1 completed
Sat Mar  8 18:51:33 2025: BS 2 completed
Sat Mar  8 18:51:38 2025: BS 3 completed
Sat Mar  8 18:51:47 2025: BS 1 completed
Sat Mar  8 18:51:52 2025: BS 2 completed
Sat Mar  8 18:51:57 2025: BS 3 completed
Sat Mar  8 18:52:07 2025: BS 1 completed
Sat Mar  8 18:52:11 2025: BS 2 completed
Sat Mar  8 18:52:16 2025: BS 3 completed
Sat Mar  8 18:52:26 2025: BS 1 completed
Sat Mar  8 18:52:31 2025: BS 2 completed
Sat Mar  8 18:52:35 2025: BS 3 completed
Sat Mar  8 18:52:45 2025: BS 1 completed
Sat Mar  8 18:52:50 2025: BS 2 completed
Sat Mar  8 18:52:55 2025: BS 3 completed
Sat Mar  8 18:53:04 2025: BS 1 completed
Sat Mar  8 18:53:09 2025: BS 2 completed
Sat Mar  8 18:53:14 2025: BS 3 completed
Sat Mar  8 18:53:23 2025: BS 1 completed
Sat Mar  8 18:53:28 2025: BS 2 completed
Sat Mar  8 18:53:33 2025: BS 3 completed
Sat Mar  8 18:53:43 2025: BS 1 completed
Sat Mar  8 18:53:48 2025: BS 2 completed
Sat Mar  8 18:53:52 2025: BS 3 completed
Sat Mar  8 18:54:02 2025: BS 1 completed
Sat Mar  8 18:54:07 2025: BS 2 completed
Sat Mar  8 18:54:12 2025: BS 3 completed
Sat Mar  8 18:54:21 2025: BS 1 completed
Sat Mar  8 18:54:26 2025: BS 2 completed
Sat Mar  8 18:54:31 2025: BS 3 completed
Sat Mar  8 18:54:40 2025: BS 1 completed
Sat Mar  8 18:54:45 2025: BS 2 completed
Sat Mar  8 18:54:50 2025: BS 3 completed
Sat Mar  8 18:55:00 2025: BS 1 completed
Sat Mar  8 18:55:04 2025: BS 2 completed
Sat Mar  8 18:55:09 2025: BS 3 completed
Sat Mar  8 18:55:19 2025: BS 1 completed
Sat Mar  8 18:55:24 2025: BS 2 completed
Sat Mar  8 18:55:29 2025: BS 3 completed
Sat Mar  8 18:55:38 2025: BS 1 completed
Sat Mar  8 18:55:43 2025: BS 2 completed
Sat Mar  8 18:55:48 2025: BS 3 completed
Sat Mar  8 18:55:57 2025: BS 1 completed
Sat Mar  8 18:56:02 2025: BS 2 completed
Sat Mar  8 18:56:07 2025: BS 3 completed
Sat Mar  8 18:56:17 2025: BS 1 completed
Sat Mar  8 18:56:21 2025: BS 2 completed
Sat Mar  8 18:56:26 2025: BS 3 completed
Sat Mar  8 18:56:36 2025: BS 1 completed
Sat Mar  8 18:56:41 2025: BS 2 completed
Sat Mar  8 18:56:45 2025: BS 3 completed
Sat Mar  8 18:56:55 2025: BS 1 completed
Sat Mar  8 18:57:00 2025: BS 2 completed
Sat Mar  8 18:57:05 2025: BS 3 completed
Sat Mar  8 18:57:14 2025: BS 1 completed
Sat Mar  8 18:57:19 2025: BS 2 completed
Sat Mar  8 18:57:24 2025: BS 3 completed
Sat Mar  8 18:57:34 2025: BS 1 completed
Sat Mar  8 18:57:38 2025: BS 2 completed
Sat Mar  8 18:57:43 2025: BS 3 completed
Sat Mar  8 18:57:53 2025: BS 1 completed
Sat Mar  8 18:57:58 2025: BS 2 completed
Sat Mar  8 18:58:02 2025: BS 3 completed
Sat Mar  8 18:58:12 2025: BS 1 completed
Sat Mar  8 18:58:17 2025: BS 2 completed
Sat Mar  8 18:58:22 2025: BS 3 completed
Sat Mar  8 18:58:31 2025: BS 1 completed
Sat Mar  8 18:58:36 2025: BS 2 completed
Sat Mar  8 18:58:41 2025: BS 3 completed
Sat Mar  8 18:58:50 2025: BS 1 completed
Sat Mar  8 18:58:55 2025: BS 2 completed
Sat Mar  8 18:59:00 2025: BS 3 completed
Sat Mar  8 18:59:10 2025: BS 1 completed
Sat Mar  8 18:59:15 2025: BS 2 completed
Sat Mar  8 18:59:19 2025: BS 3 completed
Sat Mar  8 18:59:29 2025: BS 1 completed
Sat Mar  8 18:59:34 2025: BS 2 completed
Sat Mar  8 18:59:39 2025: BS 3 completed
Sat Mar  8 18:59:48 2025: BS 1 completed
Sat Mar  8 18:59:53 2025: BS 2 completed
Sat Mar  8 18:59:58 2025: BS 3 completed
Sat Mar  8 19:00:07 2025: BS 1 completed
Sat Mar  8 19:00:12 2025: BS 2 completed
Sat Mar  8 19:00:17 2025: BS 3 completed
Sat Mar  8 19:00:27 2025: BS 1 completed
Sat Mar  8 19:00:32 2025: BS 2 completed
Sat Mar  8 19:00:36 2025: BS 3 completed
Sat Mar  8 19:00:46 2025: BS 1 completed
Sat Mar  8 19:00:51 2025: BS 2 completed
Sat Mar  8 19:00:56 2025: BS 3 completed
Sat Mar  8 19:01:05 2025: BS 1 completed
Sat Mar  8 19:01:10 2025: BS 2 completed
Sat Mar  8 19:01:15 2025: BS 3 completed
Sat Mar  8 19:01:24 2025: BS 1 completed
Sat Mar  8 19:01:29 2025: BS 2 completed
Sat Mar  8 19:01:34 2025: BS 3 completed
Sat Mar  8 19:01:44 2025: BS 1 completed
Sat Mar  8 19:01:48 2025: BS 2 completed
Sat Mar  8 19:01:53 2025: BS 3 completed
Sat Mar  8 19:02:03 2025: BS 1 completed
Sat Mar  8 19:02:08 2025: BS 2 completed
Sat Mar  8 19:02:13 2025: BS 3 completed
Sat Mar  8 19:02:22 2025: BS 1 completed
Sat Mar  8 19:02:27 2025: BS 2 completed
Sat Mar  8 19:02:32 2025: BS 3 completed
Sat Mar  8 19:02:41 2025: BS 1 completed
Sat Mar  8 19:02:46 2025: BS 2 completed
Sat Mar  8 19:02:51 2025: BS 3 completed
Sat Mar  8 19:03:01 2025: BS 1 completed
Sat Mar  8 19:03:05 2025: BS 2 completed
Sat Mar  8 19:03:10 2025: BS 3 completed
Sat Mar  8 19:03:20 2025: BS 1 completed
Sat Mar  8 19:03:25 2025: BS 2 completed
Sat Mar  8 19:03:29 2025: BS 3 completed
Sat Mar  8 19:03:39 2025: BS 1 completed
Sat Mar  8 19:03:44 2025: BS 2 completed
Sat Mar  8 19:03:49 2025: BS 3 completed
Sat Mar  8 19:03:58 2025: BS 1 completed
Sat Mar  8 19:04:03 2025: BS 2 completed
Sat Mar  8 19:04:08 2025: BS 3 completed
Sat Mar  8 19:04:18 2025: BS 1 completed
Sat Mar  8 19:04:22 2025: BS 2 completed
Sat Mar  8 19:04:27 2025: BS 3 completed
Sat Mar  8 19:04:37 2025: BS 1 completed
Sat Mar  8 19:04:42 2025: BS 2 completed
Sat Mar  8 19:04:46 2025: BS 3 completed
Sat Mar  8 19:04:56 2025: BS 1 completed
Sat Mar  8 19:05:01 2025: BS 2 completed
Sat Mar  8 19:05:06 2025: BS 3 completed
Sat Mar  8 19:05:15 2025: BS 1 completed
Sat Mar  8 19:05:20 2025: BS 2 completed
Sat Mar  8 19:05:25 2025: BS 3 completed
Sat Mar  8 19:05:35 2025: BS 1 completed
Sat Mar  8 19:05:39 2025: BS 2 completed
Sat Mar  8 19:05:44 2025: BS 3 completed
Sat Mar  8 19:05:54 2025: BS 1 completed
Sat Mar  8 19:05:59 2025: BS 2 completed
Sat Mar  8 19:06:03 2025: BS 3 completed
Sat Mar  8 19:06:13 2025: BS 1 completed
Sat Mar  8 19:06:18 2025: BS 2 completed
Sat Mar  8 19:06:23 2025: BS 3 completed
Sat Mar  8 19:06:32 2025: BS 1 completed
Sat Mar  8 19:06:37 2025: BS 2 completed
Sat Mar  8 19:06:42 2025: BS 3 completed
Sat Mar  8 19:06:52 2025: BS 1 completed
Sat Mar  8 19:06:56 2025: BS 2 completed
Sat Mar  8 19:07:01 2025: BS 3 completed
Sat Mar  8 19:07:11 2025: BS 1 completed
Sat Mar  8 19:07:16 2025: BS 2 completed
Sat Mar  8 19:07:20 2025: BS 3 completed
Sat Mar  8 19:07:30 2025: BS 1 completed
Sat Mar  8 19:07:35 2025: BS 2 completed
Sat Mar  8 19:07:40 2025: BS 3 completed
Sat Mar  8 19:07:49 2025: BS 1 completed
Sat Mar  8 19:07:54 2025: BS 2 completed
Sat Mar  8 19:07:59 2025: BS 3 completed
Sat Mar  8 19:08:09 2025: BS 1 completed
Sat Mar  8 19:08:13 2025: BS 2 completed
Sat Mar  8 19:08:18 2025: BS 3 completed
Sat Mar  8 19:08:28 2025: BS 1 completed
Sat Mar  8 19:08:33 2025: BS 2 completed
Sat Mar  8 19:08:37 2025: BS 3 completed
Sat Mar  8 19:08:47 2025: BS 1 completed
Sat Mar  8 19:08:52 2025: BS 2 completed
Sat Mar  8 19:08:57 2025: BS 3 completed
Sat Mar  8 19:09:06 2025: BS 1 completed
Sat Mar  8 19:09:11 2025: BS 2 completed
Sat Mar  8 19:09:16 2025: BS 3 completed
Sat Mar  8 19:09:26 2025: BS 1 completed
Sat Mar  8 19:09:30 2025: BS 2 completed
Sat Mar  8 19:09:35 2025: BS 3 completed
Sat Mar  8 19:09:45 2025: BS 1 completed
Sat Mar  8 19:09:50 2025: BS 2 completed
Sat Mar  8 19:09:54 2025: BS 3 completed
Sat Mar  8 19:10:04 2025: BS 1 completed
Sat Mar  8 19:10:09 2025: BS 2 completed
Sat Mar  8 19:10:14 2025: BS 3 completed
Sat Mar  8 19:10:23 2025: BS 1 completed
Sat Mar  8 19:10:28 2025: BS 2 completed
Sat Mar  8 19:10:33 2025: BS 3 completed
Sat Mar  8 19:10:43 2025: BS 1 completed
Sat Mar  8 19:10:47 2025: BS 2 completed
Sat Mar  8 19:10:52 2025: BS 3 completed
Sat Mar  8 19:11:02 2025: BS 1 completed
Sat Mar  8 19:11:07 2025: BS 2 completed
Sat Mar  8 19:11:11 2025: BS 3 completed
Sat Mar  8 19:11:21 2025: BS 1 completed
Sat Mar  8 19:11:26 2025: BS 2 completed
Sat Mar  8 19:11:31 2025: BS 3 completed
Sat Mar  8 19:11:40 2025: BS 1 completed
Sat Mar  8 19:11:45 2025: BS 2 completed
Sat Mar  8 19:11:50 2025: BS 3 completed
Sat Mar  8 19:12:00 2025: BS 1 completed
Sat Mar  8 19:12:04 2025: BS 2 completed
Sat Mar  8 19:12:09 2025: BS 3 completed
Sat Mar  8 19:12:19 2025: BS 1 completed
Sat Mar  8 19:12:24 2025: BS 2 completed
Sat Mar  8 19:12:28 2025: BS 3 completed
Sat Mar  8 19:12:38 2025: BS 1 completed
Sat Mar  8 19:12:43 2025: BS 2 completed
Sat Mar  8 19:12:48 2025: BS 3 completed
Sat Mar  8 19:12:57 2025: BS 1 completed
Sat Mar  8 19:13:02 2025: BS 2 completed
Sat Mar  8 19:13:07 2025: BS 3 completed
Sat Mar  8 19:13:17 2025: BS 1 completed
Sat Mar  8 19:13:21 2025: BS 2 completed
Sat Mar  8 19:13:26 2025: BS 3 completed
Sat Mar  8 19:13:36 2025: BS 1 completed
Sat Mar  8 19:13:41 2025: BS 2 completed
Sat Mar  8 19:13:45 2025: BS 3 completed
Sat Mar  8 19:13:55 2025: BS 1 completed
Sat Mar  8 19:14:00 2025: BS 2 completed
Sat Mar  8 19:14:05 2025: BS 3 completed
Sat Mar  8 19:14:14 2025: BS 1 completed
Sat Mar  8 19:14:19 2025: BS 2 completed
Sat Mar  8 19:14:24 2025: BS 3 completed
Sat Mar  8 19:14:34 2025: BS 1 completed
Sat Mar  8 19:14:38 2025: BS 2 completed
Sat Mar  8 19:14:43 2025: BS 3 completed
Sat Mar  8 19:14:53 2025: BS 1 completed
Sat Mar  8 19:14:58 2025: BS 2 completed
Sat Mar  8 19:15:02 2025: BS 3 completed
Sat Mar  8 19:15:12 2025: BS 1 completed
Sat Mar  8 19:15:17 2025: BS 2 completed
Sat Mar  8 19:15:22 2025: BS 3 completed
Sat Mar  8 19:15:31 2025: BS 1 completed
Sat Mar  8 19:15:36 2025: BS 2 completed
Sat Mar  8 19:15:41 2025: BS 3 completed
Sat Mar  8 19:15:51 2025: BS 1 completed
Sat Mar  8 19:15:55 2025: BS 2 completed
Sat Mar  8 19:16:00 2025: BS 3 completed
Sat Mar  8 19:16:10 2025: BS 1 completed
Sat Mar  8 19:16:15 2025: BS 2 completed
Sat Mar  8 19:16:19 2025: BS 3 completed
Sat Mar  8 19:16:29 2025: BS 1 completed
Sat Mar  8 19:16:34 2025: BS 2 completed
Sat Mar  8 19:16:39 2025: BS 3 completed
Sat Mar  8 19:16:48 2025: BS 1 completed
Sat Mar  8 19:16:53 2025: BS 2 completed
Sat Mar  8 19:16:58 2025: BS 3 completed
Sat Mar  8 19:17:08 2025: BS 1 completed
Sat Mar  8 19:17:12 2025: BS 2 completed
Sat Mar  8 19:17:17 2025: BS 3 completed
Sat Mar  8 19:17:27 2025: BS 1 completed
Sat Mar  8 19:17:32 2025: BS 2 completed
Sat Mar  8 19:17:36 2025: BS 3 completed
Sat Mar  8 19:17:46 2025: BS 1 completed
Sat Mar  8 19:17:51 2025: BS 2 completed
Sat Mar  8 19:17:56 2025: BS 3 completed
Sat Mar  8 19:18:05 2025: BS 1 completed
Sat Mar  8 19:18:10 2025: BS 2 completed
Sat Mar  8 19:18:15 2025: BS 3 completed
Sat Mar  8 19:18:25 2025: BS 1 completed
Sat Mar  8 19:18:29 2025: BS 2 completed
Sat Mar  8 19:18:34 2025: BS 3 completed
Sat Mar  8 19:18:44 2025: BS 1 completed
Sat Mar  8 19:18:49 2025: BS 2 completed
Sat Mar  8 19:18:54 2025: BS 3 completed
Sat Mar  8 19:19:03 2025: BS 1 completed
Sat Mar  8 19:19:08 2025: BS 2 completed
Sat Mar  8 19:19:13 2025: BS 3 completed
Sat Mar  8 19:19:22 2025: BS 1 completed
Sat Mar  8 19:19:27 2025: BS 2 completed
Sat Mar  8 19:19:32 2025: BS 3 completed
Sat Mar  8 19:19:42 2025: BS 1 completed
Sat Mar  8 19:19:46 2025: BS 2 completed
Sat Mar  8 19:19:51 2025: BS 3 completed
Sat Mar  8 19:20:01 2025: BS 1 completed
Sat Mar  8 19:20:06 2025: BS 2 completed
Sat Mar  8 19:20:11 2025: BS 3 completed
Sat Mar  8 19:20:20 2025: BS 1 completed
Sat Mar  8 19:20:25 2025: BS 2 completed
Sat Mar  8 19:20:30 2025: BS 3 completed
Sat Mar  8 19:20:39 2025: BS 1 completed
Sat Mar  8 19:20:44 2025: BS 2 completed
Sat Mar  8 19:20:49 2025: BS 3 completed
Sat Mar  8 19:20:59 2025: BS 1 completed
Sat Mar  8 19:21:04 2025: BS 2 completed
Sat Mar  8 19:21:08 2025: BS 3 completed
Sat Mar  8 19:21:18 2025: BS 1 completed
Sat Mar  8 19:21:23 2025: BS 2 completed
Sat Mar  8 19:21:28 2025: BS 3 completed
Sat Mar  8 19:21:37 2025: BS 1 completed
Sat Mar  8 19:21:42 2025: BS 2 completed
Sat Mar  8 19:21:47 2025: BS 3 completed
Sat Mar  8 19:21:56 2025: BS 1 completed
Sat Mar  8 19:22:01 2025: BS 2 completed
Sat Mar  8 19:22:06 2025: BS 3 completed
Sat Mar  8 19:22:16 2025: BS 1 completed
Sat Mar  8 19:22:21 2025: BS 2 completed
Sat Mar  8 19:22:25 2025: BS 3 completed
Sat Mar  8 19:22:35 2025: BS 1 completed
Sat Mar  8 19:22:40 2025: BS 2 completed
Sat Mar  8 19:22:45 2025: BS 3 completed
Sat Mar  8 19:22:54 2025: BS 1 completed
Sat Mar  8 19:22:59 2025: BS 2 completed
Sat Mar  8 19:23:04 2025: BS 3 completed
Sat Mar  8 19:23:14 2025: BS 1 completed
Sat Mar  8 19:23:18 2025: BS 2 completed
Sat Mar  8 19:23:23 2025: BS 3 completed
Sat Mar  8 19:23:33 2025: BS 1 completed
Sat Mar  8 19:23:38 2025: BS 2 completed
Sat Mar  8 19:23:42 2025: BS 3 completed
Sat Mar  8 19:23:52 2025: BS 1 completed
Sat Mar  8 19:23:57 2025: BS 2 completed
Sat Mar  8 19:24:02 2025: BS 3 completed
Sat Mar  8 19:24:11 2025: BS 1 completed
Sat Mar  8 19:24:16 2025: BS 2 completed
Sat Mar  8 19:24:21 2025: BS 3 completed
Sat Mar  8 19:24:31 2025: BS 1 completed
Sat Mar  8 19:24:35 2025: BS 2 completed
Sat Mar  8 19:24:40 2025: BS 3 completed
Sat Mar  8 19:24:50 2025: BS 1 completed
Sat Mar  8 19:24:55 2025: BS 2 completed
Sat Mar  8 19:24:59 2025: BS 3 completed
Sat Mar  8 19:25:09 2025: BS 1 completed
Sat Mar  8 19:25:14 2025: BS 2 completed
Sat Mar  8 19:25:19 2025: BS 3 completed
Sat Mar  8 19:25:28 2025: BS 1 completed
Sat Mar  8 19:25:33 2025: BS 2 completed
Sat Mar  8 19:25:38 2025: BS 3 completed
Sat Mar  8 19:25:48 2025: BS 1 completed
Sat Mar  8 19:25:52 2025: BS 2 completed
Sat Mar  8 19:25:57 2025: BS 3 completed
Sat Mar  8 19:26:07 2025: BS 1 completed
Sat Mar  8 19:26:12 2025: BS 2 completed
Sat Mar  8 19:26:17 2025: BS 3 completed
Sat Mar  8 19:26:26 2025: BS 1 completed
Sat Mar  8 19:26:31 2025: BS 2 completed
Sat Mar  8 19:26:36 2025: BS 3 completed
Sat Mar  8 19:26:45 2025: BS 1 completed
Sat Mar  8 19:26:50 2025: BS 2 completed
Sat Mar  8 19:26:55 2025: BS 3 completed
Sat Mar  8 19:27:05 2025: BS 1 completed
Sat Mar  8 19:27:10 2025: BS 2 completed
Sat Mar  8 19:27:14 2025: BS 3 completed
Sat Mar  8 19:27:24 2025: BS 1 completed
Sat Mar  8 19:27:29 2025: BS 2 completed
Sat Mar  8 19:27:34 2025: BS 3 completed
Sat Mar  8 19:27:43 2025: BS 1 completed
Sat Mar  8 19:27:48 2025: BS 2 completed
Sat Mar  8 19:27:53 2025: BS 3 completed
Sat Mar  8 19:28:02 2025: BS 1 completed
Sat Mar  8 19:28:07 2025: BS 2 completed
Sat Mar  8 19:28:12 2025: BS 3 completed
Sat Mar  8 19:28:22 2025: BS 1 completed
Sat Mar  8 19:28:27 2025: BS 2 completed
Sat Mar  8 19:28:31 2025: BS 3 completed
Sat Mar  8 19:28:41 2025: BS 1 completed
Sat Mar  8 19:28:46 2025: BS 2 completed
Sat Mar  8 19:28:51 2025: BS 3 completed
Sat Mar  8 19:29:00 2025: BS 1 completed
Sat Mar  8 19:29:05 2025: BS 2 completed
Sat Mar  8 19:29:10 2025: BS 3 completed
Sat Mar  8 19:29:20 2025: BS 1 completed
Sat Mar  8 19:29:24 2025: BS 2 completed
Sat Mar  8 19:29:29 2025: BS 3 completed
Sat Mar  8 19:29:39 2025: BS 1 completed
Sat Mar  8 19:29:44 2025: BS 2 completed
Sat Mar  8 19:29:48 2025: BS 3 completed
Sat Mar  8 19:29:58 2025: BS 1 completed
Sat Mar  8 19:30:03 2025: BS 2 completed
Sat Mar  8 19:30:08 2025: BS 3 completed
Sat Mar  8 19:30:17 2025: BS 1 completed
Sat Mar  8 19:30:22 2025: BS 2 completed
Sat Mar  8 19:30:27 2025: BS 3 completed
Sat Mar  8 19:30:37 2025: BS 1 completed
Sat Mar  8 19:30:41 2025: BS 2 completed
Sat Mar  8 19:30:46 2025: BS 3 completed
Sat Mar  8 19:30:56 2025: BS 1 completed
Sat Mar  8 19:31:01 2025: BS 2 completed
Sat Mar  8 19:31:06 2025: BS 3 completed
Sat Mar  8 19:31:15 2025: BS 1 completed
Sat Mar  8 19:31:20 2025: BS 2 completed
Sat Mar  8 19:31:25 2025: BS 3 completed
Sat Mar  8 19:31:34 2025: BS 1 completed
Sat Mar  8 19:31:39 2025: BS 2 completed
Sat Mar  8 19:31:44 2025: BS 3 completed
Sat Mar  8 19:31:54 2025: BS 1 completed
Sat Mar  8 19:31:59 2025: BS 2 completed
Sat Mar  8 19:32:03 2025: BS 3 completed
Sat Mar  8 19:32:13 2025: BS 1 completed
Sat Mar  8 19:32:18 2025: BS 2 completed
Sat Mar  8 19:32:23 2025: BS 3 completed
Sat Mar  8 19:32:32 2025: BS 1 completed
Sat Mar  8 19:32:37 2025: BS 2 completed
Sat Mar  8 19:32:42 2025: BS 3 completed
Sat Mar  8 19:32:52 2025: BS 1 completed
Sat Mar  8 19:32:56 2025: BS 2 completed
Sat Mar  8 19:33:01 2025: BS 3 completed
Sat Mar  8 19:33:11 2025: BS 1 completed
Sat Mar  8 19:33:16 2025: BS 2 completed
Sat Mar  8 19:33:20 2025: BS 3 completed
Sat Mar  8 19:33:30 2025: BS 1 completed
Sat Mar  8 19:33:35 2025: BS 2 completed
Sat Mar  8 19:33:40 2025: BS 3 completed
Sat Mar  8 19:33:49 2025: BS 1 completed
Sat Mar  8 19:33:54 2025: BS 2 completed
Sat Mar  8 19:33:59 2025: BS 3 completed
Sat Mar  8 19:34:09 2025: BS 1 completed
Sat Mar  8 19:34:13 2025: BS 2 completed
Sat Mar  8 19:34:18 2025: BS 3 completed
Sat Mar  8 19:34:28 2025: BS 1 completed
Sat Mar  8 19:34:33 2025: BS 2 completed
Sat Mar  8 19:34:38 2025: BS 3 completed
Sat Mar  8 19:34:47 2025: BS 1 completed
Sat Mar  8 19:34:52 2025: BS 2 completed
Sat Mar  8 19:34:57 2025: BS 3 completed
Sat Mar  8 19:35:06 2025: BS 1 completed
Sat Mar  8 19:35:11 2025: BS 2 completed
Sat Mar  8 19:35:16 2025: BS 3 completed
Sat Mar  8 19:35:26 2025: BS 1 completed
Sat Mar  8 19:35:31 2025: BS 2 completed
Sat Mar  8 19:35:35 2025: BS 3 completed
Sat Mar  8 19:35:45 2025: BS 1 completed
Sat Mar  8 19:35:50 2025: BS 2 completed
Sat Mar  8 19:35:55 2025: BS 3 completed
Sat Mar  8 19:36:04 2025: BS 1 completed
Sat Mar  8 19:36:09 2025: BS 2 completed
Sat Mar  8 19:36:14 2025: BS 3 completed
Sat Mar  8 19:36:24 2025: BS 1 completed
Sat Mar  8 19:36:28 2025: BS 2 completed
Sat Mar  8 19:36:33 2025: BS 3 completed
Sat Mar  8 19:36:43 2025: BS 1 completed
Sat Mar  8 19:36:48 2025: BS 2 completed
Sat Mar  8 19:36:52 2025: BS 3 completed
Sat Mar  8 19:37:02 2025: BS 1 completed
Sat Mar  8 19:37:07 2025: BS 2 completed
Sat Mar  8 19:37:12 2025: BS 3 completed
Sat Mar  8 19:37:21 2025: BS 1 completed
Sat Mar  8 19:37:26 2025: BS 2 completed
Sat Mar  8 19:37:31 2025: BS 3 completed
Sat Mar  8 19:37:41 2025: BS 1 completed
Sat Mar  8 19:37:45 2025: BS 2 completed
Sat Mar  8 19:37:50 2025: BS 3 completed
Sat Mar  8 19:38:00 2025: BS 1 completed
Sat Mar  8 19:38:05 2025: BS 2 completed
Sat Mar  8 19:38:10 2025: BS 3 completed
Sat Mar  8 19:38:19 2025: BS 1 completed
Sat Mar  8 19:38:24 2025: BS 2 completed
Sat Mar  8 19:38:29 2025: BS 3 completed
Sat Mar  8 19:38:38 2025: BS 1 completed
Sat Mar  8 19:38:43 2025: BS 2 completed
Sat Mar  8 19:38:48 2025: BS 3 completed
Sat Mar  8 19:38:58 2025: BS 1 completed
Sat Mar  8 19:39:03 2025: BS 2 completed
Sat Mar  8 19:39:07 2025: BS 3 completed
Sat Mar  8 19:39:17 2025: BS 1 completed
Sat Mar  8 19:39:22 2025: BS 2 completed
Sat Mar  8 19:39:27 2025: BS 3 completed
Sat Mar  8 19:39:36 2025: BS 1 completed
Sat Mar  8 19:39:41 2025: BS 2 completed
Sat Mar  8 19:39:46 2025: BS 3 completed
Sat Mar  8 19:39:56 2025: BS 1 completed
Sat Mar  8 19:40:00 2025: BS 2 completed
Sat Mar  8 19:40:05 2025: BS 3 completed
Sat Mar  8 19:40:15 2025: BS 1 completed
Sat Mar  8 19:40:20 2025: BS 2 completed
Sat Mar  8 19:40:25 2025: BS 3 completed
Sat Mar  8 19:40:34 2025: BS 1 completed
Sat Mar  8 19:40:39 2025: BS 2 completed
Sat Mar  8 19:40:44 2025: BS 3 completed
Sat Mar  8 19:40:53 2025: BS 1 completed
Sat Mar  8 19:40:58 2025: BS 2 completed
Sat Mar  8 19:41:03 2025: BS 3 completed
Sat Mar  8 19:41:13 2025: BS 1 completed
Sat Mar  8 19:41:18 2025: BS 2 completed
Sat Mar  8 19:41:22 2025: BS 3 completed
Sat Mar  8 19:41:32 2025: BS 1 completed
Sat Mar  8 19:41:37 2025: BS 2 completed
Sat Mar  8 19:41:42 2025: BS 3 completed
Sat Mar  8 19:41:51 2025: BS 1 completed
Sat Mar  8 19:41:56 2025: BS 2 completed
Sat Mar  8 19:42:01 2025: BS 3 completed
Sat Mar  8 19:42:11 2025: BS 1 completed
Sat Mar  8 19:42:15 2025: BS 2 completed
Sat Mar  8 19:42:20 2025: BS 3 completed
Sat Mar  8 19:42:30 2025: BS 1 completed
Sat Mar  8 19:42:35 2025: BS 2 completed
Sat Mar  8 19:42:39 2025: BS 3 completed
Sat Mar  8 19:42:49 2025: BS 1 completed
Sat Mar  8 19:42:54 2025: BS 2 completed
Sat Mar  8 19:42:59 2025: BS 3 completed
Sat Mar  8 19:43:08 2025: BS 1 completed
Sat Mar  8 19:43:13 2025: BS 2 completed
Sat Mar  8 19:43:18 2025: BS 3 completed
Sat Mar  8 19:43:28 2025: BS 1 completed
Sat Mar  8 19:43:33 2025: BS 2 completed
Sat Mar  8 19:43:37 2025: BS 3 completed
Sat Mar  8 19:43:47 2025: BS 1 completed
Sat Mar  8 19:43:52 2025: BS 2 completed
Sat Mar  8 19:43:57 2025: BS 3 completed
Sat Mar  8 19:44:06 2025: BS 1 completed
Sat Mar  8 19:44:11 2025: BS 2 completed
Sat Mar  8 19:44:16 2025: BS 3 completed
Sat Mar  8 19:44:26 2025: BS 1 completed
Sat Mar  8 19:44:30 2025: BS 2 completed
Sat Mar  8 19:44:35 2025: BS 3 completed
Sat Mar  8 19:44:45 2025: BS 1 completed
Sat Mar  8 19:44:50 2025: BS 2 completed
Sat Mar  8 19:44:54 2025: BS 3 completed
Sat Mar  8 19:45:04 2025: BS 1 completed
Sat Mar  8 19:45:09 2025: BS 2 completed
Sat Mar  8 19:45:14 2025: BS 3 completed
Sat Mar  8 19:45:23 2025: BS 1 completed
Sat Mar  8 19:45:28 2025: BS 2 completed
Sat Mar  8 19:45:33 2025: BS 3 completed
Sat Mar  8 19:45:43 2025: BS 1 completed
Sat Mar  8 19:45:47 2025: BS 2 completed
Sat Mar  8 19:45:52 2025: BS 3 completed
Sat Mar  8 19:46:02 2025: BS 1 completed
Sat Mar  8 19:46:07 2025: BS 2 completed
Sat Mar  8 19:46:12 2025: BS 3 completed
Sat Mar  8 19:46:21 2025: BS 1 completed
Sat Mar  8 19:46:26 2025: BS 2 completed
Sat Mar  8 19:46:31 2025: BS 3 completed
Sat Mar  8 19:46:41 2025: BS 1 completed
Sat Mar  8 19:46:45 2025: BS 2 completed
Sat Mar  8 19:46:50 2025: BS 3 completed
Sat Mar  8 19:47:00 2025: BS 1 completed
Sat Mar  8 19:47:05 2025: BS 2 completed
Sat Mar  8 19:47:09 2025: BS 3 completed
Sat Mar  8 19:47:19 2025: BS 1 completed
Sat Mar  8 19:47:24 2025: BS 2 completed
Sat Mar  8 19:47:29 2025: BS 3 completed
Sat Mar  8 19:47:38 2025: BS 1 completed
Sat Mar  8 19:47:43 2025: BS 2 completed
Sat Mar  8 19:47:48 2025: BS 3 completed
Sat Mar  8 19:47:58 2025: BS 1 completed
Sat Mar  8 19:48:02 2025: BS 2 completed
Sat Mar  8 19:48:07 2025: BS 3 completed
Sat Mar  8 19:48:17 2025: BS 1 completed
Sat Mar  8 19:48:22 2025: BS 2 completed
Sat Mar  8 19:48:27 2025: BS 3 completed
Sat Mar  8 19:48:36 2025: BS 1 completed
Sat Mar  8 19:48:41 2025: BS 2 completed
Sat Mar  8 19:48:46 2025: BS 3 completed
Sat Mar  8 19:48:56 2025: BS 1 completed
Sat Mar  8 19:49:00 2025: BS 2 completed
Sat Mar  8 19:49:05 2025: BS 3 completed
Sat Mar  8 19:49:15 2025: BS 1 completed
Sat Mar  8 19:49:20 2025: BS 2 completed
Sat Mar  8 19:49:24 2025: BS 3 completed
Sat Mar  8 19:49:34 2025: BS 1 completed
Sat Mar  8 19:49:39 2025: BS 2 completed
Sat Mar  8 19:49:44 2025: BS 3 completed
Sat Mar  8 19:49:53 2025: BS 1 completed
Sat Mar  8 19:49:58 2025: BS 2 completed
Sat Mar  8 19:50:03 2025: BS 3 completed
Sat Mar  8 19:50:13 2025: BS 1 completed
Sat Mar  8 19:50:18 2025: BS 2 completed
Sat Mar  8 19:50:22 2025: BS 3 completed
Sat Mar  8 19:50:32 2025: BS 1 completed
Sat Mar  8 19:50:37 2025: BS 2 completed
Sat Mar  8 19:50:42 2025: BS 3 completed
Sat Mar  8 19:50:51 2025: BS 1 completed
Sat Mar  8 19:50:56 2025: BS 2 completed
Sat Mar  8 19:51:01 2025: BS 3 completed
Sat Mar  8 19:51:11 2025: BS 1 completed
Sat Mar  8 19:51:15 2025: BS 2 completed
Sat Mar  8 19:51:20 2025: BS 3 completed
Sat Mar  8 19:51:30 2025: BS 1 completed
Sat Mar  8 19:51:35 2025: BS 2 completed
Sat Mar  8 19:51:39 2025: BS 3 completed
Sat Mar  8 19:51:49 2025: BS 1 completed
Sat Mar  8 19:51:54 2025: BS 2 completed
Sat Mar  8 19:51:59 2025: BS 3 completed
Sat Mar  8 19:52:08 2025: BS 1 completed
Sat Mar  8 19:52:13 2025: BS 2 completed
Sat Mar  8 19:52:18 2025: BS 3 completed
Sat Mar  8 19:52:28 2025: BS 1 completed
Sat Mar  8 19:52:33 2025: BS 2 completed
Sat Mar  8 19:52:37 2025: BS 3 completed
Sat Mar  8 19:52:47 2025: BS 1 completed
Sat Mar  8 19:52:52 2025: BS 2 completed
Sat Mar  8 19:52:57 2025: BS 3 completed
Sat Mar  8 19:53:06 2025: BS 1 completed
Sat Mar  8 19:53:11 2025: BS 2 completed
Sat Mar  8 19:53:16 2025: BS 3 completed
Sat Mar  8 19:53:26 2025: BS 1 completed
Sat Mar  8 19:53:30 2025: BS 2 completed
Sat Mar  8 19:53:35 2025: BS 3 completed
Sat Mar  8 19:53:45 2025: BS 1 completed
Sat Mar  8 19:53:50 2025: BS 2 completed
Sat Mar  8 19:53:55 2025: BS 3 completed
Sat Mar  8 19:54:04 2025: BS 1 completed
Sat Mar  8 19:54:09 2025: BS 2 completed
Sat Mar  8 19:54:14 2025: BS 3 completed
Sat Mar  8 19:54:23 2025: BS 1 completed
Sat Mar  8 19:54:28 2025: BS 2 completed
Sat Mar  8 19:54:33 2025: BS 3 completed
Sat Mar  8 19:54:43 2025: BS 1 completed
Sat Mar  8 19:54:48 2025: BS 2 completed
Sat Mar  8 19:54:52 2025: BS 3 completed
Sat Mar  8 19:55:02 2025: BS 1 completed
Sat Mar  8 19:55:07 2025: BS 2 completed
Sat Mar  8 19:55:12 2025: BS 3 completed
Sat Mar  8 19:55:21 2025: BS 1 completed
Sat Mar  8 19:55:26 2025: BS 2 completed
Sat Mar  8 19:55:31 2025: BS 3 completed
Sat Mar  8 19:55:41 2025: BS 1 completed
Sat Mar  8 19:55:45 2025: BS 2 completed
Sat Mar  8 19:55:50 2025: BS 3 completed
Sat Mar  8 19:56:00 2025: BS 1 completed
Sat Mar  8 19:56:05 2025: BS 2 completed
Sat Mar  8 19:56:10 2025: BS 3 completed
Sat Mar  8 19:56:19 2025: BS 1 completed
Sat Mar  8 19:56:24 2025: BS 2 completed
Sat Mar  8 19:56:29 2025: BS 3 completed
Sat Mar  8 19:56:39 2025: BS 1 completed
Sat Mar  8 19:56:43 2025: BS 2 completed
Sat Mar  8 19:56:48 2025: BS 3 completed
Sat Mar  8 19:56:58 2025: BS 1 completed
Sat Mar  8 19:57:03 2025: BS 2 completed
Sat Mar  8 19:57:07 2025: BS 3 completed
Sat Mar  8 19:57:17 2025: BS 1 completed
Sat Mar  8 19:57:22 2025: BS 2 completed
Sat Mar  8 19:57:27 2025: BS 3 completed
Sat Mar  8 19:57:36 2025: BS 1 completed
Sat Mar  8 19:57:41 2025: BS 2 completed
Sat Mar  8 19:57:46 2025: BS 3 completed
Sat Mar  8 19:57:56 2025: BS 1 completed
Sat Mar  8 19:58:01 2025: BS 2 completed
Sat Mar  8 19:58:05 2025: BS 3 completed
Sat Mar  8 19:58:15 2025: BS 1 completed
Sat Mar  8 19:58:20 2025: BS 2 completed
Sat Mar  8 19:58:25 2025: BS 3 completed
Sat Mar  8 19:58:34 2025: BS 1 completed
Sat Mar  8 19:58:39 2025: BS 2 completed
Sat Mar  8 19:58:44 2025: BS 3 completed
Sat Mar  8 19:58:54 2025: BS 1 completed
Sat Mar  8 19:58:58 2025: BS 2 completed
Sat Mar  8 19:59:03 2025: BS 3 completed
Sat Mar  8 19:59:13 2025: BS 1 completed
Sat Mar  8 19:59:18 2025: BS 2 completed
Sat Mar  8 19:59:23 2025: BS 3 completed
Sat Mar  8 19:59:32 2025: BS 1 completed
Sat Mar  8 19:59:37 2025: BS 2 completed
Sat Mar  8 19:59:42 2025: BS 3 completed
Sat Mar  8 19:59:52 2025: BS 1 completed
Sat Mar  8 19:59:56 2025: BS 2 completed
Sat Mar  8 20:00:01 2025: BS 3 completed
Sat Mar  8 20:00:11 2025: BS 1 completed
Sat Mar  8 20:00:16 2025: BS 2 completed
Sat Mar  8 20:00:20 2025: BS 3 completed
Sat Mar  8 20:00:30 2025: BS 1 completed
Sat Mar  8 20:00:35 2025: BS 2 completed
Sat Mar  8 20:00:40 2025: BS 3 completed
Sat Mar  8 20:00:49 2025: BS 1 completed
Sat Mar  8 20:00:54 2025: BS 2 completed
Sat Mar  8 20:00:59 2025: BS 3 completed
Sat Mar  8 20:01:09 2025: BS 1 completed
Sat Mar  8 20:01:14 2025: BS 2 completed
Sat Mar  8 20:01:18 2025: BS 3 completed
Sat Mar  8 20:01:28 2025: BS 1 completed
Sat Mar  8 20:01:33 2025: BS 2 completed
Sat Mar  8 20:01:38 2025: BS 3 completed
Sat Mar  8 20:01:47 2025: BS 1 completed
Sat Mar  8 20:01:52 2025: BS 2 completed
Sat Mar  8 20:01:57 2025: BS 3 completed
Sat Mar  8 20:02:07 2025: BS 1 completed
Sat Mar  8 20:02:11 2025: BS 2 completed
Sat Mar  8 20:02:16 2025: BS 3 completed
Sat Mar  8 20:02:26 2025: BS 1 completed
Sat Mar  8 20:02:31 2025: BS 2 completed
Sat Mar  8 20:02:36 2025: BS 3 completed
Sat Mar  8 20:02:45 2025: BS 1 completed
Sat Mar  8 20:02:50 2025: BS 2 completed
Sat Mar  8 20:02:55 2025: BS 3 completed
Sat Mar  8 20:03:05 2025: BS 1 completed
Sat Mar  8 20:03:09 2025: BS 2 completed
Sat Mar  8 20:03:14 2025: BS 3 completed
Sat Mar  8 20:03:24 2025: BS 1 completed
Sat Mar  8 20:03:29 2025: BS 2 completed
Sat Mar  8 20:03:33 2025: BS 3 completed
Sat Mar  8 20:03:43 2025: BS 1 completed
Sat Mar  8 20:03:48 2025: BS 2 completed
Sat Mar  8 20:03:53 2025: BS 3 completed
Sat Mar  8 20:04:02 2025: BS 1 completed
Sat Mar  8 20:04:07 2025: BS 2 completed
Sat Mar  8 20:04:12 2025: BS 3 completed
Sat Mar  8 20:04:22 2025: BS 1 completed
Sat Mar  8 20:04:27 2025: BS 2 completed
Sat Mar  8 20:04:31 2025: BS 3 completed
Sat Mar  8 20:04:41 2025: BS 1 completed
Sat Mar  8 20:04:46 2025: BS 2 completed
Sat Mar  8 20:04:51 2025: BS 3 completed
Sat Mar  8 20:05:00 2025: BS 1 completed
Sat Mar  8 20:05:05 2025: BS 2 completed
Sat Mar  8 20:05:10 2025: BS 3 completed
Sat Mar  8 20:05:20 2025: BS 1 completed
Sat Mar  8 20:05:24 2025: BS 2 completed
Sat Mar  8 20:05:29 2025: BS 3 completed
Sat Mar  8 20:05:39 2025: BS 1 completed
Sat Mar  8 20:05:44 2025: BS 2 completed
Sat Mar  8 20:05:49 2025: BS 3 completed
Sat Mar  8 20:05:58 2025: BS 1 completed
Sat Mar  8 20:06:03 2025: BS 2 completed
Sat Mar  8 20:06:08 2025: BS 3 completed
Sat Mar  8 20:06:18 2025: BS 1 completed
Sat Mar  8 20:06:22 2025: BS 2 completed
Sat Mar  8 20:06:27 2025: BS 3 completed
Sat Mar  8 20:06:37 2025: BS 1 completed
Sat Mar  8 20:06:42 2025: BS 2 completed
Sat Mar  8 20:06:47 2025: BS 3 completed
Sat Mar  8 20:06:56 2025: BS 1 completed
Sat Mar  8 20:07:01 2025: BS 2 completed
Sat Mar  8 20:07:06 2025: BS 3 completed
Sat Mar  8 20:07:15 2025: BS 1 completed
Sat Mar  8 20:07:20 2025: BS 2 completed
Sat Mar  8 20:07:25 2025: BS 3 completed
Sat Mar  8 20:07:35 2025: BS 1 completed
Sat Mar  8 20:07:40 2025: BS 2 completed
Sat Mar  8 20:07:44 2025: BS 3 completed
Sat Mar  8 20:07:54 2025: BS 1 completed
Sat Mar  8 20:07:59 2025: BS 2 completed
Sat Mar  8 20:08:04 2025: BS 3 completed
Sat Mar  8 20:08:13 2025: BS 1 completed
Sat Mar  8 20:08:18 2025: BS 2 completed
Sat Mar  8 20:08:23 2025: BS 3 completed
Sat Mar  8 20:08:33 2025: BS 1 completed
Sat Mar  8 20:08:38 2025: BS 2 completed
Sat Mar  8 20:08:42 2025: BS 3 completed
Sat Mar  8 20:08:52 2025: BS 1 completed
Sat Mar  8 20:08:57 2025: BS 2 completed
Sat Mar  8 20:09:02 2025: BS 3 completed
Sat Mar  8 20:09:11 2025: BS 1 completed
Sat Mar  8 20:09:16 2025: BS 2 completed
Sat Mar  8 20:09:21 2025: BS 3 completed
Sat Mar  8 20:09:31 2025: BS 1 completed
Sat Mar  8 20:09:35 2025: BS 2 completed
Sat Mar  8 20:09:40 2025: BS 3 completed
Sat Mar  8 20:09:50 2025: BS 1 completed
Sat Mar  8 20:09:55 2025: BS 2 completed
Sat Mar  8 20:10:00 2025: BS 3 completed
Sat Mar  8 20:10:09 2025: BS 1 completed
Sat Mar  8 20:10:14 2025: BS 2 completed
Sat Mar  8 20:10:19 2025: BS 3 completed
Sat Mar  8 20:10:29 2025: BS 1 completed
Sat Mar  8 20:10:33 2025: BS 2 completed
Sat Mar  8 20:10:38 2025: BS 3 completed
Sat Mar  8 20:10:48 2025: BS 1 completed
Sat Mar  8 20:10:53 2025: BS 2 completed
Sat Mar  8 20:10:58 2025: BS 3 completed
Sat Mar  8 20:11:07 2025: BS 1 completed
Sat Mar  8 20:11:12 2025: BS 2 completed
Sat Mar  8 20:11:17 2025: BS 3 completed
Sat Mar  8 20:11:26 2025: BS 1 completed
Sat Mar  8 20:11:31 2025: BS 2 completed
Sat Mar  8 20:11:36 2025: BS 3 completed
Sat Mar  8 20:11:46 2025: BS 1 completed
Sat Mar  8 20:11:51 2025: BS 2 completed
Sat Mar  8 20:11:55 2025: BS 3 completed
Sat Mar  8 20:12:05 2025: BS 1 completed
Sat Mar  8 20:12:10 2025: BS 2 completed
Sat Mar  8 20:12:15 2025: BS 3 completed
Sat Mar  8 20:12:24 2025: BS 1 completed
Sat Mar  8 20:12:29 2025: BS 2 completed
Sat Mar  8 20:12:34 2025: BS 3 completed
Sat Mar  8 20:12:44 2025: BS 1 completed
Sat Mar  8 20:12:49 2025: BS 2 completed
Sat Mar  8 20:12:53 2025: BS 3 completed
Sat Mar  8 20:13:03 2025: BS 1 completed
Sat Mar  8 20:13:08 2025: BS 2 completed
Sat Mar  8 20:13:13 2025: BS 3 completed
Sat Mar  8 20:13:22 2025: BS 1 completed
Sat Mar  8 20:13:27 2025: BS 2 completed
Sat Mar  8 20:13:32 2025: BS 3 completed
Sat Mar  8 20:13:42 2025: BS 1 completed
Sat Mar  8 20:13:46 2025: BS 2 completed
Sat Mar  8 20:13:51 2025: BS 3 completed
Sat Mar  8 20:14:01 2025: BS 1 completed
Sat Mar  8 20:14:06 2025: BS 2 completed
Sat Mar  8 20:14:11 2025: BS 3 completed
Sat Mar  8 20:14:20 2025: BS 1 completed
Sat Mar  8 20:14:25 2025: BS 2 completed
Sat Mar  8 20:14:30 2025: BS 3 completed
Sat Mar  8 20:14:40 2025: BS 1 completed
Sat Mar  8 20:14:44 2025: BS 2 completed
Sat Mar  8 20:14:49 2025: BS 3 completed
Sat Mar  8 20:14:59 2025: BS 1 completed
Sat Mar  8 20:15:04 2025: BS 2 completed
Sat Mar  8 20:15:09 2025: BS 3 completed
Sat Mar  8 20:15:18 2025: BS 1 completed
Sat Mar  8 20:15:23 2025: BS 2 completed
Sat Mar  8 20:15:28 2025: BS 3 completed
Sat Mar  8 20:15:38 2025: BS 1 completed
Sat Mar  8 20:15:42 2025: BS 2 completed
Sat Mar  8 20:15:47 2025: BS 3 completed
Sat Mar  8 20:15:57 2025: BS 1 completed
Sat Mar  8 20:16:02 2025: BS 2 completed
Sat Mar  8 20:16:07 2025: BS 3 completed
Sat Mar  8 20:16:16 2025: BS 1 completed
Sat Mar  8 20:16:21 2025: BS 2 completed
Sat Mar  8 20:16:26 2025: BS 3 completed
Sat Mar  8 20:16:35 2025: BS 1 completed
Sat Mar  8 20:16:40 2025: BS 2 completed
Sat Mar  8 20:16:45 2025: BS 3 completed
Sat Mar  8 20:16:55 2025: BS 1 completed
Sat Mar  8 20:17:00 2025: BS 2 completed
Sat Mar  8 20:17:04 2025: BS 3 completed
Sat Mar  8 20:17:14 2025: BS 1 completed
Sat Mar  8 20:17:19 2025: BS 2 completed
Sat Mar  8 20:17:24 2025: BS 3 completed
Sat Mar  8 20:17:33 2025: BS 1 completed
Sat Mar  8 20:17:38 2025: BS 2 completed
Sat Mar  8 20:17:43 2025: BS 3 completed
Sat Mar  8 20:17:53 2025: BS 1 completed
Sat Mar  8 20:17:58 2025: BS 2 completed
Sat Mar  8 20:18:02 2025: BS 3 completed
Sat Mar  8 20:18:12 2025: BS 1 completed
Sat Mar  8 20:18:17 2025: BS 2 completed
Sat Mar  8 20:18:22 2025: BS 3 completed
Sat Mar  8 20:18:31 2025: BS 1 completed
Sat Mar  8 20:18:36 2025: BS 2 completed
Sat Mar  8 20:18:41 2025: BS 3 completed
Sat Mar  8 20:18:51 2025: BS 1 completed
Sat Mar  8 20:18:56 2025: BS 2 completed
Sat Mar  8 20:19:00 2025: BS 3 completed
Sat Mar  8 20:19:10 2025: BS 1 completed
Sat Mar  8 20:19:15 2025: BS 2 completed
Sat Mar  8 20:19:20 2025: BS 3 completed
Sat Mar  8 20:19:29 2025: BS 1 completed
Sat Mar  8 20:19:34 2025: BS 2 completed
Sat Mar  8 20:19:39 2025: BS 3 completed
Sat Mar  8 20:19:49 2025: BS 1 completed
Sat Mar  8 20:19:53 2025: BS 2 completed
Sat Mar  8 20:19:58 2025: BS 3 completed
Sat Mar  8 20:20:08 2025: BS 1 completed
Sat Mar  8 20:20:13 2025: BS 2 completed
Sat Mar  8 20:20:18 2025: BS 3 completed
Sat Mar  8 20:20:27 2025: BS 1 completed
Sat Mar  8 20:20:32 2025: BS 2 completed
Sat Mar  8 20:20:37 2025: BS 3 completed
Sat Mar  8 20:20:47 2025: BS 1 completed
Sat Mar  8 20:20:51 2025: BS 2 completed
Sat Mar  8 20:20:56 2025: BS 3 completed
Sat Mar  8 20:21:06 2025: BS 1 completed
Sat Mar  8 20:21:11 2025: BS 2 completed
Sat Mar  8 20:21:16 2025: BS 3 completed
Sat Mar  8 20:21:25 2025: BS 1 completed
Sat Mar  8 20:21:30 2025: BS 2 completed
Sat Mar  8 20:21:35 2025: BS 3 completed
Sat Mar  8 20:21:45 2025: BS 1 completed
Sat Mar  8 20:21:49 2025: BS 2 completed
Sat Mar  8 20:21:54 2025: BS 3 completed
Sat Mar  8 20:22:04 2025: BS 1 completed
Sat Mar  8 20:22:09 2025: BS 2 completed
Sat Mar  8 20:22:14 2025: BS 3 completed
Sat Mar  8 20:22:23 2025: BS 1 completed
Sat Mar  8 20:22:28 2025: BS 2 completed
Sat Mar  8 20:22:33 2025: BS 3 completed
Sat Mar  8 20:22:43 2025: BS 1 completed
Sat Mar  8 20:22:47 2025: BS 2 completed
Sat Mar  8 20:22:52 2025: BS 3 completed
Sat Mar  8 20:23:02 2025: BS 1 completed
Sat Mar  8 20:23:07 2025: BS 2 completed
Sat Mar  8 20:23:12 2025: BS 3 completed
Sat Mar  8 20:23:21 2025: BS 1 completed
Sat Mar  8 20:23:26 2025: BS 2 completed
Sat Mar  8 20:23:31 2025: BS 3 completed
Sat Mar  8 20:23:40 2025: BS 1 completed
Sat Mar  8 20:23:45 2025: BS 2 completed
Sat Mar  8 20:23:50 2025: BS 3 completed
Sat Mar  8 20:24:00 2025: BS 1 completed
Sat Mar  8 20:24:05 2025: BS 2 completed
Sat Mar  8 20:24:09 2025: BS 3 completed
Sat Mar  8 20:24:19 2025: BS 1 completed
Sat Mar  8 20:24:24 2025: BS 2 completed
Sat Mar  8 20:24:29 2025: BS 3 completed
Sat Mar  8 20:24:38 2025: BS 1 completed
Sat Mar  8 20:24:43 2025: BS 2 completed
Sat Mar  8 20:24:48 2025: BS 3 completed
Sat Mar  8 20:24:58 2025: BS 1 completed
Sat Mar  8 20:25:03 2025: BS 2 completed
Sat Mar  8 20:25:07 2025: BS 3 completed
Sat Mar  8 20:25:17 2025: BS 1 completed
Sat Mar  8 20:25:22 2025: BS 2 completed
Sat Mar  8 20:25:27 2025: BS 3 completed
Sat Mar  8 20:25:36 2025: BS 1 completed
Sat Mar  8 20:25:41 2025: BS 2 completed
Sat Mar  8 20:25:46 2025: BS 3 completed
Sat Mar  8 20:25:56 2025: BS 1 completed
Sat Mar  8 20:26:01 2025: BS 2 completed
Sat Mar  8 20:26:05 2025: BS 3 completed
Sat Mar  8 20:26:15 2025: BS 1 completed
Sat Mar  8 20:26:20 2025: BS 2 completed
Sat Mar  8 20:26:25 2025: BS 3 completed
Sat Mar  8 20:26:34 2025: BS 1 completed
Sat Mar  8 20:26:39 2025: BS 2 completed
Sat Mar  8 20:26:44 2025: BS 3 completed
Sat Mar  8 20:26:54 2025: BS 1 completed
Sat Mar  8 20:26:59 2025: BS 2 completed
Sat Mar  8 20:27:03 2025: BS 3 completed
Sat Mar  8 20:27:13 2025: BS 1 completed
Sat Mar  8 20:27:18 2025: BS 2 completed
Sat Mar  8 20:27:23 2025: BS 3 completed
Sat Mar  8 20:27:32 2025: BS 1 completed
Sat Mar  8 20:27:37 2025: BS 2 completed
Sat Mar  8 20:27:42 2025: BS 3 completed
Sat Mar  8 20:27:52 2025: BS 1 completed
Sat Mar  8 20:27:57 2025: BS 2 completed
Sat Mar  8 20:28:01 2025: BS 3 completed
Sat Mar  8 20:28:11 2025: BS 1 completed
Sat Mar  8 20:28:16 2025: BS 2 completed
Sat Mar  8 20:28:21 2025: BS 3 completed
Sat Mar  8 20:28:30 2025: BS 1 completed
Sat Mar  8 20:28:35 2025: BS 2 completed
Sat Mar  8 20:28:40 2025: BS 3 completed
Sat Mar  8 20:28:50 2025: BS 1 completed
Sat Mar  8 20:28:55 2025: BS 2 completed
Sat Mar  8 20:28:59 2025: BS 3 completed
Sat Mar  8 20:29:09 2025: BS 1 completed
Sat Mar  8 20:29:14 2025: BS 2 completed
Sat Mar  8 20:29:19 2025: BS 3 completed
Sat Mar  8 20:29:28 2025: BS 1 completed
Sat Mar  8 20:29:33 2025: BS 2 completed
Sat Mar  8 20:29:38 2025: BS 3 completed
Sat Mar  8 20:29:48 2025: BS 1 completed
Sat Mar  8 20:29:52 2025: BS 2 completed
Sat Mar  8 20:29:57 2025: BS 3 completed
Sat Mar  8 20:30:07 2025: BS 1 completed
Sat Mar  8 20:30:12 2025: BS 2 completed
Sat Mar  8 20:30:17 2025: BS 3 completed
Sat Mar  8 20:30:26 2025: BS 1 completed
Sat Mar  8 20:30:31 2025: BS 2 completed
Sat Mar  8 20:30:36 2025: BS 3 completed
Sat Mar  8 20:30:46 2025: BS 1 completed
Sat Mar  8 20:30:50 2025: BS 2 completed
Sat Mar  8 20:30:55 2025: BS 3 completed
Sat Mar  8 20:31:05 2025: BS 1 completed
Sat Mar  8 20:31:10 2025: BS 2 completed
Sat Mar  8 20:31:15 2025: BS 3 completed
Sat Mar  8 20:31:24 2025: BS 1 completed
Sat Mar  8 20:31:29 2025: BS 2 completed
Sat Mar  8 20:31:34 2025: BS 3 completed
Sat Mar  8 20:31:44 2025: BS 1 completed
Sat Mar  8 20:31:48 2025: BS 2 completed
Sat Mar  8 20:31:53 2025: BS 3 completed
Sat Mar  8 20:32:03 2025: BS 1 completed
Sat Mar  8 20:32:08 2025: BS 2 completed
Sat Mar  8 20:32:13 2025: BS 3 completed
Sat Mar  8 20:32:22 2025: BS 1 completed
Sat Mar  8 20:32:27 2025: BS 2 completed
Sat Mar  8 20:32:32 2025: BS 3 completed
Sat Mar  8 20:32:42 2025: BS 1 completed
Sat Mar  8 20:32:46 2025: BS 2 completed
Sat Mar  8 20:32:51 2025: BS 3 completed
Sat Mar  8 20:33:01 2025: BS 1 completed
Sat Mar  8 20:33:06 2025: BS 2 completed
Sat Mar  8 20:33:11 2025: BS 3 completed
Sat Mar  8 20:33:20 2025: BS 1 completed
Sat Mar  8 20:33:25 2025: BS 2 completed
Sat Mar  8 20:33:30 2025: BS 3 completed
Sat Mar  8 20:33:40 2025: BS 1 completed
Sat Mar  8 20:33:44 2025: BS 2 completed
Sat Mar  8 20:33:49 2025: BS 3 completed
Sat Mar  8 20:33:59 2025: BS 1 completed
Sat Mar  8 20:34:04 2025: BS 2 completed
Sat Mar  8 20:34:09 2025: BS 3 completed
Sat Mar  8 20:34:18 2025: BS 1 completed
Sat Mar  8 20:34:23 2025: BS 2 completed
Sat Mar  8 20:34:28 2025: BS 3 completed
Sat Mar  8 20:34:38 2025: BS 1 completed
Sat Mar  8 20:34:42 2025: BS 2 completed
Sat Mar  8 20:34:47 2025: BS 3 completed
Sat Mar  8 20:34:57 2025: BS 1 completed
Sat Mar  8 20:35:02 2025: BS 2 completed
Sat Mar  8 20:35:07 2025: BS 3 completed
Sat Mar  8 20:35:16 2025: BS 1 completed
Sat Mar  8 20:35:21 2025: BS 2 completed
Sat Mar  8 20:35:26 2025: BS 3 completed
Sat Mar  8 20:35:36 2025: BS 1 completed
Sat Mar  8 20:35:40 2025: BS 2 completed
Sat Mar  8 20:35:45 2025: BS 3 completed
Sat Mar  8 20:35:55 2025: BS 1 completed
Sat Mar  8 20:36:00 2025: BS 2 completed
Sat Mar  8 20:36:05 2025: BS 3 completed
Sat Mar  8 20:36:14 2025: BS 1 completed
Sat Mar  8 20:36:19 2025: BS 2 completed
Sat Mar  8 20:36:24 2025: BS 3 completed
Sat Mar  8 20:36:34 2025: BS 1 completed
Sat Mar  8 20:36:38 2025: BS 2 completed
Sat Mar  8 20:36:43 2025: BS 3 completed
Sat Mar  8 20:36:53 2025: BS 1 completed
Sat Mar  8 20:36:58 2025: BS 2 completed
Sat Mar  8 20:37:03 2025: BS 3 completed
Sat Mar  8 20:37:12 2025: BS 1 completed
Sat Mar  8 20:37:17 2025: BS 2 completed
Sat Mar  8 20:37:22 2025: BS 3 completed
Sat Mar  8 20:37:32 2025: BS 1 completed
Sat Mar  8 20:37:36 2025: BS 2 completed
Sat Mar  8 20:37:41 2025: BS 3 completed
Sat Mar  8 20:37:51 2025: BS 1 completed
Sat Mar  8 20:37:56 2025: BS 2 completed
Sat Mar  8 20:38:01 2025: BS 3 completed
Sat Mar  8 20:38:10 2025: BS 1 completed
Sat Mar  8 20:38:15 2025: BS 2 completed
Sat Mar  8 20:38:20 2025: BS 3 completed
Sat Mar  8 20:38:30 2025: BS 1 completed
Sat Mar  8 20:38:34 2025: BS 2 completed
Sat Mar  8 20:38:39 2025: BS 3 completed
Sat Mar  8 20:38:49 2025: BS 1 completed
Sat Mar  8 20:38:54 2025: BS 2 completed
Sat Mar  8 20:38:59 2025: BS 3 completed
Sat Mar  8 20:39:08 2025: BS 1 completed
Sat Mar  8 20:39:13 2025: BS 2 completed
Sat Mar  8 20:39:18 2025: BS 3 completed
Sat Mar  8 20:39:28 2025: BS 1 completed
Sat Mar  8 20:39:32 2025: BS 2 completed
Sat Mar  8 20:39:37 2025: BS 3 completed
Sat Mar  8 20:39:47 2025: BS 1 completed
Sat Mar  8 20:39:52 2025: BS 2 completed
Sat Mar  8 20:39:57 2025: BS 3 completed
Sat Mar  8 20:40:06 2025: BS 1 completed
Sat Mar  8 20:40:11 2025: BS 2 completed
Sat Mar  8 20:40:16 2025: BS 3 completed
Sat Mar  8 20:40:26 2025: BS 1 completed
Sat Mar  8 20:40:31 2025: BS 2 completed
Sat Mar  8 20:40:35 2025: BS 3 completed
Sat Mar  8 20:40:45 2025: BS 1 completed
Sat Mar  8 20:40:50 2025: BS 2 completed
Sat Mar  8 20:40:55 2025: BS 3 completed
Sat Mar  8 20:41:04 2025: BS 1 completed
Sat Mar  8 20:41:09 2025: BS 2 completed
Sat Mar  8 20:41:14 2025: BS 3 completed
Sat Mar  8 20:41:24 2025: BS 1 completed
Sat Mar  8 20:41:29 2025: BS 2 completed
Sat Mar  8 20:41:33 2025: BS 3 completed
Sat Mar  8 20:41:43 2025: BS 1 completed
Sat Mar  8 20:41:48 2025: BS 2 completed
Sat Mar  8 20:41:53 2025: BS 3 completed
Sat Mar  8 20:42:02 2025: BS 1 completed
Sat Mar  8 20:42:07 2025: BS 2 completed
Sat Mar  8 20:42:12 2025: BS 3 completed
Sat Mar  8 20:42:22 2025: BS 1 completed
Sat Mar  8 20:42:27 2025: BS 2 completed
Sat Mar  8 20:42:31 2025: BS 3 completed
Sat Mar  8 20:42:41 2025: BS 1 completed
Sat Mar  8 20:42:46 2025: BS 2 completed
Sat Mar  8 20:42:51 2025: BS 3 completed
Sat Mar  8 20:43:00 2025: BS 1 completed
Sat Mar  8 20:43:05 2025: BS 2 completed
Sat Mar  8 20:43:10 2025: BS 3 completed
Sat Mar  8 20:43:20 2025: BS 1 completed
Sat Mar  8 20:43:25 2025: BS 2 completed
Sat Mar  8 20:43:29 2025: BS 3 completed
Sat Mar  8 20:43:39 2025: BS 1 completed
Sat Mar  8 20:43:44 2025: BS 2 completed
Sat Mar  8 20:43:49 2025: BS 3 completed
Sat Mar  8 20:43:58 2025: BS 1 completed
Sat Mar  8 20:44:03 2025: BS 2 completed
Sat Mar  8 20:44:08 2025: BS 3 completed
Sat Mar  8 20:44:18 2025: BS 1 completed
Sat Mar  8 20:44:23 2025: BS 2 completed
Sat Mar  8 20:44:27 2025: BS 3 completed
Sat Mar  8 20:44:37 2025: BS 1 completed
Sat Mar  8 20:44:42 2025: BS 2 completed
Sat Mar  8 20:44:47 2025: BS 3 completed
Sat Mar  8 20:44:56 2025: BS 1 completed
Sat Mar  8 20:45:01 2025: BS 2 completed
Sat Mar  8 20:45:06 2025: BS 3 completed
Sat Mar  8 20:45:16 2025: BS 1 completed
Sat Mar  8 20:45:21 2025: BS 2 completed
Sat Mar  8 20:45:25 2025: BS 3 completed
Sat Mar  8 20:45:35 2025: BS 1 completed
Sat Mar  8 20:45:40 2025: BS 2 completed
Sat Mar  8 20:45:45 2025: BS 3 completed
Sat Mar  8 20:45:54 2025: BS 1 completed
Sat Mar  8 20:45:59 2025: BS 2 completed
Sat Mar  8 20:46:04 2025: BS 3 completed
Sat Mar  8 20:46:14 2025: BS 1 completed
Sat Mar  8 20:46:19 2025: BS 2 completed
Sat Mar  8 20:46:23 2025: BS 3 completed
Sat Mar  8 20:46:33 2025: BS 1 completed
Sat Mar  8 20:46:38 2025: BS 2 completed
Sat Mar  8 20:46:43 2025: BS 3 completed
Sat Mar  8 20:46:53 2025: BS 1 completed
Sat Mar  8 20:46:57 2025: BS 2 completed
Sat Mar  8 20:47:02 2025: BS 3 completed
Sat Mar  8 20:47:12 2025: BS 1 completed
Sat Mar  8 20:47:17 2025: BS 2 completed
Sat Mar  8 20:47:22 2025: BS 3 completed
Sat Mar  8 20:47:31 2025: BS 1 completed
Sat Mar  8 20:47:36 2025: BS 2 completed
Sat Mar  8 20:47:41 2025: BS 3 completed
Sat Mar  8 20:47:51 2025: BS 1 completed
Sat Mar  8 20:47:55 2025: BS 2 completed
Sat Mar  8 20:48:00 2025: BS 3 completed
Sat Mar  8 20:48:10 2025: BS 1 completed
Sat Mar  8 20:48:15 2025: BS 2 completed
Sat Mar  8 20:48:20 2025: BS 3 completed
Sat Mar  8 20:48:29 2025: BS 1 completed
Sat Mar  8 20:48:34 2025: BS 2 completed
Sat Mar  8 20:48:39 2025: BS 3 completed
Sat Mar  8 20:48:49 2025: BS 1 completed
Sat Mar  8 20:48:53 2025: BS 2 completed
Sat Mar  8 20:48:58 2025: BS 3 completed
Sat Mar  8 20:49:08 2025: BS 1 completed
Sat Mar  8 20:49:13 2025: BS 2 completed
Sat Mar  8 20:49:18 2025: BS 3 completed
Sat Mar  8 20:49:27 2025: BS 1 completed
Sat Mar  8 20:49:32 2025: BS 2 completed
Sat Mar  8 20:49:37 2025: BS 3 completed
Sat Mar  8 20:49:47 2025: BS 1 completed
Sat Mar  8 20:49:51 2025: BS 2 completed
Sat Mar  8 20:49:56 2025: BS 3 completed
Sat Mar  8 20:50:06 2025: BS 1 completed
Sat Mar  8 20:50:11 2025: BS 2 completed
Sat Mar  8 20:50:16 2025: BS 3 completed
Sat Mar  8 20:50:25 2025: BS 1 completed
Sat Mar  8 20:50:30 2025: BS 2 completed
Sat Mar  8 20:50:35 2025: BS 3 completed
Sat Mar  8 20:50:45 2025: BS 1 completed
Sat Mar  8 20:50:50 2025: BS 2 completed
Sat Mar  8 20:50:54 2025: BS 3 completed
Sat Mar  8 20:51:04 2025: BS 1 completed
Sat Mar  8 20:51:09 2025: BS 2 completed
Sat Mar  8 20:51:14 2025: BS 3 completed
Sat Mar  8 20:51:23 2025: BS 1 completed
Sat Mar  8 20:51:28 2025: BS 2 completed
Sat Mar  8 20:51:33 2025: BS 3 completed
Sat Mar  8 20:51:43 2025: BS 1 completed
Sat Mar  8 20:51:48 2025: BS 2 completed
Sat Mar  8 20:51:52 2025: BS 3 completed
Sat Mar  8 20:52:02 2025: BS 1 completed
Sat Mar  8 20:52:07 2025: BS 2 completed
Sat Mar  8 20:52:12 2025: BS 3 completed
Sat Mar  8 20:52:21 2025: BS 1 completed
Sat Mar  8 20:52:26 2025: BS 2 completed
Sat Mar  8 20:52:31 2025: BS 3 completed
Sat Mar  8 20:52:41 2025: BS 1 completed
Sat Mar  8 20:52:46 2025: BS 2 completed
Sat Mar  8 20:52:50 2025: BS 3 completed
Sat Mar  8 20:53:00 2025: BS 1 completed
Sat Mar  8 20:53:05 2025: BS 2 completed
Sat Mar  8 20:53:10 2025: BS 3 completed
Sat Mar  8 20:53:19 2025: BS 1 completed
Sat Mar  8 20:53:24 2025: BS 2 completed
Sat Mar  8 20:53:29 2025: BS 3 completed
Sat Mar  8 20:53:39 2025: BS 1 completed
Sat Mar  8 20:53:44 2025: BS 2 completed
Sat Mar  8 20:53:49 2025: BS 3 completed
Sat Mar  8 20:53:58 2025: BS 1 completed
Sat Mar  8 20:54:03 2025: BS 2 completed
Sat Mar  8 20:54:08 2025: BS 3 completed
Sat Mar  8 20:54:18 2025: BS 1 completed
Sat Mar  8 20:54:22 2025: BS 2 completed
Sat Mar  8 20:54:27 2025: BS 3 completed
Sat Mar  8 20:54:37 2025: BS 1 completed
Sat Mar  8 20:54:42 2025: BS 2 completed
Sat Mar  8 20:54:47 2025: BS 3 completed
Sat Mar  8 20:54:56 2025: BS 1 completed
Sat Mar  8 20:55:01 2025: BS 2 completed
Sat Mar  8 20:55:06 2025: BS 3 completed
Sat Mar  8 20:55:16 2025: BS 1 completed
Sat Mar  8 20:55:20 2025: BS 2 completed
Sat Mar  8 20:55:25 2025: BS 3 completed
Sat Mar  8 20:55:35 2025: BS 1 completed
Sat Mar  8 20:55:40 2025: BS 2 completed
Sat Mar  8 20:55:45 2025: BS 3 completed
Sat Mar  8 20:55:54 2025: BS 1 completed
Sat Mar  8 20:55:59 2025: BS 2 completed
Sat Mar  8 20:56:04 2025: BS 3 completed
Sat Mar  8 20:56:14 2025: BS 1 completed
Sat Mar  8 20:56:18 2025: BS 2 completed
Sat Mar  8 20:56:23 2025: BS 3 completed
Sat Mar  8 20:56:33 2025: BS 1 completed
Sat Mar  8 20:56:38 2025: BS 2 completed
Sat Mar  8 20:56:43 2025: BS 3 completed
Sat Mar  8 20:56:52 2025: BS 1 completed
Sat Mar  8 20:56:57 2025: BS 2 completed
Sat Mar  8 20:57:02 2025: BS 3 completed
Sat Mar  8 20:57:12 2025: BS 1 completed
Sat Mar  8 20:57:17 2025: BS 2 completed
Sat Mar  8 20:57:21 2025: BS 3 completed
Sat Mar  8 20:57:31 2025: BS 1 completed
Sat Mar  8 20:57:36 2025: BS 2 completed
Sat Mar  8 20:57:41 2025: BS 3 completed
Sat Mar  8 20:57:50 2025: BS 1 completed
Sat Mar  8 20:57:55 2025: BS 2 completed
Sat Mar  8 20:58:00 2025: BS 3 completed
Sat Mar  8 20:58:10 2025: BS 1 completed
Sat Mar  8 20:58:15 2025: BS 2 completed
Sat Mar  8 20:58:19 2025: BS 3 completed
Sat Mar  8 20:58:29 2025: BS 1 completed
Sat Mar  8 20:58:34 2025: BS 2 completed
Sat Mar  8 20:58:39 2025: BS 3 completed
Sat Mar  8 20:58:49 2025: BS 1 completed
Sat Mar  8 20:58:53 2025: BS 2 completed
Sat Mar  8 20:58:58 2025: BS 3 completed
Sat Mar  8 20:59:08 2025: BS 1 completed
Sat Mar  8 20:59:13 2025: BS 2 completed
Sat Mar  8 20:59:18 2025: BS 3 completed
Sat Mar  8 20:59:27 2025: BS 1 completed
Sat Mar  8 20:59:32 2025: BS 2 completed
Sat Mar  8 20:59:37 2025: BS 3 completed
Sat Mar  8 20:59:47 2025: BS 1 completed
Sat Mar  8 20:59:51 2025: BS 2 completed
Sat Mar  8 20:59:56 2025: BS 3 completed
Sat Mar  8 21:00:06 2025: BS 1 completed
Sat Mar  8 21:00:11 2025: BS 2 completed
Sat Mar  8 21:00:16 2025: BS 3 completed
Sat Mar  8 21:00:25 2025: BS 1 completed
Sat Mar  8 21:00:30 2025: BS 2 completed
Sat Mar  8 21:00:35 2025: BS 3 completed
Sat Mar  8 21:00:45 2025: BS 1 completed
Sat Mar  8 21:00:49 2025: BS 2 completed
Sat Mar  8 21:00:54 2025: BS 3 completed
Sat Mar  8 21:01:04 2025: BS 1 completed
Sat Mar  8 21:01:09 2025: BS 2 completed
Sat Mar  8 21:01:14 2025: BS 3 completed
Sat Mar  8 21:01:23 2025: BS 1 completed
Sat Mar  8 21:01:28 2025: BS 2 completed
Sat Mar  8 21:01:33 2025: BS 3 completed
Sat Mar  8 21:01:43 2025: BS 1 completed
Sat Mar  8 21:01:48 2025: BS 2 completed
Sat Mar  8 21:01:52 2025: BS 3 completed
Sat Mar  8 21:02:02 2025: BS 1 completed
Sat Mar  8 21:02:07 2025: BS 2 completed
Sat Mar  8 21:02:12 2025: BS 3 completed
Sat Mar  8 21:02:21 2025: BS 1 completed
Sat Mar  8 21:02:26 2025: BS 2 completed
Sat Mar  8 21:02:31 2025: BS 3 completed
Sat Mar  8 21:02:41 2025: BS 1 completed
Sat Mar  8 21:02:46 2025: BS 2 completed
Sat Mar  8 21:02:50 2025: BS 3 completed
Sat Mar  8 21:03:00 2025: BS 1 completed
Sat Mar  8 21:03:05 2025: BS 2 completed
Sat Mar  8 21:03:10 2025: BS 3 completed
Sat Mar  8 21:03:20 2025: BS 1 completed
Sat Mar  8 21:03:24 2025: BS 2 completed
Sat Mar  8 21:03:29 2025: BS 3 completed
Sat Mar  8 21:03:39 2025: BS 1 completed
Sat Mar  8 21:03:44 2025: BS 2 completed
Sat Mar  8 21:03:49 2025: BS 3 completed
Sat Mar  8 21:03:58 2025: BS 1 completed
Sat Mar  8 21:04:03 2025: BS 2 completed
Sat Mar  8 21:04:08 2025: BS 3 completed
Sat Mar  8 21:04:18 2025: BS 1 completed
Sat Mar  8 21:04:22 2025: BS 2 completed
Sat Mar  8 21:04:27 2025: BS 3 completed
Sat Mar  8 21:04:37 2025: BS 1 completed
Sat Mar  8 21:04:42 2025: BS 2 completed
Sat Mar  8 21:04:47 2025: BS 3 completed
Sat Mar  8 21:04:56 2025: BS 1 completed
Sat Mar  8 21:05:01 2025: BS 2 completed
Sat Mar  8 21:05:06 2025: BS 3 completed
Sat Mar  8 21:05:16 2025: BS 1 completed
Sat Mar  8 21:05:21 2025: BS 2 completed
Sat Mar  8 21:05:25 2025: BS 3 completed
Sat Mar  8 21:05:35 2025: BS 1 completed
Sat Mar  8 21:05:40 2025: BS 2 completed
Sat Mar  8 21:05:45 2025: BS 3 completed
Sat Mar  8 21:05:54 2025: BS 1 completed
Sat Mar  8 21:05:59 2025: BS 2 completed
Sat Mar  8 21:06:04 2025: BS 3 completed
Sat Mar  8 21:06:14 2025: BS 1 completed
Sat Mar  8 21:06:19 2025: BS 2 completed
Sat Mar  8 21:06:23 2025: BS 3 completed
Sat Mar  8 21:06:33 2025: BS 1 completed
Sat Mar  8 21:06:38 2025: BS 2 completed
Sat Mar  8 21:06:43 2025: BS 3 completed
Sat Mar  8 21:06:53 2025: BS 1 completed
Sat Mar  8 21:06:57 2025: BS 2 completed
Sat Mar  8 21:07:02 2025: BS 3 completed
Sat Mar  8 21:07:12 2025: BS 1 completed
Sat Mar  8 21:07:17 2025: BS 2 completed
Sat Mar  8 21:07:22 2025: BS 3 completed
Sat Mar  8 21:07:31 2025: BS 1 completed
Sat Mar  8 21:07:36 2025: BS 2 completed
Sat Mar  8 21:07:41 2025: BS 3 completed
Sat Mar  8 21:07:51 2025: BS 1 completed
Sat Mar  8 21:07:55 2025: BS 2 completed
Sat Mar  8 21:08:00 2025: BS 3 completed
Sat Mar  8 21:08:10 2025: BS 1 completed
Sat Mar  8 21:08:15 2025: BS 2 completed
Sat Mar  8 21:08:20 2025: BS 3 completed
Sat Mar  8 21:08:29 2025: BS 1 completed
Sat Mar  8 21:08:34 2025: BS 2 completed
Sat Mar  8 21:08:39 2025: BS 3 completed
Sat Mar  8 21:08:49 2025: BS 1 completed
Sat Mar  8 21:08:54 2025: BS 2 completed
Sat Mar  8 21:08:58 2025: BS 3 completed
Sat Mar  8 21:09:08 2025: BS 1 completed
Sat Mar  8 21:09:13 2025: BS 2 completed
Sat Mar  8 21:09:18 2025: BS 3 completed
Sat Mar  8 21:09:27 2025: BS 1 completed
Sat Mar  8 21:09:32 2025: BS 2 completed
Sat Mar  8 21:09:37 2025: BS 3 completed
Sat Mar  8 21:09:47 2025: BS 1 completed
Sat Mar  8 21:09:52 2025: BS 2 completed
Sat Mar  8 21:09:57 2025: BS 3 completed
Sat Mar  8 21:10:06 2025: BS 1 completed
Sat Mar  8 21:10:11 2025: BS 2 completed
Sat Mar  8 21:10:16 2025: BS 3 completed
Sat Mar  8 21:10:26 2025: BS 1 completed
Sat Mar  8 21:10:30 2025: BS 2 completed
Sat Mar  8 21:10:35 2025: BS 3 completed
Sat Mar  8 21:10:45 2025: BS 1 completed
Sat Mar  8 21:10:50 2025: BS 2 completed
Sat Mar  8 21:10:55 2025: BS 3 completed
Sat Mar  8 21:11:04 2025: BS 1 completed
Sat Mar  8 21:11:09 2025: BS 2 completed
Sat Mar  8 21:11:14 2025: BS 3 completed
Sat Mar  8 21:11:24 2025: BS 1 completed
Sat Mar  8 21:11:29 2025: BS 2 completed
Sat Mar  8 21:11:33 2025: BS 3 completed
Sat Mar  8 21:11:43 2025: BS 1 completed
Sat Mar  8 21:11:48 2025: BS 2 completed
Sat Mar  8 21:11:53 2025: BS 3 completed
Sat Mar  8 21:12:02 2025: BS 1 completed
Sat Mar  8 21:12:07 2025: BS 2 completed
Sat Mar  8 21:12:12 2025: BS 3 completed
Sat Mar  8 21:12:22 2025: BS 1 completed
Sat Mar  8 21:12:27 2025: BS 2 completed
Sat Mar  8 21:12:31 2025: BS 3 completed
Sat Mar  8 21:12:41 2025: BS 1 completed
Sat Mar  8 21:12:46 2025: BS 2 completed
Sat Mar  8 21:12:51 2025: BS 3 completed
Sat Mar  8 21:13:01 2025: BS 1 completed
Sat Mar  8 21:13:05 2025: BS 2 completed
Sat Mar  8 21:13:10 2025: BS 3 completed
Sat Mar  8 21:13:20 2025: BS 1 completed
Sat Mar  8 21:13:25 2025: BS 2 completed
Sat Mar  8 21:13:30 2025: BS 3 completed
Sat Mar  8 21:13:39 2025: BS 1 completed
Sat Mar  8 21:13:44 2025: BS 2 completed
Sat Mar  8 21:13:49 2025: BS 3 completed
Sat Mar  8 21:13:59 2025: BS 1 completed
Sat Mar  8 21:14:03 2025: BS 2 completed
Sat Mar  8 21:14:08 2025: BS 3 completed
Sat Mar  8 21:14:18 2025: BS 1 completed
Sat Mar  8 21:14:23 2025: BS 2 completed
Sat Mar  8 21:14:28 2025: BS 3 completed
Sat Mar  8 21:14:37 2025: BS 1 completed
Sat Mar  8 21:14:42 2025: BS 2 completed
Sat Mar  8 21:14:47 2025: BS 3 completed
Sat Mar  8 21:14:57 2025: BS 1 completed
Sat Mar  8 21:15:02 2025: BS 2 completed
Sat Mar  8 21:15:06 2025: BS 3 completed
Sat Mar  8 21:15:16 2025: BS 1 completed
Sat Mar  8 21:15:21 2025: BS 2 completed
Sat Mar  8 21:15:26 2025: BS 3 completed
Sat Mar  8 21:15:35 2025: BS 1 completed
Sat Mar  8 21:15:40 2025: BS 2 completed
Sat Mar  8 21:15:45 2025: BS 3 completed
Sat Mar  8 21:15:55 2025: BS 1 completed
Sat Mar  8 21:16:00 2025: BS 2 completed
Sat Mar  8 21:16:05 2025: BS 3 completed
Sat Mar  8 21:16:14 2025: BS 1 completed
Sat Mar  8 21:16:19 2025: BS 2 completed
Sat Mar  8 21:16:24 2025: BS 3 completed
Sat Mar  8 21:16:34 2025: BS 1 completed
Sat Mar  8 21:16:38 2025: BS 2 completed
Sat Mar  8 21:16:43 2025: BS 3 completed
Sat Mar  8 21:16:53 2025: BS 1 completed
Sat Mar  8 21:16:58 2025: BS 2 completed
Sat Mar  8 21:17:03 2025: BS 3 completed
Sat Mar  8 21:17:12 2025: BS 1 completed
Sat Mar  8 21:17:17 2025: BS 2 completed
Sat Mar  8 21:17:22 2025: BS 3 completed
Sat Mar  8 21:17:32 2025: BS 1 completed
Sat Mar  8 21:17:37 2025: BS 2 completed
Sat Mar  8 21:17:41 2025: BS 3 completed
Sat Mar  8 21:17:51 2025: BS 1 completed
Sat Mar  8 21:17:56 2025: BS 2 completed
Sat Mar  8 21:18:01 2025: BS 3 completed
Sat Mar  8 21:18:10 2025: BS 1 completed
Sat Mar  8 21:18:15 2025: BS 2 completed
Sat Mar  8 21:18:20 2025: BS 3 completed
Sat Mar  8 21:18:30 2025: BS 1 completed
Sat Mar  8 21:18:35 2025: BS 2 completed
Sat Mar  8 21:18:40 2025: BS 3 completed
Sat Mar  8 21:18:49 2025: BS 1 completed
Sat Mar  8 21:18:54 2025: BS 2 completed
Sat Mar  8 21:18:59 2025: BS 3 completed
Sat Mar  8 21:19:09 2025: BS 1 completed
Sat Mar  8 21:19:13 2025: BS 2 completed
Sat Mar  8 21:19:18 2025: BS 3 completed
Sat Mar  8 21:19:28 2025: BS 1 completed
Sat Mar  8 21:19:33 2025: BS 2 completed
Sat Mar  8 21:19:38 2025: BS 3 completed
Sat Mar  8 21:19:47 2025: BS 1 completed
Sat Mar  8 21:19:52 2025: BS 2 completed
Sat Mar  8 21:19:57 2025: BS 3 completed
Sat Mar  8 21:20:07 2025: BS 1 completed
Sat Mar  8 21:20:12 2025: BS 2 completed
Sat Mar  8 21:20:16 2025: BS 3 completed
Sat Mar  8 21:20:26 2025: BS 1 completed
Sat Mar  8 21:20:31 2025: BS 2 completed
Sat Mar  8 21:20:36 2025: BS 3 completed
Sat Mar  8 21:20:46 2025: BS 1 completed
Sat Mar  8 21:20:50 2025: BS 2 completed
Sat Mar  8 21:20:55 2025: BS 3 completed
Sat Mar  8 21:21:05 2025: BS 1 completed
Sat Mar  8 21:21:10 2025: BS 2 completed
Sat Mar  8 21:21:15 2025: BS 3 completed
Sat Mar  8 21:21:24 2025: BS 1 completed
Sat Mar  8 21:21:29 2025: BS 2 completed
Sat Mar  8 21:21:34 2025: BS 3 completed
Sat Mar  8 21:21:44 2025: BS 1 completed
Sat Mar  8 21:21:48 2025: BS 2 completed
Sat Mar  8 21:21:53 2025: BS 3 completed
Sat Mar  8 21:22:03 2025: BS 1 completed
Sat Mar  8 21:22:08 2025: BS 2 completed
Sat Mar  8 21:22:13 2025: BS 3 completed
Sat Mar  8 21:22:22 2025: BS 1 completed
Sat Mar  8 21:22:27 2025: BS 2 completed
Sat Mar  8 21:22:32 2025: BS 3 completed
Sat Mar  8 21:22:42 2025: BS 1 completed
Sat Mar  8 21:22:47 2025: BS 2 completed
Sat Mar  8 21:22:51 2025: BS 3 completed
Sat Mar  8 21:23:01 2025: BS 1 completed
Sat Mar  8 21:23:06 2025: BS 2 completed
Sat Mar  8 21:23:11 2025: BS 3 completed
Sat Mar  8 21:23:21 2025: BS 1 completed
Sat Mar  8 21:23:25 2025: BS 2 completed
Sat Mar  8 21:23:30 2025: BS 3 completed
Sat Mar  8 21:23:40 2025: BS 1 completed
Sat Mar  8 21:23:45 2025: BS 2 completed
Sat Mar  8 21:23:50 2025: BS 3 completed
Sat Mar  8 21:23:59 2025: BS 1 completed
Sat Mar  8 21:24:04 2025: BS 2 completed
Sat Mar  8 21:24:09 2025: BS 3 completed
Sat Mar  8 21:24:19 2025: BS 1 completed
Sat Mar  8 21:24:24 2025: BS 2 completed
Sat Mar  8 21:24:28 2025: BS 3 completed
Sat Mar  8 21:24:38 2025: BS 1 completed
Sat Mar  8 21:24:43 2025: BS 2 completed
Sat Mar  8 21:24:48 2025: BS 3 completed
Sat Mar  8 21:24:57 2025: BS 1 completed
Sat Mar  8 21:25:02 2025: BS 2 completed
Sat Mar  8 21:25:07 2025: BS 3 completed
Sat Mar  8 21:25:17 2025: BS 1 completed
Sat Mar  8 21:25:22 2025: BS 2 completed
Sat Mar  8 21:25:27 2025: BS 3 completed
Sat Mar  8 21:25:36 2025: BS 1 completed
Sat Mar  8 21:25:41 2025: BS 2 completed
Sat Mar  8 21:25:46 2025: BS 3 completed
Sat Mar  8 21:25:56 2025: BS 1 completed
Sat Mar  8 21:26:00 2025: BS 2 completed
Sat Mar  8 21:26:05 2025: BS 3 completed
Sat Mar  8 21:26:15 2025: BS 1 completed
Sat Mar  8 21:26:20 2025: BS 2 completed
Sat Mar  8 21:26:25 2025: BS 3 completed
Sat Mar  8 21:26:34 2025: BS 1 completed
Sat Mar  8 21:26:39 2025: BS 2 completed
Sat Mar  8 21:26:44 2025: BS 3 completed
Sat Mar  8 21:26:54 2025: BS 1 completed
Sat Mar  8 21:26:59 2025: BS 2 completed
Sat Mar  8 21:27:03 2025: BS 3 completed
Sat Mar  8 21:27:13 2025: BS 1 completed
Sat Mar  8 21:27:18 2025: BS 2 completed
Sat Mar  8 21:27:23 2025: BS 3 completed
Sat Mar  8 21:27:33 2025: BS 1 completed
Sat Mar  8 21:27:37 2025: BS 2 completed
Sat Mar  8 21:27:42 2025: BS 3 completed
Sat Mar  8 21:27:52 2025: BS 1 completed
Sat Mar  8 21:27:57 2025: BS 2 completed
Sat Mar  8 21:28:02 2025: BS 3 completed
Sat Mar  8 21:28:11 2025: BS 1 completed
Sat Mar  8 21:28:16 2025: BS 2 completed
Sat Mar  8 21:28:21 2025: BS 3 completed
Sat Mar  8 21:28:31 2025: BS 1 completed
Sat Mar  8 21:28:36 2025: BS 2 completed
Sat Mar  8 21:28:40 2025: BS 3 completed
Sat Mar  8 21:28:50 2025: BS 1 completed
Sat Mar  8 21:28:55 2025: BS 2 completed
Sat Mar  8 21:29:00 2025: BS 3 completed
Sat Mar  8 21:29:09 2025: BS 1 completed
Sat Mar  8 21:29:14 2025: BS 2 completed
Sat Mar  8 21:29:19 2025: BS 3 completed
Sat Mar  8 21:29:29 2025: BS 1 completed
Sat Mar  8 21:29:34 2025: BS 2 completed
Sat Mar  8 21:29:39 2025: BS 3 completed
Sat Mar  8 21:29:48 2025: BS 1 completed
Sat Mar  8 21:29:53 2025: BS 2 completed
Sat Mar  8 21:29:58 2025: BS 3 completed
Sat Mar  8 21:30:08 2025: BS 1 completed
Sat Mar  8 21:30:12 2025: BS 2 completed
Sat Mar  8 21:30:17 2025: BS 3 completed
Sat Mar  8 21:30:27 2025: BS 1 completed
Sat Mar  8 21:30:32 2025: BS 2 completed
Sat Mar  8 21:30:37 2025: BS 3 completed
Sat Mar  8 21:30:46 2025: BS 1 completed
Sat Mar  8 21:30:51 2025: BS 2 completed
Sat Mar  8 21:30:56 2025: BS 3 completed
Sat Mar  8 21:31:06 2025: BS 1 completed
Sat Mar  8 21:31:11 2025: BS 2 completed
Sat Mar  8 21:31:15 2025: BS 3 completed
Sat Mar  8 21:31:25 2025: BS 1 completed
Sat Mar  8 21:31:30 2025: BS 2 completed
Sat Mar  8 21:31:35 2025: BS 3 completed
Sat Mar  8 21:31:45 2025: BS 1 completed
Sat Mar  8 21:31:49 2025: BS 2 completed
Sat Mar  8 21:31:54 2025: BS 3 completed
Sat Mar  8 21:32:04 2025: BS 1 completed
Sat Mar  8 21:32:09 2025: BS 2 completed
Sat Mar  8 21:32:14 2025: BS 3 completed
Sat Mar  8 21:32:23 2025: BS 1 completed
Sat Mar  8 21:32:28 2025: BS 2 completed
Sat Mar  8 21:32:33 2025: BS 3 completed
Sat Mar  8 21:32:43 2025: BS 1 completed
Sat Mar  8 21:32:48 2025: BS 2 completed
Sat Mar  8 21:32:52 2025: BS 3 completed
Sat Mar  8 21:33:02 2025: BS 1 completed
Sat Mar  8 21:33:07 2025: BS 2 completed
Sat Mar  8 21:33:12 2025: BS 3 completed
Sat Mar  8 21:33:22 2025: BS 1 completed
Sat Mar  8 21:33:26 2025: BS 2 completed
Sat Mar  8 21:33:31 2025: BS 3 completed
Sat Mar  8 21:33:41 2025: BS 1 completed
Sat Mar  8 21:33:46 2025: BS 2 completed
Sat Mar  8 21:33:51 2025: BS 3 completed
Sat Mar  8 21:34:00 2025: BS 1 completed
Sat Mar  8 21:34:05 2025: BS 2 completed
Sat Mar  8 21:34:10 2025: BS 3 completed
Sat Mar  8 21:34:20 2025: BS 1 completed
Sat Mar  8 21:34:25 2025: BS 2 completed
Sat Mar  8 21:34:29 2025: BS 3 completed
Sat Mar  8 21:34:39 2025: BS 1 completed
Sat Mar  8 21:34:44 2025: BS 2 completed
Sat Mar  8 21:34:49 2025: BS 3 completed
Sat Mar  8 21:34:58 2025: BS 1 completed
Sat Mar  8 21:35:03 2025: BS 2 completed
Sat Mar  8 21:35:08 2025: BS 3 completed
Sat Mar  8 21:35:18 2025: BS 1 completed
Sat Mar  8 21:35:23 2025: BS 2 completed
Sat Mar  8 21:35:28 2025: BS 3 completed
Sat Mar  8 21:35:37 2025: BS 1 completed
Sat Mar  8 21:35:42 2025: BS 2 completed
Sat Mar  8 21:35:47 2025: BS 3 completed
Sat Mar  8 21:35:57 2025: BS 1 completed
Sat Mar  8 21:36:02 2025: BS 2 completed
Sat Mar  8 21:36:06 2025: BS 3 completed
Sat Mar  8 21:36:16 2025: BS 1 completed
Sat Mar  8 21:36:21 2025: BS 2 completed
Sat Mar  8 21:36:26 2025: BS 3 completed
Sat Mar  8 21:36:35 2025: BS 1 completed
Sat Mar  8 21:36:40 2025: BS 2 completed
Sat Mar  8 21:36:45 2025: BS 3 completed
Sat Mar  8 21:36:55 2025: BS 1 completed
Sat Mar  8 21:37:00 2025: BS 2 completed
Sat Mar  8 21:37:05 2025: BS 3 completed
Sat Mar  8 21:37:14 2025: BS 1 completed
Sat Mar  8 21:37:19 2025: BS 2 completed
Sat Mar  8 21:37:24 2025: BS 3 completed
Sat Mar  8 21:37:34 2025: BS 1 completed
Sat Mar  8 21:37:38 2025: BS 2 completed
Sat Mar  8 21:37:43 2025: BS 3 completed
Sat Mar  8 21:37:53 2025: BS 1 completed
Sat Mar  8 21:37:58 2025: BS 2 completed
Sat Mar  8 21:38:03 2025: BS 3 completed
Sat Mar  8 21:38:12 2025: BS 1 completed
Sat Mar  8 21:38:17 2025: BS 2 completed
Sat Mar  8 21:38:22 2025: BS 3 completed
Sat Mar  8 21:38:32 2025: BS 1 completed
Sat Mar  8 21:38:37 2025: BS 2 completed
Sat Mar  8 21:38:42 2025: BS 3 completed
Sat Mar  8 21:38:51 2025: BS 1 completed
Sat Mar  8 21:38:56 2025: BS 2 completed
Sat Mar  8 21:39:01 2025: BS 3 completed
Sat Mar  8 21:39:11 2025: BS 1 completed
Sat Mar  8 21:39:15 2025: BS 2 completed
Sat Mar  8 21:39:20 2025: BS 3 completed
Sat Mar  8 21:39:30 2025: BS 1 completed
Sat Mar  8 21:39:35 2025: BS 2 completed
Sat Mar  8 21:39:40 2025: BS 3 completed
Sat Mar  8 21:39:49 2025: BS 1 completed
Sat Mar  8 21:39:54 2025: BS 2 completed
Sat Mar  8 21:39:59 2025: BS 3 completed
Sat Mar  8 21:40:09 2025: BS 1 completed
Sat Mar  8 21:40:14 2025: BS 2 completed
Sat Mar  8 21:40:18 2025: BS 3 completed
Sat Mar  8 21:40:28 2025: BS 1 completed
Sat Mar  8 21:40:33 2025: BS 2 completed
Sat Mar  8 21:40:38 2025: BS 3 completed
Sat Mar  8 21:40:48 2025: BS 1 completed
Sat Mar  8 21:40:52 2025: BS 2 completed
Sat Mar  8 21:40:57 2025: BS 3 completed
Sat Mar  8 21:41:07 2025: BS 1 completed
Sat Mar  8 21:41:12 2025: BS 2 completed
Sat Mar  8 21:41:17 2025: BS 3 completed
Sat Mar  8 21:41:26 2025: BS 1 completed
Sat Mar  8 21:41:31 2025: BS 2 completed
Sat Mar  8 21:41:36 2025: BS 3 completed
Sat Mar  8 21:41:46 2025: BS 1 completed
Sat Mar  8 21:41:51 2025: BS 2 completed
Sat Mar  8 21:41:55 2025: BS 3 completed
Sat Mar  8 21:42:05 2025: BS 1 completed
Sat Mar  8 21:42:10 2025: BS 2 completed
Sat Mar  8 21:42:15 2025: BS 3 completed
Sat Mar  8 21:42:25 2025: BS 1 completed
Sat Mar  8 21:42:29 2025: BS 2 completed
Sat Mar  8 21:42:34 2025: BS 3 completed
Sat Mar  8 21:42:44 2025: BS 1 completed
Sat Mar  8 21:42:49 2025: BS 2 completed
Sat Mar  8 21:42:54 2025: BS 3 completed
Sat Mar  8 21:43:03 2025: BS 1 completed
Sat Mar  8 21:43:08 2025: BS 2 completed
Sat Mar  8 21:43:13 2025: BS 3 completed
Sat Mar  8 21:43:23 2025: BS 1 completed
Sat Mar  8 21:43:28 2025: BS 2 completed
Sat Mar  8 21:43:32 2025: BS 3 completed
Sat Mar  8 21:43:42 2025: BS 1 completed
Sat Mar  8 21:43:47 2025: BS 2 completed
Sat Mar  8 21:43:52 2025: BS 3 completed
Sat Mar  8 21:44:02 2025: BS 1 completed
Sat Mar  8 21:44:06 2025: BS 2 completed
Sat Mar  8 21:44:11 2025: BS 3 completed
Sat Mar  8 21:44:21 2025: BS 1 completed
Sat Mar  8 21:44:26 2025: BS 2 completed
Sat Mar  8 21:44:31 2025: BS 3 completed
Sat Mar  8 21:44:40 2025: BS 1 completed
Sat Mar  8 21:44:45 2025: BS 2 completed
Sat Mar  8 21:44:50 2025: BS 3 completed
Sat Mar  8 21:45:00 2025: BS 1 completed
Sat Mar  8 21:45:05 2025: BS 2 completed
Sat Mar  8 21:45:09 2025: BS 3 completed
Sat Mar  8 21:45:19 2025: BS 1 completed
Sat Mar  8 21:45:24 2025: BS 2 completed
Sat Mar  8 21:45:29 2025: BS 3 completed
Sat Mar  8 21:45:39 2025: BS 1 completed
Sat Mar  8 21:45:43 2025: BS 2 completed
Sat Mar  8 21:45:48 2025: BS 3 completed
Sat Mar  8 21:45:58 2025: BS 1 completed
Sat Mar  8 21:46:03 2025: BS 2 completed
Sat Mar  8 21:46:08 2025: BS 3 completed
Sat Mar  8 21:46:17 2025: BS 1 completed
Sat Mar  8 21:46:22 2025: BS 2 completed
Sat Mar  8 21:46:27 2025: BS 3 completed
Sat Mar  8 21:46:37 2025: BS 1 completed
Sat Mar  8 21:46:42 2025: BS 2 completed
Sat Mar  8 21:46:47 2025: BS 3 completed
Sat Mar  8 21:46:56 2025: BS 1 completed
Sat Mar  8 21:47:01 2025: BS 2 completed
Sat Mar  8 21:47:06 2025: BS 3 completed
Sat Mar  8 21:47:16 2025: BS 1 completed
Sat Mar  8 21:47:20 2025: BS 2 completed
Sat Mar  8 21:47:25 2025: BS 3 completed
Sat Mar  8 21:47:35 2025: BS 1 completed
Sat Mar  8 21:47:40 2025: BS 2 completed
Sat Mar  8 21:47:45 2025: BS 3 completed
Sat Mar  8 21:47:54 2025: BS 1 completed
Sat Mar  8 21:47:59 2025: BS 2 completed
Sat Mar  8 21:48:04 2025: BS 3 completed
Sat Mar  8 21:48:14 2025: BS 1 completed
Sat Mar  8 21:48:19 2025: BS 2 completed
Sat Mar  8 21:48:24 2025: BS 3 completed
Sat Mar  8 21:48:33 2025: BS 1 completed
Sat Mar  8 21:48:38 2025: BS 2 completed
Sat Mar  8 21:48:43 2025: BS 3 completed
Sat Mar  8 21:48:53 2025: BS 1 completed
Sat Mar  8 21:48:58 2025: BS 2 completed
Sat Mar  8 21:49:02 2025: BS 3 completed
Sat Mar  8 21:49:12 2025: BS 1 completed
Sat Mar  8 21:49:17 2025: BS 2 completed
Sat Mar  8 21:49:22 2025: BS 3 completed
Sat Mar  8 21:49:31 2025: BS 1 completed
Sat Mar  8 21:49:36 2025: BS 2 completed
Sat Mar  8 21:49:41 2025: BS 3 completed
Sat Mar  8 21:49:51 2025: BS 1 completed
Sat Mar  8 21:49:56 2025: BS 2 completed
Sat Mar  8 21:50:01 2025: BS 3 completed
Sat Mar  8 21:50:10 2025: BS 1 completed
Sat Mar  8 21:50:15 2025: BS 2 completed
Sat Mar  8 21:50:20 2025: BS 3 completed
Sat Mar  8 21:50:30 2025: BS 1 completed
Sat Mar  8 21:50:35 2025: BS 2 completed
Sat Mar  8 21:50:39 2025: BS 3 completed
Sat Mar  8 21:50:49 2025: BS 1 completed
Sat Mar  8 21:50:54 2025: BS 2 completed
Sat Mar  8 21:50:59 2025: BS 3 completed
Sat Mar  8 21:51:09 2025: BS 1 completed
Sat Mar  8 21:51:13 2025: BS 2 completed
Sat Mar  8 21:51:18 2025: BS 3 completed
Sat Mar  8 21:51:28 2025: BS 1 completed
Sat Mar  8 21:51:33 2025: BS 2 completed
Sat Mar  8 21:51:38 2025: BS 3 completed
Sat Mar  8 21:51:47 2025: BS 1 completed
Sat Mar  8 21:51:52 2025: BS 2 completed
Sat Mar  8 21:51:57 2025: BS 3 completed
Sat Mar  8 21:52:07 2025: BS 1 completed
Sat Mar  8 21:52:12 2025: BS 2 completed
Sat Mar  8 21:52:16 2025: BS 3 completed
Sat Mar  8 21:52:26 2025: BS 1 completed
Sat Mar  8 21:52:31 2025: BS 2 completed
Sat Mar  8 21:52:36 2025: BS 3 completed
Sat Mar  8 21:52:46 2025: BS 1 completed
Sat Mar  8 21:52:50 2025: BS 2 completed
Sat Mar  8 21:52:55 2025: BS 3 completed
Sat Mar  8 21:53:05 2025: BS 1 completed
Sat Mar  8 21:53:10 2025: BS 2 completed
Sat Mar  8 21:53:15 2025: BS 3 completed
Sat Mar  8 21:53:24 2025: BS 1 completed
Sat Mar  8 21:53:29 2025: BS 2 completed
Sat Mar  8 21:53:34 2025: BS 3 completed
Sat Mar  8 21:53:44 2025: BS 1 completed
Sat Mar  8 21:53:49 2025: BS 2 completed
Sat Mar  8 21:53:53 2025: BS 3 completed
Sat Mar  8 21:54:03 2025: BS 1 completed
Sat Mar  8 21:54:08 2025: BS 2 completed
Sat Mar  8 21:54:13 2025: BS 3 completed
Sat Mar  8 21:54:23 2025: BS 1 completed
Sat Mar  8 21:54:27 2025: BS 2 completed
Sat Mar  8 21:54:32 2025: BS 3 completed
Sat Mar  8 21:54:42 2025: BS 1 completed
Sat Mar  8 21:54:47 2025: BS 2 completed
Sat Mar  8 21:54:52 2025: BS 3 completed
Sat Mar  8 21:55:01 2025: BS 1 completed
Sat Mar  8 21:55:06 2025: BS 2 completed
Sat Mar  8 21:55:11 2025: BS 3 completed
Sat Mar  8 21:55:21 2025: BS 1 completed
Sat Mar  8 21:55:26 2025: BS 2 completed
Sat Mar  8 21:55:31 2025: BS 3 completed
Sat Mar  8 21:55:40 2025: BS 1 completed
Sat Mar  8 21:55:45 2025: BS 2 completed
Sat Mar  8 21:55:50 2025: BS 3 completed
Sat Mar  8 21:56:00 2025: BS 1 completed
Sat Mar  8 21:56:05 2025: BS 2 completed
Sat Mar  8 21:56:09 2025: BS 3 completed
Sat Mar  8 21:56:19 2025: BS 1 completed
Sat Mar  8 21:56:24 2025: BS 2 completed
Sat Mar  8 21:56:29 2025: BS 3 completed
Sat Mar  8 21:56:38 2025: BS 1 completed
Sat Mar  8 21:56:43 2025: BS 2 completed
Sat Mar  8 21:56:48 2025: BS 3 completed
Sat Mar  8 21:56:58 2025: BS 1 completed
Sat Mar  8 21:57:03 2025: BS 2 completed
Sat Mar  8 21:57:08 2025: BS 3 completed
Sat Mar  8 21:57:17 2025: BS 1 completed
Sat Mar  8 21:57:22 2025: BS 2 completed
Sat Mar  8 21:57:27 2025: BS 3 completed
Sat Mar  8 21:57:37 2025: BS 1 completed
Sat Mar  8 21:57:42 2025: BS 2 completed
Sat Mar  8 21:57:46 2025: BS 3 completed
Sat Mar  8 21:57:56 2025: BS 1 completed
Sat Mar  8 21:58:01 2025: BS 2 completed
Sat Mar  8 21:58:06 2025: BS 3 completed
Sat Mar  8 21:58:16 2025: BS 1 completed
Sat Mar  8 21:58:20 2025: BS 2 completed
Sat Mar  8 21:58:25 2025: BS 3 completed
Sat Mar  8 21:58:35 2025: BS 1 completed
Sat Mar  8 21:58:40 2025: BS 2 completed
Sat Mar  8 21:58:45 2025: BS 3 completed
Sat Mar  8 21:58:54 2025: BS 1 completed
Sat Mar  8 21:58:59 2025: BS 2 completed
Sat Mar  8 21:59:04 2025: BS 3 completed
Sat Mar  8 21:59:14 2025: BS 1 completed
Sat Mar  8 21:59:19 2025: BS 2 completed
Sat Mar  8 21:59:24 2025: BS 3 completed
Sat Mar  8 21:59:33 2025: BS 1 completed
Sat Mar  8 21:59:38 2025: BS 2 completed
Sat Mar  8 21:59:43 2025: BS 3 completed
Sat Mar  8 21:59:53 2025: BS 1 completed
Sat Mar  8 21:59:57 2025: BS 2 completed
Sat Mar  8 22:00:02 2025: BS 3 completed
Sat Mar  8 22:00:12 2025: BS 1 completed
Sat Mar  8 22:00:17 2025: BS 2 completed
Sat Mar  8 22:00:22 2025: BS 3 completed
Sat Mar  8 22:00:31 2025: BS 1 completed
Sat Mar  8 22:00:36 2025: BS 2 completed
Sat Mar  8 22:00:41 2025: BS 3 completed
Sat Mar  8 22:00:51 2025: BS 1 completed
Sat Mar  8 22:00:56 2025: BS 2 completed
Sat Mar  8 22:01:01 2025: BS 3 completed
Sat Mar  8 22:01:10 2025: BS 1 completed
Sat Mar  8 22:01:15 2025: BS 2 completed
Sat Mar  8 22:01:20 2025: BS 3 completed
Sat Mar  8 22:01:30 2025: BS 1 completed
Sat Mar  8 22:01:35 2025: BS 2 completed
Sat Mar  8 22:01:39 2025: BS 3 completed
Sat Mar  8 22:01:44 2025: Acquisition complete
