# Supplementary material for: Site-Divergent Oxidations within Venerable Macrolide Antibiotic Scaffolds Unveil Compounds with Broad Spectrum and Anti-MRSA Activities
Source: ACS Cent Sci. 2026 Mar 17;12(3):375–82. doi: 10.1021/acscentsci.5c02343 (PMC13022725; doi:10.1021/acscentsci.5c02343)
Supplement: Supplementary file 4 [file oc5c02343_si_004.zip › Clarithromycin and Azithromycin Analog Characterization/7/NMR/OL-III-019-HSQC_20250308_01/dirinfo/fidlist]

2025-03-08 : T163213 : PROTON_01 : Saved by : ocl3
2025-03-08 : T220147 : HSQCAD_01 : Saved by : ocl3
