# Supplementary material for: Site-Divergent Oxidations within Venerable Macrolide Antibiotic Scaffolds Unveil Compounds with Broad Spectrum and Anti-MRSA Activities
Source: ACS Cent Sci. 2026 Mar 17;12(3):375–82. doi: 10.1021/acscentsci.5c02343 (PMC13022725; doi:10.1021/acscentsci.5c02343)
Supplement: Supplementary file 4 [file oc5c02343_si_004.zip › Clarithromycin and Azithromycin Analog Characterization/7/NMR/OL-III-019-HSQC_20250308_01/dirinfo/chronlog]

20250308 : T162930 : /home/ocl3 : Parent Directory
20250308 : T162930 : OL-III-019-HSQC_20250308_01 : Created by : ocl3
Workstation: Linux a500a 2.6.32-279.el6.x86_64
VNMR Software: vnmrs  VnmrJ VERSION 4.2 REVISION A  May 22, 2014
VNMR Patch: NONE
Chempack Software: 
     NONE
-------------------------------------------------------------
