# Supplementary material for: Site-Divergent Oxidations within Venerable Macrolide Antibiotic Scaffolds Unveil Compounds with Broad Spectrum and Anti-MRSA Activities
Source: ACS Cent Sci. 2026 Mar 17;12(3):375–82. doi: 10.1021/acscentsci.5c02343 (PMC13022725; doi:10.1021/acscentsci.5c02343)
Supplement: Supplementary file 4 [file oc5c02343_si_004.zip › Clarithromycin and Azithromycin Analog Characterization/7/NMR/OL-III-019-suite/HSQCAD_01.fid/log]

Mon Mar  3 21:26:41 2025: Experiment started
Mon Mar  3 21:29:35 2025: FID 14: ADC overflow
Mon Mar  3 23:35:19 2025: Acquisition complete
