# Supplementary material for: Site-Divergent Oxidations within Venerable Macrolide Antibiotic Scaffolds Unveil Compounds with Broad Spectrum and Anti-MRSA Activities
Source: ACS Cent Sci. 2026 Mar 17;12(3):375–82. doi: 10.1021/acscentsci.5c02343 (PMC13022725; doi:10.1021/acscentsci.5c02343)
Supplement: Supplementary file 4 [file oc5c02343_si_004.zip › Clarithromycin and Azithromycin Analog Characterization/16/NMR/OL-III-049-col/CARBON_01.fid 4/log]

Sun Apr 13 21:32:51 2025: Experiment started
Sun Apr 13 21:34:51 2025: BS 1 completed
Sun Apr 13 21:36:51 2025: BS 2 completed
Sun Apr 13 21:38:50 2025: BS 3 completed
Sun Apr 13 21:40:50 2025: BS 4 completed
Sun Apr 13 21:42:49 2025: BS 5 completed
Sun Apr 13 21:44:48 2025: BS 6 completed
Sun Apr 13 21:46:48 2025: BS 7 completed
Sun Apr 13 21:48:47 2025: BS 8 completed
Sun Apr 13 21:50:47 2025: BS 9 completed
Sun Apr 13 21:52:46 2025: BS 10 completed
Sun Apr 13 21:54:45 2025: BS 11 completed
Sun Apr 13 21:56:45 2025: BS 12 completed
Sun Apr 13 21:58:44 2025: BS 13 completed
Sun Apr 13 22:00:44 2025: BS 14 completed
Sun Apr 13 22:02:43 2025: BS 15 completed
Sun Apr 13 22:04:42 2025: BS 16 completed
Sun Apr 13 22:06:42 2025: BS 17 completed
Sun Apr 13 22:08:41 2025: BS 18 completed
Sun Apr 13 22:10:40 2025: BS 19 completed
Sun Apr 13 22:12:40 2025: BS 20 completed
Sun Apr 13 22:14:39 2025: BS 21 completed
Sun Apr 13 22:16:39 2025: BS 22 completed
Sun Apr 13 22:18:38 2025: BS 23 completed
Sun Apr 13 22:20:37 2025: BS 24 completed
Sun Apr 13 22:22:37 2025: BS 25 completed
Sun Apr 13 22:24:36 2025: BS 26 completed
Sun Apr 13 22:26:36 2025: BS 27 completed
Sun Apr 13 22:28:35 2025: BS 28 completed
Sun Apr 13 22:30:34 2025: BS 29 completed
Sun Apr 13 22:32:34 2025: BS 30 completed
Sun Apr 13 22:34:33 2025: BS 31 completed
Sun Apr 13 22:36:33 2025: BS 32 completed
Sun Apr 13 22:38:32 2025: BS 33 completed
Sun Apr 13 22:40:31 2025: BS 34 completed
Sun Apr 13 22:42:31 2025: BS 35 completed
Sun Apr 13 22:44:30 2025: BS 36 completed
Sun Apr 13 22:46:29 2025: BS 37 completed
Sun Apr 13 22:48:29 2025: BS 38 completed
Sun Apr 13 22:50:28 2025: BS 39 completed
Sun Apr 13 22:52:28 2025: BS 40 completed
Sun Apr 13 22:54:27 2025: BS 41 completed
Sun Apr 13 22:56:26 2025: BS 42 completed
Sun Apr 13 22:58:26 2025: BS 43 completed
Sun Apr 13 23:00:25 2025: BS 44 completed
Sun Apr 13 23:02:25 2025: BS 45 completed
Sun Apr 13 23:04:24 2025: BS 46 completed
Sun Apr 13 23:06:23 2025: BS 47 completed
Sun Apr 13 23:08:23 2025: BS 48 completed
Sun Apr 13 23:10:22 2025: BS 49 completed
Sun Apr 13 23:12:22 2025: BS 50 completed
Sun Apr 13 23:14:21 2025: BS 51 completed
Sun Apr 13 23:16:20 2025: BS 52 completed
Sun Apr 13 23:18:20 2025: BS 53 completed
Sun Apr 13 23:20:19 2025: BS 54 completed
Sun Apr 13 23:22:18 2025: BS 55 completed
Sun Apr 13 23:24:18 2025: BS 56 completed
Sun Apr 13 23:26:17 2025: BS 57 completed
Sun Apr 13 23:28:17 2025: BS 58 completed
Sun Apr 13 23:30:16 2025: BS 59 completed
Sun Apr 13 23:32:15 2025: BS 60 completed
Sun Apr 13 23:34:15 2025: BS 61 completed
Sun Apr 13 23:36:14 2025: BS 62 completed
Sun Apr 13 23:38:14 2025: BS 63 completed
Sun Apr 13 23:40:13 2025: BS 64 completed
Sun Apr 13 23:42:12 2025: BS 65 completed
Sun Apr 13 23:44:12 2025: BS 66 completed
Sun Apr 13 23:46:11 2025: BS 67 completed
Sun Apr 13 23:48:10 2025: BS 68 completed
Sun Apr 13 23:50:10 2025: BS 69 completed
Sun Apr 13 23:52:09 2025: BS 70 completed
Sun Apr 13 23:54:09 2025: BS 71 completed
Sun Apr 13 23:56:08 2025: BS 72 completed
Sun Apr 13 23:58:07 2025: BS 73 completed
Mon Apr 14 00:00:07 2025: BS 74 completed
Mon Apr 14 00:02:06 2025: BS 75 completed
Mon Apr 14 00:04:06 2025: BS 76 completed
Mon Apr 14 00:06:05 2025: BS 77 completed
Mon Apr 14 00:08:04 2025: BS 78 completed
Mon Apr 14 00:10:04 2025: BS 79 completed
Mon Apr 14 00:12:03 2025: BS 80 completed
Mon Apr 14 00:14:03 2025: BS 81 completed
Mon Apr 14 00:16:02 2025: BS 82 completed
Mon Apr 14 00:18:01 2025: BS 83 completed
Mon Apr 14 00:20:01 2025: BS 84 completed
Mon Apr 14 00:22:00 2025: BS 85 completed
Mon Apr 14 00:23:59 2025: BS 86 completed
Mon Apr 14 00:25:59 2025: BS 87 completed
Mon Apr 14 00:27:58 2025: BS 88 completed
Mon Apr 14 00:29:58 2025: BS 89 completed
Mon Apr 14 00:31:57 2025: BS 90 completed
Mon Apr 14 00:33:56 2025: BS 91 completed
Mon Apr 14 00:35:56 2025: BS 92 completed
Mon Apr 14 00:37:55 2025: BS 93 completed
Mon Apr 14 00:39:55 2025: BS 94 completed
Mon Apr 14 00:41:54 2025: BS 95 completed
Mon Apr 14 00:43:53 2025: BS 96 completed
Mon Apr 14 00:45:53 2025: BS 97 completed
Mon Apr 14 00:47:52 2025: BS 98 completed
Mon Apr 14 00:49:52 2025: BS 99 completed
Mon Apr 14 00:51:51 2025: BS 100 completed
Mon Apr 14 00:53:50 2025: BS 101 completed
Mon Apr 14 00:55:50 2025: BS 102 completed
Mon Apr 14 00:57:49 2025: BS 103 completed
Mon Apr 14 00:59:48 2025: BS 104 completed
Mon Apr 14 01:01:48 2025: BS 105 completed
Mon Apr 14 01:03:47 2025: BS 106 completed
Mon Apr 14 01:05:47 2025: BS 107 completed
Mon Apr 14 01:07:46 2025: BS 108 completed
Mon Apr 14 01:09:45 2025: BS 109 completed
Mon Apr 14 01:11:45 2025: BS 110 completed
Mon Apr 14 01:13:44 2025: BS 111 completed
Mon Apr 14 01:15:44 2025: BS 112 completed
Mon Apr 14 01:17:43 2025: BS 113 completed
Mon Apr 14 01:19:42 2025: BS 114 completed
Mon Apr 14 01:21:42 2025: BS 115 completed
Mon Apr 14 01:23:41 2025: BS 116 completed
Mon Apr 14 01:25:41 2025: BS 117 completed
Mon Apr 14 01:27:40 2025: BS 118 completed
Mon Apr 14 01:29:39 2025: BS 119 completed
Mon Apr 14 01:31:39 2025: BS 120 completed
Mon Apr 14 01:33:38 2025: BS 121 completed
Mon Apr 14 01:35:37 2025: BS 122 completed
Mon Apr 14 01:37:37 2025: BS 123 completed
Mon Apr 14 01:39:36 2025: BS 124 completed
Mon Apr 14 01:41:36 2025: BS 125 completed
Mon Apr 14 01:43:35 2025: BS 126 completed
Mon Apr 14 01:45:34 2025: BS 127 completed
Mon Apr 14 01:47:34 2025: BS 128 completed
Mon Apr 14 01:49:33 2025: BS 129 completed
Mon Apr 14 01:51:33 2025: BS 130 completed
Mon Apr 14 01:53:32 2025: BS 131 completed
Mon Apr 14 01:55:31 2025: BS 132 completed
Mon Apr 14 01:57:31 2025: BS 133 completed
Mon Apr 14 01:59:30 2025: BS 134 completed
Mon Apr 14 02:01:30 2025: BS 135 completed
Mon Apr 14 02:03:29 2025: BS 136 completed
Mon Apr 14 02:05:28 2025: BS 137 completed
Mon Apr 14 02:07:28 2025: BS 138 completed
Mon Apr 14 02:09:27 2025: BS 139 completed
Mon Apr 14 02:11:26 2025: BS 140 completed
Mon Apr 14 02:13:26 2025: BS 141 completed
Mon Apr 14 02:15:25 2025: BS 142 completed
Mon Apr 14 02:17:25 2025: BS 143 completed
Mon Apr 14 02:19:24 2025: BS 144 completed
Mon Apr 14 02:21:23 2025: BS 145 completed
Mon Apr 14 02:23:23 2025: BS 146 completed
Mon Apr 14 02:25:22 2025: BS 147 completed
Mon Apr 14 02:27:22 2025: BS 148 completed
Mon Apr 14 02:29:21 2025: BS 149 completed
Mon Apr 14 02:31:20 2025: BS 150 completed
Mon Apr 14 02:33:20 2025: BS 151 completed
Mon Apr 14 02:35:19 2025: BS 152 completed
Mon Apr 14 02:37:18 2025: BS 153 completed
Mon Apr 14 02:39:18 2025: BS 154 completed
Mon Apr 14 02:41:17 2025: BS 155 completed
Mon Apr 14 02:43:17 2025: BS 156 completed
Mon Apr 14 02:43:47 2025: Acquisition complete
