# Supplementary material for: Site-Divergent Oxidations within Venerable Macrolide Antibiotic Scaffolds Unveil Compounds with Broad Spectrum and Anti-MRSA Activities
Source: ACS Cent Sci. 2026 Mar 17;12(3):375–82. doi: 10.1021/acscentsci.5c02343 (PMC13022725; doi:10.1021/acscentsci.5c02343)
Supplement: Supplementary file 4 [file oc5c02343_si_004.zip › Clarithromycin and Azithromycin Analog Characterization/16/NMR/OL-III-049-col/PROTON_01.fid 4/log]

Sun Apr 13 21:04:05 2025: Experiment started
Sun Apr 13 21:07:42 2025: BS 1 completed
Sun Apr 13 21:11:17 2025: BS 2 completed
Sun Apr 13 21:14:52 2025: BS 3 completed
Sun Apr 13 21:18:26 2025: BS 4 completed
Sun Apr 13 21:22:01 2025: BS 5 completed
Sun Apr 13 21:25:35 2025: BS 6 completed
Sun Apr 13 21:29:10 2025: BS 7 completed
Sun Apr 13 21:32:44 2025: Acquisition complete
