# Supplementary material for: Site-Divergent Oxidations within Venerable Macrolide Antibiotic Scaffolds Unveil Compounds with Broad Spectrum and Anti-MRSA Activities
Source: ACS Cent Sci. 2026 Mar 17;12(3):375–82. doi: 10.1021/acscentsci.5c02343 (PMC13022725; doi:10.1021/acscentsci.5c02343)
Supplement: Supplementary file 4 [file oc5c02343_si_004.zip › Clarithromycin and Azithromycin Analog Characterization/10/NMR/OL-III-042-col2-clean-suite/HSQCAD_01.fid/log]

Fri Apr  4 20:28:10 2025: Experiment started
Fri Apr  4 20:28:55 2025: BS 1 completed
Fri Apr  4 20:28:59 2025: BS 2 completed
Fri Apr  4 20:29:04 2025: BS 3 completed
Fri Apr  4 20:29:14 2025: BS 1 completed
Fri Apr  4 20:29:19 2025: BS 2 completed
Fri Apr  4 20:29:23 2025: BS 3 completed
Fri Apr  4 20:29:33 2025: BS 1 completed
Fri Apr  4 20:29:38 2025: BS 2 completed
Fri Apr  4 20:29:42 2025: BS 3 completed
Fri Apr  4 20:29:52 2025: BS 1 completed
Fri Apr  4 20:29:57 2025: BS 2 completed
Fri Apr  4 20:30:02 2025: BS 3 completed
Fri Apr  4 20:30:11 2025: BS 1 completed
Fri Apr  4 20:30:16 2025: BS 2 completed
Fri Apr  4 20:30:21 2025: BS 3 completed
Fri Apr  4 20:30:30 2025: BS 1 completed
Fri Apr  4 20:30:35 2025: BS 2 completed
Fri Apr  4 20:30:40 2025: BS 3 completed
Fri Apr  4 20:30:49 2025: BS 1 completed
Fri Apr  4 20:30:54 2025: BS 2 completed
Fri Apr  4 20:30:59 2025: BS 3 completed
Fri Apr  4 20:31:08 2025: BS 1 completed
Fri Apr  4 20:31:13 2025: BS 2 completed
Fri Apr  4 20:31:18 2025: BS 3 completed
Fri Apr  4 20:31:27 2025: BS 1 completed
Fri Apr  4 20:31:32 2025: BS 2 completed
Fri Apr  4 20:31:37 2025: BS 3 completed
Fri Apr  4 20:31:47 2025: BS 1 completed
Fri Apr  4 20:31:51 2025: BS 2 completed
Fri Apr  4 20:31:56 2025: BS 3 completed
Fri Apr  4 20:32:06 2025: BS 1 completed
Fri Apr  4 20:32:10 2025: BS 2 completed
Fri Apr  4 20:32:15 2025: BS 3 completed
Fri Apr  4 20:32:25 2025: BS 1 completed
Fri Apr  4 20:32:30 2025: BS 2 completed
Fri Apr  4 20:32:34 2025: BS 3 completed
Fri Apr  4 20:32:44 2025: BS 1 completed
Fri Apr  4 20:32:49 2025: BS 2 completed
Fri Apr  4 20:32:53 2025: BS 3 completed
Fri Apr  4 20:33:03 2025: BS 1 completed
Fri Apr  4 20:33:08 2025: BS 2 completed
Fri Apr  4 20:33:13 2025: BS 3 completed
Fri Apr  4 20:33:22 2025: BS 1 completed
Fri Apr  4 20:33:27 2025: BS 2 completed
Fri Apr  4 20:33:32 2025: BS 3 completed
Fri Apr  4 20:33:41 2025: BS 1 completed
Fri Apr  4 20:33:46 2025: BS 2 completed
Fri Apr  4 20:33:51 2025: BS 3 completed
Fri Apr  4 20:34:00 2025: BS 1 completed
Fri Apr  4 20:34:05 2025: BS 2 completed
Fri Apr  4 20:34:10 2025: BS 3 completed
Fri Apr  4 20:34:19 2025: BS 1 completed
Fri Apr  4 20:34:24 2025: BS 2 completed
Fri Apr  4 20:34:29 2025: BS 3 completed
Fri Apr  4 20:34:38 2025: BS 1 completed
Fri Apr  4 20:34:43 2025: BS 2 completed
Fri Apr  4 20:34:48 2025: BS 3 completed
Fri Apr  4 20:34:58 2025: BS 1 completed
Fri Apr  4 20:35:02 2025: BS 2 completed
Fri Apr  4 20:35:07 2025: BS 3 completed
Fri Apr  4 20:35:17 2025: BS 1 completed
Fri Apr  4 20:35:21 2025: BS 2 completed
Fri Apr  4 20:35:26 2025: BS 3 completed
Fri Apr  4 20:35:36 2025: BS 1 completed
Fri Apr  4 20:35:41 2025: BS 2 completed
Fri Apr  4 20:35:45 2025: BS 3 completed
Fri Apr  4 20:35:55 2025: BS 1 completed
Fri Apr  4 20:36:00 2025: BS 2 completed
Fri Apr  4 20:36:04 2025: BS 3 completed
Fri Apr  4 20:36:14 2025: BS 1 completed
Fri Apr  4 20:36:19 2025: BS 2 completed
Fri Apr  4 20:36:24 2025: BS 3 completed
Fri Apr  4 20:36:33 2025: BS 1 completed
Fri Apr  4 20:36:38 2025: BS 2 completed
Fri Apr  4 20:36:43 2025: BS 3 completed
Fri Apr  4 20:36:52 2025: BS 1 completed
Fri Apr  4 20:36:57 2025: BS 2 completed
Fri Apr  4 20:37:02 2025: BS 3 completed
Fri Apr  4 20:37:11 2025: BS 1 completed
Fri Apr  4 20:37:16 2025: BS 2 completed
Fri Apr  4 20:37:21 2025: BS 3 completed
Fri Apr  4 20:37:30 2025: BS 1 completed
Fri Apr  4 20:37:35 2025: BS 2 completed
Fri Apr  4 20:37:40 2025: BS 3 completed
Fri Apr  4 20:37:49 2025: BS 1 completed
Fri Apr  4 20:37:54 2025: BS 2 completed
Fri Apr  4 20:37:59 2025: BS 3 completed
Fri Apr  4 20:38:09 2025: BS 1 completed
Fri Apr  4 20:38:13 2025: BS 2 completed
Fri Apr  4 20:38:18 2025: BS 3 completed
Fri Apr  4 20:38:28 2025: BS 1 completed
Fri Apr  4 20:38:32 2025: BS 2 completed
Fri Apr  4 20:38:37 2025: BS 3 completed
Fri Apr  4 20:38:47 2025: BS 1 completed
Fri Apr  4 20:38:52 2025: BS 2 completed
Fri Apr  4 20:38:56 2025: BS 3 completed
Fri Apr  4 20:39:06 2025: BS 1 completed
Fri Apr  4 20:39:11 2025: BS 2 completed
Fri Apr  4 20:39:15 2025: BS 3 completed
Fri Apr  4 20:39:25 2025: BS 1 completed
Fri Apr  4 20:39:30 2025: BS 2 completed
Fri Apr  4 20:39:35 2025: BS 3 completed
Fri Apr  4 20:39:44 2025: BS 1 completed
Fri Apr  4 20:39:49 2025: BS 2 completed
Fri Apr  4 20:39:54 2025: BS 3 completed
Fri Apr  4 20:40:03 2025: BS 1 completed
Fri Apr  4 20:40:08 2025: BS 2 completed
Fri Apr  4 20:40:13 2025: BS 3 completed
Fri Apr  4 20:40:22 2025: BS 1 completed
Fri Apr  4 20:40:27 2025: BS 2 completed
Fri Apr  4 20:40:32 2025: BS 3 completed
Fri Apr  4 20:40:41 2025: BS 1 completed
Fri Apr  4 20:40:46 2025: BS 2 completed
Fri Apr  4 20:40:51 2025: BS 3 completed
Fri Apr  4 20:41:00 2025: BS 1 completed
Fri Apr  4 20:41:05 2025: BS 2 completed
Fri Apr  4 20:41:10 2025: BS 3 completed
Fri Apr  4 20:41:20 2025: BS 1 completed
Fri Apr  4 20:41:24 2025: BS 2 completed
Fri Apr  4 20:41:29 2025: BS 3 completed
Fri Apr  4 20:41:39 2025: BS 1 completed
Fri Apr  4 20:41:43 2025: BS 2 completed
Fri Apr  4 20:41:48 2025: BS 3 completed
Fri Apr  4 20:41:58 2025: BS 1 completed
Fri Apr  4 20:42:03 2025: BS 2 completed
Fri Apr  4 20:42:07 2025: BS 3 completed
Fri Apr  4 20:42:17 2025: BS 1 completed
Fri Apr  4 20:42:22 2025: BS 2 completed
Fri Apr  4 20:42:26 2025: BS 3 completed
Fri Apr  4 20:42:36 2025: BS 1 completed
Fri Apr  4 20:42:41 2025: BS 2 completed
Fri Apr  4 20:42:46 2025: BS 3 completed
Fri Apr  4 20:42:55 2025: BS 1 completed
Fri Apr  4 20:43:00 2025: BS 2 completed
Fri Apr  4 20:43:05 2025: BS 3 completed
Fri Apr  4 20:43:14 2025: BS 1 completed
Fri Apr  4 20:43:19 2025: BS 2 completed
Fri Apr  4 20:43:24 2025: BS 3 completed
Fri Apr  4 20:43:33 2025: BS 1 completed
Fri Apr  4 20:43:38 2025: BS 2 completed
Fri Apr  4 20:43:43 2025: BS 3 completed
Fri Apr  4 20:43:52 2025: BS 1 completed
Fri Apr  4 20:43:57 2025: BS 2 completed
Fri Apr  4 20:44:02 2025: BS 3 completed
Fri Apr  4 20:44:12 2025: BS 1 completed
Fri Apr  4 20:44:16 2025: BS 2 completed
Fri Apr  4 20:44:21 2025: BS 3 completed
Fri Apr  4 20:44:31 2025: BS 1 completed
Fri Apr  4 20:44:35 2025: BS 2 completed
Fri Apr  4 20:44:40 2025: BS 3 completed
Fri Apr  4 20:44:50 2025: BS 1 completed
Fri Apr  4 20:44:55 2025: BS 2 completed
Fri Apr  4 20:44:59 2025: BS 3 completed
Fri Apr  4 20:45:09 2025: BS 1 completed
Fri Apr  4 20:45:14 2025: BS 2 completed
Fri Apr  4 20:45:18 2025: BS 3 completed
Fri Apr  4 20:45:28 2025: BS 1 completed
Fri Apr  4 20:45:33 2025: BS 2 completed
Fri Apr  4 20:45:38 2025: BS 3 completed
Fri Apr  4 20:45:47 2025: BS 1 completed
Fri Apr  4 20:45:52 2025: BS 2 completed
Fri Apr  4 20:45:57 2025: BS 3 completed
Fri Apr  4 20:46:06 2025: BS 1 completed
Fri Apr  4 20:46:11 2025: BS 2 completed
Fri Apr  4 20:46:16 2025: BS 3 completed
Fri Apr  4 20:46:25 2025: BS 1 completed
Fri Apr  4 20:46:30 2025: BS 2 completed
Fri Apr  4 20:46:35 2025: BS 3 completed
Fri Apr  4 20:46:44 2025: BS 1 completed
Fri Apr  4 20:46:49 2025: BS 2 completed
Fri Apr  4 20:46:54 2025: BS 3 completed
Fri Apr  4 20:47:04 2025: BS 1 completed
Fri Apr  4 20:47:08 2025: BS 2 completed
Fri Apr  4 20:47:13 2025: BS 3 completed
Fri Apr  4 20:47:23 2025: BS 1 completed
Fri Apr  4 20:47:27 2025: BS 2 completed
Fri Apr  4 20:47:32 2025: BS 3 completed
Fri Apr  4 20:47:42 2025: BS 1 completed
Fri Apr  4 20:47:47 2025: BS 2 completed
Fri Apr  4 20:47:51 2025: BS 3 completed
Fri Apr  4 20:48:01 2025: BS 1 completed
Fri Apr  4 20:48:06 2025: BS 2 completed
Fri Apr  4 20:48:10 2025: BS 3 completed
Fri Apr  4 20:48:20 2025: BS 1 completed
Fri Apr  4 20:48:25 2025: BS 2 completed
Fri Apr  4 20:48:30 2025: BS 3 completed
Fri Apr  4 20:48:39 2025: BS 1 completed
Fri Apr  4 20:48:44 2025: BS 2 completed
Fri Apr  4 20:48:49 2025: BS 3 completed
Fri Apr  4 20:48:58 2025: BS 1 completed
Fri Apr  4 20:49:03 2025: BS 2 completed
Fri Apr  4 20:49:08 2025: BS 3 completed
Fri Apr  4 20:49:17 2025: BS 1 completed
Fri Apr  4 20:49:22 2025: BS 2 completed
Fri Apr  4 20:49:27 2025: BS 3 completed
Fri Apr  4 20:49:36 2025: BS 1 completed
Fri Apr  4 20:49:41 2025: BS 2 completed
Fri Apr  4 20:49:46 2025: BS 3 completed
Fri Apr  4 20:49:56 2025: BS 1 completed
Fri Apr  4 20:50:00 2025: BS 2 completed
Fri Apr  4 20:50:05 2025: BS 3 completed
Fri Apr  4 20:50:15 2025: BS 1 completed
Fri Apr  4 20:50:19 2025: BS 2 completed
Fri Apr  4 20:50:24 2025: BS 3 completed
Fri Apr  4 20:50:34 2025: BS 1 completed
Fri Apr  4 20:50:39 2025: BS 2 completed
Fri Apr  4 20:50:43 2025: BS 3 completed
Fri Apr  4 20:50:53 2025: BS 1 completed
Fri Apr  4 20:50:58 2025: BS 2 completed
Fri Apr  4 20:51:02 2025: BS 3 completed
Fri Apr  4 20:51:12 2025: BS 1 completed
Fri Apr  4 20:51:17 2025: BS 2 completed
Fri Apr  4 20:51:22 2025: BS 3 completed
Fri Apr  4 20:51:31 2025: BS 1 completed
Fri Apr  4 20:51:36 2025: BS 2 completed
Fri Apr  4 20:51:41 2025: BS 3 completed
Fri Apr  4 20:51:50 2025: BS 1 completed
Fri Apr  4 20:51:55 2025: BS 2 completed
Fri Apr  4 20:52:00 2025: BS 3 completed
Fri Apr  4 20:52:09 2025: BS 1 completed
Fri Apr  4 20:52:14 2025: BS 2 completed
Fri Apr  4 20:52:19 2025: BS 3 completed
Fri Apr  4 20:52:28 2025: BS 1 completed
Fri Apr  4 20:52:33 2025: BS 2 completed
Fri Apr  4 20:52:38 2025: BS 3 completed
Fri Apr  4 20:52:48 2025: BS 1 completed
Fri Apr  4 20:52:52 2025: BS 2 completed
Fri Apr  4 20:52:57 2025: BS 3 completed
Fri Apr  4 20:53:07 2025: BS 1 completed
Fri Apr  4 20:53:12 2025: BS 2 completed
Fri Apr  4 20:53:16 2025: BS 3 completed
Fri Apr  4 20:53:26 2025: BS 1 completed
Fri Apr  4 20:53:31 2025: BS 2 completed
Fri Apr  4 20:53:35 2025: BS 3 completed
Fri Apr  4 20:53:45 2025: BS 1 completed
Fri Apr  4 20:53:50 2025: BS 2 completed
Fri Apr  4 20:53:55 2025: BS 3 completed
Fri Apr  4 20:54:04 2025: BS 1 completed
Fri Apr  4 20:54:09 2025: BS 2 completed
Fri Apr  4 20:54:14 2025: BS 3 completed
Fri Apr  4 20:54:23 2025: BS 1 completed
Fri Apr  4 20:54:28 2025: BS 2 completed
Fri Apr  4 20:54:33 2025: BS 3 completed
Fri Apr  4 20:54:42 2025: BS 1 completed
Fri Apr  4 20:54:47 2025: BS 2 completed
Fri Apr  4 20:54:52 2025: BS 3 completed
Fri Apr  4 20:55:01 2025: BS 1 completed
Fri Apr  4 20:55:06 2025: BS 2 completed
Fri Apr  4 20:55:11 2025: BS 3 completed
Fri Apr  4 20:55:21 2025: BS 1 completed
Fri Apr  4 20:55:25 2025: BS 2 completed
Fri Apr  4 20:55:30 2025: BS 3 completed
Fri Apr  4 20:55:40 2025: BS 1 completed
Fri Apr  4 20:55:44 2025: BS 2 completed
Fri Apr  4 20:55:49 2025: BS 3 completed
Fri Apr  4 20:55:59 2025: BS 1 completed
Fri Apr  4 20:56:04 2025: BS 2 completed
Fri Apr  4 20:56:08 2025: BS 3 completed
Fri Apr  4 20:56:18 2025: BS 1 completed
Fri Apr  4 20:56:23 2025: BS 2 completed
Fri Apr  4 20:56:27 2025: BS 3 completed
Fri Apr  4 20:56:37 2025: BS 1 completed
Fri Apr  4 20:56:42 2025: BS 2 completed
Fri Apr  4 20:56:47 2025: BS 3 completed
Fri Apr  4 20:56:56 2025: BS 1 completed
Fri Apr  4 20:57:01 2025: BS 2 completed
Fri Apr  4 20:57:06 2025: BS 3 completed
Fri Apr  4 20:57:15 2025: BS 1 completed
Fri Apr  4 20:57:20 2025: BS 2 completed
Fri Apr  4 20:57:25 2025: BS 3 completed
Fri Apr  4 20:57:34 2025: BS 1 completed
Fri Apr  4 20:57:39 2025: BS 2 completed
Fri Apr  4 20:57:44 2025: BS 3 completed
Fri Apr  4 20:57:54 2025: BS 1 completed
Fri Apr  4 20:57:58 2025: BS 2 completed
Fri Apr  4 20:58:03 2025: BS 3 completed
Fri Apr  4 20:58:13 2025: BS 1 completed
Fri Apr  4 20:58:17 2025: BS 2 completed
Fri Apr  4 20:58:22 2025: BS 3 completed
Fri Apr  4 20:58:32 2025: BS 1 completed
Fri Apr  4 20:58:37 2025: BS 2 completed
Fri Apr  4 20:58:41 2025: BS 3 completed
Fri Apr  4 20:58:51 2025: BS 1 completed
Fri Apr  4 20:58:56 2025: BS 2 completed
Fri Apr  4 20:59:00 2025: BS 3 completed
Fri Apr  4 20:59:10 2025: BS 1 completed
Fri Apr  4 20:59:15 2025: BS 2 completed
Fri Apr  4 20:59:20 2025: BS 3 completed
Fri Apr  4 20:59:29 2025: BS 1 completed
Fri Apr  4 20:59:34 2025: BS 2 completed
Fri Apr  4 20:59:39 2025: BS 3 completed
Fri Apr  4 20:59:48 2025: BS 1 completed
Fri Apr  4 20:59:53 2025: BS 2 completed
Fri Apr  4 20:59:58 2025: BS 3 completed
Fri Apr  4 21:00:07 2025: BS 1 completed
Fri Apr  4 21:00:12 2025: BS 2 completed
Fri Apr  4 21:00:17 2025: BS 3 completed
Fri Apr  4 21:00:27 2025: BS 1 completed
Fri Apr  4 21:00:31 2025: BS 2 completed
Fri Apr  4 21:00:36 2025: BS 3 completed
Fri Apr  4 21:00:46 2025: BS 1 completed
Fri Apr  4 21:00:50 2025: BS 2 completed
Fri Apr  4 21:00:55 2025: BS 3 completed
Fri Apr  4 21:01:05 2025: BS 1 completed
Fri Apr  4 21:01:10 2025: BS 2 completed
Fri Apr  4 21:01:14 2025: BS 3 completed
Fri Apr  4 21:01:24 2025: BS 1 completed
Fri Apr  4 21:01:29 2025: BS 2 completed
Fri Apr  4 21:01:33 2025: BS 3 completed
Fri Apr  4 21:01:43 2025: BS 1 completed
Fri Apr  4 21:01:48 2025: BS 2 completed
Fri Apr  4 21:01:53 2025: BS 3 completed
Fri Apr  4 21:02:02 2025: BS 1 completed
Fri Apr  4 21:02:07 2025: BS 2 completed
Fri Apr  4 21:02:12 2025: BS 3 completed
Fri Apr  4 21:02:21 2025: BS 1 completed
Fri Apr  4 21:02:26 2025: BS 2 completed
Fri Apr  4 21:02:31 2025: BS 3 completed
Fri Apr  4 21:02:40 2025: BS 1 completed
Fri Apr  4 21:02:45 2025: BS 2 completed
Fri Apr  4 21:02:50 2025: BS 3 completed
Fri Apr  4 21:03:00 2025: BS 1 completed
Fri Apr  4 21:03:04 2025: BS 2 completed
Fri Apr  4 21:03:09 2025: BS 3 completed
Fri Apr  4 21:03:19 2025: BS 1 completed
Fri Apr  4 21:03:23 2025: BS 2 completed
Fri Apr  4 21:03:28 2025: BS 3 completed
Fri Apr  4 21:03:38 2025: BS 1 completed
Fri Apr  4 21:03:43 2025: BS 2 completed
Fri Apr  4 21:03:47 2025: BS 3 completed
Fri Apr  4 21:03:57 2025: BS 1 completed
Fri Apr  4 21:04:02 2025: BS 2 completed
Fri Apr  4 21:04:06 2025: BS 3 completed
Fri Apr  4 21:04:16 2025: BS 1 completed
Fri Apr  4 21:04:21 2025: BS 2 completed
Fri Apr  4 21:04:26 2025: BS 3 completed
Fri Apr  4 21:04:35 2025: BS 1 completed
Fri Apr  4 21:04:40 2025: BS 2 completed
Fri Apr  4 21:04:45 2025: BS 3 completed
Fri Apr  4 21:04:54 2025: BS 1 completed
Fri Apr  4 21:04:59 2025: BS 2 completed
Fri Apr  4 21:05:04 2025: BS 3 completed
Fri Apr  4 21:05:13 2025: BS 1 completed
Fri Apr  4 21:05:18 2025: BS 2 completed
Fri Apr  4 21:05:23 2025: BS 3 completed
Fri Apr  4 21:05:33 2025: BS 1 completed
Fri Apr  4 21:05:37 2025: BS 2 completed
Fri Apr  4 21:05:42 2025: BS 3 completed
Fri Apr  4 21:05:52 2025: BS 1 completed
Fri Apr  4 21:05:56 2025: BS 2 completed
Fri Apr  4 21:06:01 2025: BS 3 completed
Fri Apr  4 21:06:11 2025: BS 1 completed
Fri Apr  4 21:06:16 2025: BS 2 completed
Fri Apr  4 21:06:20 2025: BS 3 completed
Fri Apr  4 21:06:30 2025: BS 1 completed
Fri Apr  4 21:06:35 2025: BS 2 completed
Fri Apr  4 21:06:40 2025: BS 3 completed
Fri Apr  4 21:06:49 2025: BS 1 completed
Fri Apr  4 21:06:54 2025: BS 2 completed
Fri Apr  4 21:06:59 2025: BS 3 completed
Fri Apr  4 21:07:08 2025: BS 1 completed
Fri Apr  4 21:07:13 2025: BS 2 completed
Fri Apr  4 21:07:18 2025: BS 3 completed
Fri Apr  4 21:07:27 2025: BS 1 completed
Fri Apr  4 21:07:32 2025: BS 2 completed
Fri Apr  4 21:07:37 2025: BS 3 completed
Fri Apr  4 21:07:46 2025: BS 1 completed
Fri Apr  4 21:07:51 2025: BS 2 completed
Fri Apr  4 21:07:56 2025: BS 3 completed
Fri Apr  4 21:08:06 2025: BS 1 completed
Fri Apr  4 21:08:10 2025: BS 2 completed
Fri Apr  4 21:08:15 2025: BS 3 completed
Fri Apr  4 21:08:25 2025: BS 1 completed
Fri Apr  4 21:08:30 2025: BS 2 completed
Fri Apr  4 21:08:34 2025: BS 3 completed
Fri Apr  4 21:08:44 2025: BS 1 completed
Fri Apr  4 21:08:49 2025: BS 2 completed
Fri Apr  4 21:08:53 2025: BS 3 completed
Fri Apr  4 21:09:03 2025: BS 1 completed
Fri Apr  4 21:09:08 2025: BS 2 completed
Fri Apr  4 21:09:13 2025: BS 3 completed
Fri Apr  4 21:09:22 2025: BS 1 completed
Fri Apr  4 21:09:27 2025: BS 2 completed
Fri Apr  4 21:09:32 2025: BS 3 completed
Fri Apr  4 21:09:41 2025: BS 1 completed
Fri Apr  4 21:09:46 2025: BS 2 completed
Fri Apr  4 21:09:51 2025: BS 3 completed
Fri Apr  4 21:10:00 2025: BS 1 completed
Fri Apr  4 21:10:05 2025: BS 2 completed
Fri Apr  4 21:10:10 2025: BS 3 completed
Fri Apr  4 21:10:20 2025: BS 1 completed
Fri Apr  4 21:10:24 2025: BS 2 completed
Fri Apr  4 21:10:29 2025: BS 3 completed
Fri Apr  4 21:10:39 2025: BS 1 completed
Fri Apr  4 21:10:43 2025: BS 2 completed
Fri Apr  4 21:10:48 2025: BS 3 completed
Fri Apr  4 21:10:58 2025: BS 1 completed
Fri Apr  4 21:11:03 2025: BS 2 completed
Fri Apr  4 21:11:07 2025: BS 3 completed
Fri Apr  4 21:11:17 2025: BS 1 completed
Fri Apr  4 21:11:22 2025: BS 2 completed
Fri Apr  4 21:11:27 2025: BS 3 completed
Fri Apr  4 21:11:36 2025: BS 1 completed
Fri Apr  4 21:11:41 2025: BS 2 completed
Fri Apr  4 21:11:46 2025: BS 3 completed
Fri Apr  4 21:11:55 2025: BS 1 completed
Fri Apr  4 21:12:00 2025: BS 2 completed
Fri Apr  4 21:12:05 2025: BS 3 completed
Fri Apr  4 21:12:14 2025: BS 1 completed
Fri Apr  4 21:12:19 2025: BS 2 completed
Fri Apr  4 21:12:24 2025: BS 3 completed
Fri Apr  4 21:12:33 2025: BS 1 completed
Fri Apr  4 21:12:38 2025: BS 2 completed
Fri Apr  4 21:12:43 2025: BS 3 completed
Fri Apr  4 21:12:53 2025: BS 1 completed
Fri Apr  4 21:12:57 2025: BS 2 completed
Fri Apr  4 21:13:02 2025: BS 3 completed
Fri Apr  4 21:13:12 2025: BS 1 completed
Fri Apr  4 21:13:17 2025: BS 2 completed
Fri Apr  4 21:13:21 2025: BS 3 completed
Fri Apr  4 21:13:31 2025: BS 1 completed
Fri Apr  4 21:13:36 2025: BS 2 completed
Fri Apr  4 21:13:40 2025: BS 3 completed
Fri Apr  4 21:13:50 2025: BS 1 completed
Fri Apr  4 21:13:55 2025: BS 2 completed
Fri Apr  4 21:14:00 2025: BS 3 completed
Fri Apr  4 21:14:09 2025: BS 1 completed
Fri Apr  4 21:14:14 2025: BS 2 completed
Fri Apr  4 21:14:19 2025: BS 3 completed
Fri Apr  4 21:14:28 2025: BS 1 completed
Fri Apr  4 21:14:33 2025: BS 2 completed
Fri Apr  4 21:14:38 2025: BS 3 completed
Fri Apr  4 21:14:47 2025: BS 1 completed
Fri Apr  4 21:14:52 2025: BS 2 completed
Fri Apr  4 21:14:57 2025: BS 3 completed
Fri Apr  4 21:15:07 2025: BS 1 completed
Fri Apr  4 21:15:11 2025: BS 2 completed
Fri Apr  4 21:15:16 2025: BS 3 completed
Fri Apr  4 21:15:26 2025: BS 1 completed
Fri Apr  4 21:15:31 2025: BS 2 completed
Fri Apr  4 21:15:35 2025: BS 3 completed
Fri Apr  4 21:15:45 2025: BS 1 completed
Fri Apr  4 21:15:50 2025: BS 2 completed
Fri Apr  4 21:15:54 2025: BS 3 completed
Fri Apr  4 21:16:04 2025: BS 1 completed
Fri Apr  4 21:16:09 2025: BS 2 completed
Fri Apr  4 21:16:14 2025: BS 3 completed
Fri Apr  4 21:16:23 2025: BS 1 completed
Fri Apr  4 21:16:28 2025: BS 2 completed
Fri Apr  4 21:16:33 2025: BS 3 completed
Fri Apr  4 21:16:42 2025: BS 1 completed
Fri Apr  4 21:16:47 2025: BS 2 completed
Fri Apr  4 21:16:52 2025: BS 3 completed
Fri Apr  4 21:17:01 2025: BS 1 completed
Fri Apr  4 21:17:06 2025: BS 2 completed
Fri Apr  4 21:17:11 2025: BS 3 completed
Fri Apr  4 21:17:21 2025: BS 1 completed
Fri Apr  4 21:17:25 2025: BS 2 completed
Fri Apr  4 21:17:30 2025: BS 3 completed
Fri Apr  4 21:17:40 2025: BS 1 completed
Fri Apr  4 21:17:44 2025: BS 2 completed
Fri Apr  4 21:17:49 2025: BS 3 completed
Fri Apr  4 21:17:59 2025: BS 1 completed
Fri Apr  4 21:18:04 2025: BS 2 completed
Fri Apr  4 21:18:08 2025: BS 3 completed
Fri Apr  4 21:18:18 2025: BS 1 completed
Fri Apr  4 21:18:23 2025: BS 2 completed
Fri Apr  4 21:18:28 2025: BS 3 completed
Fri Apr  4 21:18:37 2025: BS 1 completed
Fri Apr  4 21:18:42 2025: BS 2 completed
Fri Apr  4 21:18:47 2025: BS 3 completed
Fri Apr  4 21:18:56 2025: BS 1 completed
Fri Apr  4 21:19:01 2025: BS 2 completed
Fri Apr  4 21:19:06 2025: BS 3 completed
Fri Apr  4 21:19:15 2025: BS 1 completed
Fri Apr  4 21:19:20 2025: BS 2 completed
Fri Apr  4 21:19:25 2025: BS 3 completed
Fri Apr  4 21:19:35 2025: BS 1 completed
Fri Apr  4 21:19:39 2025: BS 2 completed
Fri Apr  4 21:19:44 2025: BS 3 completed
Fri Apr  4 21:19:54 2025: BS 1 completed
Fri Apr  4 21:19:58 2025: BS 2 completed
Fri Apr  4 21:20:03 2025: BS 3 completed
Fri Apr  4 21:20:13 2025: BS 1 completed
Fri Apr  4 21:20:18 2025: BS 2 completed
Fri Apr  4 21:20:22 2025: BS 3 completed
Fri Apr  4 21:20:32 2025: BS 1 completed
Fri Apr  4 21:20:37 2025: BS 2 completed
Fri Apr  4 21:20:42 2025: BS 3 completed
Fri Apr  4 21:20:51 2025: BS 1 completed
Fri Apr  4 21:20:56 2025: BS 2 completed
Fri Apr  4 21:21:01 2025: BS 3 completed
Fri Apr  4 21:21:10 2025: BS 1 completed
Fri Apr  4 21:21:15 2025: BS 2 completed
Fri Apr  4 21:21:20 2025: BS 3 completed
Fri Apr  4 21:21:29 2025: BS 1 completed
Fri Apr  4 21:21:34 2025: BS 2 completed
Fri Apr  4 21:21:39 2025: BS 3 completed
Fri Apr  4 21:21:49 2025: BS 1 completed
Fri Apr  4 21:21:53 2025: BS 2 completed
Fri Apr  4 21:21:58 2025: BS 3 completed
Fri Apr  4 21:22:08 2025: BS 1 completed
Fri Apr  4 21:22:13 2025: BS 2 completed
Fri Apr  4 21:22:17 2025: BS 3 completed
Fri Apr  4 21:22:27 2025: BS 1 completed
Fri Apr  4 21:22:32 2025: BS 2 completed
Fri Apr  4 21:22:36 2025: BS 3 completed
Fri Apr  4 21:22:46 2025: BS 1 completed
Fri Apr  4 21:22:51 2025: BS 2 completed
Fri Apr  4 21:22:56 2025: BS 3 completed
Fri Apr  4 21:23:05 2025: BS 1 completed
Fri Apr  4 21:23:10 2025: BS 2 completed
Fri Apr  4 21:23:15 2025: BS 3 completed
Fri Apr  4 21:23:24 2025: BS 1 completed
Fri Apr  4 21:23:29 2025: BS 2 completed
Fri Apr  4 21:23:34 2025: BS 3 completed
Fri Apr  4 21:23:43 2025: BS 1 completed
Fri Apr  4 21:23:48 2025: BS 2 completed
Fri Apr  4 21:23:53 2025: BS 3 completed
Fri Apr  4 21:24:03 2025: BS 1 completed
Fri Apr  4 21:24:07 2025: BS 2 completed
Fri Apr  4 21:24:12 2025: BS 3 completed
Fri Apr  4 21:24:22 2025: BS 1 completed
Fri Apr  4 21:24:27 2025: BS 2 completed
Fri Apr  4 21:24:31 2025: BS 3 completed
Fri Apr  4 21:24:41 2025: BS 1 completed
Fri Apr  4 21:24:46 2025: BS 2 completed
Fri Apr  4 21:24:50 2025: BS 3 completed
Fri Apr  4 21:25:00 2025: BS 1 completed
Fri Apr  4 21:25:05 2025: BS 2 completed
Fri Apr  4 21:25:10 2025: BS 3 completed
Fri Apr  4 21:25:19 2025: BS 1 completed
Fri Apr  4 21:25:24 2025: BS 2 completed
Fri Apr  4 21:25:29 2025: BS 3 completed
Fri Apr  4 21:25:38 2025: BS 1 completed
Fri Apr  4 21:25:43 2025: BS 2 completed
Fri Apr  4 21:25:48 2025: BS 3 completed
Fri Apr  4 21:25:58 2025: BS 1 completed
Fri Apr  4 21:26:02 2025: BS 2 completed
Fri Apr  4 21:26:07 2025: BS 3 completed
Fri Apr  4 21:26:17 2025: BS 1 completed
Fri Apr  4 21:26:21 2025: BS 2 completed
Fri Apr  4 21:26:26 2025: BS 3 completed
Fri Apr  4 21:26:36 2025: BS 1 completed
Fri Apr  4 21:26:41 2025: BS 2 completed
Fri Apr  4 21:26:45 2025: BS 3 completed
Fri Apr  4 21:26:55 2025: BS 1 completed
Fri Apr  4 21:27:00 2025: BS 2 completed
Fri Apr  4 21:27:05 2025: BS 3 completed
Fri Apr  4 21:27:14 2025: BS 1 completed
Fri Apr  4 21:27:19 2025: BS 2 completed
Fri Apr  4 21:27:24 2025: BS 3 completed
Fri Apr  4 21:27:33 2025: BS 1 completed
Fri Apr  4 21:27:38 2025: BS 2 completed
Fri Apr  4 21:27:43 2025: BS 3 completed
Fri Apr  4 21:27:52 2025: BS 1 completed
Fri Apr  4 21:27:57 2025: BS 2 completed
Fri Apr  4 21:28:02 2025: BS 3 completed
Fri Apr  4 21:28:12 2025: BS 1 completed
Fri Apr  4 21:28:16 2025: BS 2 completed
Fri Apr  4 21:28:21 2025: BS 3 completed
Fri Apr  4 21:28:31 2025: BS 1 completed
Fri Apr  4 21:28:36 2025: BS 2 completed
Fri Apr  4 21:28:40 2025: BS 3 completed
Fri Apr  4 21:28:50 2025: BS 1 completed
Fri Apr  4 21:28:55 2025: BS 2 completed
Fri Apr  4 21:28:59 2025: BS 3 completed
Fri Apr  4 21:29:09 2025: BS 1 completed
Fri Apr  4 21:29:14 2025: BS 2 completed
Fri Apr  4 21:29:19 2025: BS 3 completed
Fri Apr  4 21:29:28 2025: BS 1 completed
Fri Apr  4 21:29:33 2025: BS 2 completed
Fri Apr  4 21:29:38 2025: BS 3 completed
Fri Apr  4 21:29:47 2025: BS 1 completed
Fri Apr  4 21:29:52 2025: BS 2 completed
Fri Apr  4 21:29:57 2025: BS 3 completed
Fri Apr  4 21:30:06 2025: BS 1 completed
Fri Apr  4 21:30:11 2025: BS 2 completed
Fri Apr  4 21:30:16 2025: BS 3 completed
Fri Apr  4 21:30:26 2025: BS 1 completed
Fri Apr  4 21:30:30 2025: BS 2 completed
Fri Apr  4 21:30:35 2025: BS 3 completed
Fri Apr  4 21:30:45 2025: BS 1 completed
Fri Apr  4 21:30:50 2025: BS 2 completed
Fri Apr  4 21:30:54 2025: BS 3 completed
Fri Apr  4 21:31:04 2025: BS 1 completed
Fri Apr  4 21:31:09 2025: BS 2 completed
Fri Apr  4 21:31:14 2025: BS 3 completed
Fri Apr  4 21:31:23 2025: BS 1 completed
Fri Apr  4 21:31:28 2025: BS 2 completed
Fri Apr  4 21:31:33 2025: BS 3 completed
Fri Apr  4 21:31:42 2025: BS 1 completed
Fri Apr  4 21:31:47 2025: BS 2 completed
Fri Apr  4 21:31:52 2025: BS 3 completed
Fri Apr  4 21:32:01 2025: BS 1 completed
Fri Apr  4 21:32:06 2025: BS 2 completed
Fri Apr  4 21:32:11 2025: BS 3 completed
Fri Apr  4 21:32:21 2025: BS 1 completed
Fri Apr  4 21:32:25 2025: BS 2 completed
Fri Apr  4 21:32:30 2025: BS 3 completed
Fri Apr  4 21:32:40 2025: BS 1 completed
Fri Apr  4 21:32:45 2025: BS 2 completed
Fri Apr  4 21:32:49 2025: BS 3 completed
Fri Apr  4 21:32:59 2025: BS 1 completed
Fri Apr  4 21:33:04 2025: BS 2 completed
Fri Apr  4 21:33:08 2025: BS 3 completed
Fri Apr  4 21:33:18 2025: BS 1 completed
Fri Apr  4 21:33:23 2025: BS 2 completed
Fri Apr  4 21:33:28 2025: BS 3 completed
Fri Apr  4 21:33:37 2025: BS 1 completed
Fri Apr  4 21:33:42 2025: BS 2 completed
Fri Apr  4 21:33:47 2025: BS 3 completed
Fri Apr  4 21:33:56 2025: BS 1 completed
Fri Apr  4 21:34:01 2025: BS 2 completed
Fri Apr  4 21:34:06 2025: BS 3 completed
Fri Apr  4 21:34:16 2025: BS 1 completed
Fri Apr  4 21:34:20 2025: BS 2 completed
Fri Apr  4 21:34:25 2025: BS 3 completed
Fri Apr  4 21:34:35 2025: BS 1 completed
Fri Apr  4 21:34:39 2025: BS 2 completed
Fri Apr  4 21:34:44 2025: BS 3 completed
Fri Apr  4 21:34:54 2025: BS 1 completed
Fri Apr  4 21:34:59 2025: BS 2 completed
Fri Apr  4 21:35:03 2025: BS 3 completed
Fri Apr  4 21:35:13 2025: BS 1 completed
Fri Apr  4 21:35:18 2025: BS 2 completed
Fri Apr  4 21:35:23 2025: BS 3 completed
Fri Apr  4 21:35:32 2025: BS 1 completed
Fri Apr  4 21:35:37 2025: BS 2 completed
Fri Apr  4 21:35:42 2025: BS 3 completed
Fri Apr  4 21:35:51 2025: BS 1 completed
Fri Apr  4 21:35:56 2025: BS 2 completed
Fri Apr  4 21:36:01 2025: BS 3 completed
Fri Apr  4 21:36:10 2025: BS 1 completed
Fri Apr  4 21:36:15 2025: BS 2 completed
Fri Apr  4 21:36:20 2025: BS 3 completed
Fri Apr  4 21:36:30 2025: BS 1 completed
Fri Apr  4 21:36:34 2025: BS 2 completed
Fri Apr  4 21:36:39 2025: BS 3 completed
Fri Apr  4 21:36:49 2025: BS 1 completed
Fri Apr  4 21:36:54 2025: BS 2 completed
Fri Apr  4 21:36:58 2025: BS 3 completed
Fri Apr  4 21:37:08 2025: BS 1 completed
Fri Apr  4 21:37:13 2025: BS 2 completed
Fri Apr  4 21:37:18 2025: BS 3 completed
Fri Apr  4 21:37:27 2025: BS 1 completed
Fri Apr  4 21:37:32 2025: BS 2 completed
Fri Apr  4 21:37:37 2025: BS 3 completed
Fri Apr  4 21:37:46 2025: BS 1 completed
Fri Apr  4 21:37:51 2025: BS 2 completed
Fri Apr  4 21:37:56 2025: BS 3 completed
Fri Apr  4 21:38:05 2025: BS 1 completed
Fri Apr  4 21:38:10 2025: BS 2 completed
Fri Apr  4 21:38:15 2025: BS 3 completed
Fri Apr  4 21:38:25 2025: BS 1 completed
Fri Apr  4 21:38:29 2025: BS 2 completed
Fri Apr  4 21:38:34 2025: BS 3 completed
Fri Apr  4 21:38:44 2025: BS 1 completed
Fri Apr  4 21:38:49 2025: BS 2 completed
Fri Apr  4 21:38:53 2025: BS 3 completed
Fri Apr  4 21:39:03 2025: BS 1 completed
Fri Apr  4 21:39:08 2025: BS 2 completed
Fri Apr  4 21:39:13 2025: BS 3 completed
Fri Apr  4 21:39:22 2025: BS 1 completed
Fri Apr  4 21:39:27 2025: BS 2 completed
Fri Apr  4 21:39:32 2025: BS 3 completed
Fri Apr  4 21:39:41 2025: BS 1 completed
Fri Apr  4 21:39:46 2025: BS 2 completed
Fri Apr  4 21:39:51 2025: BS 3 completed
Fri Apr  4 21:40:00 2025: BS 1 completed
Fri Apr  4 21:40:05 2025: BS 2 completed
Fri Apr  4 21:40:10 2025: BS 3 completed
Fri Apr  4 21:40:20 2025: BS 1 completed
Fri Apr  4 21:40:24 2025: BS 2 completed
Fri Apr  4 21:40:29 2025: BS 3 completed
Fri Apr  4 21:40:39 2025: BS 1 completed
Fri Apr  4 21:40:44 2025: BS 2 completed
Fri Apr  4 21:40:48 2025: BS 3 completed
Fri Apr  4 21:40:58 2025: BS 1 completed
Fri Apr  4 21:41:03 2025: BS 2 completed
Fri Apr  4 21:41:07 2025: BS 3 completed
Fri Apr  4 21:41:17 2025: BS 1 completed
Fri Apr  4 21:41:22 2025: BS 2 completed
Fri Apr  4 21:41:27 2025: BS 3 completed
Fri Apr  4 21:41:36 2025: BS 1 completed
Fri Apr  4 21:41:41 2025: BS 2 completed
Fri Apr  4 21:41:46 2025: BS 3 completed
Fri Apr  4 21:41:55 2025: BS 1 completed
Fri Apr  4 21:42:00 2025: BS 2 completed
Fri Apr  4 21:42:05 2025: BS 3 completed
Fri Apr  4 21:42:15 2025: BS 1 completed
Fri Apr  4 21:42:19 2025: BS 2 completed
Fri Apr  4 21:42:24 2025: BS 3 completed
Fri Apr  4 21:42:34 2025: BS 1 completed
Fri Apr  4 21:42:39 2025: BS 2 completed
Fri Apr  4 21:42:43 2025: BS 3 completed
Fri Apr  4 21:42:53 2025: BS 1 completed
Fri Apr  4 21:42:58 2025: BS 2 completed
Fri Apr  4 21:43:02 2025: BS 3 completed
Fri Apr  4 21:43:12 2025: BS 1 completed
Fri Apr  4 21:43:17 2025: BS 2 completed
Fri Apr  4 21:43:22 2025: BS 3 completed
Fri Apr  4 21:43:31 2025: BS 1 completed
Fri Apr  4 21:43:36 2025: BS 2 completed
Fri Apr  4 21:43:41 2025: BS 3 completed
Fri Apr  4 21:43:50 2025: BS 1 completed
Fri Apr  4 21:43:55 2025: BS 2 completed
Fri Apr  4 21:44:00 2025: BS 3 completed
Fri Apr  4 21:44:10 2025: BS 1 completed
Fri Apr  4 21:44:14 2025: BS 2 completed
Fri Apr  4 21:44:19 2025: BS 3 completed
Fri Apr  4 21:44:29 2025: BS 1 completed
Fri Apr  4 21:44:34 2025: BS 2 completed
Fri Apr  4 21:44:38 2025: BS 3 completed
Fri Apr  4 21:44:48 2025: BS 1 completed
Fri Apr  4 21:44:53 2025: BS 2 completed
Fri Apr  4 21:44:58 2025: BS 3 completed
Fri Apr  4 21:45:07 2025: BS 1 completed
Fri Apr  4 21:45:12 2025: BS 2 completed
Fri Apr  4 21:45:17 2025: BS 3 completed
Fri Apr  4 21:45:26 2025: BS 1 completed
Fri Apr  4 21:45:31 2025: BS 2 completed
Fri Apr  4 21:45:36 2025: BS 3 completed
Fri Apr  4 21:45:45 2025: BS 1 completed
Fri Apr  4 21:45:50 2025: BS 2 completed
Fri Apr  4 21:45:55 2025: BS 3 completed
Fri Apr  4 21:46:05 2025: BS 1 completed
Fri Apr  4 21:46:09 2025: BS 2 completed
Fri Apr  4 21:46:14 2025: BS 3 completed
Fri Apr  4 21:46:24 2025: BS 1 completed
Fri Apr  4 21:46:29 2025: BS 2 completed
Fri Apr  4 21:46:33 2025: BS 3 completed
Fri Apr  4 21:46:43 2025: BS 1 completed
Fri Apr  4 21:46:48 2025: BS 2 completed
Fri Apr  4 21:46:53 2025: BS 3 completed
Fri Apr  4 21:47:02 2025: BS 1 completed
Fri Apr  4 21:47:07 2025: BS 2 completed
Fri Apr  4 21:47:12 2025: BS 3 completed
Fri Apr  4 21:47:21 2025: BS 1 completed
Fri Apr  4 21:47:26 2025: BS 2 completed
Fri Apr  4 21:47:31 2025: BS 3 completed
Fri Apr  4 21:47:40 2025: BS 1 completed
Fri Apr  4 21:47:45 2025: BS 2 completed
Fri Apr  4 21:47:50 2025: BS 3 completed
Fri Apr  4 21:48:00 2025: BS 1 completed
Fri Apr  4 21:48:04 2025: BS 2 completed
Fri Apr  4 21:48:09 2025: BS 3 completed
Fri Apr  4 21:48:19 2025: BS 1 completed
Fri Apr  4 21:48:24 2025: BS 2 completed
Fri Apr  4 21:48:28 2025: BS 3 completed
Fri Apr  4 21:48:38 2025: BS 1 completed
Fri Apr  4 21:48:43 2025: BS 2 completed
Fri Apr  4 21:48:48 2025: BS 3 completed
Fri Apr  4 21:48:57 2025: BS 1 completed
Fri Apr  4 21:49:02 2025: BS 2 completed
Fri Apr  4 21:49:07 2025: BS 3 completed
Fri Apr  4 21:49:16 2025: BS 1 completed
Fri Apr  4 21:49:21 2025: BS 2 completed
Fri Apr  4 21:49:26 2025: BS 3 completed
Fri Apr  4 21:49:35 2025: BS 1 completed
Fri Apr  4 21:49:40 2025: BS 2 completed
Fri Apr  4 21:49:45 2025: BS 3 completed
Fri Apr  4 21:49:55 2025: BS 1 completed
Fri Apr  4 21:49:59 2025: BS 2 completed
Fri Apr  4 21:50:04 2025: BS 3 completed
Fri Apr  4 21:50:14 2025: BS 1 completed
Fri Apr  4 21:50:19 2025: BS 2 completed
Fri Apr  4 21:50:23 2025: BS 3 completed
Fri Apr  4 21:50:33 2025: BS 1 completed
Fri Apr  4 21:50:38 2025: BS 2 completed
Fri Apr  4 21:50:43 2025: BS 3 completed
Fri Apr  4 21:50:52 2025: BS 1 completed
Fri Apr  4 21:50:57 2025: BS 2 completed
Fri Apr  4 21:51:02 2025: BS 3 completed
Fri Apr  4 21:51:11 2025: BS 1 completed
Fri Apr  4 21:51:16 2025: BS 2 completed
Fri Apr  4 21:51:21 2025: BS 3 completed
Fri Apr  4 21:51:31 2025: BS 1 completed
Fri Apr  4 21:51:35 2025: BS 2 completed
Fri Apr  4 21:51:40 2025: BS 3 completed
Fri Apr  4 21:51:50 2025: BS 1 completed
Fri Apr  4 21:51:55 2025: BS 2 completed
Fri Apr  4 21:51:59 2025: BS 3 completed
Fri Apr  4 21:52:09 2025: BS 1 completed
Fri Apr  4 21:52:14 2025: BS 2 completed
Fri Apr  4 21:52:18 2025: BS 3 completed
Fri Apr  4 21:52:28 2025: BS 1 completed
Fri Apr  4 21:52:33 2025: BS 2 completed
Fri Apr  4 21:52:38 2025: BS 3 completed
Fri Apr  4 21:52:47 2025: BS 1 completed
Fri Apr  4 21:52:52 2025: BS 2 completed
Fri Apr  4 21:52:57 2025: BS 3 completed
Fri Apr  4 21:53:06 2025: BS 1 completed
Fri Apr  4 21:53:11 2025: BS 2 completed
Fri Apr  4 21:53:16 2025: BS 3 completed
Fri Apr  4 21:53:26 2025: BS 1 completed
Fri Apr  4 21:53:30 2025: BS 2 completed
Fri Apr  4 21:53:35 2025: BS 3 completed
Fri Apr  4 21:53:45 2025: BS 1 completed
Fri Apr  4 21:53:50 2025: BS 2 completed
Fri Apr  4 21:53:54 2025: BS 3 completed
Fri Apr  4 21:54:04 2025: BS 1 completed
Fri Apr  4 21:54:09 2025: BS 2 completed
Fri Apr  4 21:54:14 2025: BS 3 completed
Fri Apr  4 21:54:23 2025: BS 1 completed
Fri Apr  4 21:54:28 2025: BS 2 completed
Fri Apr  4 21:54:33 2025: BS 3 completed
Fri Apr  4 21:54:42 2025: BS 1 completed
Fri Apr  4 21:54:47 2025: BS 2 completed
Fri Apr  4 21:54:52 2025: BS 3 completed
Fri Apr  4 21:55:01 2025: BS 1 completed
Fri Apr  4 21:55:06 2025: BS 2 completed
Fri Apr  4 21:55:11 2025: BS 3 completed
Fri Apr  4 21:55:21 2025: BS 1 completed
Fri Apr  4 21:55:25 2025: BS 2 completed
Fri Apr  4 21:55:30 2025: BS 3 completed
Fri Apr  4 21:55:40 2025: BS 1 completed
Fri Apr  4 21:55:45 2025: BS 2 completed
Fri Apr  4 21:55:49 2025: BS 3 completed
Fri Apr  4 21:55:59 2025: BS 1 completed
Fri Apr  4 21:56:04 2025: BS 2 completed
Fri Apr  4 21:56:09 2025: BS 3 completed
Fri Apr  4 21:56:18 2025: BS 1 completed
Fri Apr  4 21:56:23 2025: BS 2 completed
Fri Apr  4 21:56:28 2025: BS 3 completed
Fri Apr  4 21:56:37 2025: BS 1 completed
Fri Apr  4 21:56:42 2025: BS 2 completed
Fri Apr  4 21:56:47 2025: BS 3 completed
Fri Apr  4 21:56:57 2025: BS 1 completed
Fri Apr  4 21:57:01 2025: BS 2 completed
Fri Apr  4 21:57:06 2025: BS 3 completed
Fri Apr  4 21:57:16 2025: BS 1 completed
Fri Apr  4 21:57:21 2025: BS 2 completed
Fri Apr  4 21:57:25 2025: BS 3 completed
Fri Apr  4 21:57:35 2025: BS 1 completed
Fri Apr  4 21:57:40 2025: BS 2 completed
Fri Apr  4 21:57:45 2025: BS 3 completed
Fri Apr  4 21:57:54 2025: BS 1 completed
Fri Apr  4 21:57:59 2025: BS 2 completed
Fri Apr  4 21:58:04 2025: BS 3 completed
Fri Apr  4 21:58:13 2025: BS 1 completed
Fri Apr  4 21:58:18 2025: BS 2 completed
Fri Apr  4 21:58:23 2025: BS 3 completed
Fri Apr  4 21:58:32 2025: BS 1 completed
Fri Apr  4 21:58:37 2025: BS 2 completed
Fri Apr  4 21:58:42 2025: BS 3 completed
Fri Apr  4 21:58:52 2025: BS 1 completed
Fri Apr  4 21:58:56 2025: BS 2 completed
Fri Apr  4 21:59:01 2025: BS 3 completed
Fri Apr  4 21:59:11 2025: BS 1 completed
Fri Apr  4 21:59:16 2025: BS 2 completed
Fri Apr  4 21:59:20 2025: BS 3 completed
Fri Apr  4 21:59:30 2025: BS 1 completed
Fri Apr  4 21:59:35 2025: BS 2 completed
Fri Apr  4 21:59:40 2025: BS 3 completed
Fri Apr  4 21:59:49 2025: BS 1 completed
Fri Apr  4 21:59:54 2025: BS 2 completed
Fri Apr  4 21:59:59 2025: BS 3 completed
Fri Apr  4 22:00:08 2025: BS 1 completed
Fri Apr  4 22:00:13 2025: BS 2 completed
Fri Apr  4 22:00:18 2025: BS 3 completed
Fri Apr  4 22:00:28 2025: BS 1 completed
Fri Apr  4 22:00:32 2025: BS 2 completed
Fri Apr  4 22:00:37 2025: BS 3 completed
Fri Apr  4 22:00:47 2025: BS 1 completed
Fri Apr  4 22:00:52 2025: BS 2 completed
Fri Apr  4 22:00:56 2025: BS 3 completed
Fri Apr  4 22:01:06 2025: BS 1 completed
Fri Apr  4 22:01:11 2025: BS 2 completed
Fri Apr  4 22:01:16 2025: BS 3 completed
Fri Apr  4 22:01:25 2025: BS 1 completed
Fri Apr  4 22:01:30 2025: BS 2 completed
Fri Apr  4 22:01:35 2025: BS 3 completed
Fri Apr  4 22:01:44 2025: BS 1 completed
Fri Apr  4 22:01:49 2025: BS 2 completed
Fri Apr  4 22:01:54 2025: BS 3 completed
Fri Apr  4 22:02:04 2025: BS 1 completed
Fri Apr  4 22:02:08 2025: BS 2 completed
Fri Apr  4 22:02:13 2025: BS 3 completed
Fri Apr  4 22:02:23 2025: BS 1 completed
Fri Apr  4 22:02:27 2025: BS 2 completed
Fri Apr  4 22:02:32 2025: BS 3 completed
Fri Apr  4 22:02:42 2025: BS 1 completed
Fri Apr  4 22:02:47 2025: BS 2 completed
Fri Apr  4 22:02:51 2025: BS 3 completed
Fri Apr  4 22:03:01 2025: BS 1 completed
Fri Apr  4 22:03:06 2025: BS 2 completed
Fri Apr  4 22:03:11 2025: BS 3 completed
Fri Apr  4 22:03:20 2025: BS 1 completed
Fri Apr  4 22:03:25 2025: BS 2 completed
Fri Apr  4 22:03:30 2025: BS 3 completed
Fri Apr  4 22:03:39 2025: BS 1 completed
Fri Apr  4 22:03:44 2025: BS 2 completed
Fri Apr  4 22:03:49 2025: BS 3 completed
Fri Apr  4 22:03:59 2025: BS 1 completed
Fri Apr  4 22:04:03 2025: BS 2 completed
Fri Apr  4 22:04:08 2025: BS 3 completed
Fri Apr  4 22:04:18 2025: BS 1 completed
Fri Apr  4 22:04:23 2025: BS 2 completed
Fri Apr  4 22:04:27 2025: BS 3 completed
Fri Apr  4 22:04:37 2025: BS 1 completed
Fri Apr  4 22:04:42 2025: BS 2 completed
Fri Apr  4 22:04:47 2025: BS 3 completed
Fri Apr  4 22:04:56 2025: BS 1 completed
Fri Apr  4 22:05:01 2025: BS 2 completed
Fri Apr  4 22:05:06 2025: BS 3 completed
Fri Apr  4 22:05:15 2025: BS 1 completed
Fri Apr  4 22:05:20 2025: BS 2 completed
Fri Apr  4 22:05:25 2025: BS 3 completed
Fri Apr  4 22:05:35 2025: BS 1 completed
Fri Apr  4 22:05:39 2025: BS 2 completed
Fri Apr  4 22:05:44 2025: BS 3 completed
Fri Apr  4 22:05:54 2025: BS 1 completed
Fri Apr  4 22:05:59 2025: BS 2 completed
Fri Apr  4 22:06:03 2025: BS 3 completed
Fri Apr  4 22:06:13 2025: BS 1 completed
Fri Apr  4 22:06:18 2025: BS 2 completed
Fri Apr  4 22:06:23 2025: BS 3 completed
Fri Apr  4 22:06:32 2025: BS 1 completed
Fri Apr  4 22:06:37 2025: BS 2 completed
Fri Apr  4 22:06:42 2025: BS 3 completed
Fri Apr  4 22:06:51 2025: BS 1 completed
Fri Apr  4 22:06:56 2025: BS 2 completed
Fri Apr  4 22:07:01 2025: BS 3 completed
Fri Apr  4 22:07:11 2025: BS 1 completed
Fri Apr  4 22:07:15 2025: BS 2 completed
Fri Apr  4 22:07:20 2025: BS 3 completed
Fri Apr  4 22:07:30 2025: BS 1 completed
Fri Apr  4 22:07:35 2025: BS 2 completed
Fri Apr  4 22:07:39 2025: BS 3 completed
Fri Apr  4 22:07:49 2025: BS 1 completed
Fri Apr  4 22:07:54 2025: BS 2 completed
Fri Apr  4 22:07:59 2025: BS 3 completed
Fri Apr  4 22:08:08 2025: BS 1 completed
Fri Apr  4 22:08:13 2025: BS 2 completed
Fri Apr  4 22:08:18 2025: BS 3 completed
Fri Apr  4 22:08:27 2025: BS 1 completed
Fri Apr  4 22:08:32 2025: BS 2 completed
Fri Apr  4 22:08:37 2025: BS 3 completed
Fri Apr  4 22:08:46 2025: BS 1 completed
Fri Apr  4 22:08:51 2025: BS 2 completed
Fri Apr  4 22:08:56 2025: BS 3 completed
Fri Apr  4 22:09:06 2025: BS 1 completed
Fri Apr  4 22:09:10 2025: BS 2 completed
Fri Apr  4 22:09:15 2025: BS 3 completed
Fri Apr  4 22:09:25 2025: BS 1 completed
Fri Apr  4 22:09:30 2025: BS 2 completed
Fri Apr  4 22:09:34 2025: BS 3 completed
Fri Apr  4 22:09:44 2025: BS 1 completed
Fri Apr  4 22:09:49 2025: BS 2 completed
Fri Apr  4 22:09:54 2025: BS 3 completed
Fri Apr  4 22:10:03 2025: BS 1 completed
Fri Apr  4 22:10:08 2025: BS 2 completed
Fri Apr  4 22:10:13 2025: BS 3 completed
Fri Apr  4 22:10:22 2025: BS 1 completed
Fri Apr  4 22:10:27 2025: BS 2 completed
Fri Apr  4 22:10:32 2025: BS 3 completed
Fri Apr  4 22:10:42 2025: BS 1 completed
Fri Apr  4 22:10:46 2025: BS 2 completed
Fri Apr  4 22:10:51 2025: BS 3 completed
Fri Apr  4 22:11:01 2025: BS 1 completed
Fri Apr  4 22:11:06 2025: BS 2 completed
Fri Apr  4 22:11:10 2025: BS 3 completed
Fri Apr  4 22:11:20 2025: BS 1 completed
Fri Apr  4 22:11:25 2025: BS 2 completed
Fri Apr  4 22:11:30 2025: BS 3 completed
Fri Apr  4 22:11:39 2025: BS 1 completed
Fri Apr  4 22:11:44 2025: BS 2 completed
Fri Apr  4 22:11:49 2025: BS 3 completed
Fri Apr  4 22:11:58 2025: BS 1 completed
Fri Apr  4 22:12:03 2025: BS 2 completed
Fri Apr  4 22:12:08 2025: BS 3 completed
Fri Apr  4 22:12:18 2025: BS 1 completed
Fri Apr  4 22:12:22 2025: BS 2 completed
Fri Apr  4 22:12:27 2025: BS 3 completed
Fri Apr  4 22:12:37 2025: BS 1 completed
Fri Apr  4 22:12:42 2025: BS 2 completed
Fri Apr  4 22:12:46 2025: BS 3 completed
Fri Apr  4 22:12:56 2025: BS 1 completed
Fri Apr  4 22:13:01 2025: BS 2 completed
Fri Apr  4 22:13:06 2025: BS 3 completed
Fri Apr  4 22:13:15 2025: BS 1 completed
Fri Apr  4 22:13:20 2025: BS 2 completed
Fri Apr  4 22:13:25 2025: BS 3 completed
Fri Apr  4 22:13:34 2025: BS 1 completed
Fri Apr  4 22:13:39 2025: BS 2 completed
Fri Apr  4 22:13:44 2025: BS 3 completed
Fri Apr  4 22:13:54 2025: BS 1 completed
Fri Apr  4 22:13:58 2025: BS 2 completed
Fri Apr  4 22:14:03 2025: BS 3 completed
Fri Apr  4 22:14:13 2025: BS 1 completed
Fri Apr  4 22:14:18 2025: BS 2 completed
Fri Apr  4 22:14:22 2025: BS 3 completed
Fri Apr  4 22:14:32 2025: BS 1 completed
Fri Apr  4 22:14:37 2025: BS 2 completed
Fri Apr  4 22:14:42 2025: BS 3 completed
Fri Apr  4 22:14:51 2025: BS 1 completed
Fri Apr  4 22:14:56 2025: BS 2 completed
Fri Apr  4 22:15:01 2025: BS 3 completed
Fri Apr  4 22:15:10 2025: BS 1 completed
Fri Apr  4 22:15:15 2025: BS 2 completed
Fri Apr  4 22:15:20 2025: BS 3 completed
Fri Apr  4 22:15:30 2025: BS 1 completed
Fri Apr  4 22:15:34 2025: BS 2 completed
Fri Apr  4 22:15:39 2025: BS 3 completed
Fri Apr  4 22:15:49 2025: BS 1 completed
Fri Apr  4 22:15:54 2025: BS 2 completed
Fri Apr  4 22:15:58 2025: BS 3 completed
Fri Apr  4 22:16:08 2025: BS 1 completed
Fri Apr  4 22:16:13 2025: BS 2 completed
Fri Apr  4 22:16:18 2025: BS 3 completed
Fri Apr  4 22:16:27 2025: BS 1 completed
Fri Apr  4 22:16:32 2025: BS 2 completed
Fri Apr  4 22:16:37 2025: BS 3 completed
Fri Apr  4 22:16:46 2025: BS 1 completed
Fri Apr  4 22:16:51 2025: BS 2 completed
Fri Apr  4 22:16:56 2025: BS 3 completed
Fri Apr  4 22:17:06 2025: BS 1 completed
Fri Apr  4 22:17:10 2025: BS 2 completed
Fri Apr  4 22:17:15 2025: BS 3 completed
Fri Apr  4 22:17:25 2025: BS 1 completed
Fri Apr  4 22:17:30 2025: BS 2 completed
Fri Apr  4 22:17:34 2025: BS 3 completed
Fri Apr  4 22:17:44 2025: BS 1 completed
Fri Apr  4 22:17:49 2025: BS 2 completed
Fri Apr  4 22:17:54 2025: BS 3 completed
Fri Apr  4 22:18:03 2025: BS 1 completed
Fri Apr  4 22:18:08 2025: BS 2 completed
Fri Apr  4 22:18:13 2025: BS 3 completed
Fri Apr  4 22:18:22 2025: BS 1 completed
Fri Apr  4 22:18:27 2025: BS 2 completed
Fri Apr  4 22:18:32 2025: BS 3 completed
Fri Apr  4 22:18:42 2025: BS 1 completed
Fri Apr  4 22:18:46 2025: BS 2 completed
Fri Apr  4 22:18:51 2025: BS 3 completed
Fri Apr  4 22:19:01 2025: BS 1 completed
Fri Apr  4 22:19:06 2025: BS 2 completed
Fri Apr  4 22:19:10 2025: BS 3 completed
Fri Apr  4 22:19:20 2025: BS 1 completed
Fri Apr  4 22:19:25 2025: BS 2 completed
Fri Apr  4 22:19:30 2025: BS 3 completed
Fri Apr  4 22:19:39 2025: BS 1 completed
Fri Apr  4 22:19:44 2025: BS 2 completed
Fri Apr  4 22:19:49 2025: BS 3 completed
Fri Apr  4 22:19:58 2025: BS 1 completed
Fri Apr  4 22:20:03 2025: BS 2 completed
Fri Apr  4 22:20:08 2025: BS 3 completed
Fri Apr  4 22:20:18 2025: BS 1 completed
Fri Apr  4 22:20:22 2025: BS 2 completed
Fri Apr  4 22:20:27 2025: BS 3 completed
Fri Apr  4 22:20:37 2025: BS 1 completed
Fri Apr  4 22:20:42 2025: BS 2 completed
Fri Apr  4 22:20:46 2025: BS 3 completed
Fri Apr  4 22:20:56 2025: BS 1 completed
Fri Apr  4 22:21:01 2025: BS 2 completed
Fri Apr  4 22:21:06 2025: BS 3 completed
Fri Apr  4 22:21:15 2025: BS 1 completed
Fri Apr  4 22:21:20 2025: BS 2 completed
Fri Apr  4 22:21:25 2025: BS 3 completed
Fri Apr  4 22:21:34 2025: BS 1 completed
Fri Apr  4 22:21:39 2025: BS 2 completed
Fri Apr  4 22:21:44 2025: BS 3 completed
Fri Apr  4 22:21:54 2025: BS 1 completed
Fri Apr  4 22:21:58 2025: BS 2 completed
Fri Apr  4 22:22:03 2025: BS 3 completed
Fri Apr  4 22:22:13 2025: BS 1 completed
Fri Apr  4 22:22:18 2025: BS 2 completed
Fri Apr  4 22:22:22 2025: BS 3 completed
Fri Apr  4 22:22:32 2025: BS 1 completed
Fri Apr  4 22:22:37 2025: BS 2 completed
Fri Apr  4 22:22:42 2025: BS 3 completed
Fri Apr  4 22:22:51 2025: BS 1 completed
Fri Apr  4 22:22:56 2025: BS 2 completed
Fri Apr  4 22:23:01 2025: BS 3 completed
Fri Apr  4 22:23:10 2025: BS 1 completed
Fri Apr  4 22:23:15 2025: BS 2 completed
Fri Apr  4 22:23:20 2025: BS 3 completed
Fri Apr  4 22:23:30 2025: BS 1 completed
Fri Apr  4 22:23:34 2025: BS 2 completed
Fri Apr  4 22:23:39 2025: BS 3 completed
Fri Apr  4 22:23:49 2025: BS 1 completed
Fri Apr  4 22:23:54 2025: BS 2 completed
Fri Apr  4 22:23:59 2025: BS 3 completed
Fri Apr  4 22:24:08 2025: BS 1 completed
Fri Apr  4 22:24:13 2025: BS 2 completed
Fri Apr  4 22:24:18 2025: BS 3 completed
Fri Apr  4 22:24:27 2025: BS 1 completed
Fri Apr  4 22:24:32 2025: BS 2 completed
Fri Apr  4 22:24:37 2025: BS 3 completed
Fri Apr  4 22:24:47 2025: BS 1 completed
Fri Apr  4 22:24:51 2025: BS 2 completed
Fri Apr  4 22:24:56 2025: BS 3 completed
Fri Apr  4 22:25:06 2025: BS 1 completed
Fri Apr  4 22:25:11 2025: BS 2 completed
Fri Apr  4 22:25:15 2025: BS 3 completed
Fri Apr  4 22:25:25 2025: BS 1 completed
Fri Apr  4 22:25:30 2025: BS 2 completed
Fri Apr  4 22:25:35 2025: BS 3 completed
Fri Apr  4 22:25:44 2025: BS 1 completed
Fri Apr  4 22:25:49 2025: BS 2 completed
Fri Apr  4 22:25:54 2025: BS 3 completed
Fri Apr  4 22:26:03 2025: BS 1 completed
Fri Apr  4 22:26:08 2025: BS 2 completed
Fri Apr  4 22:26:13 2025: BS 3 completed
Fri Apr  4 22:26:23 2025: BS 1 completed
Fri Apr  4 22:26:27 2025: BS 2 completed
Fri Apr  4 22:26:32 2025: BS 3 completed
Fri Apr  4 22:26:42 2025: BS 1 completed
Fri Apr  4 22:26:47 2025: BS 2 completed
Fri Apr  4 22:26:51 2025: BS 3 completed
Fri Apr  4 22:27:01 2025: BS 1 completed
Fri Apr  4 22:27:06 2025: BS 2 completed
Fri Apr  4 22:27:11 2025: BS 3 completed
Fri Apr  4 22:27:20 2025: BS 1 completed
Fri Apr  4 22:27:25 2025: BS 2 completed
Fri Apr  4 22:27:30 2025: BS 3 completed
Fri Apr  4 22:27:39 2025: BS 1 completed
Fri Apr  4 22:27:44 2025: BS 2 completed
Fri Apr  4 22:27:49 2025: BS 3 completed
Fri Apr  4 22:27:59 2025: BS 1 completed
Fri Apr  4 22:28:03 2025: BS 2 completed
Fri Apr  4 22:28:08 2025: BS 3 completed
Fri Apr  4 22:28:18 2025: BS 1 completed
Fri Apr  4 22:28:23 2025: BS 2 completed
Fri Apr  4 22:28:27 2025: BS 3 completed
Fri Apr  4 22:28:37 2025: BS 1 completed
Fri Apr  4 22:28:42 2025: BS 2 completed
Fri Apr  4 22:28:47 2025: BS 3 completed
Fri Apr  4 22:28:56 2025: BS 1 completed
Fri Apr  4 22:29:01 2025: BS 2 completed
Fri Apr  4 22:29:06 2025: BS 3 completed
Fri Apr  4 22:29:15 2025: BS 1 completed
Fri Apr  4 22:29:20 2025: BS 2 completed
Fri Apr  4 22:29:25 2025: BS 3 completed
Fri Apr  4 22:29:35 2025: BS 1 completed
Fri Apr  4 22:29:39 2025: BS 2 completed
Fri Apr  4 22:29:44 2025: BS 3 completed
Fri Apr  4 22:29:54 2025: BS 1 completed
Fri Apr  4 22:29:59 2025: BS 2 completed
Fri Apr  4 22:30:04 2025: BS 3 completed
Fri Apr  4 22:30:13 2025: BS 1 completed
Fri Apr  4 22:30:18 2025: BS 2 completed
Fri Apr  4 22:30:23 2025: BS 3 completed
Fri Apr  4 22:30:32 2025: BS 1 completed
Fri Apr  4 22:30:37 2025: BS 2 completed
Fri Apr  4 22:30:42 2025: BS 3 completed
Fri Apr  4 22:30:52 2025: BS 1 completed
Fri Apr  4 22:30:56 2025: BS 2 completed
Fri Apr  4 22:31:01 2025: BS 3 completed
Fri Apr  4 22:31:11 2025: BS 1 completed
Fri Apr  4 22:31:16 2025: BS 2 completed
Fri Apr  4 22:31:20 2025: BS 3 completed
Fri Apr  4 22:31:30 2025: BS 1 completed
Fri Apr  4 22:31:35 2025: BS 2 completed
Fri Apr  4 22:31:40 2025: BS 3 completed
Fri Apr  4 22:31:49 2025: BS 1 completed
Fri Apr  4 22:31:54 2025: BS 2 completed
Fri Apr  4 22:31:59 2025: BS 3 completed
Fri Apr  4 22:32:08 2025: BS 1 completed
Fri Apr  4 22:32:13 2025: BS 2 completed
Fri Apr  4 22:32:18 2025: BS 3 completed
Fri Apr  4 22:32:28 2025: BS 1 completed
Fri Apr  4 22:32:32 2025: BS 2 completed
Fri Apr  4 22:32:37 2025: BS 3 completed
Fri Apr  4 22:32:47 2025: BS 1 completed
Fri Apr  4 22:32:52 2025: BS 2 completed
Fri Apr  4 22:32:56 2025: BS 3 completed
Fri Apr  4 22:33:06 2025: BS 1 completed
Fri Apr  4 22:33:11 2025: BS 2 completed
Fri Apr  4 22:33:16 2025: BS 3 completed
Fri Apr  4 22:33:25 2025: BS 1 completed
Fri Apr  4 22:33:30 2025: BS 2 completed
Fri Apr  4 22:33:35 2025: BS 3 completed
Fri Apr  4 22:33:44 2025: BS 1 completed
Fri Apr  4 22:33:49 2025: BS 2 completed
Fri Apr  4 22:33:54 2025: BS 3 completed
Fri Apr  4 22:34:04 2025: BS 1 completed
Fri Apr  4 22:34:09 2025: BS 2 completed
Fri Apr  4 22:34:13 2025: BS 3 completed
Fri Apr  4 22:34:23 2025: BS 1 completed
Fri Apr  4 22:34:28 2025: BS 2 completed
Fri Apr  4 22:34:33 2025: BS 3 completed
Fri Apr  4 22:34:42 2025: BS 1 completed
Fri Apr  4 22:34:47 2025: BS 2 completed
Fri Apr  4 22:34:52 2025: BS 3 completed
Fri Apr  4 22:35:01 2025: BS 1 completed
Fri Apr  4 22:35:06 2025: BS 2 completed
Fri Apr  4 22:35:11 2025: BS 3 completed
Fri Apr  4 22:35:21 2025: BS 1 completed
Fri Apr  4 22:35:25 2025: BS 2 completed
Fri Apr  4 22:35:30 2025: BS 3 completed
Fri Apr  4 22:35:40 2025: BS 1 completed
Fri Apr  4 22:35:45 2025: BS 2 completed
Fri Apr  4 22:35:49 2025: BS 3 completed
Fri Apr  4 22:35:59 2025: BS 1 completed
Fri Apr  4 22:36:04 2025: BS 2 completed
Fri Apr  4 22:36:09 2025: BS 3 completed
Fri Apr  4 22:36:18 2025: BS 1 completed
Fri Apr  4 22:36:23 2025: BS 2 completed
Fri Apr  4 22:36:28 2025: BS 3 completed
Fri Apr  4 22:36:37 2025: BS 1 completed
Fri Apr  4 22:36:42 2025: BS 2 completed
Fri Apr  4 22:36:47 2025: BS 3 completed
Fri Apr  4 22:36:57 2025: BS 1 completed
Fri Apr  4 22:37:01 2025: BS 2 completed
Fri Apr  4 22:37:06 2025: BS 3 completed
Fri Apr  4 22:37:16 2025: BS 1 completed
Fri Apr  4 22:37:21 2025: BS 2 completed
Fri Apr  4 22:37:26 2025: BS 3 completed
Fri Apr  4 22:37:35 2025: BS 1 completed
Fri Apr  4 22:37:40 2025: BS 2 completed
Fri Apr  4 22:37:45 2025: BS 3 completed
Fri Apr  4 22:37:54 2025: BS 1 completed
Fri Apr  4 22:37:59 2025: BS 2 completed
Fri Apr  4 22:38:04 2025: BS 3 completed
Fri Apr  4 22:38:14 2025: BS 1 completed
Fri Apr  4 22:38:18 2025: BS 2 completed
Fri Apr  4 22:38:23 2025: BS 3 completed
Fri Apr  4 22:38:33 2025: BS 1 completed
Fri Apr  4 22:38:38 2025: BS 2 completed
Fri Apr  4 22:38:42 2025: BS 3 completed
Fri Apr  4 22:38:52 2025: BS 1 completed
Fri Apr  4 22:38:57 2025: BS 2 completed
Fri Apr  4 22:39:02 2025: BS 3 completed
Fri Apr  4 22:39:11 2025: BS 1 completed
Fri Apr  4 22:39:16 2025: BS 2 completed
Fri Apr  4 22:39:21 2025: BS 3 completed
Fri Apr  4 22:39:30 2025: BS 1 completed
Fri Apr  4 22:39:35 2025: BS 2 completed
Fri Apr  4 22:39:40 2025: BS 3 completed
Fri Apr  4 22:39:50 2025: BS 1 completed
Fri Apr  4 22:39:54 2025: BS 2 completed
Fri Apr  4 22:39:59 2025: BS 3 completed
Fri Apr  4 22:40:09 2025: BS 1 completed
Fri Apr  4 22:40:14 2025: BS 2 completed
Fri Apr  4 22:40:19 2025: BS 3 completed
Fri Apr  4 22:40:28 2025: BS 1 completed
Fri Apr  4 22:40:33 2025: BS 2 completed
Fri Apr  4 22:40:38 2025: BS 3 completed
Fri Apr  4 22:40:47 2025: BS 1 completed
Fri Apr  4 22:40:52 2025: BS 2 completed
Fri Apr  4 22:40:57 2025: BS 3 completed
Fri Apr  4 22:41:07 2025: BS 1 completed
Fri Apr  4 22:41:11 2025: BS 2 completed
Fri Apr  4 22:41:16 2025: BS 3 completed
Fri Apr  4 22:41:26 2025: BS 1 completed
Fri Apr  4 22:41:31 2025: BS 2 completed
Fri Apr  4 22:41:35 2025: BS 3 completed
Fri Apr  4 22:41:45 2025: BS 1 completed
Fri Apr  4 22:41:50 2025: BS 2 completed
Fri Apr  4 22:41:55 2025: BS 3 completed
Fri Apr  4 22:42:04 2025: BS 1 completed
Fri Apr  4 22:42:09 2025: BS 2 completed
Fri Apr  4 22:42:14 2025: BS 3 completed
Fri Apr  4 22:42:23 2025: BS 1 completed
Fri Apr  4 22:42:28 2025: BS 2 completed
Fri Apr  4 22:42:33 2025: BS 3 completed
Fri Apr  4 22:42:43 2025: BS 1 completed
Fri Apr  4 22:42:48 2025: BS 2 completed
Fri Apr  4 22:42:52 2025: BS 3 completed
Fri Apr  4 22:43:02 2025: BS 1 completed
Fri Apr  4 22:43:07 2025: BS 2 completed
Fri Apr  4 22:43:12 2025: BS 3 completed
Fri Apr  4 22:43:21 2025: BS 1 completed
Fri Apr  4 22:43:26 2025: BS 2 completed
Fri Apr  4 22:43:31 2025: BS 3 completed
Fri Apr  4 22:43:40 2025: BS 1 completed
Fri Apr  4 22:43:45 2025: BS 2 completed
Fri Apr  4 22:43:50 2025: BS 3 completed
Fri Apr  4 22:44:00 2025: BS 1 completed
Fri Apr  4 22:44:04 2025: BS 2 completed
Fri Apr  4 22:44:09 2025: BS 3 completed
Fri Apr  4 22:44:19 2025: BS 1 completed
Fri Apr  4 22:44:24 2025: BS 2 completed
Fri Apr  4 22:44:28 2025: BS 3 completed
Fri Apr  4 22:44:38 2025: BS 1 completed
Fri Apr  4 22:44:43 2025: BS 2 completed
Fri Apr  4 22:44:48 2025: BS 3 completed
Fri Apr  4 22:44:57 2025: BS 1 completed
Fri Apr  4 22:45:02 2025: BS 2 completed
Fri Apr  4 22:45:07 2025: BS 3 completed
Fri Apr  4 22:45:17 2025: BS 1 completed
Fri Apr  4 22:45:21 2025: BS 2 completed
Fri Apr  4 22:45:26 2025: BS 3 completed
Fri Apr  4 22:45:36 2025: BS 1 completed
Fri Apr  4 22:45:41 2025: BS 2 completed
Fri Apr  4 22:45:45 2025: BS 3 completed
Fri Apr  4 22:45:55 2025: BS 1 completed
Fri Apr  4 22:46:00 2025: BS 2 completed
Fri Apr  4 22:46:05 2025: BS 3 completed
Fri Apr  4 22:46:14 2025: BS 1 completed
Fri Apr  4 22:46:19 2025: BS 2 completed
Fri Apr  4 22:46:24 2025: BS 3 completed
Fri Apr  4 22:46:33 2025: BS 1 completed
Fri Apr  4 22:46:38 2025: BS 2 completed
Fri Apr  4 22:46:43 2025: BS 3 completed
Fri Apr  4 22:46:53 2025: BS 1 completed
Fri Apr  4 22:46:57 2025: BS 2 completed
Fri Apr  4 22:47:02 2025: BS 3 completed
Fri Apr  4 22:47:12 2025: BS 1 completed
Fri Apr  4 22:47:17 2025: BS 2 completed
Fri Apr  4 22:47:22 2025: BS 3 completed
Fri Apr  4 22:47:31 2025: BS 1 completed
Fri Apr  4 22:47:36 2025: BS 2 completed
Fri Apr  4 22:47:41 2025: BS 3 completed
Fri Apr  4 22:47:50 2025: BS 1 completed
Fri Apr  4 22:47:55 2025: BS 2 completed
Fri Apr  4 22:48:00 2025: BS 3 completed
Fri Apr  4 22:48:10 2025: BS 1 completed
Fri Apr  4 22:48:14 2025: BS 2 completed
Fri Apr  4 22:48:19 2025: BS 3 completed
Fri Apr  4 22:48:29 2025: BS 1 completed
Fri Apr  4 22:48:34 2025: BS 2 completed
Fri Apr  4 22:48:38 2025: BS 3 completed
Fri Apr  4 22:48:48 2025: BS 1 completed
Fri Apr  4 22:48:53 2025: BS 2 completed
Fri Apr  4 22:48:58 2025: BS 3 completed
Fri Apr  4 22:49:07 2025: BS 1 completed
Fri Apr  4 22:49:12 2025: BS 2 completed
Fri Apr  4 22:49:17 2025: BS 3 completed
Fri Apr  4 22:49:27 2025: BS 1 completed
Fri Apr  4 22:49:31 2025: BS 2 completed
Fri Apr  4 22:49:36 2025: BS 3 completed
Fri Apr  4 22:49:46 2025: BS 1 completed
Fri Apr  4 22:49:51 2025: BS 2 completed
Fri Apr  4 22:49:55 2025: BS 3 completed
Fri Apr  4 22:50:05 2025: BS 1 completed
Fri Apr  4 22:50:10 2025: BS 2 completed
Fri Apr  4 22:50:15 2025: BS 3 completed
Fri Apr  4 22:50:24 2025: BS 1 completed
Fri Apr  4 22:50:29 2025: BS 2 completed
Fri Apr  4 22:50:34 2025: BS 3 completed
Fri Apr  4 22:50:43 2025: BS 1 completed
Fri Apr  4 22:50:48 2025: BS 2 completed
Fri Apr  4 22:50:53 2025: BS 3 completed
Fri Apr  4 22:51:03 2025: BS 1 completed
Fri Apr  4 22:51:08 2025: BS 2 completed
Fri Apr  4 22:51:12 2025: BS 3 completed
Fri Apr  4 22:51:22 2025: BS 1 completed
Fri Apr  4 22:51:27 2025: BS 2 completed
Fri Apr  4 22:51:32 2025: BS 3 completed
Fri Apr  4 22:51:41 2025: BS 1 completed
Fri Apr  4 22:51:46 2025: BS 2 completed
Fri Apr  4 22:51:51 2025: BS 3 completed
Fri Apr  4 22:52:00 2025: BS 1 completed
Fri Apr  4 22:52:05 2025: BS 2 completed
Fri Apr  4 22:52:10 2025: BS 3 completed
Fri Apr  4 22:52:20 2025: BS 1 completed
Fri Apr  4 22:52:24 2025: BS 2 completed
Fri Apr  4 22:52:29 2025: BS 3 completed
Fri Apr  4 22:52:39 2025: BS 1 completed
Fri Apr  4 22:52:44 2025: BS 2 completed
Fri Apr  4 22:52:49 2025: BS 3 completed
Fri Apr  4 22:52:58 2025: BS 1 completed
Fri Apr  4 22:53:03 2025: BS 2 completed
Fri Apr  4 22:53:08 2025: BS 3 completed
Fri Apr  4 22:53:17 2025: BS 1 completed
Fri Apr  4 22:53:22 2025: BS 2 completed
Fri Apr  4 22:53:27 2025: BS 3 completed
Fri Apr  4 22:53:37 2025: BS 1 completed
Fri Apr  4 22:53:41 2025: BS 2 completed
Fri Apr  4 22:53:46 2025: BS 3 completed
Fri Apr  4 22:53:56 2025: BS 1 completed
Fri Apr  4 22:54:01 2025: BS 2 completed
Fri Apr  4 22:54:05 2025: BS 3 completed
Fri Apr  4 22:54:15 2025: BS 1 completed
Fri Apr  4 22:54:20 2025: BS 2 completed
Fri Apr  4 22:54:25 2025: BS 3 completed
Fri Apr  4 22:54:34 2025: BS 1 completed
Fri Apr  4 22:54:39 2025: BS 2 completed
Fri Apr  4 22:54:44 2025: BS 3 completed
Fri Apr  4 22:54:54 2025: BS 1 completed
Fri Apr  4 22:54:58 2025: BS 2 completed
Fri Apr  4 22:55:03 2025: BS 3 completed
Fri Apr  4 22:55:13 2025: BS 1 completed
Fri Apr  4 22:55:18 2025: BS 2 completed
Fri Apr  4 22:55:22 2025: BS 3 completed
Fri Apr  4 22:55:32 2025: BS 1 completed
Fri Apr  4 22:55:37 2025: BS 2 completed
Fri Apr  4 22:55:42 2025: BS 3 completed
Fri Apr  4 22:55:51 2025: BS 1 completed
Fri Apr  4 22:55:56 2025: BS 2 completed
Fri Apr  4 22:56:01 2025: BS 3 completed
Fri Apr  4 22:56:11 2025: BS 1 completed
Fri Apr  4 22:56:15 2025: BS 2 completed
Fri Apr  4 22:56:20 2025: BS 3 completed
Fri Apr  4 22:56:30 2025: BS 1 completed
Fri Apr  4 22:56:35 2025: BS 2 completed
Fri Apr  4 22:56:39 2025: BS 3 completed
Fri Apr  4 22:56:49 2025: BS 1 completed
Fri Apr  4 22:56:54 2025: BS 2 completed
Fri Apr  4 22:56:59 2025: BS 3 completed
Fri Apr  4 22:57:08 2025: BS 1 completed
Fri Apr  4 22:57:13 2025: BS 2 completed
Fri Apr  4 22:57:18 2025: BS 3 completed
Fri Apr  4 22:57:27 2025: BS 1 completed
Fri Apr  4 22:57:32 2025: BS 2 completed
Fri Apr  4 22:57:37 2025: BS 3 completed
Fri Apr  4 22:57:47 2025: BS 1 completed
Fri Apr  4 22:57:52 2025: BS 2 completed
Fri Apr  4 22:57:56 2025: BS 3 completed
Fri Apr  4 22:58:06 2025: BS 1 completed
Fri Apr  4 22:58:11 2025: BS 2 completed
Fri Apr  4 22:58:16 2025: BS 3 completed
Fri Apr  4 22:58:25 2025: BS 1 completed
Fri Apr  4 22:58:30 2025: BS 2 completed
Fri Apr  4 22:58:35 2025: BS 3 completed
Fri Apr  4 22:58:44 2025: BS 1 completed
Fri Apr  4 22:58:49 2025: BS 2 completed
Fri Apr  4 22:58:54 2025: BS 3 completed
Fri Apr  4 22:59:04 2025: BS 1 completed
Fri Apr  4 22:59:08 2025: BS 2 completed
Fri Apr  4 22:59:13 2025: BS 3 completed
Fri Apr  4 22:59:23 2025: BS 1 completed
Fri Apr  4 22:59:28 2025: BS 2 completed
Fri Apr  4 22:59:33 2025: BS 3 completed
Fri Apr  4 22:59:42 2025: BS 1 completed
Fri Apr  4 22:59:47 2025: BS 2 completed
Fri Apr  4 22:59:52 2025: BS 3 completed
Fri Apr  4 23:00:01 2025: BS 1 completed
Fri Apr  4 23:00:06 2025: BS 2 completed
Fri Apr  4 23:00:11 2025: BS 3 completed
Fri Apr  4 23:00:21 2025: BS 1 completed
Fri Apr  4 23:00:25 2025: BS 2 completed
Fri Apr  4 23:00:30 2025: BS 3 completed
Fri Apr  4 23:00:40 2025: BS 1 completed
Fri Apr  4 23:00:45 2025: BS 2 completed
Fri Apr  4 23:00:50 2025: BS 3 completed
Fri Apr  4 23:00:59 2025: BS 1 completed
Fri Apr  4 23:01:04 2025: BS 2 completed
Fri Apr  4 23:01:09 2025: BS 3 completed
Fri Apr  4 23:01:18 2025: BS 1 completed
Fri Apr  4 23:01:23 2025: BS 2 completed
Fri Apr  4 23:01:28 2025: BS 3 completed
Fri Apr  4 23:01:38 2025: BS 1 completed
Fri Apr  4 23:01:42 2025: BS 2 completed
Fri Apr  4 23:01:47 2025: BS 3 completed
Fri Apr  4 23:01:57 2025: BS 1 completed
Fri Apr  4 23:02:02 2025: BS 2 completed
Fri Apr  4 23:02:06 2025: BS 3 completed
Fri Apr  4 23:02:16 2025: BS 1 completed
Fri Apr  4 23:02:21 2025: BS 2 completed
Fri Apr  4 23:02:26 2025: BS 3 completed
Fri Apr  4 23:02:35 2025: BS 1 completed
Fri Apr  4 23:02:40 2025: BS 2 completed
Fri Apr  4 23:02:45 2025: BS 3 completed
Fri Apr  4 23:02:55 2025: BS 1 completed
Fri Apr  4 23:02:59 2025: BS 2 completed
Fri Apr  4 23:03:04 2025: BS 3 completed
Fri Apr  4 23:03:14 2025: BS 1 completed
Fri Apr  4 23:03:19 2025: BS 2 completed
Fri Apr  4 23:03:23 2025: BS 3 completed
Fri Apr  4 23:03:33 2025: BS 1 completed
Fri Apr  4 23:03:38 2025: BS 2 completed
Fri Apr  4 23:03:43 2025: BS 3 completed
Fri Apr  4 23:03:52 2025: BS 1 completed
Fri Apr  4 23:03:57 2025: BS 2 completed
Fri Apr  4 23:04:02 2025: BS 3 completed
Fri Apr  4 23:04:12 2025: BS 1 completed
Fri Apr  4 23:04:16 2025: BS 2 completed
Fri Apr  4 23:04:21 2025: BS 3 completed
Fri Apr  4 23:04:31 2025: BS 1 completed
Fri Apr  4 23:04:36 2025: BS 2 completed
Fri Apr  4 23:04:40 2025: BS 3 completed
Fri Apr  4 23:04:50 2025: BS 1 completed
Fri Apr  4 23:04:55 2025: BS 2 completed
Fri Apr  4 23:05:00 2025: BS 3 completed
Fri Apr  4 23:05:09 2025: BS 1 completed
Fri Apr  4 23:05:14 2025: BS 2 completed
Fri Apr  4 23:05:19 2025: BS 3 completed
Fri Apr  4 23:05:29 2025: BS 1 completed
Fri Apr  4 23:05:33 2025: BS 2 completed
Fri Apr  4 23:05:38 2025: BS 3 completed
Fri Apr  4 23:05:48 2025: BS 1 completed
Fri Apr  4 23:05:53 2025: BS 2 completed
Fri Apr  4 23:05:57 2025: BS 3 completed
Fri Apr  4 23:06:07 2025: BS 1 completed
Fri Apr  4 23:06:12 2025: BS 2 completed
Fri Apr  4 23:06:17 2025: BS 3 completed
Fri Apr  4 23:06:26 2025: BS 1 completed
Fri Apr  4 23:06:31 2025: BS 2 completed
Fri Apr  4 23:06:36 2025: BS 3 completed
Fri Apr  4 23:06:46 2025: BS 1 completed
Fri Apr  4 23:06:50 2025: BS 2 completed
Fri Apr  4 23:06:55 2025: BS 3 completed
Fri Apr  4 23:07:05 2025: BS 1 completed
Fri Apr  4 23:07:10 2025: BS 2 completed
Fri Apr  4 23:07:14 2025: BS 3 completed
Fri Apr  4 23:07:24 2025: BS 1 completed
Fri Apr  4 23:07:29 2025: BS 2 completed
Fri Apr  4 23:07:34 2025: BS 3 completed
Fri Apr  4 23:07:43 2025: BS 1 completed
Fri Apr  4 23:07:48 2025: BS 2 completed
Fri Apr  4 23:07:53 2025: BS 3 completed
Fri Apr  4 23:08:03 2025: BS 1 completed
Fri Apr  4 23:08:07 2025: BS 2 completed
Fri Apr  4 23:08:12 2025: BS 3 completed
Fri Apr  4 23:08:22 2025: BS 1 completed
Fri Apr  4 23:08:27 2025: BS 2 completed
Fri Apr  4 23:08:31 2025: BS 3 completed
Fri Apr  4 23:08:41 2025: BS 1 completed
Fri Apr  4 23:08:46 2025: BS 2 completed
Fri Apr  4 23:08:51 2025: BS 3 completed
Fri Apr  4 23:09:00 2025: BS 1 completed
Fri Apr  4 23:09:05 2025: BS 2 completed
Fri Apr  4 23:09:10 2025: BS 3 completed
Fri Apr  4 23:09:20 2025: BS 1 completed
Fri Apr  4 23:09:24 2025: BS 2 completed
Fri Apr  4 23:09:29 2025: BS 3 completed
Fri Apr  4 23:09:39 2025: BS 1 completed
Fri Apr  4 23:09:44 2025: BS 2 completed
Fri Apr  4 23:09:48 2025: BS 3 completed
Fri Apr  4 23:09:58 2025: BS 1 completed
Fri Apr  4 23:10:03 2025: BS 2 completed
Fri Apr  4 23:10:08 2025: BS 3 completed
Fri Apr  4 23:10:17 2025: BS 1 completed
Fri Apr  4 23:10:22 2025: BS 2 completed
Fri Apr  4 23:10:27 2025: BS 3 completed
Fri Apr  4 23:10:37 2025: BS 1 completed
Fri Apr  4 23:10:41 2025: BS 2 completed
Fri Apr  4 23:10:46 2025: BS 3 completed
Fri Apr  4 23:10:56 2025: BS 1 completed
Fri Apr  4 23:11:01 2025: BS 2 completed
Fri Apr  4 23:11:06 2025: BS 3 completed
Fri Apr  4 23:11:15 2025: BS 1 completed
Fri Apr  4 23:11:20 2025: BS 2 completed
Fri Apr  4 23:11:25 2025: BS 3 completed
Fri Apr  4 23:11:34 2025: BS 1 completed
Fri Apr  4 23:11:39 2025: BS 2 completed
Fri Apr  4 23:11:44 2025: BS 3 completed
Fri Apr  4 23:11:54 2025: BS 1 completed
Fri Apr  4 23:11:58 2025: BS 2 completed
Fri Apr  4 23:12:03 2025: BS 3 completed
Fri Apr  4 23:12:13 2025: BS 1 completed
Fri Apr  4 23:12:18 2025: BS 2 completed
Fri Apr  4 23:12:23 2025: BS 3 completed
Fri Apr  4 23:12:27 2025: Acquisition complete
