# Supplementary material for: Site-Divergent Oxidations within Venerable Macrolide Antibiotic Scaffolds Unveil Compounds with Broad Spectrum and Anti-MRSA Activities
Source: ACS Cent Sci. 2026 Mar 17;12(3):375–82. doi: 10.1021/acscentsci.5c02343 (PMC13022725; doi:10.1021/acscentsci.5c02343)
Supplement: Supplementary file 4 [file oc5c02343_si_004.zip › Clarithromycin and Azithromycin Analog Characterization/10/NMR/OL-III-042-col2-clean-suite/gCOSY_01.fid/log]

Fri Apr  4 19:46:03 2025: Experiment started
Fri Apr  4 19:46:47 2025: BS 1 completed
Fri Apr  4 19:46:57 2025: BS 1 completed
Fri Apr  4 19:47:06 2025: BS 1 completed
Fri Apr  4 19:47:16 2025: BS 1 completed
Fri Apr  4 19:47:25 2025: BS 1 completed
Fri Apr  4 19:47:35 2025: BS 1 completed
Fri Apr  4 19:47:44 2025: BS 1 completed
Fri Apr  4 19:47:53 2025: BS 1 completed
Fri Apr  4 19:48:03 2025: BS 1 completed
Fri Apr  4 19:48:12 2025: BS 1 completed
Fri Apr  4 19:48:22 2025: BS 1 completed
Fri Apr  4 19:48:31 2025: BS 1 completed
Fri Apr  4 19:48:41 2025: BS 1 completed
Fri Apr  4 19:48:50 2025: BS 1 completed
Fri Apr  4 19:48:59 2025: BS 1 completed
Fri Apr  4 19:49:09 2025: BS 1 completed
Fri Apr  4 19:49:18 2025: BS 1 completed
Fri Apr  4 19:49:28 2025: BS 1 completed
Fri Apr  4 19:49:37 2025: BS 1 completed
Fri Apr  4 19:49:47 2025: BS 1 completed
Fri Apr  4 19:49:56 2025: BS 1 completed
Fri Apr  4 19:50:06 2025: BS 1 completed
Fri Apr  4 19:50:15 2025: BS 1 completed
Fri Apr  4 19:50:24 2025: BS 1 completed
Fri Apr  4 19:50:34 2025: BS 1 completed
Fri Apr  4 19:50:43 2025: BS 1 completed
Fri Apr  4 19:50:53 2025: BS 1 completed
Fri Apr  4 19:51:02 2025: BS 1 completed
Fri Apr  4 19:51:12 2025: BS 1 completed
Fri Apr  4 19:51:21 2025: BS 1 completed
Fri Apr  4 19:51:31 2025: BS 1 completed
Fri Apr  4 19:51:40 2025: BS 1 completed
Fri Apr  4 19:51:50 2025: BS 1 completed
Fri Apr  4 19:51:59 2025: BS 1 completed
Fri Apr  4 19:52:09 2025: BS 1 completed
Fri Apr  4 19:52:18 2025: BS 1 completed
Fri Apr  4 19:52:28 2025: BS 1 completed
Fri Apr  4 19:52:37 2025: BS 1 completed
Fri Apr  4 19:52:47 2025: BS 1 completed
Fri Apr  4 19:52:56 2025: BS 1 completed
Fri Apr  4 19:53:05 2025: BS 1 completed
Fri Apr  4 19:53:15 2025: BS 1 completed
Fri Apr  4 19:53:24 2025: BS 1 completed
Fri Apr  4 19:53:34 2025: BS 1 completed
Fri Apr  4 19:53:43 2025: BS 1 completed
Fri Apr  4 19:53:53 2025: BS 1 completed
Fri Apr  4 19:54:02 2025: BS 1 completed
Fri Apr  4 19:54:12 2025: BS 1 completed
Fri Apr  4 19:54:21 2025: BS 1 completed
Fri Apr  4 19:54:31 2025: BS 1 completed
Fri Apr  4 19:54:40 2025: BS 1 completed
Fri Apr  4 19:54:50 2025: BS 1 completed
Fri Apr  4 19:54:59 2025: BS 1 completed
Fri Apr  4 19:55:09 2025: BS 1 completed
Fri Apr  4 19:55:18 2025: BS 1 completed
Fri Apr  4 19:55:28 2025: BS 1 completed
Fri Apr  4 19:55:37 2025: BS 1 completed
Fri Apr  4 19:55:47 2025: BS 1 completed
Fri Apr  4 19:55:57 2025: BS 1 completed
Fri Apr  4 19:56:06 2025: BS 1 completed
Fri Apr  4 19:56:16 2025: BS 1 completed
Fri Apr  4 19:56:25 2025: BS 1 completed
Fri Apr  4 19:56:35 2025: BS 1 completed
Fri Apr  4 19:56:44 2025: BS 1 completed
Fri Apr  4 19:56:54 2025: BS 1 completed
Fri Apr  4 19:57:03 2025: BS 1 completed
Fri Apr  4 19:57:13 2025: BS 1 completed
Fri Apr  4 19:57:22 2025: BS 1 completed
Fri Apr  4 19:57:32 2025: BS 1 completed
Fri Apr  4 19:57:41 2025: BS 1 completed
Fri Apr  4 19:57:51 2025: BS 1 completed
Fri Apr  4 19:58:00 2025: BS 1 completed
Fri Apr  4 19:58:10 2025: BS 1 completed
Fri Apr  4 19:58:20 2025: BS 1 completed
Fri Apr  4 19:58:29 2025: BS 1 completed
Fri Apr  4 19:58:39 2025: BS 1 completed
Fri Apr  4 19:58:48 2025: BS 1 completed
Fri Apr  4 19:58:58 2025: BS 1 completed
Fri Apr  4 19:59:07 2025: BS 1 completed
Fri Apr  4 19:59:17 2025: BS 1 completed
Fri Apr  4 19:59:26 2025: BS 1 completed
Fri Apr  4 19:59:36 2025: BS 1 completed
Fri Apr  4 19:59:46 2025: BS 1 completed
Fri Apr  4 19:59:55 2025: BS 1 completed
Fri Apr  4 20:00:05 2025: BS 1 completed
Fri Apr  4 20:00:14 2025: BS 1 completed
Fri Apr  4 20:00:24 2025: BS 1 completed
Fri Apr  4 20:00:33 2025: BS 1 completed
Fri Apr  4 20:00:43 2025: BS 1 completed
Fri Apr  4 20:00:52 2025: BS 1 completed
Fri Apr  4 20:01:02 2025: BS 1 completed
Fri Apr  4 20:01:12 2025: BS 1 completed
Fri Apr  4 20:01:21 2025: BS 1 completed
Fri Apr  4 20:01:31 2025: BS 1 completed
Fri Apr  4 20:01:40 2025: BS 1 completed
Fri Apr  4 20:01:50 2025: BS 1 completed
Fri Apr  4 20:02:00 2025: BS 1 completed
Fri Apr  4 20:02:09 2025: BS 1 completed
Fri Apr  4 20:02:19 2025: BS 1 completed
Fri Apr  4 20:02:28 2025: BS 1 completed
Fri Apr  4 20:02:38 2025: BS 1 completed
Fri Apr  4 20:02:47 2025: BS 1 completed
Fri Apr  4 20:02:57 2025: BS 1 completed
Fri Apr  4 20:03:07 2025: BS 1 completed
Fri Apr  4 20:03:16 2025: BS 1 completed
Fri Apr  4 20:03:26 2025: BS 1 completed
Fri Apr  4 20:03:35 2025: BS 1 completed
Fri Apr  4 20:03:45 2025: BS 1 completed
Fri Apr  4 20:03:55 2025: BS 1 completed
Fri Apr  4 20:04:04 2025: BS 1 completed
Fri Apr  4 20:04:14 2025: BS 1 completed
Fri Apr  4 20:04:24 2025: BS 1 completed
Fri Apr  4 20:04:33 2025: BS 1 completed
Fri Apr  4 20:04:43 2025: BS 1 completed
Fri Apr  4 20:04:52 2025: BS 1 completed
Fri Apr  4 20:05:02 2025: BS 1 completed
Fri Apr  4 20:05:12 2025: BS 1 completed
Fri Apr  4 20:05:21 2025: BS 1 completed
Fri Apr  4 20:05:31 2025: BS 1 completed
Fri Apr  4 20:05:40 2025: BS 1 completed
Fri Apr  4 20:05:50 2025: BS 1 completed
Fri Apr  4 20:06:00 2025: BS 1 completed
Fri Apr  4 20:06:09 2025: BS 1 completed
Fri Apr  4 20:06:19 2025: BS 1 completed
Fri Apr  4 20:06:29 2025: BS 1 completed
Fri Apr  4 20:06:38 2025: BS 1 completed
Fri Apr  4 20:06:48 2025: BS 1 completed
Fri Apr  4 20:06:58 2025: BS 1 completed
Fri Apr  4 20:07:07 2025: BS 1 completed
Fri Apr  4 20:07:17 2025: BS 1 completed
Fri Apr  4 20:07:26 2025: BS 1 completed
Fri Apr  4 20:07:36 2025: BS 1 completed
Fri Apr  4 20:07:46 2025: BS 1 completed
Fri Apr  4 20:07:55 2025: BS 1 completed
Fri Apr  4 20:08:05 2025: BS 1 completed
Fri Apr  4 20:08:15 2025: BS 1 completed
Fri Apr  4 20:08:24 2025: BS 1 completed
Fri Apr  4 20:08:34 2025: BS 1 completed
Fri Apr  4 20:08:44 2025: BS 1 completed
Fri Apr  4 20:08:53 2025: BS 1 completed
Fri Apr  4 20:09:03 2025: BS 1 completed
Fri Apr  4 20:09:13 2025: BS 1 completed
Fri Apr  4 20:09:22 2025: BS 1 completed
Fri Apr  4 20:09:32 2025: BS 1 completed
Fri Apr  4 20:09:42 2025: BS 1 completed
Fri Apr  4 20:09:51 2025: BS 1 completed
Fri Apr  4 20:10:01 2025: BS 1 completed
Fri Apr  4 20:10:11 2025: BS 1 completed
Fri Apr  4 20:10:20 2025: BS 1 completed
Fri Apr  4 20:10:30 2025: BS 1 completed
Fri Apr  4 20:10:40 2025: BS 1 completed
Fri Apr  4 20:10:49 2025: BS 1 completed
Fri Apr  4 20:10:59 2025: BS 1 completed
Fri Apr  4 20:11:09 2025: BS 1 completed
Fri Apr  4 20:11:19 2025: BS 1 completed
Fri Apr  4 20:11:28 2025: BS 1 completed
Fri Apr  4 20:11:38 2025: BS 1 completed
Fri Apr  4 20:11:48 2025: BS 1 completed
Fri Apr  4 20:11:57 2025: BS 1 completed
Fri Apr  4 20:12:07 2025: BS 1 completed
Fri Apr  4 20:12:17 2025: BS 1 completed
Fri Apr  4 20:12:26 2025: BS 1 completed
Fri Apr  4 20:12:36 2025: BS 1 completed
Fri Apr  4 20:12:46 2025: BS 1 completed
Fri Apr  4 20:12:55 2025: BS 1 completed
Fri Apr  4 20:13:05 2025: BS 1 completed
Fri Apr  4 20:13:15 2025: BS 1 completed
Fri Apr  4 20:13:25 2025: BS 1 completed
Fri Apr  4 20:13:34 2025: BS 1 completed
Fri Apr  4 20:13:44 2025: BS 1 completed
Fri Apr  4 20:13:54 2025: BS 1 completed
Fri Apr  4 20:14:03 2025: BS 1 completed
Fri Apr  4 20:14:13 2025: BS 1 completed
Fri Apr  4 20:14:23 2025: BS 1 completed
Fri Apr  4 20:14:33 2025: BS 1 completed
Fri Apr  4 20:14:42 2025: BS 1 completed
Fri Apr  4 20:14:52 2025: BS 1 completed
Fri Apr  4 20:15:02 2025: BS 1 completed
Fri Apr  4 20:15:12 2025: BS 1 completed
Fri Apr  4 20:15:21 2025: BS 1 completed
Fri Apr  4 20:15:31 2025: BS 1 completed
Fri Apr  4 20:15:41 2025: BS 1 completed
Fri Apr  4 20:15:50 2025: BS 1 completed
Fri Apr  4 20:16:00 2025: BS 1 completed
Fri Apr  4 20:16:10 2025: BS 1 completed
Fri Apr  4 20:16:20 2025: BS 1 completed
Fri Apr  4 20:16:29 2025: BS 1 completed
Fri Apr  4 20:16:39 2025: BS 1 completed
Fri Apr  4 20:16:49 2025: BS 1 completed
Fri Apr  4 20:16:59 2025: BS 1 completed
Fri Apr  4 20:17:08 2025: BS 1 completed
Fri Apr  4 20:17:18 2025: BS 1 completed
Fri Apr  4 20:17:28 2025: BS 1 completed
Fri Apr  4 20:17:38 2025: BS 1 completed
Fri Apr  4 20:17:47 2025: BS 1 completed
Fri Apr  4 20:17:57 2025: BS 1 completed
Fri Apr  4 20:18:07 2025: BS 1 completed
Fri Apr  4 20:18:17 2025: BS 1 completed
Fri Apr  4 20:18:27 2025: BS 1 completed
Fri Apr  4 20:18:36 2025: BS 1 completed
Fri Apr  4 20:18:46 2025: BS 1 completed
Fri Apr  4 20:18:56 2025: BS 1 completed
Fri Apr  4 20:19:06 2025: BS 1 completed
Fri Apr  4 20:19:15 2025: BS 1 completed
Fri Apr  4 20:19:25 2025: BS 1 completed
Fri Apr  4 20:19:35 2025: BS 1 completed
Fri Apr  4 20:19:45 2025: BS 1 completed
Fri Apr  4 20:19:54 2025: BS 1 completed
Fri Apr  4 20:20:04 2025: BS 1 completed
Fri Apr  4 20:20:14 2025: BS 1 completed
Fri Apr  4 20:20:24 2025: BS 1 completed
Fri Apr  4 20:20:34 2025: BS 1 completed
Fri Apr  4 20:20:43 2025: BS 1 completed
Fri Apr  4 20:20:53 2025: BS 1 completed
Fri Apr  4 20:21:03 2025: BS 1 completed
Fri Apr  4 20:21:13 2025: BS 1 completed
Fri Apr  4 20:21:23 2025: BS 1 completed
Fri Apr  4 20:21:32 2025: BS 1 completed
Fri Apr  4 20:21:42 2025: BS 1 completed
Fri Apr  4 20:21:52 2025: BS 1 completed
Fri Apr  4 20:22:02 2025: BS 1 completed
Fri Apr  4 20:22:12 2025: BS 1 completed
Fri Apr  4 20:22:21 2025: BS 1 completed
Fri Apr  4 20:22:31 2025: BS 1 completed
Fri Apr  4 20:22:41 2025: BS 1 completed
Fri Apr  4 20:22:51 2025: BS 1 completed
Fri Apr  4 20:23:01 2025: BS 1 completed
Fri Apr  4 20:23:10 2025: BS 1 completed
Fri Apr  4 20:23:20 2025: BS 1 completed
Fri Apr  4 20:23:30 2025: BS 1 completed
Fri Apr  4 20:23:40 2025: BS 1 completed
Fri Apr  4 20:23:50 2025: BS 1 completed
Fri Apr  4 20:24:00 2025: BS 1 completed
Fri Apr  4 20:24:09 2025: BS 1 completed
Fri Apr  4 20:24:19 2025: BS 1 completed
Fri Apr  4 20:24:29 2025: BS 1 completed
Fri Apr  4 20:24:39 2025: BS 1 completed
Fri Apr  4 20:24:49 2025: BS 1 completed
Fri Apr  4 20:24:59 2025: BS 1 completed
Fri Apr  4 20:25:08 2025: BS 1 completed
Fri Apr  4 20:25:18 2025: BS 1 completed
Fri Apr  4 20:25:28 2025: BS 1 completed
Fri Apr  4 20:25:38 2025: BS 1 completed
Fri Apr  4 20:25:48 2025: BS 1 completed
Fri Apr  4 20:25:58 2025: BS 1 completed
Fri Apr  4 20:26:07 2025: BS 1 completed
Fri Apr  4 20:26:17 2025: BS 1 completed
Fri Apr  4 20:26:27 2025: BS 1 completed
Fri Apr  4 20:26:37 2025: BS 1 completed
Fri Apr  4 20:26:47 2025: BS 1 completed
Fri Apr  4 20:26:57 2025: BS 1 completed
Fri Apr  4 20:27:07 2025: BS 1 completed
Fri Apr  4 20:27:16 2025: BS 1 completed
Fri Apr  4 20:27:26 2025: BS 1 completed
Fri Apr  4 20:27:36 2025: BS 1 completed
Fri Apr  4 20:27:46 2025: BS 1 completed
Fri Apr  4 20:27:51 2025: Acquisition complete
