# Supplementary material for: Site-Divergent Oxidations within Venerable Macrolide Antibiotic Scaffolds Unveil Compounds with Broad Spectrum and Anti-MRSA Activities
Source: ACS Cent Sci. 2026 Mar 17;12(3):375–82. doi: 10.1021/acscentsci.5c02343 (PMC13022725; doi:10.1021/acscentsci.5c02343)
Supplement: Supplementary file 4 [file oc5c02343_si_004.zip › Clarithromycin and Azithromycin Analog Characterization/10/NMR/OL-III-042-col2-clean-suite/gHMBCAD_01.fid/log]

Fri Apr  4 23:13:27 2025: Experiment started
Fri Apr  4 23:14:13 2025: BS 1 completed
Fri Apr  4 23:14:18 2025: BS 2 completed
Fri Apr  4 23:14:23 2025: BS 3 completed
Fri Apr  4 23:14:28 2025: BS 4 completed
Fri Apr  4 23:14:33 2025: BS 5 completed
Fri Apr  4 23:14:37 2025: BS 6 completed
Fri Apr  4 23:14:42 2025: BS 7 completed
Fri Apr  4 23:14:52 2025: BS 1 completed
Fri Apr  4 23:14:57 2025: BS 2 completed
Fri Apr  4 23:15:02 2025: BS 3 completed
Fri Apr  4 23:15:07 2025: BS 4 completed
Fri Apr  4 23:15:12 2025: BS 5 completed
Fri Apr  4 23:15:17 2025: BS 6 completed
Fri Apr  4 23:15:22 2025: BS 7 completed
Fri Apr  4 23:15:32 2025: BS 1 completed
Fri Apr  4 23:15:37 2025: BS 2 completed
Fri Apr  4 23:15:41 2025: BS 3 completed
Fri Apr  4 23:15:46 2025: BS 4 completed
Fri Apr  4 23:15:51 2025: BS 5 completed
Fri Apr  4 23:15:56 2025: BS 6 completed
Fri Apr  4 23:16:01 2025: BS 7 completed
Fri Apr  4 23:16:11 2025: BS 1 completed
Fri Apr  4 23:16:16 2025: BS 2 completed
Fri Apr  4 23:16:21 2025: BS 3 completed
Fri Apr  4 23:16:26 2025: BS 4 completed
Fri Apr  4 23:16:31 2025: BS 5 completed
Fri Apr  4 23:16:36 2025: BS 6 completed
Fri Apr  4 23:16:41 2025: BS 7 completed
Fri Apr  4 23:16:50 2025: BS 1 completed
Fri Apr  4 23:16:55 2025: BS 2 completed
Fri Apr  4 23:17:00 2025: BS 3 completed
Fri Apr  4 23:17:05 2025: BS 4 completed
Fri Apr  4 23:17:10 2025: BS 5 completed
Fri Apr  4 23:17:15 2025: BS 6 completed
Fri Apr  4 23:17:20 2025: BS 7 completed
Fri Apr  4 23:17:30 2025: BS 1 completed
Fri Apr  4 23:17:35 2025: BS 2 completed
Fri Apr  4 23:17:40 2025: BS 3 completed
Fri Apr  4 23:17:45 2025: BS 4 completed
Fri Apr  4 23:17:50 2025: BS 5 completed
Fri Apr  4 23:17:55 2025: BS 6 completed
Fri Apr  4 23:17:59 2025: BS 7 completed
Fri Apr  4 23:18:09 2025: BS 1 completed
Fri Apr  4 23:18:14 2025: BS 2 completed
Fri Apr  4 23:18:19 2025: BS 3 completed
Fri Apr  4 23:18:24 2025: BS 4 completed
Fri Apr  4 23:18:29 2025: BS 5 completed
Fri Apr  4 23:18:34 2025: BS 6 completed
Fri Apr  4 23:18:39 2025: BS 7 completed
Fri Apr  4 23:18:49 2025: BS 1 completed
Fri Apr  4 23:18:54 2025: BS 2 completed
Fri Apr  4 23:18:59 2025: BS 3 completed
Fri Apr  4 23:19:04 2025: BS 4 completed
Fri Apr  4 23:19:08 2025: BS 5 completed
Fri Apr  4 23:19:13 2025: BS 6 completed
Fri Apr  4 23:19:18 2025: BS 7 completed
Fri Apr  4 23:19:28 2025: BS 1 completed
Fri Apr  4 23:19:33 2025: BS 2 completed
Fri Apr  4 23:19:38 2025: BS 3 completed
Fri Apr  4 23:19:43 2025: BS 4 completed
Fri Apr  4 23:19:48 2025: BS 5 completed
Fri Apr  4 23:19:53 2025: BS 6 completed
Fri Apr  4 23:19:58 2025: BS 7 completed
Fri Apr  4 23:20:08 2025: BS 1 completed
Fri Apr  4 23:20:13 2025: BS 2 completed
Fri Apr  4 23:20:17 2025: BS 3 completed
Fri Apr  4 23:20:22 2025: BS 4 completed
Fri Apr  4 23:20:27 2025: BS 5 completed
Fri Apr  4 23:20:32 2025: BS 6 completed
Fri Apr  4 23:20:37 2025: BS 7 completed
Fri Apr  4 23:20:47 2025: BS 1 completed
Fri Apr  4 23:20:52 2025: BS 2 completed
Fri Apr  4 23:20:57 2025: BS 3 completed
Fri Apr  4 23:21:02 2025: BS 4 completed
Fri Apr  4 23:21:07 2025: BS 5 completed
Fri Apr  4 23:21:12 2025: BS 6 completed
Fri Apr  4 23:21:17 2025: BS 7 completed
Fri Apr  4 23:21:26 2025: BS 1 completed
Fri Apr  4 23:21:31 2025: BS 2 completed
Fri Apr  4 23:21:36 2025: BS 3 completed
Fri Apr  4 23:21:41 2025: BS 4 completed
Fri Apr  4 23:21:46 2025: BS 5 completed
Fri Apr  4 23:21:51 2025: BS 6 completed
Fri Apr  4 23:21:56 2025: BS 7 completed
Fri Apr  4 23:22:06 2025: BS 1 completed
Fri Apr  4 23:22:11 2025: BS 2 completed
Fri Apr  4 23:22:16 2025: BS 3 completed
Fri Apr  4 23:22:21 2025: BS 4 completed
Fri Apr  4 23:22:26 2025: BS 5 completed
Fri Apr  4 23:22:30 2025: BS 6 completed
Fri Apr  4 23:22:35 2025: BS 7 completed
Fri Apr  4 23:22:45 2025: BS 1 completed
Fri Apr  4 23:22:50 2025: BS 2 completed
Fri Apr  4 23:22:55 2025: BS 3 completed
Fri Apr  4 23:23:00 2025: BS 4 completed
Fri Apr  4 23:23:05 2025: BS 5 completed
Fri Apr  4 23:23:10 2025: BS 6 completed
Fri Apr  4 23:23:15 2025: BS 7 completed
Fri Apr  4 23:23:25 2025: BS 1 completed
Fri Apr  4 23:23:30 2025: BS 2 completed
Fri Apr  4 23:23:35 2025: BS 3 completed
Fri Apr  4 23:23:39 2025: BS 4 completed
Fri Apr  4 23:23:44 2025: BS 5 completed
Fri Apr  4 23:23:49 2025: BS 6 completed
Fri Apr  4 23:23:54 2025: BS 7 completed
Fri Apr  4 23:24:04 2025: BS 1 completed
Fri Apr  4 23:24:09 2025: BS 2 completed
Fri Apr  4 23:24:14 2025: BS 3 completed
Fri Apr  4 23:24:19 2025: BS 4 completed
Fri Apr  4 23:24:24 2025: BS 5 completed
Fri Apr  4 23:24:29 2025: BS 6 completed
Fri Apr  4 23:24:34 2025: BS 7 completed
Fri Apr  4 23:24:44 2025: BS 1 completed
Fri Apr  4 23:24:48 2025: BS 2 completed
Fri Apr  4 23:24:53 2025: BS 3 completed
Fri Apr  4 23:24:58 2025: BS 4 completed
Fri Apr  4 23:25:03 2025: BS 5 completed
Fri Apr  4 23:25:08 2025: BS 6 completed
Fri Apr  4 23:25:13 2025: BS 7 completed
Fri Apr  4 23:25:23 2025: BS 1 completed
Fri Apr  4 23:25:28 2025: BS 2 completed
Fri Apr  4 23:25:33 2025: BS 3 completed
Fri Apr  4 23:25:38 2025: BS 4 completed
Fri Apr  4 23:25:43 2025: BS 5 completed
Fri Apr  4 23:25:48 2025: BS 6 completed
Fri Apr  4 23:25:53 2025: BS 7 completed
Fri Apr  4 23:26:02 2025: BS 1 completed
Fri Apr  4 23:26:07 2025: BS 2 completed
Fri Apr  4 23:26:12 2025: BS 3 completed
Fri Apr  4 23:26:17 2025: BS 4 completed
Fri Apr  4 23:26:22 2025: BS 5 completed
Fri Apr  4 23:26:27 2025: BS 6 completed
Fri Apr  4 23:26:32 2025: BS 7 completed
Fri Apr  4 23:26:42 2025: BS 1 completed
Fri Apr  4 23:26:47 2025: BS 2 completed
Fri Apr  4 23:26:52 2025: BS 3 completed
Fri Apr  4 23:26:57 2025: BS 4 completed
Fri Apr  4 23:27:02 2025: BS 5 completed
Fri Apr  4 23:27:06 2025: BS 6 completed
Fri Apr  4 23:27:11 2025: BS 7 completed
Fri Apr  4 23:27:21 2025: BS 1 completed
Fri Apr  4 23:27:26 2025: BS 2 completed
Fri Apr  4 23:27:31 2025: BS 3 completed
Fri Apr  4 23:27:36 2025: BS 4 completed
Fri Apr  4 23:27:41 2025: BS 5 completed
Fri Apr  4 23:27:46 2025: BS 6 completed
Fri Apr  4 23:27:51 2025: BS 7 completed
Fri Apr  4 23:28:01 2025: BS 1 completed
Fri Apr  4 23:28:06 2025: BS 2 completed
Fri Apr  4 23:28:11 2025: BS 3 completed
Fri Apr  4 23:28:15 2025: BS 4 completed
Fri Apr  4 23:28:20 2025: BS 5 completed
Fri Apr  4 23:28:25 2025: BS 6 completed
Fri Apr  4 23:28:30 2025: BS 7 completed
Fri Apr  4 23:28:40 2025: BS 1 completed
Fri Apr  4 23:28:45 2025: BS 2 completed
Fri Apr  4 23:28:50 2025: BS 3 completed
Fri Apr  4 23:28:55 2025: BS 4 completed
Fri Apr  4 23:29:00 2025: BS 5 completed
Fri Apr  4 23:29:05 2025: BS 6 completed
Fri Apr  4 23:29:10 2025: BS 7 completed
Fri Apr  4 23:29:20 2025: BS 1 completed
Fri Apr  4 23:29:24 2025: BS 2 completed
Fri Apr  4 23:29:29 2025: BS 3 completed
Fri Apr  4 23:29:34 2025: BS 4 completed
Fri Apr  4 23:29:39 2025: BS 5 completed
Fri Apr  4 23:29:44 2025: BS 6 completed
Fri Apr  4 23:29:49 2025: BS 7 completed
Fri Apr  4 23:29:59 2025: BS 1 completed
Fri Apr  4 23:30:04 2025: BS 2 completed
Fri Apr  4 23:30:09 2025: BS 3 completed
Fri Apr  4 23:30:14 2025: BS 4 completed
Fri Apr  4 23:30:19 2025: BS 5 completed
Fri Apr  4 23:30:24 2025: BS 6 completed
Fri Apr  4 23:30:29 2025: BS 7 completed
Fri Apr  4 23:30:38 2025: BS 1 completed
Fri Apr  4 23:30:43 2025: BS 2 completed
Fri Apr  4 23:30:48 2025: BS 3 completed
Fri Apr  4 23:30:53 2025: BS 4 completed
Fri Apr  4 23:30:58 2025: BS 5 completed
Fri Apr  4 23:31:03 2025: BS 6 completed
Fri Apr  4 23:31:08 2025: BS 7 completed
Fri Apr  4 23:31:18 2025: BS 1 completed
Fri Apr  4 23:31:23 2025: BS 2 completed
Fri Apr  4 23:31:28 2025: BS 3 completed
Fri Apr  4 23:31:33 2025: BS 4 completed
Fri Apr  4 23:31:38 2025: BS 5 completed
Fri Apr  4 23:31:42 2025: BS 6 completed
Fri Apr  4 23:31:47 2025: BS 7 completed
Fri Apr  4 23:31:57 2025: BS 1 completed
Fri Apr  4 23:32:02 2025: BS 2 completed
Fri Apr  4 23:32:07 2025: BS 3 completed
Fri Apr  4 23:32:12 2025: BS 4 completed
Fri Apr  4 23:32:17 2025: BS 5 completed
Fri Apr  4 23:32:22 2025: BS 6 completed
Fri Apr  4 23:32:27 2025: BS 7 completed
Fri Apr  4 23:32:37 2025: BS 1 completed
Fri Apr  4 23:32:42 2025: BS 2 completed
Fri Apr  4 23:32:47 2025: BS 3 completed
Fri Apr  4 23:32:51 2025: BS 4 completed
Fri Apr  4 23:32:56 2025: BS 5 completed
Fri Apr  4 23:33:01 2025: BS 6 completed
Fri Apr  4 23:33:06 2025: BS 7 completed
Fri Apr  4 23:33:16 2025: BS 1 completed
Fri Apr  4 23:33:21 2025: BS 2 completed
Fri Apr  4 23:33:26 2025: BS 3 completed
Fri Apr  4 23:33:31 2025: BS 4 completed
Fri Apr  4 23:33:36 2025: BS 5 completed
Fri Apr  4 23:33:41 2025: BS 6 completed
Fri Apr  4 23:33:46 2025: BS 7 completed
Fri Apr  4 23:33:56 2025: BS 1 completed
Fri Apr  4 23:34:00 2025: BS 2 completed
Fri Apr  4 23:34:05 2025: BS 3 completed
Fri Apr  4 23:34:10 2025: BS 4 completed
Fri Apr  4 23:34:15 2025: BS 5 completed
Fri Apr  4 23:34:20 2025: BS 6 completed
Fri Apr  4 23:34:25 2025: BS 7 completed
Fri Apr  4 23:34:35 2025: BS 1 completed
Fri Apr  4 23:34:40 2025: BS 2 completed
Fri Apr  4 23:34:45 2025: BS 3 completed
Fri Apr  4 23:34:50 2025: BS 4 completed
Fri Apr  4 23:34:55 2025: BS 5 completed
Fri Apr  4 23:35:00 2025: BS 6 completed
Fri Apr  4 23:35:05 2025: BS 7 completed
Fri Apr  4 23:35:14 2025: BS 1 completed
Fri Apr  4 23:35:19 2025: BS 2 completed
Fri Apr  4 23:35:24 2025: BS 3 completed
Fri Apr  4 23:35:29 2025: BS 4 completed
Fri Apr  4 23:35:34 2025: BS 5 completed
Fri Apr  4 23:35:39 2025: BS 6 completed
Fri Apr  4 23:35:44 2025: BS 7 completed
Fri Apr  4 23:35:54 2025: BS 1 completed
Fri Apr  4 23:35:59 2025: BS 2 completed
Fri Apr  4 23:36:04 2025: BS 3 completed
Fri Apr  4 23:36:09 2025: BS 4 completed
Fri Apr  4 23:36:14 2025: BS 5 completed
Fri Apr  4 23:36:18 2025: BS 6 completed
Fri Apr  4 23:36:23 2025: BS 7 completed
Fri Apr  4 23:36:33 2025: BS 1 completed
Fri Apr  4 23:36:38 2025: BS 2 completed
Fri Apr  4 23:36:43 2025: BS 3 completed
Fri Apr  4 23:36:48 2025: BS 4 completed
Fri Apr  4 23:36:53 2025: BS 5 completed
Fri Apr  4 23:36:58 2025: BS 6 completed
Fri Apr  4 23:37:03 2025: BS 7 completed
Fri Apr  4 23:37:13 2025: BS 1 completed
Fri Apr  4 23:37:18 2025: BS 2 completed
Fri Apr  4 23:37:23 2025: BS 3 completed
Fri Apr  4 23:37:28 2025: BS 4 completed
Fri Apr  4 23:37:32 2025: BS 5 completed
Fri Apr  4 23:37:37 2025: BS 6 completed
Fri Apr  4 23:37:42 2025: BS 7 completed
Fri Apr  4 23:37:52 2025: BS 1 completed
Fri Apr  4 23:37:57 2025: BS 2 completed
Fri Apr  4 23:38:02 2025: BS 3 completed
Fri Apr  4 23:38:07 2025: BS 4 completed
Fri Apr  4 23:38:12 2025: BS 5 completed
Fri Apr  4 23:38:17 2025: BS 6 completed
Fri Apr  4 23:38:22 2025: BS 7 completed
Fri Apr  4 23:38:32 2025: BS 1 completed
Fri Apr  4 23:38:37 2025: BS 2 completed
Fri Apr  4 23:38:41 2025: BS 3 completed
Fri Apr  4 23:38:46 2025: BS 4 completed
Fri Apr  4 23:38:51 2025: BS 5 completed
Fri Apr  4 23:38:56 2025: BS 6 completed
Fri Apr  4 23:39:01 2025: BS 7 completed
Fri Apr  4 23:39:11 2025: BS 1 completed
Fri Apr  4 23:39:16 2025: BS 2 completed
Fri Apr  4 23:39:21 2025: BS 3 completed
Fri Apr  4 23:39:26 2025: BS 4 completed
Fri Apr  4 23:39:31 2025: BS 5 completed
Fri Apr  4 23:39:36 2025: BS 6 completed
Fri Apr  4 23:39:41 2025: BS 7 completed
Fri Apr  4 23:39:50 2025: BS 1 completed
Fri Apr  4 23:39:55 2025: BS 2 completed
Fri Apr  4 23:40:00 2025: BS 3 completed
Fri Apr  4 23:40:05 2025: BS 4 completed
Fri Apr  4 23:40:10 2025: BS 5 completed
Fri Apr  4 23:40:15 2025: BS 6 completed
Fri Apr  4 23:40:20 2025: BS 7 completed
Fri Apr  4 23:40:30 2025: BS 1 completed
Fri Apr  4 23:40:35 2025: BS 2 completed
Fri Apr  4 23:40:40 2025: BS 3 completed
Fri Apr  4 23:40:45 2025: BS 4 completed
Fri Apr  4 23:40:50 2025: BS 5 completed
Fri Apr  4 23:40:55 2025: BS 6 completed
Fri Apr  4 23:40:59 2025: BS 7 completed
Fri Apr  4 23:41:09 2025: BS 1 completed
Fri Apr  4 23:41:14 2025: BS 2 completed
Fri Apr  4 23:41:19 2025: BS 3 completed
Fri Apr  4 23:41:24 2025: BS 4 completed
Fri Apr  4 23:41:29 2025: BS 5 completed
Fri Apr  4 23:41:34 2025: BS 6 completed
Fri Apr  4 23:41:39 2025: BS 7 completed
Fri Apr  4 23:41:49 2025: BS 1 completed
Fri Apr  4 23:41:54 2025: BS 2 completed
Fri Apr  4 23:41:59 2025: BS 3 completed
Fri Apr  4 23:42:04 2025: BS 4 completed
Fri Apr  4 23:42:08 2025: BS 5 completed
Fri Apr  4 23:42:13 2025: BS 6 completed
Fri Apr  4 23:42:18 2025: BS 7 completed
Fri Apr  4 23:42:28 2025: BS 1 completed
Fri Apr  4 23:42:33 2025: BS 2 completed
Fri Apr  4 23:42:38 2025: BS 3 completed
Fri Apr  4 23:42:43 2025: BS 4 completed
Fri Apr  4 23:42:48 2025: BS 5 completed
Fri Apr  4 23:42:53 2025: BS 6 completed
Fri Apr  4 23:42:58 2025: BS 7 completed
Fri Apr  4 23:43:08 2025: BS 1 completed
Fri Apr  4 23:43:13 2025: BS 2 completed
Fri Apr  4 23:43:18 2025: BS 3 completed
Fri Apr  4 23:43:22 2025: BS 4 completed
Fri Apr  4 23:43:27 2025: BS 5 completed
Fri Apr  4 23:43:32 2025: BS 6 completed
Fri Apr  4 23:43:37 2025: BS 7 completed
Fri Apr  4 23:43:47 2025: BS 1 completed
Fri Apr  4 23:43:52 2025: BS 2 completed
Fri Apr  4 23:43:57 2025: BS 3 completed
Fri Apr  4 23:44:02 2025: BS 4 completed
Fri Apr  4 23:44:07 2025: BS 5 completed
Fri Apr  4 23:44:12 2025: BS 6 completed
Fri Apr  4 23:44:17 2025: BS 7 completed
Fri Apr  4 23:44:27 2025: BS 1 completed
Fri Apr  4 23:44:31 2025: BS 2 completed
Fri Apr  4 23:44:36 2025: BS 3 completed
Fri Apr  4 23:44:41 2025: BS 4 completed
Fri Apr  4 23:44:46 2025: BS 5 completed
Fri Apr  4 23:44:51 2025: BS 6 completed
Fri Apr  4 23:44:56 2025: BS 7 completed
Fri Apr  4 23:45:06 2025: BS 1 completed
Fri Apr  4 23:45:11 2025: BS 2 completed
Fri Apr  4 23:45:16 2025: BS 3 completed
Fri Apr  4 23:45:21 2025: BS 4 completed
Fri Apr  4 23:45:26 2025: BS 5 completed
Fri Apr  4 23:45:31 2025: BS 6 completed
Fri Apr  4 23:45:36 2025: BS 7 completed
Fri Apr  4 23:45:45 2025: BS 1 completed
Fri Apr  4 23:45:50 2025: BS 2 completed
Fri Apr  4 23:45:55 2025: BS 3 completed
Fri Apr  4 23:46:00 2025: BS 4 completed
Fri Apr  4 23:46:05 2025: BS 5 completed
Fri Apr  4 23:46:10 2025: BS 6 completed
Fri Apr  4 23:46:15 2025: BS 7 completed
Fri Apr  4 23:46:25 2025: BS 1 completed
Fri Apr  4 23:46:30 2025: BS 2 completed
Fri Apr  4 23:46:35 2025: BS 3 completed
Fri Apr  4 23:46:40 2025: BS 4 completed
Fri Apr  4 23:46:45 2025: BS 5 completed
Fri Apr  4 23:46:50 2025: BS 6 completed
Fri Apr  4 23:46:54 2025: BS 7 completed
Fri Apr  4 23:47:04 2025: BS 1 completed
Fri Apr  4 23:47:09 2025: BS 2 completed
Fri Apr  4 23:47:14 2025: BS 3 completed
Fri Apr  4 23:47:19 2025: BS 4 completed
Fri Apr  4 23:47:24 2025: BS 5 completed
Fri Apr  4 23:47:29 2025: BS 6 completed
Fri Apr  4 23:47:34 2025: BS 7 completed
Fri Apr  4 23:47:44 2025: BS 1 completed
Fri Apr  4 23:47:49 2025: BS 2 completed
Fri Apr  4 23:47:54 2025: BS 3 completed
Fri Apr  4 23:47:59 2025: BS 4 completed
Fri Apr  4 23:48:03 2025: BS 5 completed
Fri Apr  4 23:48:08 2025: BS 6 completed
Fri Apr  4 23:48:13 2025: BS 7 completed
Fri Apr  4 23:48:23 2025: BS 1 completed
Fri Apr  4 23:48:28 2025: BS 2 completed
Fri Apr  4 23:48:33 2025: BS 3 completed
Fri Apr  4 23:48:38 2025: BS 4 completed
Fri Apr  4 23:48:43 2025: BS 5 completed
Fri Apr  4 23:48:48 2025: BS 6 completed
Fri Apr  4 23:48:53 2025: BS 7 completed
Fri Apr  4 23:49:03 2025: BS 1 completed
Fri Apr  4 23:49:08 2025: BS 2 completed
Fri Apr  4 23:49:13 2025: BS 3 completed
Fri Apr  4 23:49:17 2025: BS 4 completed
Fri Apr  4 23:49:22 2025: BS 5 completed
Fri Apr  4 23:49:27 2025: BS 6 completed
Fri Apr  4 23:49:32 2025: BS 7 completed
Fri Apr  4 23:49:42 2025: BS 1 completed
Fri Apr  4 23:49:47 2025: BS 2 completed
Fri Apr  4 23:49:52 2025: BS 3 completed
Fri Apr  4 23:49:57 2025: BS 4 completed
Fri Apr  4 23:50:02 2025: BS 5 completed
Fri Apr  4 23:50:07 2025: BS 6 completed
Fri Apr  4 23:50:12 2025: BS 7 completed
Fri Apr  4 23:50:22 2025: BS 1 completed
Fri Apr  4 23:50:26 2025: BS 2 completed
Fri Apr  4 23:50:31 2025: BS 3 completed
Fri Apr  4 23:50:36 2025: BS 4 completed
Fri Apr  4 23:50:41 2025: BS 5 completed
Fri Apr  4 23:50:46 2025: BS 6 completed
Fri Apr  4 23:50:51 2025: BS 7 completed
Fri Apr  4 23:51:01 2025: BS 1 completed
Fri Apr  4 23:51:06 2025: BS 2 completed
Fri Apr  4 23:51:11 2025: BS 3 completed
Fri Apr  4 23:51:16 2025: BS 4 completed
Fri Apr  4 23:51:21 2025: BS 5 completed
Fri Apr  4 23:51:26 2025: BS 6 completed
Fri Apr  4 23:51:31 2025: BS 7 completed
Fri Apr  4 23:51:40 2025: BS 1 completed
Fri Apr  4 23:51:45 2025: BS 2 completed
Fri Apr  4 23:51:50 2025: BS 3 completed
Fri Apr  4 23:51:55 2025: BS 4 completed
Fri Apr  4 23:52:00 2025: BS 5 completed
Fri Apr  4 23:52:05 2025: BS 6 completed
Fri Apr  4 23:52:10 2025: BS 7 completed
Fri Apr  4 23:52:20 2025: BS 1 completed
Fri Apr  4 23:52:25 2025: BS 2 completed
Fri Apr  4 23:52:30 2025: BS 3 completed
Fri Apr  4 23:52:35 2025: BS 4 completed
Fri Apr  4 23:52:40 2025: BS 5 completed
Fri Apr  4 23:52:45 2025: BS 6 completed
Fri Apr  4 23:52:49 2025: BS 7 completed
Fri Apr  4 23:52:59 2025: BS 1 completed
Fri Apr  4 23:53:04 2025: BS 2 completed
Fri Apr  4 23:53:09 2025: BS 3 completed
Fri Apr  4 23:53:14 2025: BS 4 completed
Fri Apr  4 23:53:19 2025: BS 5 completed
Fri Apr  4 23:53:24 2025: BS 6 completed
Fri Apr  4 23:53:29 2025: BS 7 completed
Fri Apr  4 23:53:39 2025: BS 1 completed
Fri Apr  4 23:53:44 2025: BS 2 completed
Fri Apr  4 23:53:49 2025: BS 3 completed
Fri Apr  4 23:53:54 2025: BS 4 completed
Fri Apr  4 23:53:58 2025: BS 5 completed
Fri Apr  4 23:54:03 2025: BS 6 completed
Fri Apr  4 23:54:08 2025: BS 7 completed
Fri Apr  4 23:54:18 2025: BS 1 completed
Fri Apr  4 23:54:23 2025: BS 2 completed
Fri Apr  4 23:54:28 2025: BS 3 completed
Fri Apr  4 23:54:33 2025: BS 4 completed
Fri Apr  4 23:54:38 2025: BS 5 completed
Fri Apr  4 23:54:43 2025: BS 6 completed
Fri Apr  4 23:54:48 2025: BS 7 completed
Fri Apr  4 23:54:58 2025: BS 1 completed
Fri Apr  4 23:55:03 2025: BS 2 completed
Fri Apr  4 23:55:08 2025: BS 3 completed
Fri Apr  4 23:55:12 2025: BS 4 completed
Fri Apr  4 23:55:17 2025: BS 5 completed
Fri Apr  4 23:55:22 2025: BS 6 completed
Fri Apr  4 23:55:27 2025: BS 7 completed
Fri Apr  4 23:55:37 2025: BS 1 completed
Fri Apr  4 23:55:42 2025: BS 2 completed
Fri Apr  4 23:55:47 2025: BS 3 completed
Fri Apr  4 23:55:52 2025: BS 4 completed
Fri Apr  4 23:55:57 2025: BS 5 completed
Fri Apr  4 23:56:02 2025: BS 6 completed
Fri Apr  4 23:56:07 2025: BS 7 completed
Fri Apr  4 23:56:17 2025: BS 1 completed
Fri Apr  4 23:56:21 2025: BS 2 completed
Fri Apr  4 23:56:26 2025: BS 3 completed
Fri Apr  4 23:56:31 2025: BS 4 completed
Fri Apr  4 23:56:36 2025: BS 5 completed
Fri Apr  4 23:56:41 2025: BS 6 completed
Fri Apr  4 23:56:46 2025: BS 7 completed
Fri Apr  4 23:56:56 2025: BS 1 completed
Fri Apr  4 23:57:01 2025: BS 2 completed
Fri Apr  4 23:57:06 2025: BS 3 completed
Fri Apr  4 23:57:11 2025: BS 4 completed
Fri Apr  4 23:57:16 2025: BS 5 completed
Fri Apr  4 23:57:21 2025: BS 6 completed
Fri Apr  4 23:57:26 2025: BS 7 completed
Fri Apr  4 23:57:35 2025: BS 1 completed
Fri Apr  4 23:57:40 2025: BS 2 completed
Fri Apr  4 23:57:45 2025: BS 3 completed
Fri Apr  4 23:57:50 2025: BS 4 completed
Fri Apr  4 23:57:55 2025: BS 5 completed
Fri Apr  4 23:58:00 2025: BS 6 completed
Fri Apr  4 23:58:05 2025: BS 7 completed
Fri Apr  4 23:58:15 2025: BS 1 completed
Fri Apr  4 23:58:20 2025: BS 2 completed
Fri Apr  4 23:58:25 2025: BS 3 completed
Fri Apr  4 23:58:30 2025: BS 4 completed
Fri Apr  4 23:58:35 2025: BS 5 completed
Fri Apr  4 23:58:40 2025: BS 6 completed
Fri Apr  4 23:58:45 2025: BS 7 completed
Fri Apr  4 23:58:54 2025: BS 1 completed
Fri Apr  4 23:58:59 2025: BS 2 completed
Fri Apr  4 23:59:04 2025: BS 3 completed
Fri Apr  4 23:59:09 2025: BS 4 completed
Fri Apr  4 23:59:14 2025: BS 5 completed
Fri Apr  4 23:59:19 2025: BS 6 completed
Fri Apr  4 23:59:24 2025: BS 7 completed
Fri Apr  4 23:59:34 2025: BS 1 completed
Fri Apr  4 23:59:39 2025: BS 2 completed
Fri Apr  4 23:59:44 2025: BS 3 completed
Fri Apr  4 23:59:49 2025: BS 4 completed
Fri Apr  4 23:59:54 2025: BS 5 completed
Fri Apr  4 23:59:58 2025: BS 6 completed
Sat Apr  5 00:00:03 2025: BS 7 completed
Sat Apr  5 00:00:13 2025: BS 1 completed
Sat Apr  5 00:00:18 2025: BS 2 completed
Sat Apr  5 00:00:23 2025: BS 3 completed
Sat Apr  5 00:00:28 2025: BS 4 completed
Sat Apr  5 00:00:33 2025: BS 5 completed
Sat Apr  5 00:00:38 2025: BS 6 completed
Sat Apr  5 00:00:43 2025: BS 7 completed
Sat Apr  5 00:00:53 2025: BS 1 completed
Sat Apr  5 00:00:58 2025: BS 2 completed
Sat Apr  5 00:01:03 2025: BS 3 completed
Sat Apr  5 00:01:08 2025: BS 4 completed
Sat Apr  5 00:01:12 2025: BS 5 completed
Sat Apr  5 00:01:17 2025: BS 6 completed
Sat Apr  5 00:01:22 2025: BS 7 completed
Sat Apr  5 00:01:32 2025: BS 1 completed
Sat Apr  5 00:01:37 2025: BS 2 completed
Sat Apr  5 00:01:42 2025: BS 3 completed
Sat Apr  5 00:01:47 2025: BS 4 completed
Sat Apr  5 00:01:52 2025: BS 5 completed
Sat Apr  5 00:01:57 2025: BS 6 completed
Sat Apr  5 00:02:02 2025: BS 7 completed
Sat Apr  5 00:02:12 2025: BS 1 completed
Sat Apr  5 00:02:17 2025: BS 2 completed
Sat Apr  5 00:02:22 2025: BS 3 completed
Sat Apr  5 00:02:26 2025: BS 4 completed
Sat Apr  5 00:02:31 2025: BS 5 completed
Sat Apr  5 00:02:36 2025: BS 6 completed
Sat Apr  5 00:02:41 2025: BS 7 completed
Sat Apr  5 00:02:51 2025: BS 1 completed
Sat Apr  5 00:02:56 2025: BS 2 completed
Sat Apr  5 00:03:01 2025: BS 3 completed
Sat Apr  5 00:03:06 2025: BS 4 completed
Sat Apr  5 00:03:11 2025: BS 5 completed
Sat Apr  5 00:03:16 2025: BS 6 completed
Sat Apr  5 00:03:21 2025: BS 7 completed
Sat Apr  5 00:03:31 2025: BS 1 completed
Sat Apr  5 00:03:35 2025: BS 2 completed
Sat Apr  5 00:03:40 2025: BS 3 completed
Sat Apr  5 00:03:45 2025: BS 4 completed
Sat Apr  5 00:03:50 2025: BS 5 completed
Sat Apr  5 00:03:55 2025: BS 6 completed
Sat Apr  5 00:04:00 2025: BS 7 completed
Sat Apr  5 00:04:10 2025: BS 1 completed
Sat Apr  5 00:04:15 2025: BS 2 completed
Sat Apr  5 00:04:20 2025: BS 3 completed
Sat Apr  5 00:04:25 2025: BS 4 completed
Sat Apr  5 00:04:30 2025: BS 5 completed
Sat Apr  5 00:04:35 2025: BS 6 completed
Sat Apr  5 00:04:40 2025: BS 7 completed
Sat Apr  5 00:04:49 2025: BS 1 completed
Sat Apr  5 00:04:54 2025: BS 2 completed
Sat Apr  5 00:04:59 2025: BS 3 completed
Sat Apr  5 00:05:04 2025: BS 4 completed
Sat Apr  5 00:05:09 2025: BS 5 completed
Sat Apr  5 00:05:14 2025: BS 6 completed
Sat Apr  5 00:05:19 2025: BS 7 completed
Sat Apr  5 00:05:29 2025: BS 1 completed
Sat Apr  5 00:05:34 2025: BS 2 completed
Sat Apr  5 00:05:39 2025: BS 3 completed
Sat Apr  5 00:05:44 2025: BS 4 completed
Sat Apr  5 00:05:49 2025: BS 5 completed
Sat Apr  5 00:05:54 2025: BS 6 completed
Sat Apr  5 00:05:59 2025: BS 7 completed
Sat Apr  5 00:06:08 2025: BS 1 completed
Sat Apr  5 00:06:13 2025: BS 2 completed
Sat Apr  5 00:06:18 2025: BS 3 completed
Sat Apr  5 00:06:23 2025: BS 4 completed
Sat Apr  5 00:06:28 2025: BS 5 completed
Sat Apr  5 00:06:33 2025: BS 6 completed
Sat Apr  5 00:06:38 2025: BS 7 completed
Sat Apr  5 00:06:48 2025: BS 1 completed
Sat Apr  5 00:06:53 2025: BS 2 completed
Sat Apr  5 00:06:58 2025: BS 3 completed
Sat Apr  5 00:07:03 2025: BS 4 completed
Sat Apr  5 00:07:08 2025: BS 5 completed
Sat Apr  5 00:07:13 2025: BS 6 completed
Sat Apr  5 00:07:17 2025: BS 7 completed
Sat Apr  5 00:07:27 2025: BS 1 completed
Sat Apr  5 00:07:32 2025: BS 2 completed
Sat Apr  5 00:07:37 2025: BS 3 completed
Sat Apr  5 00:07:42 2025: BS 4 completed
Sat Apr  5 00:07:47 2025: BS 5 completed
Sat Apr  5 00:07:52 2025: BS 6 completed
Sat Apr  5 00:07:57 2025: BS 7 completed
Sat Apr  5 00:08:07 2025: BS 1 completed
Sat Apr  5 00:08:12 2025: BS 2 completed
Sat Apr  5 00:08:17 2025: BS 3 completed
Sat Apr  5 00:08:22 2025: BS 4 completed
Sat Apr  5 00:08:26 2025: BS 5 completed
Sat Apr  5 00:08:31 2025: BS 6 completed
Sat Apr  5 00:08:36 2025: BS 7 completed
Sat Apr  5 00:08:46 2025: BS 1 completed
Sat Apr  5 00:08:51 2025: BS 2 completed
Sat Apr  5 00:08:56 2025: BS 3 completed
Sat Apr  5 00:09:01 2025: BS 4 completed
Sat Apr  5 00:09:06 2025: BS 5 completed
Sat Apr  5 00:09:11 2025: BS 6 completed
Sat Apr  5 00:09:16 2025: BS 7 completed
Sat Apr  5 00:09:26 2025: BS 1 completed
Sat Apr  5 00:09:31 2025: BS 2 completed
Sat Apr  5 00:09:36 2025: BS 3 completed
Sat Apr  5 00:09:40 2025: BS 4 completed
Sat Apr  5 00:09:45 2025: BS 5 completed
Sat Apr  5 00:09:50 2025: BS 6 completed
Sat Apr  5 00:09:55 2025: BS 7 completed
Sat Apr  5 00:10:05 2025: BS 1 completed
Sat Apr  5 00:10:10 2025: BS 2 completed
Sat Apr  5 00:10:15 2025: BS 3 completed
Sat Apr  5 00:10:20 2025: BS 4 completed
Sat Apr  5 00:10:25 2025: BS 5 completed
Sat Apr  5 00:10:30 2025: BS 6 completed
Sat Apr  5 00:10:35 2025: BS 7 completed
Sat Apr  5 00:10:45 2025: BS 1 completed
Sat Apr  5 00:10:50 2025: BS 2 completed
Sat Apr  5 00:10:54 2025: BS 3 completed
Sat Apr  5 00:10:59 2025: BS 4 completed
Sat Apr  5 00:11:04 2025: BS 5 completed
Sat Apr  5 00:11:09 2025: BS 6 completed
Sat Apr  5 00:11:14 2025: BS 7 completed
Sat Apr  5 00:11:24 2025: BS 1 completed
Sat Apr  5 00:11:29 2025: BS 2 completed
Sat Apr  5 00:11:34 2025: BS 3 completed
Sat Apr  5 00:11:39 2025: BS 4 completed
Sat Apr  5 00:11:44 2025: BS 5 completed
Sat Apr  5 00:11:49 2025: BS 6 completed
Sat Apr  5 00:11:54 2025: BS 7 completed
Sat Apr  5 00:12:04 2025: BS 1 completed
Sat Apr  5 00:12:08 2025: BS 2 completed
Sat Apr  5 00:12:13 2025: BS 3 completed
Sat Apr  5 00:12:18 2025: BS 4 completed
Sat Apr  5 00:12:23 2025: BS 5 completed
Sat Apr  5 00:12:28 2025: BS 6 completed
Sat Apr  5 00:12:33 2025: BS 7 completed
Sat Apr  5 00:12:43 2025: BS 1 completed
Sat Apr  5 00:12:48 2025: BS 2 completed
Sat Apr  5 00:12:53 2025: BS 3 completed
Sat Apr  5 00:12:58 2025: BS 4 completed
Sat Apr  5 00:13:03 2025: BS 5 completed
Sat Apr  5 00:13:08 2025: BS 6 completed
Sat Apr  5 00:13:13 2025: BS 7 completed
Sat Apr  5 00:13:22 2025: BS 1 completed
Sat Apr  5 00:13:27 2025: BS 2 completed
Sat Apr  5 00:13:32 2025: BS 3 completed
Sat Apr  5 00:13:37 2025: BS 4 completed
Sat Apr  5 00:13:42 2025: BS 5 completed
Sat Apr  5 00:13:47 2025: BS 6 completed
Sat Apr  5 00:13:52 2025: BS 7 completed
Sat Apr  5 00:14:02 2025: BS 1 completed
Sat Apr  5 00:14:07 2025: BS 2 completed
Sat Apr  5 00:14:12 2025: BS 3 completed
Sat Apr  5 00:14:17 2025: BS 4 completed
Sat Apr  5 00:14:22 2025: BS 5 completed
Sat Apr  5 00:14:27 2025: BS 6 completed
Sat Apr  5 00:14:32 2025: BS 7 completed
Sat Apr  5 00:14:41 2025: BS 1 completed
Sat Apr  5 00:14:46 2025: BS 2 completed
Sat Apr  5 00:14:51 2025: BS 3 completed
Sat Apr  5 00:14:56 2025: BS 4 completed
Sat Apr  5 00:15:01 2025: BS 5 completed
Sat Apr  5 00:15:06 2025: BS 6 completed
Sat Apr  5 00:15:11 2025: BS 7 completed
Sat Apr  5 00:15:21 2025: BS 1 completed
Sat Apr  5 00:15:26 2025: BS 2 completed
Sat Apr  5 00:15:31 2025: BS 3 completed
Sat Apr  5 00:15:36 2025: BS 4 completed
Sat Apr  5 00:15:41 2025: BS 5 completed
Sat Apr  5 00:15:46 2025: BS 6 completed
Sat Apr  5 00:15:50 2025: BS 7 completed
Sat Apr  5 00:16:00 2025: BS 1 completed
Sat Apr  5 00:16:05 2025: BS 2 completed
Sat Apr  5 00:16:10 2025: BS 3 completed
Sat Apr  5 00:16:15 2025: BS 4 completed
Sat Apr  5 00:16:20 2025: BS 5 completed
Sat Apr  5 00:16:25 2025: BS 6 completed
Sat Apr  5 00:16:30 2025: BS 7 completed
Sat Apr  5 00:16:40 2025: BS 1 completed
Sat Apr  5 00:16:45 2025: BS 2 completed
Sat Apr  5 00:16:50 2025: BS 3 completed
Sat Apr  5 00:16:55 2025: BS 4 completed
Sat Apr  5 00:17:00 2025: BS 5 completed
Sat Apr  5 00:17:04 2025: BS 6 completed
Sat Apr  5 00:17:09 2025: BS 7 completed
Sat Apr  5 00:17:19 2025: BS 1 completed
Sat Apr  5 00:17:24 2025: BS 2 completed
Sat Apr  5 00:17:29 2025: BS 3 completed
Sat Apr  5 00:17:34 2025: BS 4 completed
Sat Apr  5 00:17:39 2025: BS 5 completed
Sat Apr  5 00:17:44 2025: BS 6 completed
Sat Apr  5 00:17:49 2025: BS 7 completed
Sat Apr  5 00:17:59 2025: BS 1 completed
Sat Apr  5 00:18:04 2025: BS 2 completed
Sat Apr  5 00:18:09 2025: BS 3 completed
Sat Apr  5 00:18:14 2025: BS 4 completed
Sat Apr  5 00:18:18 2025: BS 5 completed
Sat Apr  5 00:18:23 2025: BS 6 completed
Sat Apr  5 00:18:28 2025: BS 7 completed
Sat Apr  5 00:18:38 2025: BS 1 completed
Sat Apr  5 00:18:43 2025: BS 2 completed
Sat Apr  5 00:18:48 2025: BS 3 completed
Sat Apr  5 00:18:53 2025: BS 4 completed
Sat Apr  5 00:18:58 2025: BS 5 completed
Sat Apr  5 00:19:03 2025: BS 6 completed
Sat Apr  5 00:19:08 2025: BS 7 completed
Sat Apr  5 00:19:18 2025: BS 1 completed
Sat Apr  5 00:19:23 2025: BS 2 completed
Sat Apr  5 00:19:28 2025: BS 3 completed
Sat Apr  5 00:19:32 2025: BS 4 completed
Sat Apr  5 00:19:37 2025: BS 5 completed
Sat Apr  5 00:19:42 2025: BS 6 completed
Sat Apr  5 00:19:47 2025: BS 7 completed
Sat Apr  5 00:19:57 2025: BS 1 completed
Sat Apr  5 00:20:02 2025: BS 2 completed
Sat Apr  5 00:20:07 2025: BS 3 completed
Sat Apr  5 00:20:12 2025: BS 4 completed
Sat Apr  5 00:20:17 2025: BS 5 completed
Sat Apr  5 00:20:22 2025: BS 6 completed
Sat Apr  5 00:20:27 2025: BS 7 completed
Sat Apr  5 00:20:37 2025: BS 1 completed
Sat Apr  5 00:20:42 2025: BS 2 completed
Sat Apr  5 00:20:46 2025: BS 3 completed
Sat Apr  5 00:20:51 2025: BS 4 completed
Sat Apr  5 00:20:56 2025: BS 5 completed
Sat Apr  5 00:21:01 2025: BS 6 completed
Sat Apr  5 00:21:06 2025: BS 7 completed
Sat Apr  5 00:21:16 2025: BS 1 completed
Sat Apr  5 00:21:21 2025: BS 2 completed
Sat Apr  5 00:21:26 2025: BS 3 completed
Sat Apr  5 00:21:31 2025: BS 4 completed
Sat Apr  5 00:21:36 2025: BS 5 completed
Sat Apr  5 00:21:41 2025: BS 6 completed
Sat Apr  5 00:21:46 2025: BS 7 completed
Sat Apr  5 00:21:56 2025: BS 1 completed
Sat Apr  5 00:22:00 2025: BS 2 completed
Sat Apr  5 00:22:05 2025: BS 3 completed
Sat Apr  5 00:22:10 2025: BS 4 completed
Sat Apr  5 00:22:15 2025: BS 5 completed
Sat Apr  5 00:22:20 2025: BS 6 completed
Sat Apr  5 00:22:25 2025: BS 7 completed
Sat Apr  5 00:22:35 2025: BS 1 completed
Sat Apr  5 00:22:40 2025: BS 2 completed
Sat Apr  5 00:22:45 2025: BS 3 completed
Sat Apr  5 00:22:50 2025: BS 4 completed
Sat Apr  5 00:22:55 2025: BS 5 completed
Sat Apr  5 00:23:00 2025: BS 6 completed
Sat Apr  5 00:23:05 2025: BS 7 completed
Sat Apr  5 00:23:14 2025: BS 1 completed
Sat Apr  5 00:23:19 2025: BS 2 completed
Sat Apr  5 00:23:24 2025: BS 3 completed
Sat Apr  5 00:23:29 2025: BS 4 completed
Sat Apr  5 00:23:34 2025: BS 5 completed
Sat Apr  5 00:23:39 2025: BS 6 completed
Sat Apr  5 00:23:44 2025: BS 7 completed
Sat Apr  5 00:23:54 2025: BS 1 completed
Sat Apr  5 00:23:59 2025: BS 2 completed
Sat Apr  5 00:24:04 2025: BS 3 completed
Sat Apr  5 00:24:09 2025: BS 4 completed
Sat Apr  5 00:24:14 2025: BS 5 completed
Sat Apr  5 00:24:19 2025: BS 6 completed
Sat Apr  5 00:24:24 2025: BS 7 completed
Sat Apr  5 00:24:33 2025: BS 1 completed
Sat Apr  5 00:24:38 2025: BS 2 completed
Sat Apr  5 00:24:43 2025: BS 3 completed
Sat Apr  5 00:24:48 2025: BS 4 completed
Sat Apr  5 00:24:53 2025: BS 5 completed
Sat Apr  5 00:24:58 2025: BS 6 completed
Sat Apr  5 00:25:03 2025: BS 7 completed
Sat Apr  5 00:25:13 2025: BS 1 completed
Sat Apr  5 00:25:18 2025: BS 2 completed
Sat Apr  5 00:25:23 2025: BS 3 completed
Sat Apr  5 00:25:28 2025: BS 4 completed
Sat Apr  5 00:25:33 2025: BS 5 completed
Sat Apr  5 00:25:38 2025: BS 6 completed
Sat Apr  5 00:25:43 2025: BS 7 completed
Sat Apr  5 00:25:52 2025: BS 1 completed
Sat Apr  5 00:25:57 2025: BS 2 completed
Sat Apr  5 00:26:02 2025: BS 3 completed
Sat Apr  5 00:26:07 2025: BS 4 completed
Sat Apr  5 00:26:12 2025: BS 5 completed
Sat Apr  5 00:26:17 2025: BS 6 completed
Sat Apr  5 00:26:22 2025: BS 7 completed
Sat Apr  5 00:26:32 2025: BS 1 completed
Sat Apr  5 00:26:37 2025: BS 2 completed
Sat Apr  5 00:26:42 2025: BS 3 completed
Sat Apr  5 00:26:47 2025: BS 4 completed
Sat Apr  5 00:26:52 2025: BS 5 completed
Sat Apr  5 00:26:57 2025: BS 6 completed
Sat Apr  5 00:27:01 2025: BS 7 completed
Sat Apr  5 00:27:11 2025: BS 1 completed
Sat Apr  5 00:27:16 2025: BS 2 completed
Sat Apr  5 00:27:21 2025: BS 3 completed
Sat Apr  5 00:27:26 2025: BS 4 completed
Sat Apr  5 00:27:31 2025: BS 5 completed
Sat Apr  5 00:27:36 2025: BS 6 completed
Sat Apr  5 00:27:41 2025: BS 7 completed
Sat Apr  5 00:27:51 2025: BS 1 completed
Sat Apr  5 00:27:56 2025: BS 2 completed
Sat Apr  5 00:28:01 2025: BS 3 completed
Sat Apr  5 00:28:06 2025: BS 4 completed
Sat Apr  5 00:28:11 2025: BS 5 completed
Sat Apr  5 00:28:15 2025: BS 6 completed
Sat Apr  5 00:28:20 2025: BS 7 completed
Sat Apr  5 00:28:30 2025: BS 1 completed
Sat Apr  5 00:28:35 2025: BS 2 completed
Sat Apr  5 00:28:40 2025: BS 3 completed
Sat Apr  5 00:28:45 2025: BS 4 completed
Sat Apr  5 00:28:50 2025: BS 5 completed
Sat Apr  5 00:28:55 2025: BS 6 completed
Sat Apr  5 00:29:00 2025: BS 7 completed
Sat Apr  5 00:29:10 2025: BS 1 completed
Sat Apr  5 00:29:15 2025: BS 2 completed
Sat Apr  5 00:29:20 2025: BS 3 completed
Sat Apr  5 00:29:25 2025: BS 4 completed
Sat Apr  5 00:29:30 2025: BS 5 completed
Sat Apr  5 00:29:34 2025: BS 6 completed
Sat Apr  5 00:29:39 2025: BS 7 completed
Sat Apr  5 00:29:49 2025: BS 1 completed
Sat Apr  5 00:29:54 2025: BS 2 completed
Sat Apr  5 00:29:59 2025: BS 3 completed
Sat Apr  5 00:30:04 2025: BS 4 completed
Sat Apr  5 00:30:09 2025: BS 5 completed
Sat Apr  5 00:30:14 2025: BS 6 completed
Sat Apr  5 00:30:19 2025: BS 7 completed
Sat Apr  5 00:30:29 2025: BS 1 completed
Sat Apr  5 00:30:34 2025: BS 2 completed
Sat Apr  5 00:30:39 2025: BS 3 completed
Sat Apr  5 00:30:44 2025: BS 4 completed
Sat Apr  5 00:30:48 2025: BS 5 completed
Sat Apr  5 00:30:53 2025: BS 6 completed
Sat Apr  5 00:30:58 2025: BS 7 completed
Sat Apr  5 00:31:08 2025: BS 1 completed
Sat Apr  5 00:31:13 2025: BS 2 completed
Sat Apr  5 00:31:18 2025: BS 3 completed
Sat Apr  5 00:31:23 2025: BS 4 completed
Sat Apr  5 00:31:28 2025: BS 5 completed
Sat Apr  5 00:31:33 2025: BS 6 completed
Sat Apr  5 00:31:38 2025: BS 7 completed
Sat Apr  5 00:31:48 2025: BS 1 completed
Sat Apr  5 00:31:53 2025: BS 2 completed
Sat Apr  5 00:31:58 2025: BS 3 completed
Sat Apr  5 00:32:02 2025: BS 4 completed
Sat Apr  5 00:32:07 2025: BS 5 completed
Sat Apr  5 00:32:12 2025: BS 6 completed
Sat Apr  5 00:32:17 2025: BS 7 completed
Sat Apr  5 00:32:27 2025: BS 1 completed
Sat Apr  5 00:32:32 2025: BS 2 completed
Sat Apr  5 00:32:37 2025: BS 3 completed
Sat Apr  5 00:32:42 2025: BS 4 completed
Sat Apr  5 00:32:47 2025: BS 5 completed
Sat Apr  5 00:32:52 2025: BS 6 completed
Sat Apr  5 00:32:57 2025: BS 7 completed
Sat Apr  5 00:33:07 2025: BS 1 completed
Sat Apr  5 00:33:12 2025: BS 2 completed
Sat Apr  5 00:33:17 2025: BS 3 completed
Sat Apr  5 00:33:21 2025: BS 4 completed
Sat Apr  5 00:33:26 2025: BS 5 completed
Sat Apr  5 00:33:31 2025: BS 6 completed
Sat Apr  5 00:33:36 2025: BS 7 completed
Sat Apr  5 00:33:46 2025: BS 1 completed
Sat Apr  5 00:33:51 2025: BS 2 completed
Sat Apr  5 00:33:56 2025: BS 3 completed
Sat Apr  5 00:34:01 2025: BS 4 completed
Sat Apr  5 00:34:06 2025: BS 5 completed
Sat Apr  5 00:34:11 2025: BS 6 completed
Sat Apr  5 00:34:16 2025: BS 7 completed
Sat Apr  5 00:34:26 2025: BS 1 completed
Sat Apr  5 00:34:31 2025: BS 2 completed
Sat Apr  5 00:34:35 2025: BS 3 completed
Sat Apr  5 00:34:40 2025: BS 4 completed
Sat Apr  5 00:34:45 2025: BS 5 completed
Sat Apr  5 00:34:50 2025: BS 6 completed
Sat Apr  5 00:34:55 2025: BS 7 completed
Sat Apr  5 00:35:05 2025: BS 1 completed
Sat Apr  5 00:35:10 2025: BS 2 completed
Sat Apr  5 00:35:15 2025: BS 3 completed
Sat Apr  5 00:35:20 2025: BS 4 completed
Sat Apr  5 00:35:25 2025: BS 5 completed
Sat Apr  5 00:35:30 2025: BS 6 completed
Sat Apr  5 00:35:35 2025: BS 7 completed
Sat Apr  5 00:35:45 2025: BS 1 completed
Sat Apr  5 00:35:50 2025: BS 2 completed
Sat Apr  5 00:35:54 2025: BS 3 completed
Sat Apr  5 00:35:59 2025: BS 4 completed
Sat Apr  5 00:36:04 2025: BS 5 completed
Sat Apr  5 00:36:09 2025: BS 6 completed
Sat Apr  5 00:36:14 2025: BS 7 completed
Sat Apr  5 00:36:24 2025: BS 1 completed
Sat Apr  5 00:36:29 2025: BS 2 completed
Sat Apr  5 00:36:34 2025: BS 3 completed
Sat Apr  5 00:36:39 2025: BS 4 completed
Sat Apr  5 00:36:44 2025: BS 5 completed
Sat Apr  5 00:36:49 2025: BS 6 completed
Sat Apr  5 00:36:54 2025: BS 7 completed
Sat Apr  5 00:37:04 2025: BS 1 completed
Sat Apr  5 00:37:08 2025: BS 2 completed
Sat Apr  5 00:37:13 2025: BS 3 completed
Sat Apr  5 00:37:18 2025: BS 4 completed
Sat Apr  5 00:37:23 2025: BS 5 completed
Sat Apr  5 00:37:28 2025: BS 6 completed
Sat Apr  5 00:37:33 2025: BS 7 completed
Sat Apr  5 00:37:43 2025: BS 1 completed
Sat Apr  5 00:37:48 2025: BS 2 completed
Sat Apr  5 00:37:53 2025: BS 3 completed
Sat Apr  5 00:37:58 2025: BS 4 completed
Sat Apr  5 00:38:03 2025: BS 5 completed
Sat Apr  5 00:38:08 2025: BS 6 completed
Sat Apr  5 00:38:13 2025: BS 7 completed
Sat Apr  5 00:38:22 2025: BS 1 completed
Sat Apr  5 00:38:27 2025: BS 2 completed
Sat Apr  5 00:38:32 2025: BS 3 completed
Sat Apr  5 00:38:37 2025: BS 4 completed
Sat Apr  5 00:38:42 2025: BS 5 completed
Sat Apr  5 00:38:47 2025: BS 6 completed
Sat Apr  5 00:38:52 2025: BS 7 completed
Sat Apr  5 00:39:02 2025: BS 1 completed
Sat Apr  5 00:39:07 2025: BS 2 completed
Sat Apr  5 00:39:12 2025: BS 3 completed
Sat Apr  5 00:39:17 2025: BS 4 completed
Sat Apr  5 00:39:22 2025: BS 5 completed
Sat Apr  5 00:39:27 2025: BS 6 completed
Sat Apr  5 00:39:32 2025: BS 7 completed
Sat Apr  5 00:39:41 2025: BS 1 completed
Sat Apr  5 00:39:46 2025: BS 2 completed
Sat Apr  5 00:39:51 2025: BS 3 completed
Sat Apr  5 00:39:56 2025: BS 4 completed
Sat Apr  5 00:40:01 2025: BS 5 completed
Sat Apr  5 00:40:06 2025: BS 6 completed
Sat Apr  5 00:40:11 2025: BS 7 completed
Sat Apr  5 00:40:21 2025: BS 1 completed
Sat Apr  5 00:40:26 2025: BS 2 completed
Sat Apr  5 00:40:31 2025: BS 3 completed
Sat Apr  5 00:40:36 2025: BS 4 completed
Sat Apr  5 00:40:41 2025: BS 5 completed
Sat Apr  5 00:40:46 2025: BS 6 completed
Sat Apr  5 00:40:51 2025: BS 7 completed
Sat Apr  5 00:41:00 2025: BS 1 completed
Sat Apr  5 00:41:05 2025: BS 2 completed
Sat Apr  5 00:41:10 2025: BS 3 completed
Sat Apr  5 00:41:15 2025: BS 4 completed
Sat Apr  5 00:41:20 2025: BS 5 completed
Sat Apr  5 00:41:25 2025: BS 6 completed
Sat Apr  5 00:41:30 2025: BS 7 completed
Sat Apr  5 00:41:40 2025: BS 1 completed
Sat Apr  5 00:41:45 2025: BS 2 completed
Sat Apr  5 00:41:50 2025: BS 3 completed
Sat Apr  5 00:41:55 2025: BS 4 completed
Sat Apr  5 00:42:00 2025: BS 5 completed
Sat Apr  5 00:42:05 2025: BS 6 completed
Sat Apr  5 00:42:10 2025: BS 7 completed
Sat Apr  5 00:42:19 2025: BS 1 completed
Sat Apr  5 00:42:24 2025: BS 2 completed
Sat Apr  5 00:42:29 2025: BS 3 completed
Sat Apr  5 00:42:34 2025: BS 4 completed
Sat Apr  5 00:42:39 2025: BS 5 completed
Sat Apr  5 00:42:44 2025: BS 6 completed
Sat Apr  5 00:42:49 2025: BS 7 completed
Sat Apr  5 00:42:59 2025: BS 1 completed
Sat Apr  5 00:43:04 2025: BS 2 completed
Sat Apr  5 00:43:09 2025: BS 3 completed
Sat Apr  5 00:43:14 2025: BS 4 completed
Sat Apr  5 00:43:19 2025: BS 5 completed
Sat Apr  5 00:43:24 2025: BS 6 completed
Sat Apr  5 00:43:29 2025: BS 7 completed
Sat Apr  5 00:43:38 2025: BS 1 completed
Sat Apr  5 00:43:43 2025: BS 2 completed
Sat Apr  5 00:43:48 2025: BS 3 completed
Sat Apr  5 00:43:53 2025: BS 4 completed
Sat Apr  5 00:43:58 2025: BS 5 completed
Sat Apr  5 00:44:03 2025: BS 6 completed
Sat Apr  5 00:44:08 2025: BS 7 completed
Sat Apr  5 00:44:18 2025: BS 1 completed
Sat Apr  5 00:44:23 2025: BS 2 completed
Sat Apr  5 00:44:28 2025: BS 3 completed
Sat Apr  5 00:44:33 2025: BS 4 completed
Sat Apr  5 00:44:38 2025: BS 5 completed
Sat Apr  5 00:44:43 2025: BS 6 completed
Sat Apr  5 00:44:48 2025: BS 7 completed
Sat Apr  5 00:44:57 2025: BS 1 completed
Sat Apr  5 00:45:02 2025: BS 2 completed
Sat Apr  5 00:45:07 2025: BS 3 completed
Sat Apr  5 00:45:12 2025: BS 4 completed
Sat Apr  5 00:45:17 2025: BS 5 completed
Sat Apr  5 00:45:22 2025: BS 6 completed
Sat Apr  5 00:45:27 2025: BS 7 completed
Sat Apr  5 00:45:37 2025: BS 1 completed
Sat Apr  5 00:45:42 2025: BS 2 completed
Sat Apr  5 00:45:47 2025: BS 3 completed
Sat Apr  5 00:45:52 2025: BS 4 completed
Sat Apr  5 00:45:57 2025: BS 5 completed
Sat Apr  5 00:46:02 2025: BS 6 completed
Sat Apr  5 00:46:06 2025: BS 7 completed
Sat Apr  5 00:46:16 2025: BS 1 completed
Sat Apr  5 00:46:21 2025: BS 2 completed
Sat Apr  5 00:46:26 2025: BS 3 completed
Sat Apr  5 00:46:31 2025: BS 4 completed
Sat Apr  5 00:46:36 2025: BS 5 completed
Sat Apr  5 00:46:41 2025: BS 6 completed
Sat Apr  5 00:46:46 2025: BS 7 completed
Sat Apr  5 00:46:56 2025: BS 1 completed
Sat Apr  5 00:47:01 2025: BS 2 completed
Sat Apr  5 00:47:06 2025: BS 3 completed
Sat Apr  5 00:47:11 2025: BS 4 completed
Sat Apr  5 00:47:16 2025: BS 5 completed
Sat Apr  5 00:47:21 2025: BS 6 completed
Sat Apr  5 00:47:25 2025: BS 7 completed
Sat Apr  5 00:47:35 2025: BS 1 completed
Sat Apr  5 00:47:40 2025: BS 2 completed
Sat Apr  5 00:47:45 2025: BS 3 completed
Sat Apr  5 00:47:50 2025: BS 4 completed
Sat Apr  5 00:47:55 2025: BS 5 completed
Sat Apr  5 00:48:00 2025: BS 6 completed
Sat Apr  5 00:48:05 2025: BS 7 completed
Sat Apr  5 00:48:15 2025: BS 1 completed
Sat Apr  5 00:48:20 2025: BS 2 completed
Sat Apr  5 00:48:25 2025: BS 3 completed
Sat Apr  5 00:48:30 2025: BS 4 completed
Sat Apr  5 00:48:35 2025: BS 5 completed
Sat Apr  5 00:48:40 2025: BS 6 completed
Sat Apr  5 00:48:44 2025: BS 7 completed
Sat Apr  5 00:48:54 2025: BS 1 completed
Sat Apr  5 00:48:59 2025: BS 2 completed
Sat Apr  5 00:49:04 2025: BS 3 completed
Sat Apr  5 00:49:09 2025: BS 4 completed
Sat Apr  5 00:49:14 2025: BS 5 completed
Sat Apr  5 00:49:19 2025: BS 6 completed
Sat Apr  5 00:49:24 2025: BS 7 completed
Sat Apr  5 00:49:34 2025: BS 1 completed
Sat Apr  5 00:49:39 2025: BS 2 completed
Sat Apr  5 00:49:44 2025: BS 3 completed
Sat Apr  5 00:49:49 2025: BS 4 completed
Sat Apr  5 00:49:54 2025: BS 5 completed
Sat Apr  5 00:49:58 2025: BS 6 completed
Sat Apr  5 00:50:03 2025: BS 7 completed
Sat Apr  5 00:50:13 2025: BS 1 completed
Sat Apr  5 00:50:18 2025: BS 2 completed
Sat Apr  5 00:50:23 2025: BS 3 completed
Sat Apr  5 00:50:28 2025: BS 4 completed
Sat Apr  5 00:50:33 2025: BS 5 completed
Sat Apr  5 00:50:38 2025: BS 6 completed
Sat Apr  5 00:50:43 2025: BS 7 completed
Sat Apr  5 00:50:53 2025: BS 1 completed
Sat Apr  5 00:50:58 2025: BS 2 completed
Sat Apr  5 00:51:03 2025: BS 3 completed
Sat Apr  5 00:51:08 2025: BS 4 completed
Sat Apr  5 00:51:13 2025: BS 5 completed
Sat Apr  5 00:51:17 2025: BS 6 completed
Sat Apr  5 00:51:22 2025: BS 7 completed
Sat Apr  5 00:51:32 2025: BS 1 completed
Sat Apr  5 00:51:37 2025: BS 2 completed
Sat Apr  5 00:51:42 2025: BS 3 completed
Sat Apr  5 00:51:47 2025: BS 4 completed
Sat Apr  5 00:51:52 2025: BS 5 completed
Sat Apr  5 00:51:57 2025: BS 6 completed
Sat Apr  5 00:52:02 2025: BS 7 completed
Sat Apr  5 00:52:12 2025: BS 1 completed
Sat Apr  5 00:52:17 2025: BS 2 completed
Sat Apr  5 00:52:22 2025: BS 3 completed
Sat Apr  5 00:52:27 2025: BS 4 completed
Sat Apr  5 00:52:32 2025: BS 5 completed
Sat Apr  5 00:52:36 2025: BS 6 completed
Sat Apr  5 00:52:41 2025: BS 7 completed
Sat Apr  5 00:52:51 2025: BS 1 completed
Sat Apr  5 00:52:56 2025: BS 2 completed
Sat Apr  5 00:53:01 2025: BS 3 completed
Sat Apr  5 00:53:06 2025: BS 4 completed
Sat Apr  5 00:53:11 2025: BS 5 completed
Sat Apr  5 00:53:16 2025: BS 6 completed
Sat Apr  5 00:53:21 2025: BS 7 completed
Sat Apr  5 00:53:31 2025: BS 1 completed
Sat Apr  5 00:53:36 2025: BS 2 completed
Sat Apr  5 00:53:41 2025: BS 3 completed
Sat Apr  5 00:53:46 2025: BS 4 completed
Sat Apr  5 00:53:51 2025: BS 5 completed
Sat Apr  5 00:53:55 2025: BS 6 completed
Sat Apr  5 00:54:00 2025: BS 7 completed
Sat Apr  5 00:54:10 2025: BS 1 completed
Sat Apr  5 00:54:15 2025: BS 2 completed
Sat Apr  5 00:54:20 2025: BS 3 completed
Sat Apr  5 00:54:25 2025: BS 4 completed
Sat Apr  5 00:54:30 2025: BS 5 completed
Sat Apr  5 00:54:35 2025: BS 6 completed
Sat Apr  5 00:54:40 2025: BS 7 completed
Sat Apr  5 00:54:50 2025: BS 1 completed
Sat Apr  5 00:54:55 2025: BS 2 completed
Sat Apr  5 00:55:00 2025: BS 3 completed
Sat Apr  5 00:55:05 2025: BS 4 completed
Sat Apr  5 00:55:10 2025: BS 5 completed
Sat Apr  5 00:55:14 2025: BS 6 completed
Sat Apr  5 00:55:19 2025: BS 7 completed
Sat Apr  5 00:55:29 2025: BS 1 completed
Sat Apr  5 00:55:34 2025: BS 2 completed
Sat Apr  5 00:55:39 2025: BS 3 completed
Sat Apr  5 00:55:44 2025: BS 4 completed
Sat Apr  5 00:55:49 2025: BS 5 completed
Sat Apr  5 00:55:54 2025: BS 6 completed
Sat Apr  5 00:55:59 2025: BS 7 completed
Sat Apr  5 00:56:09 2025: BS 1 completed
Sat Apr  5 00:56:14 2025: BS 2 completed
Sat Apr  5 00:56:19 2025: BS 3 completed
Sat Apr  5 00:56:24 2025: BS 4 completed
Sat Apr  5 00:56:29 2025: BS 5 completed
Sat Apr  5 00:56:33 2025: BS 6 completed
Sat Apr  5 00:56:38 2025: BS 7 completed
Sat Apr  5 00:56:48 2025: BS 1 completed
Sat Apr  5 00:56:53 2025: BS 2 completed
Sat Apr  5 00:56:58 2025: BS 3 completed
Sat Apr  5 00:57:03 2025: BS 4 completed
Sat Apr  5 00:57:08 2025: BS 5 completed
Sat Apr  5 00:57:13 2025: BS 6 completed
Sat Apr  5 00:57:18 2025: BS 7 completed
Sat Apr  5 00:57:28 2025: BS 1 completed
Sat Apr  5 00:57:33 2025: BS 2 completed
Sat Apr  5 00:57:38 2025: BS 3 completed
Sat Apr  5 00:57:43 2025: BS 4 completed
Sat Apr  5 00:57:48 2025: BS 5 completed
Sat Apr  5 00:57:52 2025: BS 6 completed
Sat Apr  5 00:57:57 2025: BS 7 completed
Sat Apr  5 00:58:07 2025: BS 1 completed
Sat Apr  5 00:58:12 2025: BS 2 completed
Sat Apr  5 00:58:17 2025: BS 3 completed
Sat Apr  5 00:58:22 2025: BS 4 completed
Sat Apr  5 00:58:27 2025: BS 5 completed
Sat Apr  5 00:58:32 2025: BS 6 completed
Sat Apr  5 00:58:37 2025: BS 7 completed
Sat Apr  5 00:58:47 2025: BS 1 completed
Sat Apr  5 00:58:52 2025: BS 2 completed
Sat Apr  5 00:58:57 2025: BS 3 completed
Sat Apr  5 00:59:02 2025: BS 4 completed
Sat Apr  5 00:59:07 2025: BS 5 completed
Sat Apr  5 00:59:11 2025: BS 6 completed
Sat Apr  5 00:59:16 2025: BS 7 completed
Sat Apr  5 00:59:26 2025: BS 1 completed
Sat Apr  5 00:59:31 2025: BS 2 completed
Sat Apr  5 00:59:36 2025: BS 3 completed
Sat Apr  5 00:59:41 2025: BS 4 completed
Sat Apr  5 00:59:46 2025: BS 5 completed
Sat Apr  5 00:59:51 2025: BS 6 completed
Sat Apr  5 00:59:56 2025: BS 7 completed
Sat Apr  5 01:00:06 2025: BS 1 completed
Sat Apr  5 01:00:11 2025: BS 2 completed
Sat Apr  5 01:00:16 2025: BS 3 completed
Sat Apr  5 01:00:21 2025: BS 4 completed
Sat Apr  5 01:00:26 2025: BS 5 completed
Sat Apr  5 01:00:30 2025: BS 6 completed
Sat Apr  5 01:00:35 2025: BS 7 completed
Sat Apr  5 01:00:45 2025: BS 1 completed
Sat Apr  5 01:00:50 2025: BS 2 completed
Sat Apr  5 01:00:55 2025: BS 3 completed
Sat Apr  5 01:01:00 2025: BS 4 completed
Sat Apr  5 01:01:05 2025: BS 5 completed
Sat Apr  5 01:01:10 2025: BS 6 completed
Sat Apr  5 01:01:15 2025: BS 7 completed
Sat Apr  5 01:01:25 2025: BS 1 completed
Sat Apr  5 01:01:30 2025: BS 2 completed
Sat Apr  5 01:01:35 2025: BS 3 completed
Sat Apr  5 01:01:40 2025: BS 4 completed
Sat Apr  5 01:01:45 2025: BS 5 completed
Sat Apr  5 01:01:49 2025: BS 6 completed
Sat Apr  5 01:01:54 2025: BS 7 completed
Sat Apr  5 01:02:04 2025: BS 1 completed
Sat Apr  5 01:02:09 2025: BS 2 completed
Sat Apr  5 01:02:14 2025: BS 3 completed
Sat Apr  5 01:02:19 2025: BS 4 completed
Sat Apr  5 01:02:24 2025: BS 5 completed
Sat Apr  5 01:02:29 2025: BS 6 completed
Sat Apr  5 01:02:34 2025: BS 7 completed
Sat Apr  5 01:02:44 2025: BS 1 completed
Sat Apr  5 01:02:49 2025: BS 2 completed
Sat Apr  5 01:02:54 2025: BS 3 completed
Sat Apr  5 01:02:59 2025: BS 4 completed
Sat Apr  5 01:03:04 2025: BS 5 completed
Sat Apr  5 01:03:08 2025: BS 6 completed
Sat Apr  5 01:03:13 2025: BS 7 completed
Sat Apr  5 01:03:23 2025: BS 1 completed
Sat Apr  5 01:03:28 2025: BS 2 completed
Sat Apr  5 01:03:33 2025: BS 3 completed
Sat Apr  5 01:03:38 2025: BS 4 completed
Sat Apr  5 01:03:43 2025: BS 5 completed
Sat Apr  5 01:03:48 2025: BS 6 completed
Sat Apr  5 01:03:53 2025: BS 7 completed
Sat Apr  5 01:04:03 2025: BS 1 completed
Sat Apr  5 01:04:08 2025: BS 2 completed
Sat Apr  5 01:04:13 2025: BS 3 completed
Sat Apr  5 01:04:18 2025: BS 4 completed
Sat Apr  5 01:04:23 2025: BS 5 completed
Sat Apr  5 01:04:27 2025: BS 6 completed
Sat Apr  5 01:04:32 2025: BS 7 completed
Sat Apr  5 01:04:42 2025: BS 1 completed
Sat Apr  5 01:04:47 2025: BS 2 completed
Sat Apr  5 01:04:52 2025: BS 3 completed
Sat Apr  5 01:04:57 2025: BS 4 completed
Sat Apr  5 01:05:02 2025: BS 5 completed
Sat Apr  5 01:05:07 2025: BS 6 completed
Sat Apr  5 01:05:12 2025: BS 7 completed
Sat Apr  5 01:05:22 2025: BS 1 completed
Sat Apr  5 01:05:27 2025: BS 2 completed
Sat Apr  5 01:05:32 2025: BS 3 completed
Sat Apr  5 01:05:37 2025: BS 4 completed
Sat Apr  5 01:05:42 2025: BS 5 completed
Sat Apr  5 01:05:47 2025: BS 6 completed
Sat Apr  5 01:05:51 2025: BS 7 completed
Sat Apr  5 01:06:01 2025: BS 1 completed
Sat Apr  5 01:06:06 2025: BS 2 completed
Sat Apr  5 01:06:11 2025: BS 3 completed
Sat Apr  5 01:06:16 2025: BS 4 completed
Sat Apr  5 01:06:21 2025: BS 5 completed
Sat Apr  5 01:06:26 2025: BS 6 completed
Sat Apr  5 01:06:31 2025: BS 7 completed
Sat Apr  5 01:06:41 2025: BS 1 completed
Sat Apr  5 01:06:46 2025: BS 2 completed
Sat Apr  5 01:06:51 2025: BS 3 completed
Sat Apr  5 01:06:56 2025: BS 4 completed
Sat Apr  5 01:07:01 2025: BS 5 completed
Sat Apr  5 01:07:06 2025: BS 6 completed
Sat Apr  5 01:07:10 2025: BS 7 completed
Sat Apr  5 01:07:20 2025: BS 1 completed
Sat Apr  5 01:07:25 2025: BS 2 completed
Sat Apr  5 01:07:30 2025: BS 3 completed
Sat Apr  5 01:07:35 2025: BS 4 completed
Sat Apr  5 01:07:40 2025: BS 5 completed
Sat Apr  5 01:07:45 2025: BS 6 completed
Sat Apr  5 01:07:50 2025: BS 7 completed
Sat Apr  5 01:08:00 2025: BS 1 completed
Sat Apr  5 01:08:05 2025: BS 2 completed
Sat Apr  5 01:08:10 2025: BS 3 completed
Sat Apr  5 01:08:15 2025: BS 4 completed
Sat Apr  5 01:08:20 2025: BS 5 completed
Sat Apr  5 01:08:25 2025: BS 6 completed
Sat Apr  5 01:08:29 2025: BS 7 completed
Sat Apr  5 01:08:39 2025: BS 1 completed
Sat Apr  5 01:08:44 2025: BS 2 completed
Sat Apr  5 01:08:49 2025: BS 3 completed
Sat Apr  5 01:08:54 2025: BS 4 completed
Sat Apr  5 01:08:59 2025: BS 5 completed
Sat Apr  5 01:09:04 2025: BS 6 completed
Sat Apr  5 01:09:09 2025: BS 7 completed
Sat Apr  5 01:09:19 2025: BS 1 completed
Sat Apr  5 01:09:24 2025: BS 2 completed
Sat Apr  5 01:09:29 2025: BS 3 completed
Sat Apr  5 01:09:34 2025: BS 4 completed
Sat Apr  5 01:09:39 2025: BS 5 completed
Sat Apr  5 01:09:44 2025: BS 6 completed
Sat Apr  5 01:09:48 2025: BS 7 completed
Sat Apr  5 01:09:58 2025: BS 1 completed
Sat Apr  5 01:10:03 2025: BS 2 completed
Sat Apr  5 01:10:08 2025: BS 3 completed
Sat Apr  5 01:10:13 2025: BS 4 completed
Sat Apr  5 01:10:18 2025: BS 5 completed
Sat Apr  5 01:10:23 2025: BS 6 completed
Sat Apr  5 01:10:28 2025: BS 7 completed
Sat Apr  5 01:10:38 2025: BS 1 completed
Sat Apr  5 01:10:43 2025: BS 2 completed
Sat Apr  5 01:10:48 2025: BS 3 completed
Sat Apr  5 01:10:53 2025: BS 4 completed
Sat Apr  5 01:10:58 2025: BS 5 completed
Sat Apr  5 01:11:03 2025: BS 6 completed
Sat Apr  5 01:11:08 2025: BS 7 completed
Sat Apr  5 01:11:17 2025: BS 1 completed
Sat Apr  5 01:11:22 2025: BS 2 completed
Sat Apr  5 01:11:27 2025: BS 3 completed
Sat Apr  5 01:11:32 2025: BS 4 completed
Sat Apr  5 01:11:37 2025: BS 5 completed
Sat Apr  5 01:11:42 2025: BS 6 completed
Sat Apr  5 01:11:47 2025: BS 7 completed
Sat Apr  5 01:11:57 2025: BS 1 completed
Sat Apr  5 01:12:02 2025: BS 2 completed
Sat Apr  5 01:12:07 2025: BS 3 completed
Sat Apr  5 01:12:12 2025: BS 4 completed
Sat Apr  5 01:12:17 2025: BS 5 completed
Sat Apr  5 01:12:22 2025: BS 6 completed
Sat Apr  5 01:12:27 2025: BS 7 completed
Sat Apr  5 01:12:36 2025: BS 1 completed
Sat Apr  5 01:12:41 2025: BS 2 completed
Sat Apr  5 01:12:46 2025: BS 3 completed
Sat Apr  5 01:12:51 2025: BS 4 completed
Sat Apr  5 01:12:56 2025: BS 5 completed
Sat Apr  5 01:13:01 2025: BS 6 completed
Sat Apr  5 01:13:06 2025: BS 7 completed
Sat Apr  5 01:13:16 2025: BS 1 completed
Sat Apr  5 01:13:21 2025: BS 2 completed
Sat Apr  5 01:13:26 2025: BS 3 completed
Sat Apr  5 01:13:31 2025: BS 4 completed
Sat Apr  5 01:13:36 2025: BS 5 completed
Sat Apr  5 01:13:41 2025: BS 6 completed
Sat Apr  5 01:13:46 2025: BS 7 completed
Sat Apr  5 01:13:55 2025: BS 1 completed
Sat Apr  5 01:14:00 2025: BS 2 completed
Sat Apr  5 01:14:05 2025: BS 3 completed
Sat Apr  5 01:14:10 2025: BS 4 completed
Sat Apr  5 01:14:15 2025: BS 5 completed
Sat Apr  5 01:14:20 2025: BS 6 completed
Sat Apr  5 01:14:25 2025: BS 7 completed
Sat Apr  5 01:14:35 2025: BS 1 completed
Sat Apr  5 01:14:40 2025: BS 2 completed
Sat Apr  5 01:14:45 2025: BS 3 completed
Sat Apr  5 01:14:50 2025: BS 4 completed
Sat Apr  5 01:14:55 2025: BS 5 completed
Sat Apr  5 01:15:00 2025: BS 6 completed
Sat Apr  5 01:15:05 2025: BS 7 completed
Sat Apr  5 01:15:14 2025: BS 1 completed
Sat Apr  5 01:15:19 2025: BS 2 completed
Sat Apr  5 01:15:24 2025: BS 3 completed
Sat Apr  5 01:15:29 2025: BS 4 completed
Sat Apr  5 01:15:34 2025: BS 5 completed
Sat Apr  5 01:15:39 2025: BS 6 completed
Sat Apr  5 01:15:44 2025: BS 7 completed
Sat Apr  5 01:15:54 2025: BS 1 completed
Sat Apr  5 01:15:59 2025: BS 2 completed
Sat Apr  5 01:16:04 2025: BS 3 completed
Sat Apr  5 01:16:09 2025: BS 4 completed
Sat Apr  5 01:16:14 2025: BS 5 completed
Sat Apr  5 01:16:19 2025: BS 6 completed
Sat Apr  5 01:16:24 2025: BS 7 completed
Sat Apr  5 01:16:34 2025: BS 1 completed
Sat Apr  5 01:16:38 2025: BS 2 completed
Sat Apr  5 01:16:43 2025: BS 3 completed
Sat Apr  5 01:16:48 2025: BS 4 completed
Sat Apr  5 01:16:53 2025: BS 5 completed
Sat Apr  5 01:16:58 2025: BS 6 completed
Sat Apr  5 01:17:03 2025: BS 7 completed
Sat Apr  5 01:17:13 2025: BS 1 completed
Sat Apr  5 01:17:18 2025: BS 2 completed
Sat Apr  5 01:17:23 2025: BS 3 completed
Sat Apr  5 01:17:28 2025: BS 4 completed
Sat Apr  5 01:17:33 2025: BS 5 completed
Sat Apr  5 01:17:38 2025: BS 6 completed
Sat Apr  5 01:17:43 2025: BS 7 completed
Sat Apr  5 01:17:53 2025: BS 1 completed
Sat Apr  5 01:17:57 2025: BS 2 completed
Sat Apr  5 01:18:02 2025: BS 3 completed
Sat Apr  5 01:18:07 2025: BS 4 completed
Sat Apr  5 01:18:12 2025: BS 5 completed
Sat Apr  5 01:18:17 2025: BS 6 completed
Sat Apr  5 01:18:22 2025: BS 7 completed
Sat Apr  5 01:18:32 2025: BS 1 completed
Sat Apr  5 01:18:37 2025: BS 2 completed
Sat Apr  5 01:18:42 2025: BS 3 completed
Sat Apr  5 01:18:47 2025: BS 4 completed
Sat Apr  5 01:18:52 2025: BS 5 completed
Sat Apr  5 01:18:57 2025: BS 6 completed
Sat Apr  5 01:19:02 2025: BS 7 completed
Sat Apr  5 01:19:12 2025: BS 1 completed
Sat Apr  5 01:19:17 2025: BS 2 completed
Sat Apr  5 01:19:21 2025: BS 3 completed
Sat Apr  5 01:19:26 2025: BS 4 completed
Sat Apr  5 01:19:31 2025: BS 5 completed
Sat Apr  5 01:19:36 2025: BS 6 completed
Sat Apr  5 01:19:41 2025: BS 7 completed
Sat Apr  5 01:19:51 2025: BS 1 completed
Sat Apr  5 01:19:56 2025: BS 2 completed
Sat Apr  5 01:20:01 2025: BS 3 completed
Sat Apr  5 01:20:06 2025: BS 4 completed
Sat Apr  5 01:20:11 2025: BS 5 completed
Sat Apr  5 01:20:16 2025: BS 6 completed
Sat Apr  5 01:20:21 2025: BS 7 completed
Sat Apr  5 01:20:31 2025: BS 1 completed
Sat Apr  5 01:20:36 2025: BS 2 completed
Sat Apr  5 01:20:40 2025: BS 3 completed
Sat Apr  5 01:20:45 2025: BS 4 completed
Sat Apr  5 01:20:50 2025: BS 5 completed
Sat Apr  5 01:20:55 2025: BS 6 completed
Sat Apr  5 01:21:00 2025: BS 7 completed
Sat Apr  5 01:21:10 2025: BS 1 completed
Sat Apr  5 01:21:15 2025: BS 2 completed
Sat Apr  5 01:21:20 2025: BS 3 completed
Sat Apr  5 01:21:25 2025: BS 4 completed
Sat Apr  5 01:21:30 2025: BS 5 completed
Sat Apr  5 01:21:35 2025: BS 6 completed
Sat Apr  5 01:21:40 2025: BS 7 completed
Sat Apr  5 01:21:50 2025: BS 1 completed
Sat Apr  5 01:21:55 2025: BS 2 completed
Sat Apr  5 01:22:00 2025: BS 3 completed
Sat Apr  5 01:22:04 2025: BS 4 completed
Sat Apr  5 01:22:09 2025: BS 5 completed
Sat Apr  5 01:22:14 2025: BS 6 completed
Sat Apr  5 01:22:19 2025: BS 7 completed
Sat Apr  5 01:22:29 2025: BS 1 completed
Sat Apr  5 01:22:34 2025: BS 2 completed
Sat Apr  5 01:22:39 2025: BS 3 completed
Sat Apr  5 01:22:44 2025: BS 4 completed
Sat Apr  5 01:22:49 2025: BS 5 completed
Sat Apr  5 01:22:54 2025: BS 6 completed
Sat Apr  5 01:22:59 2025: BS 7 completed
Sat Apr  5 01:23:09 2025: BS 1 completed
Sat Apr  5 01:23:14 2025: BS 2 completed
Sat Apr  5 01:23:19 2025: BS 3 completed
Sat Apr  5 01:23:24 2025: BS 4 completed
Sat Apr  5 01:23:28 2025: BS 5 completed
Sat Apr  5 01:23:33 2025: BS 6 completed
Sat Apr  5 01:23:38 2025: BS 7 completed
Sat Apr  5 01:23:48 2025: BS 1 completed
Sat Apr  5 01:23:53 2025: BS 2 completed
Sat Apr  5 01:23:58 2025: BS 3 completed
Sat Apr  5 01:24:03 2025: BS 4 completed
Sat Apr  5 01:24:08 2025: BS 5 completed
Sat Apr  5 01:24:13 2025: BS 6 completed
Sat Apr  5 01:24:18 2025: BS 7 completed
Sat Apr  5 01:24:28 2025: BS 1 completed
Sat Apr  5 01:24:33 2025: BS 2 completed
Sat Apr  5 01:24:38 2025: BS 3 completed
Sat Apr  5 01:24:43 2025: BS 4 completed
Sat Apr  5 01:24:47 2025: BS 5 completed
Sat Apr  5 01:24:52 2025: BS 6 completed
Sat Apr  5 01:24:57 2025: BS 7 completed
Sat Apr  5 01:25:07 2025: BS 1 completed
Sat Apr  5 01:25:12 2025: BS 2 completed
Sat Apr  5 01:25:17 2025: BS 3 completed
Sat Apr  5 01:25:22 2025: BS 4 completed
Sat Apr  5 01:25:27 2025: BS 5 completed
Sat Apr  5 01:25:32 2025: BS 6 completed
Sat Apr  5 01:25:37 2025: BS 7 completed
Sat Apr  5 01:25:47 2025: BS 1 completed
Sat Apr  5 01:25:52 2025: BS 2 completed
Sat Apr  5 01:25:57 2025: BS 3 completed
Sat Apr  5 01:26:02 2025: BS 4 completed
Sat Apr  5 01:26:07 2025: BS 5 completed
Sat Apr  5 01:26:11 2025: BS 6 completed
Sat Apr  5 01:26:16 2025: BS 7 completed
Sat Apr  5 01:26:26 2025: BS 1 completed
Sat Apr  5 01:26:31 2025: BS 2 completed
Sat Apr  5 01:26:36 2025: BS 3 completed
Sat Apr  5 01:26:41 2025: BS 4 completed
Sat Apr  5 01:26:46 2025: BS 5 completed
Sat Apr  5 01:26:51 2025: BS 6 completed
Sat Apr  5 01:26:56 2025: BS 7 completed
Sat Apr  5 01:27:06 2025: BS 1 completed
Sat Apr  5 01:27:11 2025: BS 2 completed
Sat Apr  5 01:27:16 2025: BS 3 completed
Sat Apr  5 01:27:21 2025: BS 4 completed
Sat Apr  5 01:27:26 2025: BS 5 completed
Sat Apr  5 01:27:31 2025: BS 6 completed
Sat Apr  5 01:27:35 2025: BS 7 completed
Sat Apr  5 01:27:45 2025: BS 1 completed
Sat Apr  5 01:27:50 2025: BS 2 completed
Sat Apr  5 01:27:55 2025: BS 3 completed
Sat Apr  5 01:28:00 2025: BS 4 completed
Sat Apr  5 01:28:05 2025: BS 5 completed
Sat Apr  5 01:28:10 2025: BS 6 completed
Sat Apr  5 01:28:15 2025: BS 7 completed
Sat Apr  5 01:28:25 2025: BS 1 completed
Sat Apr  5 01:28:30 2025: BS 2 completed
Sat Apr  5 01:28:35 2025: BS 3 completed
Sat Apr  5 01:28:40 2025: BS 4 completed
Sat Apr  5 01:28:45 2025: BS 5 completed
Sat Apr  5 01:28:50 2025: BS 6 completed
Sat Apr  5 01:28:55 2025: BS 7 completed
Sat Apr  5 01:29:04 2025: BS 1 completed
Sat Apr  5 01:29:09 2025: BS 2 completed
Sat Apr  5 01:29:14 2025: BS 3 completed
Sat Apr  5 01:29:19 2025: BS 4 completed
Sat Apr  5 01:29:24 2025: BS 5 completed
Sat Apr  5 01:29:29 2025: BS 6 completed
Sat Apr  5 01:29:34 2025: BS 7 completed
Sat Apr  5 01:29:44 2025: BS 1 completed
Sat Apr  5 01:29:49 2025: BS 2 completed
Sat Apr  5 01:29:54 2025: BS 3 completed
Sat Apr  5 01:29:59 2025: BS 4 completed
Sat Apr  5 01:30:04 2025: BS 5 completed
Sat Apr  5 01:30:09 2025: BS 6 completed
Sat Apr  5 01:30:14 2025: BS 7 completed
Sat Apr  5 01:30:23 2025: BS 1 completed
Sat Apr  5 01:30:28 2025: BS 2 completed
Sat Apr  5 01:30:33 2025: BS 3 completed
Sat Apr  5 01:30:38 2025: BS 4 completed
Sat Apr  5 01:30:43 2025: BS 5 completed
Sat Apr  5 01:30:48 2025: BS 6 completed
Sat Apr  5 01:30:53 2025: BS 7 completed
Sat Apr  5 01:31:03 2025: BS 1 completed
Sat Apr  5 01:31:08 2025: BS 2 completed
Sat Apr  5 01:31:13 2025: BS 3 completed
Sat Apr  5 01:31:18 2025: BS 4 completed
Sat Apr  5 01:31:23 2025: BS 5 completed
Sat Apr  5 01:31:28 2025: BS 6 completed
Sat Apr  5 01:31:33 2025: BS 7 completed
Sat Apr  5 01:31:42 2025: BS 1 completed
Sat Apr  5 01:31:47 2025: BS 2 completed
Sat Apr  5 01:31:52 2025: BS 3 completed
Sat Apr  5 01:31:57 2025: BS 4 completed
Sat Apr  5 01:32:02 2025: BS 5 completed
Sat Apr  5 01:32:07 2025: BS 6 completed
Sat Apr  5 01:32:12 2025: BS 7 completed
Sat Apr  5 01:32:22 2025: BS 1 completed
Sat Apr  5 01:32:27 2025: BS 2 completed
Sat Apr  5 01:32:32 2025: BS 3 completed
Sat Apr  5 01:32:37 2025: BS 4 completed
Sat Apr  5 01:32:42 2025: BS 5 completed
Sat Apr  5 01:32:47 2025: BS 6 completed
Sat Apr  5 01:32:52 2025: BS 7 completed
Sat Apr  5 01:33:02 2025: BS 1 completed
Sat Apr  5 01:33:06 2025: BS 2 completed
Sat Apr  5 01:33:11 2025: BS 3 completed
Sat Apr  5 01:33:16 2025: BS 4 completed
Sat Apr  5 01:33:21 2025: BS 5 completed
Sat Apr  5 01:33:26 2025: BS 6 completed
Sat Apr  5 01:33:31 2025: BS 7 completed
Sat Apr  5 01:33:41 2025: BS 1 completed
Sat Apr  5 01:33:46 2025: BS 2 completed
Sat Apr  5 01:33:51 2025: BS 3 completed
Sat Apr  5 01:33:56 2025: BS 4 completed
Sat Apr  5 01:34:01 2025: BS 5 completed
Sat Apr  5 01:34:06 2025: BS 6 completed
Sat Apr  5 01:34:11 2025: BS 7 completed
Sat Apr  5 01:34:21 2025: BS 1 completed
Sat Apr  5 01:34:26 2025: BS 2 completed
Sat Apr  5 01:34:30 2025: BS 3 completed
Sat Apr  5 01:34:35 2025: BS 4 completed
Sat Apr  5 01:34:40 2025: BS 5 completed
Sat Apr  5 01:34:45 2025: BS 6 completed
Sat Apr  5 01:34:50 2025: BS 7 completed
Sat Apr  5 01:35:00 2025: BS 1 completed
Sat Apr  5 01:35:05 2025: BS 2 completed
Sat Apr  5 01:35:10 2025: BS 3 completed
Sat Apr  5 01:35:15 2025: BS 4 completed
Sat Apr  5 01:35:20 2025: BS 5 completed
Sat Apr  5 01:35:25 2025: BS 6 completed
Sat Apr  5 01:35:30 2025: BS 7 completed
Sat Apr  5 01:35:40 2025: BS 1 completed
Sat Apr  5 01:35:45 2025: BS 2 completed
Sat Apr  5 01:35:50 2025: BS 3 completed
Sat Apr  5 01:35:54 2025: BS 4 completed
Sat Apr  5 01:35:59 2025: BS 5 completed
Sat Apr  5 01:36:04 2025: BS 6 completed
Sat Apr  5 01:36:09 2025: BS 7 completed
Sat Apr  5 01:36:19 2025: BS 1 completed
Sat Apr  5 01:36:24 2025: BS 2 completed
Sat Apr  5 01:36:29 2025: BS 3 completed
Sat Apr  5 01:36:34 2025: BS 4 completed
Sat Apr  5 01:36:39 2025: BS 5 completed
Sat Apr  5 01:36:44 2025: BS 6 completed
Sat Apr  5 01:36:49 2025: BS 7 completed
Sat Apr  5 01:36:59 2025: BS 1 completed
Sat Apr  5 01:37:04 2025: BS 2 completed
Sat Apr  5 01:37:09 2025: BS 3 completed
Sat Apr  5 01:37:14 2025: BS 4 completed
Sat Apr  5 01:37:19 2025: BS 5 completed
Sat Apr  5 01:37:23 2025: BS 6 completed
Sat Apr  5 01:37:28 2025: BS 7 completed
Sat Apr  5 01:37:38 2025: BS 1 completed
Sat Apr  5 01:37:43 2025: BS 2 completed
Sat Apr  5 01:37:48 2025: BS 3 completed
Sat Apr  5 01:37:53 2025: BS 4 completed
Sat Apr  5 01:37:58 2025: BS 5 completed
Sat Apr  5 01:38:03 2025: BS 6 completed
Sat Apr  5 01:38:08 2025: BS 7 completed
Sat Apr  5 01:38:18 2025: BS 1 completed
Sat Apr  5 01:38:23 2025: BS 2 completed
Sat Apr  5 01:38:28 2025: BS 3 completed
Sat Apr  5 01:38:33 2025: BS 4 completed
Sat Apr  5 01:38:38 2025: BS 5 completed
Sat Apr  5 01:38:43 2025: BS 6 completed
Sat Apr  5 01:38:47 2025: BS 7 completed
Sat Apr  5 01:38:57 2025: BS 1 completed
Sat Apr  5 01:39:02 2025: BS 2 completed
Sat Apr  5 01:39:07 2025: BS 3 completed
Sat Apr  5 01:39:12 2025: BS 4 completed
Sat Apr  5 01:39:17 2025: BS 5 completed
Sat Apr  5 01:39:22 2025: BS 6 completed
Sat Apr  5 01:39:27 2025: BS 7 completed
Sat Apr  5 01:39:37 2025: BS 1 completed
Sat Apr  5 01:39:42 2025: BS 2 completed
Sat Apr  5 01:39:47 2025: BS 3 completed
Sat Apr  5 01:39:52 2025: BS 4 completed
Sat Apr  5 01:39:57 2025: BS 5 completed
Sat Apr  5 01:40:02 2025: BS 6 completed
Sat Apr  5 01:40:07 2025: BS 7 completed
Sat Apr  5 01:40:16 2025: BS 1 completed
Sat Apr  5 01:40:21 2025: BS 2 completed
Sat Apr  5 01:40:26 2025: BS 3 completed
Sat Apr  5 01:40:31 2025: BS 4 completed
Sat Apr  5 01:40:36 2025: BS 5 completed
Sat Apr  5 01:40:41 2025: BS 6 completed
Sat Apr  5 01:40:46 2025: BS 7 completed
Sat Apr  5 01:40:56 2025: BS 1 completed
Sat Apr  5 01:41:01 2025: BS 2 completed
Sat Apr  5 01:41:06 2025: BS 3 completed
Sat Apr  5 01:41:11 2025: BS 4 completed
Sat Apr  5 01:41:16 2025: BS 5 completed
Sat Apr  5 01:41:21 2025: BS 6 completed
Sat Apr  5 01:41:26 2025: BS 7 completed
Sat Apr  5 01:41:35 2025: BS 1 completed
Sat Apr  5 01:41:40 2025: BS 2 completed
Sat Apr  5 01:41:45 2025: BS 3 completed
Sat Apr  5 01:41:50 2025: BS 4 completed
Sat Apr  5 01:41:55 2025: BS 5 completed
Sat Apr  5 01:42:00 2025: BS 6 completed
Sat Apr  5 01:42:05 2025: BS 7 completed
Sat Apr  5 01:42:15 2025: BS 1 completed
Sat Apr  5 01:42:20 2025: BS 2 completed
Sat Apr  5 01:42:25 2025: BS 3 completed
Sat Apr  5 01:42:30 2025: BS 4 completed
Sat Apr  5 01:42:35 2025: BS 5 completed
Sat Apr  5 01:42:40 2025: BS 6 completed
Sat Apr  5 01:42:45 2025: BS 7 completed
Sat Apr  5 01:42:55 2025: BS 1 completed
Sat Apr  5 01:42:59 2025: BS 2 completed
Sat Apr  5 01:43:04 2025: BS 3 completed
Sat Apr  5 01:43:09 2025: BS 4 completed
Sat Apr  5 01:43:14 2025: BS 5 completed
Sat Apr  5 01:43:19 2025: BS 6 completed
Sat Apr  5 01:43:24 2025: BS 7 completed
Sat Apr  5 01:43:34 2025: BS 1 completed
Sat Apr  5 01:43:39 2025: BS 2 completed
Sat Apr  5 01:43:44 2025: BS 3 completed
Sat Apr  5 01:43:49 2025: BS 4 completed
Sat Apr  5 01:43:54 2025: BS 5 completed
Sat Apr  5 01:43:59 2025: BS 6 completed
Sat Apr  5 01:44:04 2025: BS 7 completed
Sat Apr  5 01:44:14 2025: BS 1 completed
Sat Apr  5 01:44:19 2025: BS 2 completed
Sat Apr  5 01:44:24 2025: BS 3 completed
Sat Apr  5 01:44:28 2025: BS 4 completed
Sat Apr  5 01:44:33 2025: BS 5 completed
Sat Apr  5 01:44:38 2025: BS 6 completed
Sat Apr  5 01:44:43 2025: BS 7 completed
Sat Apr  5 01:44:53 2025: BS 1 completed
Sat Apr  5 01:44:58 2025: BS 2 completed
Sat Apr  5 01:45:03 2025: BS 3 completed
Sat Apr  5 01:45:08 2025: BS 4 completed
Sat Apr  5 01:45:13 2025: BS 5 completed
Sat Apr  5 01:45:18 2025: BS 6 completed
Sat Apr  5 01:45:23 2025: BS 7 completed
Sat Apr  5 01:45:33 2025: BS 1 completed
Sat Apr  5 01:45:38 2025: BS 2 completed
Sat Apr  5 01:45:43 2025: BS 3 completed
Sat Apr  5 01:45:48 2025: BS 4 completed
Sat Apr  5 01:45:52 2025: BS 5 completed
Sat Apr  5 01:45:57 2025: BS 6 completed
Sat Apr  5 01:46:02 2025: BS 7 completed
Sat Apr  5 01:46:12 2025: BS 1 completed
Sat Apr  5 01:46:17 2025: BS 2 completed
Sat Apr  5 01:46:22 2025: BS 3 completed
Sat Apr  5 01:46:27 2025: BS 4 completed
Sat Apr  5 01:46:32 2025: BS 5 completed
Sat Apr  5 01:46:37 2025: BS 6 completed
Sat Apr  5 01:46:42 2025: BS 7 completed
Sat Apr  5 01:46:52 2025: BS 1 completed
Sat Apr  5 01:46:57 2025: BS 2 completed
Sat Apr  5 01:47:02 2025: BS 3 completed
Sat Apr  5 01:47:07 2025: BS 4 completed
Sat Apr  5 01:47:12 2025: BS 5 completed
Sat Apr  5 01:47:16 2025: BS 6 completed
Sat Apr  5 01:47:21 2025: BS 7 completed
Sat Apr  5 01:47:31 2025: BS 1 completed
Sat Apr  5 01:47:36 2025: BS 2 completed
Sat Apr  5 01:47:41 2025: BS 3 completed
Sat Apr  5 01:47:46 2025: BS 4 completed
Sat Apr  5 01:47:51 2025: BS 5 completed
Sat Apr  5 01:47:56 2025: BS 6 completed
Sat Apr  5 01:48:01 2025: BS 7 completed
Sat Apr  5 01:48:11 2025: BS 1 completed
Sat Apr  5 01:48:16 2025: BS 2 completed
Sat Apr  5 01:48:21 2025: BS 3 completed
Sat Apr  5 01:48:26 2025: BS 4 completed
Sat Apr  5 01:48:31 2025: BS 5 completed
Sat Apr  5 01:48:36 2025: BS 6 completed
Sat Apr  5 01:48:41 2025: BS 7 completed
Sat Apr  5 01:48:50 2025: BS 1 completed
Sat Apr  5 01:48:55 2025: BS 2 completed
Sat Apr  5 01:49:00 2025: BS 3 completed
Sat Apr  5 01:49:05 2025: BS 4 completed
Sat Apr  5 01:49:10 2025: BS 5 completed
Sat Apr  5 01:49:15 2025: BS 6 completed
Sat Apr  5 01:49:20 2025: BS 7 completed
Sat Apr  5 01:49:30 2025: BS 1 completed
Sat Apr  5 01:49:35 2025: BS 2 completed
Sat Apr  5 01:49:40 2025: BS 3 completed
Sat Apr  5 01:49:45 2025: BS 4 completed
Sat Apr  5 01:49:50 2025: BS 5 completed
Sat Apr  5 01:49:55 2025: BS 6 completed
Sat Apr  5 01:50:00 2025: BS 7 completed
Sat Apr  5 01:50:09 2025: BS 1 completed
Sat Apr  5 01:50:14 2025: BS 2 completed
Sat Apr  5 01:50:19 2025: BS 3 completed
Sat Apr  5 01:50:24 2025: BS 4 completed
Sat Apr  5 01:50:29 2025: BS 5 completed
Sat Apr  5 01:50:34 2025: BS 6 completed
Sat Apr  5 01:50:39 2025: BS 7 completed
Sat Apr  5 01:50:49 2025: BS 1 completed
Sat Apr  5 01:50:54 2025: BS 2 completed
Sat Apr  5 01:50:59 2025: BS 3 completed
Sat Apr  5 01:51:04 2025: BS 4 completed
Sat Apr  5 01:51:09 2025: BS 5 completed
Sat Apr  5 01:51:14 2025: BS 6 completed
Sat Apr  5 01:51:19 2025: BS 7 completed
Sat Apr  5 01:51:29 2025: BS 1 completed
Sat Apr  5 01:51:34 2025: BS 2 completed
Sat Apr  5 01:51:38 2025: BS 3 completed
Sat Apr  5 01:51:43 2025: BS 4 completed
Sat Apr  5 01:51:48 2025: BS 5 completed
Sat Apr  5 01:51:53 2025: BS 6 completed
Sat Apr  5 01:51:58 2025: BS 7 completed
Sat Apr  5 01:52:08 2025: BS 1 completed
Sat Apr  5 01:52:13 2025: BS 2 completed
Sat Apr  5 01:52:18 2025: BS 3 completed
Sat Apr  5 01:52:23 2025: BS 4 completed
Sat Apr  5 01:52:28 2025: BS 5 completed
Sat Apr  5 01:52:33 2025: BS 6 completed
Sat Apr  5 01:52:38 2025: BS 7 completed
Sat Apr  5 01:52:48 2025: BS 1 completed
Sat Apr  5 01:52:53 2025: BS 2 completed
Sat Apr  5 01:52:58 2025: BS 3 completed
Sat Apr  5 01:53:02 2025: BS 4 completed
Sat Apr  5 01:53:07 2025: BS 5 completed
Sat Apr  5 01:53:12 2025: BS 6 completed
Sat Apr  5 01:53:17 2025: BS 7 completed
Sat Apr  5 01:53:27 2025: BS 1 completed
Sat Apr  5 01:53:32 2025: BS 2 completed
Sat Apr  5 01:53:37 2025: BS 3 completed
Sat Apr  5 01:53:42 2025: BS 4 completed
Sat Apr  5 01:53:47 2025: BS 5 completed
Sat Apr  5 01:53:52 2025: BS 6 completed
Sat Apr  5 01:53:57 2025: BS 7 completed
Sat Apr  5 01:54:07 2025: BS 1 completed
Sat Apr  5 01:54:12 2025: BS 2 completed
Sat Apr  5 01:54:17 2025: BS 3 completed
Sat Apr  5 01:54:22 2025: BS 4 completed
Sat Apr  5 01:54:27 2025: BS 5 completed
Sat Apr  5 01:54:31 2025: BS 6 completed
Sat Apr  5 01:54:36 2025: BS 7 completed
Sat Apr  5 01:54:46 2025: BS 1 completed
Sat Apr  5 01:54:51 2025: BS 2 completed
Sat Apr  5 01:54:56 2025: BS 3 completed
Sat Apr  5 01:55:01 2025: BS 4 completed
Sat Apr  5 01:55:06 2025: BS 5 completed
Sat Apr  5 01:55:11 2025: BS 6 completed
Sat Apr  5 01:55:16 2025: BS 7 completed
Sat Apr  5 01:55:26 2025: BS 1 completed
Sat Apr  5 01:55:31 2025: BS 2 completed
Sat Apr  5 01:55:36 2025: BS 3 completed
Sat Apr  5 01:55:41 2025: BS 4 completed
Sat Apr  5 01:55:46 2025: BS 5 completed
Sat Apr  5 01:55:51 2025: BS 6 completed
Sat Apr  5 01:55:55 2025: BS 7 completed
Sat Apr  5 01:56:05 2025: BS 1 completed
Sat Apr  5 01:56:10 2025: BS 2 completed
Sat Apr  5 01:56:15 2025: BS 3 completed
Sat Apr  5 01:56:20 2025: BS 4 completed
Sat Apr  5 01:56:25 2025: BS 5 completed
Sat Apr  5 01:56:30 2025: BS 6 completed
Sat Apr  5 01:56:35 2025: BS 7 completed
Sat Apr  5 01:56:45 2025: BS 1 completed
Sat Apr  5 01:56:50 2025: BS 2 completed
Sat Apr  5 01:56:55 2025: BS 3 completed
Sat Apr  5 01:57:00 2025: BS 4 completed
Sat Apr  5 01:57:05 2025: BS 5 completed
Sat Apr  5 01:57:10 2025: BS 6 completed
Sat Apr  5 01:57:15 2025: BS 7 completed
Sat Apr  5 01:57:24 2025: BS 1 completed
Sat Apr  5 01:57:29 2025: BS 2 completed
Sat Apr  5 01:57:34 2025: BS 3 completed
Sat Apr  5 01:57:39 2025: BS 4 completed
Sat Apr  5 01:57:44 2025: BS 5 completed
Sat Apr  5 01:57:49 2025: BS 6 completed
Sat Apr  5 01:57:54 2025: BS 7 completed
Sat Apr  5 01:58:04 2025: BS 1 completed
Sat Apr  5 01:58:09 2025: BS 2 completed
Sat Apr  5 01:58:14 2025: BS 3 completed
Sat Apr  5 01:58:19 2025: BS 4 completed
Sat Apr  5 01:58:24 2025: BS 5 completed
Sat Apr  5 01:58:29 2025: BS 6 completed
Sat Apr  5 01:58:34 2025: BS 7 completed
Sat Apr  5 01:58:44 2025: BS 1 completed
Sat Apr  5 01:58:49 2025: BS 2 completed
Sat Apr  5 01:58:53 2025: BS 3 completed
Sat Apr  5 01:58:58 2025: BS 4 completed
Sat Apr  5 01:59:03 2025: BS 5 completed
Sat Apr  5 01:59:08 2025: BS 6 completed
Sat Apr  5 01:59:13 2025: BS 7 completed
Sat Apr  5 01:59:23 2025: BS 1 completed
Sat Apr  5 01:59:28 2025: BS 2 completed
Sat Apr  5 01:59:33 2025: BS 3 completed
Sat Apr  5 01:59:38 2025: BS 4 completed
Sat Apr  5 01:59:43 2025: BS 5 completed
Sat Apr  5 01:59:48 2025: BS 6 completed
Sat Apr  5 01:59:53 2025: BS 7 completed
Sat Apr  5 02:00:03 2025: BS 1 completed
Sat Apr  5 02:00:08 2025: BS 2 completed
Sat Apr  5 02:00:13 2025: BS 3 completed
Sat Apr  5 02:00:18 2025: BS 4 completed
Sat Apr  5 02:00:22 2025: BS 5 completed
Sat Apr  5 02:00:27 2025: BS 6 completed
Sat Apr  5 02:00:32 2025: BS 7 completed
Sat Apr  5 02:00:42 2025: BS 1 completed
Sat Apr  5 02:00:47 2025: BS 2 completed
Sat Apr  5 02:00:52 2025: BS 3 completed
Sat Apr  5 02:00:57 2025: BS 4 completed
Sat Apr  5 02:01:02 2025: BS 5 completed
Sat Apr  5 02:01:07 2025: BS 6 completed
Sat Apr  5 02:01:12 2025: BS 7 completed
Sat Apr  5 02:01:22 2025: BS 1 completed
Sat Apr  5 02:01:27 2025: BS 2 completed
Sat Apr  5 02:01:32 2025: BS 3 completed
Sat Apr  5 02:01:37 2025: BS 4 completed
Sat Apr  5 02:01:42 2025: BS 5 completed
Sat Apr  5 02:01:46 2025: BS 6 completed
Sat Apr  5 02:01:51 2025: BS 7 completed
Sat Apr  5 02:02:01 2025: BS 1 completed
Sat Apr  5 02:02:06 2025: BS 2 completed
Sat Apr  5 02:02:11 2025: BS 3 completed
Sat Apr  5 02:02:16 2025: BS 4 completed
Sat Apr  5 02:02:21 2025: BS 5 completed
Sat Apr  5 02:02:26 2025: BS 6 completed
Sat Apr  5 02:02:31 2025: BS 7 completed
Sat Apr  5 02:02:41 2025: BS 1 completed
Sat Apr  5 02:02:46 2025: BS 2 completed
Sat Apr  5 02:02:51 2025: BS 3 completed
Sat Apr  5 02:02:56 2025: BS 4 completed
Sat Apr  5 02:03:01 2025: BS 5 completed
Sat Apr  5 02:03:06 2025: BS 6 completed
Sat Apr  5 02:03:11 2025: BS 7 completed
Sat Apr  5 02:03:20 2025: BS 1 completed
Sat Apr  5 02:03:25 2025: BS 2 completed
Sat Apr  5 02:03:30 2025: BS 3 completed
Sat Apr  5 02:03:35 2025: BS 4 completed
Sat Apr  5 02:03:40 2025: BS 5 completed
Sat Apr  5 02:03:45 2025: BS 6 completed
Sat Apr  5 02:03:50 2025: BS 7 completed
Sat Apr  5 02:04:00 2025: BS 1 completed
Sat Apr  5 02:04:05 2025: BS 2 completed
Sat Apr  5 02:04:10 2025: BS 3 completed
Sat Apr  5 02:04:15 2025: BS 4 completed
Sat Apr  5 02:04:20 2025: BS 5 completed
Sat Apr  5 02:04:25 2025: BS 6 completed
Sat Apr  5 02:04:30 2025: BS 7 completed
Sat Apr  5 02:04:40 2025: BS 1 completed
Sat Apr  5 02:04:44 2025: BS 2 completed
Sat Apr  5 02:04:49 2025: BS 3 completed
Sat Apr  5 02:04:54 2025: BS 4 completed
Sat Apr  5 02:04:59 2025: BS 5 completed
Sat Apr  5 02:05:04 2025: BS 6 completed
Sat Apr  5 02:05:09 2025: BS 7 completed
Sat Apr  5 02:05:19 2025: BS 1 completed
Sat Apr  5 02:05:24 2025: BS 2 completed
Sat Apr  5 02:05:29 2025: BS 3 completed
Sat Apr  5 02:05:34 2025: BS 4 completed
Sat Apr  5 02:05:39 2025: BS 5 completed
Sat Apr  5 02:05:44 2025: BS 6 completed
Sat Apr  5 02:05:49 2025: BS 7 completed
Sat Apr  5 02:05:59 2025: BS 1 completed
Sat Apr  5 02:06:04 2025: BS 2 completed
Sat Apr  5 02:06:09 2025: BS 3 completed
Sat Apr  5 02:06:13 2025: BS 4 completed
Sat Apr  5 02:06:18 2025: BS 5 completed
Sat Apr  5 02:06:23 2025: BS 6 completed
Sat Apr  5 02:06:28 2025: BS 7 completed
Sat Apr  5 02:06:38 2025: BS 1 completed
Sat Apr  5 02:06:43 2025: BS 2 completed
Sat Apr  5 02:06:48 2025: BS 3 completed
Sat Apr  5 02:06:53 2025: BS 4 completed
Sat Apr  5 02:06:58 2025: BS 5 completed
Sat Apr  5 02:07:03 2025: BS 6 completed
Sat Apr  5 02:07:08 2025: BS 7 completed
Sat Apr  5 02:07:18 2025: BS 1 completed
Sat Apr  5 02:07:23 2025: BS 2 completed
Sat Apr  5 02:07:28 2025: BS 3 completed
Sat Apr  5 02:07:33 2025: BS 4 completed
Sat Apr  5 02:07:38 2025: BS 5 completed
Sat Apr  5 02:07:42 2025: BS 6 completed
Sat Apr  5 02:07:47 2025: BS 7 completed
Sat Apr  5 02:07:57 2025: BS 1 completed
Sat Apr  5 02:08:02 2025: BS 2 completed
Sat Apr  5 02:08:07 2025: BS 3 completed
Sat Apr  5 02:08:12 2025: BS 4 completed
Sat Apr  5 02:08:17 2025: BS 5 completed
Sat Apr  5 02:08:22 2025: BS 6 completed
Sat Apr  5 02:08:27 2025: BS 7 completed
Sat Apr  5 02:08:37 2025: BS 1 completed
Sat Apr  5 02:08:42 2025: BS 2 completed
Sat Apr  5 02:08:47 2025: BS 3 completed
Sat Apr  5 02:08:52 2025: BS 4 completed
Sat Apr  5 02:08:57 2025: BS 5 completed
Sat Apr  5 02:09:02 2025: BS 6 completed
Sat Apr  5 02:09:07 2025: BS 7 completed
Sat Apr  5 02:09:16 2025: BS 1 completed
Sat Apr  5 02:09:21 2025: BS 2 completed
Sat Apr  5 02:09:26 2025: BS 3 completed
Sat Apr  5 02:09:31 2025: BS 4 completed
Sat Apr  5 02:09:36 2025: BS 5 completed
Sat Apr  5 02:09:41 2025: BS 6 completed
Sat Apr  5 02:09:46 2025: BS 7 completed
Sat Apr  5 02:09:56 2025: BS 1 completed
Sat Apr  5 02:10:01 2025: BS 2 completed
Sat Apr  5 02:10:06 2025: BS 3 completed
Sat Apr  5 02:10:11 2025: BS 4 completed
Sat Apr  5 02:10:16 2025: BS 5 completed
Sat Apr  5 02:10:21 2025: BS 6 completed
Sat Apr  5 02:10:26 2025: BS 7 completed
Sat Apr  5 02:10:36 2025: BS 1 completed
Sat Apr  5 02:10:40 2025: BS 2 completed
Sat Apr  5 02:10:45 2025: BS 3 completed
Sat Apr  5 02:10:50 2025: BS 4 completed
Sat Apr  5 02:10:55 2025: BS 5 completed
Sat Apr  5 02:11:00 2025: BS 6 completed
Sat Apr  5 02:11:05 2025: BS 7 completed
Sat Apr  5 02:11:15 2025: BS 1 completed
Sat Apr  5 02:11:20 2025: BS 2 completed
Sat Apr  5 02:11:25 2025: BS 3 completed
Sat Apr  5 02:11:30 2025: BS 4 completed
Sat Apr  5 02:11:35 2025: BS 5 completed
Sat Apr  5 02:11:40 2025: BS 6 completed
Sat Apr  5 02:11:45 2025: BS 7 completed
Sat Apr  5 02:11:55 2025: BS 1 completed
Sat Apr  5 02:12:00 2025: BS 2 completed
Sat Apr  5 02:12:05 2025: BS 3 completed
Sat Apr  5 02:12:10 2025: BS 4 completed
Sat Apr  5 02:12:14 2025: BS 5 completed
Sat Apr  5 02:12:19 2025: BS 6 completed
Sat Apr  5 02:12:24 2025: BS 7 completed
Sat Apr  5 02:12:34 2025: BS 1 completed
Sat Apr  5 02:12:39 2025: BS 2 completed
Sat Apr  5 02:12:44 2025: BS 3 completed
Sat Apr  5 02:12:49 2025: BS 4 completed
Sat Apr  5 02:12:54 2025: BS 5 completed
Sat Apr  5 02:12:59 2025: BS 6 completed
Sat Apr  5 02:13:04 2025: BS 7 completed
Sat Apr  5 02:13:14 2025: BS 1 completed
Sat Apr  5 02:13:19 2025: BS 2 completed
Sat Apr  5 02:13:24 2025: BS 3 completed
Sat Apr  5 02:13:29 2025: BS 4 completed
Sat Apr  5 02:13:34 2025: BS 5 completed
Sat Apr  5 02:13:39 2025: BS 6 completed
Sat Apr  5 02:13:43 2025: BS 7 completed
Sat Apr  5 02:13:53 2025: BS 1 completed
Sat Apr  5 02:13:58 2025: BS 2 completed
Sat Apr  5 02:14:03 2025: BS 3 completed
Sat Apr  5 02:14:08 2025: BS 4 completed
Sat Apr  5 02:14:13 2025: BS 5 completed
Sat Apr  5 02:14:18 2025: BS 6 completed
Sat Apr  5 02:14:23 2025: BS 7 completed
Sat Apr  5 02:14:33 2025: BS 1 completed
Sat Apr  5 02:14:38 2025: BS 2 completed
Sat Apr  5 02:14:43 2025: BS 3 completed
Sat Apr  5 02:14:48 2025: BS 4 completed
Sat Apr  5 02:14:53 2025: BS 5 completed
Sat Apr  5 02:14:58 2025: BS 6 completed
Sat Apr  5 02:15:03 2025: BS 7 completed
Sat Apr  5 02:15:12 2025: BS 1 completed
Sat Apr  5 02:15:17 2025: BS 2 completed
Sat Apr  5 02:15:22 2025: BS 3 completed
Sat Apr  5 02:15:27 2025: BS 4 completed
Sat Apr  5 02:15:32 2025: BS 5 completed
Sat Apr  5 02:15:37 2025: BS 6 completed
Sat Apr  5 02:15:42 2025: BS 7 completed
Sat Apr  5 02:15:52 2025: BS 1 completed
Sat Apr  5 02:15:57 2025: BS 2 completed
Sat Apr  5 02:16:02 2025: BS 3 completed
Sat Apr  5 02:16:07 2025: BS 4 completed
Sat Apr  5 02:16:12 2025: BS 5 completed
Sat Apr  5 02:16:17 2025: BS 6 completed
Sat Apr  5 02:16:22 2025: BS 7 completed
Sat Apr  5 02:16:32 2025: BS 1 completed
Sat Apr  5 02:16:37 2025: BS 2 completed
Sat Apr  5 02:16:41 2025: BS 3 completed
Sat Apr  5 02:16:46 2025: BS 4 completed
Sat Apr  5 02:16:51 2025: BS 5 completed
Sat Apr  5 02:16:56 2025: BS 6 completed
Sat Apr  5 02:17:01 2025: BS 7 completed
Sat Apr  5 02:17:11 2025: BS 1 completed
Sat Apr  5 02:17:16 2025: BS 2 completed
Sat Apr  5 02:17:21 2025: BS 3 completed
Sat Apr  5 02:17:26 2025: BS 4 completed
Sat Apr  5 02:17:31 2025: BS 5 completed
Sat Apr  5 02:17:36 2025: BS 6 completed
Sat Apr  5 02:17:41 2025: BS 7 completed
Sat Apr  5 02:17:51 2025: BS 1 completed
Sat Apr  5 02:17:56 2025: BS 2 completed
Sat Apr  5 02:18:01 2025: BS 3 completed
Sat Apr  5 02:18:06 2025: BS 4 completed
Sat Apr  5 02:18:11 2025: BS 5 completed
Sat Apr  5 02:18:15 2025: BS 6 completed
Sat Apr  5 02:18:20 2025: BS 7 completed
Sat Apr  5 02:18:30 2025: BS 1 completed
Sat Apr  5 02:18:35 2025: BS 2 completed
Sat Apr  5 02:18:40 2025: BS 3 completed
Sat Apr  5 02:18:45 2025: BS 4 completed
Sat Apr  5 02:18:50 2025: BS 5 completed
Sat Apr  5 02:18:55 2025: BS 6 completed
Sat Apr  5 02:19:00 2025: BS 7 completed
Sat Apr  5 02:19:10 2025: BS 1 completed
Sat Apr  5 02:19:15 2025: BS 2 completed
Sat Apr  5 02:19:20 2025: BS 3 completed
Sat Apr  5 02:19:25 2025: BS 4 completed
Sat Apr  5 02:19:30 2025: BS 5 completed
Sat Apr  5 02:19:35 2025: BS 6 completed
Sat Apr  5 02:19:40 2025: BS 7 completed
Sat Apr  5 02:19:49 2025: BS 1 completed
Sat Apr  5 02:19:54 2025: BS 2 completed
Sat Apr  5 02:19:59 2025: BS 3 completed
Sat Apr  5 02:20:04 2025: BS 4 completed
Sat Apr  5 02:20:09 2025: BS 5 completed
Sat Apr  5 02:20:14 2025: BS 6 completed
Sat Apr  5 02:20:19 2025: BS 7 completed
Sat Apr  5 02:20:29 2025: BS 1 completed
Sat Apr  5 02:20:34 2025: BS 2 completed
Sat Apr  5 02:20:39 2025: BS 3 completed
Sat Apr  5 02:20:44 2025: BS 4 completed
Sat Apr  5 02:20:49 2025: BS 5 completed
Sat Apr  5 02:20:54 2025: BS 6 completed
Sat Apr  5 02:20:59 2025: BS 7 completed
Sat Apr  5 02:21:09 2025: BS 1 completed
Sat Apr  5 02:21:14 2025: BS 2 completed
Sat Apr  5 02:21:18 2025: BS 3 completed
Sat Apr  5 02:21:23 2025: BS 4 completed
Sat Apr  5 02:21:28 2025: BS 5 completed
Sat Apr  5 02:21:33 2025: BS 6 completed
Sat Apr  5 02:21:38 2025: BS 7 completed
Sat Apr  5 02:21:48 2025: BS 1 completed
Sat Apr  5 02:21:53 2025: BS 2 completed
Sat Apr  5 02:21:58 2025: BS 3 completed
Sat Apr  5 02:22:03 2025: BS 4 completed
Sat Apr  5 02:22:08 2025: BS 5 completed
Sat Apr  5 02:22:13 2025: BS 6 completed
Sat Apr  5 02:22:18 2025: BS 7 completed
Sat Apr  5 02:22:28 2025: BS 1 completed
Sat Apr  5 02:22:33 2025: BS 2 completed
Sat Apr  5 02:22:38 2025: BS 3 completed
Sat Apr  5 02:22:43 2025: BS 4 completed
Sat Apr  5 02:22:47 2025: BS 5 completed
Sat Apr  5 02:22:52 2025: BS 6 completed
Sat Apr  5 02:22:57 2025: BS 7 completed
Sat Apr  5 02:23:07 2025: BS 1 completed
Sat Apr  5 02:23:12 2025: BS 2 completed
Sat Apr  5 02:23:17 2025: BS 3 completed
Sat Apr  5 02:23:22 2025: BS 4 completed
Sat Apr  5 02:23:27 2025: BS 5 completed
Sat Apr  5 02:23:32 2025: BS 6 completed
Sat Apr  5 02:23:37 2025: BS 7 completed
Sat Apr  5 02:23:47 2025: BS 1 completed
Sat Apr  5 02:23:52 2025: BS 2 completed
Sat Apr  5 02:23:57 2025: BS 3 completed
Sat Apr  5 02:24:02 2025: BS 4 completed
Sat Apr  5 02:24:07 2025: BS 5 completed
Sat Apr  5 02:24:12 2025: BS 6 completed
Sat Apr  5 02:24:17 2025: BS 7 completed
Sat Apr  5 02:24:26 2025: BS 1 completed
Sat Apr  5 02:24:31 2025: BS 2 completed
Sat Apr  5 02:24:36 2025: BS 3 completed
Sat Apr  5 02:24:41 2025: BS 4 completed
Sat Apr  5 02:24:46 2025: BS 5 completed
Sat Apr  5 02:24:51 2025: BS 6 completed
Sat Apr  5 02:24:56 2025: BS 7 completed
Sat Apr  5 02:25:06 2025: BS 1 completed
Sat Apr  5 02:25:11 2025: BS 2 completed
Sat Apr  5 02:25:16 2025: BS 3 completed
Sat Apr  5 02:25:21 2025: BS 4 completed
Sat Apr  5 02:25:26 2025: BS 5 completed
Sat Apr  5 02:25:31 2025: BS 6 completed
Sat Apr  5 02:25:36 2025: BS 7 completed
Sat Apr  5 02:25:46 2025: BS 1 completed
Sat Apr  5 02:25:50 2025: BS 2 completed
Sat Apr  5 02:25:55 2025: BS 3 completed
Sat Apr  5 02:26:00 2025: BS 4 completed
Sat Apr  5 02:26:05 2025: BS 5 completed
Sat Apr  5 02:26:10 2025: BS 6 completed
Sat Apr  5 02:26:15 2025: BS 7 completed
Sat Apr  5 02:26:25 2025: BS 1 completed
Sat Apr  5 02:26:30 2025: BS 2 completed
Sat Apr  5 02:26:35 2025: BS 3 completed
Sat Apr  5 02:26:40 2025: BS 4 completed
Sat Apr  5 02:26:45 2025: BS 5 completed
Sat Apr  5 02:26:50 2025: BS 6 completed
Sat Apr  5 02:26:55 2025: BS 7 completed
Sat Apr  5 02:27:05 2025: BS 1 completed
Sat Apr  5 02:27:10 2025: BS 2 completed
Sat Apr  5 02:27:15 2025: BS 3 completed
Sat Apr  5 02:27:20 2025: BS 4 completed
Sat Apr  5 02:27:24 2025: BS 5 completed
Sat Apr  5 02:27:29 2025: BS 6 completed
Sat Apr  5 02:27:34 2025: BS 7 completed
Sat Apr  5 02:27:44 2025: BS 1 completed
Sat Apr  5 02:27:49 2025: BS 2 completed
Sat Apr  5 02:27:54 2025: BS 3 completed
Sat Apr  5 02:27:59 2025: BS 4 completed
Sat Apr  5 02:28:04 2025: BS 5 completed
Sat Apr  5 02:28:09 2025: BS 6 completed
Sat Apr  5 02:28:14 2025: BS 7 completed
Sat Apr  5 02:28:24 2025: BS 1 completed
Sat Apr  5 02:28:29 2025: BS 2 completed
Sat Apr  5 02:28:34 2025: BS 3 completed
Sat Apr  5 02:28:39 2025: BS 4 completed
Sat Apr  5 02:28:44 2025: BS 5 completed
Sat Apr  5 02:28:49 2025: BS 6 completed
Sat Apr  5 02:28:54 2025: BS 7 completed
Sat Apr  5 02:29:03 2025: BS 1 completed
Sat Apr  5 02:29:08 2025: BS 2 completed
Sat Apr  5 02:29:13 2025: BS 3 completed
Sat Apr  5 02:29:18 2025: BS 4 completed
Sat Apr  5 02:29:23 2025: BS 5 completed
Sat Apr  5 02:29:28 2025: BS 6 completed
Sat Apr  5 02:29:33 2025: BS 7 completed
Sat Apr  5 02:29:43 2025: BS 1 completed
Sat Apr  5 02:29:48 2025: BS 2 completed
Sat Apr  5 02:29:53 2025: BS 3 completed
Sat Apr  5 02:29:58 2025: BS 4 completed
Sat Apr  5 02:30:03 2025: BS 5 completed
Sat Apr  5 02:30:08 2025: BS 6 completed
Sat Apr  5 02:30:13 2025: BS 7 completed
Sat Apr  5 02:30:23 2025: BS 1 completed
Sat Apr  5 02:30:28 2025: BS 2 completed
Sat Apr  5 02:30:32 2025: BS 3 completed
Sat Apr  5 02:30:37 2025: BS 4 completed
Sat Apr  5 02:30:42 2025: BS 5 completed
Sat Apr  5 02:30:47 2025: BS 6 completed
Sat Apr  5 02:30:52 2025: BS 7 completed
Sat Apr  5 02:31:02 2025: BS 1 completed
Sat Apr  5 02:31:07 2025: BS 2 completed
Sat Apr  5 02:31:12 2025: BS 3 completed
Sat Apr  5 02:31:17 2025: BS 4 completed
Sat Apr  5 02:31:22 2025: BS 5 completed
Sat Apr  5 02:31:27 2025: BS 6 completed
Sat Apr  5 02:31:32 2025: BS 7 completed
Sat Apr  5 02:31:42 2025: BS 1 completed
Sat Apr  5 02:31:47 2025: BS 2 completed
Sat Apr  5 02:31:52 2025: BS 3 completed
Sat Apr  5 02:31:57 2025: BS 4 completed
Sat Apr  5 02:32:01 2025: BS 5 completed
Sat Apr  5 02:32:06 2025: BS 6 completed
Sat Apr  5 02:32:11 2025: BS 7 completed
Sat Apr  5 02:32:21 2025: BS 1 completed
Sat Apr  5 02:32:26 2025: BS 2 completed
Sat Apr  5 02:32:31 2025: BS 3 completed
Sat Apr  5 02:32:36 2025: BS 4 completed
Sat Apr  5 02:32:41 2025: BS 5 completed
Sat Apr  5 02:32:46 2025: BS 6 completed
Sat Apr  5 02:32:51 2025: BS 7 completed
Sat Apr  5 02:33:01 2025: BS 1 completed
Sat Apr  5 02:33:06 2025: BS 2 completed
Sat Apr  5 02:33:11 2025: BS 3 completed
Sat Apr  5 02:33:16 2025: BS 4 completed
Sat Apr  5 02:33:21 2025: BS 5 completed
Sat Apr  5 02:33:26 2025: BS 6 completed
Sat Apr  5 02:33:31 2025: BS 7 completed
Sat Apr  5 02:33:40 2025: BS 1 completed
Sat Apr  5 02:33:45 2025: BS 2 completed
Sat Apr  5 02:33:50 2025: BS 3 completed
Sat Apr  5 02:33:55 2025: BS 4 completed
Sat Apr  5 02:34:00 2025: BS 5 completed
Sat Apr  5 02:34:05 2025: BS 6 completed
Sat Apr  5 02:34:10 2025: BS 7 completed
Sat Apr  5 02:34:20 2025: BS 1 completed
Sat Apr  5 02:34:25 2025: BS 2 completed
Sat Apr  5 02:34:30 2025: BS 3 completed
Sat Apr  5 02:34:35 2025: BS 4 completed
Sat Apr  5 02:34:40 2025: BS 5 completed
Sat Apr  5 02:34:45 2025: BS 6 completed
Sat Apr  5 02:34:50 2025: BS 7 completed
Sat Apr  5 02:35:00 2025: BS 1 completed
Sat Apr  5 02:35:05 2025: BS 2 completed
Sat Apr  5 02:35:09 2025: BS 3 completed
Sat Apr  5 02:35:14 2025: BS 4 completed
Sat Apr  5 02:35:19 2025: BS 5 completed
Sat Apr  5 02:35:24 2025: BS 6 completed
Sat Apr  5 02:35:29 2025: BS 7 completed
Sat Apr  5 02:35:39 2025: BS 1 completed
Sat Apr  5 02:35:44 2025: BS 2 completed
Sat Apr  5 02:35:49 2025: BS 3 completed
Sat Apr  5 02:35:54 2025: BS 4 completed
Sat Apr  5 02:35:59 2025: BS 5 completed
Sat Apr  5 02:36:04 2025: BS 6 completed
Sat Apr  5 02:36:09 2025: BS 7 completed
Sat Apr  5 02:36:19 2025: BS 1 completed
Sat Apr  5 02:36:24 2025: BS 2 completed
Sat Apr  5 02:36:29 2025: BS 3 completed
Sat Apr  5 02:36:34 2025: BS 4 completed
Sat Apr  5 02:36:39 2025: BS 5 completed
Sat Apr  5 02:36:43 2025: BS 6 completed
Sat Apr  5 02:36:48 2025: BS 7 completed
Sat Apr  5 02:36:58 2025: BS 1 completed
Sat Apr  5 02:37:03 2025: BS 2 completed
Sat Apr  5 02:37:08 2025: BS 3 completed
Sat Apr  5 02:37:13 2025: BS 4 completed
Sat Apr  5 02:37:18 2025: BS 5 completed
Sat Apr  5 02:37:23 2025: BS 6 completed
Sat Apr  5 02:37:28 2025: BS 7 completed
Sat Apr  5 02:37:38 2025: BS 1 completed
Sat Apr  5 02:37:43 2025: BS 2 completed
Sat Apr  5 02:37:48 2025: BS 3 completed
Sat Apr  5 02:37:53 2025: BS 4 completed
Sat Apr  5 02:37:58 2025: BS 5 completed
Sat Apr  5 02:38:03 2025: BS 6 completed
Sat Apr  5 02:38:08 2025: BS 7 completed
Sat Apr  5 02:38:17 2025: BS 1 completed
Sat Apr  5 02:38:22 2025: BS 2 completed
Sat Apr  5 02:38:27 2025: BS 3 completed
Sat Apr  5 02:38:32 2025: BS 4 completed
Sat Apr  5 02:38:37 2025: BS 5 completed
Sat Apr  5 02:38:42 2025: BS 6 completed
Sat Apr  5 02:38:47 2025: BS 7 completed
Sat Apr  5 02:38:57 2025: BS 1 completed
Sat Apr  5 02:39:02 2025: BS 2 completed
Sat Apr  5 02:39:07 2025: BS 3 completed
Sat Apr  5 02:39:12 2025: BS 4 completed
Sat Apr  5 02:39:17 2025: BS 5 completed
Sat Apr  5 02:39:22 2025: BS 6 completed
Sat Apr  5 02:39:27 2025: BS 7 completed
Sat Apr  5 02:39:37 2025: BS 1 completed
Sat Apr  5 02:39:42 2025: BS 2 completed
Sat Apr  5 02:39:47 2025: BS 3 completed
Sat Apr  5 02:39:51 2025: BS 4 completed
Sat Apr  5 02:39:56 2025: BS 5 completed
Sat Apr  5 02:40:01 2025: BS 6 completed
Sat Apr  5 02:40:06 2025: BS 7 completed
Sat Apr  5 02:40:16 2025: BS 1 completed
Sat Apr  5 02:40:21 2025: BS 2 completed
Sat Apr  5 02:40:26 2025: BS 3 completed
Sat Apr  5 02:40:31 2025: BS 4 completed
Sat Apr  5 02:40:36 2025: BS 5 completed
Sat Apr  5 02:40:41 2025: BS 6 completed
Sat Apr  5 02:40:46 2025: BS 7 completed
Sat Apr  5 02:40:56 2025: BS 1 completed
Sat Apr  5 02:41:01 2025: BS 2 completed
Sat Apr  5 02:41:06 2025: BS 3 completed
Sat Apr  5 02:41:11 2025: BS 4 completed
Sat Apr  5 02:41:16 2025: BS 5 completed
Sat Apr  5 02:41:21 2025: BS 6 completed
Sat Apr  5 02:41:26 2025: BS 7 completed
Sat Apr  5 02:41:35 2025: BS 1 completed
Sat Apr  5 02:41:40 2025: BS 2 completed
Sat Apr  5 02:41:45 2025: BS 3 completed
Sat Apr  5 02:41:50 2025: BS 4 completed
Sat Apr  5 02:41:55 2025: BS 5 completed
Sat Apr  5 02:42:00 2025: BS 6 completed
Sat Apr  5 02:42:05 2025: BS 7 completed
Sat Apr  5 02:42:15 2025: BS 1 completed
Sat Apr  5 02:42:20 2025: BS 2 completed
Sat Apr  5 02:42:25 2025: BS 3 completed
Sat Apr  5 02:42:30 2025: BS 4 completed
Sat Apr  5 02:42:35 2025: BS 5 completed
Sat Apr  5 02:42:40 2025: BS 6 completed
Sat Apr  5 02:42:45 2025: BS 7 completed
Sat Apr  5 02:42:55 2025: BS 1 completed
Sat Apr  5 02:43:00 2025: BS 2 completed
Sat Apr  5 02:43:04 2025: BS 3 completed
Sat Apr  5 02:43:09 2025: BS 4 completed
Sat Apr  5 02:43:14 2025: BS 5 completed
Sat Apr  5 02:43:19 2025: BS 6 completed
Sat Apr  5 02:43:24 2025: BS 7 completed
Sat Apr  5 02:43:34 2025: BS 1 completed
Sat Apr  5 02:43:39 2025: BS 2 completed
Sat Apr  5 02:43:44 2025: BS 3 completed
Sat Apr  5 02:43:49 2025: BS 4 completed
Sat Apr  5 02:43:54 2025: BS 5 completed
Sat Apr  5 02:43:59 2025: BS 6 completed
Sat Apr  5 02:44:04 2025: BS 7 completed
Sat Apr  5 02:44:14 2025: BS 1 completed
Sat Apr  5 02:44:19 2025: BS 2 completed
Sat Apr  5 02:44:24 2025: BS 3 completed
Sat Apr  5 02:44:29 2025: BS 4 completed
Sat Apr  5 02:44:34 2025: BS 5 completed
Sat Apr  5 02:44:38 2025: BS 6 completed
Sat Apr  5 02:44:43 2025: BS 7 completed
Sat Apr  5 02:44:53 2025: BS 1 completed
Sat Apr  5 02:44:58 2025: BS 2 completed
Sat Apr  5 02:45:03 2025: BS 3 completed
Sat Apr  5 02:45:08 2025: BS 4 completed
Sat Apr  5 02:45:13 2025: BS 5 completed
Sat Apr  5 02:45:18 2025: BS 6 completed
Sat Apr  5 02:45:23 2025: BS 7 completed
Sat Apr  5 02:45:33 2025: BS 1 completed
Sat Apr  5 02:45:38 2025: BS 2 completed
Sat Apr  5 02:45:43 2025: BS 3 completed
Sat Apr  5 02:45:48 2025: BS 4 completed
Sat Apr  5 02:45:53 2025: BS 5 completed
Sat Apr  5 02:45:58 2025: BS 6 completed
Sat Apr  5 02:46:03 2025: BS 7 completed
Sat Apr  5 02:46:13 2025: BS 1 completed
Sat Apr  5 02:46:17 2025: BS 2 completed
Sat Apr  5 02:46:22 2025: BS 3 completed
Sat Apr  5 02:46:27 2025: BS 4 completed
Sat Apr  5 02:46:32 2025: BS 5 completed
Sat Apr  5 02:46:37 2025: BS 6 completed
Sat Apr  5 02:46:42 2025: BS 7 completed
Sat Apr  5 02:46:52 2025: BS 1 completed
Sat Apr  5 02:46:57 2025: BS 2 completed
Sat Apr  5 02:47:02 2025: BS 3 completed
Sat Apr  5 02:47:07 2025: BS 4 completed
Sat Apr  5 02:47:12 2025: BS 5 completed
Sat Apr  5 02:47:17 2025: BS 6 completed
Sat Apr  5 02:47:22 2025: BS 7 completed
Sat Apr  5 02:47:32 2025: BS 1 completed
Sat Apr  5 02:47:37 2025: BS 2 completed
Sat Apr  5 02:47:42 2025: BS 3 completed
Sat Apr  5 02:47:47 2025: BS 4 completed
Sat Apr  5 02:47:51 2025: BS 5 completed
Sat Apr  5 02:47:56 2025: BS 6 completed
Sat Apr  5 02:48:01 2025: BS 7 completed
Sat Apr  5 02:48:11 2025: BS 1 completed
Sat Apr  5 02:48:16 2025: BS 2 completed
Sat Apr  5 02:48:21 2025: BS 3 completed
Sat Apr  5 02:48:26 2025: BS 4 completed
Sat Apr  5 02:48:31 2025: BS 5 completed
Sat Apr  5 02:48:36 2025: BS 6 completed
Sat Apr  5 02:48:41 2025: BS 7 completed
Sat Apr  5 02:48:51 2025: BS 1 completed
Sat Apr  5 02:48:56 2025: BS 2 completed
Sat Apr  5 02:49:01 2025: BS 3 completed
Sat Apr  5 02:49:06 2025: BS 4 completed
Sat Apr  5 02:49:11 2025: BS 5 completed
Sat Apr  5 02:49:16 2025: BS 6 completed
Sat Apr  5 02:49:21 2025: BS 7 completed
Sat Apr  5 02:49:30 2025: BS 1 completed
Sat Apr  5 02:49:35 2025: BS 2 completed
Sat Apr  5 02:49:40 2025: BS 3 completed
Sat Apr  5 02:49:45 2025: BS 4 completed
Sat Apr  5 02:49:50 2025: BS 5 completed
Sat Apr  5 02:49:55 2025: BS 6 completed
Sat Apr  5 02:50:00 2025: BS 7 completed
Sat Apr  5 02:50:10 2025: BS 1 completed
Sat Apr  5 02:50:15 2025: BS 2 completed
Sat Apr  5 02:50:20 2025: BS 3 completed
Sat Apr  5 02:50:25 2025: BS 4 completed
Sat Apr  5 02:50:30 2025: BS 5 completed
Sat Apr  5 02:50:35 2025: BS 6 completed
Sat Apr  5 02:50:40 2025: BS 7 completed
Sat Apr  5 02:50:50 2025: BS 1 completed
Sat Apr  5 02:50:55 2025: BS 2 completed
Sat Apr  5 02:51:00 2025: BS 3 completed
Sat Apr  5 02:51:04 2025: BS 4 completed
Sat Apr  5 02:51:09 2025: BS 5 completed
Sat Apr  5 02:51:14 2025: BS 6 completed
Sat Apr  5 02:51:19 2025: BS 7 completed
Sat Apr  5 02:51:29 2025: BS 1 completed
Sat Apr  5 02:51:34 2025: BS 2 completed
Sat Apr  5 02:51:39 2025: BS 3 completed
Sat Apr  5 02:51:44 2025: BS 4 completed
Sat Apr  5 02:51:49 2025: BS 5 completed
Sat Apr  5 02:51:54 2025: BS 6 completed
Sat Apr  5 02:51:59 2025: BS 7 completed
Sat Apr  5 02:52:09 2025: BS 1 completed
Sat Apr  5 02:52:14 2025: BS 2 completed
Sat Apr  5 02:52:19 2025: BS 3 completed
Sat Apr  5 02:52:24 2025: BS 4 completed
Sat Apr  5 02:52:29 2025: BS 5 completed
Sat Apr  5 02:52:34 2025: BS 6 completed
Sat Apr  5 02:52:39 2025: BS 7 completed
Sat Apr  5 02:52:48 2025: BS 1 completed
Sat Apr  5 02:52:53 2025: BS 2 completed
Sat Apr  5 02:52:58 2025: BS 3 completed
Sat Apr  5 02:53:03 2025: BS 4 completed
Sat Apr  5 02:53:08 2025: BS 5 completed
Sat Apr  5 02:53:13 2025: BS 6 completed
Sat Apr  5 02:53:18 2025: BS 7 completed
Sat Apr  5 02:53:28 2025: BS 1 completed
Sat Apr  5 02:53:33 2025: BS 2 completed
Sat Apr  5 02:53:38 2025: BS 3 completed
Sat Apr  5 02:53:43 2025: BS 4 completed
Sat Apr  5 02:53:48 2025: BS 5 completed
Sat Apr  5 02:53:53 2025: BS 6 completed
Sat Apr  5 02:53:58 2025: BS 7 completed
Sat Apr  5 02:54:08 2025: BS 1 completed
Sat Apr  5 02:54:13 2025: BS 2 completed
Sat Apr  5 02:54:17 2025: BS 3 completed
Sat Apr  5 02:54:22 2025: BS 4 completed
Sat Apr  5 02:54:27 2025: BS 5 completed
Sat Apr  5 02:54:32 2025: BS 6 completed
Sat Apr  5 02:54:37 2025: BS 7 completed
Sat Apr  5 02:54:47 2025: BS 1 completed
Sat Apr  5 02:54:52 2025: BS 2 completed
Sat Apr  5 02:54:57 2025: BS 3 completed
Sat Apr  5 02:55:02 2025: BS 4 completed
Sat Apr  5 02:55:07 2025: BS 5 completed
Sat Apr  5 02:55:12 2025: BS 6 completed
Sat Apr  5 02:55:17 2025: BS 7 completed
Sat Apr  5 02:55:27 2025: BS 1 completed
Sat Apr  5 02:55:32 2025: BS 2 completed
Sat Apr  5 02:55:37 2025: BS 3 completed
Sat Apr  5 02:55:42 2025: BS 4 completed
Sat Apr  5 02:55:47 2025: BS 5 completed
Sat Apr  5 02:55:52 2025: BS 6 completed
Sat Apr  5 02:55:56 2025: BS 7 completed
Sat Apr  5 02:56:06 2025: BS 1 completed
Sat Apr  5 02:56:11 2025: BS 2 completed
Sat Apr  5 02:56:16 2025: BS 3 completed
Sat Apr  5 02:56:21 2025: BS 4 completed
Sat Apr  5 02:56:26 2025: BS 5 completed
Sat Apr  5 02:56:31 2025: BS 6 completed
Sat Apr  5 02:56:36 2025: BS 7 completed
Sat Apr  5 02:56:46 2025: BS 1 completed
Sat Apr  5 02:56:51 2025: BS 2 completed
Sat Apr  5 02:56:56 2025: BS 3 completed
Sat Apr  5 02:57:01 2025: BS 4 completed
Sat Apr  5 02:57:06 2025: BS 5 completed
Sat Apr  5 02:57:11 2025: BS 6 completed
Sat Apr  5 02:57:16 2025: BS 7 completed
Sat Apr  5 02:57:26 2025: BS 1 completed
Sat Apr  5 02:57:31 2025: BS 2 completed
Sat Apr  5 02:57:35 2025: BS 3 completed
Sat Apr  5 02:57:40 2025: BS 4 completed
Sat Apr  5 02:57:45 2025: BS 5 completed
Sat Apr  5 02:57:50 2025: BS 6 completed
Sat Apr  5 02:57:55 2025: BS 7 completed
Sat Apr  5 02:58:05 2025: BS 1 completed
Sat Apr  5 02:58:10 2025: BS 2 completed
Sat Apr  5 02:58:15 2025: BS 3 completed
Sat Apr  5 02:58:20 2025: BS 4 completed
Sat Apr  5 02:58:25 2025: BS 5 completed
Sat Apr  5 02:58:30 2025: BS 6 completed
Sat Apr  5 02:58:35 2025: BS 7 completed
Sat Apr  5 02:58:45 2025: BS 1 completed
Sat Apr  5 02:58:50 2025: BS 2 completed
Sat Apr  5 02:58:55 2025: BS 3 completed
Sat Apr  5 02:59:00 2025: BS 4 completed
Sat Apr  5 02:59:05 2025: BS 5 completed
Sat Apr  5 02:59:10 2025: BS 6 completed
Sat Apr  5 02:59:14 2025: BS 7 completed
Sat Apr  5 02:59:24 2025: BS 1 completed
Sat Apr  5 02:59:29 2025: BS 2 completed
Sat Apr  5 02:59:34 2025: BS 3 completed
Sat Apr  5 02:59:39 2025: BS 4 completed
Sat Apr  5 02:59:44 2025: BS 5 completed
Sat Apr  5 02:59:49 2025: BS 6 completed
Sat Apr  5 02:59:54 2025: BS 7 completed
Sat Apr  5 03:00:04 2025: BS 1 completed
Sat Apr  5 03:00:09 2025: BS 2 completed
Sat Apr  5 03:00:14 2025: BS 3 completed
Sat Apr  5 03:00:19 2025: BS 4 completed
Sat Apr  5 03:00:24 2025: BS 5 completed
Sat Apr  5 03:00:29 2025: BS 6 completed
Sat Apr  5 03:00:34 2025: BS 7 completed
Sat Apr  5 03:00:44 2025: BS 1 completed
Sat Apr  5 03:00:49 2025: BS 2 completed
Sat Apr  5 03:00:53 2025: BS 3 completed
Sat Apr  5 03:00:58 2025: BS 4 completed
Sat Apr  5 03:01:03 2025: BS 5 completed
Sat Apr  5 03:01:08 2025: BS 6 completed
Sat Apr  5 03:01:13 2025: BS 7 completed
Sat Apr  5 03:01:23 2025: BS 1 completed
Sat Apr  5 03:01:28 2025: BS 2 completed
Sat Apr  5 03:01:33 2025: BS 3 completed
Sat Apr  5 03:01:38 2025: BS 4 completed
Sat Apr  5 03:01:43 2025: BS 5 completed
Sat Apr  5 03:01:48 2025: BS 6 completed
Sat Apr  5 03:01:53 2025: BS 7 completed
Sat Apr  5 03:02:03 2025: BS 1 completed
Sat Apr  5 03:02:08 2025: BS 2 completed
Sat Apr  5 03:02:13 2025: BS 3 completed
Sat Apr  5 03:02:18 2025: BS 4 completed
Sat Apr  5 03:02:23 2025: BS 5 completed
Sat Apr  5 03:02:28 2025: BS 6 completed
Sat Apr  5 03:02:32 2025: BS 7 completed
Sat Apr  5 03:02:42 2025: BS 1 completed
Sat Apr  5 03:02:47 2025: BS 2 completed
Sat Apr  5 03:02:52 2025: BS 3 completed
Sat Apr  5 03:02:57 2025: BS 4 completed
Sat Apr  5 03:03:02 2025: BS 5 completed
Sat Apr  5 03:03:07 2025: BS 6 completed
Sat Apr  5 03:03:12 2025: BS 7 completed
Sat Apr  5 03:03:22 2025: BS 1 completed
Sat Apr  5 03:03:27 2025: BS 2 completed
Sat Apr  5 03:03:32 2025: BS 3 completed
Sat Apr  5 03:03:37 2025: BS 4 completed
Sat Apr  5 03:03:42 2025: BS 5 completed
Sat Apr  5 03:03:47 2025: BS 6 completed
Sat Apr  5 03:03:52 2025: BS 7 completed
Sat Apr  5 03:04:02 2025: BS 1 completed
Sat Apr  5 03:04:07 2025: BS 2 completed
Sat Apr  5 03:04:11 2025: BS 3 completed
Sat Apr  5 03:04:16 2025: BS 4 completed
Sat Apr  5 03:04:21 2025: BS 5 completed
Sat Apr  5 03:04:26 2025: BS 6 completed
Sat Apr  5 03:04:31 2025: BS 7 completed
Sat Apr  5 03:04:41 2025: BS 1 completed
Sat Apr  5 03:04:46 2025: BS 2 completed
Sat Apr  5 03:04:51 2025: BS 3 completed
Sat Apr  5 03:04:56 2025: BS 4 completed
Sat Apr  5 03:05:01 2025: BS 5 completed
Sat Apr  5 03:05:06 2025: BS 6 completed
Sat Apr  5 03:05:11 2025: BS 7 completed
Sat Apr  5 03:05:21 2025: BS 1 completed
Sat Apr  5 03:05:26 2025: BS 2 completed
Sat Apr  5 03:05:31 2025: BS 3 completed
Sat Apr  5 03:05:36 2025: BS 4 completed
Sat Apr  5 03:05:41 2025: BS 5 completed
Sat Apr  5 03:05:46 2025: BS 6 completed
Sat Apr  5 03:05:50 2025: BS 7 completed
Sat Apr  5 03:06:00 2025: BS 1 completed
Sat Apr  5 03:06:05 2025: BS 2 completed
Sat Apr  5 03:06:10 2025: BS 3 completed
Sat Apr  5 03:06:15 2025: BS 4 completed
Sat Apr  5 03:06:20 2025: BS 5 completed
Sat Apr  5 03:06:25 2025: BS 6 completed
Sat Apr  5 03:06:30 2025: BS 7 completed
Sat Apr  5 03:06:40 2025: BS 1 completed
Sat Apr  5 03:06:45 2025: BS 2 completed
Sat Apr  5 03:06:50 2025: BS 3 completed
Sat Apr  5 03:06:55 2025: BS 4 completed
Sat Apr  5 03:07:00 2025: BS 5 completed
Sat Apr  5 03:07:05 2025: BS 6 completed
Sat Apr  5 03:07:10 2025: BS 7 completed
Sat Apr  5 03:07:20 2025: BS 1 completed
Sat Apr  5 03:07:25 2025: BS 2 completed
Sat Apr  5 03:07:29 2025: BS 3 completed
Sat Apr  5 03:07:34 2025: BS 4 completed
Sat Apr  5 03:07:39 2025: BS 5 completed
Sat Apr  5 03:07:44 2025: BS 6 completed
Sat Apr  5 03:07:49 2025: BS 7 completed
Sat Apr  5 03:07:59 2025: BS 1 completed
Sat Apr  5 03:08:04 2025: BS 2 completed
Sat Apr  5 03:08:09 2025: BS 3 completed
Sat Apr  5 03:08:14 2025: BS 4 completed
Sat Apr  5 03:08:19 2025: BS 5 completed
Sat Apr  5 03:08:24 2025: BS 6 completed
Sat Apr  5 03:08:29 2025: BS 7 completed
Sat Apr  5 03:08:39 2025: BS 1 completed
Sat Apr  5 03:08:44 2025: BS 2 completed
Sat Apr  5 03:08:49 2025: BS 3 completed
Sat Apr  5 03:08:54 2025: BS 4 completed
Sat Apr  5 03:08:59 2025: BS 5 completed
Sat Apr  5 03:09:04 2025: BS 6 completed
Sat Apr  5 03:09:08 2025: BS 7 completed
Sat Apr  5 03:09:18 2025: BS 1 completed
Sat Apr  5 03:09:23 2025: BS 2 completed
Sat Apr  5 03:09:28 2025: BS 3 completed
Sat Apr  5 03:09:33 2025: BS 4 completed
Sat Apr  5 03:09:38 2025: BS 5 completed
Sat Apr  5 03:09:43 2025: BS 6 completed
Sat Apr  5 03:09:48 2025: BS 7 completed
Sat Apr  5 03:09:58 2025: BS 1 completed
Sat Apr  5 03:10:03 2025: BS 2 completed
Sat Apr  5 03:10:08 2025: BS 3 completed
Sat Apr  5 03:10:13 2025: BS 4 completed
Sat Apr  5 03:10:18 2025: BS 5 completed
Sat Apr  5 03:10:23 2025: BS 6 completed
Sat Apr  5 03:10:28 2025: BS 7 completed
Sat Apr  5 03:10:38 2025: BS 1 completed
Sat Apr  5 03:10:43 2025: BS 2 completed
Sat Apr  5 03:10:48 2025: BS 3 completed
Sat Apr  5 03:10:52 2025: BS 4 completed
Sat Apr  5 03:10:57 2025: BS 5 completed
Sat Apr  5 03:11:02 2025: BS 6 completed
Sat Apr  5 03:11:07 2025: BS 7 completed
Sat Apr  5 03:11:17 2025: BS 1 completed
Sat Apr  5 03:11:22 2025: BS 2 completed
Sat Apr  5 03:11:27 2025: BS 3 completed
Sat Apr  5 03:11:32 2025: BS 4 completed
Sat Apr  5 03:11:37 2025: BS 5 completed
Sat Apr  5 03:11:42 2025: BS 6 completed
Sat Apr  5 03:11:47 2025: BS 7 completed
Sat Apr  5 03:11:57 2025: BS 1 completed
Sat Apr  5 03:12:02 2025: BS 2 completed
Sat Apr  5 03:12:07 2025: BS 3 completed
Sat Apr  5 03:12:12 2025: BS 4 completed
Sat Apr  5 03:12:17 2025: BS 5 completed
Sat Apr  5 03:12:22 2025: BS 6 completed
Sat Apr  5 03:12:27 2025: BS 7 completed
Sat Apr  5 03:12:36 2025: BS 1 completed
Sat Apr  5 03:12:41 2025: BS 2 completed
Sat Apr  5 03:12:46 2025: BS 3 completed
Sat Apr  5 03:12:51 2025: BS 4 completed
Sat Apr  5 03:12:56 2025: BS 5 completed
Sat Apr  5 03:13:01 2025: BS 6 completed
Sat Apr  5 03:13:06 2025: BS 7 completed
Sat Apr  5 03:13:16 2025: BS 1 completed
Sat Apr  5 03:13:21 2025: BS 2 completed
Sat Apr  5 03:13:26 2025: BS 3 completed
Sat Apr  5 03:13:31 2025: BS 4 completed
Sat Apr  5 03:13:36 2025: BS 5 completed
Sat Apr  5 03:13:41 2025: BS 6 completed
Sat Apr  5 03:13:46 2025: BS 7 completed
Sat Apr  5 03:13:56 2025: BS 1 completed
Sat Apr  5 03:14:01 2025: BS 2 completed
Sat Apr  5 03:14:06 2025: BS 3 completed
Sat Apr  5 03:14:11 2025: BS 4 completed
Sat Apr  5 03:14:15 2025: BS 5 completed
Sat Apr  5 03:14:20 2025: BS 6 completed
Sat Apr  5 03:14:25 2025: BS 7 completed
Sat Apr  5 03:14:35 2025: BS 1 completed
Sat Apr  5 03:14:40 2025: BS 2 completed
Sat Apr  5 03:14:45 2025: BS 3 completed
Sat Apr  5 03:14:50 2025: BS 4 completed
Sat Apr  5 03:14:55 2025: BS 5 completed
Sat Apr  5 03:15:00 2025: BS 6 completed
Sat Apr  5 03:15:05 2025: BS 7 completed
Sat Apr  5 03:15:15 2025: BS 1 completed
Sat Apr  5 03:15:20 2025: BS 2 completed
Sat Apr  5 03:15:25 2025: BS 3 completed
Sat Apr  5 03:15:30 2025: BS 4 completed
Sat Apr  5 03:15:35 2025: BS 5 completed
Sat Apr  5 03:15:40 2025: BS 6 completed
Sat Apr  5 03:15:45 2025: BS 7 completed
Sat Apr  5 03:15:54 2025: BS 1 completed
Sat Apr  5 03:15:59 2025: BS 2 completed
Sat Apr  5 03:16:04 2025: BS 3 completed
Sat Apr  5 03:16:09 2025: BS 4 completed
Sat Apr  5 03:16:14 2025: BS 5 completed
Sat Apr  5 03:16:19 2025: BS 6 completed
Sat Apr  5 03:16:24 2025: BS 7 completed
Sat Apr  5 03:16:34 2025: BS 1 completed
Sat Apr  5 03:16:39 2025: BS 2 completed
Sat Apr  5 03:16:44 2025: BS 3 completed
Sat Apr  5 03:16:49 2025: BS 4 completed
Sat Apr  5 03:16:54 2025: BS 5 completed
Sat Apr  5 03:16:59 2025: BS 6 completed
Sat Apr  5 03:17:04 2025: BS 7 completed
Sat Apr  5 03:17:14 2025: BS 1 completed
Sat Apr  5 03:17:19 2025: BS 2 completed
Sat Apr  5 03:17:24 2025: BS 3 completed
Sat Apr  5 03:17:29 2025: BS 4 completed
Sat Apr  5 03:17:34 2025: BS 5 completed
Sat Apr  5 03:17:38 2025: BS 6 completed
Sat Apr  5 03:17:43 2025: BS 7 completed
Sat Apr  5 03:17:53 2025: BS 1 completed
Sat Apr  5 03:17:58 2025: BS 2 completed
Sat Apr  5 03:18:03 2025: BS 3 completed
Sat Apr  5 03:18:08 2025: BS 4 completed
Sat Apr  5 03:18:13 2025: BS 5 completed
Sat Apr  5 03:18:18 2025: BS 6 completed
Sat Apr  5 03:18:23 2025: BS 7 completed
Sat Apr  5 03:18:33 2025: BS 1 completed
Sat Apr  5 03:18:38 2025: BS 2 completed
Sat Apr  5 03:18:43 2025: BS 3 completed
Sat Apr  5 03:18:48 2025: BS 4 completed
Sat Apr  5 03:18:53 2025: BS 5 completed
Sat Apr  5 03:18:58 2025: BS 6 completed
Sat Apr  5 03:19:03 2025: BS 7 completed
Sat Apr  5 03:19:13 2025: BS 1 completed
Sat Apr  5 03:19:17 2025: BS 2 completed
Sat Apr  5 03:19:22 2025: BS 3 completed
Sat Apr  5 03:19:27 2025: BS 4 completed
Sat Apr  5 03:19:32 2025: BS 5 completed
Sat Apr  5 03:19:37 2025: BS 6 completed
Sat Apr  5 03:19:42 2025: BS 7 completed
Sat Apr  5 03:19:52 2025: BS 1 completed
Sat Apr  5 03:19:57 2025: BS 2 completed
Sat Apr  5 03:20:02 2025: BS 3 completed
Sat Apr  5 03:20:07 2025: BS 4 completed
Sat Apr  5 03:20:12 2025: BS 5 completed
Sat Apr  5 03:20:17 2025: BS 6 completed
Sat Apr  5 03:20:22 2025: BS 7 completed
Sat Apr  5 03:20:32 2025: BS 1 completed
Sat Apr  5 03:20:37 2025: BS 2 completed
Sat Apr  5 03:20:42 2025: BS 3 completed
Sat Apr  5 03:20:47 2025: BS 4 completed
Sat Apr  5 03:20:52 2025: BS 5 completed
Sat Apr  5 03:20:57 2025: BS 6 completed
Sat Apr  5 03:21:01 2025: BS 7 completed
Sat Apr  5 03:21:11 2025: BS 1 completed
Sat Apr  5 03:21:16 2025: BS 2 completed
Sat Apr  5 03:21:21 2025: BS 3 completed
Sat Apr  5 03:21:26 2025: BS 4 completed
Sat Apr  5 03:21:31 2025: BS 5 completed
Sat Apr  5 03:21:36 2025: BS 6 completed
Sat Apr  5 03:21:41 2025: BS 7 completed
Sat Apr  5 03:21:51 2025: BS 1 completed
Sat Apr  5 03:21:56 2025: BS 2 completed
Sat Apr  5 03:22:01 2025: BS 3 completed
Sat Apr  5 03:22:06 2025: BS 4 completed
Sat Apr  5 03:22:11 2025: BS 5 completed
Sat Apr  5 03:22:16 2025: BS 6 completed
Sat Apr  5 03:22:21 2025: BS 7 completed
Sat Apr  5 03:22:31 2025: BS 1 completed
Sat Apr  5 03:22:36 2025: BS 2 completed
Sat Apr  5 03:22:41 2025: BS 3 completed
Sat Apr  5 03:22:45 2025: BS 4 completed
Sat Apr  5 03:22:50 2025: BS 5 completed
Sat Apr  5 03:22:55 2025: BS 6 completed
Sat Apr  5 03:23:00 2025: BS 7 completed
Sat Apr  5 03:23:10 2025: BS 1 completed
Sat Apr  5 03:23:15 2025: BS 2 completed
Sat Apr  5 03:23:20 2025: BS 3 completed
Sat Apr  5 03:23:25 2025: BS 4 completed
Sat Apr  5 03:23:30 2025: BS 5 completed
Sat Apr  5 03:23:35 2025: BS 6 completed
Sat Apr  5 03:23:40 2025: BS 7 completed
Sat Apr  5 03:23:50 2025: BS 1 completed
Sat Apr  5 03:23:55 2025: BS 2 completed
Sat Apr  5 03:24:00 2025: BS 3 completed
Sat Apr  5 03:24:05 2025: BS 4 completed
Sat Apr  5 03:24:10 2025: BS 5 completed
Sat Apr  5 03:24:15 2025: BS 6 completed
Sat Apr  5 03:24:20 2025: BS 7 completed
Sat Apr  5 03:24:29 2025: BS 1 completed
Sat Apr  5 03:24:34 2025: BS 2 completed
Sat Apr  5 03:24:39 2025: BS 3 completed
Sat Apr  5 03:24:44 2025: BS 4 completed
Sat Apr  5 03:24:49 2025: BS 5 completed
Sat Apr  5 03:24:54 2025: BS 6 completed
Sat Apr  5 03:24:59 2025: BS 7 completed
Sat Apr  5 03:25:09 2025: BS 1 completed
Sat Apr  5 03:25:14 2025: BS 2 completed
Sat Apr  5 03:25:19 2025: BS 3 completed
Sat Apr  5 03:25:24 2025: BS 4 completed
Sat Apr  5 03:25:29 2025: BS 5 completed
Sat Apr  5 03:25:34 2025: BS 6 completed
Sat Apr  5 03:25:39 2025: BS 7 completed
Sat Apr  5 03:25:49 2025: BS 1 completed
Sat Apr  5 03:25:54 2025: BS 2 completed
Sat Apr  5 03:25:59 2025: BS 3 completed
Sat Apr  5 03:26:04 2025: BS 4 completed
Sat Apr  5 03:26:09 2025: BS 5 completed
Sat Apr  5 03:26:13 2025: BS 6 completed
Sat Apr  5 03:26:18 2025: BS 7 completed
Sat Apr  5 03:26:28 2025: BS 1 completed
Sat Apr  5 03:26:33 2025: BS 2 completed
Sat Apr  5 03:26:38 2025: BS 3 completed
Sat Apr  5 03:26:43 2025: BS 4 completed
Sat Apr  5 03:26:48 2025: BS 5 completed
Sat Apr  5 03:26:53 2025: BS 6 completed
Sat Apr  5 03:26:58 2025: BS 7 completed
Sat Apr  5 03:27:08 2025: BS 1 completed
Sat Apr  5 03:27:13 2025: BS 2 completed
Sat Apr  5 03:27:18 2025: BS 3 completed
Sat Apr  5 03:27:23 2025: BS 4 completed
Sat Apr  5 03:27:28 2025: BS 5 completed
Sat Apr  5 03:27:33 2025: BS 6 completed
Sat Apr  5 03:27:38 2025: BS 7 completed
Sat Apr  5 03:27:48 2025: BS 1 completed
Sat Apr  5 03:27:53 2025: BS 2 completed
Sat Apr  5 03:27:57 2025: BS 3 completed
Sat Apr  5 03:28:02 2025: BS 4 completed
Sat Apr  5 03:28:07 2025: BS 5 completed
Sat Apr  5 03:28:12 2025: BS 6 completed
Sat Apr  5 03:28:17 2025: BS 7 completed
Sat Apr  5 03:28:27 2025: BS 1 completed
Sat Apr  5 03:28:32 2025: BS 2 completed
Sat Apr  5 03:28:37 2025: BS 3 completed
Sat Apr  5 03:28:42 2025: BS 4 completed
Sat Apr  5 03:28:47 2025: BS 5 completed
Sat Apr  5 03:28:52 2025: BS 6 completed
Sat Apr  5 03:28:57 2025: BS 7 completed
Sat Apr  5 03:29:07 2025: BS 1 completed
Sat Apr  5 03:29:12 2025: BS 2 completed
Sat Apr  5 03:29:17 2025: BS 3 completed
Sat Apr  5 03:29:22 2025: BS 4 completed
Sat Apr  5 03:29:27 2025: BS 5 completed
Sat Apr  5 03:29:32 2025: BS 6 completed
Sat Apr  5 03:29:37 2025: BS 7 completed
Sat Apr  5 03:29:46 2025: BS 1 completed
Sat Apr  5 03:29:51 2025: BS 2 completed
Sat Apr  5 03:29:56 2025: BS 3 completed
Sat Apr  5 03:30:01 2025: BS 4 completed
Sat Apr  5 03:30:06 2025: BS 5 completed
Sat Apr  5 03:30:11 2025: BS 6 completed
Sat Apr  5 03:30:16 2025: BS 7 completed
Sat Apr  5 03:30:26 2025: BS 1 completed
Sat Apr  5 03:30:31 2025: BS 2 completed
Sat Apr  5 03:30:36 2025: BS 3 completed
Sat Apr  5 03:30:41 2025: BS 4 completed
Sat Apr  5 03:30:46 2025: BS 5 completed
Sat Apr  5 03:30:51 2025: BS 6 completed
Sat Apr  5 03:30:56 2025: BS 7 completed
Sat Apr  5 03:31:06 2025: BS 1 completed
Sat Apr  5 03:31:11 2025: BS 2 completed
Sat Apr  5 03:31:16 2025: BS 3 completed
Sat Apr  5 03:31:21 2025: BS 4 completed
Sat Apr  5 03:31:25 2025: BS 5 completed
Sat Apr  5 03:31:30 2025: BS 6 completed
Sat Apr  5 03:31:35 2025: BS 7 completed
Sat Apr  5 03:31:45 2025: BS 1 completed
Sat Apr  5 03:31:50 2025: BS 2 completed
Sat Apr  5 03:31:55 2025: BS 3 completed
Sat Apr  5 03:32:00 2025: BS 4 completed
Sat Apr  5 03:32:05 2025: BS 5 completed
Sat Apr  5 03:32:10 2025: BS 6 completed
Sat Apr  5 03:32:15 2025: BS 7 completed
Sat Apr  5 03:32:25 2025: BS 1 completed
Sat Apr  5 03:32:30 2025: BS 2 completed
Sat Apr  5 03:32:35 2025: BS 3 completed
Sat Apr  5 03:32:40 2025: BS 4 completed
Sat Apr  5 03:32:45 2025: BS 5 completed
Sat Apr  5 03:32:50 2025: BS 6 completed
Sat Apr  5 03:32:55 2025: BS 7 completed
Sat Apr  5 03:33:05 2025: BS 1 completed
Sat Apr  5 03:33:10 2025: BS 2 completed
Sat Apr  5 03:33:14 2025: BS 3 completed
Sat Apr  5 03:33:19 2025: BS 4 completed
Sat Apr  5 03:33:24 2025: BS 5 completed
Sat Apr  5 03:33:29 2025: BS 6 completed
Sat Apr  5 03:33:34 2025: BS 7 completed
Sat Apr  5 03:33:44 2025: BS 1 completed
Sat Apr  5 03:33:49 2025: BS 2 completed
Sat Apr  5 03:33:54 2025: BS 3 completed
Sat Apr  5 03:33:59 2025: BS 4 completed
Sat Apr  5 03:34:04 2025: BS 5 completed
Sat Apr  5 03:34:09 2025: BS 6 completed
Sat Apr  5 03:34:14 2025: BS 7 completed
Sat Apr  5 03:34:24 2025: BS 1 completed
Sat Apr  5 03:34:29 2025: BS 2 completed
Sat Apr  5 03:34:34 2025: BS 3 completed
Sat Apr  5 03:34:39 2025: BS 4 completed
Sat Apr  5 03:34:44 2025: BS 5 completed
Sat Apr  5 03:34:49 2025: BS 6 completed
Sat Apr  5 03:34:54 2025: BS 7 completed
Sat Apr  5 03:35:03 2025: BS 1 completed
Sat Apr  5 03:35:08 2025: BS 2 completed
Sat Apr  5 03:35:13 2025: BS 3 completed
Sat Apr  5 03:35:18 2025: BS 4 completed
Sat Apr  5 03:35:23 2025: BS 5 completed
Sat Apr  5 03:35:28 2025: BS 6 completed
Sat Apr  5 03:35:33 2025: BS 7 completed
Sat Apr  5 03:35:43 2025: BS 1 completed
Sat Apr  5 03:35:48 2025: BS 2 completed
Sat Apr  5 03:35:53 2025: BS 3 completed
Sat Apr  5 03:35:58 2025: BS 4 completed
Sat Apr  5 03:36:03 2025: BS 5 completed
Sat Apr  5 03:36:08 2025: BS 6 completed
Sat Apr  5 03:36:13 2025: BS 7 completed
Sat Apr  5 03:36:23 2025: BS 1 completed
Sat Apr  5 03:36:28 2025: BS 2 completed
Sat Apr  5 03:36:33 2025: BS 3 completed
Sat Apr  5 03:36:38 2025: BS 4 completed
Sat Apr  5 03:36:43 2025: BS 5 completed
Sat Apr  5 03:36:47 2025: BS 6 completed
Sat Apr  5 03:36:52 2025: BS 7 completed
Sat Apr  5 03:37:02 2025: BS 1 completed
Sat Apr  5 03:37:07 2025: BS 2 completed
Sat Apr  5 03:37:12 2025: BS 3 completed
Sat Apr  5 03:37:17 2025: BS 4 completed
Sat Apr  5 03:37:22 2025: BS 5 completed
Sat Apr  5 03:37:27 2025: BS 6 completed
Sat Apr  5 03:37:32 2025: BS 7 completed
Sat Apr  5 03:37:42 2025: BS 1 completed
Sat Apr  5 03:37:47 2025: BS 2 completed
Sat Apr  5 03:37:52 2025: BS 3 completed
Sat Apr  5 03:37:57 2025: BS 4 completed
Sat Apr  5 03:38:02 2025: BS 5 completed
Sat Apr  5 03:38:07 2025: BS 6 completed
Sat Apr  5 03:38:12 2025: BS 7 completed
Sat Apr  5 03:38:22 2025: BS 1 completed
Sat Apr  5 03:38:27 2025: BS 2 completed
Sat Apr  5 03:38:31 2025: BS 3 completed
Sat Apr  5 03:38:36 2025: BS 4 completed
Sat Apr  5 03:38:41 2025: BS 5 completed
Sat Apr  5 03:38:46 2025: BS 6 completed
Sat Apr  5 03:38:51 2025: BS 7 completed
Sat Apr  5 03:39:01 2025: BS 1 completed
Sat Apr  5 03:39:06 2025: BS 2 completed
Sat Apr  5 03:39:11 2025: BS 3 completed
Sat Apr  5 03:39:16 2025: BS 4 completed
Sat Apr  5 03:39:21 2025: BS 5 completed
Sat Apr  5 03:39:26 2025: BS 6 completed
Sat Apr  5 03:39:31 2025: BS 7 completed
Sat Apr  5 03:39:41 2025: BS 1 completed
Sat Apr  5 03:39:46 2025: BS 2 completed
Sat Apr  5 03:39:51 2025: BS 3 completed
Sat Apr  5 03:39:56 2025: BS 4 completed
Sat Apr  5 03:40:01 2025: BS 5 completed
Sat Apr  5 03:40:06 2025: BS 6 completed
Sat Apr  5 03:40:11 2025: BS 7 completed
Sat Apr  5 03:40:20 2025: BS 1 completed
Sat Apr  5 03:40:25 2025: BS 2 completed
Sat Apr  5 03:40:30 2025: BS 3 completed
Sat Apr  5 03:40:35 2025: BS 4 completed
Sat Apr  5 03:40:40 2025: BS 5 completed
Sat Apr  5 03:40:45 2025: BS 6 completed
Sat Apr  5 03:40:50 2025: BS 7 completed
Sat Apr  5 03:41:00 2025: BS 1 completed
Sat Apr  5 03:41:05 2025: BS 2 completed
Sat Apr  5 03:41:10 2025: BS 3 completed
Sat Apr  5 03:41:15 2025: BS 4 completed
Sat Apr  5 03:41:20 2025: BS 5 completed
Sat Apr  5 03:41:25 2025: BS 6 completed
Sat Apr  5 03:41:30 2025: BS 7 completed
Sat Apr  5 03:41:40 2025: BS 1 completed
Sat Apr  5 03:41:45 2025: BS 2 completed
Sat Apr  5 03:41:50 2025: BS 3 completed
Sat Apr  5 03:41:55 2025: BS 4 completed
Sat Apr  5 03:42:00 2025: BS 5 completed
Sat Apr  5 03:42:04 2025: BS 6 completed
Sat Apr  5 03:42:09 2025: BS 7 completed
Sat Apr  5 03:42:19 2025: BS 1 completed
Sat Apr  5 03:42:24 2025: BS 2 completed
Sat Apr  5 03:42:29 2025: BS 3 completed
Sat Apr  5 03:42:34 2025: BS 4 completed
Sat Apr  5 03:42:39 2025: BS 5 completed
Sat Apr  5 03:42:44 2025: BS 6 completed
Sat Apr  5 03:42:49 2025: BS 7 completed
Sat Apr  5 03:42:59 2025: BS 1 completed
Sat Apr  5 03:43:04 2025: BS 2 completed
Sat Apr  5 03:43:09 2025: BS 3 completed
Sat Apr  5 03:43:14 2025: BS 4 completed
Sat Apr  5 03:43:19 2025: BS 5 completed
Sat Apr  5 03:43:24 2025: BS 6 completed
Sat Apr  5 03:43:29 2025: BS 7 completed
Sat Apr  5 03:43:39 2025: BS 1 completed
Sat Apr  5 03:43:44 2025: BS 2 completed
Sat Apr  5 03:43:49 2025: BS 3 completed
Sat Apr  5 03:43:53 2025: BS 4 completed
Sat Apr  5 03:43:58 2025: BS 5 completed
Sat Apr  5 03:44:03 2025: BS 6 completed
Sat Apr  5 03:44:08 2025: BS 7 completed
Sat Apr  5 03:44:18 2025: BS 1 completed
Sat Apr  5 03:44:23 2025: BS 2 completed
Sat Apr  5 03:44:28 2025: BS 3 completed
Sat Apr  5 03:44:33 2025: BS 4 completed
Sat Apr  5 03:44:38 2025: BS 5 completed
Sat Apr  5 03:44:43 2025: BS 6 completed
Sat Apr  5 03:44:48 2025: BS 7 completed
Sat Apr  5 03:44:58 2025: BS 1 completed
Sat Apr  5 03:45:03 2025: BS 2 completed
Sat Apr  5 03:45:08 2025: BS 3 completed
Sat Apr  5 03:45:13 2025: BS 4 completed
Sat Apr  5 03:45:18 2025: BS 5 completed
Sat Apr  5 03:45:23 2025: BS 6 completed
Sat Apr  5 03:45:28 2025: BS 7 completed
Sat Apr  5 03:45:38 2025: BS 1 completed
Sat Apr  5 03:45:42 2025: BS 2 completed
Sat Apr  5 03:45:47 2025: BS 3 completed
Sat Apr  5 03:45:52 2025: BS 4 completed
Sat Apr  5 03:45:57 2025: BS 5 completed
Sat Apr  5 03:46:02 2025: BS 6 completed
Sat Apr  5 03:46:07 2025: BS 7 completed
Sat Apr  5 03:46:17 2025: BS 1 completed
Sat Apr  5 03:46:22 2025: BS 2 completed
Sat Apr  5 03:46:27 2025: BS 3 completed
Sat Apr  5 03:46:32 2025: BS 4 completed
Sat Apr  5 03:46:37 2025: BS 5 completed
Sat Apr  5 03:46:42 2025: BS 6 completed
Sat Apr  5 03:46:47 2025: BS 7 completed
Sat Apr  5 03:46:57 2025: BS 1 completed
Sat Apr  5 03:47:02 2025: BS 2 completed
Sat Apr  5 03:47:07 2025: BS 3 completed
Sat Apr  5 03:47:12 2025: BS 4 completed
Sat Apr  5 03:47:17 2025: BS 5 completed
Sat Apr  5 03:47:22 2025: BS 6 completed
Sat Apr  5 03:47:27 2025: BS 7 completed
Sat Apr  5 03:47:36 2025: BS 1 completed
Sat Apr  5 03:47:41 2025: BS 2 completed
Sat Apr  5 03:47:46 2025: BS 3 completed
Sat Apr  5 03:47:51 2025: BS 4 completed
Sat Apr  5 03:47:56 2025: BS 5 completed
Sat Apr  5 03:48:01 2025: BS 6 completed
Sat Apr  5 03:48:06 2025: BS 7 completed
Sat Apr  5 03:48:16 2025: BS 1 completed
Sat Apr  5 03:48:21 2025: BS 2 completed
Sat Apr  5 03:48:26 2025: BS 3 completed
Sat Apr  5 03:48:31 2025: BS 4 completed
Sat Apr  5 03:48:36 2025: BS 5 completed
Sat Apr  5 03:48:41 2025: BS 6 completed
Sat Apr  5 03:48:46 2025: BS 7 completed
Sat Apr  5 03:48:56 2025: BS 1 completed
Sat Apr  5 03:49:01 2025: BS 2 completed
Sat Apr  5 03:49:06 2025: BS 3 completed
Sat Apr  5 03:49:11 2025: BS 4 completed
Sat Apr  5 03:49:16 2025: BS 5 completed
Sat Apr  5 03:49:20 2025: BS 6 completed
Sat Apr  5 03:49:25 2025: BS 7 completed
Sat Apr  5 03:49:35 2025: BS 1 completed
Sat Apr  5 03:49:40 2025: BS 2 completed
Sat Apr  5 03:49:45 2025: BS 3 completed
Sat Apr  5 03:49:50 2025: BS 4 completed
Sat Apr  5 03:49:55 2025: BS 5 completed
Sat Apr  5 03:50:00 2025: BS 6 completed
Sat Apr  5 03:50:05 2025: BS 7 completed
Sat Apr  5 03:50:15 2025: BS 1 completed
Sat Apr  5 03:50:20 2025: BS 2 completed
Sat Apr  5 03:50:25 2025: BS 3 completed
Sat Apr  5 03:50:30 2025: BS 4 completed
Sat Apr  5 03:50:35 2025: BS 5 completed
Sat Apr  5 03:50:40 2025: BS 6 completed
Sat Apr  5 03:50:45 2025: BS 7 completed
Sat Apr  5 03:50:55 2025: BS 1 completed
Sat Apr  5 03:51:00 2025: BS 2 completed
Sat Apr  5 03:51:05 2025: BS 3 completed
Sat Apr  5 03:51:09 2025: BS 4 completed
Sat Apr  5 03:51:14 2025: BS 5 completed
Sat Apr  5 03:51:19 2025: BS 6 completed
Sat Apr  5 03:51:24 2025: BS 7 completed
Sat Apr  5 03:51:34 2025: BS 1 completed
Sat Apr  5 03:51:39 2025: BS 2 completed
Sat Apr  5 03:51:44 2025: BS 3 completed
Sat Apr  5 03:51:49 2025: BS 4 completed
Sat Apr  5 03:51:54 2025: BS 5 completed
Sat Apr  5 03:51:59 2025: BS 6 completed
Sat Apr  5 03:52:04 2025: BS 7 completed
Sat Apr  5 03:52:14 2025: BS 1 completed
Sat Apr  5 03:52:19 2025: BS 2 completed
Sat Apr  5 03:52:24 2025: BS 3 completed
Sat Apr  5 03:52:29 2025: BS 4 completed
Sat Apr  5 03:52:34 2025: BS 5 completed
Sat Apr  5 03:52:39 2025: BS 6 completed
Sat Apr  5 03:52:44 2025: BS 7 completed
Sat Apr  5 03:52:54 2025: BS 1 completed
Sat Apr  5 03:52:59 2025: BS 2 completed
Sat Apr  5 03:53:03 2025: BS 3 completed
Sat Apr  5 03:53:08 2025: BS 4 completed
Sat Apr  5 03:53:13 2025: BS 5 completed
Sat Apr  5 03:53:18 2025: BS 6 completed
Sat Apr  5 03:53:23 2025: BS 7 completed
Sat Apr  5 03:53:33 2025: BS 1 completed
Sat Apr  5 03:53:38 2025: BS 2 completed
Sat Apr  5 03:53:43 2025: BS 3 completed
Sat Apr  5 03:53:48 2025: BS 4 completed
Sat Apr  5 03:53:53 2025: BS 5 completed
Sat Apr  5 03:53:58 2025: BS 6 completed
Sat Apr  5 03:54:03 2025: BS 7 completed
Sat Apr  5 03:54:13 2025: BS 1 completed
Sat Apr  5 03:54:18 2025: BS 2 completed
Sat Apr  5 03:54:23 2025: BS 3 completed
Sat Apr  5 03:54:28 2025: BS 4 completed
Sat Apr  5 03:54:33 2025: BS 5 completed
Sat Apr  5 03:54:38 2025: BS 6 completed
Sat Apr  5 03:54:43 2025: BS 7 completed
Sat Apr  5 03:54:52 2025: BS 1 completed
Sat Apr  5 03:54:57 2025: BS 2 completed
Sat Apr  5 03:55:02 2025: BS 3 completed
Sat Apr  5 03:55:07 2025: BS 4 completed
Sat Apr  5 03:55:12 2025: BS 5 completed
Sat Apr  5 03:55:17 2025: BS 6 completed
Sat Apr  5 03:55:22 2025: BS 7 completed
Sat Apr  5 03:55:32 2025: BS 1 completed
Sat Apr  5 03:55:37 2025: BS 2 completed
Sat Apr  5 03:55:42 2025: BS 3 completed
Sat Apr  5 03:55:47 2025: BS 4 completed
Sat Apr  5 03:55:52 2025: BS 5 completed
Sat Apr  5 03:55:57 2025: BS 6 completed
Sat Apr  5 03:56:02 2025: BS 7 completed
Sat Apr  5 03:56:12 2025: BS 1 completed
Sat Apr  5 03:56:17 2025: BS 2 completed
Sat Apr  5 03:56:22 2025: BS 3 completed
Sat Apr  5 03:56:27 2025: BS 4 completed
Sat Apr  5 03:56:32 2025: BS 5 completed
Sat Apr  5 03:56:37 2025: BS 6 completed
Sat Apr  5 03:56:41 2025: BS 7 completed
Sat Apr  5 03:56:51 2025: BS 1 completed
Sat Apr  5 03:56:56 2025: BS 2 completed
Sat Apr  5 03:57:01 2025: BS 3 completed
Sat Apr  5 03:57:06 2025: BS 4 completed
Sat Apr  5 03:57:11 2025: BS 5 completed
Sat Apr  5 03:57:16 2025: BS 6 completed
Sat Apr  5 03:57:21 2025: BS 7 completed
Sat Apr  5 03:57:31 2025: BS 1 completed
Sat Apr  5 03:57:36 2025: BS 2 completed
Sat Apr  5 03:57:41 2025: BS 3 completed
Sat Apr  5 03:57:46 2025: BS 4 completed
Sat Apr  5 03:57:51 2025: BS 5 completed
Sat Apr  5 03:57:56 2025: BS 6 completed
Sat Apr  5 03:58:01 2025: BS 7 completed
Sat Apr  5 03:58:11 2025: BS 1 completed
Sat Apr  5 03:58:16 2025: BS 2 completed
Sat Apr  5 03:58:21 2025: BS 3 completed
Sat Apr  5 03:58:26 2025: BS 4 completed
Sat Apr  5 03:58:31 2025: BS 5 completed
Sat Apr  5 03:58:35 2025: BS 6 completed
Sat Apr  5 03:58:40 2025: BS 7 completed
Sat Apr  5 03:58:50 2025: BS 1 completed
Sat Apr  5 03:58:55 2025: BS 2 completed
Sat Apr  5 03:59:00 2025: BS 3 completed
Sat Apr  5 03:59:05 2025: BS 4 completed
Sat Apr  5 03:59:10 2025: BS 5 completed
Sat Apr  5 03:59:15 2025: BS 6 completed
Sat Apr  5 03:59:20 2025: BS 7 completed
Sat Apr  5 03:59:30 2025: BS 1 completed
Sat Apr  5 03:59:35 2025: BS 2 completed
Sat Apr  5 03:59:40 2025: BS 3 completed
Sat Apr  5 03:59:45 2025: BS 4 completed
Sat Apr  5 03:59:50 2025: BS 5 completed
Sat Apr  5 03:59:55 2025: BS 6 completed
Sat Apr  5 04:00:00 2025: BS 7 completed
Sat Apr  5 04:00:10 2025: BS 1 completed
Sat Apr  5 04:00:15 2025: BS 2 completed
Sat Apr  5 04:00:20 2025: BS 3 completed
Sat Apr  5 04:00:24 2025: BS 4 completed
Sat Apr  5 04:00:29 2025: BS 5 completed
Sat Apr  5 04:00:34 2025: BS 6 completed
Sat Apr  5 04:00:39 2025: BS 7 completed
Sat Apr  5 04:00:49 2025: BS 1 completed
Sat Apr  5 04:00:54 2025: BS 2 completed
Sat Apr  5 04:00:59 2025: BS 3 completed
Sat Apr  5 04:01:04 2025: BS 4 completed
Sat Apr  5 04:01:09 2025: BS 5 completed
Sat Apr  5 04:01:14 2025: BS 6 completed
Sat Apr  5 04:01:19 2025: BS 7 completed
Sat Apr  5 04:01:29 2025: BS 1 completed
Sat Apr  5 04:01:34 2025: BS 2 completed
Sat Apr  5 04:01:39 2025: BS 3 completed
Sat Apr  5 04:01:44 2025: BS 4 completed
Sat Apr  5 04:01:49 2025: BS 5 completed
Sat Apr  5 04:01:54 2025: BS 6 completed
Sat Apr  5 04:01:59 2025: BS 7 completed
Sat Apr  5 04:02:09 2025: BS 1 completed
Sat Apr  5 04:02:14 2025: BS 2 completed
Sat Apr  5 04:02:18 2025: BS 3 completed
Sat Apr  5 04:02:23 2025: BS 4 completed
Sat Apr  5 04:02:28 2025: BS 5 completed
Sat Apr  5 04:02:33 2025: BS 6 completed
Sat Apr  5 04:02:38 2025: BS 7 completed
Sat Apr  5 04:02:48 2025: BS 1 completed
Sat Apr  5 04:02:53 2025: BS 2 completed
Sat Apr  5 04:02:58 2025: BS 3 completed
Sat Apr  5 04:03:03 2025: BS 4 completed
Sat Apr  5 04:03:08 2025: BS 5 completed
Sat Apr  5 04:03:13 2025: BS 6 completed
Sat Apr  5 04:03:18 2025: BS 7 completed
Sat Apr  5 04:03:28 2025: BS 1 completed
Sat Apr  5 04:03:33 2025: BS 2 completed
Sat Apr  5 04:03:38 2025: BS 3 completed
Sat Apr  5 04:03:43 2025: BS 4 completed
Sat Apr  5 04:03:48 2025: BS 5 completed
Sat Apr  5 04:03:53 2025: BS 6 completed
Sat Apr  5 04:03:58 2025: BS 7 completed
Sat Apr  5 04:04:08 2025: BS 1 completed
Sat Apr  5 04:04:12 2025: BS 2 completed
Sat Apr  5 04:04:17 2025: BS 3 completed
Sat Apr  5 04:04:22 2025: BS 4 completed
Sat Apr  5 04:04:27 2025: BS 5 completed
Sat Apr  5 04:04:32 2025: BS 6 completed
Sat Apr  5 04:04:37 2025: BS 7 completed
Sat Apr  5 04:04:47 2025: BS 1 completed
Sat Apr  5 04:04:52 2025: BS 2 completed
Sat Apr  5 04:04:57 2025: BS 3 completed
Sat Apr  5 04:05:02 2025: BS 4 completed
Sat Apr  5 04:05:07 2025: BS 5 completed
Sat Apr  5 04:05:12 2025: BS 6 completed
Sat Apr  5 04:05:17 2025: BS 7 completed
Sat Apr  5 04:05:27 2025: BS 1 completed
Sat Apr  5 04:05:32 2025: BS 2 completed
Sat Apr  5 04:05:37 2025: BS 3 completed
Sat Apr  5 04:05:42 2025: BS 4 completed
Sat Apr  5 04:05:47 2025: BS 5 completed
Sat Apr  5 04:05:52 2025: BS 6 completed
Sat Apr  5 04:05:57 2025: BS 7 completed
Sat Apr  5 04:06:06 2025: BS 1 completed
Sat Apr  5 04:06:11 2025: BS 2 completed
Sat Apr  5 04:06:16 2025: BS 3 completed
Sat Apr  5 04:06:21 2025: BS 4 completed
Sat Apr  5 04:06:26 2025: BS 5 completed
Sat Apr  5 04:06:31 2025: BS 6 completed
Sat Apr  5 04:06:36 2025: BS 7 completed
Sat Apr  5 04:06:46 2025: BS 1 completed
Sat Apr  5 04:06:51 2025: BS 2 completed
Sat Apr  5 04:06:56 2025: BS 3 completed
Sat Apr  5 04:07:01 2025: BS 4 completed
Sat Apr  5 04:07:06 2025: BS 5 completed
Sat Apr  5 04:07:11 2025: BS 6 completed
Sat Apr  5 04:07:16 2025: BS 7 completed
Sat Apr  5 04:07:26 2025: BS 1 completed
Sat Apr  5 04:07:31 2025: BS 2 completed
Sat Apr  5 04:07:36 2025: BS 3 completed
Sat Apr  5 04:07:41 2025: BS 4 completed
Sat Apr  5 04:07:46 2025: BS 5 completed
Sat Apr  5 04:07:51 2025: BS 6 completed
Sat Apr  5 04:07:56 2025: BS 7 completed
Sat Apr  5 04:08:05 2025: BS 1 completed
Sat Apr  5 04:08:10 2025: BS 2 completed
Sat Apr  5 04:08:15 2025: BS 3 completed
Sat Apr  5 04:08:20 2025: BS 4 completed
Sat Apr  5 04:08:25 2025: BS 5 completed
Sat Apr  5 04:08:30 2025: BS 6 completed
Sat Apr  5 04:08:35 2025: BS 7 completed
Sat Apr  5 04:08:45 2025: BS 1 completed
Sat Apr  5 04:08:50 2025: BS 2 completed
Sat Apr  5 04:08:55 2025: BS 3 completed
Sat Apr  5 04:09:00 2025: BS 4 completed
Sat Apr  5 04:09:05 2025: BS 5 completed
Sat Apr  5 04:09:10 2025: BS 6 completed
Sat Apr  5 04:09:15 2025: BS 7 completed
Sat Apr  5 04:09:25 2025: BS 1 completed
Sat Apr  5 04:09:30 2025: BS 2 completed
Sat Apr  5 04:09:35 2025: BS 3 completed
Sat Apr  5 04:09:40 2025: BS 4 completed
Sat Apr  5 04:09:45 2025: BS 5 completed
Sat Apr  5 04:09:50 2025: BS 6 completed
Sat Apr  5 04:09:54 2025: BS 7 completed
Sat Apr  5 04:10:04 2025: BS 1 completed
Sat Apr  5 04:10:09 2025: BS 2 completed
Sat Apr  5 04:10:14 2025: BS 3 completed
Sat Apr  5 04:10:19 2025: BS 4 completed
Sat Apr  5 04:10:24 2025: BS 5 completed
Sat Apr  5 04:10:29 2025: BS 6 completed
Sat Apr  5 04:10:34 2025: BS 7 completed
Sat Apr  5 04:10:44 2025: BS 1 completed
Sat Apr  5 04:10:49 2025: BS 2 completed
Sat Apr  5 04:10:54 2025: BS 3 completed
Sat Apr  5 04:10:59 2025: BS 4 completed
Sat Apr  5 04:11:04 2025: BS 5 completed
Sat Apr  5 04:11:09 2025: BS 6 completed
Sat Apr  5 04:11:14 2025: BS 7 completed
Sat Apr  5 04:11:24 2025: BS 1 completed
Sat Apr  5 04:11:29 2025: BS 2 completed
Sat Apr  5 04:11:34 2025: BS 3 completed
Sat Apr  5 04:11:39 2025: BS 4 completed
Sat Apr  5 04:11:44 2025: BS 5 completed
Sat Apr  5 04:11:48 2025: BS 6 completed
Sat Apr  5 04:11:53 2025: BS 7 completed
Sat Apr  5 04:12:03 2025: BS 1 completed
Sat Apr  5 04:12:08 2025: BS 2 completed
Sat Apr  5 04:12:13 2025: BS 3 completed
Sat Apr  5 04:12:18 2025: BS 4 completed
Sat Apr  5 04:12:23 2025: BS 5 completed
Sat Apr  5 04:12:28 2025: BS 6 completed
Sat Apr  5 04:12:33 2025: BS 7 completed
Sat Apr  5 04:12:43 2025: BS 1 completed
Sat Apr  5 04:12:48 2025: BS 2 completed
Sat Apr  5 04:12:53 2025: BS 3 completed
Sat Apr  5 04:12:58 2025: BS 4 completed
Sat Apr  5 04:13:03 2025: BS 5 completed
Sat Apr  5 04:13:08 2025: BS 6 completed
Sat Apr  5 04:13:13 2025: BS 7 completed
Sat Apr  5 04:13:23 2025: BS 1 completed
Sat Apr  5 04:13:28 2025: BS 2 completed
Sat Apr  5 04:13:33 2025: BS 3 completed
Sat Apr  5 04:13:38 2025: BS 4 completed
Sat Apr  5 04:13:43 2025: BS 5 completed
Sat Apr  5 04:13:47 2025: BS 6 completed
Sat Apr  5 04:13:52 2025: BS 7 completed
Sat Apr  5 04:14:02 2025: BS 1 completed
Sat Apr  5 04:14:07 2025: BS 2 completed
Sat Apr  5 04:14:12 2025: BS 3 completed
Sat Apr  5 04:14:17 2025: BS 4 completed
Sat Apr  5 04:14:22 2025: BS 5 completed
Sat Apr  5 04:14:27 2025: BS 6 completed
Sat Apr  5 04:14:32 2025: BS 7 completed
Sat Apr  5 04:14:42 2025: BS 1 completed
Sat Apr  5 04:14:47 2025: BS 2 completed
Sat Apr  5 04:14:52 2025: BS 3 completed
Sat Apr  5 04:14:57 2025: BS 4 completed
Sat Apr  5 04:15:02 2025: BS 5 completed
Sat Apr  5 04:15:07 2025: BS 6 completed
Sat Apr  5 04:15:12 2025: BS 7 completed
Sat Apr  5 04:15:22 2025: BS 1 completed
Sat Apr  5 04:15:27 2025: BS 2 completed
Sat Apr  5 04:15:32 2025: BS 3 completed
Sat Apr  5 04:15:37 2025: BS 4 completed
Sat Apr  5 04:15:41 2025: BS 5 completed
Sat Apr  5 04:15:46 2025: BS 6 completed
Sat Apr  5 04:15:51 2025: BS 7 completed
Sat Apr  5 04:16:01 2025: BS 1 completed
Sat Apr  5 04:16:06 2025: BS 2 completed
Sat Apr  5 04:16:11 2025: BS 3 completed
Sat Apr  5 04:16:16 2025: BS 4 completed
Sat Apr  5 04:16:21 2025: BS 5 completed
Sat Apr  5 04:16:26 2025: BS 6 completed
Sat Apr  5 04:16:31 2025: BS 7 completed
Sat Apr  5 04:16:41 2025: BS 1 completed
Sat Apr  5 04:16:46 2025: BS 2 completed
Sat Apr  5 04:16:51 2025: BS 3 completed
Sat Apr  5 04:16:56 2025: BS 4 completed
Sat Apr  5 04:17:01 2025: BS 5 completed
Sat Apr  5 04:17:06 2025: BS 6 completed
Sat Apr  5 04:17:11 2025: BS 7 completed
Sat Apr  5 04:17:21 2025: BS 1 completed
Sat Apr  5 04:17:26 2025: BS 2 completed
Sat Apr  5 04:17:31 2025: BS 3 completed
Sat Apr  5 04:17:36 2025: BS 4 completed
Sat Apr  5 04:17:40 2025: BS 5 completed
Sat Apr  5 04:17:45 2025: BS 6 completed
Sat Apr  5 04:17:50 2025: BS 7 completed
Sat Apr  5 04:18:00 2025: BS 1 completed
Sat Apr  5 04:18:05 2025: BS 2 completed
Sat Apr  5 04:18:10 2025: BS 3 completed
Sat Apr  5 04:18:15 2025: BS 4 completed
Sat Apr  5 04:18:20 2025: BS 5 completed
Sat Apr  5 04:18:25 2025: BS 6 completed
Sat Apr  5 04:18:30 2025: BS 7 completed
Sat Apr  5 04:18:40 2025: BS 1 completed
Sat Apr  5 04:18:45 2025: BS 2 completed
Sat Apr  5 04:18:50 2025: BS 3 completed
Sat Apr  5 04:18:55 2025: BS 4 completed
Sat Apr  5 04:19:00 2025: BS 5 completed
Sat Apr  5 04:19:05 2025: BS 6 completed
Sat Apr  5 04:19:10 2025: BS 7 completed
Sat Apr  5 04:19:20 2025: BS 1 completed
Sat Apr  5 04:19:25 2025: BS 2 completed
Sat Apr  5 04:19:30 2025: BS 3 completed
Sat Apr  5 04:19:34 2025: BS 4 completed
Sat Apr  5 04:19:39 2025: BS 5 completed
Sat Apr  5 04:19:44 2025: BS 6 completed
Sat Apr  5 04:19:49 2025: BS 7 completed
Sat Apr  5 04:19:59 2025: BS 1 completed
Sat Apr  5 04:20:04 2025: BS 2 completed
Sat Apr  5 04:20:09 2025: BS 3 completed
Sat Apr  5 04:20:14 2025: BS 4 completed
Sat Apr  5 04:20:19 2025: BS 5 completed
Sat Apr  5 04:20:24 2025: BS 6 completed
Sat Apr  5 04:20:29 2025: BS 7 completed
Sat Apr  5 04:20:39 2025: BS 1 completed
Sat Apr  5 04:20:44 2025: BS 2 completed
Sat Apr  5 04:20:49 2025: BS 3 completed
Sat Apr  5 04:20:54 2025: BS 4 completed
Sat Apr  5 04:20:59 2025: BS 5 completed
Sat Apr  5 04:21:04 2025: BS 6 completed
Sat Apr  5 04:21:09 2025: BS 7 completed
Sat Apr  5 04:21:19 2025: BS 1 completed
Sat Apr  5 04:21:24 2025: BS 2 completed
Sat Apr  5 04:21:29 2025: BS 3 completed
Sat Apr  5 04:21:33 2025: BS 4 completed
Sat Apr  5 04:21:38 2025: BS 5 completed
Sat Apr  5 04:21:43 2025: BS 6 completed
Sat Apr  5 04:21:48 2025: BS 7 completed
Sat Apr  5 04:21:58 2025: BS 1 completed
Sat Apr  5 04:22:03 2025: BS 2 completed
Sat Apr  5 04:22:08 2025: BS 3 completed
Sat Apr  5 04:22:13 2025: BS 4 completed
Sat Apr  5 04:22:18 2025: BS 5 completed
Sat Apr  5 04:22:23 2025: BS 6 completed
Sat Apr  5 04:22:28 2025: BS 7 completed
Sat Apr  5 04:22:38 2025: BS 1 completed
Sat Apr  5 04:22:43 2025: BS 2 completed
Sat Apr  5 04:22:48 2025: BS 3 completed
Sat Apr  5 04:22:53 2025: BS 4 completed
Sat Apr  5 04:22:58 2025: BS 5 completed
Sat Apr  5 04:23:03 2025: BS 6 completed
Sat Apr  5 04:23:08 2025: BS 7 completed
Sat Apr  5 04:23:18 2025: BS 1 completed
Sat Apr  5 04:23:23 2025: BS 2 completed
Sat Apr  5 04:23:28 2025: BS 3 completed
Sat Apr  5 04:23:32 2025: BS 4 completed
Sat Apr  5 04:23:37 2025: BS 5 completed
Sat Apr  5 04:23:42 2025: BS 6 completed
Sat Apr  5 04:23:47 2025: BS 7 completed
Sat Apr  5 04:23:57 2025: BS 1 completed
Sat Apr  5 04:24:02 2025: BS 2 completed
Sat Apr  5 04:24:07 2025: BS 3 completed
Sat Apr  5 04:24:12 2025: BS 4 completed
Sat Apr  5 04:24:17 2025: BS 5 completed
Sat Apr  5 04:24:22 2025: BS 6 completed
Sat Apr  5 04:24:27 2025: BS 7 completed
Sat Apr  5 04:24:37 2025: BS 1 completed
Sat Apr  5 04:24:42 2025: BS 2 completed
Sat Apr  5 04:24:47 2025: BS 3 completed
Sat Apr  5 04:24:52 2025: BS 4 completed
Sat Apr  5 04:24:57 2025: BS 5 completed
Sat Apr  5 04:25:02 2025: BS 6 completed
Sat Apr  5 04:25:07 2025: BS 7 completed
Sat Apr  5 04:25:17 2025: BS 1 completed
Sat Apr  5 04:25:22 2025: BS 2 completed
Sat Apr  5 04:25:27 2025: BS 3 completed
Sat Apr  5 04:25:31 2025: BS 4 completed
Sat Apr  5 04:25:36 2025: BS 5 completed
Sat Apr  5 04:25:41 2025: BS 6 completed
Sat Apr  5 04:25:46 2025: BS 7 completed
Sat Apr  5 04:25:56 2025: BS 1 completed
Sat Apr  5 04:26:01 2025: BS 2 completed
Sat Apr  5 04:26:06 2025: BS 3 completed
Sat Apr  5 04:26:11 2025: BS 4 completed
Sat Apr  5 04:26:16 2025: BS 5 completed
Sat Apr  5 04:26:21 2025: BS 6 completed
Sat Apr  5 04:26:26 2025: BS 7 completed
Sat Apr  5 04:26:36 2025: BS 1 completed
Sat Apr  5 04:26:41 2025: BS 2 completed
Sat Apr  5 04:26:46 2025: BS 3 completed
Sat Apr  5 04:26:51 2025: BS 4 completed
Sat Apr  5 04:26:56 2025: BS 5 completed
Sat Apr  5 04:27:01 2025: BS 6 completed
Sat Apr  5 04:27:06 2025: BS 7 completed
Sat Apr  5 04:27:16 2025: BS 1 completed
Sat Apr  5 04:27:21 2025: BS 2 completed
Sat Apr  5 04:27:26 2025: BS 3 completed
Sat Apr  5 04:27:30 2025: BS 4 completed
Sat Apr  5 04:27:35 2025: BS 5 completed
Sat Apr  5 04:27:40 2025: BS 6 completed
Sat Apr  5 04:27:45 2025: BS 7 completed
Sat Apr  5 04:27:55 2025: BS 1 completed
Sat Apr  5 04:28:00 2025: BS 2 completed
Sat Apr  5 04:28:05 2025: BS 3 completed
Sat Apr  5 04:28:10 2025: BS 4 completed
Sat Apr  5 04:28:15 2025: BS 5 completed
Sat Apr  5 04:28:20 2025: BS 6 completed
Sat Apr  5 04:28:25 2025: BS 7 completed
Sat Apr  5 04:28:35 2025: BS 1 completed
Sat Apr  5 04:28:40 2025: BS 2 completed
Sat Apr  5 04:28:45 2025: BS 3 completed
Sat Apr  5 04:28:50 2025: BS 4 completed
Sat Apr  5 04:28:55 2025: BS 5 completed
Sat Apr  5 04:29:00 2025: BS 6 completed
Sat Apr  5 04:29:05 2025: BS 7 completed
Sat Apr  5 04:29:15 2025: BS 1 completed
Sat Apr  5 04:29:20 2025: BS 2 completed
Sat Apr  5 04:29:25 2025: BS 3 completed
Sat Apr  5 04:29:29 2025: BS 4 completed
Sat Apr  5 04:29:34 2025: BS 5 completed
Sat Apr  5 04:29:39 2025: BS 6 completed
Sat Apr  5 04:29:44 2025: BS 7 completed
Sat Apr  5 04:29:54 2025: BS 1 completed
Sat Apr  5 04:29:59 2025: BS 2 completed
Sat Apr  5 04:30:04 2025: BS 3 completed
Sat Apr  5 04:30:09 2025: BS 4 completed
Sat Apr  5 04:30:14 2025: BS 5 completed
Sat Apr  5 04:30:19 2025: BS 6 completed
Sat Apr  5 04:30:24 2025: BS 7 completed
Sat Apr  5 04:30:34 2025: BS 1 completed
Sat Apr  5 04:30:39 2025: BS 2 completed
Sat Apr  5 04:30:44 2025: BS 3 completed
Sat Apr  5 04:30:49 2025: BS 4 completed
Sat Apr  5 04:30:54 2025: BS 5 completed
Sat Apr  5 04:30:59 2025: BS 6 completed
Sat Apr  5 04:31:04 2025: BS 7 completed
Sat Apr  5 04:31:14 2025: BS 1 completed
Sat Apr  5 04:31:19 2025: BS 2 completed
Sat Apr  5 04:31:24 2025: BS 3 completed
Sat Apr  5 04:31:28 2025: BS 4 completed
Sat Apr  5 04:31:33 2025: BS 5 completed
Sat Apr  5 04:31:38 2025: BS 6 completed
Sat Apr  5 04:31:43 2025: BS 7 completed
Sat Apr  5 04:31:53 2025: BS 1 completed
Sat Apr  5 04:31:58 2025: BS 2 completed
Sat Apr  5 04:32:03 2025: BS 3 completed
Sat Apr  5 04:32:08 2025: BS 4 completed
Sat Apr  5 04:32:13 2025: BS 5 completed
Sat Apr  5 04:32:18 2025: BS 6 completed
Sat Apr  5 04:32:23 2025: BS 7 completed
Sat Apr  5 04:32:33 2025: BS 1 completed
Sat Apr  5 04:32:38 2025: BS 2 completed
Sat Apr  5 04:32:43 2025: BS 3 completed
Sat Apr  5 04:32:48 2025: BS 4 completed
Sat Apr  5 04:32:53 2025: BS 5 completed
Sat Apr  5 04:32:58 2025: BS 6 completed
Sat Apr  5 04:33:03 2025: BS 7 completed
Sat Apr  5 04:33:13 2025: BS 1 completed
Sat Apr  5 04:33:18 2025: BS 2 completed
Sat Apr  5 04:33:23 2025: BS 3 completed
Sat Apr  5 04:33:28 2025: BS 4 completed
Sat Apr  5 04:33:32 2025: BS 5 completed
Sat Apr  5 04:33:37 2025: BS 6 completed
Sat Apr  5 04:33:42 2025: BS 7 completed
Sat Apr  5 04:33:52 2025: BS 1 completed
Sat Apr  5 04:33:57 2025: BS 2 completed
Sat Apr  5 04:34:02 2025: BS 3 completed
Sat Apr  5 04:34:07 2025: BS 4 completed
Sat Apr  5 04:34:12 2025: BS 5 completed
Sat Apr  5 04:34:17 2025: BS 6 completed
Sat Apr  5 04:34:22 2025: BS 7 completed
Sat Apr  5 04:34:32 2025: BS 1 completed
Sat Apr  5 04:34:37 2025: BS 2 completed
Sat Apr  5 04:34:42 2025: BS 3 completed
Sat Apr  5 04:34:47 2025: BS 4 completed
Sat Apr  5 04:34:52 2025: BS 5 completed
Sat Apr  5 04:34:57 2025: BS 6 completed
Sat Apr  5 04:35:02 2025: BS 7 completed
Sat Apr  5 04:35:12 2025: BS 1 completed
Sat Apr  5 04:35:17 2025: BS 2 completed
Sat Apr  5 04:35:22 2025: BS 3 completed
Sat Apr  5 04:35:27 2025: BS 4 completed
Sat Apr  5 04:35:32 2025: BS 5 completed
Sat Apr  5 04:35:36 2025: BS 6 completed
Sat Apr  5 04:35:41 2025: BS 7 completed
Sat Apr  5 04:35:51 2025: BS 1 completed
Sat Apr  5 04:35:56 2025: BS 2 completed
Sat Apr  5 04:36:01 2025: BS 3 completed
Sat Apr  5 04:36:06 2025: BS 4 completed
Sat Apr  5 04:36:11 2025: BS 5 completed
Sat Apr  5 04:36:16 2025: BS 6 completed
Sat Apr  5 04:36:21 2025: BS 7 completed
Sat Apr  5 04:36:31 2025: BS 1 completed
Sat Apr  5 04:36:36 2025: BS 2 completed
Sat Apr  5 04:36:41 2025: BS 3 completed
Sat Apr  5 04:36:46 2025: BS 4 completed
Sat Apr  5 04:36:51 2025: BS 5 completed
Sat Apr  5 04:36:56 2025: BS 6 completed
Sat Apr  5 04:37:01 2025: BS 7 completed
Sat Apr  5 04:37:11 2025: BS 1 completed
Sat Apr  5 04:37:16 2025: BS 2 completed
Sat Apr  5 04:37:21 2025: BS 3 completed
Sat Apr  5 04:37:26 2025: BS 4 completed
Sat Apr  5 04:37:31 2025: BS 5 completed
Sat Apr  5 04:37:35 2025: BS 6 completed
Sat Apr  5 04:37:40 2025: BS 7 completed
Sat Apr  5 04:37:50 2025: BS 1 completed
Sat Apr  5 04:37:55 2025: BS 2 completed
Sat Apr  5 04:38:00 2025: BS 3 completed
Sat Apr  5 04:38:05 2025: BS 4 completed
Sat Apr  5 04:38:10 2025: BS 5 completed
Sat Apr  5 04:38:15 2025: BS 6 completed
Sat Apr  5 04:38:20 2025: BS 7 completed
Sat Apr  5 04:38:30 2025: BS 1 completed
Sat Apr  5 04:38:35 2025: BS 2 completed
Sat Apr  5 04:38:40 2025: BS 3 completed
Sat Apr  5 04:38:45 2025: BS 4 completed
Sat Apr  5 04:38:50 2025: BS 5 completed
Sat Apr  5 04:38:55 2025: BS 6 completed
Sat Apr  5 04:39:00 2025: BS 7 completed
Sat Apr  5 04:39:10 2025: BS 1 completed
Sat Apr  5 04:39:15 2025: BS 2 completed
Sat Apr  5 04:39:20 2025: BS 3 completed
Sat Apr  5 04:39:25 2025: BS 4 completed
Sat Apr  5 04:39:30 2025: BS 5 completed
Sat Apr  5 04:39:35 2025: BS 6 completed
Sat Apr  5 04:39:39 2025: BS 7 completed
Sat Apr  5 04:39:49 2025: BS 1 completed
Sat Apr  5 04:39:54 2025: BS 2 completed
Sat Apr  5 04:39:59 2025: BS 3 completed
Sat Apr  5 04:40:04 2025: BS 4 completed
Sat Apr  5 04:40:09 2025: BS 5 completed
Sat Apr  5 04:40:14 2025: BS 6 completed
Sat Apr  5 04:40:19 2025: BS 7 completed
Sat Apr  5 04:40:29 2025: BS 1 completed
Sat Apr  5 04:40:34 2025: BS 2 completed
Sat Apr  5 04:40:39 2025: BS 3 completed
Sat Apr  5 04:40:44 2025: BS 4 completed
Sat Apr  5 04:40:49 2025: BS 5 completed
Sat Apr  5 04:40:54 2025: BS 6 completed
Sat Apr  5 04:40:59 2025: BS 7 completed
Sat Apr  5 04:41:09 2025: BS 1 completed
Sat Apr  5 04:41:14 2025: BS 2 completed
Sat Apr  5 04:41:19 2025: BS 3 completed
Sat Apr  5 04:41:24 2025: BS 4 completed
Sat Apr  5 04:41:29 2025: BS 5 completed
Sat Apr  5 04:41:34 2025: BS 6 completed
Sat Apr  5 04:41:39 2025: BS 7 completed
Sat Apr  5 04:41:48 2025: BS 1 completed
Sat Apr  5 04:41:53 2025: BS 2 completed
Sat Apr  5 04:41:58 2025: BS 3 completed
Sat Apr  5 04:42:03 2025: BS 4 completed
Sat Apr  5 04:42:08 2025: BS 5 completed
Sat Apr  5 04:42:13 2025: BS 6 completed
Sat Apr  5 04:42:18 2025: BS 7 completed
Sat Apr  5 04:42:28 2025: BS 1 completed
Sat Apr  5 04:42:33 2025: BS 2 completed
Sat Apr  5 04:42:38 2025: BS 3 completed
Sat Apr  5 04:42:43 2025: BS 4 completed
Sat Apr  5 04:42:48 2025: BS 5 completed
Sat Apr  5 04:42:53 2025: BS 6 completed
Sat Apr  5 04:42:58 2025: BS 7 completed
Sat Apr  5 04:43:08 2025: BS 1 completed
Sat Apr  5 04:43:13 2025: BS 2 completed
Sat Apr  5 04:43:18 2025: BS 3 completed
Sat Apr  5 04:43:23 2025: BS 4 completed
Sat Apr  5 04:43:28 2025: BS 5 completed
Sat Apr  5 04:43:33 2025: BS 6 completed
Sat Apr  5 04:43:38 2025: BS 7 completed
Sat Apr  5 04:43:47 2025: BS 1 completed
Sat Apr  5 04:43:52 2025: BS 2 completed
Sat Apr  5 04:43:57 2025: BS 3 completed
Sat Apr  5 04:44:02 2025: BS 4 completed
Sat Apr  5 04:44:07 2025: BS 5 completed
Sat Apr  5 04:44:12 2025: BS 6 completed
Sat Apr  5 04:44:17 2025: BS 7 completed
Sat Apr  5 04:44:27 2025: BS 1 completed
Sat Apr  5 04:44:32 2025: BS 2 completed
Sat Apr  5 04:44:37 2025: BS 3 completed
Sat Apr  5 04:44:42 2025: BS 4 completed
Sat Apr  5 04:44:47 2025: BS 5 completed
Sat Apr  5 04:44:52 2025: BS 6 completed
Sat Apr  5 04:44:57 2025: BS 7 completed
Sat Apr  5 04:45:07 2025: BS 1 completed
Sat Apr  5 04:45:12 2025: BS 2 completed
Sat Apr  5 04:45:17 2025: BS 3 completed
Sat Apr  5 04:45:22 2025: BS 4 completed
Sat Apr  5 04:45:27 2025: BS 5 completed
Sat Apr  5 04:45:32 2025: BS 6 completed
Sat Apr  5 04:45:37 2025: BS 7 completed
Sat Apr  5 04:45:47 2025: BS 1 completed
Sat Apr  5 04:45:51 2025: BS 2 completed
Sat Apr  5 04:45:56 2025: BS 3 completed
Sat Apr  5 04:46:01 2025: BS 4 completed
Sat Apr  5 04:46:06 2025: BS 5 completed
Sat Apr  5 04:46:11 2025: BS 6 completed
Sat Apr  5 04:46:16 2025: BS 7 completed
Sat Apr  5 04:46:26 2025: BS 1 completed
Sat Apr  5 04:46:31 2025: BS 2 completed
Sat Apr  5 04:46:36 2025: BS 3 completed
Sat Apr  5 04:46:41 2025: BS 4 completed
Sat Apr  5 04:46:46 2025: BS 5 completed
Sat Apr  5 04:46:51 2025: BS 6 completed
Sat Apr  5 04:46:56 2025: BS 7 completed
Sat Apr  5 04:47:06 2025: BS 1 completed
Sat Apr  5 04:47:11 2025: BS 2 completed
Sat Apr  5 04:47:16 2025: BS 3 completed
Sat Apr  5 04:47:21 2025: BS 4 completed
Sat Apr  5 04:47:26 2025: BS 5 completed
Sat Apr  5 04:47:31 2025: BS 6 completed
Sat Apr  5 04:47:36 2025: BS 7 completed
Sat Apr  5 04:47:46 2025: BS 1 completed
Sat Apr  5 04:47:51 2025: BS 2 completed
Sat Apr  5 04:47:56 2025: BS 3 completed
Sat Apr  5 04:48:00 2025: BS 4 completed
Sat Apr  5 04:48:05 2025: BS 5 completed
Sat Apr  5 04:48:10 2025: BS 6 completed
Sat Apr  5 04:48:15 2025: BS 7 completed
Sat Apr  5 04:48:25 2025: BS 1 completed
Sat Apr  5 04:48:30 2025: BS 2 completed
Sat Apr  5 04:48:35 2025: BS 3 completed
Sat Apr  5 04:48:40 2025: BS 4 completed
Sat Apr  5 04:48:45 2025: BS 5 completed
Sat Apr  5 04:48:50 2025: BS 6 completed
Sat Apr  5 04:48:55 2025: BS 7 completed
Sat Apr  5 04:49:05 2025: BS 1 completed
Sat Apr  5 04:49:10 2025: BS 2 completed
Sat Apr  5 04:49:15 2025: BS 3 completed
Sat Apr  5 04:49:20 2025: BS 4 completed
Sat Apr  5 04:49:25 2025: BS 5 completed
Sat Apr  5 04:49:30 2025: BS 6 completed
Sat Apr  5 04:49:35 2025: BS 7 completed
Sat Apr  5 04:49:45 2025: BS 1 completed
Sat Apr  5 04:49:50 2025: BS 2 completed
Sat Apr  5 04:49:55 2025: BS 3 completed
Sat Apr  5 04:50:00 2025: BS 4 completed
Sat Apr  5 04:50:04 2025: BS 5 completed
Sat Apr  5 04:50:09 2025: BS 6 completed
Sat Apr  5 04:50:14 2025: BS 7 completed
Sat Apr  5 04:50:24 2025: BS 1 completed
Sat Apr  5 04:50:29 2025: BS 2 completed
Sat Apr  5 04:50:34 2025: BS 3 completed
Sat Apr  5 04:50:39 2025: BS 4 completed
Sat Apr  5 04:50:44 2025: BS 5 completed
Sat Apr  5 04:50:49 2025: BS 6 completed
Sat Apr  5 04:50:54 2025: BS 7 completed
Sat Apr  5 04:51:04 2025: BS 1 completed
Sat Apr  5 04:51:09 2025: BS 2 completed
Sat Apr  5 04:51:14 2025: BS 3 completed
Sat Apr  5 04:51:19 2025: BS 4 completed
Sat Apr  5 04:51:24 2025: BS 5 completed
Sat Apr  5 04:51:29 2025: BS 6 completed
Sat Apr  5 04:51:34 2025: BS 7 completed
Sat Apr  5 04:51:44 2025: BS 1 completed
Sat Apr  5 04:51:49 2025: BS 2 completed
Sat Apr  5 04:51:54 2025: BS 3 completed
Sat Apr  5 04:51:59 2025: BS 4 completed
Sat Apr  5 04:52:04 2025: BS 5 completed
Sat Apr  5 04:52:09 2025: BS 6 completed
Sat Apr  5 04:52:13 2025: BS 7 completed
Sat Apr  5 04:52:23 2025: BS 1 completed
Sat Apr  5 04:52:28 2025: BS 2 completed
Sat Apr  5 04:52:33 2025: BS 3 completed
Sat Apr  5 04:52:38 2025: BS 4 completed
Sat Apr  5 04:52:43 2025: BS 5 completed
Sat Apr  5 04:52:48 2025: BS 6 completed
Sat Apr  5 04:52:53 2025: BS 7 completed
Sat Apr  5 04:53:03 2025: BS 1 completed
Sat Apr  5 04:53:08 2025: BS 2 completed
Sat Apr  5 04:53:13 2025: BS 3 completed
Sat Apr  5 04:53:18 2025: BS 4 completed
Sat Apr  5 04:53:23 2025: BS 5 completed
Sat Apr  5 04:53:28 2025: BS 6 completed
Sat Apr  5 04:53:33 2025: BS 7 completed
Sat Apr  5 04:53:43 2025: BS 1 completed
Sat Apr  5 04:53:48 2025: BS 2 completed
Sat Apr  5 04:53:53 2025: BS 3 completed
Sat Apr  5 04:53:58 2025: BS 4 completed
Sat Apr  5 04:54:03 2025: BS 5 completed
Sat Apr  5 04:54:08 2025: BS 6 completed
Sat Apr  5 04:54:13 2025: BS 7 completed
Sat Apr  5 04:54:22 2025: BS 1 completed
Sat Apr  5 04:54:27 2025: BS 2 completed
Sat Apr  5 04:54:32 2025: BS 3 completed
Sat Apr  5 04:54:37 2025: BS 4 completed
Sat Apr  5 04:54:42 2025: BS 5 completed
Sat Apr  5 04:54:47 2025: BS 6 completed
Sat Apr  5 04:54:52 2025: BS 7 completed
Sat Apr  5 04:55:02 2025: BS 1 completed
Sat Apr  5 04:55:07 2025: BS 2 completed
Sat Apr  5 04:55:12 2025: BS 3 completed
Sat Apr  5 04:55:17 2025: BS 4 completed
Sat Apr  5 04:55:22 2025: BS 5 completed
Sat Apr  5 04:55:27 2025: BS 6 completed
Sat Apr  5 04:55:32 2025: BS 7 completed
Sat Apr  5 04:55:42 2025: BS 1 completed
Sat Apr  5 04:55:47 2025: BS 2 completed
Sat Apr  5 04:55:52 2025: BS 3 completed
Sat Apr  5 04:55:57 2025: BS 4 completed
Sat Apr  5 04:56:02 2025: BS 5 completed
Sat Apr  5 04:56:07 2025: BS 6 completed
Sat Apr  5 04:56:12 2025: BS 7 completed
Sat Apr  5 04:56:22 2025: BS 1 completed
Sat Apr  5 04:56:26 2025: BS 2 completed
Sat Apr  5 04:56:31 2025: BS 3 completed
Sat Apr  5 04:56:36 2025: BS 4 completed
Sat Apr  5 04:56:41 2025: BS 5 completed
Sat Apr  5 04:56:46 2025: BS 6 completed
Sat Apr  5 04:56:51 2025: BS 7 completed
Sat Apr  5 04:57:01 2025: BS 1 completed
Sat Apr  5 04:57:06 2025: BS 2 completed
Sat Apr  5 04:57:11 2025: BS 3 completed
Sat Apr  5 04:57:16 2025: BS 4 completed
Sat Apr  5 04:57:21 2025: BS 5 completed
Sat Apr  5 04:57:26 2025: BS 6 completed
Sat Apr  5 04:57:31 2025: BS 7 completed
Sat Apr  5 04:57:41 2025: BS 1 completed
Sat Apr  5 04:57:46 2025: BS 2 completed
Sat Apr  5 04:57:51 2025: BS 3 completed
Sat Apr  5 04:57:56 2025: BS 4 completed
Sat Apr  5 04:58:01 2025: BS 5 completed
Sat Apr  5 04:58:06 2025: BS 6 completed
Sat Apr  5 04:58:11 2025: BS 7 completed
Sat Apr  5 04:58:21 2025: BS 1 completed
Sat Apr  5 04:58:26 2025: BS 2 completed
Sat Apr  5 04:58:31 2025: BS 3 completed
Sat Apr  5 04:58:35 2025: BS 4 completed
Sat Apr  5 04:58:40 2025: BS 5 completed
Sat Apr  5 04:58:45 2025: BS 6 completed
Sat Apr  5 04:58:50 2025: BS 7 completed
Sat Apr  5 04:59:00 2025: BS 1 completed
Sat Apr  5 04:59:05 2025: BS 2 completed
Sat Apr  5 04:59:10 2025: BS 3 completed
Sat Apr  5 04:59:15 2025: BS 4 completed
Sat Apr  5 04:59:20 2025: BS 5 completed
Sat Apr  5 04:59:25 2025: BS 6 completed
Sat Apr  5 04:59:30 2025: BS 7 completed
Sat Apr  5 04:59:40 2025: BS 1 completed
Sat Apr  5 04:59:45 2025: BS 2 completed
Sat Apr  5 04:59:50 2025: BS 3 completed
Sat Apr  5 04:59:55 2025: BS 4 completed
Sat Apr  5 05:00:00 2025: BS 5 completed
Sat Apr  5 05:00:05 2025: BS 6 completed
Sat Apr  5 05:00:10 2025: BS 7 completed
Sat Apr  5 05:00:20 2025: BS 1 completed
Sat Apr  5 05:00:25 2025: BS 2 completed
Sat Apr  5 05:00:30 2025: BS 3 completed
Sat Apr  5 05:00:35 2025: BS 4 completed
Sat Apr  5 05:00:40 2025: BS 5 completed
Sat Apr  5 05:00:45 2025: BS 6 completed
Sat Apr  5 05:00:49 2025: BS 7 completed
Sat Apr  5 05:00:59 2025: BS 1 completed
Sat Apr  5 05:01:04 2025: BS 2 completed
Sat Apr  5 05:01:09 2025: BS 3 completed
Sat Apr  5 05:01:14 2025: BS 4 completed
Sat Apr  5 05:01:19 2025: BS 5 completed
Sat Apr  5 05:01:24 2025: BS 6 completed
Sat Apr  5 05:01:29 2025: BS 7 completed
Sat Apr  5 05:01:39 2025: BS 1 completed
Sat Apr  5 05:01:44 2025: BS 2 completed
Sat Apr  5 05:01:49 2025: BS 3 completed
Sat Apr  5 05:01:54 2025: BS 4 completed
Sat Apr  5 05:01:59 2025: BS 5 completed
Sat Apr  5 05:02:04 2025: BS 6 completed
Sat Apr  5 05:02:09 2025: BS 7 completed
Sat Apr  5 05:02:19 2025: BS 1 completed
Sat Apr  5 05:02:24 2025: BS 2 completed
Sat Apr  5 05:02:29 2025: BS 3 completed
Sat Apr  5 05:02:34 2025: BS 4 completed
Sat Apr  5 05:02:39 2025: BS 5 completed
Sat Apr  5 05:02:44 2025: BS 6 completed
Sat Apr  5 05:02:49 2025: BS 7 completed
Sat Apr  5 05:02:58 2025: BS 1 completed
Sat Apr  5 05:03:03 2025: BS 2 completed
Sat Apr  5 05:03:08 2025: BS 3 completed
Sat Apr  5 05:03:13 2025: BS 4 completed
Sat Apr  5 05:03:18 2025: BS 5 completed
Sat Apr  5 05:03:23 2025: BS 6 completed
Sat Apr  5 05:03:28 2025: BS 7 completed
Sat Apr  5 05:03:38 2025: BS 1 completed
Sat Apr  5 05:03:43 2025: BS 2 completed
Sat Apr  5 05:03:48 2025: BS 3 completed
Sat Apr  5 05:03:53 2025: BS 4 completed
Sat Apr  5 05:03:58 2025: BS 5 completed
Sat Apr  5 05:04:03 2025: BS 6 completed
Sat Apr  5 05:04:08 2025: BS 7 completed
Sat Apr  5 05:04:18 2025: BS 1 completed
Sat Apr  5 05:04:23 2025: BS 2 completed
Sat Apr  5 05:04:28 2025: BS 3 completed
Sat Apr  5 05:04:33 2025: BS 4 completed
Sat Apr  5 05:04:38 2025: BS 5 completed
Sat Apr  5 05:04:43 2025: BS 6 completed
Sat Apr  5 05:04:48 2025: BS 7 completed
Sat Apr  5 05:04:58 2025: BS 1 completed
Sat Apr  5 05:05:03 2025: BS 2 completed
Sat Apr  5 05:05:07 2025: BS 3 completed
Sat Apr  5 05:05:12 2025: BS 4 completed
Sat Apr  5 05:05:17 2025: BS 5 completed
Sat Apr  5 05:05:22 2025: BS 6 completed
Sat Apr  5 05:05:27 2025: BS 7 completed
Sat Apr  5 05:05:37 2025: BS 1 completed
Sat Apr  5 05:05:42 2025: BS 2 completed
Sat Apr  5 05:05:47 2025: BS 3 completed
Sat Apr  5 05:05:52 2025: BS 4 completed
Sat Apr  5 05:05:57 2025: BS 5 completed
Sat Apr  5 05:06:02 2025: BS 6 completed
Sat Apr  5 05:06:07 2025: BS 7 completed
Sat Apr  5 05:06:17 2025: BS 1 completed
Sat Apr  5 05:06:22 2025: BS 2 completed
Sat Apr  5 05:06:27 2025: BS 3 completed
Sat Apr  5 05:06:32 2025: BS 4 completed
Sat Apr  5 05:06:37 2025: BS 5 completed
Sat Apr  5 05:06:42 2025: BS 6 completed
Sat Apr  5 05:06:47 2025: BS 7 completed
Sat Apr  5 05:06:57 2025: BS 1 completed
Sat Apr  5 05:07:02 2025: BS 2 completed
Sat Apr  5 05:07:07 2025: BS 3 completed
Sat Apr  5 05:07:12 2025: BS 4 completed
Sat Apr  5 05:07:17 2025: BS 5 completed
Sat Apr  5 05:07:21 2025: BS 6 completed
Sat Apr  5 05:07:26 2025: BS 7 completed
Sat Apr  5 05:07:36 2025: BS 1 completed
Sat Apr  5 05:07:41 2025: BS 2 completed
Sat Apr  5 05:07:46 2025: BS 3 completed
Sat Apr  5 05:07:51 2025: BS 4 completed
Sat Apr  5 05:07:56 2025: BS 5 completed
Sat Apr  5 05:08:01 2025: BS 6 completed
Sat Apr  5 05:08:06 2025: BS 7 completed
Sat Apr  5 05:08:16 2025: BS 1 completed
Sat Apr  5 05:08:21 2025: BS 2 completed
Sat Apr  5 05:08:26 2025: BS 3 completed
Sat Apr  5 05:08:31 2025: BS 4 completed
Sat Apr  5 05:08:36 2025: BS 5 completed
Sat Apr  5 05:08:41 2025: BS 6 completed
Sat Apr  5 05:08:46 2025: BS 7 completed
Sat Apr  5 05:08:56 2025: BS 1 completed
Sat Apr  5 05:09:01 2025: BS 2 completed
Sat Apr  5 05:09:06 2025: BS 3 completed
Sat Apr  5 05:09:11 2025: BS 4 completed
Sat Apr  5 05:09:16 2025: BS 5 completed
Sat Apr  5 05:09:21 2025: BS 6 completed
Sat Apr  5 05:09:26 2025: BS 7 completed
Sat Apr  5 05:09:35 2025: BS 1 completed
Sat Apr  5 05:09:40 2025: BS 2 completed
Sat Apr  5 05:09:45 2025: BS 3 completed
Sat Apr  5 05:09:50 2025: BS 4 completed
Sat Apr  5 05:09:55 2025: BS 5 completed
Sat Apr  5 05:10:00 2025: BS 6 completed
Sat Apr  5 05:10:05 2025: BS 7 completed
Sat Apr  5 05:10:15 2025: BS 1 completed
Sat Apr  5 05:10:20 2025: BS 2 completed
Sat Apr  5 05:10:25 2025: BS 3 completed
Sat Apr  5 05:10:30 2025: BS 4 completed
Sat Apr  5 05:10:35 2025: BS 5 completed
Sat Apr  5 05:10:40 2025: BS 6 completed
Sat Apr  5 05:10:45 2025: BS 7 completed
Sat Apr  5 05:10:55 2025: BS 1 completed
Sat Apr  5 05:11:00 2025: BS 2 completed
Sat Apr  5 05:11:05 2025: BS 3 completed
Sat Apr  5 05:11:10 2025: BS 4 completed
Sat Apr  5 05:11:15 2025: BS 5 completed
Sat Apr  5 05:11:20 2025: BS 6 completed
Sat Apr  5 05:11:25 2025: BS 7 completed
Sat Apr  5 05:11:35 2025: BS 1 completed
Sat Apr  5 05:11:40 2025: BS 2 completed
Sat Apr  5 05:11:45 2025: BS 3 completed
Sat Apr  5 05:11:49 2025: BS 4 completed
Sat Apr  5 05:11:54 2025: BS 5 completed
Sat Apr  5 05:11:59 2025: BS 6 completed
Sat Apr  5 05:12:04 2025: BS 7 completed
Sat Apr  5 05:12:14 2025: BS 1 completed
Sat Apr  5 05:12:19 2025: BS 2 completed
Sat Apr  5 05:12:24 2025: BS 3 completed
Sat Apr  5 05:12:29 2025: BS 4 completed
Sat Apr  5 05:12:34 2025: BS 5 completed
Sat Apr  5 05:12:39 2025: BS 6 completed
Sat Apr  5 05:12:44 2025: BS 7 completed
Sat Apr  5 05:12:54 2025: BS 1 completed
Sat Apr  5 05:12:59 2025: BS 2 completed
Sat Apr  5 05:13:04 2025: BS 3 completed
Sat Apr  5 05:13:09 2025: BS 4 completed
Sat Apr  5 05:13:14 2025: BS 5 completed
Sat Apr  5 05:13:19 2025: BS 6 completed
Sat Apr  5 05:13:24 2025: BS 7 completed
Sat Apr  5 05:13:34 2025: BS 1 completed
Sat Apr  5 05:13:39 2025: BS 2 completed
Sat Apr  5 05:13:44 2025: BS 3 completed
Sat Apr  5 05:13:49 2025: BS 4 completed
Sat Apr  5 05:13:54 2025: BS 5 completed
Sat Apr  5 05:13:59 2025: BS 6 completed
Sat Apr  5 05:14:03 2025: BS 7 completed
Sat Apr  5 05:14:13 2025: BS 1 completed
Sat Apr  5 05:14:18 2025: BS 2 completed
Sat Apr  5 05:14:23 2025: BS 3 completed
Sat Apr  5 05:14:28 2025: BS 4 completed
Sat Apr  5 05:14:33 2025: BS 5 completed
Sat Apr  5 05:14:38 2025: BS 6 completed
Sat Apr  5 05:14:43 2025: BS 7 completed
Sat Apr  5 05:14:53 2025: BS 1 completed
Sat Apr  5 05:14:58 2025: BS 2 completed
Sat Apr  5 05:15:03 2025: BS 3 completed
Sat Apr  5 05:15:08 2025: BS 4 completed
Sat Apr  5 05:15:13 2025: BS 5 completed
Sat Apr  5 05:15:18 2025: BS 6 completed
Sat Apr  5 05:15:23 2025: BS 7 completed
Sat Apr  5 05:15:33 2025: BS 1 completed
Sat Apr  5 05:15:38 2025: BS 2 completed
Sat Apr  5 05:15:43 2025: BS 3 completed
Sat Apr  5 05:15:48 2025: BS 4 completed
Sat Apr  5 05:15:53 2025: BS 5 completed
Sat Apr  5 05:15:58 2025: BS 6 completed
Sat Apr  5 05:16:03 2025: BS 7 completed
Sat Apr  5 05:16:13 2025: BS 1 completed
Sat Apr  5 05:16:17 2025: BS 2 completed
Sat Apr  5 05:16:22 2025: BS 3 completed
Sat Apr  5 05:16:27 2025: BS 4 completed
Sat Apr  5 05:16:32 2025: BS 5 completed
Sat Apr  5 05:16:37 2025: BS 6 completed
Sat Apr  5 05:16:42 2025: BS 7 completed
Sat Apr  5 05:16:52 2025: BS 1 completed
Sat Apr  5 05:16:57 2025: BS 2 completed
Sat Apr  5 05:17:02 2025: BS 3 completed
Sat Apr  5 05:17:07 2025: BS 4 completed
Sat Apr  5 05:17:12 2025: BS 5 completed
Sat Apr  5 05:17:17 2025: BS 6 completed
Sat Apr  5 05:17:22 2025: BS 7 completed
Sat Apr  5 05:17:32 2025: BS 1 completed
Sat Apr  5 05:17:37 2025: BS 2 completed
Sat Apr  5 05:17:42 2025: BS 3 completed
Sat Apr  5 05:17:47 2025: BS 4 completed
Sat Apr  5 05:17:52 2025: BS 5 completed
Sat Apr  5 05:17:57 2025: BS 6 completed
Sat Apr  5 05:18:02 2025: BS 7 completed
Sat Apr  5 05:18:12 2025: BS 1 completed
Sat Apr  5 05:18:17 2025: BS 2 completed
Sat Apr  5 05:18:22 2025: BS 3 completed
Sat Apr  5 05:18:27 2025: BS 4 completed
Sat Apr  5 05:18:32 2025: BS 5 completed
Sat Apr  5 05:18:36 2025: BS 6 completed
Sat Apr  5 05:18:41 2025: BS 7 completed
Sat Apr  5 05:18:51 2025: BS 1 completed
Sat Apr  5 05:18:56 2025: BS 2 completed
Sat Apr  5 05:19:01 2025: BS 3 completed
Sat Apr  5 05:19:06 2025: BS 4 completed
Sat Apr  5 05:19:11 2025: BS 5 completed
Sat Apr  5 05:19:16 2025: BS 6 completed
Sat Apr  5 05:19:21 2025: BS 7 completed
Sat Apr  5 05:19:31 2025: BS 1 completed
Sat Apr  5 05:19:36 2025: BS 2 completed
Sat Apr  5 05:19:41 2025: BS 3 completed
Sat Apr  5 05:19:46 2025: BS 4 completed
Sat Apr  5 05:19:51 2025: BS 5 completed
Sat Apr  5 05:19:56 2025: BS 6 completed
Sat Apr  5 05:20:01 2025: BS 7 completed
Sat Apr  5 05:20:11 2025: BS 1 completed
Sat Apr  5 05:20:16 2025: BS 2 completed
Sat Apr  5 05:20:21 2025: BS 3 completed
Sat Apr  5 05:20:26 2025: BS 4 completed
Sat Apr  5 05:20:31 2025: BS 5 completed
Sat Apr  5 05:20:36 2025: BS 6 completed
Sat Apr  5 05:20:41 2025: BS 7 completed
Sat Apr  5 05:20:51 2025: BS 1 completed
Sat Apr  5 05:20:55 2025: BS 2 completed
Sat Apr  5 05:21:00 2025: BS 3 completed
Sat Apr  5 05:21:05 2025: BS 4 completed
Sat Apr  5 05:21:10 2025: BS 5 completed
Sat Apr  5 05:21:15 2025: BS 6 completed
Sat Apr  5 05:21:20 2025: BS 7 completed
Sat Apr  5 05:21:30 2025: BS 1 completed
Sat Apr  5 05:21:35 2025: BS 2 completed
Sat Apr  5 05:21:40 2025: BS 3 completed
Sat Apr  5 05:21:45 2025: BS 4 completed
Sat Apr  5 05:21:50 2025: BS 5 completed
Sat Apr  5 05:21:55 2025: BS 6 completed
Sat Apr  5 05:22:00 2025: BS 7 completed
Sat Apr  5 05:22:10 2025: BS 1 completed
Sat Apr  5 05:22:15 2025: BS 2 completed
Sat Apr  5 05:22:20 2025: BS 3 completed
Sat Apr  5 05:22:25 2025: BS 4 completed
Sat Apr  5 05:22:30 2025: BS 5 completed
Sat Apr  5 05:22:35 2025: BS 6 completed
Sat Apr  5 05:22:40 2025: BS 7 completed
Sat Apr  5 05:22:50 2025: BS 1 completed
Sat Apr  5 05:22:55 2025: BS 2 completed
Sat Apr  5 05:23:00 2025: BS 3 completed
Sat Apr  5 05:23:05 2025: BS 4 completed
Sat Apr  5 05:23:09 2025: BS 5 completed
Sat Apr  5 05:23:14 2025: BS 6 completed
Sat Apr  5 05:23:19 2025: BS 7 completed
Sat Apr  5 05:23:29 2025: BS 1 completed
Sat Apr  5 05:23:34 2025: BS 2 completed
Sat Apr  5 05:23:39 2025: BS 3 completed
Sat Apr  5 05:23:44 2025: BS 4 completed
Sat Apr  5 05:23:49 2025: BS 5 completed
Sat Apr  5 05:23:54 2025: BS 6 completed
Sat Apr  5 05:23:59 2025: BS 7 completed
Sat Apr  5 05:24:09 2025: BS 1 completed
Sat Apr  5 05:24:14 2025: BS 2 completed
Sat Apr  5 05:24:19 2025: BS 3 completed
Sat Apr  5 05:24:24 2025: BS 4 completed
Sat Apr  5 05:24:29 2025: BS 5 completed
Sat Apr  5 05:24:34 2025: BS 6 completed
Sat Apr  5 05:24:39 2025: BS 7 completed
Sat Apr  5 05:24:49 2025: BS 1 completed
Sat Apr  5 05:24:54 2025: BS 2 completed
Sat Apr  5 05:24:59 2025: BS 3 completed
Sat Apr  5 05:25:04 2025: BS 4 completed
Sat Apr  5 05:25:09 2025: BS 5 completed
Sat Apr  5 05:25:14 2025: BS 6 completed
Sat Apr  5 05:25:19 2025: BS 7 completed
Sat Apr  5 05:25:28 2025: BS 1 completed
Sat Apr  5 05:25:33 2025: BS 2 completed
Sat Apr  5 05:25:38 2025: BS 3 completed
Sat Apr  5 05:25:43 2025: BS 4 completed
Sat Apr  5 05:25:48 2025: BS 5 completed
Sat Apr  5 05:25:53 2025: BS 6 completed
Sat Apr  5 05:25:58 2025: BS 7 completed
Sat Apr  5 05:26:08 2025: BS 1 completed
Sat Apr  5 05:26:13 2025: BS 2 completed
Sat Apr  5 05:26:18 2025: BS 3 completed
Sat Apr  5 05:26:23 2025: BS 4 completed
Sat Apr  5 05:26:28 2025: BS 5 completed
Sat Apr  5 05:26:33 2025: BS 6 completed
Sat Apr  5 05:26:38 2025: BS 7 completed
Sat Apr  5 05:26:48 2025: BS 1 completed
Sat Apr  5 05:26:53 2025: BS 2 completed
Sat Apr  5 05:26:58 2025: BS 3 completed
Sat Apr  5 05:27:03 2025: BS 4 completed
Sat Apr  5 05:27:08 2025: BS 5 completed
Sat Apr  5 05:27:13 2025: BS 6 completed
Sat Apr  5 05:27:18 2025: BS 7 completed
Sat Apr  5 05:27:28 2025: BS 1 completed
Sat Apr  5 05:27:33 2025: BS 2 completed
Sat Apr  5 05:27:38 2025: BS 3 completed
Sat Apr  5 05:27:43 2025: BS 4 completed
Sat Apr  5 05:27:48 2025: BS 5 completed
Sat Apr  5 05:27:52 2025: BS 6 completed
Sat Apr  5 05:27:57 2025: BS 7 completed
Sat Apr  5 05:28:07 2025: BS 1 completed
Sat Apr  5 05:28:12 2025: BS 2 completed
Sat Apr  5 05:28:17 2025: BS 3 completed
Sat Apr  5 05:28:22 2025: BS 4 completed
Sat Apr  5 05:28:27 2025: BS 5 completed
Sat Apr  5 05:28:32 2025: BS 6 completed
Sat Apr  5 05:28:37 2025: BS 7 completed
Sat Apr  5 05:28:47 2025: BS 1 completed
Sat Apr  5 05:28:52 2025: BS 2 completed
Sat Apr  5 05:28:57 2025: BS 3 completed
Sat Apr  5 05:29:02 2025: BS 4 completed
Sat Apr  5 05:29:07 2025: BS 5 completed
Sat Apr  5 05:29:12 2025: BS 6 completed
Sat Apr  5 05:29:17 2025: BS 7 completed
Sat Apr  5 05:29:27 2025: BS 1 completed
Sat Apr  5 05:29:32 2025: BS 2 completed
Sat Apr  5 05:29:37 2025: BS 3 completed
Sat Apr  5 05:29:42 2025: BS 4 completed
Sat Apr  5 05:29:47 2025: BS 5 completed
Sat Apr  5 05:29:52 2025: BS 6 completed
Sat Apr  5 05:29:57 2025: BS 7 completed
Sat Apr  5 05:30:07 2025: BS 1 completed
Sat Apr  5 05:30:11 2025: BS 2 completed
Sat Apr  5 05:30:16 2025: BS 3 completed
Sat Apr  5 05:30:21 2025: BS 4 completed
Sat Apr  5 05:30:26 2025: BS 5 completed
Sat Apr  5 05:30:31 2025: BS 6 completed
Sat Apr  5 05:30:36 2025: BS 7 completed
Sat Apr  5 05:30:46 2025: BS 1 completed
Sat Apr  5 05:30:51 2025: BS 2 completed
Sat Apr  5 05:30:56 2025: BS 3 completed
Sat Apr  5 05:31:01 2025: BS 4 completed
Sat Apr  5 05:31:06 2025: BS 5 completed
Sat Apr  5 05:31:11 2025: BS 6 completed
Sat Apr  5 05:31:16 2025: BS 7 completed
Sat Apr  5 05:31:26 2025: BS 1 completed
Sat Apr  5 05:31:31 2025: BS 2 completed
Sat Apr  5 05:31:36 2025: BS 3 completed
Sat Apr  5 05:31:41 2025: BS 4 completed
Sat Apr  5 05:31:46 2025: BS 5 completed
Sat Apr  5 05:31:51 2025: BS 6 completed
Sat Apr  5 05:31:56 2025: BS 7 completed
Sat Apr  5 05:32:06 2025: BS 1 completed
Sat Apr  5 05:32:11 2025: BS 2 completed
Sat Apr  5 05:32:16 2025: BS 3 completed
Sat Apr  5 05:32:21 2025: BS 4 completed
Sat Apr  5 05:32:26 2025: BS 5 completed
Sat Apr  5 05:32:30 2025: BS 6 completed
Sat Apr  5 05:32:35 2025: BS 7 completed
Sat Apr  5 05:32:45 2025: BS 1 completed
Sat Apr  5 05:32:50 2025: BS 2 completed
Sat Apr  5 05:32:55 2025: BS 3 completed
Sat Apr  5 05:33:00 2025: BS 4 completed
Sat Apr  5 05:33:05 2025: BS 5 completed
Sat Apr  5 05:33:10 2025: BS 6 completed
Sat Apr  5 05:33:15 2025: BS 7 completed
Sat Apr  5 05:33:25 2025: BS 1 completed
Sat Apr  5 05:33:30 2025: BS 2 completed
Sat Apr  5 05:33:35 2025: BS 3 completed
Sat Apr  5 05:33:40 2025: BS 4 completed
Sat Apr  5 05:33:45 2025: BS 5 completed
Sat Apr  5 05:33:50 2025: BS 6 completed
Sat Apr  5 05:33:55 2025: BS 7 completed
Sat Apr  5 05:34:05 2025: BS 1 completed
Sat Apr  5 05:34:10 2025: BS 2 completed
Sat Apr  5 05:34:15 2025: BS 3 completed
Sat Apr  5 05:34:20 2025: BS 4 completed
Sat Apr  5 05:34:25 2025: BS 5 completed
Sat Apr  5 05:34:30 2025: BS 6 completed
Sat Apr  5 05:34:35 2025: BS 7 completed
Sat Apr  5 05:34:45 2025: BS 1 completed
Sat Apr  5 05:34:50 2025: BS 2 completed
Sat Apr  5 05:34:54 2025: BS 3 completed
Sat Apr  5 05:34:59 2025: BS 4 completed
Sat Apr  5 05:35:04 2025: BS 5 completed
Sat Apr  5 05:35:09 2025: BS 6 completed
Sat Apr  5 05:35:14 2025: BS 7 completed
Sat Apr  5 05:35:24 2025: BS 1 completed
Sat Apr  5 05:35:29 2025: BS 2 completed
Sat Apr  5 05:35:34 2025: BS 3 completed
Sat Apr  5 05:35:39 2025: BS 4 completed
Sat Apr  5 05:35:44 2025: BS 5 completed
Sat Apr  5 05:35:49 2025: BS 6 completed
Sat Apr  5 05:35:54 2025: BS 7 completed
Sat Apr  5 05:36:04 2025: BS 1 completed
Sat Apr  5 05:36:09 2025: BS 2 completed
Sat Apr  5 05:36:14 2025: BS 3 completed
Sat Apr  5 05:36:19 2025: BS 4 completed
Sat Apr  5 05:36:24 2025: BS 5 completed
Sat Apr  5 05:36:29 2025: BS 6 completed
Sat Apr  5 05:36:34 2025: BS 7 completed
Sat Apr  5 05:36:44 2025: BS 1 completed
Sat Apr  5 05:36:49 2025: BS 2 completed
Sat Apr  5 05:36:54 2025: BS 3 completed
Sat Apr  5 05:36:59 2025: BS 4 completed
Sat Apr  5 05:37:04 2025: BS 5 completed
Sat Apr  5 05:37:09 2025: BS 6 completed
Sat Apr  5 05:37:14 2025: BS 7 completed
Sat Apr  5 05:37:23 2025: BS 1 completed
Sat Apr  5 05:37:28 2025: BS 2 completed
Sat Apr  5 05:37:33 2025: BS 3 completed
Sat Apr  5 05:37:38 2025: BS 4 completed
Sat Apr  5 05:37:43 2025: BS 5 completed
Sat Apr  5 05:37:48 2025: BS 6 completed
Sat Apr  5 05:37:53 2025: BS 7 completed
Sat Apr  5 05:38:03 2025: BS 1 completed
Sat Apr  5 05:38:08 2025: BS 2 completed
Sat Apr  5 05:38:13 2025: BS 3 completed
Sat Apr  5 05:38:18 2025: BS 4 completed
Sat Apr  5 05:38:23 2025: BS 5 completed
Sat Apr  5 05:38:28 2025: BS 6 completed
Sat Apr  5 05:38:33 2025: BS 7 completed
Sat Apr  5 05:38:43 2025: BS 1 completed
Sat Apr  5 05:38:48 2025: BS 2 completed
Sat Apr  5 05:38:53 2025: BS 3 completed
Sat Apr  5 05:38:58 2025: BS 4 completed
Sat Apr  5 05:39:03 2025: BS 5 completed
Sat Apr  5 05:39:08 2025: BS 6 completed
Sat Apr  5 05:39:13 2025: BS 7 completed
Sat Apr  5 05:39:23 2025: BS 1 completed
Sat Apr  5 05:39:28 2025: BS 2 completed
Sat Apr  5 05:39:33 2025: BS 3 completed
Sat Apr  5 05:39:38 2025: BS 4 completed
Sat Apr  5 05:39:42 2025: BS 5 completed
Sat Apr  5 05:39:47 2025: BS 6 completed
Sat Apr  5 05:39:52 2025: BS 7 completed
Sat Apr  5 05:40:02 2025: BS 1 completed
Sat Apr  5 05:40:07 2025: BS 2 completed
Sat Apr  5 05:40:12 2025: BS 3 completed
Sat Apr  5 05:40:17 2025: BS 4 completed
Sat Apr  5 05:40:22 2025: BS 5 completed
Sat Apr  5 05:40:27 2025: BS 6 completed
Sat Apr  5 05:40:32 2025: BS 7 completed
Sat Apr  5 05:40:42 2025: BS 1 completed
Sat Apr  5 05:40:47 2025: BS 2 completed
Sat Apr  5 05:40:52 2025: BS 3 completed
Sat Apr  5 05:40:57 2025: BS 4 completed
Sat Apr  5 05:41:02 2025: BS 5 completed
Sat Apr  5 05:41:07 2025: BS 6 completed
Sat Apr  5 05:41:12 2025: BS 7 completed
Sat Apr  5 05:41:22 2025: BS 1 completed
Sat Apr  5 05:41:27 2025: BS 2 completed
Sat Apr  5 05:41:32 2025: BS 3 completed
Sat Apr  5 05:41:37 2025: BS 4 completed
Sat Apr  5 05:41:42 2025: BS 5 completed
Sat Apr  5 05:41:47 2025: BS 6 completed
Sat Apr  5 05:41:52 2025: BS 7 completed
Sat Apr  5 05:42:02 2025: BS 1 completed
Sat Apr  5 05:42:07 2025: BS 2 completed
Sat Apr  5 05:42:11 2025: BS 3 completed
Sat Apr  5 05:42:16 2025: BS 4 completed
Sat Apr  5 05:42:21 2025: BS 5 completed
Sat Apr  5 05:42:26 2025: BS 6 completed
Sat Apr  5 05:42:31 2025: BS 7 completed
Sat Apr  5 05:42:41 2025: BS 1 completed
Sat Apr  5 05:42:46 2025: BS 2 completed
Sat Apr  5 05:42:51 2025: BS 3 completed
Sat Apr  5 05:42:56 2025: BS 4 completed
Sat Apr  5 05:43:01 2025: BS 5 completed
Sat Apr  5 05:43:06 2025: BS 6 completed
Sat Apr  5 05:43:11 2025: BS 7 completed
Sat Apr  5 05:43:21 2025: BS 1 completed
Sat Apr  5 05:43:26 2025: BS 2 completed
Sat Apr  5 05:43:31 2025: BS 3 completed
Sat Apr  5 05:43:36 2025: BS 4 completed
Sat Apr  5 05:43:41 2025: BS 5 completed
Sat Apr  5 05:43:46 2025: BS 6 completed
Sat Apr  5 05:43:51 2025: BS 7 completed
Sat Apr  5 05:44:01 2025: BS 1 completed
Sat Apr  5 05:44:06 2025: BS 2 completed
Sat Apr  5 05:44:11 2025: BS 3 completed
Sat Apr  5 05:44:16 2025: BS 4 completed
Sat Apr  5 05:44:21 2025: BS 5 completed
Sat Apr  5 05:44:26 2025: BS 6 completed
Sat Apr  5 05:44:31 2025: BS 7 completed
Sat Apr  5 05:44:40 2025: BS 1 completed
Sat Apr  5 05:44:45 2025: BS 2 completed
Sat Apr  5 05:44:50 2025: BS 3 completed
Sat Apr  5 05:44:55 2025: BS 4 completed
Sat Apr  5 05:45:00 2025: BS 5 completed
Sat Apr  5 05:45:05 2025: BS 6 completed
Sat Apr  5 05:45:10 2025: BS 7 completed
Sat Apr  5 05:45:20 2025: BS 1 completed
Sat Apr  5 05:45:25 2025: BS 2 completed
Sat Apr  5 05:45:30 2025: BS 3 completed
Sat Apr  5 05:45:35 2025: BS 4 completed
Sat Apr  5 05:45:40 2025: BS 5 completed
Sat Apr  5 05:45:45 2025: BS 6 completed
Sat Apr  5 05:45:50 2025: BS 7 completed
Sat Apr  5 05:46:00 2025: BS 1 completed
Sat Apr  5 05:46:05 2025: BS 2 completed
Sat Apr  5 05:46:10 2025: BS 3 completed
Sat Apr  5 05:46:15 2025: BS 4 completed
Sat Apr  5 05:46:20 2025: BS 5 completed
Sat Apr  5 05:46:25 2025: BS 6 completed
Sat Apr  5 05:46:30 2025: BS 7 completed
Sat Apr  5 05:46:40 2025: BS 1 completed
Sat Apr  5 05:46:45 2025: BS 2 completed
Sat Apr  5 05:46:50 2025: BS 3 completed
Sat Apr  5 05:46:55 2025: BS 4 completed
Sat Apr  5 05:47:00 2025: BS 5 completed
Sat Apr  5 05:47:04 2025: BS 6 completed
Sat Apr  5 05:47:09 2025: BS 7 completed
Sat Apr  5 05:47:19 2025: BS 1 completed
Sat Apr  5 05:47:24 2025: BS 2 completed
Sat Apr  5 05:47:29 2025: BS 3 completed
Sat Apr  5 05:47:34 2025: BS 4 completed
Sat Apr  5 05:47:39 2025: BS 5 completed
Sat Apr  5 05:47:44 2025: BS 6 completed
Sat Apr  5 05:47:49 2025: BS 7 completed
Sat Apr  5 05:47:59 2025: BS 1 completed
Sat Apr  5 05:48:04 2025: BS 2 completed
Sat Apr  5 05:48:09 2025: BS 3 completed
Sat Apr  5 05:48:14 2025: BS 4 completed
Sat Apr  5 05:48:19 2025: BS 5 completed
Sat Apr  5 05:48:24 2025: BS 6 completed
Sat Apr  5 05:48:29 2025: BS 7 completed
Sat Apr  5 05:48:39 2025: BS 1 completed
Sat Apr  5 05:48:44 2025: BS 2 completed
Sat Apr  5 05:48:49 2025: BS 3 completed
Sat Apr  5 05:48:54 2025: BS 4 completed
Sat Apr  5 05:48:59 2025: BS 5 completed
Sat Apr  5 05:49:04 2025: BS 6 completed
Sat Apr  5 05:49:09 2025: BS 7 completed
Sat Apr  5 05:49:19 2025: BS 1 completed
Sat Apr  5 05:49:24 2025: BS 2 completed
Sat Apr  5 05:49:29 2025: BS 3 completed
Sat Apr  5 05:49:33 2025: BS 4 completed
Sat Apr  5 05:49:38 2025: BS 5 completed
Sat Apr  5 05:49:43 2025: BS 6 completed
Sat Apr  5 05:49:48 2025: BS 7 completed
Sat Apr  5 05:49:58 2025: BS 1 completed
Sat Apr  5 05:50:03 2025: BS 2 completed
Sat Apr  5 05:50:08 2025: BS 3 completed
Sat Apr  5 05:50:13 2025: BS 4 completed
Sat Apr  5 05:50:18 2025: BS 5 completed
Sat Apr  5 05:50:23 2025: BS 6 completed
Sat Apr  5 05:50:28 2025: BS 7 completed
Sat Apr  5 05:50:38 2025: BS 1 completed
Sat Apr  5 05:50:43 2025: BS 2 completed
Sat Apr  5 05:50:48 2025: BS 3 completed
Sat Apr  5 05:50:53 2025: BS 4 completed
Sat Apr  5 05:50:58 2025: BS 5 completed
Sat Apr  5 05:51:03 2025: BS 6 completed
Sat Apr  5 05:51:08 2025: BS 7 completed
Sat Apr  5 05:51:18 2025: BS 1 completed
Sat Apr  5 05:51:23 2025: BS 2 completed
Sat Apr  5 05:51:28 2025: BS 3 completed
Sat Apr  5 05:51:33 2025: BS 4 completed
Sat Apr  5 05:51:38 2025: BS 5 completed
Sat Apr  5 05:51:43 2025: BS 6 completed
Sat Apr  5 05:51:48 2025: BS 7 completed
Sat Apr  5 05:51:58 2025: BS 1 completed
Sat Apr  5 05:52:02 2025: BS 2 completed
Sat Apr  5 05:52:07 2025: BS 3 completed
Sat Apr  5 05:52:12 2025: BS 4 completed
Sat Apr  5 05:52:17 2025: BS 5 completed
Sat Apr  5 05:52:22 2025: BS 6 completed
Sat Apr  5 05:52:27 2025: BS 7 completed
Sat Apr  5 05:52:37 2025: BS 1 completed
Sat Apr  5 05:52:42 2025: BS 2 completed
Sat Apr  5 05:52:47 2025: BS 3 completed
Sat Apr  5 05:52:52 2025: BS 4 completed
Sat Apr  5 05:52:57 2025: BS 5 completed
Sat Apr  5 05:53:02 2025: BS 6 completed
Sat Apr  5 05:53:07 2025: BS 7 completed
Sat Apr  5 05:53:17 2025: BS 1 completed
Sat Apr  5 05:53:22 2025: BS 2 completed
Sat Apr  5 05:53:27 2025: BS 3 completed
Sat Apr  5 05:53:32 2025: BS 4 completed
Sat Apr  5 05:53:37 2025: BS 5 completed
Sat Apr  5 05:53:42 2025: BS 6 completed
Sat Apr  5 05:53:47 2025: BS 7 completed
Sat Apr  5 05:53:57 2025: BS 1 completed
Sat Apr  5 05:54:02 2025: BS 2 completed
Sat Apr  5 05:54:07 2025: BS 3 completed
Sat Apr  5 05:54:12 2025: BS 4 completed
Sat Apr  5 05:54:17 2025: BS 5 completed
Sat Apr  5 05:54:22 2025: BS 6 completed
Sat Apr  5 05:54:27 2025: BS 7 completed
Sat Apr  5 05:54:36 2025: BS 1 completed
Sat Apr  5 05:54:41 2025: BS 2 completed
Sat Apr  5 05:54:46 2025: BS 3 completed
Sat Apr  5 05:54:51 2025: BS 4 completed
Sat Apr  5 05:54:56 2025: BS 5 completed
Sat Apr  5 05:55:01 2025: BS 6 completed
Sat Apr  5 05:55:06 2025: BS 7 completed
Sat Apr  5 05:55:16 2025: BS 1 completed
Sat Apr  5 05:55:21 2025: BS 2 completed
Sat Apr  5 05:55:26 2025: BS 3 completed
Sat Apr  5 05:55:31 2025: BS 4 completed
Sat Apr  5 05:55:36 2025: BS 5 completed
Sat Apr  5 05:55:41 2025: BS 6 completed
Sat Apr  5 05:55:46 2025: BS 7 completed
Sat Apr  5 05:55:56 2025: BS 1 completed
Sat Apr  5 05:56:01 2025: BS 2 completed
Sat Apr  5 05:56:06 2025: BS 3 completed
Sat Apr  5 05:56:11 2025: BS 4 completed
Sat Apr  5 05:56:16 2025: BS 5 completed
Sat Apr  5 05:56:21 2025: BS 6 completed
Sat Apr  5 05:56:26 2025: BS 7 completed
Sat Apr  5 05:56:36 2025: BS 1 completed
Sat Apr  5 05:56:41 2025: BS 2 completed
Sat Apr  5 05:56:46 2025: BS 3 completed
Sat Apr  5 05:56:51 2025: BS 4 completed
Sat Apr  5 05:56:56 2025: BS 5 completed
Sat Apr  5 05:57:01 2025: BS 6 completed
Sat Apr  5 05:57:06 2025: BS 7 completed
Sat Apr  5 05:57:15 2025: BS 1 completed
Sat Apr  5 05:57:20 2025: BS 2 completed
Sat Apr  5 05:57:25 2025: BS 3 completed
Sat Apr  5 05:57:30 2025: BS 4 completed
Sat Apr  5 05:57:35 2025: BS 5 completed
Sat Apr  5 05:57:40 2025: BS 6 completed
Sat Apr  5 05:57:45 2025: BS 7 completed
Sat Apr  5 05:57:55 2025: BS 1 completed
Sat Apr  5 05:58:00 2025: BS 2 completed
Sat Apr  5 05:58:05 2025: BS 3 completed
Sat Apr  5 05:58:10 2025: BS 4 completed
Sat Apr  5 05:58:15 2025: BS 5 completed
Sat Apr  5 05:58:20 2025: BS 6 completed
Sat Apr  5 05:58:25 2025: BS 7 completed
Sat Apr  5 05:58:35 2025: BS 1 completed
Sat Apr  5 05:58:40 2025: BS 2 completed
Sat Apr  5 05:58:45 2025: BS 3 completed
Sat Apr  5 05:58:50 2025: BS 4 completed
Sat Apr  5 05:58:55 2025: BS 5 completed
Sat Apr  5 05:59:00 2025: BS 6 completed
Sat Apr  5 05:59:05 2025: BS 7 completed
Sat Apr  5 05:59:15 2025: BS 1 completed
Sat Apr  5 05:59:20 2025: BS 2 completed
Sat Apr  5 05:59:25 2025: BS 3 completed
Sat Apr  5 05:59:30 2025: BS 4 completed
Sat Apr  5 05:59:35 2025: BS 5 completed
Sat Apr  5 05:59:40 2025: BS 6 completed
Sat Apr  5 05:59:44 2025: BS 7 completed
Sat Apr  5 05:59:54 2025: BS 1 completed
Sat Apr  5 05:59:59 2025: BS 2 completed
Sat Apr  5 06:00:04 2025: BS 3 completed
Sat Apr  5 06:00:09 2025: BS 4 completed
Sat Apr  5 06:00:14 2025: BS 5 completed
Sat Apr  5 06:00:19 2025: BS 6 completed
Sat Apr  5 06:00:24 2025: BS 7 completed
Sat Apr  5 06:00:34 2025: BS 1 completed
Sat Apr  5 06:00:39 2025: BS 2 completed
Sat Apr  5 06:00:44 2025: BS 3 completed
Sat Apr  5 06:00:49 2025: BS 4 completed
Sat Apr  5 06:00:54 2025: BS 5 completed
Sat Apr  5 06:00:59 2025: BS 6 completed
Sat Apr  5 06:01:04 2025: BS 7 completed
Sat Apr  5 06:01:14 2025: BS 1 completed
Sat Apr  5 06:01:19 2025: BS 2 completed
Sat Apr  5 06:01:24 2025: BS 3 completed
Sat Apr  5 06:01:29 2025: BS 4 completed
Sat Apr  5 06:01:34 2025: BS 5 completed
Sat Apr  5 06:01:39 2025: BS 6 completed
Sat Apr  5 06:01:44 2025: BS 7 completed
Sat Apr  5 06:01:54 2025: BS 1 completed
Sat Apr  5 06:01:59 2025: BS 2 completed
Sat Apr  5 06:02:04 2025: BS 3 completed
Sat Apr  5 06:02:09 2025: BS 4 completed
Sat Apr  5 06:02:14 2025: BS 5 completed
Sat Apr  5 06:02:18 2025: BS 6 completed
Sat Apr  5 06:02:23 2025: BS 7 completed
Sat Apr  5 06:02:33 2025: BS 1 completed
Sat Apr  5 06:02:38 2025: BS 2 completed
Sat Apr  5 06:02:43 2025: BS 3 completed
Sat Apr  5 06:02:48 2025: BS 4 completed
Sat Apr  5 06:02:53 2025: BS 5 completed
Sat Apr  5 06:02:58 2025: BS 6 completed
Sat Apr  5 06:03:03 2025: BS 7 completed
Sat Apr  5 06:03:13 2025: BS 1 completed
Sat Apr  5 06:03:18 2025: BS 2 completed
Sat Apr  5 06:03:23 2025: BS 3 completed
Sat Apr  5 06:03:28 2025: BS 4 completed
Sat Apr  5 06:03:33 2025: BS 5 completed
Sat Apr  5 06:03:38 2025: BS 6 completed
Sat Apr  5 06:03:43 2025: BS 7 completed
Sat Apr  5 06:03:53 2025: BS 1 completed
Sat Apr  5 06:03:58 2025: BS 2 completed
Sat Apr  5 06:04:03 2025: BS 3 completed
Sat Apr  5 06:04:08 2025: BS 4 completed
Sat Apr  5 06:04:13 2025: BS 5 completed
Sat Apr  5 06:04:18 2025: BS 6 completed
Sat Apr  5 06:04:23 2025: BS 7 completed
Sat Apr  5 06:04:33 2025: BS 1 completed
Sat Apr  5 06:04:38 2025: BS 2 completed
Sat Apr  5 06:04:43 2025: BS 3 completed
Sat Apr  5 06:04:48 2025: BS 4 completed
Sat Apr  5 06:04:52 2025: BS 5 completed
Sat Apr  5 06:04:57 2025: BS 6 completed
Sat Apr  5 06:05:02 2025: BS 7 completed
Sat Apr  5 06:05:12 2025: BS 1 completed
Sat Apr  5 06:05:17 2025: BS 2 completed
Sat Apr  5 06:05:22 2025: BS 3 completed
Sat Apr  5 06:05:27 2025: BS 4 completed
Sat Apr  5 06:05:32 2025: BS 5 completed
Sat Apr  5 06:05:37 2025: BS 6 completed
Sat Apr  5 06:05:42 2025: BS 7 completed
Sat Apr  5 06:05:52 2025: BS 1 completed
Sat Apr  5 06:05:57 2025: BS 2 completed
Sat Apr  5 06:06:02 2025: BS 3 completed
Sat Apr  5 06:06:07 2025: BS 4 completed
Sat Apr  5 06:06:12 2025: BS 5 completed
Sat Apr  5 06:06:17 2025: BS 6 completed
Sat Apr  5 06:06:22 2025: BS 7 completed
Sat Apr  5 06:06:32 2025: BS 1 completed
Sat Apr  5 06:06:37 2025: BS 2 completed
Sat Apr  5 06:06:42 2025: BS 3 completed
Sat Apr  5 06:06:47 2025: BS 4 completed
Sat Apr  5 06:06:52 2025: BS 5 completed
Sat Apr  5 06:06:57 2025: BS 6 completed
Sat Apr  5 06:07:02 2025: BS 7 completed
Sat Apr  5 06:07:12 2025: BS 1 completed
Sat Apr  5 06:07:17 2025: BS 2 completed
Sat Apr  5 06:07:22 2025: BS 3 completed
Sat Apr  5 06:07:27 2025: BS 4 completed
Sat Apr  5 06:07:31 2025: BS 5 completed
Sat Apr  5 06:07:36 2025: BS 6 completed
Sat Apr  5 06:07:41 2025: BS 7 completed
Sat Apr  5 06:07:51 2025: BS 1 completed
Sat Apr  5 06:07:56 2025: BS 2 completed
Sat Apr  5 06:08:01 2025: BS 3 completed
Sat Apr  5 06:08:06 2025: BS 4 completed
Sat Apr  5 06:08:11 2025: BS 5 completed
Sat Apr  5 06:08:16 2025: BS 6 completed
Sat Apr  5 06:08:21 2025: BS 7 completed
Sat Apr  5 06:08:31 2025: BS 1 completed
Sat Apr  5 06:08:36 2025: BS 2 completed
Sat Apr  5 06:08:41 2025: BS 3 completed
Sat Apr  5 06:08:46 2025: BS 4 completed
Sat Apr  5 06:08:51 2025: BS 5 completed
Sat Apr  5 06:08:56 2025: BS 6 completed
Sat Apr  5 06:09:01 2025: BS 7 completed
Sat Apr  5 06:09:11 2025: BS 1 completed
Sat Apr  5 06:09:16 2025: BS 2 completed
Sat Apr  5 06:09:21 2025: BS 3 completed
Sat Apr  5 06:09:26 2025: BS 4 completed
Sat Apr  5 06:09:31 2025: BS 5 completed
Sat Apr  5 06:09:36 2025: BS 6 completed
Sat Apr  5 06:09:41 2025: BS 7 completed
Sat Apr  5 06:09:51 2025: BS 1 completed
Sat Apr  5 06:09:56 2025: BS 2 completed
Sat Apr  5 06:10:01 2025: BS 3 completed
Sat Apr  5 06:10:06 2025: BS 4 completed
Sat Apr  5 06:10:10 2025: BS 5 completed
Sat Apr  5 06:10:15 2025: BS 6 completed
Sat Apr  5 06:10:20 2025: BS 7 completed
Sat Apr  5 06:10:30 2025: BS 1 completed
Sat Apr  5 06:10:35 2025: BS 2 completed
Sat Apr  5 06:10:40 2025: BS 3 completed
Sat Apr  5 06:10:45 2025: BS 4 completed
Sat Apr  5 06:10:50 2025: BS 5 completed
Sat Apr  5 06:10:55 2025: BS 6 completed
Sat Apr  5 06:11:00 2025: BS 7 completed
Sat Apr  5 06:11:10 2025: BS 1 completed
Sat Apr  5 06:11:15 2025: BS 2 completed
Sat Apr  5 06:11:20 2025: BS 3 completed
Sat Apr  5 06:11:25 2025: BS 4 completed
Sat Apr  5 06:11:30 2025: BS 5 completed
Sat Apr  5 06:11:35 2025: BS 6 completed
Sat Apr  5 06:11:40 2025: BS 7 completed
Sat Apr  5 06:11:50 2025: BS 1 completed
Sat Apr  5 06:11:55 2025: BS 2 completed
Sat Apr  5 06:12:00 2025: BS 3 completed
Sat Apr  5 06:12:05 2025: BS 4 completed
Sat Apr  5 06:12:10 2025: BS 5 completed
Sat Apr  5 06:12:15 2025: BS 6 completed
Sat Apr  5 06:12:20 2025: BS 7 completed
Sat Apr  5 06:12:30 2025: BS 1 completed
Sat Apr  5 06:12:35 2025: BS 2 completed
Sat Apr  5 06:12:40 2025: BS 3 completed
Sat Apr  5 06:12:45 2025: BS 4 completed
Sat Apr  5 06:12:49 2025: BS 5 completed
Sat Apr  5 06:12:54 2025: BS 6 completed
Sat Apr  5 06:12:59 2025: BS 7 completed
Sat Apr  5 06:13:09 2025: BS 1 completed
Sat Apr  5 06:13:14 2025: BS 2 completed
Sat Apr  5 06:13:19 2025: BS 3 completed
Sat Apr  5 06:13:24 2025: BS 4 completed
Sat Apr  5 06:13:29 2025: BS 5 completed
Sat Apr  5 06:13:34 2025: BS 6 completed
Sat Apr  5 06:13:39 2025: BS 7 completed
Sat Apr  5 06:13:49 2025: BS 1 completed
Sat Apr  5 06:13:54 2025: BS 2 completed
Sat Apr  5 06:13:59 2025: BS 3 completed
Sat Apr  5 06:14:04 2025: BS 4 completed
Sat Apr  5 06:14:09 2025: BS 5 completed
Sat Apr  5 06:14:14 2025: BS 6 completed
Sat Apr  5 06:14:19 2025: BS 7 completed
Sat Apr  5 06:14:29 2025: BS 1 completed
Sat Apr  5 06:14:34 2025: BS 2 completed
Sat Apr  5 06:14:39 2025: BS 3 completed
Sat Apr  5 06:14:44 2025: BS 4 completed
Sat Apr  5 06:14:49 2025: BS 5 completed
Sat Apr  5 06:14:54 2025: BS 6 completed
Sat Apr  5 06:14:59 2025: BS 7 completed
Sat Apr  5 06:15:09 2025: BS 1 completed
Sat Apr  5 06:15:14 2025: BS 2 completed
Sat Apr  5 06:15:19 2025: BS 3 completed
Sat Apr  5 06:15:24 2025: BS 4 completed
Sat Apr  5 06:15:29 2025: BS 5 completed
Sat Apr  5 06:15:33 2025: BS 6 completed
Sat Apr  5 06:15:38 2025: BS 7 completed
Sat Apr  5 06:15:48 2025: BS 1 completed
Sat Apr  5 06:15:53 2025: BS 2 completed
Sat Apr  5 06:15:58 2025: BS 3 completed
Sat Apr  5 06:16:03 2025: BS 4 completed
Sat Apr  5 06:16:08 2025: BS 5 completed
Sat Apr  5 06:16:13 2025: BS 6 completed
Sat Apr  5 06:16:18 2025: BS 7 completed
Sat Apr  5 06:16:28 2025: BS 1 completed
Sat Apr  5 06:16:33 2025: BS 2 completed
Sat Apr  5 06:16:38 2025: BS 3 completed
Sat Apr  5 06:16:43 2025: BS 4 completed
Sat Apr  5 06:16:48 2025: BS 5 completed
Sat Apr  5 06:16:53 2025: BS 6 completed
Sat Apr  5 06:16:58 2025: BS 7 completed
Sat Apr  5 06:17:08 2025: BS 1 completed
Sat Apr  5 06:17:13 2025: BS 2 completed
Sat Apr  5 06:17:18 2025: BS 3 completed
Sat Apr  5 06:17:23 2025: BS 4 completed
Sat Apr  5 06:17:28 2025: BS 5 completed
Sat Apr  5 06:17:33 2025: BS 6 completed
Sat Apr  5 06:17:38 2025: BS 7 completed
Sat Apr  5 06:17:48 2025: BS 1 completed
Sat Apr  5 06:17:53 2025: BS 2 completed
Sat Apr  5 06:17:58 2025: BS 3 completed
Sat Apr  5 06:18:03 2025: BS 4 completed
Sat Apr  5 06:18:08 2025: BS 5 completed
Sat Apr  5 06:18:13 2025: BS 6 completed
Sat Apr  5 06:18:17 2025: BS 7 completed
Sat Apr  5 06:18:27 2025: BS 1 completed
Sat Apr  5 06:18:32 2025: BS 2 completed
Sat Apr  5 06:18:37 2025: BS 3 completed
Sat Apr  5 06:18:42 2025: BS 4 completed
Sat Apr  5 06:18:47 2025: BS 5 completed
Sat Apr  5 06:18:52 2025: BS 6 completed
Sat Apr  5 06:18:57 2025: BS 7 completed
Sat Apr  5 06:19:07 2025: BS 1 completed
Sat Apr  5 06:19:12 2025: BS 2 completed
Sat Apr  5 06:19:17 2025: BS 3 completed
Sat Apr  5 06:19:22 2025: BS 4 completed
Sat Apr  5 06:19:27 2025: BS 5 completed
Sat Apr  5 06:19:32 2025: BS 6 completed
Sat Apr  5 06:19:37 2025: BS 7 completed
Sat Apr  5 06:19:47 2025: BS 1 completed
Sat Apr  5 06:19:52 2025: BS 2 completed
Sat Apr  5 06:19:57 2025: BS 3 completed
Sat Apr  5 06:20:02 2025: BS 4 completed
Sat Apr  5 06:20:07 2025: BS 5 completed
Sat Apr  5 06:20:12 2025: BS 6 completed
Sat Apr  5 06:20:17 2025: BS 7 completed
Sat Apr  5 06:20:27 2025: BS 1 completed
Sat Apr  5 06:20:32 2025: BS 2 completed
Sat Apr  5 06:20:37 2025: BS 3 completed
Sat Apr  5 06:20:42 2025: BS 4 completed
Sat Apr  5 06:20:47 2025: BS 5 completed
Sat Apr  5 06:20:52 2025: BS 6 completed
Sat Apr  5 06:20:57 2025: BS 7 completed
Sat Apr  5 06:21:06 2025: BS 1 completed
Sat Apr  5 06:21:11 2025: BS 2 completed
Sat Apr  5 06:21:16 2025: BS 3 completed
Sat Apr  5 06:21:21 2025: BS 4 completed
Sat Apr  5 06:21:26 2025: BS 5 completed
Sat Apr  5 06:21:31 2025: BS 6 completed
Sat Apr  5 06:21:36 2025: BS 7 completed
Sat Apr  5 06:21:46 2025: BS 1 completed
Sat Apr  5 06:21:51 2025: BS 2 completed
Sat Apr  5 06:21:56 2025: BS 3 completed
Sat Apr  5 06:22:01 2025: BS 4 completed
Sat Apr  5 06:22:06 2025: BS 5 completed
Sat Apr  5 06:22:11 2025: BS 6 completed
Sat Apr  5 06:22:16 2025: BS 7 completed
Sat Apr  5 06:22:26 2025: BS 1 completed
Sat Apr  5 06:22:31 2025: BS 2 completed
Sat Apr  5 06:22:36 2025: BS 3 completed
Sat Apr  5 06:22:41 2025: BS 4 completed
Sat Apr  5 06:22:46 2025: BS 5 completed
Sat Apr  5 06:22:51 2025: BS 6 completed
Sat Apr  5 06:22:56 2025: BS 7 completed
Sat Apr  5 06:23:06 2025: BS 1 completed
Sat Apr  5 06:23:11 2025: BS 2 completed
Sat Apr  5 06:23:16 2025: BS 3 completed
Sat Apr  5 06:23:21 2025: BS 4 completed
Sat Apr  5 06:23:26 2025: BS 5 completed
Sat Apr  5 06:23:31 2025: BS 6 completed
Sat Apr  5 06:23:36 2025: BS 7 completed
Sat Apr  5 06:23:45 2025: BS 1 completed
Sat Apr  5 06:23:50 2025: BS 2 completed
Sat Apr  5 06:23:55 2025: BS 3 completed
Sat Apr  5 06:24:00 2025: BS 4 completed
Sat Apr  5 06:24:05 2025: BS 5 completed
Sat Apr  5 06:24:10 2025: BS 6 completed
Sat Apr  5 06:24:15 2025: BS 7 completed
Sat Apr  5 06:24:25 2025: BS 1 completed
Sat Apr  5 06:24:30 2025: BS 2 completed
Sat Apr  5 06:24:35 2025: BS 3 completed
Sat Apr  5 06:24:40 2025: BS 4 completed
Sat Apr  5 06:24:45 2025: BS 5 completed
Sat Apr  5 06:24:50 2025: BS 6 completed
Sat Apr  5 06:24:55 2025: BS 7 completed
Sat Apr  5 06:25:05 2025: BS 1 completed
Sat Apr  5 06:25:10 2025: BS 2 completed
Sat Apr  5 06:25:15 2025: BS 3 completed
Sat Apr  5 06:25:20 2025: BS 4 completed
Sat Apr  5 06:25:25 2025: BS 5 completed
Sat Apr  5 06:25:30 2025: BS 6 completed
Sat Apr  5 06:25:35 2025: BS 7 completed
Sat Apr  5 06:25:45 2025: BS 1 completed
Sat Apr  5 06:25:50 2025: BS 2 completed
Sat Apr  5 06:25:55 2025: BS 3 completed
Sat Apr  5 06:26:00 2025: BS 4 completed
Sat Apr  5 06:26:05 2025: BS 5 completed
Sat Apr  5 06:26:10 2025: BS 6 completed
Sat Apr  5 06:26:15 2025: BS 7 completed
Sat Apr  5 06:26:25 2025: BS 1 completed
Sat Apr  5 06:26:30 2025: BS 2 completed
Sat Apr  5 06:26:34 2025: BS 3 completed
Sat Apr  5 06:26:39 2025: BS 4 completed
Sat Apr  5 06:26:44 2025: BS 5 completed
Sat Apr  5 06:26:49 2025: BS 6 completed
Sat Apr  5 06:26:54 2025: BS 7 completed
Sat Apr  5 06:27:04 2025: BS 1 completed
Sat Apr  5 06:27:09 2025: BS 2 completed
Sat Apr  5 06:27:14 2025: BS 3 completed
Sat Apr  5 06:27:19 2025: BS 4 completed
Sat Apr  5 06:27:24 2025: BS 5 completed
Sat Apr  5 06:27:29 2025: BS 6 completed
Sat Apr  5 06:27:34 2025: BS 7 completed
Sat Apr  5 06:27:44 2025: BS 1 completed
Sat Apr  5 06:27:49 2025: BS 2 completed
Sat Apr  5 06:27:54 2025: BS 3 completed
Sat Apr  5 06:27:59 2025: BS 4 completed
Sat Apr  5 06:28:04 2025: BS 5 completed
Sat Apr  5 06:28:09 2025: BS 6 completed
Sat Apr  5 06:28:14 2025: BS 7 completed
Sat Apr  5 06:28:24 2025: BS 1 completed
Sat Apr  5 06:28:29 2025: BS 2 completed
Sat Apr  5 06:28:34 2025: BS 3 completed
Sat Apr  5 06:28:39 2025: BS 4 completed
Sat Apr  5 06:28:44 2025: BS 5 completed
Sat Apr  5 06:28:49 2025: BS 6 completed
Sat Apr  5 06:28:54 2025: BS 7 completed
Sat Apr  5 06:29:04 2025: BS 1 completed
Sat Apr  5 06:29:09 2025: BS 2 completed
Sat Apr  5 06:29:14 2025: BS 3 completed
Sat Apr  5 06:29:19 2025: BS 4 completed
Sat Apr  5 06:29:23 2025: BS 5 completed
Sat Apr  5 06:29:28 2025: BS 6 completed
Sat Apr  5 06:29:33 2025: BS 7 completed
Sat Apr  5 06:29:43 2025: BS 1 completed
Sat Apr  5 06:29:48 2025: BS 2 completed
Sat Apr  5 06:29:53 2025: BS 3 completed
Sat Apr  5 06:29:58 2025: BS 4 completed
Sat Apr  5 06:30:03 2025: BS 5 completed
Sat Apr  5 06:30:08 2025: BS 6 completed
Sat Apr  5 06:30:13 2025: BS 7 completed
Sat Apr  5 06:30:23 2025: BS 1 completed
Sat Apr  5 06:30:28 2025: BS 2 completed
Sat Apr  5 06:30:33 2025: BS 3 completed
Sat Apr  5 06:30:38 2025: BS 4 completed
Sat Apr  5 06:30:43 2025: BS 5 completed
Sat Apr  5 06:30:48 2025: BS 6 completed
Sat Apr  5 06:30:53 2025: BS 7 completed
Sat Apr  5 06:31:03 2025: BS 1 completed
Sat Apr  5 06:31:08 2025: BS 2 completed
Sat Apr  5 06:31:13 2025: BS 3 completed
Sat Apr  5 06:31:18 2025: BS 4 completed
Sat Apr  5 06:31:23 2025: BS 5 completed
Sat Apr  5 06:31:28 2025: BS 6 completed
Sat Apr  5 06:31:33 2025: BS 7 completed
Sat Apr  5 06:31:43 2025: BS 1 completed
Sat Apr  5 06:31:48 2025: BS 2 completed
Sat Apr  5 06:31:53 2025: BS 3 completed
Sat Apr  5 06:31:58 2025: BS 4 completed
Sat Apr  5 06:32:03 2025: BS 5 completed
Sat Apr  5 06:32:08 2025: BS 6 completed
Sat Apr  5 06:32:13 2025: BS 7 completed
Sat Apr  5 06:32:22 2025: BS 1 completed
Sat Apr  5 06:32:27 2025: BS 2 completed
Sat Apr  5 06:32:32 2025: BS 3 completed
Sat Apr  5 06:32:37 2025: BS 4 completed
Sat Apr  5 06:32:42 2025: BS 5 completed
Sat Apr  5 06:32:47 2025: BS 6 completed
Sat Apr  5 06:32:52 2025: BS 7 completed
Sat Apr  5 06:33:02 2025: BS 1 completed
Sat Apr  5 06:33:07 2025: BS 2 completed
Sat Apr  5 06:33:12 2025: BS 3 completed
Sat Apr  5 06:33:17 2025: BS 4 completed
Sat Apr  5 06:33:22 2025: BS 5 completed
Sat Apr  5 06:33:27 2025: BS 6 completed
Sat Apr  5 06:33:32 2025: BS 7 completed
Sat Apr  5 06:33:42 2025: BS 1 completed
Sat Apr  5 06:33:47 2025: BS 2 completed
Sat Apr  5 06:33:52 2025: BS 3 completed
Sat Apr  5 06:33:57 2025: BS 4 completed
Sat Apr  5 06:34:02 2025: BS 5 completed
Sat Apr  5 06:34:07 2025: BS 6 completed
Sat Apr  5 06:34:12 2025: BS 7 completed
Sat Apr  5 06:34:22 2025: BS 1 completed
Sat Apr  5 06:34:27 2025: BS 2 completed
Sat Apr  5 06:34:32 2025: BS 3 completed
Sat Apr  5 06:34:37 2025: BS 4 completed
Sat Apr  5 06:34:42 2025: BS 5 completed
Sat Apr  5 06:34:47 2025: BS 6 completed
Sat Apr  5 06:34:52 2025: BS 7 completed
Sat Apr  5 06:35:02 2025: BS 1 completed
Sat Apr  5 06:35:06 2025: BS 2 completed
Sat Apr  5 06:35:11 2025: BS 3 completed
Sat Apr  5 06:35:16 2025: BS 4 completed
Sat Apr  5 06:35:21 2025: BS 5 completed
Sat Apr  5 06:35:26 2025: BS 6 completed
Sat Apr  5 06:35:31 2025: BS 7 completed
Sat Apr  5 06:35:41 2025: BS 1 completed
Sat Apr  5 06:35:46 2025: BS 2 completed
Sat Apr  5 06:35:51 2025: BS 3 completed
Sat Apr  5 06:35:56 2025: BS 4 completed
Sat Apr  5 06:36:01 2025: BS 5 completed
Sat Apr  5 06:36:06 2025: BS 6 completed
Sat Apr  5 06:36:11 2025: BS 7 completed
Sat Apr  5 06:36:21 2025: BS 1 completed
Sat Apr  5 06:36:26 2025: BS 2 completed
Sat Apr  5 06:36:31 2025: BS 3 completed
Sat Apr  5 06:36:36 2025: BS 4 completed
Sat Apr  5 06:36:41 2025: BS 5 completed
Sat Apr  5 06:36:46 2025: BS 6 completed
Sat Apr  5 06:36:51 2025: BS 7 completed
Sat Apr  5 06:37:01 2025: BS 1 completed
Sat Apr  5 06:37:06 2025: BS 2 completed
Sat Apr  5 06:37:11 2025: BS 3 completed
Sat Apr  5 06:37:16 2025: BS 4 completed
Sat Apr  5 06:37:21 2025: BS 5 completed
Sat Apr  5 06:37:26 2025: BS 6 completed
Sat Apr  5 06:37:31 2025: BS 7 completed
Sat Apr  5 06:37:41 2025: BS 1 completed
Sat Apr  5 06:37:46 2025: BS 2 completed
Sat Apr  5 06:37:51 2025: BS 3 completed
Sat Apr  5 06:37:56 2025: BS 4 completed
Sat Apr  5 06:38:00 2025: BS 5 completed
Sat Apr  5 06:38:05 2025: BS 6 completed
Sat Apr  5 06:38:10 2025: BS 7 completed
Sat Apr  5 06:38:20 2025: BS 1 completed
Sat Apr  5 06:38:25 2025: BS 2 completed
Sat Apr  5 06:38:30 2025: BS 3 completed
Sat Apr  5 06:38:35 2025: BS 4 completed
Sat Apr  5 06:38:40 2025: BS 5 completed
Sat Apr  5 06:38:45 2025: BS 6 completed
Sat Apr  5 06:38:50 2025: BS 7 completed
Sat Apr  5 06:39:00 2025: BS 1 completed
Sat Apr  5 06:39:05 2025: BS 2 completed
Sat Apr  5 06:39:10 2025: BS 3 completed
Sat Apr  5 06:39:15 2025: BS 4 completed
Sat Apr  5 06:39:20 2025: BS 5 completed
Sat Apr  5 06:39:25 2025: BS 6 completed
Sat Apr  5 06:39:30 2025: BS 7 completed
Sat Apr  5 06:39:40 2025: BS 1 completed
Sat Apr  5 06:39:45 2025: BS 2 completed
Sat Apr  5 06:39:50 2025: BS 3 completed
Sat Apr  5 06:39:55 2025: BS 4 completed
Sat Apr  5 06:40:00 2025: BS 5 completed
Sat Apr  5 06:40:05 2025: BS 6 completed
Sat Apr  5 06:40:10 2025: BS 7 completed
Sat Apr  5 06:40:20 2025: BS 1 completed
Sat Apr  5 06:40:25 2025: BS 2 completed
Sat Apr  5 06:40:30 2025: BS 3 completed
Sat Apr  5 06:40:35 2025: BS 4 completed
Sat Apr  5 06:40:40 2025: BS 5 completed
Sat Apr  5 06:40:45 2025: BS 6 completed
Sat Apr  5 06:40:50 2025: BS 7 completed
Sat Apr  5 06:40:59 2025: BS 1 completed
Sat Apr  5 06:41:04 2025: BS 2 completed
Sat Apr  5 06:41:09 2025: BS 3 completed
Sat Apr  5 06:41:14 2025: BS 4 completed
Sat Apr  5 06:41:19 2025: BS 5 completed
Sat Apr  5 06:41:24 2025: BS 6 completed
Sat Apr  5 06:41:29 2025: BS 7 completed
Sat Apr  5 06:41:39 2025: BS 1 completed
Sat Apr  5 06:41:44 2025: BS 2 completed
Sat Apr  5 06:41:49 2025: BS 3 completed
Sat Apr  5 06:41:54 2025: BS 4 completed
Sat Apr  5 06:41:59 2025: BS 5 completed
Sat Apr  5 06:42:04 2025: BS 6 completed
Sat Apr  5 06:42:09 2025: BS 7 completed
Sat Apr  5 06:42:19 2025: BS 1 completed
Sat Apr  5 06:42:24 2025: BS 2 completed
Sat Apr  5 06:42:29 2025: BS 3 completed
Sat Apr  5 06:42:34 2025: BS 4 completed
Sat Apr  5 06:42:39 2025: BS 5 completed
Sat Apr  5 06:42:44 2025: BS 6 completed
Sat Apr  5 06:42:49 2025: BS 7 completed
Sat Apr  5 06:42:59 2025: BS 1 completed
Sat Apr  5 06:43:04 2025: BS 2 completed
Sat Apr  5 06:43:09 2025: BS 3 completed
Sat Apr  5 06:43:14 2025: BS 4 completed
Sat Apr  5 06:43:19 2025: BS 5 completed
Sat Apr  5 06:43:24 2025: BS 6 completed
Sat Apr  5 06:43:29 2025: BS 7 completed
Sat Apr  5 06:43:39 2025: BS 1 completed
Sat Apr  5 06:43:44 2025: BS 2 completed
Sat Apr  5 06:43:49 2025: BS 3 completed
Sat Apr  5 06:43:54 2025: BS 4 completed
Sat Apr  5 06:43:58 2025: BS 5 completed
Sat Apr  5 06:44:03 2025: BS 6 completed
Sat Apr  5 06:44:08 2025: BS 7 completed
Sat Apr  5 06:44:18 2025: BS 1 completed
Sat Apr  5 06:44:23 2025: BS 2 completed
Sat Apr  5 06:44:28 2025: BS 3 completed
Sat Apr  5 06:44:33 2025: BS 4 completed
Sat Apr  5 06:44:38 2025: BS 5 completed
Sat Apr  5 06:44:43 2025: BS 6 completed
Sat Apr  5 06:44:48 2025: BS 7 completed
Sat Apr  5 06:44:58 2025: BS 1 completed
Sat Apr  5 06:45:03 2025: BS 2 completed
Sat Apr  5 06:45:08 2025: BS 3 completed
Sat Apr  5 06:45:13 2025: BS 4 completed
Sat Apr  5 06:45:18 2025: BS 5 completed
Sat Apr  5 06:45:23 2025: BS 6 completed
Sat Apr  5 06:45:28 2025: BS 7 completed
Sat Apr  5 06:45:38 2025: BS 1 completed
Sat Apr  5 06:45:43 2025: BS 2 completed
Sat Apr  5 06:45:48 2025: BS 3 completed
Sat Apr  5 06:45:53 2025: BS 4 completed
Sat Apr  5 06:45:58 2025: BS 5 completed
Sat Apr  5 06:46:03 2025: BS 6 completed
Sat Apr  5 06:46:08 2025: BS 7 completed
Sat Apr  5 06:46:18 2025: BS 1 completed
Sat Apr  5 06:46:23 2025: BS 2 completed
Sat Apr  5 06:46:28 2025: BS 3 completed
Sat Apr  5 06:46:33 2025: BS 4 completed
Sat Apr  5 06:46:38 2025: BS 5 completed
Sat Apr  5 06:46:43 2025: BS 6 completed
Sat Apr  5 06:46:48 2025: BS 7 completed
Sat Apr  5 06:46:57 2025: BS 1 completed
Sat Apr  5 06:47:02 2025: BS 2 completed
Sat Apr  5 06:47:07 2025: BS 3 completed
Sat Apr  5 06:47:12 2025: BS 4 completed
Sat Apr  5 06:47:17 2025: BS 5 completed
Sat Apr  5 06:47:22 2025: BS 6 completed
Sat Apr  5 06:47:27 2025: BS 7 completed
Sat Apr  5 06:47:37 2025: BS 1 completed
Sat Apr  5 06:47:42 2025: BS 2 completed
Sat Apr  5 06:47:47 2025: BS 3 completed
Sat Apr  5 06:47:52 2025: BS 4 completed
Sat Apr  5 06:47:57 2025: BS 5 completed
Sat Apr  5 06:48:02 2025: BS 6 completed
Sat Apr  5 06:48:07 2025: BS 7 completed
Sat Apr  5 06:48:17 2025: BS 1 completed
Sat Apr  5 06:48:22 2025: BS 2 completed
Sat Apr  5 06:48:27 2025: BS 3 completed
Sat Apr  5 06:48:32 2025: BS 4 completed
Sat Apr  5 06:48:37 2025: BS 5 completed
Sat Apr  5 06:48:42 2025: BS 6 completed
Sat Apr  5 06:48:47 2025: BS 7 completed
Sat Apr  5 06:48:57 2025: BS 1 completed
Sat Apr  5 06:49:02 2025: BS 2 completed
Sat Apr  5 06:49:07 2025: BS 3 completed
Sat Apr  5 06:49:12 2025: BS 4 completed
Sat Apr  5 06:49:17 2025: BS 5 completed
Sat Apr  5 06:49:22 2025: BS 6 completed
Sat Apr  5 06:49:27 2025: BS 7 completed
Sat Apr  5 06:49:37 2025: BS 1 completed
Sat Apr  5 06:49:42 2025: BS 2 completed
Sat Apr  5 06:49:47 2025: BS 3 completed
Sat Apr  5 06:49:52 2025: BS 4 completed
Sat Apr  5 06:49:57 2025: BS 5 completed
Sat Apr  5 06:50:01 2025: BS 6 completed
Sat Apr  5 06:50:06 2025: BS 7 completed
Sat Apr  5 06:50:16 2025: BS 1 completed
Sat Apr  5 06:50:21 2025: BS 2 completed
Sat Apr  5 06:50:26 2025: BS 3 completed
Sat Apr  5 06:50:31 2025: BS 4 completed
Sat Apr  5 06:50:36 2025: BS 5 completed
Sat Apr  5 06:50:41 2025: BS 6 completed
Sat Apr  5 06:50:46 2025: BS 7 completed
Sat Apr  5 06:50:56 2025: BS 1 completed
Sat Apr  5 06:51:01 2025: BS 2 completed
Sat Apr  5 06:51:06 2025: BS 3 completed
Sat Apr  5 06:51:11 2025: BS 4 completed
Sat Apr  5 06:51:16 2025: BS 5 completed
Sat Apr  5 06:51:21 2025: BS 6 completed
Sat Apr  5 06:51:26 2025: BS 7 completed
Sat Apr  5 06:51:36 2025: BS 1 completed
Sat Apr  5 06:51:41 2025: BS 2 completed
Sat Apr  5 06:51:46 2025: BS 3 completed
Sat Apr  5 06:51:51 2025: BS 4 completed
Sat Apr  5 06:51:56 2025: BS 5 completed
Sat Apr  5 06:52:01 2025: BS 6 completed
Sat Apr  5 06:52:06 2025: BS 7 completed
Sat Apr  5 06:52:16 2025: BS 1 completed
Sat Apr  5 06:52:21 2025: BS 2 completed
Sat Apr  5 06:52:26 2025: BS 3 completed
Sat Apr  5 06:52:31 2025: BS 4 completed
Sat Apr  5 06:52:36 2025: BS 5 completed
Sat Apr  5 06:52:41 2025: BS 6 completed
Sat Apr  5 06:52:46 2025: BS 7 completed
Sat Apr  5 06:52:56 2025: BS 1 completed
Sat Apr  5 06:53:01 2025: BS 2 completed
Sat Apr  5 06:53:05 2025: BS 3 completed
Sat Apr  5 06:53:10 2025: BS 4 completed
Sat Apr  5 06:53:15 2025: BS 5 completed
Sat Apr  5 06:53:20 2025: BS 6 completed
Sat Apr  5 06:53:25 2025: BS 7 completed
Sat Apr  5 06:53:35 2025: BS 1 completed
Sat Apr  5 06:53:40 2025: BS 2 completed
Sat Apr  5 06:53:45 2025: BS 3 completed
Sat Apr  5 06:53:50 2025: BS 4 completed
Sat Apr  5 06:53:55 2025: BS 5 completed
Sat Apr  5 06:54:00 2025: BS 6 completed
Sat Apr  5 06:54:05 2025: BS 7 completed
Sat Apr  5 06:54:15 2025: BS 1 completed
Sat Apr  5 06:54:20 2025: BS 2 completed
Sat Apr  5 06:54:25 2025: BS 3 completed
Sat Apr  5 06:54:30 2025: BS 4 completed
Sat Apr  5 06:54:35 2025: BS 5 completed
Sat Apr  5 06:54:40 2025: BS 6 completed
Sat Apr  5 06:54:45 2025: BS 7 completed
Sat Apr  5 06:54:55 2025: BS 1 completed
Sat Apr  5 06:55:00 2025: BS 2 completed
Sat Apr  5 06:55:05 2025: BS 3 completed
Sat Apr  5 06:55:10 2025: BS 4 completed
Sat Apr  5 06:55:15 2025: BS 5 completed
Sat Apr  5 06:55:20 2025: BS 6 completed
Sat Apr  5 06:55:25 2025: BS 7 completed
Sat Apr  5 06:55:35 2025: BS 1 completed
Sat Apr  5 06:55:40 2025: BS 2 completed
Sat Apr  5 06:55:45 2025: BS 3 completed
Sat Apr  5 06:55:50 2025: BS 4 completed
Sat Apr  5 06:55:55 2025: BS 5 completed
Sat Apr  5 06:56:00 2025: BS 6 completed
Sat Apr  5 06:56:05 2025: BS 7 completed
Sat Apr  5 06:56:14 2025: BS 1 completed
Sat Apr  5 06:56:19 2025: BS 2 completed
Sat Apr  5 06:56:24 2025: BS 3 completed
Sat Apr  5 06:56:29 2025: BS 4 completed
Sat Apr  5 06:56:34 2025: BS 5 completed
Sat Apr  5 06:56:39 2025: BS 6 completed
Sat Apr  5 06:56:44 2025: BS 7 completed
Sat Apr  5 06:56:54 2025: BS 1 completed
Sat Apr  5 06:56:59 2025: BS 2 completed
Sat Apr  5 06:57:04 2025: BS 3 completed
Sat Apr  5 06:57:09 2025: BS 4 completed
Sat Apr  5 06:57:14 2025: BS 5 completed
Sat Apr  5 06:57:19 2025: BS 6 completed
Sat Apr  5 06:57:24 2025: BS 7 completed
Sat Apr  5 06:57:34 2025: BS 1 completed
Sat Apr  5 06:57:39 2025: BS 2 completed
Sat Apr  5 06:57:44 2025: BS 3 completed
Sat Apr  5 06:57:49 2025: BS 4 completed
Sat Apr  5 06:57:54 2025: BS 5 completed
Sat Apr  5 06:57:59 2025: BS 6 completed
Sat Apr  5 06:58:04 2025: BS 7 completed
Sat Apr  5 06:58:14 2025: BS 1 completed
Sat Apr  5 06:58:19 2025: BS 2 completed
Sat Apr  5 06:58:24 2025: BS 3 completed
Sat Apr  5 06:58:29 2025: BS 4 completed
Sat Apr  5 06:58:34 2025: BS 5 completed
Sat Apr  5 06:58:39 2025: BS 6 completed
Sat Apr  5 06:58:44 2025: BS 7 completed
Sat Apr  5 06:58:54 2025: BS 1 completed
Sat Apr  5 06:58:59 2025: BS 2 completed
Sat Apr  5 06:59:04 2025: BS 3 completed
Sat Apr  5 06:59:09 2025: BS 4 completed
Sat Apr  5 06:59:14 2025: BS 5 completed
Sat Apr  5 06:59:18 2025: BS 6 completed
Sat Apr  5 06:59:23 2025: BS 7 completed
Sat Apr  5 06:59:33 2025: BS 1 completed
Sat Apr  5 06:59:38 2025: BS 2 completed
Sat Apr  5 06:59:43 2025: BS 3 completed
Sat Apr  5 06:59:48 2025: BS 4 completed
Sat Apr  5 06:59:53 2025: BS 5 completed
Sat Apr  5 06:59:58 2025: BS 6 completed
Sat Apr  5 07:00:03 2025: BS 7 completed
Sat Apr  5 07:00:13 2025: BS 1 completed
Sat Apr  5 07:00:18 2025: BS 2 completed
Sat Apr  5 07:00:23 2025: BS 3 completed
Sat Apr  5 07:00:28 2025: BS 4 completed
Sat Apr  5 07:00:33 2025: BS 5 completed
Sat Apr  5 07:00:38 2025: BS 6 completed
Sat Apr  5 07:00:43 2025: BS 7 completed
Sat Apr  5 07:00:53 2025: BS 1 completed
Sat Apr  5 07:00:58 2025: BS 2 completed
Sat Apr  5 07:01:03 2025: BS 3 completed
Sat Apr  5 07:01:08 2025: BS 4 completed
Sat Apr  5 07:01:13 2025: BS 5 completed
Sat Apr  5 07:01:18 2025: BS 6 completed
Sat Apr  5 07:01:23 2025: BS 7 completed
Sat Apr  5 07:01:33 2025: BS 1 completed
Sat Apr  5 07:01:38 2025: BS 2 completed
Sat Apr  5 07:01:43 2025: BS 3 completed
Sat Apr  5 07:01:48 2025: BS 4 completed
Sat Apr  5 07:01:53 2025: BS 5 completed
Sat Apr  5 07:01:58 2025: BS 6 completed
Sat Apr  5 07:02:03 2025: BS 7 completed
Sat Apr  5 07:02:13 2025: BS 1 completed
Sat Apr  5 07:02:18 2025: BS 2 completed
Sat Apr  5 07:02:23 2025: BS 3 completed
Sat Apr  5 07:02:28 2025: BS 4 completed
Sat Apr  5 07:02:32 2025: BS 5 completed
Sat Apr  5 07:02:37 2025: BS 6 completed
Sat Apr  5 07:02:42 2025: BS 7 completed
Sat Apr  5 07:02:52 2025: BS 1 completed
Sat Apr  5 07:02:57 2025: BS 2 completed
Sat Apr  5 07:03:02 2025: BS 3 completed
Sat Apr  5 07:03:07 2025: BS 4 completed
Sat Apr  5 07:03:12 2025: BS 5 completed
Sat Apr  5 07:03:17 2025: BS 6 completed
Sat Apr  5 07:03:22 2025: BS 7 completed
Sat Apr  5 07:03:32 2025: BS 1 completed
Sat Apr  5 07:03:37 2025: BS 2 completed
Sat Apr  5 07:03:42 2025: BS 3 completed
Sat Apr  5 07:03:47 2025: BS 4 completed
Sat Apr  5 07:03:52 2025: BS 5 completed
Sat Apr  5 07:03:57 2025: BS 6 completed
Sat Apr  5 07:04:02 2025: BS 7 completed
Sat Apr  5 07:04:12 2025: BS 1 completed
Sat Apr  5 07:04:17 2025: BS 2 completed
Sat Apr  5 07:04:22 2025: BS 3 completed
Sat Apr  5 07:04:27 2025: BS 4 completed
Sat Apr  5 07:04:32 2025: BS 5 completed
Sat Apr  5 07:04:37 2025: BS 6 completed
Sat Apr  5 07:04:42 2025: BS 7 completed
Sat Apr  5 07:04:52 2025: BS 1 completed
Sat Apr  5 07:04:57 2025: BS 2 completed
Sat Apr  5 07:05:02 2025: BS 3 completed
Sat Apr  5 07:05:07 2025: BS 4 completed
Sat Apr  5 07:05:12 2025: BS 5 completed
Sat Apr  5 07:05:17 2025: BS 6 completed
Sat Apr  5 07:05:22 2025: BS 7 completed
Sat Apr  5 07:05:32 2025: BS 1 completed
Sat Apr  5 07:05:37 2025: BS 2 completed
Sat Apr  5 07:05:41 2025: BS 3 completed
Sat Apr  5 07:05:46 2025: BS 4 completed
Sat Apr  5 07:05:51 2025: BS 5 completed
Sat Apr  5 07:05:56 2025: BS 6 completed
Sat Apr  5 07:06:01 2025: BS 7 completed
Sat Apr  5 07:06:11 2025: BS 1 completed
Sat Apr  5 07:06:16 2025: BS 2 completed
Sat Apr  5 07:06:21 2025: BS 3 completed
Sat Apr  5 07:06:26 2025: BS 4 completed
Sat Apr  5 07:06:31 2025: BS 5 completed
Sat Apr  5 07:06:36 2025: BS 6 completed
Sat Apr  5 07:06:41 2025: BS 7 completed
Sat Apr  5 07:06:51 2025: BS 1 completed
Sat Apr  5 07:06:56 2025: BS 2 completed
Sat Apr  5 07:07:01 2025: BS 3 completed
Sat Apr  5 07:07:06 2025: BS 4 completed
Sat Apr  5 07:07:11 2025: BS 5 completed
Sat Apr  5 07:07:16 2025: BS 6 completed
Sat Apr  5 07:07:21 2025: BS 7 completed
Sat Apr  5 07:07:31 2025: BS 1 completed
Sat Apr  5 07:07:36 2025: BS 2 completed
Sat Apr  5 07:07:41 2025: BS 3 completed
Sat Apr  5 07:07:46 2025: BS 4 completed
Sat Apr  5 07:07:51 2025: BS 5 completed
Sat Apr  5 07:07:56 2025: BS 6 completed
Sat Apr  5 07:08:01 2025: BS 7 completed
Sat Apr  5 07:08:11 2025: BS 1 completed
Sat Apr  5 07:08:16 2025: BS 2 completed
Sat Apr  5 07:08:21 2025: BS 3 completed
Sat Apr  5 07:08:26 2025: BS 4 completed
Sat Apr  5 07:08:31 2025: BS 5 completed
Sat Apr  5 07:08:36 2025: BS 6 completed
Sat Apr  5 07:08:41 2025: BS 7 completed
Sat Apr  5 07:08:51 2025: BS 1 completed
Sat Apr  5 07:08:56 2025: BS 2 completed
Sat Apr  5 07:09:00 2025: BS 3 completed
Sat Apr  5 07:09:05 2025: BS 4 completed
Sat Apr  5 07:09:10 2025: BS 5 completed
Sat Apr  5 07:09:15 2025: BS 6 completed
Sat Apr  5 07:09:20 2025: BS 7 completed
Sat Apr  5 07:09:30 2025: BS 1 completed
Sat Apr  5 07:09:35 2025: BS 2 completed
Sat Apr  5 07:09:40 2025: BS 3 completed
Sat Apr  5 07:09:45 2025: BS 4 completed
Sat Apr  5 07:09:50 2025: BS 5 completed
Sat Apr  5 07:09:55 2025: BS 6 completed
Sat Apr  5 07:10:00 2025: BS 7 completed
Sat Apr  5 07:10:10 2025: BS 1 completed
Sat Apr  5 07:10:15 2025: BS 2 completed
Sat Apr  5 07:10:20 2025: BS 3 completed
Sat Apr  5 07:10:25 2025: BS 4 completed
Sat Apr  5 07:10:30 2025: BS 5 completed
Sat Apr  5 07:10:35 2025: BS 6 completed
Sat Apr  5 07:10:40 2025: BS 7 completed
Sat Apr  5 07:10:50 2025: BS 1 completed
Sat Apr  5 07:10:55 2025: BS 2 completed
Sat Apr  5 07:11:00 2025: BS 3 completed
Sat Apr  5 07:11:05 2025: BS 4 completed
Sat Apr  5 07:11:10 2025: BS 5 completed
Sat Apr  5 07:11:15 2025: BS 6 completed
Sat Apr  5 07:11:20 2025: BS 7 completed
Sat Apr  5 07:11:30 2025: BS 1 completed
Sat Apr  5 07:11:35 2025: BS 2 completed
Sat Apr  5 07:11:40 2025: BS 3 completed
Sat Apr  5 07:11:45 2025: BS 4 completed
Sat Apr  5 07:11:50 2025: BS 5 completed
Sat Apr  5 07:11:55 2025: BS 6 completed
Sat Apr  5 07:12:00 2025: BS 7 completed
Sat Apr  5 07:12:10 2025: BS 1 completed
Sat Apr  5 07:12:15 2025: BS 2 completed
Sat Apr  5 07:12:19 2025: BS 3 completed
Sat Apr  5 07:12:24 2025: BS 4 completed
Sat Apr  5 07:12:29 2025: BS 5 completed
Sat Apr  5 07:12:34 2025: BS 6 completed
Sat Apr  5 07:12:39 2025: BS 7 completed
Sat Apr  5 07:12:49 2025: BS 1 completed
Sat Apr  5 07:12:54 2025: BS 2 completed
Sat Apr  5 07:12:59 2025: BS 3 completed
Sat Apr  5 07:13:04 2025: BS 4 completed
Sat Apr  5 07:13:09 2025: BS 5 completed
Sat Apr  5 07:13:14 2025: BS 6 completed
Sat Apr  5 07:13:19 2025: BS 7 completed
Sat Apr  5 07:13:29 2025: BS 1 completed
Sat Apr  5 07:13:34 2025: BS 2 completed
Sat Apr  5 07:13:39 2025: BS 3 completed
Sat Apr  5 07:13:44 2025: BS 4 completed
Sat Apr  5 07:13:49 2025: BS 5 completed
Sat Apr  5 07:13:54 2025: BS 6 completed
Sat Apr  5 07:13:59 2025: BS 7 completed
Sat Apr  5 07:14:09 2025: BS 1 completed
Sat Apr  5 07:14:14 2025: BS 2 completed
Sat Apr  5 07:14:19 2025: BS 3 completed
Sat Apr  5 07:14:24 2025: BS 4 completed
Sat Apr  5 07:14:29 2025: BS 5 completed
Sat Apr  5 07:14:34 2025: BS 6 completed
Sat Apr  5 07:14:39 2025: BS 7 completed
Sat Apr  5 07:14:49 2025: BS 1 completed
Sat Apr  5 07:14:54 2025: BS 2 completed
Sat Apr  5 07:14:59 2025: BS 3 completed
Sat Apr  5 07:15:04 2025: BS 4 completed
Sat Apr  5 07:15:09 2025: BS 5 completed
Sat Apr  5 07:15:14 2025: BS 6 completed
Sat Apr  5 07:15:19 2025: BS 7 completed
Sat Apr  5 07:15:29 2025: BS 1 completed
Sat Apr  5 07:15:34 2025: BS 2 completed
Sat Apr  5 07:15:38 2025: BS 3 completed
Sat Apr  5 07:15:43 2025: BS 4 completed
Sat Apr  5 07:15:48 2025: BS 5 completed
Sat Apr  5 07:15:53 2025: BS 6 completed
Sat Apr  5 07:15:58 2025: BS 7 completed
Sat Apr  5 07:16:08 2025: BS 1 completed
Sat Apr  5 07:16:13 2025: BS 2 completed
Sat Apr  5 07:16:18 2025: BS 3 completed
Sat Apr  5 07:16:23 2025: BS 4 completed
Sat Apr  5 07:16:28 2025: BS 5 completed
Sat Apr  5 07:16:33 2025: BS 6 completed
Sat Apr  5 07:16:38 2025: BS 7 completed
Sat Apr  5 07:16:48 2025: BS 1 completed
Sat Apr  5 07:16:53 2025: BS 2 completed
Sat Apr  5 07:16:58 2025: BS 3 completed
Sat Apr  5 07:17:03 2025: BS 4 completed
Sat Apr  5 07:17:08 2025: BS 5 completed
Sat Apr  5 07:17:13 2025: BS 6 completed
Sat Apr  5 07:17:18 2025: BS 7 completed
Sat Apr  5 07:17:28 2025: BS 1 completed
Sat Apr  5 07:17:33 2025: BS 2 completed
Sat Apr  5 07:17:38 2025: BS 3 completed
Sat Apr  5 07:17:43 2025: BS 4 completed
Sat Apr  5 07:17:48 2025: BS 5 completed
Sat Apr  5 07:17:53 2025: BS 6 completed
Sat Apr  5 07:17:58 2025: BS 7 completed
Sat Apr  5 07:18:08 2025: BS 1 completed
Sat Apr  5 07:18:13 2025: BS 2 completed
Sat Apr  5 07:18:18 2025: BS 3 completed
Sat Apr  5 07:18:23 2025: BS 4 completed
Sat Apr  5 07:18:28 2025: BS 5 completed
Sat Apr  5 07:18:33 2025: BS 6 completed
Sat Apr  5 07:18:38 2025: BS 7 completed
Sat Apr  5 07:18:48 2025: BS 1 completed
Sat Apr  5 07:18:53 2025: BS 2 completed
Sat Apr  5 07:18:58 2025: BS 3 completed
Sat Apr  5 07:19:02 2025: BS 4 completed
Sat Apr  5 07:19:07 2025: BS 5 completed
Sat Apr  5 07:19:12 2025: BS 6 completed
Sat Apr  5 07:19:17 2025: BS 7 completed
Sat Apr  5 07:19:27 2025: BS 1 completed
Sat Apr  5 07:19:32 2025: BS 2 completed
Sat Apr  5 07:19:37 2025: BS 3 completed
Sat Apr  5 07:19:42 2025: BS 4 completed
Sat Apr  5 07:19:47 2025: BS 5 completed
Sat Apr  5 07:19:52 2025: BS 6 completed
Sat Apr  5 07:19:57 2025: BS 7 completed
Sat Apr  5 07:20:07 2025: BS 1 completed
Sat Apr  5 07:20:12 2025: BS 2 completed
Sat Apr  5 07:20:17 2025: BS 3 completed
Sat Apr  5 07:20:22 2025: BS 4 completed
Sat Apr  5 07:20:27 2025: BS 5 completed
Sat Apr  5 07:20:32 2025: BS 6 completed
Sat Apr  5 07:20:37 2025: BS 7 completed
Sat Apr  5 07:20:47 2025: BS 1 completed
Sat Apr  5 07:20:52 2025: BS 2 completed
Sat Apr  5 07:20:57 2025: BS 3 completed
Sat Apr  5 07:21:02 2025: BS 4 completed
Sat Apr  5 07:21:07 2025: BS 5 completed
Sat Apr  5 07:21:12 2025: BS 6 completed
Sat Apr  5 07:21:17 2025: BS 7 completed
Sat Apr  5 07:21:27 2025: BS 1 completed
Sat Apr  5 07:21:32 2025: BS 2 completed
Sat Apr  5 07:21:37 2025: BS 3 completed
Sat Apr  5 07:21:42 2025: BS 4 completed
Sat Apr  5 07:21:47 2025: BS 5 completed
Sat Apr  5 07:21:52 2025: BS 6 completed
Sat Apr  5 07:21:57 2025: BS 7 completed
Sat Apr  5 07:22:07 2025: BS 1 completed
Sat Apr  5 07:22:12 2025: BS 2 completed
Sat Apr  5 07:22:17 2025: BS 3 completed
Sat Apr  5 07:22:22 2025: BS 4 completed
Sat Apr  5 07:22:27 2025: BS 5 completed
Sat Apr  5 07:22:31 2025: BS 6 completed
Sat Apr  5 07:22:36 2025: BS 7 completed
Sat Apr  5 07:22:46 2025: BS 1 completed
Sat Apr  5 07:22:51 2025: BS 2 completed
Sat Apr  5 07:22:56 2025: BS 3 completed
Sat Apr  5 07:23:01 2025: BS 4 completed
Sat Apr  5 07:23:06 2025: BS 5 completed
Sat Apr  5 07:23:11 2025: BS 6 completed
Sat Apr  5 07:23:16 2025: BS 7 completed
Sat Apr  5 07:23:26 2025: BS 1 completed
Sat Apr  5 07:23:31 2025: BS 2 completed
Sat Apr  5 07:23:36 2025: BS 3 completed
Sat Apr  5 07:23:41 2025: BS 4 completed
Sat Apr  5 07:23:46 2025: BS 5 completed
Sat Apr  5 07:23:51 2025: BS 6 completed
Sat Apr  5 07:23:56 2025: BS 7 completed
Sat Apr  5 07:24:06 2025: BS 1 completed
Sat Apr  5 07:24:11 2025: BS 2 completed
Sat Apr  5 07:24:16 2025: BS 3 completed
Sat Apr  5 07:24:21 2025: BS 4 completed
Sat Apr  5 07:24:26 2025: BS 5 completed
Sat Apr  5 07:24:31 2025: BS 6 completed
Sat Apr  5 07:24:36 2025: BS 7 completed
Sat Apr  5 07:24:46 2025: BS 1 completed
Sat Apr  5 07:24:51 2025: BS 2 completed
Sat Apr  5 07:24:56 2025: BS 3 completed
Sat Apr  5 07:25:01 2025: BS 4 completed
Sat Apr  5 07:25:06 2025: BS 5 completed
Sat Apr  5 07:25:11 2025: BS 6 completed
Sat Apr  5 07:25:16 2025: BS 7 completed
Sat Apr  5 07:25:26 2025: BS 1 completed
Sat Apr  5 07:25:31 2025: BS 2 completed
Sat Apr  5 07:25:36 2025: BS 3 completed
Sat Apr  5 07:25:41 2025: BS 4 completed
Sat Apr  5 07:25:46 2025: BS 5 completed
Sat Apr  5 07:25:51 2025: BS 6 completed
Sat Apr  5 07:25:56 2025: BS 7 completed
Sat Apr  5 07:26:05 2025: BS 1 completed
Sat Apr  5 07:26:10 2025: BS 2 completed
Sat Apr  5 07:26:15 2025: BS 3 completed
Sat Apr  5 07:26:20 2025: BS 4 completed
Sat Apr  5 07:26:25 2025: BS 5 completed
Sat Apr  5 07:26:30 2025: BS 6 completed
Sat Apr  5 07:26:35 2025: BS 7 completed
Sat Apr  5 07:26:45 2025: BS 1 completed
Sat Apr  5 07:26:50 2025: BS 2 completed
Sat Apr  5 07:26:55 2025: BS 3 completed
Sat Apr  5 07:27:00 2025: BS 4 completed
Sat Apr  5 07:27:05 2025: BS 5 completed
Sat Apr  5 07:27:10 2025: BS 6 completed
Sat Apr  5 07:27:15 2025: BS 7 completed
Sat Apr  5 07:27:25 2025: BS 1 completed
Sat Apr  5 07:27:30 2025: BS 2 completed
Sat Apr  5 07:27:35 2025: BS 3 completed
Sat Apr  5 07:27:40 2025: BS 4 completed
Sat Apr  5 07:27:45 2025: BS 5 completed
Sat Apr  5 07:27:50 2025: BS 6 completed
Sat Apr  5 07:27:55 2025: BS 7 completed
Sat Apr  5 07:28:05 2025: BS 1 completed
Sat Apr  5 07:28:10 2025: BS 2 completed
Sat Apr  5 07:28:15 2025: BS 3 completed
Sat Apr  5 07:28:20 2025: BS 4 completed
Sat Apr  5 07:28:25 2025: BS 5 completed
Sat Apr  5 07:28:30 2025: BS 6 completed
Sat Apr  5 07:28:35 2025: BS 7 completed
Sat Apr  5 07:28:45 2025: BS 1 completed
Sat Apr  5 07:28:50 2025: BS 2 completed
Sat Apr  5 07:28:55 2025: BS 3 completed
Sat Apr  5 07:29:00 2025: BS 4 completed
Sat Apr  5 07:29:05 2025: BS 5 completed
Sat Apr  5 07:29:10 2025: BS 6 completed
Sat Apr  5 07:29:15 2025: BS 7 completed
Sat Apr  5 07:29:25 2025: BS 1 completed
Sat Apr  5 07:29:30 2025: BS 2 completed
Sat Apr  5 07:29:34 2025: BS 3 completed
Sat Apr  5 07:29:39 2025: BS 4 completed
Sat Apr  5 07:29:44 2025: BS 5 completed
Sat Apr  5 07:29:49 2025: BS 6 completed
Sat Apr  5 07:29:54 2025: BS 7 completed
Sat Apr  5 07:30:04 2025: BS 1 completed
Sat Apr  5 07:30:09 2025: BS 2 completed
Sat Apr  5 07:30:14 2025: BS 3 completed
Sat Apr  5 07:30:19 2025: BS 4 completed
Sat Apr  5 07:30:24 2025: BS 5 completed
Sat Apr  5 07:30:29 2025: BS 6 completed
Sat Apr  5 07:30:34 2025: BS 7 completed
Sat Apr  5 07:30:44 2025: BS 1 completed
Sat Apr  5 07:30:49 2025: BS 2 completed
Sat Apr  5 07:30:54 2025: BS 3 completed
Sat Apr  5 07:30:59 2025: BS 4 completed
Sat Apr  5 07:31:04 2025: BS 5 completed
Sat Apr  5 07:31:09 2025: BS 6 completed
Sat Apr  5 07:31:14 2025: BS 7 completed
Sat Apr  5 07:31:24 2025: BS 1 completed
Sat Apr  5 07:31:29 2025: BS 2 completed
Sat Apr  5 07:31:34 2025: BS 3 completed
Sat Apr  5 07:31:39 2025: BS 4 completed
Sat Apr  5 07:31:44 2025: BS 5 completed
Sat Apr  5 07:31:49 2025: BS 6 completed
Sat Apr  5 07:31:54 2025: BS 7 completed
Sat Apr  5 07:32:04 2025: BS 1 completed
Sat Apr  5 07:32:09 2025: BS 2 completed
Sat Apr  5 07:32:14 2025: BS 3 completed
Sat Apr  5 07:32:19 2025: BS 4 completed
Sat Apr  5 07:32:24 2025: BS 5 completed
Sat Apr  5 07:32:29 2025: BS 6 completed
Sat Apr  5 07:32:34 2025: BS 7 completed
Sat Apr  5 07:32:44 2025: BS 1 completed
Sat Apr  5 07:32:49 2025: BS 2 completed
Sat Apr  5 07:32:54 2025: BS 3 completed
Sat Apr  5 07:32:59 2025: BS 4 completed
Sat Apr  5 07:33:04 2025: BS 5 completed
Sat Apr  5 07:33:08 2025: BS 6 completed
Sat Apr  5 07:33:13 2025: BS 7 completed
Sat Apr  5 07:33:23 2025: BS 1 completed
Sat Apr  5 07:33:28 2025: BS 2 completed
Sat Apr  5 07:33:33 2025: BS 3 completed
Sat Apr  5 07:33:38 2025: BS 4 completed
Sat Apr  5 07:33:43 2025: BS 5 completed
Sat Apr  5 07:33:48 2025: BS 6 completed
Sat Apr  5 07:33:53 2025: BS 7 completed
Sat Apr  5 07:34:03 2025: BS 1 completed
Sat Apr  5 07:34:08 2025: BS 2 completed
Sat Apr  5 07:34:13 2025: BS 3 completed
Sat Apr  5 07:34:18 2025: BS 4 completed
Sat Apr  5 07:34:23 2025: BS 5 completed
Sat Apr  5 07:34:28 2025: BS 6 completed
Sat Apr  5 07:34:33 2025: BS 7 completed
Sat Apr  5 07:34:43 2025: BS 1 completed
Sat Apr  5 07:34:48 2025: BS 2 completed
Sat Apr  5 07:34:53 2025: BS 3 completed
Sat Apr  5 07:34:58 2025: BS 4 completed
Sat Apr  5 07:35:03 2025: BS 5 completed
Sat Apr  5 07:35:08 2025: BS 6 completed
Sat Apr  5 07:35:13 2025: BS 7 completed
Sat Apr  5 07:35:23 2025: BS 1 completed
Sat Apr  5 07:35:28 2025: BS 2 completed
Sat Apr  5 07:35:33 2025: BS 3 completed
Sat Apr  5 07:35:38 2025: BS 4 completed
Sat Apr  5 07:35:43 2025: BS 5 completed
Sat Apr  5 07:35:48 2025: BS 6 completed
Sat Apr  5 07:35:53 2025: BS 7 completed
Sat Apr  5 07:36:03 2025: BS 1 completed
Sat Apr  5 07:36:08 2025: BS 2 completed
Sat Apr  5 07:36:13 2025: BS 3 completed
Sat Apr  5 07:36:18 2025: BS 4 completed
Sat Apr  5 07:36:23 2025: BS 5 completed
Sat Apr  5 07:36:28 2025: BS 6 completed
Sat Apr  5 07:36:33 2025: BS 7 completed
Sat Apr  5 07:36:43 2025: BS 1 completed
Sat Apr  5 07:36:47 2025: BS 2 completed
Sat Apr  5 07:36:52 2025: BS 3 completed
Sat Apr  5 07:36:57 2025: BS 4 completed
Sat Apr  5 07:37:02 2025: BS 5 completed
Sat Apr  5 07:37:07 2025: BS 6 completed
Sat Apr  5 07:37:12 2025: BS 7 completed
Sat Apr  5 07:37:22 2025: BS 1 completed
Sat Apr  5 07:37:27 2025: BS 2 completed
Sat Apr  5 07:37:32 2025: BS 3 completed
Sat Apr  5 07:37:37 2025: BS 4 completed
Sat Apr  5 07:37:42 2025: BS 5 completed
Sat Apr  5 07:37:47 2025: BS 6 completed
Sat Apr  5 07:37:52 2025: BS 7 completed
Sat Apr  5 07:38:02 2025: BS 1 completed
Sat Apr  5 07:38:07 2025: BS 2 completed
Sat Apr  5 07:38:12 2025: BS 3 completed
Sat Apr  5 07:38:17 2025: BS 4 completed
Sat Apr  5 07:38:22 2025: BS 5 completed
Sat Apr  5 07:38:27 2025: BS 6 completed
Sat Apr  5 07:38:32 2025: BS 7 completed
Sat Apr  5 07:38:42 2025: BS 1 completed
Sat Apr  5 07:38:47 2025: BS 2 completed
Sat Apr  5 07:38:52 2025: BS 3 completed
Sat Apr  5 07:38:57 2025: BS 4 completed
Sat Apr  5 07:39:02 2025: BS 5 completed
Sat Apr  5 07:39:07 2025: BS 6 completed
Sat Apr  5 07:39:12 2025: BS 7 completed
Sat Apr  5 07:39:22 2025: BS 1 completed
Sat Apr  5 07:39:27 2025: BS 2 completed
Sat Apr  5 07:39:32 2025: BS 3 completed
Sat Apr  5 07:39:37 2025: BS 4 completed
Sat Apr  5 07:39:42 2025: BS 5 completed
Sat Apr  5 07:39:47 2025: BS 6 completed
Sat Apr  5 07:39:52 2025: BS 7 completed
Sat Apr  5 07:40:02 2025: BS 1 completed
Sat Apr  5 07:40:07 2025: BS 2 completed
Sat Apr  5 07:40:12 2025: BS 3 completed
Sat Apr  5 07:40:17 2025: BS 4 completed
Sat Apr  5 07:40:22 2025: BS 5 completed
Sat Apr  5 07:40:27 2025: BS 6 completed
Sat Apr  5 07:40:31 2025: BS 7 completed
Sat Apr  5 07:40:41 2025: BS 1 completed
Sat Apr  5 07:40:46 2025: BS 2 completed
Sat Apr  5 07:40:51 2025: BS 3 completed
Sat Apr  5 07:40:56 2025: BS 4 completed
Sat Apr  5 07:41:01 2025: BS 5 completed
Sat Apr  5 07:41:06 2025: BS 6 completed
Sat Apr  5 07:41:11 2025: BS 7 completed
Sat Apr  5 07:41:21 2025: BS 1 completed
Sat Apr  5 07:41:26 2025: BS 2 completed
Sat Apr  5 07:41:31 2025: BS 3 completed
Sat Apr  5 07:41:36 2025: BS 4 completed
Sat Apr  5 07:41:41 2025: BS 5 completed
Sat Apr  5 07:41:46 2025: BS 6 completed
Sat Apr  5 07:41:51 2025: BS 7 completed
Sat Apr  5 07:42:01 2025: BS 1 completed
Sat Apr  5 07:42:06 2025: BS 2 completed
Sat Apr  5 07:42:11 2025: BS 3 completed
Sat Apr  5 07:42:16 2025: BS 4 completed
Sat Apr  5 07:42:21 2025: BS 5 completed
Sat Apr  5 07:42:26 2025: BS 6 completed
Sat Apr  5 07:42:31 2025: BS 7 completed
Sat Apr  5 07:42:41 2025: BS 1 completed
Sat Apr  5 07:42:46 2025: BS 2 completed
Sat Apr  5 07:42:51 2025: BS 3 completed
Sat Apr  5 07:42:56 2025: BS 4 completed
Sat Apr  5 07:43:01 2025: BS 5 completed
Sat Apr  5 07:43:06 2025: BS 6 completed
Sat Apr  5 07:43:11 2025: BS 7 completed
Sat Apr  5 07:43:21 2025: BS 1 completed
Sat Apr  5 07:43:26 2025: BS 2 completed
Sat Apr  5 07:43:31 2025: BS 3 completed
Sat Apr  5 07:43:36 2025: BS 4 completed
Sat Apr  5 07:43:41 2025: BS 5 completed
Sat Apr  5 07:43:46 2025: BS 6 completed
Sat Apr  5 07:43:51 2025: BS 7 completed
Sat Apr  5 07:44:01 2025: BS 1 completed
Sat Apr  5 07:44:06 2025: BS 2 completed
Sat Apr  5 07:44:11 2025: BS 3 completed
Sat Apr  5 07:44:16 2025: BS 4 completed
Sat Apr  5 07:44:20 2025: BS 5 completed
Sat Apr  5 07:44:25 2025: BS 6 completed
Sat Apr  5 07:44:30 2025: BS 7 completed
Sat Apr  5 07:44:40 2025: BS 1 completed
Sat Apr  5 07:44:45 2025: BS 2 completed
Sat Apr  5 07:44:50 2025: BS 3 completed
Sat Apr  5 07:44:55 2025: BS 4 completed
Sat Apr  5 07:45:00 2025: BS 5 completed
Sat Apr  5 07:45:05 2025: BS 6 completed
Sat Apr  5 07:45:10 2025: BS 7 completed
Sat Apr  5 07:45:20 2025: BS 1 completed
Sat Apr  5 07:45:25 2025: BS 2 completed
Sat Apr  5 07:45:30 2025: BS 3 completed
Sat Apr  5 07:45:35 2025: BS 4 completed
Sat Apr  5 07:45:40 2025: BS 5 completed
Sat Apr  5 07:45:45 2025: BS 6 completed
Sat Apr  5 07:45:50 2025: BS 7 completed
Sat Apr  5 07:46:00 2025: BS 1 completed
Sat Apr  5 07:46:05 2025: BS 2 completed
Sat Apr  5 07:46:10 2025: BS 3 completed
Sat Apr  5 07:46:15 2025: BS 4 completed
Sat Apr  5 07:46:20 2025: BS 5 completed
Sat Apr  5 07:46:25 2025: BS 6 completed
Sat Apr  5 07:46:30 2025: BS 7 completed
Sat Apr  5 07:46:40 2025: BS 1 completed
Sat Apr  5 07:46:45 2025: BS 2 completed
Sat Apr  5 07:46:50 2025: BS 3 completed
Sat Apr  5 07:46:55 2025: BS 4 completed
Sat Apr  5 07:47:00 2025: BS 5 completed
Sat Apr  5 07:47:05 2025: BS 6 completed
Sat Apr  5 07:47:10 2025: BS 7 completed
Sat Apr  5 07:47:20 2025: BS 1 completed
Sat Apr  5 07:47:25 2025: BS 2 completed
Sat Apr  5 07:47:30 2025: BS 3 completed
Sat Apr  5 07:47:35 2025: BS 4 completed
Sat Apr  5 07:47:40 2025: BS 5 completed
Sat Apr  5 07:47:45 2025: BS 6 completed
Sat Apr  5 07:47:50 2025: BS 7 completed
Sat Apr  5 07:48:00 2025: BS 1 completed
Sat Apr  5 07:48:05 2025: BS 2 completed
Sat Apr  5 07:48:09 2025: BS 3 completed
Sat Apr  5 07:48:14 2025: BS 4 completed
Sat Apr  5 07:48:19 2025: BS 5 completed
Sat Apr  5 07:48:24 2025: BS 6 completed
Sat Apr  5 07:48:29 2025: BS 7 completed
Sat Apr  5 07:48:39 2025: BS 1 completed
Sat Apr  5 07:48:44 2025: BS 2 completed
Sat Apr  5 07:48:49 2025: BS 3 completed
Sat Apr  5 07:48:54 2025: BS 4 completed
Sat Apr  5 07:48:59 2025: BS 5 completed
Sat Apr  5 07:49:04 2025: BS 6 completed
Sat Apr  5 07:49:09 2025: BS 7 completed
Sat Apr  5 07:49:19 2025: BS 1 completed
Sat Apr  5 07:49:24 2025: BS 2 completed
Sat Apr  5 07:49:29 2025: BS 3 completed
Sat Apr  5 07:49:34 2025: BS 4 completed
Sat Apr  5 07:49:39 2025: BS 5 completed
Sat Apr  5 07:49:44 2025: BS 6 completed
Sat Apr  5 07:49:49 2025: BS 7 completed
Sat Apr  5 07:49:59 2025: BS 1 completed
Sat Apr  5 07:50:04 2025: BS 2 completed
Sat Apr  5 07:50:09 2025: BS 3 completed
Sat Apr  5 07:50:14 2025: BS 4 completed
Sat Apr  5 07:50:19 2025: BS 5 completed
Sat Apr  5 07:50:24 2025: BS 6 completed
Sat Apr  5 07:50:29 2025: BS 7 completed
Sat Apr  5 07:50:39 2025: BS 1 completed
Sat Apr  5 07:50:44 2025: BS 2 completed
Sat Apr  5 07:50:49 2025: BS 3 completed
Sat Apr  5 07:50:54 2025: BS 4 completed
Sat Apr  5 07:50:59 2025: BS 5 completed
Sat Apr  5 07:51:04 2025: BS 6 completed
Sat Apr  5 07:51:09 2025: BS 7 completed
Sat Apr  5 07:51:19 2025: BS 1 completed
Sat Apr  5 07:51:24 2025: BS 2 completed
Sat Apr  5 07:51:29 2025: BS 3 completed
Sat Apr  5 07:51:34 2025: BS 4 completed
Sat Apr  5 07:51:39 2025: BS 5 completed
Sat Apr  5 07:51:44 2025: BS 6 completed
Sat Apr  5 07:51:49 2025: BS 7 completed
Sat Apr  5 07:51:59 2025: BS 1 completed
Sat Apr  5 07:52:04 2025: BS 2 completed
Sat Apr  5 07:52:08 2025: BS 3 completed
Sat Apr  5 07:52:13 2025: BS 4 completed
Sat Apr  5 07:52:18 2025: BS 5 completed
Sat Apr  5 07:52:23 2025: BS 6 completed
Sat Apr  5 07:52:28 2025: BS 7 completed
Sat Apr  5 07:52:38 2025: BS 1 completed
Sat Apr  5 07:52:43 2025: BS 2 completed
Sat Apr  5 07:52:48 2025: BS 3 completed
Sat Apr  5 07:52:53 2025: BS 4 completed
Sat Apr  5 07:52:58 2025: BS 5 completed
Sat Apr  5 07:53:03 2025: BS 6 completed
Sat Apr  5 07:53:08 2025: BS 7 completed
Sat Apr  5 07:53:18 2025: BS 1 completed
Sat Apr  5 07:53:23 2025: BS 2 completed
Sat Apr  5 07:53:28 2025: BS 3 completed
Sat Apr  5 07:53:33 2025: BS 4 completed
Sat Apr  5 07:53:38 2025: BS 5 completed
Sat Apr  5 07:53:43 2025: BS 6 completed
Sat Apr  5 07:53:48 2025: BS 7 completed
Sat Apr  5 07:53:58 2025: BS 1 completed
Sat Apr  5 07:54:03 2025: BS 2 completed
Sat Apr  5 07:54:08 2025: BS 3 completed
Sat Apr  5 07:54:13 2025: BS 4 completed
Sat Apr  5 07:54:18 2025: BS 5 completed
Sat Apr  5 07:54:23 2025: BS 6 completed
Sat Apr  5 07:54:28 2025: BS 7 completed
Sat Apr  5 07:54:38 2025: BS 1 completed
Sat Apr  5 07:54:43 2025: BS 2 completed
Sat Apr  5 07:54:48 2025: BS 3 completed
Sat Apr  5 07:54:53 2025: BS 4 completed
Sat Apr  5 07:54:58 2025: BS 5 completed
Sat Apr  5 07:55:03 2025: BS 6 completed
Sat Apr  5 07:55:08 2025: BS 7 completed
Sat Apr  5 07:55:18 2025: BS 1 completed
Sat Apr  5 07:55:23 2025: BS 2 completed
Sat Apr  5 07:55:28 2025: BS 3 completed
Sat Apr  5 07:55:33 2025: BS 4 completed
Sat Apr  5 07:55:38 2025: BS 5 completed
Sat Apr  5 07:55:43 2025: BS 6 completed
Sat Apr  5 07:55:48 2025: BS 7 completed
Sat Apr  5 07:55:58 2025: BS 1 completed
Sat Apr  5 07:56:03 2025: BS 2 completed
Sat Apr  5 07:56:07 2025: BS 3 completed
Sat Apr  5 07:56:12 2025: BS 4 completed
Sat Apr  5 07:56:17 2025: BS 5 completed
Sat Apr  5 07:56:22 2025: BS 6 completed
Sat Apr  5 07:56:27 2025: BS 7 completed
Sat Apr  5 07:56:37 2025: BS 1 completed
Sat Apr  5 07:56:42 2025: BS 2 completed
Sat Apr  5 07:56:47 2025: BS 3 completed
Sat Apr  5 07:56:52 2025: BS 4 completed
Sat Apr  5 07:56:57 2025: BS 5 completed
Sat Apr  5 07:57:02 2025: BS 6 completed
Sat Apr  5 07:57:07 2025: BS 7 completed
Sat Apr  5 07:57:17 2025: BS 1 completed
Sat Apr  5 07:57:22 2025: BS 2 completed
Sat Apr  5 07:57:27 2025: BS 3 completed
Sat Apr  5 07:57:32 2025: BS 4 completed
Sat Apr  5 07:57:37 2025: BS 5 completed
Sat Apr  5 07:57:42 2025: BS 6 completed
Sat Apr  5 07:57:47 2025: BS 7 completed
Sat Apr  5 07:57:57 2025: BS 1 completed
Sat Apr  5 07:58:02 2025: BS 2 completed
Sat Apr  5 07:58:07 2025: BS 3 completed
Sat Apr  5 07:58:12 2025: BS 4 completed
Sat Apr  5 07:58:17 2025: BS 5 completed
Sat Apr  5 07:58:22 2025: BS 6 completed
Sat Apr  5 07:58:27 2025: BS 7 completed
Sat Apr  5 07:58:37 2025: BS 1 completed
Sat Apr  5 07:58:42 2025: BS 2 completed
Sat Apr  5 07:58:47 2025: BS 3 completed
Sat Apr  5 07:58:52 2025: BS 4 completed
Sat Apr  5 07:58:57 2025: BS 5 completed
Sat Apr  5 07:59:02 2025: BS 6 completed
Sat Apr  5 07:59:07 2025: BS 7 completed
Sat Apr  5 07:59:17 2025: BS 1 completed
Sat Apr  5 07:59:22 2025: BS 2 completed
Sat Apr  5 07:59:27 2025: BS 3 completed
Sat Apr  5 07:59:32 2025: BS 4 completed
Sat Apr  5 07:59:37 2025: BS 5 completed
Sat Apr  5 07:59:42 2025: BS 6 completed
Sat Apr  5 07:59:47 2025: BS 7 completed
Sat Apr  5 07:59:57 2025: BS 1 completed
Sat Apr  5 08:00:02 2025: BS 2 completed
Sat Apr  5 08:00:07 2025: BS 3 completed
Sat Apr  5 08:00:11 2025: BS 4 completed
Sat Apr  5 08:00:16 2025: BS 5 completed
Sat Apr  5 08:00:21 2025: BS 6 completed
Sat Apr  5 08:00:26 2025: BS 7 completed
Sat Apr  5 08:00:36 2025: BS 1 completed
Sat Apr  5 08:00:41 2025: BS 2 completed
Sat Apr  5 08:00:46 2025: BS 3 completed
Sat Apr  5 08:00:51 2025: BS 4 completed
Sat Apr  5 08:00:56 2025: BS 5 completed
Sat Apr  5 08:01:01 2025: BS 6 completed
Sat Apr  5 08:01:06 2025: BS 7 completed
Sat Apr  5 08:01:16 2025: BS 1 completed
Sat Apr  5 08:01:21 2025: BS 2 completed
Sat Apr  5 08:01:26 2025: BS 3 completed
Sat Apr  5 08:01:31 2025: BS 4 completed
Sat Apr  5 08:01:36 2025: BS 5 completed
Sat Apr  5 08:01:41 2025: BS 6 completed
Sat Apr  5 08:01:46 2025: BS 7 completed
Sat Apr  5 08:01:56 2025: BS 1 completed
Sat Apr  5 08:02:01 2025: BS 2 completed
Sat Apr  5 08:02:06 2025: BS 3 completed
Sat Apr  5 08:02:11 2025: BS 4 completed
Sat Apr  5 08:02:16 2025: BS 5 completed
Sat Apr  5 08:02:21 2025: BS 6 completed
Sat Apr  5 08:02:26 2025: BS 7 completed
Sat Apr  5 08:02:31 2025: Acquisition complete
