# Supplementary material for: Site-Divergent Oxidations within Venerable Macrolide Antibiotic Scaffolds Unveil Compounds with Broad Spectrum and Anti-MRSA Activities
Source: ACS Cent Sci. 2026 Mar 17;12(3):375–82. doi: 10.1021/acscentsci.5c02343 (PMC13022725; doi:10.1021/acscentsci.5c02343)
Supplement: Supplementary file 4 [file oc5c02343_si_004.zip › Clarithromycin and Azithromycin Analog Characterization/8/NMR/OL-II-280-C/CARBON_01.fid 4/log]

Wed Oct 23 20:03:38 2024: Experiment started
Wed Oct 23 20:05:39 2024: BS 1 completed
Wed Oct 23 20:07:38 2024: BS 2 completed
Wed Oct 23 20:09:37 2024: BS 3 completed
Wed Oct 23 20:11:37 2024: BS 4 completed
Wed Oct 23 20:13:36 2024: BS 5 completed
Wed Oct 23 20:15:35 2024: BS 6 completed
Wed Oct 23 20:17:35 2024: BS 7 completed
Wed Oct 23 20:19:34 2024: BS 8 completed
Wed Oct 23 20:21:34 2024: BS 9 completed
Wed Oct 23 20:23:33 2024: BS 10 completed
Wed Oct 23 20:25:32 2024: BS 11 completed
Wed Oct 23 20:27:32 2024: BS 12 completed
Wed Oct 23 20:29:31 2024: BS 13 completed
Wed Oct 23 20:31:30 2024: BS 14 completed
Wed Oct 23 20:33:30 2024: BS 15 completed
Wed Oct 23 20:35:29 2024: BS 16 completed
Wed Oct 23 20:37:28 2024: BS 17 completed
Wed Oct 23 20:39:28 2024: BS 18 completed
Wed Oct 23 20:41:27 2024: BS 19 completed
Wed Oct 23 20:43:27 2024: BS 20 completed
Wed Oct 23 20:45:26 2024: BS 21 completed
Wed Oct 23 20:47:25 2024: BS 22 completed
Wed Oct 23 20:49:25 2024: BS 23 completed
Wed Oct 23 20:51:24 2024: BS 24 completed
Wed Oct 23 20:53:23 2024: BS 25 completed
Wed Oct 23 20:55:23 2024: BS 26 completed
Wed Oct 23 20:57:22 2024: BS 27 completed
Wed Oct 23 20:59:22 2024: BS 28 completed
Wed Oct 23 21:01:21 2024: BS 29 completed
Wed Oct 23 21:03:20 2024: BS 30 completed
Wed Oct 23 21:05:20 2024: BS 31 completed
Wed Oct 23 21:07:19 2024: BS 32 completed
Wed Oct 23 21:09:18 2024: BS 33 completed
Wed Oct 23 21:11:18 2024: BS 34 completed
Wed Oct 23 21:13:17 2024: BS 35 completed
Wed Oct 23 21:15:16 2024: BS 36 completed
Wed Oct 23 21:17:16 2024: BS 37 completed
Wed Oct 23 21:19:15 2024: BS 38 completed
Wed Oct 23 21:21:15 2024: BS 39 completed
Wed Oct 23 21:21:22 2024: Acquisition complete
