# Supplementary material for: Site-Divergent Oxidations within Venerable Macrolide Antibiotic Scaffolds Unveil Compounds with Broad Spectrum and Anti-MRSA Activities
Source: ACS Cent Sci. 2026 Mar 17;12(3):375–82. doi: 10.1021/acscentsci.5c02343 (PMC13022725; doi:10.1021/acscentsci.5c02343)
Supplement: Supplementary file 4 [file oc5c02343_si_004.zip › Clarithromycin and Azithromycin Analog Characterization/8/NMR/OL-II-280-C/PROTON_01.fid 4/log]

Wed Oct 23 19:54:27 2024: Experiment started
Wed Oct 23 19:55:57 2024: BS 1 completed
Wed Oct 23 19:57:23 2024: BS 2 completed
Wed Oct 23 19:58:50 2024: BS 3 completed
Wed Oct 23 20:00:16 2024: BS 4 completed
Wed Oct 23 20:01:43 2024: BS 5 completed
Wed Oct 23 20:03:09 2024: BS 6 completed
Wed Oct 23 20:03:31 2024: Acquisition complete
