# Supplementary material for: Site-Divergent Oxidations within Venerable Macrolide Antibiotic Scaffolds Unveil Compounds with Broad Spectrum and Anti-MRSA Activities
Source: ACS Cent Sci. 2026 Mar 17;12(3):375–82. doi: 10.1021/acscentsci.5c02343 (PMC13022725; doi:10.1021/acscentsci.5c02343)
Supplement: Supplementary file 4 [file oc5c02343_si_004.zip › Clarithromycin and Azithromycin Analog Characterization/8/NMR/OL-II-280-suite/CARBON_01.fid 4/log]

Thu Oct 24 21:33:34 2024: Experiment started
Thu Oct 24 21:35:35 2024: BS 1 completed
Thu Oct 24 21:37:34 2024: BS 2 completed
Thu Oct 24 21:39:33 2024: BS 3 completed
Thu Oct 24 21:41:33 2024: BS 4 completed
Thu Oct 24 21:43:32 2024: BS 5 completed
Thu Oct 24 21:45:31 2024: BS 6 completed
Thu Oct 24 21:47:31 2024: BS 7 completed
Thu Oct 24 21:49:30 2024: BS 8 completed
Thu Oct 24 21:51:29 2024: BS 9 completed
Thu Oct 24 21:53:29 2024: BS 10 completed
Thu Oct 24 21:55:28 2024: BS 11 completed
Thu Oct 24 21:57:28 2024: BS 12 completed
Thu Oct 24 21:59:27 2024: BS 13 completed
Thu Oct 24 22:01:26 2024: BS 14 completed
Thu Oct 24 22:03:26 2024: BS 15 completed
Thu Oct 24 22:05:25 2024: BS 16 completed
Thu Oct 24 22:07:24 2024: BS 17 completed
Thu Oct 24 22:09:24 2024: BS 18 completed
Thu Oct 24 22:11:23 2024: BS 19 completed
Thu Oct 24 22:13:23 2024: BS 20 completed
Thu Oct 24 22:15:22 2024: BS 21 completed
Thu Oct 24 22:17:21 2024: BS 22 completed
Thu Oct 24 22:19:21 2024: BS 23 completed
Thu Oct 24 22:21:20 2024: BS 24 completed
Thu Oct 24 22:23:19 2024: BS 25 completed
Thu Oct 24 22:25:19 2024: BS 26 completed
Thu Oct 24 22:27:18 2024: BS 27 completed
Thu Oct 24 22:29:17 2024: BS 28 completed
Thu Oct 24 22:31:17 2024: BS 29 completed
Thu Oct 24 22:33:16 2024: BS 30 completed
Thu Oct 24 22:35:16 2024: BS 31 completed
Thu Oct 24 22:37:15 2024: BS 32 completed
Thu Oct 24 22:39:14 2024: BS 33 completed
Thu Oct 24 22:41:14 2024: BS 34 completed
Thu Oct 24 22:43:13 2024: BS 35 completed
Thu Oct 24 22:45:12 2024: BS 36 completed
Thu Oct 24 22:47:12 2024: BS 37 completed
Thu Oct 24 22:49:11 2024: BS 38 completed
Thu Oct 24 22:51:11 2024: BS 39 completed
Thu Oct 24 22:53:10 2024: BS 40 completed
Thu Oct 24 22:55:09 2024: BS 41 completed
Thu Oct 24 22:57:09 2024: BS 42 completed
Thu Oct 24 22:59:08 2024: BS 43 completed
Thu Oct 24 23:01:07 2024: BS 44 completed
Thu Oct 24 23:03:07 2024: BS 45 completed
Thu Oct 24 23:05:06 2024: BS 46 completed
Thu Oct 24 23:06:51 2024: Acquisition complete
