# Supplementary material for: Site-Divergent Oxidations within Venerable Macrolide Antibiotic Scaffolds Unveil Compounds with Broad Spectrum and Anti-MRSA Activities
Source: ACS Cent Sci. 2026 Mar 17;12(3):375–82. doi: 10.1021/acscentsci.5c02343 (PMC13022725; doi:10.1021/acscentsci.5c02343)
Supplement: Supplementary file 4 [file oc5c02343_si_004.zip › Clarithromycin and Azithromycin Analog Characterization/8/NMR/OL-II-280-suite/PROTON_01.fid 4/log]

Thu Oct 24 21:21:51 2024: Experiment started
Thu Oct 24 21:23:21 2024: BS 1 completed
Thu Oct 24 21:24:48 2024: BS 2 completed
Thu Oct 24 21:26:14 2024: BS 3 completed
Thu Oct 24 21:27:41 2024: BS 4 completed
Thu Oct 24 21:29:07 2024: BS 5 completed
Thu Oct 24 21:30:34 2024: BS 6 completed
Thu Oct 24 21:32:00 2024: BS 7 completed
Thu Oct 24 21:33:27 2024: Acquisition complete
