# Supplementary material for: Site-Divergent Oxidations within Venerable Macrolide Antibiotic Scaffolds Unveil Compounds with Broad Spectrum and Anti-MRSA Activities
Source: ACS Cent Sci. 2026 Mar 17;12(3):375–82. doi: 10.1021/acscentsci.5c02343 (PMC13022725; doi:10.1021/acscentsci.5c02343)
Supplement: Supplementary file 4 [file oc5c02343_si_004.zip › Clarithromycin and Azithromycin Analog Characterization/7/NMR/OL-III-019-HSQC_20250308_01/dirinfo/macdir/sampleglobal]

emailwhen 2 2 8 0 0 2 1 0 1 64
1 "done"
0 
density 1 1 9.99999984307e+17 -9.99999984307e+17 0 2 1 0 1 64
1 1 
0 
archivedir 2 2 8 0 0 2 1 0 1 64
1 "/home/ocl3"
0 
adir2tmplt 2 2 8 0 0 2 1 0 1 64
1 ""
0 
IPrunid 2 2 8 0 0 2 1 0 1 64
1 ""
0 
adirtmplt 2 2 8 0 0 2 1 0 1 64
1 "/home/$operator$"
0 
concentration 1 1 9.99e+17 -9.99e+17 0 2 1 0 1 64
1 0 
0 
emailaddr 2 2 8 0 0 4 1 0 1 64
1 "olivia.langner@yale.edu"
0 
eOptions 2 2 8 0 0 4 1 264 1 64
1 "emailfid"
0 
pltopt 4 2 4 0 0 2 1 0 1 64
1 "n"
0 
nameprefix 2 2 8 0 0 2 1 9 1 64
1 "OL-III-019-HSQC"
0 
iswt 1 1 9.99999984307e+17 -9.99999984307e+17 0 2 1 0 1 64
1 0 
0 
faculty 2 2 8 0 0 2 1 0 1 64
1 ""
0 
emessage 4 2 4 0 0 2 1 0 1 64
1 "y"
0 
intstd 2 2 8 0 0 2 1 0 1 64
1 ""
0 
lot 2 2 8 0 0 2 1 0 1 64
1 ""
0 
page 2 2 8 0 0 2 1 0 1 64
1 ""
0 
notebook 2 2 8 0 0 2 1 0 1 64
1 ""
0 
sampwt 1 1 9.99999984307e+17 -9.99999984307e+17 0 2 1 0 1 64
1 0 
0 
samplename 2 2 8 0 0 2 1 9 1 64
1 "OL-III-019-HSQC"
0 
retentiontime_ 2 2 8 0 0 2 1 0 1 64
1 ""
0 
researchgroup 2 2 8 0 0 2 1 0 1 64
1 ""
0 
sample 2 2 8 0 0 2 1 1 1 64
1 "OL-III-019-HSQC_20250308_01"
0 
sampleowner 2 2 8 0 0 2 1 0 1 64
1 ""
0 
svftmplt 2 2 8 0 0 2 1 0 1 64
1 "$pslabel$_"
0 
studyowner 2 2 8 0 0 2 1 0 1 64
1 "ocl3"
0 
sdirtmplt 2 2 8 0 0 2 1 0 1 64
1 "$samplename$_%DATE%_"
0 
userplotter 2 2 8 0 0 4 1 0 1 64
1 ""
0 
text_string 2 2 8 0 0 4 1 256 1 64
1 "OL-III-019-HSQC"
0 
volume 1 1 9.99999984307e+17 -9.99999984307e+17 0 2 1 0 1 64
1 0 
0 
