# Supplementary material for: Site-Divergent Oxidations within Venerable Macrolide Antibiotic Scaffolds Unveil Compounds with Broad Spectrum and Anti-MRSA Activities
Source: ACS Cent Sci. 2026 Mar 17;12(3):375–82. doi: 10.1021/acscentsci.5c02343 (PMC13022725; doi:10.1021/acscentsci.5c02343)
Supplement: Supplementary file 4 [file oc5c02343_si_004.zip › Clarithromycin and Azithromycin Analog Characterization/7/NMR/OL-III-019-HSQC_20250308_01/dirinfo/shapelib/OneNmrW029_ad300R.RF]

# Pbox    465.45  54 4095  0.0     0    1.0000 13.79640     6
# VJ4.2  pw (us)  pwr  pwrf  dres  dmf  dcyc   B1max (kHz)  Stype
# ---------------------------------------------------------------
# Pxsim 0.0004655 12518.9423 0.000 257816.5 0.0000000 0.0000000 0.00
# data: pw (s) B1max (Hz) status sw (Hz) T1 (s)   T2 (s) RDC (Hz)
# ---------------------------------------------------------------
# Pbox.inp data :
# ~~~~~~~~~~~~~~~~~~~~~~~~~~~Waves~~~~~~~~~~~~~~~~~~~~~~~~~~~~~~~~~~
#   shape   bw(/pw)   ofs  st  ph  fla  trev  d1  d2   d0   wrp  php
# ~~~~~~~~~~~~~~~~~~~~~~~~~~~~~~~~~~~~~~~~~~~~~~~~~~~~~~~~~~~~~~~~~~
# { wurst2i -43011/0.000465 }
#
# type      = r          mod       = n          dres      = n         
# steps     = n          stepsize  = n          attn      = i         
# refofs    = n          wrap      = n          sfrq      = n         
# sucyc     = d          reps      = 2          header    = y         
# bscor     = n          pad1      = n          pad2      = n         
# bsim      = n          T1        = n          T2        = n         
# rdc       = n          dcyc      = n          sw        = n         
#
# RF Calibration Data :  ref_pwr   = 59         ref_pw90  = 10.19
# ~~~~~~~~~~~~~~~~~~~~~
###
# ------------------- Shape data ------------------
# pwtot      = 0.0004655 (total pw, s)
# power      = 54 (power level, dB)
# pwrf       = 4095 (fine power)
# B1max      = 13.7964 (B1max, kHz)
# B1rms      = 7.6543 (B1[RMS], kHz)
# nptot      = 321 (total number of steps)
# stepsize   = 1.45 (length of a single step, us)
# maxamp     = 929.2 (max amplitude)
# ------------------------------------------------- 
#      phase      amplitude   length     gate 
# ------------------------------------------------- 
        0.00      1023.00      0.0        0
       0.000        0.000      1.0        0
     295.100        0.000      1.0        0
     283.850        0.000      1.0        0
     272.599        0.000      1.0        1
     261.349        0.432      1.0        1
     250.099        1.237      1.0        1
     238.849        2.220      1.0        1
     227.599        3.381      1.0        1
     216.349        4.720      1.0        1
     205.099        6.235      1.0        1
     193.849        7.927      1.0        1
     182.599        9.794      1.0        1
     171.349       11.837      1.0        1
     160.099       14.053      1.0        1
     148.849       16.443      1.0        1
     137.599       19.005      1.0        1
     126.350       21.739      1.0        1
     115.100       24.643      1.0        1
     103.850       27.716      1.0        1
      92.601       30.957      1.0        1
      81.352       34.365      1.0        1
      70.103       37.938      1.0        1
      58.855       41.676      1.0        1
      47.607       45.576      1.0        1
      36.359       49.638      1.0        1
      25.112       53.858      1.0        1
      13.865       58.237      1.0        1
       2.620       62.773      1.0        1
     351.375       67.462      1.0        1
     340.131       72.305      1.0        1
     328.889       77.298      1.0        1
     317.648       82.440      1.0        1
     306.408       87.729      1.0        1
     295.170       93.163      1.0        1
     283.934       98.740      1.0        1
     272.700      104.458      1.0        1
     261.468      110.313      1.0        1
     250.239      116.306      1.0        1
     239.014      122.432      1.0        1
     227.791      128.689      1.0        1
     216.572      135.076      1.0        1
     205.357      141.589      1.0        1
     194.147      148.227      1.0        1
     182.941      154.986      1.0        1
     171.741      161.864      1.0        1
     160.546      168.858      1.0        1
     149.358      175.966      1.0        1
     138.177      183.185      1.0        1
     127.003      190.512      1.0        1
     115.836      197.944      1.0        1
     104.679      205.479      1.0        1
      93.531      213.113      1.0        1
      82.392      220.843      1.0        1
      71.265      228.668      1.0        1
      60.149      236.583      1.0        1
      49.045      244.585      1.0        1
      37.954      252.672      1.0        1
      26.877      260.840      1.0        1
      15.815      269.086      1.0        1
       4.769      277.407      1.0        1
     353.740      285.800      1.0        1
     342.728      294.262      1.0        1
     331.736      302.789      1.0        1
     320.764      311.378      1.0        1
     309.812      320.025      1.0        1
     298.884      328.728      1.0        1
     287.978      337.483      1.0        1
     277.098      346.286      1.0        1
     266.244      355.135      1.0        1
     255.417      364.026      1.0        1
     244.620      372.955      1.0        1
     233.852      381.918      1.0        1
     223.117      390.914      1.0        1
     212.415      399.937      1.0        1
     201.748      408.985      1.0        1
     191.117      418.054      1.0        1
     180.525      427.141      1.0        1
     169.972      436.241      1.0        1
     159.461      445.352      1.0        1
     148.993      454.470      1.0        1
     138.570      463.592      1.0        1
     128.194      472.714      1.0        1
     117.867      481.832      1.0        1
     107.590      490.943      1.0        1
      97.366      500.044      1.0        1
      87.197      509.130      1.0        1
      77.084      518.199      1.0        1
      67.029      527.247      1.0        1
      57.035      536.270      1.0        1
      47.104      545.266      1.0        1
      37.238      554.229      1.0        1
      27.439      563.158      1.0        1
      17.708      572.049      1.0        1
       8.049      580.898      1.0        1
     358.464      589.701      1.0        1
     348.954      598.456      1.0        1
     339.523      607.159      1.0        1
     330.171      615.806      1.0        1
     320.903      624.395      1.0        1
     311.719      632.922      1.0        1
     302.623      641.384      1.0        1
     293.616      649.777      1.0        1
     284.701      658.098      1.0        1
     275.880      666.344      1.0        1
     267.157      674.512      1.0        1
     258.532      682.599      1.0        1
     250.009      690.602      1.0        1
     241.589      698.516      1.0        1
     233.276      706.341      1.0        1
     225.072      714.071      1.0        1
     216.979      721.706      1.0        1
     208.999      729.240      1.0        1
     201.134      736.672      1.0        1
     193.388      743.999      1.0        1
     185.763      751.218      1.0        1
     178.261      758.326      1.0        1
     170.883      765.320      1.0        1
     163.633      772.198      1.0        1
     156.513      778.957      1.0        1
     149.526      785.595      1.0        1
     142.672      792.108      1.0        1
     135.955      798.495      1.0        1
     129.377      804.752      1.0        1
     122.940      810.878      1.0        1
     116.646      816.871      1.0        1
     110.497      822.727      1.0        1
     104.496      828.444      1.0        1
      98.644      834.021      1.0        1
      92.944      839.455      1.0        1
      87.397      844.744      1.0        1
      82.005      849.886      1.0        1
      76.770      854.879      1.0        1
      71.695      859.722      1.0        1
      66.780      864.412      1.0        1
      62.028      868.947      1.0        1
      57.441      873.326      1.0        1
      53.019      877.547      1.0        1
      48.765      881.608      1.0        1
      44.681      885.508      1.0        1
      40.766      889.246      1.0        1
      37.024      892.819      1.0        1
      33.456      896.227      1.0        1
      30.062      899.468      1.0        1
      26.845      902.541      1.0        1
      23.804      905.445      1.0        1
      20.942      908.179      1.0        1
      18.260      910.741      1.0        1
      15.758      913.131      1.0        1
      13.438      915.347      1.0        1
      11.300      917.390      1.0        1
       9.345      919.257      1.0        1
       7.574      920.949      1.0        1
       5.988      922.464      1.0        1
       4.587      923.803      1.0        1
       3.371      924.964      1.0        1
       2.342      925.947      1.0        1
       1.499      926.752      1.0        1
       0.844      927.378      1.0        1
       0.375      927.826      1.0        1
       0.094      928.095      1.0        1
       0.000      928.184      1.0        1
       0.094      928.095      1.0        1
       0.375      927.826      1.0        1
       0.844      927.378      1.0        1
       1.499      926.752      1.0        1
       2.342      925.947      1.0        1
       3.371      924.964      1.0        1
       4.587      923.803      1.0        1
       5.988      922.464      1.0        1
       7.574      920.949      1.0        1
       9.345      919.257      1.0        1
      11.300      917.390      1.0        1
      13.438      915.347      1.0        1
      15.758      913.131      1.0        1
      18.260      910.741      1.0        1
      20.942      908.179      1.0        1
      23.804      905.445      1.0        1
      26.845      902.541      1.0        1
      30.062      899.468      1.0        1
      33.456      896.227      1.0        1
      37.024      892.819      1.0        1
      40.766      889.246      1.0        1
      44.681      885.508      1.0        1
      48.765      881.608      1.0        1
      53.019      877.547      1.0        1
      57.441      873.326      1.0        1
      62.028      868.947      1.0        1
      66.780      864.412      1.0        1
      71.695      859.722      1.0        1
      76.770      854.879      1.0        1
      82.005      849.886      1.0        1
      87.397      844.744      1.0        1
      92.944      839.455      1.0        1
      98.644      834.021      1.0        1
     104.496      828.444      1.0        1
     110.497      822.727      1.0        1
     116.646      816.871      1.0        1
     122.940      810.878      1.0        1
     129.377      804.752      1.0        1
     135.955      798.495      1.0        1
     142.672      792.108      1.0        1
     149.526      785.595      1.0        1
     156.513      778.957      1.0        1
     163.633      772.198      1.0        1
     170.883      765.320      1.0        1
     178.261      758.326      1.0        1
     185.763      751.218      1.0        1
     193.388      743.999      1.0        1
     201.134      736.672      1.0        1
     208.999      729.240      1.0        1
     216.979      721.706      1.0        1
     225.072      714.071      1.0        1
     233.276      706.341      1.0        1
     241.589      698.516      1.0        1
     250.009      690.602      1.0        1
     258.532      682.599      1.0        1
     267.157      674.512      1.0        1
     275.880      666.344      1.0        1
     284.701      658.098      1.0        1
     293.616      649.777      1.0        1
     302.623      641.384      1.0        1
     311.719      632.922      1.0        1
     320.903      624.395      1.0        1
     330.171      615.806      1.0        1
     339.523      607.159      1.0        1
     348.954      598.456      1.0        1
     358.464      589.701      1.0        1
       8.049      580.898      1.0        1
      17.708      572.049      1.0        1
      27.439      563.158      1.0        1
      37.238      554.229      1.0        1
      47.104      545.266      1.0        1
      57.035      536.270      1.0        1
      67.029      527.247      1.0        1
      77.084      518.199      1.0        1
      87.197      509.130      1.0        1
      97.366      500.044      1.0        1
     107.590      490.943      1.0        1
     117.867      481.832      1.0        1
     128.194      472.714      1.0        1
     138.570      463.592      1.0        1
     148.993      454.470      1.0        1
     159.461      445.352      1.0        1
     169.972      436.241      1.0        1
     180.525      427.141      1.0        1
     191.117      418.054      1.0        1
     201.748      408.985      1.0        1
     212.415      399.937      1.0        1
     223.117      390.914      1.0        1
     233.852      381.918      1.0        1
     244.620      372.955      1.0        1
     255.417      364.026      1.0        1
     266.244      355.135      1.0        1
     277.098      346.286      1.0        1
     287.978      337.483      1.0        1
     298.884      328.728      1.0        1
     309.812      320.025      1.0        1
     320.764      311.378      1.0        1
     331.736      302.789      1.0        1
     342.728      294.262      1.0        1
     353.740      285.800      1.0        1
       4.769      277.407      1.0        1
      15.815      269.086      1.0        1
      26.877      260.840      1.0        1
      37.954      252.672      1.0        1
      49.045      244.585      1.0        1
      60.149      236.583      1.0        1
      71.265      228.668      1.0        1
      82.392      220.843      1.0        1
      93.531      213.113      1.0        1
     104.679      205.479      1.0        1
     115.836      197.944      1.0        1
     127.003      190.512      1.0        1
     138.177      183.185      1.0        1
     149.358      175.966      1.0        1
     160.546      168.858      1.0        1
     171.741      161.864      1.0        1
     182.941      154.986      1.0        1
     194.147      148.227      1.0        1
     205.357      141.589      1.0        1
     216.572      135.076      1.0        1
     227.791      128.689      1.0        1
     239.014      122.432      1.0        1
     250.239      116.306      1.0        1
     261.468      110.313      1.0        1
     272.700      104.458      1.0        1
     283.934       98.740      1.0        1
     295.170       93.163      1.0        1
     306.408       87.729      1.0        1
     317.648       82.440      1.0        1
     328.889       77.298      1.0        1
     340.131       72.305      1.0        1
     351.375       67.462      1.0        1
       2.620       62.773      1.0        1
      13.865       58.237      1.0        1
      25.112       53.858      1.0        1
      36.359       49.638      1.0        1
      47.607       45.576      1.0        1
      58.855       41.676      1.0        1
      70.103       37.938      1.0        1
      81.352       34.365      1.0        1
      92.601       30.957      1.0        1
     103.850       27.716      1.0        1
     115.100       24.643      1.0        1
     126.350       21.739      1.0        1
     137.599       19.005      1.0        1
     148.849       16.443      1.0        1
     160.099       14.053      1.0        1
     171.349       11.837      1.0        1
     182.599        9.794      1.0        1
     193.849        7.927      1.0        1
     205.099        6.235      1.0        1
     216.349        4.720      1.0        1
     227.599        3.381      1.0        1
     238.849        2.220      1.0        1
     250.099        1.237      1.0        1
     261.349        0.432      1.0        1
     272.599        0.000      1.0        1
     283.850        0.000      1.0        0
     295.100        0.000      1.0        0
       0.000        0.000      1.0        0
