# Supplementary material for: Site-Divergent Oxidations within Venerable Macrolide Antibiotic Scaffolds Unveil Compounds with Broad Spectrum and Anti-MRSA Activities
Source: ACS Cent Sci. 2026 Mar 17;12(3):375–82. doi: 10.1021/acscentsci.5c02343 (PMC13022725; doi:10.1021/acscentsci.5c02343)
Supplement: Supplementary file 4 [file oc5c02343_si_004.zip › Clarithromycin and Azithromycin Analog Characterization/7/NMR/OL-III-019-HSQC_20250308_01/dirinfo/shapelib/W40_OneNmrW029.DEC]

# Pbox  28024.00  38 4095  9.0 32258    1.0000 2.18658     6
# VJ4.2  pw (us)  pwr  pwrf  dres  dmf  dcyc   B1max (kHz)  Stype
# ---------------------------------------------------------------
# Pxsim 0.0280240 2097.2429 0.000 150782.8 0.0000000 0.0000000 0.00
# data: pw (s) B1max (Hz) status sw (Hz) T1 (s)   T2 (s) RDC (Hz)
# ---------------------------------------------------------------
# Pbox.inp data :
# ~~~~~~~~~~~~~~~~~~~~~~~~~~~Waves~~~~~~~~~~~~~~~~~~~~~~~~~~~~~~~~~~
#   shape   bw(/pw)   ofs  st  ph  fla  trev  d1  d2   d0   wrp  php
# ~~~~~~~~~~~~~~~~~~~~~~~~~~~~~~~~~~~~~~~~~~~~~~~~~~~~~~~~~~~~~~~~~~
# { WURST40 0.0014/25152 }
#
# type      = d          mod       = n          dres      = n         
# steps     = n          stepsize  = n          attn      = i         
# refofs    = n          wrap      = n          sfrq      = n         
# sucyc     = d          reps      = 2          header    = y         
# bscor     = n          pad1      = n          pad2      = n         
# bsim      = n          T1        = n          T2        = n         
# rdc       = n          dcyc      = n          sw        = n         
#
# RF Calibration Data :  ref_pwr   = 59         ref_pw90  = 10.19
# ~~~~~~~~~~~~~~~~~~~~~
###
# ------------------- Shape data ------------------
# pwtot      = 0.0280240 (total pw, s)
# power      = 38 (power level, dB)
# pwrf       = 4095 (fine power)
# B1max      = 2.1866 (B1max, kHz)
# B1rms      = 1.9180 (B1[RMS], kHz)
# dres       = 9.0 deg
# dmf        = 32258
# nptot      = 9040 (total number of steps)
# stepsize   = 3.10 (length of a single step, us)
# maxamp     = 982.2 (max amplitude)
# ------------------------------------------------- 
#      length       phase   amplitude   gate 
# ------------------------------------------------- 
         9.0        0.000    0.000        0
         9.0      143.267    0.000        1
         9.0      161.193    2.805        1
         9.0      179.040    7.542        1
         9.0      196.806   14.134        1
         9.0      214.492   22.547        1
         9.0      232.099   32.730        1
         9.0      249.625   44.629        1
         9.0      267.071   58.175        1
         9.0      284.437   73.295        1
         9.0      301.724   89.906        1
         9.0      318.930  107.917        1
         9.0      336.056  127.234        1
         9.0      353.102  147.753        1
         9.0       10.068  169.370        1
         9.0       26.954  191.974        1
         9.0       43.760  215.452        1
         9.0       60.486  239.691        1
         9.0       77.132  264.574        1
         9.0       93.698  289.987        1
         9.0      110.184  315.813        1
         9.0      126.590  341.941        1
         9.0      142.916  368.260        1
         9.0      159.162  394.662        1
         9.0      175.327  421.043        1
         9.0      191.413  447.304        1
         9.0      207.419  473.351        1
         9.0      223.345  499.095        1
         9.0      239.190  524.454        1
         9.0      254.956  549.350        1
         9.0      270.642  573.714        1
         9.0      286.247  597.482        1
         9.0      301.773  620.598        1
         9.0      317.218  643.012        1
         9.0      332.584  664.682        1
         9.0      347.869  685.570        1
         9.0        3.075  705.648        1
         9.0       18.200  724.893        1
         9.0       33.246  743.288        1
         9.0       48.211  760.822        1
         9.0       63.096  777.490        1
         9.0       77.902  793.293        1
         9.0       92.627  808.234        1
         9.0      107.272  822.323        1
         9.0      121.837  835.574        1
         9.0      136.323  848.005        1
         9.0      150.728  859.635        1
         9.0      165.053  870.488        1
         9.0      179.298  880.589        1
         9.0      193.463  889.968        1
         9.0      207.548  898.652        1
         9.0      221.553  906.673        1
         9.0      235.478  914.063        1
         9.0      249.323  920.853        1
         9.0      263.088  927.078        1
         9.0      276.773  932.768        1
         9.0      290.378  937.957        1
         9.0      303.903  942.678        1
         9.0      317.347  946.960        1
         9.0      330.712  950.836        1
         9.0      343.997  954.335        1
         9.0      357.202  957.485        1
         9.0       10.326  960.314        1
         9.0       23.371  962.848        1
         9.0       36.336  965.112        1
         9.0       49.220  967.130        1
         9.0       62.025  968.923        1
         9.0       74.750  970.513        1
         9.0       87.394  971.919        1
         9.0       99.959  973.159        1
         9.0      112.443  974.250        1
         9.0      124.847  975.207        1
         9.0      137.172  976.044        1
         9.0      149.416  976.774        1
         9.0      161.581  977.410        1
         9.0      173.665  977.962        1
         9.0      185.669  978.440        1
         9.0      197.594  978.852        1
         9.0      209.438  979.207        1
         9.0      221.202  979.512        1
         9.0      232.886  979.773        1
         9.0      244.490  979.996        1
         9.0      256.015  980.186        1
         9.0      267.459  980.347        1
         9.0      278.823  980.483        1
         9.0      290.107  980.598        1
         9.0      301.311  980.695        1
         9.0      312.435  980.777        1
         9.0      323.479  980.845        1
         9.0      334.443  980.901        1
         9.0      345.327  980.949        1
         9.0      356.130  980.988        1
         9.0        6.854  981.020        1
         9.0       17.498  981.047        1
         9.0       28.062  981.069        1
         9.0       38.546  981.087        1
         9.0       48.949  981.101        1
         9.0       59.273  981.113        1
         9.0       69.517  981.123        1
         9.0       79.680  981.131        1
         9.0       89.764  981.137        1
         9.0       99.768  981.142        1
         9.0      109.691  981.146        1
         9.0      119.535  981.150        1
         9.0      129.298  981.152        1
         9.0      138.982  981.154        1
         9.0      148.585  981.156        1
         9.0      158.109  981.157        1
         9.0      167.552  981.158        1
         9.0      176.915  981.159        1
         9.0      186.199  981.159        1
         9.0      195.402  981.160        1
         9.0      204.525  981.160        1
         9.0      213.568  981.161        1
         9.0      222.532  981.161        1
         9.0      231.415  981.161        1
         9.0      240.218  981.161        1
         9.0      248.941  981.161        1
         9.0      257.584  981.161        1
         9.0      266.147  981.161        1
         9.0      274.630  981.161        1
         9.0      283.033  981.161        1
         9.0      291.356  981.161        1
         9.0      299.599  981.161        1
         9.0      307.762  981.161        1
         9.0      315.845  981.161        1
         9.0      323.848  981.161        1
         9.0      331.771  981.161        1
         9.0      339.614  981.161        1
         9.0      347.376  981.161        1
         9.0      355.059  981.161        1
         9.0        2.662  981.161        1
         9.0       10.185  981.161        1
         9.0       17.627  981.161        1
         9.0       24.990  981.161        1
         9.0       32.272  981.161        1
         9.0       39.475  981.161        1
         9.0       46.598  981.161        1
         9.0       53.640  981.161        1
         9.0       60.603  981.161        1
         9.0       67.485  981.161        1
         9.0       74.288  981.161        1
         9.0       81.010  981.161        1
         9.0       87.652  981.161        1
         9.0       94.215  981.161        1
         9.0      100.697  981.161        1
         9.0      107.099  981.161        1
         9.0      113.422  981.161        1
         9.0      119.664  981.161        1
         9.0      125.826  981.161        1
         9.0      131.908  981.161        1
         9.0      137.910  981.161        1
         9.0      143.832  981.161        1
         9.0      149.675  981.161        1
         9.0      155.437  981.161        1
         9.0      161.119  981.161        1
         9.0      166.721  981.161        1
         9.0      172.243  981.161        1
         9.0      177.685  981.161        1
         9.0      183.047  981.161        1
         9.0      188.328  981.161        1
         9.0      193.530  981.161        1
         9.0      198.652  981.161        1
         9.0      203.694  981.161        1
         9.0      208.656  981.161        1
         9.0      213.537  981.161        1
         9.0      218.339  981.161        1
         9.0      223.061  981.161        1
         9.0      227.703  981.161        1
         9.0      232.264  981.161        1
         9.0      236.746  981.161        1
         9.0      241.147  981.161        1
         9.0      245.469  981.161        1
         9.0      249.710  981.161        1
         9.0      253.872  981.161        1
         9.0      257.953  981.161        1
         9.0      261.955  981.161        1
         9.0      265.876  981.161        1
         9.0      269.718  981.161        1
         9.0      273.479  981.161        1
         9.0      277.160  981.161        1
         9.0      280.762  981.161        1
         9.0      284.283  981.161        1
         9.0      287.724  981.161        1
         9.0      291.085  981.161        1
         9.0      294.366  981.161        1
         9.0      297.568  981.161        1
         9.0      300.689  981.161        1
         9.0      303.730  981.161        1
         9.0      306.691  981.161        1
         9.0      309.572  981.161        1
         9.0      312.373  981.161        1
         9.0      315.094  981.161        1
         9.0      317.735  981.161        1
         9.0      320.296  981.161        1
         9.0      322.777  981.161        1
         9.0      325.178  981.161        1
         9.0      327.498  981.161        1
         9.0      329.739  981.161        1
         9.0      331.900  981.161        1
         9.0      333.981  981.161        1
         9.0      335.981  981.161        1
         9.0      337.902  981.161        1
         9.0      339.743  981.161        1
         9.0      341.503  981.161        1
         9.0      343.184  981.161        1
         9.0      344.785  981.161        1
         9.0      346.305  981.161        1
         9.0      347.746  981.161        1
         9.0      349.106  981.161        1
         9.0      350.387  981.161        1
         9.0      351.587  981.161        1
         9.0      352.707  981.161        1
         9.0      353.748  981.161        1
         9.0      354.708  981.161        1
         9.0      355.588  981.161        1
         9.0      356.389  981.161        1
         9.0      357.109  981.161        1
         9.0      357.749  981.161        1
         9.0      358.309  981.161        1
         9.0      358.790  981.161        1
         9.0      359.190  981.161        1
         9.0      359.510  981.161        1
         9.0      359.750  981.161        1
         9.0      359.910  981.161        1
        18.0      359.990  981.161        1
         9.0      359.910  981.161        1
         9.0      359.750  981.161        1
         9.0      359.510  981.161        1
         9.0      359.190  981.161        1
         9.0      358.790  981.161        1
         9.0      358.309  981.161        1
         9.0      357.749  981.161        1
         9.0      357.109  981.161        1
         9.0      356.389  981.161        1
         9.0      355.588  981.161        1
         9.0      354.708  981.161        1
         9.0      353.748  981.161        1
         9.0      352.707  981.161        1
         9.0      351.587  981.161        1
         9.0      350.387  981.161        1
         9.0      349.106  981.161        1
         9.0      347.746  981.161        1
         9.0      346.305  981.161        1
         9.0      344.785  981.161        1
         9.0      343.184  981.161        1
         9.0      341.503  981.161        1
         9.0      339.743  981.161        1
         9.0      337.902  981.161        1
         9.0      335.981  981.161        1
         9.0      333.981  981.161        1
         9.0      331.900  981.161        1
         9.0      329.739  981.161        1
         9.0      327.498  981.161        1
         9.0      325.178  981.161        1
         9.0      322.777  981.161        1
         9.0      320.296  981.161        1
         9.0      317.735  981.161        1
         9.0      315.094  981.161        1
         9.0      312.373  981.161        1
         9.0      309.572  981.161        1
         9.0      306.691  981.161        1
         9.0      303.730  981.161        1
         9.0      300.689  981.161        1
         9.0      297.568  981.161        1
         9.0      294.366  981.161        1
         9.0      291.085  981.161        1
         9.0      287.724  981.161        1
         9.0      284.283  981.161        1
         9.0      280.762  981.161        1
         9.0      277.160  981.161        1
         9.0      273.479  981.161        1
         9.0      269.718  981.161        1
         9.0      265.876  981.161        1
         9.0      261.955  981.161        1
         9.0      257.953  981.161        1
         9.0      253.872  981.161        1
         9.0      249.710  981.161        1
         9.0      245.469  981.161        1
         9.0      241.147  981.161        1
         9.0      236.746  981.161        1
         9.0      232.264  981.161        1
         9.0      227.703  981.161        1
         9.0      223.061  981.161        1
         9.0      218.339  981.161        1
         9.0      213.537  981.161        1
         9.0      208.656  981.161        1
         9.0      203.694  981.161        1
         9.0      198.652  981.161        1
         9.0      193.530  981.161        1
         9.0      188.328  981.161        1
         9.0      183.047  981.161        1
         9.0      177.685  981.161        1
         9.0      172.243  981.161        1
         9.0      166.721  981.161        1
         9.0      161.119  981.161        1
         9.0      155.437  981.161        1
         9.0      149.675  981.161        1
         9.0      143.832  981.161        1
         9.0      137.910  981.161        1
         9.0      131.908  981.161        1
         9.0      125.826  981.161        1
         9.0      119.664  981.161        1
         9.0      113.422  981.161        1
         9.0      107.099  981.161        1
         9.0      100.697  981.161        1
         9.0       94.215  981.161        1
         9.0       87.652  981.161        1
         9.0       81.010  981.161        1
         9.0       74.288  981.161        1
         9.0       67.485  981.161        1
         9.0       60.603  981.161        1
         9.0       53.640  981.161        1
         9.0       46.598  981.161        1
         9.0       39.475  981.161        1
         9.0       32.272  981.161        1
         9.0       24.990  981.161        1
         9.0       17.627  981.161        1
         9.0       10.185  981.161        1
         9.0        2.662  981.161        1
         9.0      355.059  981.161        1
         9.0      347.376  981.161        1
         9.0      339.614  981.161        1
         9.0      331.771  981.161        1
         9.0      323.848  981.161        1
         9.0      315.845  981.161        1
         9.0      307.762  981.161        1
         9.0      299.599  981.161        1
         9.0      291.356  981.161        1
         9.0      283.033  981.161        1
         9.0      274.630  981.161        1
         9.0      266.147  981.161        1
         9.0      257.584  981.161        1
         9.0      248.941  981.161        1
         9.0      240.218  981.161        1
         9.0      231.415  981.161        1
         9.0      222.532  981.161        1
         9.0      213.568  981.161        1
         9.0      204.525  981.160        1
         9.0      195.402  981.160        1
         9.0      186.199  981.159        1
         9.0      176.915  981.159        1
         9.0      167.552  981.158        1
         9.0      158.109  981.157        1
         9.0      148.585  981.156        1
         9.0      138.982  981.154        1
         9.0      129.298  981.152        1
         9.0      119.535  981.150        1
         9.0      109.691  981.146        1
         9.0       99.768  981.142        1
         9.0       89.764  981.137        1
         9.0       79.680  981.131        1
         9.0       69.517  981.123        1
         9.0       59.273  981.113        1
         9.0       48.949  981.101        1
         9.0       38.546  981.087        1
         9.0       28.062  981.069        1
         9.0       17.498  981.047        1
         9.0        6.854  981.020        1
         9.0      356.130  980.988        1
         9.0      345.327  980.949        1
         9.0      334.443  980.901        1
         9.0      323.479  980.845        1
         9.0      312.435  980.777        1
         9.0      301.311  980.695        1
         9.0      290.107  980.598        1
         9.0      278.823  980.483        1
         9.0      267.459  980.347        1
         9.0      256.015  980.186        1
         9.0      244.490  979.996        1
         9.0      232.886  979.773        1
         9.0      221.202  979.512        1
         9.0      209.438  979.207        1
         9.0      197.594  978.852        1
         9.0      185.669  978.440        1
         9.0      173.665  977.962        1
         9.0      161.581  977.410        1
         9.0      149.416  976.774        1
         9.0      137.172  976.044        1
         9.0      124.847  975.207        1
         9.0      112.443  974.250        1
         9.0       99.959  973.159        1
         9.0       87.394  971.919        1
         9.0       74.750  970.513        1
         9.0       62.025  968.923        1
         9.0       49.220  967.130        1
         9.0       36.336  965.112        1
         9.0       23.371  962.848        1
         9.0       10.326  960.314        1
         9.0      357.202  957.485        1
         9.0      343.997  954.335        1
         9.0      330.712  950.836        1
         9.0      317.347  946.960        1
         9.0      303.903  942.678        1
         9.0      290.378  937.957        1
         9.0      276.773  932.768        1
         9.0      263.088  927.078        1
         9.0      249.323  920.853        1
         9.0      235.478  914.063        1
         9.0      221.553  906.673        1
         9.0      207.548  898.652        1
         9.0      193.463  889.968        1
         9.0      179.298  880.589        1
         9.0      165.053  870.488        1
         9.0      150.728  859.635        1
         9.0      136.323  848.005        1
         9.0      121.837  835.574        1
         9.0      107.272  822.323        1
         9.0       92.627  808.234        1
         9.0       77.902  793.293        1
         9.0       63.096  777.490        1
         9.0       48.211  760.822        1
         9.0       33.246  743.288        1
         9.0       18.200  724.893        1
         9.0        3.075  705.648        1
         9.0      347.869  685.570        1
         9.0      332.584  664.682        1
         9.0      317.218  643.012        1
         9.0      301.773  620.598        1
         9.0      286.247  597.482        1
         9.0      270.642  573.714        1
         9.0      254.956  549.350        1
         9.0      239.190  524.454        1
         9.0      223.345  499.095        1
         9.0      207.419  473.351        1
         9.0      191.413  447.304        1
         9.0      175.327  421.043        1
         9.0      159.162  394.662        1
         9.0      142.916  368.260        1
         9.0      126.590  341.941        1
         9.0      110.184  315.813        1
         9.0       93.698  289.987        1
         9.0       77.132  264.574        1
         9.0       60.486  239.691        1
         9.0       43.760  215.452        1
         9.0       26.954  191.974        1
         9.0       10.068  169.370        1
         9.0      353.102  147.753        1
         9.0      336.056  127.234        1
         9.0      318.930  107.917        1
         9.0      301.724   89.906        1
         9.0      284.437   73.295        1
         9.0      267.071   58.175        1
         9.0      249.625   44.629        1
         9.0      232.099   32.730        1
         9.0      214.492   22.547        1
         9.0      196.806   14.134        1
         9.0      179.040    7.542        1
         9.0      161.193    2.805        1
         9.0      143.267    0.000        1
        18.0        0.000    0.000        0
         9.0      293.267    0.000        1
         9.0      311.193    2.805        1
         9.0      329.040    7.542        1
         9.0      346.806   14.134        1
         9.0        4.492   22.547        1
         9.0       22.099   32.730        1
         9.0       39.625   44.629        1
         9.0       57.071   58.175        1
         9.0       74.437   73.295        1
         9.0       91.724   89.906        1
         9.0      108.930  107.917        1
         9.0      126.056  127.234        1
         9.0      143.102  147.753        1
         9.0      160.068  169.370        1
         9.0      176.954  191.974        1
         9.0      193.760  215.452        1
         9.0      210.486  239.691        1
         9.0      227.132  264.574        1
         9.0      243.698  289.987        1
         9.0      260.184  315.813        1
         9.0      276.590  341.941        1
         9.0      292.916  368.260        1
         9.0      309.162  394.662        1
         9.0      325.327  421.043        1
         9.0      341.413  447.304        1
         9.0      357.419  473.351        1
         9.0       13.345  499.095        1
         9.0       29.190  524.454        1
         9.0       44.956  549.350        1
         9.0       60.642  573.714        1
         9.0       76.247  597.482        1
         9.0       91.773  620.598        1
         9.0      107.218  643.012        1
         9.0      122.584  664.682        1
         9.0      137.869  685.570        1
         9.0      153.075  705.648        1
         9.0      168.200  724.893        1
         9.0      183.246  743.288        1
         9.0      198.211  760.822        1
         9.0      213.096  777.490        1
         9.0      227.902  793.293        1
         9.0      242.627  808.234        1
         9.0      257.272  822.323        1
         9.0      271.837  835.574        1
         9.0      286.323  848.005        1
         9.0      300.728  859.635        1
         9.0      315.053  870.488        1
         9.0      329.298  880.589        1
         9.0      343.463  889.968        1
         9.0      357.548  898.652        1
         9.0       11.553  906.673        1
         9.0       25.478  914.063        1
         9.0       39.323  920.853        1
         9.0       53.088  927.078        1
         9.0       66.773  932.768        1
         9.0       80.378  937.957        1
         9.0       93.903  942.678        1
         9.0      107.347  946.960        1
         9.0      120.712  950.836        1
         9.0      133.997  954.335        1
         9.0      147.202  957.485        1
         9.0      160.326  960.314        1
         9.0      173.371  962.848        1
         9.0      186.336  965.112        1
         9.0      199.220  967.130        1
         9.0      212.025  968.923        1
         9.0      224.750  970.513        1
         9.0      237.394  971.919        1
         9.0      249.959  973.159        1
         9.0      262.443  974.250        1
         9.0      274.847  975.207        1
         9.0      287.172  976.044        1
         9.0      299.416  976.774        1
         9.0      311.581  977.410        1
         9.0      323.665  977.962        1
         9.0      335.669  978.440        1
         9.0      347.594  978.852        1
         9.0      359.438  979.207        1
         9.0       11.202  979.512        1
         9.0       22.886  979.773        1
         9.0       34.490  979.996        1
         9.0       46.015  980.186        1
         9.0       57.459  980.347        1
         9.0       68.823  980.483        1
         9.0       80.107  980.598        1
         9.0       91.311  980.695        1
         9.0      102.435  980.777        1
         9.0      113.479  980.845        1
         9.0      124.443  980.901        1
         9.0      135.327  980.949        1
         9.0      146.130  980.988        1
         9.0      156.854  981.020        1
         9.0      167.498  981.047        1
         9.0      178.062  981.069        1
         9.0      188.546  981.087        1
         9.0      198.949  981.101        1
         9.0      209.273  981.113        1
         9.0      219.517  981.123        1
         9.0      229.680  981.131        1
         9.0      239.764  981.137        1
         9.0      249.768  981.142        1
         9.0      259.691  981.146        1
         9.0      269.535  981.150        1
         9.0      279.298  981.152        1
         9.0      288.982  981.154        1
         9.0      298.585  981.156        1
         9.0      308.109  981.157        1
         9.0      317.552  981.158        1
         9.0      326.915  981.159        1
         9.0      336.199  981.159        1
         9.0      345.402  981.160        1
         9.0      354.525  981.160        1
         9.0        3.568  981.161        1
         9.0       12.532  981.161        1
         9.0       21.415  981.161        1
         9.0       30.218  981.161        1
         9.0       38.941  981.161        1
         9.0       47.584  981.161        1
         9.0       56.147  981.161        1
         9.0       64.630  981.161        1
         9.0       73.033  981.161        1
         9.0       81.356  981.161        1
         9.0       89.599  981.161        1
         9.0       97.762  981.161        1
         9.0      105.845  981.161        1
         9.0      113.848  981.161        1
         9.0      121.771  981.161        1
         9.0      129.614  981.161        1
         9.0      137.376  981.161        1
         9.0      145.059  981.161        1
         9.0      152.662  981.161        1
         9.0      160.185  981.161        1
         9.0      167.627  981.161        1
         9.0      174.990  981.161        1
         9.0      182.272  981.161        1
         9.0      189.475  981.161        1
         9.0      196.598  981.161        1
         9.0      203.640  981.161        1
         9.0      210.603  981.161        1
         9.0      217.485  981.161        1
         9.0      224.288  981.161        1
         9.0      231.010  981.161        1
         9.0      237.652  981.161        1
         9.0      244.215  981.161        1
         9.0      250.697  981.161        1
         9.0      257.099  981.161        1
         9.0      263.422  981.161        1
         9.0      269.664  981.161        1
         9.0      275.826  981.161        1
         9.0      281.908  981.161        1
         9.0      287.910  981.161        1
         9.0      293.832  981.161        1
         9.0      299.675  981.161        1
         9.0      305.437  981.161        1
         9.0      311.119  981.161        1
         9.0      316.721  981.161        1
         9.0      322.243  981.161        1
         9.0      327.685  981.161        1
         9.0      333.047  981.161        1
         9.0      338.328  981.161        1
         9.0      343.530  981.161        1
         9.0      348.652  981.161        1
         9.0      353.694  981.161        1
         9.0      358.656  981.161        1
         9.0        3.537  981.161        1
         9.0        8.339  981.161        1
         9.0       13.061  981.161        1
         9.0       17.703  981.161        1
         9.0       22.264  981.161        1
         9.0       26.746  981.161        1
         9.0       31.147  981.161        1
         9.0       35.469  981.161        1
         9.0       39.710  981.161        1
         9.0       43.872  981.161        1
         9.0       47.953  981.161        1
         9.0       51.955  981.161        1
         9.0       55.876  981.161        1
         9.0       59.718  981.161        1
         9.0       63.479  981.161        1
         9.0       67.160  981.161        1
         9.0       70.762  981.161        1
         9.0       74.283  981.161        1
         9.0       77.724  981.161        1
         9.0       81.085  981.161        1
         9.0       84.366  981.161        1
         9.0       87.568  981.161        1
         9.0       90.689  981.161        1
         9.0       93.730  981.161        1
         9.0       96.691  981.161        1
         9.0       99.572  981.161        1
         9.0      102.373  981.161        1
         9.0      105.094  981.161        1
         9.0      107.735  981.161        1
         9.0      110.296  981.161        1
         9.0      112.777  981.161        1
         9.0      115.178  981.161        1
         9.0      117.498  981.161        1
         9.0      119.739  981.161        1
         9.0      121.900  981.161        1
         9.0      123.981  981.161        1
         9.0      125.981  981.161        1
         9.0      127.902  981.161        1
         9.0      129.743  981.161        1
         9.0      131.503  981.161        1
         9.0      133.184  981.161        1
         9.0      134.785  981.161        1
         9.0      136.305  981.161        1
         9.0      137.746  981.161        1
         9.0      139.106  981.161        1
         9.0      140.387  981.161        1
         9.0      141.587  981.161        1
         9.0      142.707  981.161        1
         9.0      143.748  981.161        1
         9.0      144.708  981.161        1
         9.0      145.588  981.161        1
         9.0      146.389  981.161        1
         9.0      147.109  981.161        1
         9.0      147.749  981.161        1
         9.0      148.309  981.161        1
         9.0      148.790  981.161        1
         9.0      149.190  981.161        1
         9.0      149.510  981.161        1
         9.0      149.750  981.161        1
         9.0      149.910  981.161        1
        18.0      149.990  981.161        1
         9.0      149.910  981.161        1
         9.0      149.750  981.161        1
         9.0      149.510  981.161        1
         9.0      149.190  981.161        1
         9.0      148.790  981.161        1
         9.0      148.309  981.161        1
         9.0      147.749  981.161        1
         9.0      147.109  981.161        1
         9.0      146.389  981.161        1
         9.0      145.588  981.161        1
         9.0      144.708  981.161        1
         9.0      143.748  981.161        1
         9.0      142.707  981.161        1
         9.0      141.587  981.161        1
         9.0      140.387  981.161        1
         9.0      139.106  981.161        1
         9.0      137.746  981.161        1
         9.0      136.305  981.161        1
         9.0      134.785  981.161        1
         9.0      133.184  981.161        1
         9.0      131.503  981.161        1
         9.0      129.743  981.161        1
         9.0      127.902  981.161        1
         9.0      125.981  981.161        1
         9.0      123.981  981.161        1
         9.0      121.900  981.161        1
         9.0      119.739  981.161        1
         9.0      117.498  981.161        1
         9.0      115.178  981.161        1
         9.0      112.777  981.161        1
         9.0      110.296  981.161        1
         9.0      107.735  981.161        1
         9.0      105.094  981.161        1
         9.0      102.373  981.161        1
         9.0       99.572  981.161        1
         9.0       96.691  981.161        1
         9.0       93.730  981.161        1
         9.0       90.689  981.161        1
         9.0       87.568  981.161        1
         9.0       84.366  981.161        1
         9.0       81.085  981.161        1
         9.0       77.724  981.161        1
         9.0       74.283  981.161        1
         9.0       70.762  981.161        1
         9.0       67.160  981.161        1
         9.0       63.479  981.161        1
         9.0       59.718  981.161        1
         9.0       55.876  981.161        1
         9.0       51.955  981.161        1
         9.0       47.953  981.161        1
         9.0       43.872  981.161        1
         9.0       39.710  981.161        1
         9.0       35.469  981.161        1
         9.0       31.147  981.161        1
         9.0       26.746  981.161        1
         9.0       22.264  981.161        1
         9.0       17.703  981.161        1
         9.0       13.061  981.161        1
         9.0        8.339  981.161        1
         9.0        3.537  981.161        1
         9.0      358.656  981.161        1
         9.0      353.694  981.161        1
         9.0      348.652  981.161        1
         9.0      343.530  981.161        1
         9.0      338.328  981.161        1
         9.0      333.047  981.161        1
         9.0      327.685  981.161        1
         9.0      322.243  981.161        1
         9.0      316.721  981.161        1
         9.0      311.119  981.161        1
         9.0      305.437  981.161        1
         9.0      299.675  981.161        1
         9.0      293.832  981.161        1
         9.0      287.910  981.161        1
         9.0      281.908  981.161        1
         9.0      275.826  981.161        1
         9.0      269.664  981.161        1
         9.0      263.422  981.161        1
         9.0      257.099  981.161        1
         9.0      250.697  981.161        1
         9.0      244.215  981.161        1
         9.0      237.652  981.161        1
         9.0      231.010  981.161        1
         9.0      224.288  981.161        1
         9.0      217.485  981.161        1
         9.0      210.603  981.161        1
         9.0      203.640  981.161        1
         9.0      196.598  981.161        1
         9.0      189.475  981.161        1
         9.0      182.272  981.161        1
         9.0      174.990  981.161        1
         9.0      167.627  981.161        1
         9.0      160.185  981.161        1
         9.0      152.662  981.161        1
         9.0      145.059  981.161        1
         9.0      137.376  981.161        1
         9.0      129.614  981.161        1
         9.0      121.771  981.161        1
         9.0      113.848  981.161        1
         9.0      105.845  981.161        1
         9.0       97.762  981.161        1
         9.0       89.599  981.161        1
         9.0       81.356  981.161        1
         9.0       73.033  981.161        1
         9.0       64.630  981.161        1
         9.0       56.147  981.161        1
         9.0       47.584  981.161        1
         9.0       38.941  981.161        1
         9.0       30.218  981.161        1
         9.0       21.415  981.161        1
         9.0       12.532  981.161        1
         9.0        3.568  981.161        1
         9.0      354.525  981.160        1
         9.0      345.402  981.160        1
         9.0      336.199  981.159        1
         9.0      326.915  981.159        1
         9.0      317.552  981.158        1
         9.0      308.109  981.157        1
         9.0      298.585  981.156        1
         9.0      288.982  981.154        1
         9.0      279.298  981.152        1
         9.0      269.535  981.150        1
         9.0      259.691  981.146        1
         9.0      249.768  981.142        1
         9.0      239.764  981.137        1
         9.0      229.680  981.131        1
         9.0      219.517  981.123        1
         9.0      209.273  981.113        1
         9.0      198.949  981.101        1
         9.0      188.546  981.087        1
         9.0      178.062  981.069        1
         9.0      167.498  981.047        1
         9.0      156.854  981.020        1
         9.0      146.130  980.988        1
         9.0      135.327  980.949        1
         9.0      124.443  980.901        1
         9.0      113.479  980.845        1
         9.0      102.435  980.777        1
         9.0       91.311  980.695        1
         9.0       80.107  980.598        1
         9.0       68.823  980.483        1
         9.0       57.459  980.347        1
         9.0       46.015  980.186        1
         9.0       34.490  979.996        1
         9.0       22.886  979.773        1
         9.0       11.202  979.512        1
         9.0      359.438  979.207        1
         9.0      347.594  978.852        1
         9.0      335.669  978.440        1
         9.0      323.665  977.962        1
         9.0      311.581  977.410        1
         9.0      299.416  976.774        1
         9.0      287.172  976.044        1
         9.0      274.847  975.207        1
         9.0      262.443  974.250        1
         9.0      249.959  973.159        1
         9.0      237.394  971.919        1
         9.0      224.750  970.513        1
         9.0      212.025  968.923        1
         9.0      199.220  967.130        1
         9.0      186.336  965.112        1
         9.0      173.371  962.848        1
         9.0      160.326  960.314        1
         9.0      147.202  957.485        1
         9.0      133.997  954.335        1
         9.0      120.712  950.836        1
         9.0      107.347  946.960        1
         9.0       93.903  942.678        1
         9.0       80.378  937.957        1
         9.0       66.773  932.768        1
         9.0       53.088  927.078        1
         9.0       39.323  920.853        1
         9.0       25.478  914.063        1
         9.0       11.553  906.673        1
         9.0      357.548  898.652        1
         9.0      343.463  889.968        1
         9.0      329.298  880.589        1
         9.0      315.053  870.488        1
         9.0      300.728  859.635        1
         9.0      286.323  848.005        1
         9.0      271.837  835.574        1
         9.0      257.272  822.323        1
         9.0      242.627  808.234        1
         9.0      227.902  793.293        1
         9.0      213.096  777.490        1
         9.0      198.211  760.822        1
         9.0      183.246  743.288        1
         9.0      168.200  724.893        1
         9.0      153.075  705.648        1
         9.0      137.869  685.570        1
         9.0      122.584  664.682        1
         9.0      107.218  643.012        1
         9.0       91.773  620.598        1
         9.0       76.247  597.482        1
         9.0       60.642  573.714        1
         9.0       44.956  549.350        1
         9.0       29.190  524.454        1
         9.0       13.345  499.095        1
         9.0      357.419  473.351        1
         9.0      341.413  447.304        1
         9.0      325.327  421.043        1
         9.0      309.162  394.662        1
         9.0      292.916  368.260        1
         9.0      276.590  341.941        1
         9.0      260.184  315.813        1
         9.0      243.698  289.987        1
         9.0      227.132  264.574        1
         9.0      210.486  239.691        1
         9.0      193.760  215.452        1
         9.0      176.954  191.974        1
         9.0      160.068  169.370        1
         9.0      143.102  147.753        1
         9.0      126.056  127.234        1
         9.0      108.930  107.917        1
         9.0       91.724   89.906        1
         9.0       74.437   73.295        1
         9.0       57.071   58.175        1
         9.0       39.625   44.629        1
         9.0       22.099   32.730        1
         9.0        4.492   22.547        1
         9.0      346.806   14.134        1
         9.0      329.040    7.542        1
         9.0      311.193    2.805        1
         9.0      293.267    0.000        1
        18.0        0.000    0.000        0
         9.0      203.267    0.000        1
         9.0      221.193    2.805        1
         9.0      239.040    7.542        1
         9.0      256.806   14.134        1
         9.0      274.492   22.547        1
         9.0      292.099   32.730        1
         9.0      309.625   44.629        1
         9.0      327.071   58.175        1
         9.0      344.437   73.295        1
         9.0        1.724   89.906        1
         9.0       18.930  107.917        1
         9.0       36.056  127.234        1
         9.0       53.102  147.753        1
         9.0       70.068  169.370        1
         9.0       86.954  191.974        1
         9.0      103.760  215.452        1
         9.0      120.486  239.691        1
         9.0      137.132  264.574        1
         9.0      153.698  289.987        1
         9.0      170.184  315.813        1
         9.0      186.590  341.941        1
         9.0      202.916  368.260        1
         9.0      219.162  394.662        1
         9.0      235.327  421.043        1
         9.0      251.413  447.304        1
         9.0      267.419  473.351        1
         9.0      283.345  499.095        1
         9.0      299.190  524.454        1
         9.0      314.956  549.350        1
         9.0      330.642  573.714        1
         9.0      346.247  597.482        1
         9.0        1.773  620.598        1
         9.0       17.218  643.012        1
         9.0       32.584  664.682        1
         9.0       47.869  685.570        1
         9.0       63.075  705.648        1
         9.0       78.200  724.893        1
         9.0       93.246  743.288        1
         9.0      108.211  760.822        1
         9.0      123.096  777.490        1
         9.0      137.902  793.293        1
         9.0      152.627  808.234        1
         9.0      167.272  822.323        1
         9.0      181.837  835.574        1
         9.0      196.323  848.005        1
         9.0      210.728  859.635        1
         9.0      225.053  870.488        1
         9.0      239.298  880.589        1
         9.0      253.463  889.968        1
         9.0      267.548  898.652        1
         9.0      281.553  906.673        1
         9.0      295.478  914.063        1
         9.0      309.323  920.853        1
         9.0      323.088  927.078        1
         9.0      336.773  932.768        1
         9.0      350.378  937.957        1
         9.0        3.903  942.678        1
         9.0       17.347  946.960        1
         9.0       30.712  950.836        1
         9.0       43.997  954.335        1
         9.0       57.202  957.485        1
         9.0       70.326  960.314        1
         9.0       83.371  962.848        1
         9.0       96.336  965.112        1
         9.0      109.220  967.130        1
         9.0      122.025  968.923        1
         9.0      134.750  970.513        1
         9.0      147.394  971.919        1
         9.0      159.959  973.159        1
         9.0      172.443  974.250        1
         9.0      184.847  975.207        1
         9.0      197.172  976.044        1
         9.0      209.416  976.774        1
         9.0      221.581  977.410        1
         9.0      233.665  977.962        1
         9.0      245.669  978.440        1
         9.0      257.594  978.852        1
         9.0      269.438  979.207        1
         9.0      281.202  979.512        1
         9.0      292.886  979.773        1
         9.0      304.490  979.996        1
         9.0      316.015  980.186        1
         9.0      327.459  980.347        1
         9.0      338.823  980.483        1
         9.0      350.107  980.598        1
         9.0        1.311  980.695        1
         9.0       12.435  980.777        1
         9.0       23.479  980.845        1
         9.0       34.443  980.901        1
         9.0       45.327  980.949        1
         9.0       56.130  980.988        1
         9.0       66.854  981.020        1
         9.0       77.498  981.047        1
         9.0       88.062  981.069        1
         9.0       98.546  981.087        1
         9.0      108.949  981.101        1
         9.0      119.273  981.113        1
         9.0      129.517  981.123        1
         9.0      139.680  981.131        1
         9.0      149.764  981.137        1
         9.0      159.768  981.142        1
         9.0      169.691  981.146        1
         9.0      179.535  981.150        1
         9.0      189.298  981.152        1
         9.0      198.982  981.154        1
         9.0      208.585  981.156        1
         9.0      218.109  981.157        1
         9.0      227.552  981.158        1
         9.0      236.915  981.159        1
         9.0      246.199  981.159        1
         9.0      255.402  981.160        1
         9.0      264.525  981.160        1
         9.0      273.568  981.161        1
         9.0      282.532  981.161        1
         9.0      291.415  981.161        1
         9.0      300.218  981.161        1
         9.0      308.941  981.161        1
         9.0      317.584  981.161        1
         9.0      326.147  981.161        1
         9.0      334.630  981.161        1
         9.0      343.033  981.161        1
         9.0      351.356  981.161        1
         9.0      359.599  981.161        1
         9.0        7.762  981.161        1
         9.0       15.845  981.161        1
         9.0       23.848  981.161        1
         9.0       31.771  981.161        1
         9.0       39.614  981.161        1
         9.0       47.376  981.161        1
         9.0       55.059  981.161        1
         9.0       62.662  981.161        1
         9.0       70.185  981.161        1
         9.0       77.627  981.161        1
         9.0       84.990  981.161        1
         9.0       92.272  981.161        1
         9.0       99.475  981.161        1
         9.0      106.598  981.161        1
         9.0      113.640  981.161        1
         9.0      120.603  981.161        1
         9.0      127.485  981.161        1
         9.0      134.288  981.161        1
         9.0      141.010  981.161        1
         9.0      147.652  981.161        1
         9.0      154.215  981.161        1
         9.0      160.697  981.161        1
         9.0      167.099  981.161        1
         9.0      173.422  981.161        1
         9.0      179.664  981.161        1
         9.0      185.826  981.161        1
         9.0      191.908  981.161        1
         9.0      197.910  981.161        1
         9.0      203.832  981.161        1
         9.0      209.675  981.161        1
         9.0      215.437  981.161        1
         9.0      221.119  981.161        1
         9.0      226.721  981.161        1
         9.0      232.243  981.161        1
         9.0      237.685  981.161        1
         9.0      243.047  981.161        1
         9.0      248.328  981.161        1
         9.0      253.530  981.161        1
         9.0      258.652  981.161        1
         9.0      263.694  981.161        1
         9.0      268.656  981.161        1
         9.0      273.537  981.161        1
         9.0      278.339  981.161        1
         9.0      283.061  981.161        1
         9.0      287.703  981.161        1
         9.0      292.264  981.161        1
         9.0      296.746  981.161        1
         9.0      301.147  981.161        1
         9.0      305.469  981.161        1
         9.0      309.710  981.161        1
         9.0      313.872  981.161        1
         9.0      317.953  981.161        1
         9.0      321.955  981.161        1
         9.0      325.876  981.161        1
         9.0      329.718  981.161        1
         9.0      333.479  981.161        1
         9.0      337.160  981.161        1
         9.0      340.762  981.161        1
         9.0      344.283  981.161        1
         9.0      347.724  981.161        1
         9.0      351.085  981.161        1
         9.0      354.366  981.161        1
         9.0      357.568  981.161        1
         9.0        0.689  981.161        1
         9.0        3.730  981.161        1
         9.0        6.691  981.161        1
         9.0        9.572  981.161        1
         9.0       12.373  981.161        1
         9.0       15.094  981.161        1
         9.0       17.735  981.161        1
         9.0       20.296  981.161        1
         9.0       22.777  981.161        1
         9.0       25.178  981.161        1
         9.0       27.498  981.161        1
         9.0       29.739  981.161        1
         9.0       31.900  981.161        1
         9.0       33.981  981.161        1
         9.0       35.981  981.161        1
         9.0       37.902  981.161        1
         9.0       39.743  981.161        1
         9.0       41.503  981.161        1
         9.0       43.184  981.161        1
         9.0       44.785  981.161        1
         9.0       46.305  981.161        1
         9.0       47.746  981.161        1
         9.0       49.106  981.161        1
         9.0       50.387  981.161        1
         9.0       51.587  981.161        1
         9.0       52.707  981.161        1
         9.0       53.748  981.161        1
         9.0       54.708  981.161        1
         9.0       55.588  981.161        1
         9.0       56.389  981.161        1
         9.0       57.109  981.161        1
         9.0       57.749  981.161        1
         9.0       58.309  981.161        1
         9.0       58.790  981.161        1
         9.0       59.190  981.161        1
         9.0       59.510  981.161        1
         9.0       59.750  981.161        1
         9.0       59.910  981.161        1
        18.0       59.990  981.161        1
         9.0       59.910  981.161        1
         9.0       59.750  981.161        1
         9.0       59.510  981.161        1
         9.0       59.190  981.161        1
         9.0       58.790  981.161        1
         9.0       58.309  981.161        1
         9.0       57.749  981.161        1
         9.0       57.109  981.161        1
         9.0       56.389  981.161        1
         9.0       55.588  981.161        1
         9.0       54.708  981.161        1
         9.0       53.748  981.161        1
         9.0       52.707  981.161        1
         9.0       51.587  981.161        1
         9.0       50.387  981.161        1
         9.0       49.106  981.161        1
         9.0       47.746  981.161        1
         9.0       46.305  981.161        1
         9.0       44.785  981.161        1
         9.0       43.184  981.161        1
         9.0       41.503  981.161        1
         9.0       39.743  981.161        1
         9.0       37.902  981.161        1
         9.0       35.981  981.161        1
         9.0       33.981  981.161        1
         9.0       31.900  981.161        1
         9.0       29.739  981.161        1
         9.0       27.498  981.161        1
         9.0       25.178  981.161        1
         9.0       22.777  981.161        1
         9.0       20.296  981.161        1
         9.0       17.735  981.161        1
         9.0       15.094  981.161        1
         9.0       12.373  981.161        1
         9.0        9.572  981.161        1
         9.0        6.691  981.161        1
         9.0        3.730  981.161        1
         9.0        0.689  981.161        1
         9.0      357.568  981.161        1
         9.0      354.366  981.161        1
         9.0      351.085  981.161        1
         9.0      347.724  981.161        1
         9.0      344.283  981.161        1
         9.0      340.762  981.161        1
         9.0      337.160  981.161        1
         9.0      333.479  981.161        1
         9.0      329.718  981.161        1
         9.0      325.876  981.161        1
         9.0      321.955  981.161        1
         9.0      317.953  981.161        1
         9.0      313.872  981.161        1
         9.0      309.710  981.161        1
         9.0      305.469  981.161        1
         9.0      301.147  981.161        1
         9.0      296.746  981.161        1
         9.0      292.264  981.161        1
         9.0      287.703  981.161        1
         9.0      283.061  981.161        1
         9.0      278.339  981.161        1
         9.0      273.537  981.161        1
         9.0      268.656  981.161        1
         9.0      263.694  981.161        1
         9.0      258.652  981.161        1
         9.0      253.530  981.161        1
         9.0      248.328  981.161        1
         9.0      243.047  981.161        1
         9.0      237.685  981.161        1
         9.0      232.243  981.161        1
         9.0      226.721  981.161        1
         9.0      221.119  981.161        1
         9.0      215.437  981.161        1
         9.0      209.675  981.161        1
         9.0      203.832  981.161        1
         9.0      197.910  981.161        1
         9.0      191.908  981.161        1
         9.0      185.826  981.161        1
         9.0      179.664  981.161        1
         9.0      173.422  981.161        1
         9.0      167.099  981.161        1
         9.0      160.697  981.161        1
         9.0      154.215  981.161        1
         9.0      147.652  981.161        1
         9.0      141.010  981.161        1
         9.0      134.288  981.161        1
         9.0      127.485  981.161        1
         9.0      120.603  981.161        1
         9.0      113.640  981.161        1
         9.0      106.598  981.161        1
         9.0       99.475  981.161        1
         9.0       92.272  981.161        1
         9.0       84.990  981.161        1
         9.0       77.627  981.161        1
         9.0       70.185  981.161        1
         9.0       62.662  981.161        1
         9.0       55.059  981.161        1
         9.0       47.376  981.161        1
         9.0       39.614  981.161        1
         9.0       31.771  981.161        1
         9.0       23.848  981.161        1
         9.0       15.845  981.161        1
         9.0        7.762  981.161        1
         9.0      359.599  981.161        1
         9.0      351.356  981.161        1
         9.0      343.033  981.161        1
         9.0      334.630  981.161        1
         9.0      326.147  981.161        1
         9.0      317.584  981.161        1
         9.0      308.941  981.161        1
         9.0      300.218  981.161        1
         9.0      291.415  981.161        1
         9.0      282.532  981.161        1
         9.0      273.568  981.161        1
         9.0      264.525  981.160        1
         9.0      255.402  981.160        1
         9.0      246.199  981.159        1
         9.0      236.915  981.159        1
         9.0      227.552  981.158        1
         9.0      218.109  981.157        1
         9.0      208.585  981.156        1
         9.0      198.982  981.154        1
         9.0      189.298  981.152        1
         9.0      179.535  981.150        1
         9.0      169.691  981.146        1
         9.0      159.768  981.142        1
         9.0      149.764  981.137        1
         9.0      139.680  981.131        1
         9.0      129.517  981.123        1
         9.0      119.273  981.113        1
         9.0      108.949  981.101        1
         9.0       98.546  981.087        1
         9.0       88.062  981.069        1
         9.0       77.498  981.047        1
         9.0       66.854  981.020        1
         9.0       56.130  980.988        1
         9.0       45.327  980.949        1
         9.0       34.443  980.901        1
         9.0       23.479  980.845        1
         9.0       12.435  980.777        1
         9.0        1.311  980.695        1
         9.0      350.107  980.598        1
         9.0      338.823  980.483        1
         9.0      327.459  980.347        1
         9.0      316.015  980.186        1
         9.0      304.490  979.996        1
         9.0      292.886  979.773        1
         9.0      281.202  979.512        1
         9.0      269.438  979.207        1
         9.0      257.594  978.852        1
         9.0      245.669  978.440        1
         9.0      233.665  977.962        1
         9.0      221.581  977.410        1
         9.0      209.416  976.774        1
         9.0      197.172  976.044        1
         9.0      184.847  975.207        1
         9.0      172.443  974.250        1
         9.0      159.959  973.159        1
         9.0      147.394  971.919        1
         9.0      134.750  970.513        1
         9.0      122.025  968.923        1
         9.0      109.220  967.130        1
         9.0       96.336  965.112        1
         9.0       83.371  962.848        1
         9.0       70.326  960.314        1
         9.0       57.202  957.485        1
         9.0       43.997  954.335        1
         9.0       30.712  950.836        1
         9.0       17.347  946.960        1
         9.0        3.903  942.678        1
         9.0      350.378  937.957        1
         9.0      336.773  932.768        1
         9.0      323.088  927.078        1
         9.0      309.323  920.853        1
         9.0      295.478  914.063        1
         9.0      281.553  906.673        1
         9.0      267.548  898.652        1
         9.0      253.463  889.968        1
         9.0      239.298  880.589        1
         9.0      225.053  870.488        1
         9.0      210.728  859.635        1
         9.0      196.323  848.005        1
         9.0      181.837  835.574        1
         9.0      167.272  822.323        1
         9.0      152.627  808.234        1
         9.0      137.902  793.293        1
         9.0      123.096  777.490        1
         9.0      108.211  760.822        1
         9.0       93.246  743.288        1
         9.0       78.200  724.893        1
         9.0       63.075  705.648        1
         9.0       47.869  685.570        1
         9.0       32.584  664.682        1
         9.0       17.218  643.012        1
         9.0        1.773  620.598        1
         9.0      346.247  597.482        1
         9.0      330.642  573.714        1
         9.0      314.956  549.350        1
         9.0      299.190  524.454        1
         9.0      283.345  499.095        1
         9.0      267.419  473.351        1
         9.0      251.413  447.304        1
         9.0      235.327  421.043        1
         9.0      219.162  394.662        1
         9.0      202.916  368.260        1
         9.0      186.590  341.941        1
         9.0      170.184  315.813        1
         9.0      153.698  289.987        1
         9.0      137.132  264.574        1
         9.0      120.486  239.691        1
         9.0      103.760  215.452        1
         9.0       86.954  191.974        1
         9.0       70.068  169.370        1
         9.0       53.102  147.753        1
         9.0       36.056  127.234        1
         9.0       18.930  107.917        1
         9.0        1.724   89.906        1
         9.0      344.437   73.295        1
         9.0      327.071   58.175        1
         9.0      309.625   44.629        1
         9.0      292.099   32.730        1
         9.0      274.492   22.547        1
         9.0      256.806   14.134        1
         9.0      239.040    7.542        1
         9.0      221.193    2.805        1
         9.0      203.267    0.000        1
        18.0        0.000    0.000        0
         9.0      293.267    0.000        1
         9.0      311.193    2.805        1
         9.0      329.040    7.542        1
         9.0      346.806   14.134        1
         9.0        4.492   22.547        1
         9.0       22.099   32.730        1
         9.0       39.625   44.629        1
         9.0       57.071   58.175        1
         9.0       74.437   73.295        1
         9.0       91.724   89.906        1
         9.0      108.930  107.917        1
         9.0      126.056  127.234        1
         9.0      143.102  147.753        1
         9.0      160.068  169.370        1
         9.0      176.954  191.974        1
         9.0      193.760  215.452        1
         9.0      210.486  239.691        1
         9.0      227.132  264.574        1
         9.0      243.698  289.987        1
         9.0      260.184  315.813        1
         9.0      276.590  341.941        1
         9.0      292.916  368.260        1
         9.0      309.162  394.662        1
         9.0      325.327  421.043        1
         9.0      341.413  447.304        1
         9.0      357.419  473.351        1
         9.0       13.345  499.095        1
         9.0       29.190  524.454        1
         9.0       44.956  549.350        1
         9.0       60.642  573.714        1
         9.0       76.247  597.482        1
         9.0       91.773  620.598        1
         9.0      107.218  643.012        1
         9.0      122.584  664.682        1
         9.0      137.869  685.570        1
         9.0      153.075  705.648        1
         9.0      168.200  724.893        1
         9.0      183.246  743.288        1
         9.0      198.211  760.822        1
         9.0      213.096  777.490        1
         9.0      227.902  793.293        1
         9.0      242.627  808.234        1
         9.0      257.272  822.323        1
         9.0      271.837  835.574        1
         9.0      286.323  848.005        1
         9.0      300.728  859.635        1
         9.0      315.053  870.488        1
         9.0      329.298  880.589        1
         9.0      343.463  889.968        1
         9.0      357.548  898.652        1
         9.0       11.553  906.673        1
         9.0       25.478  914.063        1
         9.0       39.323  920.853        1
         9.0       53.088  927.078        1
         9.0       66.773  932.768        1
         9.0       80.378  937.957        1
         9.0       93.903  942.678        1
         9.0      107.347  946.960        1
         9.0      120.712  950.836        1
         9.0      133.997  954.335        1
         9.0      147.202  957.485        1
         9.0      160.326  960.314        1
         9.0      173.371  962.848        1
         9.0      186.336  965.112        1
         9.0      199.220  967.130        1
         9.0      212.025  968.923        1
         9.0      224.750  970.513        1
         9.0      237.394  971.919        1
         9.0      249.959  973.159        1
         9.0      262.443  974.250        1
         9.0      274.847  975.207        1
         9.0      287.172  976.044        1
         9.0      299.416  976.774        1
         9.0      311.581  977.410        1
         9.0      323.665  977.962        1
         9.0      335.669  978.440        1
         9.0      347.594  978.852        1
         9.0      359.438  979.207        1
         9.0       11.202  979.512        1
         9.0       22.886  979.773        1
         9.0       34.490  979.996        1
         9.0       46.015  980.186        1
         9.0       57.459  980.347        1
         9.0       68.823  980.483        1
         9.0       80.107  980.598        1
         9.0       91.311  980.695        1
         9.0      102.435  980.777        1
         9.0      113.479  980.845        1
         9.0      124.443  980.901        1
         9.0      135.327  980.949        1
         9.0      146.130  980.988        1
         9.0      156.854  981.020        1
         9.0      167.498  981.047        1
         9.0      178.062  981.069        1
         9.0      188.546  981.087        1
         9.0      198.949  981.101        1
         9.0      209.273  981.113        1
         9.0      219.517  981.123        1
         9.0      229.680  981.131        1
         9.0      239.764  981.137        1
         9.0      249.768  981.142        1
         9.0      259.691  981.146        1
         9.0      269.535  981.150        1
         9.0      279.298  981.152        1
         9.0      288.982  981.154        1
         9.0      298.585  981.156        1
         9.0      308.109  981.157        1
         9.0      317.552  981.158        1
         9.0      326.915  981.159        1
         9.0      336.199  981.159        1
         9.0      345.402  981.160        1
         9.0      354.525  981.160        1
         9.0        3.568  981.161        1
         9.0       12.532  981.161        1
         9.0       21.415  981.161        1
         9.0       30.218  981.161        1
         9.0       38.941  981.161        1
         9.0       47.584  981.161        1
         9.0       56.147  981.161        1
         9.0       64.630  981.161        1
         9.0       73.033  981.161        1
         9.0       81.356  981.161        1
         9.0       89.599  981.161        1
         9.0       97.762  981.161        1
         9.0      105.845  981.161        1
         9.0      113.848  981.161        1
         9.0      121.771  981.161        1
         9.0      129.614  981.161        1
         9.0      137.376  981.161        1
         9.0      145.059  981.161        1
         9.0      152.662  981.161        1
         9.0      160.185  981.161        1
         9.0      167.627  981.161        1
         9.0      174.990  981.161        1
         9.0      182.272  981.161        1
         9.0      189.475  981.161        1
         9.0      196.598  981.161        1
         9.0      203.640  981.161        1
         9.0      210.603  981.161        1
         9.0      217.485  981.161        1
         9.0      224.288  981.161        1
         9.0      231.010  981.161        1
         9.0      237.652  981.161        1
         9.0      244.215  981.161        1
         9.0      250.697  981.161        1
         9.0      257.099  981.161        1
         9.0      263.422  981.161        1
         9.0      269.664  981.161        1
         9.0      275.826  981.161        1
         9.0      281.908  981.161        1
         9.0      287.910  981.161        1
         9.0      293.832  981.161        1
         9.0      299.675  981.161        1
         9.0      305.437  981.161        1
         9.0      311.119  981.161        1
         9.0      316.721  981.161        1
         9.0      322.243  981.161        1
         9.0      327.685  981.161        1
         9.0      333.047  981.161        1
         9.0      338.328  981.161        1
         9.0      343.530  981.161        1
         9.0      348.652  981.161        1
         9.0      353.694  981.161        1
         9.0      358.656  981.161        1
         9.0        3.537  981.161        1
         9.0        8.339  981.161        1
         9.0       13.061  981.161        1
         9.0       17.703  981.161        1
         9.0       22.264  981.161        1
         9.0       26.746  981.161        1
         9.0       31.147  981.161        1
         9.0       35.469  981.161        1
         9.0       39.710  981.161        1
         9.0       43.872  981.161        1
         9.0       47.953  981.161        1
         9.0       51.955  981.161        1
         9.0       55.876  981.161        1
         9.0       59.718  981.161        1
         9.0       63.479  981.161        1
         9.0       67.160  981.161        1
         9.0       70.762  981.161        1
         9.0       74.283  981.161        1
         9.0       77.724  981.161        1
         9.0       81.085  981.161        1
         9.0       84.366  981.161        1
         9.0       87.568  981.161        1
         9.0       90.689  981.161        1
         9.0       93.730  981.161        1
         9.0       96.691  981.161        1
         9.0       99.572  981.161        1
         9.0      102.373  981.161        1
         9.0      105.094  981.161        1
         9.0      107.735  981.161        1
         9.0      110.296  981.161        1
         9.0      112.777  981.161        1
         9.0      115.178  981.161        1
         9.0      117.498  981.161        1
         9.0      119.739  981.161        1
         9.0      121.900  981.161        1
         9.0      123.981  981.161        1
         9.0      125.981  981.161        1
         9.0      127.902  981.161        1
         9.0      129.743  981.161        1
         9.0      131.503  981.161        1
         9.0      133.184  981.161        1
         9.0      134.785  981.161        1
         9.0      136.305  981.161        1
         9.0      137.746  981.161        1
         9.0      139.106  981.161        1
         9.0      140.387  981.161        1
         9.0      141.587  981.161        1
         9.0      142.707  981.161        1
         9.0      143.748  981.161        1
         9.0      144.708  981.161        1
         9.0      145.588  981.161        1
         9.0      146.389  981.161        1
         9.0      147.109  981.161        1
         9.0      147.749  981.161        1
         9.0      148.309  981.161        1
         9.0      148.790  981.161        1
         9.0      149.190  981.161        1
         9.0      149.510  981.161        1
         9.0      149.750  981.161        1
         9.0      149.910  981.161        1
        18.0      149.990  981.161        1
         9.0      149.910  981.161        1
         9.0      149.750  981.161        1
         9.0      149.510  981.161        1
         9.0      149.190  981.161        1
         9.0      148.790  981.161        1
         9.0      148.309  981.161        1
         9.0      147.749  981.161        1
         9.0      147.109  981.161        1
         9.0      146.389  981.161        1
         9.0      145.588  981.161        1
         9.0      144.708  981.161        1
         9.0      143.748  981.161        1
         9.0      142.707  981.161        1
         9.0      141.587  981.161        1
         9.0      140.387  981.161        1
         9.0      139.106  981.161        1
         9.0      137.746  981.161        1
         9.0      136.305  981.161        1
         9.0      134.785  981.161        1
         9.0      133.184  981.161        1
         9.0      131.503  981.161        1
         9.0      129.743  981.161        1
         9.0      127.902  981.161        1
         9.0      125.981  981.161        1
         9.0      123.981  981.161        1
         9.0      121.900  981.161        1
         9.0      119.739  981.161        1
         9.0      117.498  981.161        1
         9.0      115.178  981.161        1
         9.0      112.777  981.161        1
         9.0      110.296  981.161        1
         9.0      107.735  981.161        1
         9.0      105.094  981.161        1
         9.0      102.373  981.161        1
         9.0       99.572  981.161        1
         9.0       96.691  981.161        1
         9.0       93.730  981.161        1
         9.0       90.689  981.161        1
         9.0       87.568  981.161        1
         9.0       84.366  981.161        1
         9.0       81.085  981.161        1
         9.0       77.724  981.161        1
         9.0       74.283  981.161        1
         9.0       70.762  981.161        1
         9.0       67.160  981.161        1
         9.0       63.479  981.161        1
         9.0       59.718  981.161        1
         9.0       55.876  981.161        1
         9.0       51.955  981.161        1
         9.0       47.953  981.161        1
         9.0       43.872  981.161        1
         9.0       39.710  981.161        1
         9.0       35.469  981.161        1
         9.0       31.147  981.161        1
         9.0       26.746  981.161        1
         9.0       22.264  981.161        1
         9.0       17.703  981.161        1
         9.0       13.061  981.161        1
         9.0        8.339  981.161        1
         9.0        3.537  981.161        1
         9.0      358.656  981.161        1
         9.0      353.694  981.161        1
         9.0      348.652  981.161        1
         9.0      343.530  981.161        1
         9.0      338.328  981.161        1
         9.0      333.047  981.161        1
         9.0      327.685  981.161        1
         9.0      322.243  981.161        1
         9.0      316.721  981.161        1
         9.0      311.119  981.161        1
         9.0      305.437  981.161        1
         9.0      299.675  981.161        1
         9.0      293.832  981.161        1
         9.0      287.910  981.161        1
         9.0      281.908  981.161        1
         9.0      275.826  981.161        1
         9.0      269.664  981.161        1
         9.0      263.422  981.161        1
         9.0      257.099  981.161        1
         9.0      250.697  981.161        1
         9.0      244.215  981.161        1
         9.0      237.652  981.161        1
         9.0      231.010  981.161        1
         9.0      224.288  981.161        1
         9.0      217.485  981.161        1
         9.0      210.603  981.161        1
         9.0      203.640  981.161        1
         9.0      196.598  981.161        1
         9.0      189.475  981.161        1
         9.0      182.272  981.161        1
         9.0      174.990  981.161        1
         9.0      167.627  981.161        1
         9.0      160.185  981.161        1
         9.0      152.662  981.161        1
         9.0      145.059  981.161        1
         9.0      137.376  981.161        1
         9.0      129.614  981.161        1
         9.0      121.771  981.161        1
         9.0      113.848  981.161        1
         9.0      105.845  981.161        1
         9.0       97.762  981.161        1
         9.0       89.599  981.161        1
         9.0       81.356  981.161        1
         9.0       73.033  981.161        1
         9.0       64.630  981.161        1
         9.0       56.147  981.161        1
         9.0       47.584  981.161        1
         9.0       38.941  981.161        1
         9.0       30.218  981.161        1
         9.0       21.415  981.161        1
         9.0       12.532  981.161        1
         9.0        3.568  981.161        1
         9.0      354.525  981.160        1
         9.0      345.402  981.160        1
         9.0      336.199  981.159        1
         9.0      326.915  981.159        1
         9.0      317.552  981.158        1
         9.0      308.109  981.157        1
         9.0      298.585  981.156        1
         9.0      288.982  981.154        1
         9.0      279.298  981.152        1
         9.0      269.535  981.150        1
         9.0      259.691  981.146        1
         9.0      249.768  981.142        1
         9.0      239.764  981.137        1
         9.0      229.680  981.131        1
         9.0      219.517  981.123        1
         9.0      209.273  981.113        1
         9.0      198.949  981.101        1
         9.0      188.546  981.087        1
         9.0      178.062  981.069        1
         9.0      167.498  981.047        1
         9.0      156.854  981.020        1
         9.0      146.130  980.988        1
         9.0      135.327  980.949        1
         9.0      124.443  980.901        1
         9.0      113.479  980.845        1
         9.0      102.435  980.777        1
         9.0       91.311  980.695        1
         9.0       80.107  980.598        1
         9.0       68.823  980.483        1
         9.0       57.459  980.347        1
         9.0       46.015  980.186        1
         9.0       34.490  979.996        1
         9.0       22.886  979.773        1
         9.0       11.202  979.512        1
         9.0      359.438  979.207        1
         9.0      347.594  978.852        1
         9.0      335.669  978.440        1
         9.0      323.665  977.962        1
         9.0      311.581  977.410        1
         9.0      299.416  976.774        1
         9.0      287.172  976.044        1
         9.0      274.847  975.207        1
         9.0      262.443  974.250        1
         9.0      249.959  973.159        1
         9.0      237.394  971.919        1
         9.0      224.750  970.513        1
         9.0      212.025  968.923        1
         9.0      199.220  967.130        1
         9.0      186.336  965.112        1
         9.0      173.371  962.848        1
         9.0      160.326  960.314        1
         9.0      147.202  957.485        1
         9.0      133.997  954.335        1
         9.0      120.712  950.836        1
         9.0      107.347  946.960        1
         9.0       93.903  942.678        1
         9.0       80.378  937.957        1
         9.0       66.773  932.768        1
         9.0       53.088  927.078        1
         9.0       39.323  920.853        1
         9.0       25.478  914.063        1
         9.0       11.553  906.673        1
         9.0      357.548  898.652        1
         9.0      343.463  889.968        1
         9.0      329.298  880.589        1
         9.0      315.053  870.488        1
         9.0      300.728  859.635        1
         9.0      286.323  848.005        1
         9.0      271.837  835.574        1
         9.0      257.272  822.323        1
         9.0      242.627  808.234        1
         9.0      227.902  793.293        1
         9.0      213.096  777.490        1
         9.0      198.211  760.822        1
         9.0      183.246  743.288        1
         9.0      168.200  724.893        1
         9.0      153.075  705.648        1
         9.0      137.869  685.570        1
         9.0      122.584  664.682        1
         9.0      107.218  643.012        1
         9.0       91.773  620.598        1
         9.0       76.247  597.482        1
         9.0       60.642  573.714        1
         9.0       44.956  549.350        1
         9.0       29.190  524.454        1
         9.0       13.345  499.095        1
         9.0      357.419  473.351        1
         9.0      341.413  447.304        1
         9.0      325.327  421.043        1
         9.0      309.162  394.662        1
         9.0      292.916  368.260        1
         9.0      276.590  341.941        1
         9.0      260.184  315.813        1
         9.0      243.698  289.987        1
         9.0      227.132  264.574        1
         9.0      210.486  239.691        1
         9.0      193.760  215.452        1
         9.0      176.954  191.974        1
         9.0      160.068  169.370        1
         9.0      143.102  147.753        1
         9.0      126.056  127.234        1
         9.0      108.930  107.917        1
         9.0       91.724   89.906        1
         9.0       74.437   73.295        1
         9.0       57.071   58.175        1
         9.0       39.625   44.629        1
         9.0       22.099   32.730        1
         9.0        4.492   22.547        1
         9.0      346.806   14.134        1
         9.0      329.040    7.542        1
         9.0      311.193    2.805        1
         9.0      293.267    0.000        1
        18.0        0.000    0.000        0
         9.0      143.267    0.000        1
         9.0      161.193    2.805        1
         9.0      179.040    7.542        1
         9.0      196.806   14.134        1
         9.0      214.492   22.547        1
         9.0      232.099   32.730        1
         9.0      249.625   44.629        1
         9.0      267.071   58.175        1
         9.0      284.437   73.295        1
         9.0      301.724   89.906        1
         9.0      318.930  107.917        1
         9.0      336.056  127.234        1
         9.0      353.102  147.753        1
         9.0       10.068  169.370        1
         9.0       26.954  191.974        1
         9.0       43.760  215.452        1
         9.0       60.486  239.691        1
         9.0       77.132  264.574        1
         9.0       93.698  289.987        1
         9.0      110.184  315.813        1
         9.0      126.590  341.941        1
         9.0      142.916  368.260        1
         9.0      159.162  394.662        1
         9.0      175.327  421.043        1
         9.0      191.413  447.304        1
         9.0      207.419  473.351        1
         9.0      223.345  499.095        1
         9.0      239.190  524.454        1
         9.0      254.956  549.350        1
         9.0      270.642  573.714        1
         9.0      286.247  597.482        1
         9.0      301.773  620.598        1
         9.0      317.218  643.012        1
         9.0      332.584  664.682        1
         9.0      347.869  685.570        1
         9.0        3.075  705.648        1
         9.0       18.200  724.893        1
         9.0       33.246  743.288        1
         9.0       48.211  760.822        1
         9.0       63.096  777.490        1
         9.0       77.902  793.293        1
         9.0       92.627  808.234        1
         9.0      107.272  822.323        1
         9.0      121.837  835.574        1
         9.0      136.323  848.005        1
         9.0      150.728  859.635        1
         9.0      165.053  870.488        1
         9.0      179.298  880.589        1
         9.0      193.463  889.968        1
         9.0      207.548  898.652        1
         9.0      221.553  906.673        1
         9.0      235.478  914.063        1
         9.0      249.323  920.853        1
         9.0      263.088  927.078        1
         9.0      276.773  932.768        1
         9.0      290.378  937.957        1
         9.0      303.903  942.678        1
         9.0      317.347  946.960        1
         9.0      330.712  950.836        1
         9.0      343.997  954.335        1
         9.0      357.202  957.485        1
         9.0       10.326  960.314        1
         9.0       23.371  962.848        1
         9.0       36.336  965.112        1
         9.0       49.220  967.130        1
         9.0       62.025  968.923        1
         9.0       74.750  970.513        1
         9.0       87.394  971.919        1
         9.0       99.959  973.159        1
         9.0      112.443  974.250        1
         9.0      124.847  975.207        1
         9.0      137.172  976.044        1
         9.0      149.416  976.774        1
         9.0      161.581  977.410        1
         9.0      173.665  977.962        1
         9.0      185.669  978.440        1
         9.0      197.594  978.852        1
         9.0      209.438  979.207        1
         9.0      221.202  979.512        1
         9.0      232.886  979.773        1
         9.0      244.490  979.996        1
         9.0      256.015  980.186        1
         9.0      267.459  980.347        1
         9.0      278.823  980.483        1
         9.0      290.107  980.598        1
         9.0      301.311  980.695        1
         9.0      312.435  980.777        1
         9.0      323.479  980.845        1
         9.0      334.443  980.901        1
         9.0      345.327  980.949        1
         9.0      356.130  980.988        1
         9.0        6.854  981.020        1
         9.0       17.498  981.047        1
         9.0       28.062  981.069        1
         9.0       38.546  981.087        1
         9.0       48.949  981.101        1
         9.0       59.273  981.113        1
         9.0       69.517  981.123        1
         9.0       79.680  981.131        1
         9.0       89.764  981.137        1
         9.0       99.768  981.142        1
         9.0      109.691  981.146        1
         9.0      119.535  981.150        1
         9.0      129.298  981.152        1
         9.0      138.982  981.154        1
         9.0      148.585  981.156        1
         9.0      158.109  981.157        1
         9.0      167.552  981.158        1
         9.0      176.915  981.159        1
         9.0      186.199  981.159        1
         9.0      195.402  981.160        1
         9.0      204.525  981.160        1
         9.0      213.568  981.161        1
         9.0      222.532  981.161        1
         9.0      231.415  981.161        1
         9.0      240.218  981.161        1
         9.0      248.941  981.161        1
         9.0      257.584  981.161        1
         9.0      266.147  981.161        1
         9.0      274.630  981.161        1
         9.0      283.033  981.161        1
         9.0      291.356  981.161        1
         9.0      299.599  981.161        1
         9.0      307.762  981.161        1
         9.0      315.845  981.161        1
         9.0      323.848  981.161        1
         9.0      331.771  981.161        1
         9.0      339.614  981.161        1
         9.0      347.376  981.161        1
         9.0      355.059  981.161        1
         9.0        2.662  981.161        1
         9.0       10.185  981.161        1
         9.0       17.627  981.161        1
         9.0       24.990  981.161        1
         9.0       32.272  981.161        1
         9.0       39.475  981.161        1
         9.0       46.598  981.161        1
         9.0       53.640  981.161        1
         9.0       60.603  981.161        1
         9.0       67.485  981.161        1
         9.0       74.288  981.161        1
         9.0       81.010  981.161        1
         9.0       87.652  981.161        1
         9.0       94.215  981.161        1
         9.0      100.697  981.161        1
         9.0      107.099  981.161        1
         9.0      113.422  981.161        1
         9.0      119.664  981.161        1
         9.0      125.826  981.161        1
         9.0      131.908  981.161        1
         9.0      137.910  981.161        1
         9.0      143.832  981.161        1
         9.0      149.675  981.161        1
         9.0      155.437  981.161        1
         9.0      161.119  981.161        1
         9.0      166.721  981.161        1
         9.0      172.243  981.161        1
         9.0      177.685  981.161        1
         9.0      183.047  981.161        1
         9.0      188.328  981.161        1
         9.0      193.530  981.161        1
         9.0      198.652  981.161        1
         9.0      203.694  981.161        1
         9.0      208.656  981.161        1
         9.0      213.537  981.161        1
         9.0      218.339  981.161        1
         9.0      223.061  981.161        1
         9.0      227.703  981.161        1
         9.0      232.264  981.161        1
         9.0      236.746  981.161        1
         9.0      241.147  981.161        1
         9.0      245.469  981.161        1
         9.0      249.710  981.161        1
         9.0      253.872  981.161        1
         9.0      257.953  981.161        1
         9.0      261.955  981.161        1
         9.0      265.876  981.161        1
         9.0      269.718  981.161        1
         9.0      273.479  981.161        1
         9.0      277.160  981.161        1
         9.0      280.762  981.161        1
         9.0      284.283  981.161        1
         9.0      287.724  981.161        1
         9.0      291.085  981.161        1
         9.0      294.366  981.161        1
         9.0      297.568  981.161        1
         9.0      300.689  981.161        1
         9.0      303.730  981.161        1
         9.0      306.691  981.161        1
         9.0      309.572  981.161        1
         9.0      312.373  981.161        1
         9.0      315.094  981.161        1
         9.0      317.735  981.161        1
         9.0      320.296  981.161        1
         9.0      322.777  981.161        1
         9.0      325.178  981.161        1
         9.0      327.498  981.161        1
         9.0      329.739  981.161        1
         9.0      331.900  981.161        1
         9.0      333.981  981.161        1
         9.0      335.981  981.161        1
         9.0      337.902  981.161        1
         9.0      339.743  981.161        1
         9.0      341.503  981.161        1
         9.0      343.184  981.161        1
         9.0      344.785  981.161        1
         9.0      346.305  981.161        1
         9.0      347.746  981.161        1
         9.0      349.106  981.161        1
         9.0      350.387  981.161        1
         9.0      351.587  981.161        1
         9.0      352.707  981.161        1
         9.0      353.748  981.161        1
         9.0      354.708  981.161        1
         9.0      355.588  981.161        1
         9.0      356.389  981.161        1
         9.0      357.109  981.161        1
         9.0      357.749  981.161        1
         9.0      358.309  981.161        1
         9.0      358.790  981.161        1
         9.0      359.190  981.161        1
         9.0      359.510  981.161        1
         9.0      359.750  981.161        1
         9.0      359.910  981.161        1
        18.0      359.990  981.161        1
         9.0      359.910  981.161        1
         9.0      359.750  981.161        1
         9.0      359.510  981.161        1
         9.0      359.190  981.161        1
         9.0      358.790  981.161        1
         9.0      358.309  981.161        1
         9.0      357.749  981.161        1
         9.0      357.109  981.161        1
         9.0      356.389  981.161        1
         9.0      355.588  981.161        1
         9.0      354.708  981.161        1
         9.0      353.748  981.161        1
         9.0      352.707  981.161        1
         9.0      351.587  981.161        1
         9.0      350.387  981.161        1
         9.0      349.106  981.161        1
         9.0      347.746  981.161        1
         9.0      346.305  981.161        1
         9.0      344.785  981.161        1
         9.0      343.184  981.161        1
         9.0      341.503  981.161        1
         9.0      339.743  981.161        1
         9.0      337.902  981.161        1
         9.0      335.981  981.161        1
         9.0      333.981  981.161        1
         9.0      331.900  981.161        1
         9.0      329.739  981.161        1
         9.0      327.498  981.161        1
         9.0      325.178  981.161        1
         9.0      322.777  981.161        1
         9.0      320.296  981.161        1
         9.0      317.735  981.161        1
         9.0      315.094  981.161        1
         9.0      312.373  981.161        1
         9.0      309.572  981.161        1
         9.0      306.691  981.161        1
         9.0      303.730  981.161        1
         9.0      300.689  981.161        1
         9.0      297.568  981.161        1
         9.0      294.366  981.161        1
         9.0      291.085  981.161        1
         9.0      287.724  981.161        1
         9.0      284.283  981.161        1
         9.0      280.762  981.161        1
         9.0      277.160  981.161        1
         9.0      273.479  981.161        1
         9.0      269.718  981.161        1
         9.0      265.876  981.161        1
         9.0      261.955  981.161        1
         9.0      257.953  981.161        1
         9.0      253.872  981.161        1
         9.0      249.710  981.161        1
         9.0      245.469  981.161        1
         9.0      241.147  981.161        1
         9.0      236.746  981.161        1
         9.0      232.264  981.161        1
         9.0      227.703  981.161        1
         9.0      223.061  981.161        1
         9.0      218.339  981.161        1
         9.0      213.537  981.161        1
         9.0      208.656  981.161        1
         9.0      203.694  981.161        1
         9.0      198.652  981.161        1
         9.0      193.530  981.161        1
         9.0      188.328  981.161        1
         9.0      183.047  981.161        1
         9.0      177.685  981.161        1
         9.0      172.243  981.161        1
         9.0      166.721  981.161        1
         9.0      161.119  981.161        1
         9.0      155.437  981.161        1
         9.0      149.675  981.161        1
         9.0      143.832  981.161        1
         9.0      137.910  981.161        1
         9.0      131.908  981.161        1
         9.0      125.826  981.161        1
         9.0      119.664  981.161        1
         9.0      113.422  981.161        1
         9.0      107.099  981.161        1
         9.0      100.697  981.161        1
         9.0       94.215  981.161        1
         9.0       87.652  981.161        1
         9.0       81.010  981.161        1
         9.0       74.288  981.161        1
         9.0       67.485  981.161        1
         9.0       60.603  981.161        1
         9.0       53.640  981.161        1
         9.0       46.598  981.161        1
         9.0       39.475  981.161        1
         9.0       32.272  981.161        1
         9.0       24.990  981.161        1
         9.0       17.627  981.161        1
         9.0       10.185  981.161        1
         9.0        2.662  981.161        1
         9.0      355.059  981.161        1
         9.0      347.376  981.161        1
         9.0      339.614  981.161        1
         9.0      331.771  981.161        1
         9.0      323.848  981.161        1
         9.0      315.845  981.161        1
         9.0      307.762  981.161        1
         9.0      299.599  981.161        1
         9.0      291.356  981.161        1
         9.0      283.033  981.161        1
         9.0      274.630  981.161        1
         9.0      266.147  981.161        1
         9.0      257.584  981.161        1
         9.0      248.941  981.161        1
         9.0      240.218  981.161        1
         9.0      231.415  981.161        1
         9.0      222.532  981.161        1
         9.0      213.568  981.161        1
         9.0      204.525  981.160        1
         9.0      195.402  981.160        1
         9.0      186.199  981.159        1
         9.0      176.915  981.159        1
         9.0      167.552  981.158        1
         9.0      158.109  981.157        1
         9.0      148.585  981.156        1
         9.0      138.982  981.154        1
         9.0      129.298  981.152        1
         9.0      119.535  981.150        1
         9.0      109.691  981.146        1
         9.0       99.768  981.142        1
         9.0       89.764  981.137        1
         9.0       79.680  981.131        1
         9.0       69.517  981.123        1
         9.0       59.273  981.113        1
         9.0       48.949  981.101        1
         9.0       38.546  981.087        1
         9.0       28.062  981.069        1
         9.0       17.498  981.047        1
         9.0        6.854  981.020        1
         9.0      356.130  980.988        1
         9.0      345.327  980.949        1
         9.0      334.443  980.901        1
         9.0      323.479  980.845        1
         9.0      312.435  980.777        1
         9.0      301.311  980.695        1
         9.0      290.107  980.598        1
         9.0      278.823  980.483        1
         9.0      267.459  980.347        1
         9.0      256.015  980.186        1
         9.0      244.490  979.996        1
         9.0      232.886  979.773        1
         9.0      221.202  979.512        1
         9.0      209.438  979.207        1
         9.0      197.594  978.852        1
         9.0      185.669  978.440        1
         9.0      173.665  977.962        1
         9.0      161.581  977.410        1
         9.0      149.416  976.774        1
         9.0      137.172  976.044        1
         9.0      124.847  975.207        1
         9.0      112.443  974.250        1
         9.0       99.959  973.159        1
         9.0       87.394  971.919        1
         9.0       74.750  970.513        1
         9.0       62.025  968.923        1
         9.0       49.220  967.130        1
         9.0       36.336  965.112        1
         9.0       23.371  962.848        1
         9.0       10.326  960.314        1
         9.0      357.202  957.485        1
         9.0      343.997  954.335        1
         9.0      330.712  950.836        1
         9.0      317.347  946.960        1
         9.0      303.903  942.678        1
         9.0      290.378  937.957        1
         9.0      276.773  932.768        1
         9.0      263.088  927.078        1
         9.0      249.323  920.853        1
         9.0      235.478  914.063        1
         9.0      221.553  906.673        1
         9.0      207.548  898.652        1
         9.0      193.463  889.968        1
         9.0      179.298  880.589        1
         9.0      165.053  870.488        1
         9.0      150.728  859.635        1
         9.0      136.323  848.005        1
         9.0      121.837  835.574        1
         9.0      107.272  822.323        1
         9.0       92.627  808.234        1
         9.0       77.902  793.293        1
         9.0       63.096  777.490        1
         9.0       48.211  760.822        1
         9.0       33.246  743.288        1
         9.0       18.200  724.893        1
         9.0        3.075  705.648        1
         9.0      347.869  685.570        1
         9.0      332.584  664.682        1
         9.0      317.218  643.012        1
         9.0      301.773  620.598        1
         9.0      286.247  597.482        1
         9.0      270.642  573.714        1
         9.0      254.956  549.350        1
         9.0      239.190  524.454        1
         9.0      223.345  499.095        1
         9.0      207.419  473.351        1
         9.0      191.413  447.304        1
         9.0      175.327  421.043        1
         9.0      159.162  394.662        1
         9.0      142.916  368.260        1
         9.0      126.590  341.941        1
         9.0      110.184  315.813        1
         9.0       93.698  289.987        1
         9.0       77.132  264.574        1
         9.0       60.486  239.691        1
         9.0       43.760  215.452        1
         9.0       26.954  191.974        1
         9.0       10.068  169.370        1
         9.0      353.102  147.753        1
         9.0      336.056  127.234        1
         9.0      318.930  107.917        1
         9.0      301.724   89.906        1
         9.0      284.437   73.295        1
         9.0      267.071   58.175        1
         9.0      249.625   44.629        1
         9.0      232.099   32.730        1
         9.0      214.492   22.547        1
         9.0      196.806   14.134        1
         9.0      179.040    7.542        1
         9.0      161.193    2.805        1
         9.0      143.267    0.000        1
        18.0        0.000    0.000        0
         9.0      143.267    0.000        1
         9.0      161.193    2.805        1
         9.0      179.040    7.542        1
         9.0      196.806   14.134        1
         9.0      214.492   22.547        1
         9.0      232.099   32.730        1
         9.0      249.625   44.629        1
         9.0      267.071   58.175        1
         9.0      284.437   73.295        1
         9.0      301.724   89.906        1
         9.0      318.930  107.917        1
         9.0      336.056  127.234        1
         9.0      353.102  147.753        1
         9.0       10.068  169.370        1
         9.0       26.954  191.974        1
         9.0       43.760  215.452        1
         9.0       60.486  239.691        1
         9.0       77.132  264.574        1
         9.0       93.698  289.987        1
         9.0      110.184  315.813        1
         9.0      126.590  341.941        1
         9.0      142.916  368.260        1
         9.0      159.162  394.662        1
         9.0      175.327  421.043        1
         9.0      191.413  447.304        1
         9.0      207.419  473.351        1
         9.0      223.345  499.095        1
         9.0      239.190  524.454        1
         9.0      254.956  549.350        1
         9.0      270.642  573.714        1
         9.0      286.247  597.482        1
         9.0      301.773  620.598        1
         9.0      317.218  643.012        1
         9.0      332.584  664.682        1
         9.0      347.869  685.570        1
         9.0        3.075  705.648        1
         9.0       18.200  724.893        1
         9.0       33.246  743.288        1
         9.0       48.211  760.822        1
         9.0       63.096  777.490        1
         9.0       77.902  793.293        1
         9.0       92.627  808.234        1
         9.0      107.272  822.323        1
         9.0      121.837  835.574        1
         9.0      136.323  848.005        1
         9.0      150.728  859.635        1
         9.0      165.053  870.488        1
         9.0      179.298  880.589        1
         9.0      193.463  889.968        1
         9.0      207.548  898.652        1
         9.0      221.553  906.673        1
         9.0      235.478  914.063        1
         9.0      249.323  920.853        1
         9.0      263.088  927.078        1
         9.0      276.773  932.768        1
         9.0      290.378  937.957        1
         9.0      303.903  942.678        1
         9.0      317.347  946.960        1
         9.0      330.712  950.836        1
         9.0      343.997  954.335        1
         9.0      357.202  957.485        1
         9.0       10.326  960.314        1
         9.0       23.371  962.848        1
         9.0       36.336  965.112        1
         9.0       49.220  967.130        1
         9.0       62.025  968.923        1
         9.0       74.750  970.513        1
         9.0       87.394  971.919        1
         9.0       99.959  973.159        1
         9.0      112.443  974.250        1
         9.0      124.847  975.207        1
         9.0      137.172  976.044        1
         9.0      149.416  976.774        1
         9.0      161.581  977.410        1
         9.0      173.665  977.962        1
         9.0      185.669  978.440        1
         9.0      197.594  978.852        1
         9.0      209.438  979.207        1
         9.0      221.202  979.512        1
         9.0      232.886  979.773        1
         9.0      244.490  979.996        1
         9.0      256.015  980.186        1
         9.0      267.459  980.347        1
         9.0      278.823  980.483        1
         9.0      290.107  980.598        1
         9.0      301.311  980.695        1
         9.0      312.435  980.777        1
         9.0      323.479  980.845        1
         9.0      334.443  980.901        1
         9.0      345.327  980.949        1
         9.0      356.130  980.988        1
         9.0        6.854  981.020        1
         9.0       17.498  981.047        1
         9.0       28.062  981.069        1
         9.0       38.546  981.087        1
         9.0       48.949  981.101        1
         9.0       59.273  981.113        1
         9.0       69.517  981.123        1
         9.0       79.680  981.131        1
         9.0       89.764  981.137        1
         9.0       99.768  981.142        1
         9.0      109.691  981.146        1
         9.0      119.535  981.150        1
         9.0      129.298  981.152        1
         9.0      138.982  981.154        1
         9.0      148.585  981.156        1
         9.0      158.109  981.157        1
         9.0      167.552  981.158        1
         9.0      176.915  981.159        1
         9.0      186.199  981.159        1
         9.0      195.402  981.160        1
         9.0      204.525  981.160        1
         9.0      213.568  981.161        1
         9.0      222.532  981.161        1
         9.0      231.415  981.161        1
         9.0      240.218  981.161        1
         9.0      248.941  981.161        1
         9.0      257.584  981.161        1
         9.0      266.147  981.161        1
         9.0      274.630  981.161        1
         9.0      283.033  981.161        1
         9.0      291.356  981.161        1
         9.0      299.599  981.161        1
         9.0      307.762  981.161        1
         9.0      315.845  981.161        1
         9.0      323.848  981.161        1
         9.0      331.771  981.161        1
         9.0      339.614  981.161        1
         9.0      347.376  981.161        1
         9.0      355.059  981.161        1
         9.0        2.662  981.161        1
         9.0       10.185  981.161        1
         9.0       17.627  981.161        1
         9.0       24.990  981.161        1
         9.0       32.272  981.161        1
         9.0       39.475  981.161        1
         9.0       46.598  981.161        1
         9.0       53.640  981.161        1
         9.0       60.603  981.161        1
         9.0       67.485  981.161        1
         9.0       74.288  981.161        1
         9.0       81.010  981.161        1
         9.0       87.652  981.161        1
         9.0       94.215  981.161        1
         9.0      100.697  981.161        1
         9.0      107.099  981.161        1
         9.0      113.422  981.161        1
         9.0      119.664  981.161        1
         9.0      125.826  981.161        1
         9.0      131.908  981.161        1
         9.0      137.910  981.161        1
         9.0      143.832  981.161        1
         9.0      149.675  981.161        1
         9.0      155.437  981.161        1
         9.0      161.119  981.161        1
         9.0      166.721  981.161        1
         9.0      172.243  981.161        1
         9.0      177.685  981.161        1
         9.0      183.047  981.161        1
         9.0      188.328  981.161        1
         9.0      193.530  981.161        1
         9.0      198.652  981.161        1
         9.0      203.694  981.161        1
         9.0      208.656  981.161        1
         9.0      213.537  981.161        1
         9.0      218.339  981.161        1
         9.0      223.061  981.161        1
         9.0      227.703  981.161        1
         9.0      232.264  981.161        1
         9.0      236.746  981.161        1
         9.0      241.147  981.161        1
         9.0      245.469  981.161        1
         9.0      249.710  981.161        1
         9.0      253.872  981.161        1
         9.0      257.953  981.161        1
         9.0      261.955  981.161        1
         9.0      265.876  981.161        1
         9.0      269.718  981.161        1
         9.0      273.479  981.161        1
         9.0      277.160  981.161        1
         9.0      280.762  981.161        1
         9.0      284.283  981.161        1
         9.0      287.724  981.161        1
         9.0      291.085  981.161        1
         9.0      294.366  981.161        1
         9.0      297.568  981.161        1
         9.0      300.689  981.161        1
         9.0      303.730  981.161        1
         9.0      306.691  981.161        1
         9.0      309.572  981.161        1
         9.0      312.373  981.161        1
         9.0      315.094  981.161        1
         9.0      317.735  981.161        1
         9.0      320.296  981.161        1
         9.0      322.777  981.161        1
         9.0      325.178  981.161        1
         9.0      327.498  981.161        1
         9.0      329.739  981.161        1
         9.0      331.900  981.161        1
         9.0      333.981  981.161        1
         9.0      335.981  981.161        1
         9.0      337.902  981.161        1
         9.0      339.743  981.161        1
         9.0      341.503  981.161        1
         9.0      343.184  981.161        1
         9.0      344.785  981.161        1
         9.0      346.305  981.161        1
         9.0      347.746  981.161        1
         9.0      349.106  981.161        1
         9.0      350.387  981.161        1
         9.0      351.587  981.161        1
         9.0      352.707  981.161        1
         9.0      353.748  981.161        1
         9.0      354.708  981.161        1
         9.0      355.588  981.161        1
         9.0      356.389  981.161        1
         9.0      357.109  981.161        1
         9.0      357.749  981.161        1
         9.0      358.309  981.161        1
         9.0      358.790  981.161        1
         9.0      359.190  981.161        1
         9.0      359.510  981.161        1
         9.0      359.750  981.161        1
         9.0      359.910  981.161        1
        18.0      359.990  981.161        1
         9.0      359.910  981.161        1
         9.0      359.750  981.161        1
         9.0      359.510  981.161        1
         9.0      359.190  981.161        1
         9.0      358.790  981.161        1
         9.0      358.309  981.161        1
         9.0      357.749  981.161        1
         9.0      357.109  981.161        1
         9.0      356.389  981.161        1
         9.0      355.588  981.161        1
         9.0      354.708  981.161        1
         9.0      353.748  981.161        1
         9.0      352.707  981.161        1
         9.0      351.587  981.161        1
         9.0      350.387  981.161        1
         9.0      349.106  981.161        1
         9.0      347.746  981.161        1
         9.0      346.305  981.161        1
         9.0      344.785  981.161        1
         9.0      343.184  981.161        1
         9.0      341.503  981.161        1
         9.0      339.743  981.161        1
         9.0      337.902  981.161        1
         9.0      335.981  981.161        1
         9.0      333.981  981.161        1
         9.0      331.900  981.161        1
         9.0      329.739  981.161        1
         9.0      327.498  981.161        1
         9.0      325.178  981.161        1
         9.0      322.777  981.161        1
         9.0      320.296  981.161        1
         9.0      317.735  981.161        1
         9.0      315.094  981.161        1
         9.0      312.373  981.161        1
         9.0      309.572  981.161        1
         9.0      306.691  981.161        1
         9.0      303.730  981.161        1
         9.0      300.689  981.161        1
         9.0      297.568  981.161        1
         9.0      294.366  981.161        1
         9.0      291.085  981.161        1
         9.0      287.724  981.161        1
         9.0      284.283  981.161        1
         9.0      280.762  981.161        1
         9.0      277.160  981.161        1
         9.0      273.479  981.161        1
         9.0      269.718  981.161        1
         9.0      265.876  981.161        1
         9.0      261.955  981.161        1
         9.0      257.953  981.161        1
         9.0      253.872  981.161        1
         9.0      249.710  981.161        1
         9.0      245.469  981.161        1
         9.0      241.147  981.161        1
         9.0      236.746  981.161        1
         9.0      232.264  981.161        1
         9.0      227.703  981.161        1
         9.0      223.061  981.161        1
         9.0      218.339  981.161        1
         9.0      213.537  981.161        1
         9.0      208.656  981.161        1
         9.0      203.694  981.161        1
         9.0      198.652  981.161        1
         9.0      193.530  981.161        1
         9.0      188.328  981.161        1
         9.0      183.047  981.161        1
         9.0      177.685  981.161        1
         9.0      172.243  981.161        1
         9.0      166.721  981.161        1
         9.0      161.119  981.161        1
         9.0      155.437  981.161        1
         9.0      149.675  981.161        1
         9.0      143.832  981.161        1
         9.0      137.910  981.161        1
         9.0      131.908  981.161        1
         9.0      125.826  981.161        1
         9.0      119.664  981.161        1
         9.0      113.422  981.161        1
         9.0      107.099  981.161        1
         9.0      100.697  981.161        1
         9.0       94.215  981.161        1
         9.0       87.652  981.161        1
         9.0       81.010  981.161        1
         9.0       74.288  981.161        1
         9.0       67.485  981.161        1
         9.0       60.603  981.161        1
         9.0       53.640  981.161        1
         9.0       46.598  981.161        1
         9.0       39.475  981.161        1
         9.0       32.272  981.161        1
         9.0       24.990  981.161        1
         9.0       17.627  981.161        1
         9.0       10.185  981.161        1
         9.0        2.662  981.161        1
         9.0      355.059  981.161        1
         9.0      347.376  981.161        1
         9.0      339.614  981.161        1
         9.0      331.771  981.161        1
         9.0      323.848  981.161        1
         9.0      315.845  981.161        1
         9.0      307.762  981.161        1
         9.0      299.599  981.161        1
         9.0      291.356  981.161        1
         9.0      283.033  981.161        1
         9.0      274.630  981.161        1
         9.0      266.147  981.161        1
         9.0      257.584  981.161        1
         9.0      248.941  981.161        1
         9.0      240.218  981.161        1
         9.0      231.415  981.161        1
         9.0      222.532  981.161        1
         9.0      213.568  981.161        1
         9.0      204.525  981.160        1
         9.0      195.402  981.160        1
         9.0      186.199  981.159        1
         9.0      176.915  981.159        1
         9.0      167.552  981.158        1
         9.0      158.109  981.157        1
         9.0      148.585  981.156        1
         9.0      138.982  981.154        1
         9.0      129.298  981.152        1
         9.0      119.535  981.150        1
         9.0      109.691  981.146        1
         9.0       99.768  981.142        1
         9.0       89.764  981.137        1
         9.0       79.680  981.131        1
         9.0       69.517  981.123        1
         9.0       59.273  981.113        1
         9.0       48.949  981.101        1
         9.0       38.546  981.087        1
         9.0       28.062  981.069        1
         9.0       17.498  981.047        1
         9.0        6.854  981.020        1
         9.0      356.130  980.988        1
         9.0      345.327  980.949        1
         9.0      334.443  980.901        1
         9.0      323.479  980.845        1
         9.0      312.435  980.777        1
         9.0      301.311  980.695        1
         9.0      290.107  980.598        1
         9.0      278.823  980.483        1
         9.0      267.459  980.347        1
         9.0      256.015  980.186        1
         9.0      244.490  979.996        1
         9.0      232.886  979.773        1
         9.0      221.202  979.512        1
         9.0      209.438  979.207        1
         9.0      197.594  978.852        1
         9.0      185.669  978.440        1
         9.0      173.665  977.962        1
         9.0      161.581  977.410        1
         9.0      149.416  976.774        1
         9.0      137.172  976.044        1
         9.0      124.847  975.207        1
         9.0      112.443  974.250        1
         9.0       99.959  973.159        1
         9.0       87.394  971.919        1
         9.0       74.750  970.513        1
         9.0       62.025  968.923        1
         9.0       49.220  967.130        1
         9.0       36.336  965.112        1
         9.0       23.371  962.848        1
         9.0       10.326  960.314        1
         9.0      357.202  957.485        1
         9.0      343.997  954.335        1
         9.0      330.712  950.836        1
         9.0      317.347  946.960        1
         9.0      303.903  942.678        1
         9.0      290.378  937.957        1
         9.0      276.773  932.768        1
         9.0      263.088  927.078        1
         9.0      249.323  920.853        1
         9.0      235.478  914.063        1
         9.0      221.553  906.673        1
         9.0      207.548  898.652        1
         9.0      193.463  889.968        1
         9.0      179.298  880.589        1
         9.0      165.053  870.488        1
         9.0      150.728  859.635        1
         9.0      136.323  848.005        1
         9.0      121.837  835.574        1
         9.0      107.272  822.323        1
         9.0       92.627  808.234        1
         9.0       77.902  793.293        1
         9.0       63.096  777.490        1
         9.0       48.211  760.822        1
         9.0       33.246  743.288        1
         9.0       18.200  724.893        1
         9.0        3.075  705.648        1
         9.0      347.869  685.570        1
         9.0      332.584  664.682        1
         9.0      317.218  643.012        1
         9.0      301.773  620.598        1
         9.0      286.247  597.482        1
         9.0      270.642  573.714        1
         9.0      254.956  549.350        1
         9.0      239.190  524.454        1
         9.0      223.345  499.095        1
         9.0      207.419  473.351        1
         9.0      191.413  447.304        1
         9.0      175.327  421.043        1
         9.0      159.162  394.662        1
         9.0      142.916  368.260        1
         9.0      126.590  341.941        1
         9.0      110.184  315.813        1
         9.0       93.698  289.987        1
         9.0       77.132  264.574        1
         9.0       60.486  239.691        1
         9.0       43.760  215.452        1
         9.0       26.954  191.974        1
         9.0       10.068  169.370        1
         9.0      353.102  147.753        1
         9.0      336.056  127.234        1
         9.0      318.930  107.917        1
         9.0      301.724   89.906        1
         9.0      284.437   73.295        1
         9.0      267.071   58.175        1
         9.0      249.625   44.629        1
         9.0      232.099   32.730        1
         9.0      214.492   22.547        1
         9.0      196.806   14.134        1
         9.0      179.040    7.542        1
         9.0      161.193    2.805        1
         9.0      143.267    0.000        1
        18.0        0.000    0.000        0
         9.0      293.267    0.000        1
         9.0      311.193    2.805        1
         9.0      329.040    7.542        1
         9.0      346.806   14.134        1
         9.0        4.492   22.547        1
         9.0       22.099   32.730        1
         9.0       39.625   44.629        1
         9.0       57.071   58.175        1
         9.0       74.437   73.295        1
         9.0       91.724   89.906        1
         9.0      108.930  107.917        1
         9.0      126.056  127.234        1
         9.0      143.102  147.753        1
         9.0      160.068  169.370        1
         9.0      176.954  191.974        1
         9.0      193.760  215.452        1
         9.0      210.486  239.691        1
         9.0      227.132  264.574        1
         9.0      243.698  289.987        1
         9.0      260.184  315.813        1
         9.0      276.590  341.941        1
         9.0      292.916  368.260        1
         9.0      309.162  394.662        1
         9.0      325.327  421.043        1
         9.0      341.413  447.304        1
         9.0      357.419  473.351        1
         9.0       13.345  499.095        1
         9.0       29.190  524.454        1
         9.0       44.956  549.350        1
         9.0       60.642  573.714        1
         9.0       76.247  597.482        1
         9.0       91.773  620.598        1
         9.0      107.218  643.012        1
         9.0      122.584  664.682        1
         9.0      137.869  685.570        1
         9.0      153.075  705.648        1
         9.0      168.200  724.893        1
         9.0      183.246  743.288        1
         9.0      198.211  760.822        1
         9.0      213.096  777.490        1
         9.0      227.902  793.293        1
         9.0      242.627  808.234        1
         9.0      257.272  822.323        1
         9.0      271.837  835.574        1
         9.0      286.323  848.005        1
         9.0      300.728  859.635        1
         9.0      315.053  870.488        1
         9.0      329.298  880.589        1
         9.0      343.463  889.968        1
         9.0      357.548  898.652        1
         9.0       11.553  906.673        1
         9.0       25.478  914.063        1
         9.0       39.323  920.853        1
         9.0       53.088  927.078        1
         9.0       66.773  932.768        1
         9.0       80.378  937.957        1
         9.0       93.903  942.678        1
         9.0      107.347  946.960        1
         9.0      120.712  950.836        1
         9.0      133.997  954.335        1
         9.0      147.202  957.485        1
         9.0      160.326  960.314        1
         9.0      173.371  962.848        1
         9.0      186.336  965.112        1
         9.0      199.220  967.130        1
         9.0      212.025  968.923        1
         9.0      224.750  970.513        1
         9.0      237.394  971.919        1
         9.0      249.959  973.159        1
         9.0      262.443  974.250        1
         9.0      274.847  975.207        1
         9.0      287.172  976.044        1
         9.0      299.416  976.774        1
         9.0      311.581  977.410        1
         9.0      323.665  977.962        1
         9.0      335.669  978.440        1
         9.0      347.594  978.852        1
         9.0      359.438  979.207        1
         9.0       11.202  979.512        1
         9.0       22.886  979.773        1
         9.0       34.490  979.996        1
         9.0       46.015  980.186        1
         9.0       57.459  980.347        1
         9.0       68.823  980.483        1
         9.0       80.107  980.598        1
         9.0       91.311  980.695        1
         9.0      102.435  980.777        1
         9.0      113.479  980.845        1
         9.0      124.443  980.901        1
         9.0      135.327  980.949        1
         9.0      146.130  980.988        1
         9.0      156.854  981.020        1
         9.0      167.498  981.047        1
         9.0      178.062  981.069        1
         9.0      188.546  981.087        1
         9.0      198.949  981.101        1
         9.0      209.273  981.113        1
         9.0      219.517  981.123        1
         9.0      229.680  981.131        1
         9.0      239.764  981.137        1
         9.0      249.768  981.142        1
         9.0      259.691  981.146        1
         9.0      269.535  981.150        1
         9.0      279.298  981.152        1
         9.0      288.982  981.154        1
         9.0      298.585  981.156        1
         9.0      308.109  981.157        1
         9.0      317.552  981.158        1
         9.0      326.915  981.159        1
         9.0      336.199  981.159        1
         9.0      345.402  981.160        1
         9.0      354.525  981.160        1
         9.0        3.568  981.161        1
         9.0       12.532  981.161        1
         9.0       21.415  981.161        1
         9.0       30.218  981.161        1
         9.0       38.941  981.161        1
         9.0       47.584  981.161        1
         9.0       56.147  981.161        1
         9.0       64.630  981.161        1
         9.0       73.033  981.161        1
         9.0       81.356  981.161        1
         9.0       89.599  981.161        1
         9.0       97.762  981.161        1
         9.0      105.845  981.161        1
         9.0      113.848  981.161        1
         9.0      121.771  981.161        1
         9.0      129.614  981.161        1
         9.0      137.376  981.161        1
         9.0      145.059  981.161        1
         9.0      152.662  981.161        1
         9.0      160.185  981.161        1
         9.0      167.627  981.161        1
         9.0      174.990  981.161        1
         9.0      182.272  981.161        1
         9.0      189.475  981.161        1
         9.0      196.598  981.161        1
         9.0      203.640  981.161        1
         9.0      210.603  981.161        1
         9.0      217.485  981.161        1
         9.0      224.288  981.161        1
         9.0      231.010  981.161        1
         9.0      237.652  981.161        1
         9.0      244.215  981.161        1
         9.0      250.697  981.161        1
         9.0      257.099  981.161        1
         9.0      263.422  981.161        1
         9.0      269.664  981.161        1
         9.0      275.826  981.161        1
         9.0      281.908  981.161        1
         9.0      287.910  981.161        1
         9.0      293.832  981.161        1
         9.0      299.675  981.161        1
         9.0      305.437  981.161        1
         9.0      311.119  981.161        1
         9.0      316.721  981.161        1
         9.0      322.243  981.161        1
         9.0      327.685  981.161        1
         9.0      333.047  981.161        1
         9.0      338.328  981.161        1
         9.0      343.530  981.161        1
         9.0      348.652  981.161        1
         9.0      353.694  981.161        1
         9.0      358.656  981.161        1
         9.0        3.537  981.161        1
         9.0        8.339  981.161        1
         9.0       13.061  981.161        1
         9.0       17.703  981.161        1
         9.0       22.264  981.161        1
         9.0       26.746  981.161        1
         9.0       31.147  981.161        1
         9.0       35.469  981.161        1
         9.0       39.710  981.161        1
         9.0       43.872  981.161        1
         9.0       47.953  981.161        1
         9.0       51.955  981.161        1
         9.0       55.876  981.161        1
         9.0       59.718  981.161        1
         9.0       63.479  981.161        1
         9.0       67.160  981.161        1
         9.0       70.762  981.161        1
         9.0       74.283  981.161        1
         9.0       77.724  981.161        1
         9.0       81.085  981.161        1
         9.0       84.366  981.161        1
         9.0       87.568  981.161        1
         9.0       90.689  981.161        1
         9.0       93.730  981.161        1
         9.0       96.691  981.161        1
         9.0       99.572  981.161        1
         9.0      102.373  981.161        1
         9.0      105.094  981.161        1
         9.0      107.735  981.161        1
         9.0      110.296  981.161        1
         9.0      112.777  981.161        1
         9.0      115.178  981.161        1
         9.0      117.498  981.161        1
         9.0      119.739  981.161        1
         9.0      121.900  981.161        1
         9.0      123.981  981.161        1
         9.0      125.981  981.161        1
         9.0      127.902  981.161        1
         9.0      129.743  981.161        1
         9.0      131.503  981.161        1
         9.0      133.184  981.161        1
         9.0      134.785  981.161        1
         9.0      136.305  981.161        1
         9.0      137.746  981.161        1
         9.0      139.106  981.161        1
         9.0      140.387  981.161        1
         9.0      141.587  981.161        1
         9.0      142.707  981.161        1
         9.0      143.748  981.161        1
         9.0      144.708  981.161        1
         9.0      145.588  981.161        1
         9.0      146.389  981.161        1
         9.0      147.109  981.161        1
         9.0      147.749  981.161        1
         9.0      148.309  981.161        1
         9.0      148.790  981.161        1
         9.0      149.190  981.161        1
         9.0      149.510  981.161        1
         9.0      149.750  981.161        1
         9.0      149.910  981.161        1
        18.0      149.990  981.161        1
         9.0      149.910  981.161        1
         9.0      149.750  981.161        1
         9.0      149.510  981.161        1
         9.0      149.190  981.161        1
         9.0      148.790  981.161        1
         9.0      148.309  981.161        1
         9.0      147.749  981.161        1
         9.0      147.109  981.161        1
         9.0      146.389  981.161        1
         9.0      145.588  981.161        1
         9.0      144.708  981.161        1
         9.0      143.748  981.161        1
         9.0      142.707  981.161        1
         9.0      141.587  981.161        1
         9.0      140.387  981.161        1
         9.0      139.106  981.161        1
         9.0      137.746  981.161        1
         9.0      136.305  981.161        1
         9.0      134.785  981.161        1
         9.0      133.184  981.161        1
         9.0      131.503  981.161        1
         9.0      129.743  981.161        1
         9.0      127.902  981.161        1
         9.0      125.981  981.161        1
         9.0      123.981  981.161        1
         9.0      121.900  981.161        1
         9.0      119.739  981.161        1
         9.0      117.498  981.161        1
         9.0      115.178  981.161        1
         9.0      112.777  981.161        1
         9.0      110.296  981.161        1
         9.0      107.735  981.161        1
         9.0      105.094  981.161        1
         9.0      102.373  981.161        1
         9.0       99.572  981.161        1
         9.0       96.691  981.161        1
         9.0       93.730  981.161        1
         9.0       90.689  981.161        1
         9.0       87.568  981.161        1
         9.0       84.366  981.161        1
         9.0       81.085  981.161        1
         9.0       77.724  981.161        1
         9.0       74.283  981.161        1
         9.0       70.762  981.161        1
         9.0       67.160  981.161        1
         9.0       63.479  981.161        1
         9.0       59.718  981.161        1
         9.0       55.876  981.161        1
         9.0       51.955  981.161        1
         9.0       47.953  981.161        1
         9.0       43.872  981.161        1
         9.0       39.710  981.161        1
         9.0       35.469  981.161        1
         9.0       31.147  981.161        1
         9.0       26.746  981.161        1
         9.0       22.264  981.161        1
         9.0       17.703  981.161        1
         9.0       13.061  981.161        1
         9.0        8.339  981.161        1
         9.0        3.537  981.161        1
         9.0      358.656  981.161        1
         9.0      353.694  981.161        1
         9.0      348.652  981.161        1
         9.0      343.530  981.161        1
         9.0      338.328  981.161        1
         9.0      333.047  981.161        1
         9.0      327.685  981.161        1
         9.0      322.243  981.161        1
         9.0      316.721  981.161        1
         9.0      311.119  981.161        1
         9.0      305.437  981.161        1
         9.0      299.675  981.161        1
         9.0      293.832  981.161        1
         9.0      287.910  981.161        1
         9.0      281.908  981.161        1
         9.0      275.826  981.161        1
         9.0      269.664  981.161        1
         9.0      263.422  981.161        1
         9.0      257.099  981.161        1
         9.0      250.697  981.161        1
         9.0      244.215  981.161        1
         9.0      237.652  981.161        1
         9.0      231.010  981.161        1
         9.0      224.288  981.161        1
         9.0      217.485  981.161        1
         9.0      210.603  981.161        1
         9.0      203.640  981.161        1
         9.0      196.598  981.161        1
         9.0      189.475  981.161        1
         9.0      182.272  981.161        1
         9.0      174.990  981.161        1
         9.0      167.627  981.161        1
         9.0      160.185  981.161        1
         9.0      152.662  981.161        1
         9.0      145.059  981.161        1
         9.0      137.376  981.161        1
         9.0      129.614  981.161        1
         9.0      121.771  981.161        1
         9.0      113.848  981.161        1
         9.0      105.845  981.161        1
         9.0       97.762  981.161        1
         9.0       89.599  981.161        1
         9.0       81.356  981.161        1
         9.0       73.033  981.161        1
         9.0       64.630  981.161        1
         9.0       56.147  981.161        1
         9.0       47.584  981.161        1
         9.0       38.941  981.161        1
         9.0       30.218  981.161        1
         9.0       21.415  981.161        1
         9.0       12.532  981.161        1
         9.0        3.568  981.161        1
         9.0      354.525  981.160        1
         9.0      345.402  981.160        1
         9.0      336.199  981.159        1
         9.0      326.915  981.159        1
         9.0      317.552  981.158        1
         9.0      308.109  981.157        1
         9.0      298.585  981.156        1
         9.0      288.982  981.154        1
         9.0      279.298  981.152        1
         9.0      269.535  981.150        1
         9.0      259.691  981.146        1
         9.0      249.768  981.142        1
         9.0      239.764  981.137        1
         9.0      229.680  981.131        1
         9.0      219.517  981.123        1
         9.0      209.273  981.113        1
         9.0      198.949  981.101        1
         9.0      188.546  981.087        1
         9.0      178.062  981.069        1
         9.0      167.498  981.047        1
         9.0      156.854  981.020        1
         9.0      146.130  980.988        1
         9.0      135.327  980.949        1
         9.0      124.443  980.901        1
         9.0      113.479  980.845        1
         9.0      102.435  980.777        1
         9.0       91.311  980.695        1
         9.0       80.107  980.598        1
         9.0       68.823  980.483        1
         9.0       57.459  980.347        1
         9.0       46.015  980.186        1
         9.0       34.490  979.996        1
         9.0       22.886  979.773        1
         9.0       11.202  979.512        1
         9.0      359.438  979.207        1
         9.0      347.594  978.852        1
         9.0      335.669  978.440        1
         9.0      323.665  977.962        1
         9.0      311.581  977.410        1
         9.0      299.416  976.774        1
         9.0      287.172  976.044        1
         9.0      274.847  975.207        1
         9.0      262.443  974.250        1
         9.0      249.959  973.159        1
         9.0      237.394  971.919        1
         9.0      224.750  970.513        1
         9.0      212.025  968.923        1
         9.0      199.220  967.130        1
         9.0      186.336  965.112        1
         9.0      173.371  962.848        1
         9.0      160.326  960.314        1
         9.0      147.202  957.485        1
         9.0      133.997  954.335        1
         9.0      120.712  950.836        1
         9.0      107.347  946.960        1
         9.0       93.903  942.678        1
         9.0       80.378  937.957        1
         9.0       66.773  932.768        1
         9.0       53.088  927.078        1
         9.0       39.323  920.853        1
         9.0       25.478  914.063        1
         9.0       11.553  906.673        1
         9.0      357.548  898.652        1
         9.0      343.463  889.968        1
         9.0      329.298  880.589        1
         9.0      315.053  870.488        1
         9.0      300.728  859.635        1
         9.0      286.323  848.005        1
         9.0      271.837  835.574        1
         9.0      257.272  822.323        1
         9.0      242.627  808.234        1
         9.0      227.902  793.293        1
         9.0      213.096  777.490        1
         9.0      198.211  760.822        1
         9.0      183.246  743.288        1
         9.0      168.200  724.893        1
         9.0      153.075  705.648        1
         9.0      137.869  685.570        1
         9.0      122.584  664.682        1
         9.0      107.218  643.012        1
         9.0       91.773  620.598        1
         9.0       76.247  597.482        1
         9.0       60.642  573.714        1
         9.0       44.956  549.350        1
         9.0       29.190  524.454        1
         9.0       13.345  499.095        1
         9.0      357.419  473.351        1
         9.0      341.413  447.304        1
         9.0      325.327  421.043        1
         9.0      309.162  394.662        1
         9.0      292.916  368.260        1
         9.0      276.590  341.941        1
         9.0      260.184  315.813        1
         9.0      243.698  289.987        1
         9.0      227.132  264.574        1
         9.0      210.486  239.691        1
         9.0      193.760  215.452        1
         9.0      176.954  191.974        1
         9.0      160.068  169.370        1
         9.0      143.102  147.753        1
         9.0      126.056  127.234        1
         9.0      108.930  107.917        1
         9.0       91.724   89.906        1
         9.0       74.437   73.295        1
         9.0       57.071   58.175        1
         9.0       39.625   44.629        1
         9.0       22.099   32.730        1
         9.0        4.492   22.547        1
         9.0      346.806   14.134        1
         9.0      329.040    7.542        1
         9.0      311.193    2.805        1
         9.0      293.267    0.000        1
        18.0        0.000    0.000        0
         9.0      203.267    0.000        1
         9.0      221.193    2.805        1
         9.0      239.040    7.542        1
         9.0      256.806   14.134        1
         9.0      274.492   22.547        1
         9.0      292.099   32.730        1
         9.0      309.625   44.629        1
         9.0      327.071   58.175        1
         9.0      344.437   73.295        1
         9.0        1.724   89.906        1
         9.0       18.930  107.917        1
         9.0       36.056  127.234        1
         9.0       53.102  147.753        1
         9.0       70.068  169.370        1
         9.0       86.954  191.974        1
         9.0      103.760  215.452        1
         9.0      120.486  239.691        1
         9.0      137.132  264.574        1
         9.0      153.698  289.987        1
         9.0      170.184  315.813        1
         9.0      186.590  341.941        1
         9.0      202.916  368.260        1
         9.0      219.162  394.662        1
         9.0      235.327  421.043        1
         9.0      251.413  447.304        1
         9.0      267.419  473.351        1
         9.0      283.345  499.095        1
         9.0      299.190  524.454        1
         9.0      314.956  549.350        1
         9.0      330.642  573.714        1
         9.0      346.247  597.482        1
         9.0        1.773  620.598        1
         9.0       17.218  643.012        1
         9.0       32.584  664.682        1
         9.0       47.869  685.570        1
         9.0       63.075  705.648        1
         9.0       78.200  724.893        1
         9.0       93.246  743.288        1
         9.0      108.211  760.822        1
         9.0      123.096  777.490        1
         9.0      137.902  793.293        1
         9.0      152.627  808.234        1
         9.0      167.272  822.323        1
         9.0      181.837  835.574        1
         9.0      196.323  848.005        1
         9.0      210.728  859.635        1
         9.0      225.053  870.488        1
         9.0      239.298  880.589        1
         9.0      253.463  889.968        1
         9.0      267.548  898.652        1
         9.0      281.553  906.673        1
         9.0      295.478  914.063        1
         9.0      309.323  920.853        1
         9.0      323.088  927.078        1
         9.0      336.773  932.768        1
         9.0      350.378  937.957        1
         9.0        3.903  942.678        1
         9.0       17.347  946.960        1
         9.0       30.712  950.836        1
         9.0       43.997  954.335        1
         9.0       57.202  957.485        1
         9.0       70.326  960.314        1
         9.0       83.371  962.848        1
         9.0       96.336  965.112        1
         9.0      109.220  967.130        1
         9.0      122.025  968.923        1
         9.0      134.750  970.513        1
         9.0      147.394  971.919        1
         9.0      159.959  973.159        1
         9.0      172.443  974.250        1
         9.0      184.847  975.207        1
         9.0      197.172  976.044        1
         9.0      209.416  976.774        1
         9.0      221.581  977.410        1
         9.0      233.665  977.962        1
         9.0      245.669  978.440        1
         9.0      257.594  978.852        1
         9.0      269.438  979.207        1
         9.0      281.202  979.512        1
         9.0      292.886  979.773        1
         9.0      304.490  979.996        1
         9.0      316.015  980.186        1
         9.0      327.459  980.347        1
         9.0      338.823  980.483        1
         9.0      350.107  980.598        1
         9.0        1.311  980.695        1
         9.0       12.435  980.777        1
         9.0       23.479  980.845        1
         9.0       34.443  980.901        1
         9.0       45.327  980.949        1
         9.0       56.130  980.988        1
         9.0       66.854  981.020        1
         9.0       77.498  981.047        1
         9.0       88.062  981.069        1
         9.0       98.546  981.087        1
         9.0      108.949  981.101        1
         9.0      119.273  981.113        1
         9.0      129.517  981.123        1
         9.0      139.680  981.131        1
         9.0      149.764  981.137        1
         9.0      159.768  981.142        1
         9.0      169.691  981.146        1
         9.0      179.535  981.150        1
         9.0      189.298  981.152        1
         9.0      198.982  981.154        1
         9.0      208.585  981.156        1
         9.0      218.109  981.157        1
         9.0      227.552  981.158        1
         9.0      236.915  981.159        1
         9.0      246.199  981.159        1
         9.0      255.402  981.160        1
         9.0      264.525  981.160        1
         9.0      273.568  981.161        1
         9.0      282.532  981.161        1
         9.0      291.415  981.161        1
         9.0      300.218  981.161        1
         9.0      308.941  981.161        1
         9.0      317.584  981.161        1
         9.0      326.147  981.161        1
         9.0      334.630  981.161        1
         9.0      343.033  981.161        1
         9.0      351.356  981.161        1
         9.0      359.599  981.161        1
         9.0        7.762  981.161        1
         9.0       15.845  981.161        1
         9.0       23.848  981.161        1
         9.0       31.771  981.161        1
         9.0       39.614  981.161        1
         9.0       47.376  981.161        1
         9.0       55.059  981.161        1
         9.0       62.662  981.161        1
         9.0       70.185  981.161        1
         9.0       77.627  981.161        1
         9.0       84.990  981.161        1
         9.0       92.272  981.161        1
         9.0       99.475  981.161        1
         9.0      106.598  981.161        1
         9.0      113.640  981.161        1
         9.0      120.603  981.161        1
         9.0      127.485  981.161        1
         9.0      134.288  981.161        1
         9.0      141.010  981.161        1
         9.0      147.652  981.161        1
         9.0      154.215  981.161        1
         9.0      160.697  981.161        1
         9.0      167.099  981.161        1
         9.0      173.422  981.161        1
         9.0      179.664  981.161        1
         9.0      185.826  981.161        1
         9.0      191.908  981.161        1
         9.0      197.910  981.161        1
         9.0      203.832  981.161        1
         9.0      209.675  981.161        1
         9.0      215.437  981.161        1
         9.0      221.119  981.161        1
         9.0      226.721  981.161        1
         9.0      232.243  981.161        1
         9.0      237.685  981.161        1
         9.0      243.047  981.161        1
         9.0      248.328  981.161        1
         9.0      253.530  981.161        1
         9.0      258.652  981.161        1
         9.0      263.694  981.161        1
         9.0      268.656  981.161        1
         9.0      273.537  981.161        1
         9.0      278.339  981.161        1
         9.0      283.061  981.161        1
         9.0      287.703  981.161        1
         9.0      292.264  981.161        1
         9.0      296.746  981.161        1
         9.0      301.147  981.161        1
         9.0      305.469  981.161        1
         9.0      309.710  981.161        1
         9.0      313.872  981.161        1
         9.0      317.953  981.161        1
         9.0      321.955  981.161        1
         9.0      325.876  981.161        1
         9.0      329.718  981.161        1
         9.0      333.479  981.161        1
         9.0      337.160  981.161        1
         9.0      340.762  981.161        1
         9.0      344.283  981.161        1
         9.0      347.724  981.161        1
         9.0      351.085  981.161        1
         9.0      354.366  981.161        1
         9.0      357.568  981.161        1
         9.0        0.689  981.161        1
         9.0        3.730  981.161        1
         9.0        6.691  981.161        1
         9.0        9.572  981.161        1
         9.0       12.373  981.161        1
         9.0       15.094  981.161        1
         9.0       17.735  981.161        1
         9.0       20.296  981.161        1
         9.0       22.777  981.161        1
         9.0       25.178  981.161        1
         9.0       27.498  981.161        1
         9.0       29.739  981.161        1
         9.0       31.900  981.161        1
         9.0       33.981  981.161        1
         9.0       35.981  981.161        1
         9.0       37.902  981.161        1
         9.0       39.743  981.161        1
         9.0       41.503  981.161        1
         9.0       43.184  981.161        1
         9.0       44.785  981.161        1
         9.0       46.305  981.161        1
         9.0       47.746  981.161        1
         9.0       49.106  981.161        1
         9.0       50.387  981.161        1
         9.0       51.587  981.161        1
         9.0       52.707  981.161        1
         9.0       53.748  981.161        1
         9.0       54.708  981.161        1
         9.0       55.588  981.161        1
         9.0       56.389  981.161        1
         9.0       57.109  981.161        1
         9.0       57.749  981.161        1
         9.0       58.309  981.161        1
         9.0       58.790  981.161        1
         9.0       59.190  981.161        1
         9.0       59.510  981.161        1
         9.0       59.750  981.161        1
         9.0       59.910  981.161        1
        18.0       59.990  981.161        1
         9.0       59.910  981.161        1
         9.0       59.750  981.161        1
         9.0       59.510  981.161        1
         9.0       59.190  981.161        1
         9.0       58.790  981.161        1
         9.0       58.309  981.161        1
         9.0       57.749  981.161        1
         9.0       57.109  981.161        1
         9.0       56.389  981.161        1
         9.0       55.588  981.161        1
         9.0       54.708  981.161        1
         9.0       53.748  981.161        1
         9.0       52.707  981.161        1
         9.0       51.587  981.161        1
         9.0       50.387  981.161        1
         9.0       49.106  981.161        1
         9.0       47.746  981.161        1
         9.0       46.305  981.161        1
         9.0       44.785  981.161        1
         9.0       43.184  981.161        1
         9.0       41.503  981.161        1
         9.0       39.743  981.161        1
         9.0       37.902  981.161        1
         9.0       35.981  981.161        1
         9.0       33.981  981.161        1
         9.0       31.900  981.161        1
         9.0       29.739  981.161        1
         9.0       27.498  981.161        1
         9.0       25.178  981.161        1
         9.0       22.777  981.161        1
         9.0       20.296  981.161        1
         9.0       17.735  981.161        1
         9.0       15.094  981.161        1
         9.0       12.373  981.161        1
         9.0        9.572  981.161        1
         9.0        6.691  981.161        1
         9.0        3.730  981.161        1
         9.0        0.689  981.161        1
         9.0      357.568  981.161        1
         9.0      354.366  981.161        1
         9.0      351.085  981.161        1
         9.0      347.724  981.161        1
         9.0      344.283  981.161        1
         9.0      340.762  981.161        1
         9.0      337.160  981.161        1
         9.0      333.479  981.161        1
         9.0      329.718  981.161        1
         9.0      325.876  981.161        1
         9.0      321.955  981.161        1
         9.0      317.953  981.161        1
         9.0      313.872  981.161        1
         9.0      309.710  981.161        1
         9.0      305.469  981.161        1
         9.0      301.147  981.161        1
         9.0      296.746  981.161        1
         9.0      292.264  981.161        1
         9.0      287.703  981.161        1
         9.0      283.061  981.161        1
         9.0      278.339  981.161        1
         9.0      273.537  981.161        1
         9.0      268.656  981.161        1
         9.0      263.694  981.161        1
         9.0      258.652  981.161        1
         9.0      253.530  981.161        1
         9.0      248.328  981.161        1
         9.0      243.047  981.161        1
         9.0      237.685  981.161        1
         9.0      232.243  981.161        1
         9.0      226.721  981.161        1
         9.0      221.119  981.161        1
         9.0      215.437  981.161        1
         9.0      209.675  981.161        1
         9.0      203.832  981.161        1
         9.0      197.910  981.161        1
         9.0      191.908  981.161        1
         9.0      185.826  981.161        1
         9.0      179.664  981.161        1
         9.0      173.422  981.161        1
         9.0      167.099  981.161        1
         9.0      160.697  981.161        1
         9.0      154.215  981.161        1
         9.0      147.652  981.161        1
         9.0      141.010  981.161        1
         9.0      134.288  981.161        1
         9.0      127.485  981.161        1
         9.0      120.603  981.161        1
         9.0      113.640  981.161        1
         9.0      106.598  981.161        1
         9.0       99.475  981.161        1
         9.0       92.272  981.161        1
         9.0       84.990  981.161        1
         9.0       77.627  981.161        1
         9.0       70.185  981.161        1
         9.0       62.662  981.161        1
         9.0       55.059  981.161        1
         9.0       47.376  981.161        1
         9.0       39.614  981.161        1
         9.0       31.771  981.161        1
         9.0       23.848  981.161        1
         9.0       15.845  981.161        1
         9.0        7.762  981.161        1
         9.0      359.599  981.161        1
         9.0      351.356  981.161        1
         9.0      343.033  981.161        1
         9.0      334.630  981.161        1
         9.0      326.147  981.161        1
         9.0      317.584  981.161        1
         9.0      308.941  981.161        1
         9.0      300.218  981.161        1
         9.0      291.415  981.161        1
         9.0      282.532  981.161        1
         9.0      273.568  981.161        1
         9.0      264.525  981.160        1
         9.0      255.402  981.160        1
         9.0      246.199  981.159        1
         9.0      236.915  981.159        1
         9.0      227.552  981.158        1
         9.0      218.109  981.157        1
         9.0      208.585  981.156        1
         9.0      198.982  981.154        1
         9.0      189.298  981.152        1
         9.0      179.535  981.150        1
         9.0      169.691  981.146        1
         9.0      159.768  981.142        1
         9.0      149.764  981.137        1
         9.0      139.680  981.131        1
         9.0      129.517  981.123        1
         9.0      119.273  981.113        1
         9.0      108.949  981.101        1
         9.0       98.546  981.087        1
         9.0       88.062  981.069        1
         9.0       77.498  981.047        1
         9.0       66.854  981.020        1
         9.0       56.130  980.988        1
         9.0       45.327  980.949        1
         9.0       34.443  980.901        1
         9.0       23.479  980.845        1
         9.0       12.435  980.777        1
         9.0        1.311  980.695        1
         9.0      350.107  980.598        1
         9.0      338.823  980.483        1
         9.0      327.459  980.347        1
         9.0      316.015  980.186        1
         9.0      304.490  979.996        1
         9.0      292.886  979.773        1
         9.0      281.202  979.512        1
         9.0      269.438  979.207        1
         9.0      257.594  978.852        1
         9.0      245.669  978.440        1
         9.0      233.665  977.962        1
         9.0      221.581  977.410        1
         9.0      209.416  976.774        1
         9.0      197.172  976.044        1
         9.0      184.847  975.207        1
         9.0      172.443  974.250        1
         9.0      159.959  973.159        1
         9.0      147.394  971.919        1
         9.0      134.750  970.513        1
         9.0      122.025  968.923        1
         9.0      109.220  967.130        1
         9.0       96.336  965.112        1
         9.0       83.371  962.848        1
         9.0       70.326  960.314        1
         9.0       57.202  957.485        1
         9.0       43.997  954.335        1
         9.0       30.712  950.836        1
         9.0       17.347  946.960        1
         9.0        3.903  942.678        1
         9.0      350.378  937.957        1
         9.0      336.773  932.768        1
         9.0      323.088  927.078        1
         9.0      309.323  920.853        1
         9.0      295.478  914.063        1
         9.0      281.553  906.673        1
         9.0      267.548  898.652        1
         9.0      253.463  889.968        1
         9.0      239.298  880.589        1
         9.0      225.053  870.488        1
         9.0      210.728  859.635        1
         9.0      196.323  848.005        1
         9.0      181.837  835.574        1
         9.0      167.272  822.323        1
         9.0      152.627  808.234        1
         9.0      137.902  793.293        1
         9.0      123.096  777.490        1
         9.0      108.211  760.822        1
         9.0       93.246  743.288        1
         9.0       78.200  724.893        1
         9.0       63.075  705.648        1
         9.0       47.869  685.570        1
         9.0       32.584  664.682        1
         9.0       17.218  643.012        1
         9.0        1.773  620.598        1
         9.0      346.247  597.482        1
         9.0      330.642  573.714        1
         9.0      314.956  549.350        1
         9.0      299.190  524.454        1
         9.0      283.345  499.095        1
         9.0      267.419  473.351        1
         9.0      251.413  447.304        1
         9.0      235.327  421.043        1
         9.0      219.162  394.662        1
         9.0      202.916  368.260        1
         9.0      186.590  341.941        1
         9.0      170.184  315.813        1
         9.0      153.698  289.987        1
         9.0      137.132  264.574        1
         9.0      120.486  239.691        1
         9.0      103.760  215.452        1
         9.0       86.954  191.974        1
         9.0       70.068  169.370        1
         9.0       53.102  147.753        1
         9.0       36.056  127.234        1
         9.0       18.930  107.917        1
         9.0        1.724   89.906        1
         9.0      344.437   73.295        1
         9.0      327.071   58.175        1
         9.0      309.625   44.629        1
         9.0      292.099   32.730        1
         9.0      274.492   22.547        1
         9.0      256.806   14.134        1
         9.0      239.040    7.542        1
         9.0      221.193    2.805        1
         9.0      203.267    0.000        1
        18.0        0.000    0.000        0
         9.0      293.267    0.000        1
         9.0      311.193    2.805        1
         9.0      329.040    7.542        1
         9.0      346.806   14.134        1
         9.0        4.492   22.547        1
         9.0       22.099   32.730        1
         9.0       39.625   44.629        1
         9.0       57.071   58.175        1
         9.0       74.437   73.295        1
         9.0       91.724   89.906        1
         9.0      108.930  107.917        1
         9.0      126.056  127.234        1
         9.0      143.102  147.753        1
         9.0      160.068  169.370        1
         9.0      176.954  191.974        1
         9.0      193.760  215.452        1
         9.0      210.486  239.691        1
         9.0      227.132  264.574        1
         9.0      243.698  289.987        1
         9.0      260.184  315.813        1
         9.0      276.590  341.941        1
         9.0      292.916  368.260        1
         9.0      309.162  394.662        1
         9.0      325.327  421.043        1
         9.0      341.413  447.304        1
         9.0      357.419  473.351        1
         9.0       13.345  499.095        1
         9.0       29.190  524.454        1
         9.0       44.956  549.350        1
         9.0       60.642  573.714        1
         9.0       76.247  597.482        1
         9.0       91.773  620.598        1
         9.0      107.218  643.012        1
         9.0      122.584  664.682        1
         9.0      137.869  685.570        1
         9.0      153.075  705.648        1
         9.0      168.200  724.893        1
         9.0      183.246  743.288        1
         9.0      198.211  760.822        1
         9.0      213.096  777.490        1
         9.0      227.902  793.293        1
         9.0      242.627  808.234        1
         9.0      257.272  822.323        1
         9.0      271.837  835.574        1
         9.0      286.323  848.005        1
         9.0      300.728  859.635        1
         9.0      315.053  870.488        1
         9.0      329.298  880.589        1
         9.0      343.463  889.968        1
         9.0      357.548  898.652        1
         9.0       11.553  906.673        1
         9.0       25.478  914.063        1
         9.0       39.323  920.853        1
         9.0       53.088  927.078        1
         9.0       66.773  932.768        1
         9.0       80.378  937.957        1
         9.0       93.903  942.678        1
         9.0      107.347  946.960        1
         9.0      120.712  950.836        1
         9.0      133.997  954.335        1
         9.0      147.202  957.485        1
         9.0      160.326  960.314        1
         9.0      173.371  962.848        1
         9.0      186.336  965.112        1
         9.0      199.220  967.130        1
         9.0      212.025  968.923        1
         9.0      224.750  970.513        1
         9.0      237.394  971.919        1
         9.0      249.959  973.159        1
         9.0      262.443  974.250        1
         9.0      274.847  975.207        1
         9.0      287.172  976.044        1
         9.0      299.416  976.774        1
         9.0      311.581  977.410        1
         9.0      323.665  977.962        1
         9.0      335.669  978.440        1
         9.0      347.594  978.852        1
         9.0      359.438  979.207        1
         9.0       11.202  979.512        1
         9.0       22.886  979.773        1
         9.0       34.490  979.996        1
         9.0       46.015  980.186        1
         9.0       57.459  980.347        1
         9.0       68.823  980.483        1
         9.0       80.107  980.598        1
         9.0       91.311  980.695        1
         9.0      102.435  980.777        1
         9.0      113.479  980.845        1
         9.0      124.443  980.901        1
         9.0      135.327  980.949        1
         9.0      146.130  980.988        1
         9.0      156.854  981.020        1
         9.0      167.498  981.047        1
         9.0      178.062  981.069        1
         9.0      188.546  981.087        1
         9.0      198.949  981.101        1
         9.0      209.273  981.113        1
         9.0      219.517  981.123        1
         9.0      229.680  981.131        1
         9.0      239.764  981.137        1
         9.0      249.768  981.142        1
         9.0      259.691  981.146        1
         9.0      269.535  981.150        1
         9.0      279.298  981.152        1
         9.0      288.982  981.154        1
         9.0      298.585  981.156        1
         9.0      308.109  981.157        1
         9.0      317.552  981.158        1
         9.0      326.915  981.159        1
         9.0      336.199  981.159        1
         9.0      345.402  981.160        1
         9.0      354.525  981.160        1
         9.0        3.568  981.161        1
         9.0       12.532  981.161        1
         9.0       21.415  981.161        1
         9.0       30.218  981.161        1
         9.0       38.941  981.161        1
         9.0       47.584  981.161        1
         9.0       56.147  981.161        1
         9.0       64.630  981.161        1
         9.0       73.033  981.161        1
         9.0       81.356  981.161        1
         9.0       89.599  981.161        1
         9.0       97.762  981.161        1
         9.0      105.845  981.161        1
         9.0      113.848  981.161        1
         9.0      121.771  981.161        1
         9.0      129.614  981.161        1
         9.0      137.376  981.161        1
         9.0      145.059  981.161        1
         9.0      152.662  981.161        1
         9.0      160.185  981.161        1
         9.0      167.627  981.161        1
         9.0      174.990  981.161        1
         9.0      182.272  981.161        1
         9.0      189.475  981.161        1
         9.0      196.598  981.161        1
         9.0      203.640  981.161        1
         9.0      210.603  981.161        1
         9.0      217.485  981.161        1
         9.0      224.288  981.161        1
         9.0      231.010  981.161        1
         9.0      237.652  981.161        1
         9.0      244.215  981.161        1
         9.0      250.697  981.161        1
         9.0      257.099  981.161        1
         9.0      263.422  981.161        1
         9.0      269.664  981.161        1
         9.0      275.826  981.161        1
         9.0      281.908  981.161        1
         9.0      287.910  981.161        1
         9.0      293.832  981.161        1
         9.0      299.675  981.161        1
         9.0      305.437  981.161        1
         9.0      311.119  981.161        1
         9.0      316.721  981.161        1
         9.0      322.243  981.161        1
         9.0      327.685  981.161        1
         9.0      333.047  981.161        1
         9.0      338.328  981.161        1
         9.0      343.530  981.161        1
         9.0      348.652  981.161        1
         9.0      353.694  981.161        1
         9.0      358.656  981.161        1
         9.0        3.537  981.161        1
         9.0        8.339  981.161        1
         9.0       13.061  981.161        1
         9.0       17.703  981.161        1
         9.0       22.264  981.161        1
         9.0       26.746  981.161        1
         9.0       31.147  981.161        1
         9.0       35.469  981.161        1
         9.0       39.710  981.161        1
         9.0       43.872  981.161        1
         9.0       47.953  981.161        1
         9.0       51.955  981.161        1
         9.0       55.876  981.161        1
         9.0       59.718  981.161        1
         9.0       63.479  981.161        1
         9.0       67.160  981.161        1
         9.0       70.762  981.161        1
         9.0       74.283  981.161        1
         9.0       77.724  981.161        1
         9.0       81.085  981.161        1
         9.0       84.366  981.161        1
         9.0       87.568  981.161        1
         9.0       90.689  981.161        1
         9.0       93.730  981.161        1
         9.0       96.691  981.161        1
         9.0       99.572  981.161        1
         9.0      102.373  981.161        1
         9.0      105.094  981.161        1
         9.0      107.735  981.161        1
         9.0      110.296  981.161        1
         9.0      112.777  981.161        1
         9.0      115.178  981.161        1
         9.0      117.498  981.161        1
         9.0      119.739  981.161        1
         9.0      121.900  981.161        1
         9.0      123.981  981.161        1
         9.0      125.981  981.161        1
         9.0      127.902  981.161        1
         9.0      129.743  981.161        1
         9.0      131.503  981.161        1
         9.0      133.184  981.161        1
         9.0      134.785  981.161        1
         9.0      136.305  981.161        1
         9.0      137.746  981.161        1
         9.0      139.106  981.161        1
         9.0      140.387  981.161        1
         9.0      141.587  981.161        1
         9.0      142.707  981.161        1
         9.0      143.748  981.161        1
         9.0      144.708  981.161        1
         9.0      145.588  981.161        1
         9.0      146.389  981.161        1
         9.0      147.109  981.161        1
         9.0      147.749  981.161        1
         9.0      148.309  981.161        1
         9.0      148.790  981.161        1
         9.0      149.190  981.161        1
         9.0      149.510  981.161        1
         9.0      149.750  981.161        1
         9.0      149.910  981.161        1
        18.0      149.990  981.161        1
         9.0      149.910  981.161        1
         9.0      149.750  981.161        1
         9.0      149.510  981.161        1
         9.0      149.190  981.161        1
         9.0      148.790  981.161        1
         9.0      148.309  981.161        1
         9.0      147.749  981.161        1
         9.0      147.109  981.161        1
         9.0      146.389  981.161        1
         9.0      145.588  981.161        1
         9.0      144.708  981.161        1
         9.0      143.748  981.161        1
         9.0      142.707  981.161        1
         9.0      141.587  981.161        1
         9.0      140.387  981.161        1
         9.0      139.106  981.161        1
         9.0      137.746  981.161        1
         9.0      136.305  981.161        1
         9.0      134.785  981.161        1
         9.0      133.184  981.161        1
         9.0      131.503  981.161        1
         9.0      129.743  981.161        1
         9.0      127.902  981.161        1
         9.0      125.981  981.161        1
         9.0      123.981  981.161        1
         9.0      121.900  981.161        1
         9.0      119.739  981.161        1
         9.0      117.498  981.161        1
         9.0      115.178  981.161        1
         9.0      112.777  981.161        1
         9.0      110.296  981.161        1
         9.0      107.735  981.161        1
         9.0      105.094  981.161        1
         9.0      102.373  981.161        1
         9.0       99.572  981.161        1
         9.0       96.691  981.161        1
         9.0       93.730  981.161        1
         9.0       90.689  981.161        1
         9.0       87.568  981.161        1
         9.0       84.366  981.161        1
         9.0       81.085  981.161        1
         9.0       77.724  981.161        1
         9.0       74.283  981.161        1
         9.0       70.762  981.161        1
         9.0       67.160  981.161        1
         9.0       63.479  981.161        1
         9.0       59.718  981.161        1
         9.0       55.876  981.161        1
         9.0       51.955  981.161        1
         9.0       47.953  981.161        1
         9.0       43.872  981.161        1
         9.0       39.710  981.161        1
         9.0       35.469  981.161        1
         9.0       31.147  981.161        1
         9.0       26.746  981.161        1
         9.0       22.264  981.161        1
         9.0       17.703  981.161        1
         9.0       13.061  981.161        1
         9.0        8.339  981.161        1
         9.0        3.537  981.161        1
         9.0      358.656  981.161        1
         9.0      353.694  981.161        1
         9.0      348.652  981.161        1
         9.0      343.530  981.161        1
         9.0      338.328  981.161        1
         9.0      333.047  981.161        1
         9.0      327.685  981.161        1
         9.0      322.243  981.161        1
         9.0      316.721  981.161        1
         9.0      311.119  981.161        1
         9.0      305.437  981.161        1
         9.0      299.675  981.161        1
         9.0      293.832  981.161        1
         9.0      287.910  981.161        1
         9.0      281.908  981.161        1
         9.0      275.826  981.161        1
         9.0      269.664  981.161        1
         9.0      263.422  981.161        1
         9.0      257.099  981.161        1
         9.0      250.697  981.161        1
         9.0      244.215  981.161        1
         9.0      237.652  981.161        1
         9.0      231.010  981.161        1
         9.0      224.288  981.161        1
         9.0      217.485  981.161        1
         9.0      210.603  981.161        1
         9.0      203.640  981.161        1
         9.0      196.598  981.161        1
         9.0      189.475  981.161        1
         9.0      182.272  981.161        1
         9.0      174.990  981.161        1
         9.0      167.627  981.161        1
         9.0      160.185  981.161        1
         9.0      152.662  981.161        1
         9.0      145.059  981.161        1
         9.0      137.376  981.161        1
         9.0      129.614  981.161        1
         9.0      121.771  981.161        1
         9.0      113.848  981.161        1
         9.0      105.845  981.161        1
         9.0       97.762  981.161        1
         9.0       89.599  981.161        1
         9.0       81.356  981.161        1
         9.0       73.033  981.161        1
         9.0       64.630  981.161        1
         9.0       56.147  981.161        1
         9.0       47.584  981.161        1
         9.0       38.941  981.161        1
         9.0       30.218  981.161        1
         9.0       21.415  981.161        1
         9.0       12.532  981.161        1
         9.0        3.568  981.161        1
         9.0      354.525  981.160        1
         9.0      345.402  981.160        1
         9.0      336.199  981.159        1
         9.0      326.915  981.159        1
         9.0      317.552  981.158        1
         9.0      308.109  981.157        1
         9.0      298.585  981.156        1
         9.0      288.982  981.154        1
         9.0      279.298  981.152        1
         9.0      269.535  981.150        1
         9.0      259.691  981.146        1
         9.0      249.768  981.142        1
         9.0      239.764  981.137        1
         9.0      229.680  981.131        1
         9.0      219.517  981.123        1
         9.0      209.273  981.113        1
         9.0      198.949  981.101        1
         9.0      188.546  981.087        1
         9.0      178.062  981.069        1
         9.0      167.498  981.047        1
         9.0      156.854  981.020        1
         9.0      146.130  980.988        1
         9.0      135.327  980.949        1
         9.0      124.443  980.901        1
         9.0      113.479  980.845        1
         9.0      102.435  980.777        1
         9.0       91.311  980.695        1
         9.0       80.107  980.598        1
         9.0       68.823  980.483        1
         9.0       57.459  980.347        1
         9.0       46.015  980.186        1
         9.0       34.490  979.996        1
         9.0       22.886  979.773        1
         9.0       11.202  979.512        1
         9.0      359.438  979.207        1
         9.0      347.594  978.852        1
         9.0      335.669  978.440        1
         9.0      323.665  977.962        1
         9.0      311.581  977.410        1
         9.0      299.416  976.774        1
         9.0      287.172  976.044        1
         9.0      274.847  975.207        1
         9.0      262.443  974.250        1
         9.0      249.959  973.159        1
         9.0      237.394  971.919        1
         9.0      224.750  970.513        1
         9.0      212.025  968.923        1
         9.0      199.220  967.130        1
         9.0      186.336  965.112        1
         9.0      173.371  962.848        1
         9.0      160.326  960.314        1
         9.0      147.202  957.485        1
         9.0      133.997  954.335        1
         9.0      120.712  950.836        1
         9.0      107.347  946.960        1
         9.0       93.903  942.678        1
         9.0       80.378  937.957        1
         9.0       66.773  932.768        1
         9.0       53.088  927.078        1
         9.0       39.323  920.853        1
         9.0       25.478  914.063        1
         9.0       11.553  906.673        1
         9.0      357.548  898.652        1
         9.0      343.463  889.968        1
         9.0      329.298  880.589        1
         9.0      315.053  870.488        1
         9.0      300.728  859.635        1
         9.0      286.323  848.005        1
         9.0      271.837  835.574        1
         9.0      257.272  822.323        1
         9.0      242.627  808.234        1
         9.0      227.902  793.293        1
         9.0      213.096  777.490        1
         9.0      198.211  760.822        1
         9.0      183.246  743.288        1
         9.0      168.200  724.893        1
         9.0      153.075  705.648        1
         9.0      137.869  685.570        1
         9.0      122.584  664.682        1
         9.0      107.218  643.012        1
         9.0       91.773  620.598        1
         9.0       76.247  597.482        1
         9.0       60.642  573.714        1
         9.0       44.956  549.350        1
         9.0       29.190  524.454        1
         9.0       13.345  499.095        1
         9.0      357.419  473.351        1
         9.0      341.413  447.304        1
         9.0      325.327  421.043        1
         9.0      309.162  394.662        1
         9.0      292.916  368.260        1
         9.0      276.590  341.941        1
         9.0      260.184  315.813        1
         9.0      243.698  289.987        1
         9.0      227.132  264.574        1
         9.0      210.486  239.691        1
         9.0      193.760  215.452        1
         9.0      176.954  191.974        1
         9.0      160.068  169.370        1
         9.0      143.102  147.753        1
         9.0      126.056  127.234        1
         9.0      108.930  107.917        1
         9.0       91.724   89.906        1
         9.0       74.437   73.295        1
         9.0       57.071   58.175        1
         9.0       39.625   44.629        1
         9.0       22.099   32.730        1
         9.0        4.492   22.547        1
         9.0      346.806   14.134        1
         9.0      329.040    7.542        1
         9.0      311.193    2.805        1
         9.0      293.267    0.000        1
        18.0        0.000    0.000        0
         9.0      143.267    0.000        1
         9.0      161.193    2.805        1
         9.0      179.040    7.542        1
         9.0      196.806   14.134        1
         9.0      214.492   22.547        1
         9.0      232.099   32.730        1
         9.0      249.625   44.629        1
         9.0      267.071   58.175        1
         9.0      284.437   73.295        1
         9.0      301.724   89.906        1
         9.0      318.930  107.917        1
         9.0      336.056  127.234        1
         9.0      353.102  147.753        1
         9.0       10.068  169.370        1
         9.0       26.954  191.974        1
         9.0       43.760  215.452        1
         9.0       60.486  239.691        1
         9.0       77.132  264.574        1
         9.0       93.698  289.987        1
         9.0      110.184  315.813        1
         9.0      126.590  341.941        1
         9.0      142.916  368.260        1
         9.0      159.162  394.662        1
         9.0      175.327  421.043        1
         9.0      191.413  447.304        1
         9.0      207.419  473.351        1
         9.0      223.345  499.095        1
         9.0      239.190  524.454        1
         9.0      254.956  549.350        1
         9.0      270.642  573.714        1
         9.0      286.247  597.482        1
         9.0      301.773  620.598        1
         9.0      317.218  643.012        1
         9.0      332.584  664.682        1
         9.0      347.869  685.570        1
         9.0        3.075  705.648        1
         9.0       18.200  724.893        1
         9.0       33.246  743.288        1
         9.0       48.211  760.822        1
         9.0       63.096  777.490        1
         9.0       77.902  793.293        1
         9.0       92.627  808.234        1
         9.0      107.272  822.323        1
         9.0      121.837  835.574        1
         9.0      136.323  848.005        1
         9.0      150.728  859.635        1
         9.0      165.053  870.488        1
         9.0      179.298  880.589        1
         9.0      193.463  889.968        1
         9.0      207.548  898.652        1
         9.0      221.553  906.673        1
         9.0      235.478  914.063        1
         9.0      249.323  920.853        1
         9.0      263.088  927.078        1
         9.0      276.773  932.768        1
         9.0      290.378  937.957        1
         9.0      303.903  942.678        1
         9.0      317.347  946.960        1
         9.0      330.712  950.836        1
         9.0      343.997  954.335        1
         9.0      357.202  957.485        1
         9.0       10.326  960.314        1
         9.0       23.371  962.848        1
         9.0       36.336  965.112        1
         9.0       49.220  967.130        1
         9.0       62.025  968.923        1
         9.0       74.750  970.513        1
         9.0       87.394  971.919        1
         9.0       99.959  973.159        1
         9.0      112.443  974.250        1
         9.0      124.847  975.207        1
         9.0      137.172  976.044        1
         9.0      149.416  976.774        1
         9.0      161.581  977.410        1
         9.0      173.665  977.962        1
         9.0      185.669  978.440        1
         9.0      197.594  978.852        1
         9.0      209.438  979.207        1
         9.0      221.202  979.512        1
         9.0      232.886  979.773        1
         9.0      244.490  979.996        1
         9.0      256.015  980.186        1
         9.0      267.459  980.347        1
         9.0      278.823  980.483        1
         9.0      290.107  980.598        1
         9.0      301.311  980.695        1
         9.0      312.435  980.777        1
         9.0      323.479  980.845        1
         9.0      334.443  980.901        1
         9.0      345.327  980.949        1
         9.0      356.130  980.988        1
         9.0        6.854  981.020        1
         9.0       17.498  981.047        1
         9.0       28.062  981.069        1
         9.0       38.546  981.087        1
         9.0       48.949  981.101        1
         9.0       59.273  981.113        1
         9.0       69.517  981.123        1
         9.0       79.680  981.131        1
         9.0       89.764  981.137        1
         9.0       99.768  981.142        1
         9.0      109.691  981.146        1
         9.0      119.535  981.150        1
         9.0      129.298  981.152        1
         9.0      138.982  981.154        1
         9.0      148.585  981.156        1
         9.0      158.109  981.157        1
         9.0      167.552  981.158        1
         9.0      176.915  981.159        1
         9.0      186.199  981.159        1
         9.0      195.402  981.160        1
         9.0      204.525  981.160        1
         9.0      213.568  981.161        1
         9.0      222.532  981.161        1
         9.0      231.415  981.161        1
         9.0      240.218  981.161        1
         9.0      248.941  981.161        1
         9.0      257.584  981.161        1
         9.0      266.147  981.161        1
         9.0      274.630  981.161        1
         9.0      283.033  981.161        1
         9.0      291.356  981.161        1
         9.0      299.599  981.161        1
         9.0      307.762  981.161        1
         9.0      315.845  981.161        1
         9.0      323.848  981.161        1
         9.0      331.771  981.161        1
         9.0      339.614  981.161        1
         9.0      347.376  981.161        1
         9.0      355.059  981.161        1
         9.0        2.662  981.161        1
         9.0       10.185  981.161        1
         9.0       17.627  981.161        1
         9.0       24.990  981.161        1
         9.0       32.272  981.161        1
         9.0       39.475  981.161        1
         9.0       46.598  981.161        1
         9.0       53.640  981.161        1
         9.0       60.603  981.161        1
         9.0       67.485  981.161        1
         9.0       74.288  981.161        1
         9.0       81.010  981.161        1
         9.0       87.652  981.161        1
         9.0       94.215  981.161        1
         9.0      100.697  981.161        1
         9.0      107.099  981.161        1
         9.0      113.422  981.161        1
         9.0      119.664  981.161        1
         9.0      125.826  981.161        1
         9.0      131.908  981.161        1
         9.0      137.910  981.161        1
         9.0      143.832  981.161        1
         9.0      149.675  981.161        1
         9.0      155.437  981.161        1
         9.0      161.119  981.161        1
         9.0      166.721  981.161        1
         9.0      172.243  981.161        1
         9.0      177.685  981.161        1
         9.0      183.047  981.161        1
         9.0      188.328  981.161        1
         9.0      193.530  981.161        1
         9.0      198.652  981.161        1
         9.0      203.694  981.161        1
         9.0      208.656  981.161        1
         9.0      213.537  981.161        1
         9.0      218.339  981.161        1
         9.0      223.061  981.161        1
         9.0      227.703  981.161        1
         9.0      232.264  981.161        1
         9.0      236.746  981.161        1
         9.0      241.147  981.161        1
         9.0      245.469  981.161        1
         9.0      249.710  981.161        1
         9.0      253.872  981.161        1
         9.0      257.953  981.161        1
         9.0      261.955  981.161        1
         9.0      265.876  981.161        1
         9.0      269.718  981.161        1
         9.0      273.479  981.161        1
         9.0      277.160  981.161        1
         9.0      280.762  981.161        1
         9.0      284.283  981.161        1
         9.0      287.724  981.161        1
         9.0      291.085  981.161        1
         9.0      294.366  981.161        1
         9.0      297.568  981.161        1
         9.0      300.689  981.161        1
         9.0      303.730  981.161        1
         9.0      306.691  981.161        1
         9.0      309.572  981.161        1
         9.0      312.373  981.161        1
         9.0      315.094  981.161        1
         9.0      317.735  981.161        1
         9.0      320.296  981.161        1
         9.0      322.777  981.161        1
         9.0      325.178  981.161        1
         9.0      327.498  981.161        1
         9.0      329.739  981.161        1
         9.0      331.900  981.161        1
         9.0      333.981  981.161        1
         9.0      335.981  981.161        1
         9.0      337.902  981.161        1
         9.0      339.743  981.161        1
         9.0      341.503  981.161        1
         9.0      343.184  981.161        1
         9.0      344.785  981.161        1
         9.0      346.305  981.161        1
         9.0      347.746  981.161        1
         9.0      349.106  981.161        1
         9.0      350.387  981.161        1
         9.0      351.587  981.161        1
         9.0      352.707  981.161        1
         9.0      353.748  981.161        1
         9.0      354.708  981.161        1
         9.0      355.588  981.161        1
         9.0      356.389  981.161        1
         9.0      357.109  981.161        1
         9.0      357.749  981.161        1
         9.0      358.309  981.161        1
         9.0      358.790  981.161        1
         9.0      359.190  981.161        1
         9.0      359.510  981.161        1
         9.0      359.750  981.161        1
         9.0      359.910  981.161        1
        18.0      359.990  981.161        1
         9.0      359.910  981.161        1
         9.0      359.750  981.161        1
         9.0      359.510  981.161        1
         9.0      359.190  981.161        1
         9.0      358.790  981.161        1
         9.0      358.309  981.161        1
         9.0      357.749  981.161        1
         9.0      357.109  981.161        1
         9.0      356.389  981.161        1
         9.0      355.588  981.161        1
         9.0      354.708  981.161        1
         9.0      353.748  981.161        1
         9.0      352.707  981.161        1
         9.0      351.587  981.161        1
         9.0      350.387  981.161        1
         9.0      349.106  981.161        1
         9.0      347.746  981.161        1
         9.0      346.305  981.161        1
         9.0      344.785  981.161        1
         9.0      343.184  981.161        1
         9.0      341.503  981.161        1
         9.0      339.743  981.161        1
         9.0      337.902  981.161        1
         9.0      335.981  981.161        1
         9.0      333.981  981.161        1
         9.0      331.900  981.161        1
         9.0      329.739  981.161        1
         9.0      327.498  981.161        1
         9.0      325.178  981.161        1
         9.0      322.777  981.161        1
         9.0      320.296  981.161        1
         9.0      317.735  981.161        1
         9.0      315.094  981.161        1
         9.0      312.373  981.161        1
         9.0      309.572  981.161        1
         9.0      306.691  981.161        1
         9.0      303.730  981.161        1
         9.0      300.689  981.161        1
         9.0      297.568  981.161        1
         9.0      294.366  981.161        1
         9.0      291.085  981.161        1
         9.0      287.724  981.161        1
         9.0      284.283  981.161        1
         9.0      280.762  981.161        1
         9.0      277.160  981.161        1
         9.0      273.479  981.161        1
         9.0      269.718  981.161        1
         9.0      265.876  981.161        1
         9.0      261.955  981.161        1
         9.0      257.953  981.161        1
         9.0      253.872  981.161        1
         9.0      249.710  981.161        1
         9.0      245.469  981.161        1
         9.0      241.147  981.161        1
         9.0      236.746  981.161        1
         9.0      232.264  981.161        1
         9.0      227.703  981.161        1
         9.0      223.061  981.161        1
         9.0      218.339  981.161        1
         9.0      213.537  981.161        1
         9.0      208.656  981.161        1
         9.0      203.694  981.161        1
         9.0      198.652  981.161        1
         9.0      193.530  981.161        1
         9.0      188.328  981.161        1
         9.0      183.047  981.161        1
         9.0      177.685  981.161        1
         9.0      172.243  981.161        1
         9.0      166.721  981.161        1
         9.0      161.119  981.161        1
         9.0      155.437  981.161        1
         9.0      149.675  981.161        1
         9.0      143.832  981.161        1
         9.0      137.910  981.161        1
         9.0      131.908  981.161        1
         9.0      125.826  981.161        1
         9.0      119.664  981.161        1
         9.0      113.422  981.161        1
         9.0      107.099  981.161        1
         9.0      100.697  981.161        1
         9.0       94.215  981.161        1
         9.0       87.652  981.161        1
         9.0       81.010  981.161        1
         9.0       74.288  981.161        1
         9.0       67.485  981.161        1
         9.0       60.603  981.161        1
         9.0       53.640  981.161        1
         9.0       46.598  981.161        1
         9.0       39.475  981.161        1
         9.0       32.272  981.161        1
         9.0       24.990  981.161        1
         9.0       17.627  981.161        1
         9.0       10.185  981.161        1
         9.0        2.662  981.161        1
         9.0      355.059  981.161        1
         9.0      347.376  981.161        1
         9.0      339.614  981.161        1
         9.0      331.771  981.161        1
         9.0      323.848  981.161        1
         9.0      315.845  981.161        1
         9.0      307.762  981.161        1
         9.0      299.599  981.161        1
         9.0      291.356  981.161        1
         9.0      283.033  981.161        1
         9.0      274.630  981.161        1
         9.0      266.147  981.161        1
         9.0      257.584  981.161        1
         9.0      248.941  981.161        1
         9.0      240.218  981.161        1
         9.0      231.415  981.161        1
         9.0      222.532  981.161        1
         9.0      213.568  981.161        1
         9.0      204.525  981.160        1
         9.0      195.402  981.160        1
         9.0      186.199  981.159        1
         9.0      176.915  981.159        1
         9.0      167.552  981.158        1
         9.0      158.109  981.157        1
         9.0      148.585  981.156        1
         9.0      138.982  981.154        1
         9.0      129.298  981.152        1
         9.0      119.535  981.150        1
         9.0      109.691  981.146        1
         9.0       99.768  981.142        1
         9.0       89.764  981.137        1
         9.0       79.680  981.131        1
         9.0       69.517  981.123        1
         9.0       59.273  981.113        1
         9.0       48.949  981.101        1
         9.0       38.546  981.087        1
         9.0       28.062  981.069        1
         9.0       17.498  981.047        1
         9.0        6.854  981.020        1
         9.0      356.130  980.988        1
         9.0      345.327  980.949        1
         9.0      334.443  980.901        1
         9.0      323.479  980.845        1
         9.0      312.435  980.777        1
         9.0      301.311  980.695        1
         9.0      290.107  980.598        1
         9.0      278.823  980.483        1
         9.0      267.459  980.347        1
         9.0      256.015  980.186        1
         9.0      244.490  979.996        1
         9.0      232.886  979.773        1
         9.0      221.202  979.512        1
         9.0      209.438  979.207        1
         9.0      197.594  978.852        1
         9.0      185.669  978.440        1
         9.0      173.665  977.962        1
         9.0      161.581  977.410        1
         9.0      149.416  976.774        1
         9.0      137.172  976.044        1
         9.0      124.847  975.207        1
         9.0      112.443  974.250        1
         9.0       99.959  973.159        1
         9.0       87.394  971.919        1
         9.0       74.750  970.513        1
         9.0       62.025  968.923        1
         9.0       49.220  967.130        1
         9.0       36.336  965.112        1
         9.0       23.371  962.848        1
         9.0       10.326  960.314        1
         9.0      357.202  957.485        1
         9.0      343.997  954.335        1
         9.0      330.712  950.836        1
         9.0      317.347  946.960        1
         9.0      303.903  942.678        1
         9.0      290.378  937.957        1
         9.0      276.773  932.768        1
         9.0      263.088  927.078        1
         9.0      249.323  920.853        1
         9.0      235.478  914.063        1
         9.0      221.553  906.673        1
         9.0      207.548  898.652        1
         9.0      193.463  889.968        1
         9.0      179.298  880.589        1
         9.0      165.053  870.488        1
         9.0      150.728  859.635        1
         9.0      136.323  848.005        1
         9.0      121.837  835.574        1
         9.0      107.272  822.323        1
         9.0       92.627  808.234        1
         9.0       77.902  793.293        1
         9.0       63.096  777.490        1
         9.0       48.211  760.822        1
         9.0       33.246  743.288        1
         9.0       18.200  724.893        1
         9.0        3.075  705.648        1
         9.0      347.869  685.570        1
         9.0      332.584  664.682        1
         9.0      317.218  643.012        1
         9.0      301.773  620.598        1
         9.0      286.247  597.482        1
         9.0      270.642  573.714        1
         9.0      254.956  549.350        1
         9.0      239.190  524.454        1
         9.0      223.345  499.095        1
         9.0      207.419  473.351        1
         9.0      191.413  447.304        1
         9.0      175.327  421.043        1
         9.0      159.162  394.662        1
         9.0      142.916  368.260        1
         9.0      126.590  341.941        1
         9.0      110.184  315.813        1
         9.0       93.698  289.987        1
         9.0       77.132  264.574        1
         9.0       60.486  239.691        1
         9.0       43.760  215.452        1
         9.0       26.954  191.974        1
         9.0       10.068  169.370        1
         9.0      353.102  147.753        1
         9.0      336.056  127.234        1
         9.0      318.930  107.917        1
         9.0      301.724   89.906        1
         9.0      284.437   73.295        1
         9.0      267.071   58.175        1
         9.0      249.625   44.629        1
         9.0      232.099   32.730        1
         9.0      214.492   22.547        1
         9.0      196.806   14.134        1
         9.0      179.040    7.542        1
         9.0      161.193    2.805        1
         9.0      143.267    0.000        1
        18.0        0.000    0.000        0
         9.0      323.267    0.000        1
         9.0      341.193    2.805        1
         9.0      359.040    7.542        1
         9.0       16.806   14.134        1
         9.0       34.492   22.547        1
         9.0       52.099   32.730        1
         9.0       69.625   44.629        1
         9.0       87.071   58.175        1
         9.0      104.437   73.295        1
         9.0      121.724   89.906        1
         9.0      138.930  107.917        1
         9.0      156.056  127.234        1
         9.0      173.102  147.753        1
         9.0      190.068  169.370        1
         9.0      206.954  191.974        1
         9.0      223.760  215.452        1
         9.0      240.486  239.691        1
         9.0      257.132  264.574        1
         9.0      273.698  289.987        1
         9.0      290.184  315.813        1
         9.0      306.590  341.941        1
         9.0      322.916  368.260        1
         9.0      339.162  394.662        1
         9.0      355.327  421.043        1
         9.0       11.413  447.304        1
         9.0       27.419  473.351        1
         9.0       43.345  499.095        1
         9.0       59.190  524.454        1
         9.0       74.956  549.350        1
         9.0       90.642  573.714        1
         9.0      106.247  597.482        1
         9.0      121.773  620.598        1
         9.0      137.218  643.012        1
         9.0      152.584  664.682        1
         9.0      167.869  685.570        1
         9.0      183.075  705.648        1
         9.0      198.200  724.893        1
         9.0      213.246  743.288        1
         9.0      228.211  760.822        1
         9.0      243.096  777.490        1
         9.0      257.902  793.293        1
         9.0      272.627  808.234        1
         9.0      287.272  822.323        1
         9.0      301.837  835.574        1
         9.0      316.323  848.005        1
         9.0      330.728  859.635        1
         9.0      345.053  870.488        1
         9.0      359.298  880.589        1
         9.0       13.463  889.968        1
         9.0       27.548  898.652        1
         9.0       41.553  906.673        1
         9.0       55.478  914.063        1
         9.0       69.323  920.853        1
         9.0       83.088  927.078        1
         9.0       96.773  932.768        1
         9.0      110.378  937.957        1
         9.0      123.903  942.678        1
         9.0      137.347  946.960        1
         9.0      150.712  950.836        1
         9.0      163.997  954.335        1
         9.0      177.202  957.485        1
         9.0      190.326  960.314        1
         9.0      203.371  962.848        1
         9.0      216.336  965.112        1
         9.0      229.220  967.130        1
         9.0      242.025  968.923        1
         9.0      254.750  970.513        1
         9.0      267.394  971.919        1
         9.0      279.959  973.159        1
         9.0      292.443  974.250        1
         9.0      304.847  975.207        1
         9.0      317.172  976.044        1
         9.0      329.416  976.774        1
         9.0      341.581  977.410        1
         9.0      353.665  977.962        1
         9.0        5.669  978.440        1
         9.0       17.594  978.852        1
         9.0       29.438  979.207        1
         9.0       41.202  979.512        1
         9.0       52.886  979.773        1
         9.0       64.490  979.996        1
         9.0       76.015  980.186        1
         9.0       87.459  980.347        1
         9.0       98.823  980.483        1
         9.0      110.107  980.598        1
         9.0      121.311  980.695        1
         9.0      132.435  980.777        1
         9.0      143.479  980.845        1
         9.0      154.443  980.901        1
         9.0      165.327  980.949        1
         9.0      176.130  980.988        1
         9.0      186.854  981.020        1
         9.0      197.498  981.047        1
         9.0      208.062  981.069        1
         9.0      218.546  981.087        1
         9.0      228.949  981.101        1
         9.0      239.273  981.113        1
         9.0      249.517  981.123        1
         9.0      259.680  981.131        1
         9.0      269.764  981.137        1
         9.0      279.768  981.142        1
         9.0      289.691  981.146        1
         9.0      299.535  981.150        1
         9.0      309.298  981.152        1
         9.0      318.982  981.154        1
         9.0      328.585  981.156        1
         9.0      338.109  981.157        1
         9.0      347.552  981.158        1
         9.0      356.915  981.159        1
         9.0        6.199  981.159        1
         9.0       15.402  981.160        1
         9.0       24.525  981.160        1
         9.0       33.568  981.161        1
         9.0       42.532  981.161        1
         9.0       51.415  981.161        1
         9.0       60.218  981.161        1
         9.0       68.941  981.161        1
         9.0       77.584  981.161        1
         9.0       86.147  981.161        1
         9.0       94.630  981.161        1
         9.0      103.033  981.161        1
         9.0      111.356  981.161        1
         9.0      119.599  981.161        1
         9.0      127.762  981.161        1
         9.0      135.845  981.161        1
         9.0      143.848  981.161        1
         9.0      151.771  981.161        1
         9.0      159.614  981.161        1
         9.0      167.376  981.161        1
         9.0      175.059  981.161        1
         9.0      182.662  981.161        1
         9.0      190.185  981.161        1
         9.0      197.627  981.161        1
         9.0      204.990  981.161        1
         9.0      212.272  981.161        1
         9.0      219.475  981.161        1
         9.0      226.598  981.161        1
         9.0      233.640  981.161        1
         9.0      240.603  981.161        1
         9.0      247.485  981.161        1
         9.0      254.288  981.161        1
         9.0      261.010  981.161        1
         9.0      267.652  981.161        1
         9.0      274.215  981.161        1
         9.0      280.697  981.161        1
         9.0      287.099  981.161        1
         9.0      293.422  981.161        1
         9.0      299.664  981.161        1
         9.0      305.826  981.161        1
         9.0      311.908  981.161        1
         9.0      317.910  981.161        1
         9.0      323.832  981.161        1
         9.0      329.675  981.161        1
         9.0      335.437  981.161        1
         9.0      341.119  981.161        1
         9.0      346.721  981.161        1
         9.0      352.243  981.161        1
         9.0      357.685  981.161        1
         9.0        3.047  981.161        1
         9.0        8.328  981.161        1
         9.0       13.530  981.161        1
         9.0       18.652  981.161        1
         9.0       23.694  981.161        1
         9.0       28.656  981.161        1
         9.0       33.537  981.161        1
         9.0       38.339  981.161        1
         9.0       43.061  981.161        1
         9.0       47.703  981.161        1
         9.0       52.264  981.161        1
         9.0       56.746  981.161        1
         9.0       61.147  981.161        1
         9.0       65.469  981.161        1
         9.0       69.710  981.161        1
         9.0       73.872  981.161        1
         9.0       77.953  981.161        1
         9.0       81.955  981.161        1
         9.0       85.876  981.161        1
         9.0       89.718  981.161        1
         9.0       93.479  981.161        1
         9.0       97.160  981.161        1
         9.0      100.762  981.161        1
         9.0      104.283  981.161        1
         9.0      107.724  981.161        1
         9.0      111.085  981.161        1
         9.0      114.366  981.161        1
         9.0      117.568  981.161        1
         9.0      120.689  981.161        1
         9.0      123.730  981.161        1
         9.0      126.691  981.161        1
         9.0      129.572  981.161        1
         9.0      132.373  981.161        1
         9.0      135.094  981.161        1
         9.0      137.735  981.161        1
         9.0      140.296  981.161        1
         9.0      142.777  981.161        1
         9.0      145.178  981.161        1
         9.0      147.498  981.161        1
         9.0      149.739  981.161        1
         9.0      151.900  981.161        1
         9.0      153.981  981.161        1
         9.0      155.981  981.161        1
         9.0      157.902  981.161        1
         9.0      159.743  981.161        1
         9.0      161.503  981.161        1
         9.0      163.184  981.161        1
         9.0      164.785  981.161        1
         9.0      166.305  981.161        1
         9.0      167.746  981.161        1
         9.0      169.106  981.161        1
         9.0      170.387  981.161        1
         9.0      171.587  981.161        1
         9.0      172.707  981.161        1
         9.0      173.748  981.161        1
         9.0      174.708  981.161        1
         9.0      175.588  981.161        1
         9.0      176.389  981.161        1
         9.0      177.109  981.161        1
         9.0      177.749  981.161        1
         9.0      178.309  981.161        1
         9.0      178.790  981.161        1
         9.0      179.190  981.161        1
         9.0      179.510  981.161        1
         9.0      179.750  981.161        1
         9.0      179.910  981.161        1
        18.0      179.990  981.161        1
         9.0      179.910  981.161        1
         9.0      179.750  981.161        1
         9.0      179.510  981.161        1
         9.0      179.190  981.161        1
         9.0      178.790  981.161        1
         9.0      178.309  981.161        1
         9.0      177.749  981.161        1
         9.0      177.109  981.161        1
         9.0      176.389  981.161        1
         9.0      175.588  981.161        1
         9.0      174.708  981.161        1
         9.0      173.748  981.161        1
         9.0      172.707  981.161        1
         9.0      171.587  981.161        1
         9.0      170.387  981.161        1
         9.0      169.106  981.161        1
         9.0      167.746  981.161        1
         9.0      166.305  981.161        1
         9.0      164.785  981.161        1
         9.0      163.184  981.161        1
         9.0      161.503  981.161        1
         9.0      159.743  981.161        1
         9.0      157.902  981.161        1
         9.0      155.981  981.161        1
         9.0      153.981  981.161        1
         9.0      151.900  981.161        1
         9.0      149.739  981.161        1
         9.0      147.498  981.161        1
         9.0      145.178  981.161        1
         9.0      142.777  981.161        1
         9.0      140.296  981.161        1
         9.0      137.735  981.161        1
         9.0      135.094  981.161        1
         9.0      132.373  981.161        1
         9.0      129.572  981.161        1
         9.0      126.691  981.161        1
         9.0      123.730  981.161        1
         9.0      120.689  981.161        1
         9.0      117.568  981.161        1
         9.0      114.366  981.161        1
         9.0      111.085  981.161        1
         9.0      107.724  981.161        1
         9.0      104.283  981.161        1
         9.0      100.762  981.161        1
         9.0       97.160  981.161        1
         9.0       93.479  981.161        1
         9.0       89.718  981.161        1
         9.0       85.876  981.161        1
         9.0       81.955  981.161        1
         9.0       77.953  981.161        1
         9.0       73.872  981.161        1
         9.0       69.710  981.161        1
         9.0       65.469  981.161        1
         9.0       61.147  981.161        1
         9.0       56.746  981.161        1
         9.0       52.264  981.161        1
         9.0       47.703  981.161        1
         9.0       43.061  981.161        1
         9.0       38.339  981.161        1
         9.0       33.537  981.161        1
         9.0       28.656  981.161        1
         9.0       23.694  981.161        1
         9.0       18.652  981.161        1
         9.0       13.530  981.161        1
         9.0        8.328  981.161        1
         9.0        3.047  981.161        1
         9.0      357.685  981.161        1
         9.0      352.243  981.161        1
         9.0      346.721  981.161        1
         9.0      341.119  981.161        1
         9.0      335.437  981.161        1
         9.0      329.675  981.161        1
         9.0      323.832  981.161        1
         9.0      317.910  981.161        1
         9.0      311.908  981.161        1
         9.0      305.826  981.161        1
         9.0      299.664  981.161        1
         9.0      293.422  981.161        1
         9.0      287.099  981.161        1
         9.0      280.697  981.161        1
         9.0      274.215  981.161        1
         9.0      267.652  981.161        1
         9.0      261.010  981.161        1
         9.0      254.288  981.161        1
         9.0      247.485  981.161        1
         9.0      240.603  981.161        1
         9.0      233.640  981.161        1
         9.0      226.598  981.161        1
         9.0      219.475  981.161        1
         9.0      212.272  981.161        1
         9.0      204.990  981.161        1
         9.0      197.627  981.161        1
         9.0      190.185  981.161        1
         9.0      182.662  981.161        1
         9.0      175.059  981.161        1
         9.0      167.376  981.161        1
         9.0      159.614  981.161        1
         9.0      151.771  981.161        1
         9.0      143.848  981.161        1
         9.0      135.845  981.161        1
         9.0      127.762  981.161        1
         9.0      119.599  981.161        1
         9.0      111.356  981.161        1
         9.0      103.033  981.161        1
         9.0       94.630  981.161        1
         9.0       86.147  981.161        1
         9.0       77.584  981.161        1
         9.0       68.941  981.161        1
         9.0       60.218  981.161        1
         9.0       51.415  981.161        1
         9.0       42.532  981.161        1
         9.0       33.568  981.161        1
         9.0       24.525  981.160        1
         9.0       15.402  981.160        1
         9.0        6.199  981.159        1
         9.0      356.915  981.159        1
         9.0      347.552  981.158        1
         9.0      338.109  981.157        1
         9.0      328.585  981.156        1
         9.0      318.982  981.154        1
         9.0      309.298  981.152        1
         9.0      299.535  981.150        1
         9.0      289.691  981.146        1
         9.0      279.768  981.142        1
         9.0      269.764  981.137        1
         9.0      259.680  981.131        1
         9.0      249.517  981.123        1
         9.0      239.273  981.113        1
         9.0      228.949  981.101        1
         9.0      218.546  981.087        1
         9.0      208.062  981.069        1
         9.0      197.498  981.047        1
         9.0      186.854  981.020        1
         9.0      176.130  980.988        1
         9.0      165.327  980.949        1
         9.0      154.443  980.901        1
         9.0      143.479  980.845        1
         9.0      132.435  980.777        1
         9.0      121.311  980.695        1
         9.0      110.107  980.598        1
         9.0       98.823  980.483        1
         9.0       87.459  980.347        1
         9.0       76.015  980.186        1
         9.0       64.490  979.996        1
         9.0       52.886  979.773        1
         9.0       41.202  979.512        1
         9.0       29.438  979.207        1
         9.0       17.594  978.852        1
         9.0        5.669  978.440        1
         9.0      353.665  977.962        1
         9.0      341.581  977.410        1
         9.0      329.416  976.774        1
         9.0      317.172  976.044        1
         9.0      304.847  975.207        1
         9.0      292.443  974.250        1
         9.0      279.959  973.159        1
         9.0      267.394  971.919        1
         9.0      254.750  970.513        1
         9.0      242.025  968.923        1
         9.0      229.220  967.130        1
         9.0      216.336  965.112        1
         9.0      203.371  962.848        1
         9.0      190.326  960.314        1
         9.0      177.202  957.485        1
         9.0      163.997  954.335        1
         9.0      150.712  950.836        1
         9.0      137.347  946.960        1
         9.0      123.903  942.678        1
         9.0      110.378  937.957        1
         9.0       96.773  932.768        1
         9.0       83.088  927.078        1
         9.0       69.323  920.853        1
         9.0       55.478  914.063        1
         9.0       41.553  906.673        1
         9.0       27.548  898.652        1
         9.0       13.463  889.968        1
         9.0      359.298  880.589        1
         9.0      345.053  870.488        1
         9.0      330.728  859.635        1
         9.0      316.323  848.005        1
         9.0      301.837  835.574        1
         9.0      287.272  822.323        1
         9.0      272.627  808.234        1
         9.0      257.902  793.293        1
         9.0      243.096  777.490        1
         9.0      228.211  760.822        1
         9.0      213.246  743.288        1
         9.0      198.200  724.893        1
         9.0      183.075  705.648        1
         9.0      167.869  685.570        1
         9.0      152.584  664.682        1
         9.0      137.218  643.012        1
         9.0      121.773  620.598        1
         9.0      106.247  597.482        1
         9.0       90.642  573.714        1
         9.0       74.956  549.350        1
         9.0       59.190  524.454        1
         9.0       43.345  499.095        1
         9.0       27.419  473.351        1
         9.0       11.413  447.304        1
         9.0      355.327  421.043        1
         9.0      339.162  394.662        1
         9.0      322.916  368.260        1
         9.0      306.590  341.941        1
         9.0      290.184  315.813        1
         9.0      273.698  289.987        1
         9.0      257.132  264.574        1
         9.0      240.486  239.691        1
         9.0      223.760  215.452        1
         9.0      206.954  191.974        1
         9.0      190.068  169.370        1
         9.0      173.102  147.753        1
         9.0      156.056  127.234        1
         9.0      138.930  107.917        1
         9.0      121.724   89.906        1
         9.0      104.437   73.295        1
         9.0       87.071   58.175        1
         9.0       69.625   44.629        1
         9.0       52.099   32.730        1
         9.0       34.492   22.547        1
         9.0       16.806   14.134        1
         9.0      359.040    7.542        1
         9.0      341.193    2.805        1
         9.0      323.267    0.000        1
        18.0        0.000    0.000        0
         9.0      113.267    0.000        1
         9.0      131.193    2.805        1
         9.0      149.040    7.542        1
         9.0      166.806   14.134        1
         9.0      184.492   22.547        1
         9.0      202.099   32.730        1
         9.0      219.625   44.629        1
         9.0      237.071   58.175        1
         9.0      254.437   73.295        1
         9.0      271.724   89.906        1
         9.0      288.930  107.917        1
         9.0      306.056  127.234        1
         9.0      323.102  147.753        1
         9.0      340.068  169.370        1
         9.0      356.954  191.974        1
         9.0       13.760  215.452        1
         9.0       30.486  239.691        1
         9.0       47.132  264.574        1
         9.0       63.698  289.987        1
         9.0       80.184  315.813        1
         9.0       96.590  341.941        1
         9.0      112.916  368.260        1
         9.0      129.162  394.662        1
         9.0      145.327  421.043        1
         9.0      161.413  447.304        1
         9.0      177.419  473.351        1
         9.0      193.345  499.095        1
         9.0      209.190  524.454        1
         9.0      224.956  549.350        1
         9.0      240.642  573.714        1
         9.0      256.247  597.482        1
         9.0      271.773  620.598        1
         9.0      287.218  643.012        1
         9.0      302.584  664.682        1
         9.0      317.869  685.570        1
         9.0      333.075  705.648        1
         9.0      348.200  724.893        1
         9.0        3.246  743.288        1
         9.0       18.211  760.822        1
         9.0       33.096  777.490        1
         9.0       47.902  793.293        1
         9.0       62.627  808.234        1
         9.0       77.272  822.323        1
         9.0       91.837  835.574        1
         9.0      106.323  848.005        1
         9.0      120.728  859.635        1
         9.0      135.053  870.488        1
         9.0      149.298  880.589        1
         9.0      163.463  889.968        1
         9.0      177.548  898.652        1
         9.0      191.553  906.673        1
         9.0      205.478  914.063        1
         9.0      219.323  920.853        1
         9.0      233.088  927.078        1
         9.0      246.773  932.768        1
         9.0      260.378  937.957        1
         9.0      273.903  942.678        1
         9.0      287.347  946.960        1
         9.0      300.712  950.836        1
         9.0      313.997  954.335        1
         9.0      327.202  957.485        1
         9.0      340.326  960.314        1
         9.0      353.371  962.848        1
         9.0        6.336  965.112        1
         9.0       19.220  967.130        1
         9.0       32.025  968.923        1
         9.0       44.750  970.513        1
         9.0       57.394  971.919        1
         9.0       69.959  973.159        1
         9.0       82.443  974.250        1
         9.0       94.847  975.207        1
         9.0      107.172  976.044        1
         9.0      119.416  976.774        1
         9.0      131.581  977.410        1
         9.0      143.665  977.962        1
         9.0      155.669  978.440        1
         9.0      167.594  978.852        1
         9.0      179.438  979.207        1
         9.0      191.202  979.512        1
         9.0      202.886  979.773        1
         9.0      214.490  979.996        1
         9.0      226.015  980.186        1
         9.0      237.459  980.347        1
         9.0      248.823  980.483        1
         9.0      260.107  980.598        1
         9.0      271.311  980.695        1
         9.0      282.435  980.777        1
         9.0      293.479  980.845        1
         9.0      304.443  980.901        1
         9.0      315.327  980.949        1
         9.0      326.130  980.988        1
         9.0      336.854  981.020        1
         9.0      347.498  981.047        1
         9.0      358.062  981.069        1
         9.0        8.546  981.087        1
         9.0       18.949  981.101        1
         9.0       29.273  981.113        1
         9.0       39.517  981.123        1
         9.0       49.680  981.131        1
         9.0       59.764  981.137        1
         9.0       69.768  981.142        1
         9.0       79.691  981.146        1
         9.0       89.535  981.150        1
         9.0       99.298  981.152        1
         9.0      108.982  981.154        1
         9.0      118.585  981.156        1
         9.0      128.109  981.157        1
         9.0      137.552  981.158        1
         9.0      146.915  981.159        1
         9.0      156.199  981.159        1
         9.0      165.402  981.160        1
         9.0      174.525  981.160        1
         9.0      183.568  981.161        1
         9.0      192.532  981.161        1
         9.0      201.415  981.161        1
         9.0      210.218  981.161        1
         9.0      218.941  981.161        1
         9.0      227.584  981.161        1
         9.0      236.147  981.161        1
         9.0      244.630  981.161        1
         9.0      253.033  981.161        1
         9.0      261.356  981.161        1
         9.0      269.599  981.161        1
         9.0      277.762  981.161        1
         9.0      285.845  981.161        1
         9.0      293.848  981.161        1
         9.0      301.771  981.161        1
         9.0      309.614  981.161        1
         9.0      317.376  981.161        1
         9.0      325.059  981.161        1
         9.0      332.662  981.161        1
         9.0      340.185  981.161        1
         9.0      347.627  981.161        1
         9.0      354.990  981.161        1
         9.0        2.272  981.161        1
         9.0        9.475  981.161        1
         9.0       16.598  981.161        1
         9.0       23.640  981.161        1
         9.0       30.603  981.161        1
         9.0       37.485  981.161        1
         9.0       44.288  981.161        1
         9.0       51.010  981.161        1
         9.0       57.652  981.161        1
         9.0       64.215  981.161        1
         9.0       70.697  981.161        1
         9.0       77.099  981.161        1
         9.0       83.422  981.161        1
         9.0       89.664  981.161        1
         9.0       95.826  981.161        1
         9.0      101.908  981.161        1
         9.0      107.910  981.161        1
         9.0      113.832  981.161        1
         9.0      119.675  981.161        1
         9.0      125.437  981.161        1
         9.0      131.119  981.161        1
         9.0      136.721  981.161        1
         9.0      142.243  981.161        1
         9.0      147.685  981.161        1
         9.0      153.047  981.161        1
         9.0      158.328  981.161        1
         9.0      163.530  981.161        1
         9.0      168.652  981.161        1
         9.0      173.694  981.161        1
         9.0      178.656  981.161        1
         9.0      183.537  981.161        1
         9.0      188.339  981.161        1
         9.0      193.061  981.161        1
         9.0      197.703  981.161        1
         9.0      202.264  981.161        1
         9.0      206.746  981.161        1
         9.0      211.147  981.161        1
         9.0      215.469  981.161        1
         9.0      219.710  981.161        1
         9.0      223.872  981.161        1
         9.0      227.953  981.161        1
         9.0      231.955  981.161        1
         9.0      235.876  981.161        1
         9.0      239.718  981.161        1
         9.0      243.479  981.161        1
         9.0      247.160  981.161        1
         9.0      250.762  981.161        1
         9.0      254.283  981.161        1
         9.0      257.724  981.161        1
         9.0      261.085  981.161        1
         9.0      264.366  981.161        1
         9.0      267.568  981.161        1
         9.0      270.689  981.161        1
         9.0      273.730  981.161        1
         9.0      276.691  981.161        1
         9.0      279.572  981.161        1
         9.0      282.373  981.161        1
         9.0      285.094  981.161        1
         9.0      287.735  981.161        1
         9.0      290.296  981.161        1
         9.0      292.777  981.161        1
         9.0      295.178  981.161        1
         9.0      297.498  981.161        1
         9.0      299.739  981.161        1
         9.0      301.900  981.161        1
         9.0      303.981  981.161        1
         9.0      305.981  981.161        1
         9.0      307.902  981.161        1
         9.0      309.743  981.161        1
         9.0      311.503  981.161        1
         9.0      313.184  981.161        1
         9.0      314.785  981.161        1
         9.0      316.305  981.161        1
         9.0      317.746  981.161        1
         9.0      319.106  981.161        1
         9.0      320.387  981.161        1
         9.0      321.587  981.161        1
         9.0      322.707  981.161        1
         9.0      323.748  981.161        1
         9.0      324.708  981.161        1
         9.0      325.588  981.161        1
         9.0      326.389  981.161        1
         9.0      327.109  981.161        1
         9.0      327.749  981.161        1
         9.0      328.309  981.161        1
         9.0      328.790  981.161        1
         9.0      329.190  981.161        1
         9.0      329.510  981.161        1
         9.0      329.750  981.161        1
         9.0      329.910  981.161        1
        18.0      329.990  981.161        1
         9.0      329.910  981.161        1
         9.0      329.750  981.161        1
         9.0      329.510  981.161        1
         9.0      329.190  981.161        1
         9.0      328.790  981.161        1
         9.0      328.309  981.161        1
         9.0      327.749  981.161        1
         9.0      327.109  981.161        1
         9.0      326.389  981.161        1
         9.0      325.588  981.161        1
         9.0      324.708  981.161        1
         9.0      323.748  981.161        1
         9.0      322.707  981.161        1
         9.0      321.587  981.161        1
         9.0      320.387  981.161        1
         9.0      319.106  981.161        1
         9.0      317.746  981.161        1
         9.0      316.305  981.161        1
         9.0      314.785  981.161        1
         9.0      313.184  981.161        1
         9.0      311.503  981.161        1
         9.0      309.743  981.161        1
         9.0      307.902  981.161        1
         9.0      305.981  981.161        1
         9.0      303.981  981.161        1
         9.0      301.900  981.161        1
         9.0      299.739  981.161        1
         9.0      297.498  981.161        1
         9.0      295.178  981.161        1
         9.0      292.777  981.161        1
         9.0      290.296  981.161        1
         9.0      287.735  981.161        1
         9.0      285.094  981.161        1
         9.0      282.373  981.161        1
         9.0      279.572  981.161        1
         9.0      276.691  981.161        1
         9.0      273.730  981.161        1
         9.0      270.689  981.161        1
         9.0      267.568  981.161        1
         9.0      264.366  981.161        1
         9.0      261.085  981.161        1
         9.0      257.724  981.161        1
         9.0      254.283  981.161        1
         9.0      250.762  981.161        1
         9.0      247.160  981.161        1
         9.0      243.479  981.161        1
         9.0      239.718  981.161        1
         9.0      235.876  981.161        1
         9.0      231.955  981.161        1
         9.0      227.953  981.161        1
         9.0      223.872  981.161        1
         9.0      219.710  981.161        1
         9.0      215.469  981.161        1
         9.0      211.147  981.161        1
         9.0      206.746  981.161        1
         9.0      202.264  981.161        1
         9.0      197.703  981.161        1
         9.0      193.061  981.161        1
         9.0      188.339  981.161        1
         9.0      183.537  981.161        1
         9.0      178.656  981.161        1
         9.0      173.694  981.161        1
         9.0      168.652  981.161        1
         9.0      163.530  981.161        1
         9.0      158.328  981.161        1
         9.0      153.047  981.161        1
         9.0      147.685  981.161        1
         9.0      142.243  981.161        1
         9.0      136.721  981.161        1
         9.0      131.119  981.161        1
         9.0      125.437  981.161        1
         9.0      119.675  981.161        1
         9.0      113.832  981.161        1
         9.0      107.910  981.161        1
         9.0      101.908  981.161        1
         9.0       95.826  981.161        1
         9.0       89.664  981.161        1
         9.0       83.422  981.161        1
         9.0       77.099  981.161        1
         9.0       70.697  981.161        1
         9.0       64.215  981.161        1
         9.0       57.652  981.161        1
         9.0       51.010  981.161        1
         9.0       44.288  981.161        1
         9.0       37.485  981.161        1
         9.0       30.603  981.161        1
         9.0       23.640  981.161        1
         9.0       16.598  981.161        1
         9.0        9.475  981.161        1
         9.0        2.272  981.161        1
         9.0      354.990  981.161        1
         9.0      347.627  981.161        1
         9.0      340.185  981.161        1
         9.0      332.662  981.161        1
         9.0      325.059  981.161        1
         9.0      317.376  981.161        1
         9.0      309.614  981.161        1
         9.0      301.771  981.161        1
         9.0      293.848  981.161        1
         9.0      285.845  981.161        1
         9.0      277.762  981.161        1
         9.0      269.599  981.161        1
         9.0      261.356  981.161        1
         9.0      253.033  981.161        1
         9.0      244.630  981.161        1
         9.0      236.147  981.161        1
         9.0      227.584  981.161        1
         9.0      218.941  981.161        1
         9.0      210.218  981.161        1
         9.0      201.415  981.161        1
         9.0      192.532  981.161        1
         9.0      183.568  981.161        1
         9.0      174.525  981.160        1
         9.0      165.402  981.160        1
         9.0      156.199  981.159        1
         9.0      146.915  981.159        1
         9.0      137.552  981.158        1
         9.0      128.109  981.157        1
         9.0      118.585  981.156        1
         9.0      108.982  981.154        1
         9.0       99.298  981.152        1
         9.0       89.535  981.150        1
         9.0       79.691  981.146        1
         9.0       69.768  981.142        1
         9.0       59.764  981.137        1
         9.0       49.680  981.131        1
         9.0       39.517  981.123        1
         9.0       29.273  981.113        1
         9.0       18.949  981.101        1
         9.0        8.546  981.087        1
         9.0      358.062  981.069        1
         9.0      347.498  981.047        1
         9.0      336.854  981.020        1
         9.0      326.130  980.988        1
         9.0      315.327  980.949        1
         9.0      304.443  980.901        1
         9.0      293.479  980.845        1
         9.0      282.435  980.777        1
         9.0      271.311  980.695        1
         9.0      260.107  980.598        1
         9.0      248.823  980.483        1
         9.0      237.459  980.347        1
         9.0      226.015  980.186        1
         9.0      214.490  979.996        1
         9.0      202.886  979.773        1
         9.0      191.202  979.512        1
         9.0      179.438  979.207        1
         9.0      167.594  978.852        1
         9.0      155.669  978.440        1
         9.0      143.665  977.962        1
         9.0      131.581  977.410        1
         9.0      119.416  976.774        1
         9.0      107.172  976.044        1
         9.0       94.847  975.207        1
         9.0       82.443  974.250        1
         9.0       69.959  973.159        1
         9.0       57.394  971.919        1
         9.0       44.750  970.513        1
         9.0       32.025  968.923        1
         9.0       19.220  967.130        1
         9.0        6.336  965.112        1
         9.0      353.371  962.848        1
         9.0      340.326  960.314        1
         9.0      327.202  957.485        1
         9.0      313.997  954.335        1
         9.0      300.712  950.836        1
         9.0      287.347  946.960        1
         9.0      273.903  942.678        1
         9.0      260.378  937.957        1
         9.0      246.773  932.768        1
         9.0      233.088  927.078        1
         9.0      219.323  920.853        1
         9.0      205.478  914.063        1
         9.0      191.553  906.673        1
         9.0      177.548  898.652        1
         9.0      163.463  889.968        1
         9.0      149.298  880.589        1
         9.0      135.053  870.488        1
         9.0      120.728  859.635        1
         9.0      106.323  848.005        1
         9.0       91.837  835.574        1
         9.0       77.272  822.323        1
         9.0       62.627  808.234        1
         9.0       47.902  793.293        1
         9.0       33.096  777.490        1
         9.0       18.211  760.822        1
         9.0        3.246  743.288        1
         9.0      348.200  724.893        1
         9.0      333.075  705.648        1
         9.0      317.869  685.570        1
         9.0      302.584  664.682        1
         9.0      287.218  643.012        1
         9.0      271.773  620.598        1
         9.0      256.247  597.482        1
         9.0      240.642  573.714        1
         9.0      224.956  549.350        1
         9.0      209.190  524.454        1
         9.0      193.345  499.095        1
         9.0      177.419  473.351        1
         9.0      161.413  447.304        1
         9.0      145.327  421.043        1
         9.0      129.162  394.662        1
         9.0      112.916  368.260        1
         9.0       96.590  341.941        1
         9.0       80.184  315.813        1
         9.0       63.698  289.987        1
         9.0       47.132  264.574        1
         9.0       30.486  239.691        1
         9.0       13.760  215.452        1
         9.0      356.954  191.974        1
         9.0      340.068  169.370        1
         9.0      323.102  147.753        1
         9.0      306.056  127.234        1
         9.0      288.930  107.917        1
         9.0      271.724   89.906        1
         9.0      254.437   73.295        1
         9.0      237.071   58.175        1
         9.0      219.625   44.629        1
         9.0      202.099   32.730        1
         9.0      184.492   22.547        1
         9.0      166.806   14.134        1
         9.0      149.040    7.542        1
         9.0      131.193    2.805        1
         9.0      113.267    0.000        1
        18.0        0.000    0.000        0
         9.0       23.267    0.000        1
         9.0       41.193    2.805        1
         9.0       59.040    7.542        1
         9.0       76.806   14.134        1
         9.0       94.492   22.547        1
         9.0      112.099   32.730        1
         9.0      129.625   44.629        1
         9.0      147.071   58.175        1
         9.0      164.437   73.295        1
         9.0      181.724   89.906        1
         9.0      198.930  107.917        1
         9.0      216.056  127.234        1
         9.0      233.102  147.753        1
         9.0      250.068  169.370        1
         9.0      266.954  191.974        1
         9.0      283.760  215.452        1
         9.0      300.486  239.691        1
         9.0      317.132  264.574        1
         9.0      333.698  289.987        1
         9.0      350.184  315.813        1
         9.0        6.590  341.941        1
         9.0       22.916  368.260        1
         9.0       39.162  394.662        1
         9.0       55.327  421.043        1
         9.0       71.413  447.304        1
         9.0       87.419  473.351        1
         9.0      103.345  499.095        1
         9.0      119.190  524.454        1
         9.0      134.956  549.350        1
         9.0      150.642  573.714        1
         9.0      166.247  597.482        1
         9.0      181.773  620.598        1
         9.0      197.218  643.012        1
         9.0      212.584  664.682        1
         9.0      227.869  685.570        1
         9.0      243.075  705.648        1
         9.0      258.200  724.893        1
         9.0      273.246  743.288        1
         9.0      288.211  760.822        1
         9.0      303.096  777.490        1
         9.0      317.902  793.293        1
         9.0      332.627  808.234        1
         9.0      347.272  822.323        1
         9.0        1.837  835.574        1
         9.0       16.323  848.005        1
         9.0       30.728  859.635        1
         9.0       45.053  870.488        1
         9.0       59.298  880.589        1
         9.0       73.463  889.968        1
         9.0       87.548  898.652        1
         9.0      101.553  906.673        1
         9.0      115.478  914.063        1
         9.0      129.323  920.853        1
         9.0      143.088  927.078        1
         9.0      156.773  932.768        1
         9.0      170.378  937.957        1
         9.0      183.903  942.678        1
         9.0      197.347  946.960        1
         9.0      210.712  950.836        1
         9.0      223.997  954.335        1
         9.0      237.202  957.485        1
         9.0      250.326  960.314        1
         9.0      263.371  962.848        1
         9.0      276.336  965.112        1
         9.0      289.220  967.130        1
         9.0      302.025  968.923        1
         9.0      314.750  970.513        1
         9.0      327.394  971.919        1
         9.0      339.959  973.159        1
         9.0      352.443  974.250        1
         9.0        4.847  975.207        1
         9.0       17.172  976.044        1
         9.0       29.416  976.774        1
         9.0       41.581  977.410        1
         9.0       53.665  977.962        1
         9.0       65.669  978.440        1
         9.0       77.594  978.852        1
         9.0       89.438  979.207        1
         9.0      101.202  979.512        1
         9.0      112.886  979.773        1
         9.0      124.490  979.996        1
         9.0      136.015  980.186        1
         9.0      147.459  980.347        1
         9.0      158.823  980.483        1
         9.0      170.107  980.598        1
         9.0      181.311  980.695        1
         9.0      192.435  980.777        1
         9.0      203.479  980.845        1
         9.0      214.443  980.901        1
         9.0      225.327  980.949        1
         9.0      236.130  980.988        1
         9.0      246.854  981.020        1
         9.0      257.498  981.047        1
         9.0      268.062  981.069        1
         9.0      278.546  981.087        1
         9.0      288.949  981.101        1
         9.0      299.273  981.113        1
         9.0      309.517  981.123        1
         9.0      319.680  981.131        1
         9.0      329.764  981.137        1
         9.0      339.768  981.142        1
         9.0      349.691  981.146        1
         9.0      359.535  981.150        1
         9.0        9.298  981.152        1
         9.0       18.982  981.154        1
         9.0       28.585  981.156        1
         9.0       38.109  981.157        1
         9.0       47.552  981.158        1
         9.0       56.915  981.159        1
         9.0       66.199  981.159        1
         9.0       75.402  981.160        1
         9.0       84.525  981.160        1
         9.0       93.568  981.161        1
         9.0      102.532  981.161        1
         9.0      111.415  981.161        1
         9.0      120.218  981.161        1
         9.0      128.941  981.161        1
         9.0      137.584  981.161        1
         9.0      146.147  981.161        1
         9.0      154.630  981.161        1
         9.0      163.033  981.161        1
         9.0      171.356  981.161        1
         9.0      179.599  981.161        1
         9.0      187.762  981.161        1
         9.0      195.845  981.161        1
         9.0      203.848  981.161        1
         9.0      211.771  981.161        1
         9.0      219.614  981.161        1
         9.0      227.376  981.161        1
         9.0      235.059  981.161        1
         9.0      242.662  981.161        1
         9.0      250.185  981.161        1
         9.0      257.627  981.161        1
         9.0      264.990  981.161        1
         9.0      272.272  981.161        1
         9.0      279.475  981.161        1
         9.0      286.598  981.161        1
         9.0      293.640  981.161        1
         9.0      300.603  981.161        1
         9.0      307.485  981.161        1
         9.0      314.288  981.161        1
         9.0      321.010  981.161        1
         9.0      327.652  981.161        1
         9.0      334.215  981.161        1
         9.0      340.697  981.161        1
         9.0      347.099  981.161        1
         9.0      353.422  981.161        1
         9.0      359.664  981.161        1
         9.0        5.826  981.161        1
         9.0       11.908  981.161        1
         9.0       17.910  981.161        1
         9.0       23.832  981.161        1
         9.0       29.675  981.161        1
         9.0       35.437  981.161        1
         9.0       41.119  981.161        1
         9.0       46.721  981.161        1
         9.0       52.243  981.161        1
         9.0       57.685  981.161        1
         9.0       63.047  981.161        1
         9.0       68.328  981.161        1
         9.0       73.530  981.161        1
         9.0       78.652  981.161        1
         9.0       83.694  981.161        1
         9.0       88.656  981.161        1
         9.0       93.537  981.161        1
         9.0       98.339  981.161        1
         9.0      103.061  981.161        1
         9.0      107.703  981.161        1
         9.0      112.264  981.161        1
         9.0      116.746  981.161        1
         9.0      121.147  981.161        1
         9.0      125.469  981.161        1
         9.0      129.710  981.161        1
         9.0      133.872  981.161        1
         9.0      137.953  981.161        1
         9.0      141.955  981.161        1
         9.0      145.876  981.161        1
         9.0      149.718  981.161        1
         9.0      153.479  981.161        1
         9.0      157.160  981.161        1
         9.0      160.762  981.161        1
         9.0      164.283  981.161        1
         9.0      167.724  981.161        1
         9.0      171.085  981.161        1
         9.0      174.366  981.161        1
         9.0      177.568  981.161        1
         9.0      180.689  981.161        1
         9.0      183.730  981.161        1
         9.0      186.691  981.161        1
         9.0      189.572  981.161        1
         9.0      192.373  981.161        1
         9.0      195.094  981.161        1
         9.0      197.735  981.161        1
         9.0      200.296  981.161        1
         9.0      202.777  981.161        1
         9.0      205.178  981.161        1
         9.0      207.498  981.161        1
         9.0      209.739  981.161        1
         9.0      211.900  981.161        1
         9.0      213.981  981.161        1
         9.0      215.981  981.161        1
         9.0      217.902  981.161        1
         9.0      219.743  981.161        1
         9.0      221.503  981.161        1
         9.0      223.184  981.161        1
         9.0      224.785  981.161        1
         9.0      226.305  981.161        1
         9.0      227.746  981.161        1
         9.0      229.106  981.161        1
         9.0      230.387  981.161        1
         9.0      231.587  981.161        1
         9.0      232.707  981.161        1
         9.0      233.748  981.161        1
         9.0      234.708  981.161        1
         9.0      235.588  981.161        1
         9.0      236.389  981.161        1
         9.0      237.109  981.161        1
         9.0      237.749  981.161        1
         9.0      238.309  981.161        1
         9.0      238.790  981.161        1
         9.0      239.190  981.161        1
         9.0      239.510  981.161        1
         9.0      239.750  981.161        1
         9.0      239.910  981.161        1
        18.0      239.990  981.161        1
         9.0      239.910  981.161        1
         9.0      239.750  981.161        1
         9.0      239.510  981.161        1
         9.0      239.190  981.161        1
         9.0      238.790  981.161        1
         9.0      238.309  981.161        1
         9.0      237.749  981.161        1
         9.0      237.109  981.161        1
         9.0      236.389  981.161        1
         9.0      235.588  981.161        1
         9.0      234.708  981.161        1
         9.0      233.748  981.161        1
         9.0      232.707  981.161        1
         9.0      231.587  981.161        1
         9.0      230.387  981.161        1
         9.0      229.106  981.161        1
         9.0      227.746  981.161        1
         9.0      226.305  981.161        1
         9.0      224.785  981.161        1
         9.0      223.184  981.161        1
         9.0      221.503  981.161        1
         9.0      219.743  981.161        1
         9.0      217.902  981.161        1
         9.0      215.981  981.161        1
         9.0      213.981  981.161        1
         9.0      211.900  981.161        1
         9.0      209.739  981.161        1
         9.0      207.498  981.161        1
         9.0      205.178  981.161        1
         9.0      202.777  981.161        1
         9.0      200.296  981.161        1
         9.0      197.735  981.161        1
         9.0      195.094  981.161        1
         9.0      192.373  981.161        1
         9.0      189.572  981.161        1
         9.0      186.691  981.161        1
         9.0      183.730  981.161        1
         9.0      180.689  981.161        1
         9.0      177.568  981.161        1
         9.0      174.366  981.161        1
         9.0      171.085  981.161        1
         9.0      167.724  981.161        1
         9.0      164.283  981.161        1
         9.0      160.762  981.161        1
         9.0      157.160  981.161        1
         9.0      153.479  981.161        1
         9.0      149.718  981.161        1
         9.0      145.876  981.161        1
         9.0      141.955  981.161        1
         9.0      137.953  981.161        1
         9.0      133.872  981.161        1
         9.0      129.710  981.161        1
         9.0      125.469  981.161        1
         9.0      121.147  981.161        1
         9.0      116.746  981.161        1
         9.0      112.264  981.161        1
         9.0      107.703  981.161        1
         9.0      103.061  981.161        1
         9.0       98.339  981.161        1
         9.0       93.537  981.161        1
         9.0       88.656  981.161        1
         9.0       83.694  981.161        1
         9.0       78.652  981.161        1
         9.0       73.530  981.161        1
         9.0       68.328  981.161        1
         9.0       63.047  981.161        1
         9.0       57.685  981.161        1
         9.0       52.243  981.161        1
         9.0       46.721  981.161        1
         9.0       41.119  981.161        1
         9.0       35.437  981.161        1
         9.0       29.675  981.161        1
         9.0       23.832  981.161        1
         9.0       17.910  981.161        1
         9.0       11.908  981.161        1
         9.0        5.826  981.161        1
         9.0      359.664  981.161        1
         9.0      353.422  981.161        1
         9.0      347.099  981.161        1
         9.0      340.697  981.161        1
         9.0      334.215  981.161        1
         9.0      327.652  981.161        1
         9.0      321.010  981.161        1
         9.0      314.288  981.161        1
         9.0      307.485  981.161        1
         9.0      300.603  981.161        1
         9.0      293.640  981.161        1
         9.0      286.598  981.161        1
         9.0      279.475  981.161        1
         9.0      272.272  981.161        1
         9.0      264.990  981.161        1
         9.0      257.627  981.161        1
         9.0      250.185  981.161        1
         9.0      242.662  981.161        1
         9.0      235.059  981.161        1
         9.0      227.376  981.161        1
         9.0      219.614  981.161        1
         9.0      211.771  981.161        1
         9.0      203.848  981.161        1
         9.0      195.845  981.161        1
         9.0      187.762  981.161        1
         9.0      179.599  981.161        1
         9.0      171.356  981.161        1
         9.0      163.033  981.161        1
         9.0      154.630  981.161        1
         9.0      146.147  981.161        1
         9.0      137.584  981.161        1
         9.0      128.941  981.161        1
         9.0      120.218  981.161        1
         9.0      111.415  981.161        1
         9.0      102.532  981.161        1
         9.0       93.568  981.161        1
         9.0       84.525  981.160        1
         9.0       75.402  981.160        1
         9.0       66.199  981.159        1
         9.0       56.915  981.159        1
         9.0       47.552  981.158        1
         9.0       38.109  981.157        1
         9.0       28.585  981.156        1
         9.0       18.982  981.154        1
         9.0        9.298  981.152        1
         9.0      359.535  981.150        1
         9.0      349.691  981.146        1
         9.0      339.768  981.142        1
         9.0      329.764  981.137        1
         9.0      319.680  981.131        1
         9.0      309.517  981.123        1
         9.0      299.273  981.113        1
         9.0      288.949  981.101        1
         9.0      278.546  981.087        1
         9.0      268.062  981.069        1
         9.0      257.498  981.047        1
         9.0      246.854  981.020        1
         9.0      236.130  980.988        1
         9.0      225.327  980.949        1
         9.0      214.443  980.901        1
         9.0      203.479  980.845        1
         9.0      192.435  980.777        1
         9.0      181.311  980.695        1
         9.0      170.107  980.598        1
         9.0      158.823  980.483        1
         9.0      147.459  980.347        1
         9.0      136.015  980.186        1
         9.0      124.490  979.996        1
         9.0      112.886  979.773        1
         9.0      101.202  979.512        1
         9.0       89.438  979.207        1
         9.0       77.594  978.852        1
         9.0       65.669  978.440        1
         9.0       53.665  977.962        1
         9.0       41.581  977.410        1
         9.0       29.416  976.774        1
         9.0       17.172  976.044        1
         9.0        4.847  975.207        1
         9.0      352.443  974.250        1
         9.0      339.959  973.159        1
         9.0      327.394  971.919        1
         9.0      314.750  970.513        1
         9.0      302.025  968.923        1
         9.0      289.220  967.130        1
         9.0      276.336  965.112        1
         9.0      263.371  962.848        1
         9.0      250.326  960.314        1
         9.0      237.202  957.485        1
         9.0      223.997  954.335        1
         9.0      210.712  950.836        1
         9.0      197.347  946.960        1
         9.0      183.903  942.678        1
         9.0      170.378  937.957        1
         9.0      156.773  932.768        1
         9.0      143.088  927.078        1
         9.0      129.323  920.853        1
         9.0      115.478  914.063        1
         9.0      101.553  906.673        1
         9.0       87.548  898.652        1
         9.0       73.463  889.968        1
         9.0       59.298  880.589        1
         9.0       45.053  870.488        1
         9.0       30.728  859.635        1
         9.0       16.323  848.005        1
         9.0        1.837  835.574        1
         9.0      347.272  822.323        1
         9.0      332.627  808.234        1
         9.0      317.902  793.293        1
         9.0      303.096  777.490        1
         9.0      288.211  760.822        1
         9.0      273.246  743.288        1
         9.0      258.200  724.893        1
         9.0      243.075  705.648        1
         9.0      227.869  685.570        1
         9.0      212.584  664.682        1
         9.0      197.218  643.012        1
         9.0      181.773  620.598        1
         9.0      166.247  597.482        1
         9.0      150.642  573.714        1
         9.0      134.956  549.350        1
         9.0      119.190  524.454        1
         9.0      103.345  499.095        1
         9.0       87.419  473.351        1
         9.0       71.413  447.304        1
         9.0       55.327  421.043        1
         9.0       39.162  394.662        1
         9.0       22.916  368.260        1
         9.0        6.590  341.941        1
         9.0      350.184  315.813        1
         9.0      333.698  289.987        1
         9.0      317.132  264.574        1
         9.0      300.486  239.691        1
         9.0      283.760  215.452        1
         9.0      266.954  191.974        1
         9.0      250.068  169.370        1
         9.0      233.102  147.753        1
         9.0      216.056  127.234        1
         9.0      198.930  107.917        1
         9.0      181.724   89.906        1
         9.0      164.437   73.295        1
         9.0      147.071   58.175        1
         9.0      129.625   44.629        1
         9.0      112.099   32.730        1
         9.0       94.492   22.547        1
         9.0       76.806   14.134        1
         9.0       59.040    7.542        1
         9.0       41.193    2.805        1
         9.0       23.267    0.000        1
        18.0        0.000    0.000        0
         9.0      113.267    0.000        1
         9.0      131.193    2.805        1
         9.0      149.040    7.542        1
         9.0      166.806   14.134        1
         9.0      184.492   22.547        1
         9.0      202.099   32.730        1
         9.0      219.625   44.629        1
         9.0      237.071   58.175        1
         9.0      254.437   73.295        1
         9.0      271.724   89.906        1
         9.0      288.930  107.917        1
         9.0      306.056  127.234        1
         9.0      323.102  147.753        1
         9.0      340.068  169.370        1
         9.0      356.954  191.974        1
         9.0       13.760  215.452        1
         9.0       30.486  239.691        1
         9.0       47.132  264.574        1
         9.0       63.698  289.987        1
         9.0       80.184  315.813        1
         9.0       96.590  341.941        1
         9.0      112.916  368.260        1
         9.0      129.162  394.662        1
         9.0      145.327  421.043        1
         9.0      161.413  447.304        1
         9.0      177.419  473.351        1
         9.0      193.345  499.095        1
         9.0      209.190  524.454        1
         9.0      224.956  549.350        1
         9.0      240.642  573.714        1
         9.0      256.247  597.482        1
         9.0      271.773  620.598        1
         9.0      287.218  643.012        1
         9.0      302.584  664.682        1
         9.0      317.869  685.570        1
         9.0      333.075  705.648        1
         9.0      348.200  724.893        1
         9.0        3.246  743.288        1
         9.0       18.211  760.822        1
         9.0       33.096  777.490        1
         9.0       47.902  793.293        1
         9.0       62.627  808.234        1
         9.0       77.272  822.323        1
         9.0       91.837  835.574        1
         9.0      106.323  848.005        1
         9.0      120.728  859.635        1
         9.0      135.053  870.488        1
         9.0      149.298  880.589        1
         9.0      163.463  889.968        1
         9.0      177.548  898.652        1
         9.0      191.553  906.673        1
         9.0      205.478  914.063        1
         9.0      219.323  920.853        1
         9.0      233.088  927.078        1
         9.0      246.773  932.768        1
         9.0      260.378  937.957        1
         9.0      273.903  942.678        1
         9.0      287.347  946.960        1
         9.0      300.712  950.836        1
         9.0      313.997  954.335        1
         9.0      327.202  957.485        1
         9.0      340.326  960.314        1
         9.0      353.371  962.848        1
         9.0        6.336  965.112        1
         9.0       19.220  967.130        1
         9.0       32.025  968.923        1
         9.0       44.750  970.513        1
         9.0       57.394  971.919        1
         9.0       69.959  973.159        1
         9.0       82.443  974.250        1
         9.0       94.847  975.207        1
         9.0      107.172  976.044        1
         9.0      119.416  976.774        1
         9.0      131.581  977.410        1
         9.0      143.665  977.962        1
         9.0      155.669  978.440        1
         9.0      167.594  978.852        1
         9.0      179.438  979.207        1
         9.0      191.202  979.512        1
         9.0      202.886  979.773        1
         9.0      214.490  979.996        1
         9.0      226.015  980.186        1
         9.0      237.459  980.347        1
         9.0      248.823  980.483        1
         9.0      260.107  980.598        1
         9.0      271.311  980.695        1
         9.0      282.435  980.777        1
         9.0      293.479  980.845        1
         9.0      304.443  980.901        1
         9.0      315.327  980.949        1
         9.0      326.130  980.988        1
         9.0      336.854  981.020        1
         9.0      347.498  981.047        1
         9.0      358.062  981.069        1
         9.0        8.546  981.087        1
         9.0       18.949  981.101        1
         9.0       29.273  981.113        1
         9.0       39.517  981.123        1
         9.0       49.680  981.131        1
         9.0       59.764  981.137        1
         9.0       69.768  981.142        1
         9.0       79.691  981.146        1
         9.0       89.535  981.150        1
         9.0       99.298  981.152        1
         9.0      108.982  981.154        1
         9.0      118.585  981.156        1
         9.0      128.109  981.157        1
         9.0      137.552  981.158        1
         9.0      146.915  981.159        1
         9.0      156.199  981.159        1
         9.0      165.402  981.160        1
         9.0      174.525  981.160        1
         9.0      183.568  981.161        1
         9.0      192.532  981.161        1
         9.0      201.415  981.161        1
         9.0      210.218  981.161        1
         9.0      218.941  981.161        1
         9.0      227.584  981.161        1
         9.0      236.147  981.161        1
         9.0      244.630  981.161        1
         9.0      253.033  981.161        1
         9.0      261.356  981.161        1
         9.0      269.599  981.161        1
         9.0      277.762  981.161        1
         9.0      285.845  981.161        1
         9.0      293.848  981.161        1
         9.0      301.771  981.161        1
         9.0      309.614  981.161        1
         9.0      317.376  981.161        1
         9.0      325.059  981.161        1
         9.0      332.662  981.161        1
         9.0      340.185  981.161        1
         9.0      347.627  981.161        1
         9.0      354.990  981.161        1
         9.0        2.272  981.161        1
         9.0        9.475  981.161        1
         9.0       16.598  981.161        1
         9.0       23.640  981.161        1
         9.0       30.603  981.161        1
         9.0       37.485  981.161        1
         9.0       44.288  981.161        1
         9.0       51.010  981.161        1
         9.0       57.652  981.161        1
         9.0       64.215  981.161        1
         9.0       70.697  981.161        1
         9.0       77.099  981.161        1
         9.0       83.422  981.161        1
         9.0       89.664  981.161        1
         9.0       95.826  981.161        1
         9.0      101.908  981.161        1
         9.0      107.910  981.161        1
         9.0      113.832  981.161        1
         9.0      119.675  981.161        1
         9.0      125.437  981.161        1
         9.0      131.119  981.161        1
         9.0      136.721  981.161        1
         9.0      142.243  981.161        1
         9.0      147.685  981.161        1
         9.0      153.047  981.161        1
         9.0      158.328  981.161        1
         9.0      163.530  981.161        1
         9.0      168.652  981.161        1
         9.0      173.694  981.161        1
         9.0      178.656  981.161        1
         9.0      183.537  981.161        1
         9.0      188.339  981.161        1
         9.0      193.061  981.161        1
         9.0      197.703  981.161        1
         9.0      202.264  981.161        1
         9.0      206.746  981.161        1
         9.0      211.147  981.161        1
         9.0      215.469  981.161        1
         9.0      219.710  981.161        1
         9.0      223.872  981.161        1
         9.0      227.953  981.161        1
         9.0      231.955  981.161        1
         9.0      235.876  981.161        1
         9.0      239.718  981.161        1
         9.0      243.479  981.161        1
         9.0      247.160  981.161        1
         9.0      250.762  981.161        1
         9.0      254.283  981.161        1
         9.0      257.724  981.161        1
         9.0      261.085  981.161        1
         9.0      264.366  981.161        1
         9.0      267.568  981.161        1
         9.0      270.689  981.161        1
         9.0      273.730  981.161        1
         9.0      276.691  981.161        1
         9.0      279.572  981.161        1
         9.0      282.373  981.161        1
         9.0      285.094  981.161        1
         9.0      287.735  981.161        1
         9.0      290.296  981.161        1
         9.0      292.777  981.161        1
         9.0      295.178  981.161        1
         9.0      297.498  981.161        1
         9.0      299.739  981.161        1
         9.0      301.900  981.161        1
         9.0      303.981  981.161        1
         9.0      305.981  981.161        1
         9.0      307.902  981.161        1
         9.0      309.743  981.161        1
         9.0      311.503  981.161        1
         9.0      313.184  981.161        1
         9.0      314.785  981.161        1
         9.0      316.305  981.161        1
         9.0      317.746  981.161        1
         9.0      319.106  981.161        1
         9.0      320.387  981.161        1
         9.0      321.587  981.161        1
         9.0      322.707  981.161        1
         9.0      323.748  981.161        1
         9.0      324.708  981.161        1
         9.0      325.588  981.161        1
         9.0      326.389  981.161        1
         9.0      327.109  981.161        1
         9.0      327.749  981.161        1
         9.0      328.309  981.161        1
         9.0      328.790  981.161        1
         9.0      329.190  981.161        1
         9.0      329.510  981.161        1
         9.0      329.750  981.161        1
         9.0      329.910  981.161        1
        18.0      329.990  981.161        1
         9.0      329.910  981.161        1
         9.0      329.750  981.161        1
         9.0      329.510  981.161        1
         9.0      329.190  981.161        1
         9.0      328.790  981.161        1
         9.0      328.309  981.161        1
         9.0      327.749  981.161        1
         9.0      327.109  981.161        1
         9.0      326.389  981.161        1
         9.0      325.588  981.161        1
         9.0      324.708  981.161        1
         9.0      323.748  981.161        1
         9.0      322.707  981.161        1
         9.0      321.587  981.161        1
         9.0      320.387  981.161        1
         9.0      319.106  981.161        1
         9.0      317.746  981.161        1
         9.0      316.305  981.161        1
         9.0      314.785  981.161        1
         9.0      313.184  981.161        1
         9.0      311.503  981.161        1
         9.0      309.743  981.161        1
         9.0      307.902  981.161        1
         9.0      305.981  981.161        1
         9.0      303.981  981.161        1
         9.0      301.900  981.161        1
         9.0      299.739  981.161        1
         9.0      297.498  981.161        1
         9.0      295.178  981.161        1
         9.0      292.777  981.161        1
         9.0      290.296  981.161        1
         9.0      287.735  981.161        1
         9.0      285.094  981.161        1
         9.0      282.373  981.161        1
         9.0      279.572  981.161        1
         9.0      276.691  981.161        1
         9.0      273.730  981.161        1
         9.0      270.689  981.161        1
         9.0      267.568  981.161        1
         9.0      264.366  981.161        1
         9.0      261.085  981.161        1
         9.0      257.724  981.161        1
         9.0      254.283  981.161        1
         9.0      250.762  981.161        1
         9.0      247.160  981.161        1
         9.0      243.479  981.161        1
         9.0      239.718  981.161        1
         9.0      235.876  981.161        1
         9.0      231.955  981.161        1
         9.0      227.953  981.161        1
         9.0      223.872  981.161        1
         9.0      219.710  981.161        1
         9.0      215.469  981.161        1
         9.0      211.147  981.161        1
         9.0      206.746  981.161        1
         9.0      202.264  981.161        1
         9.0      197.703  981.161        1
         9.0      193.061  981.161        1
         9.0      188.339  981.161        1
         9.0      183.537  981.161        1
         9.0      178.656  981.161        1
         9.0      173.694  981.161        1
         9.0      168.652  981.161        1
         9.0      163.530  981.161        1
         9.0      158.328  981.161        1
         9.0      153.047  981.161        1
         9.0      147.685  981.161        1
         9.0      142.243  981.161        1
         9.0      136.721  981.161        1
         9.0      131.119  981.161        1
         9.0      125.437  981.161        1
         9.0      119.675  981.161        1
         9.0      113.832  981.161        1
         9.0      107.910  981.161        1
         9.0      101.908  981.161        1
         9.0       95.826  981.161        1
         9.0       89.664  981.161        1
         9.0       83.422  981.161        1
         9.0       77.099  981.161        1
         9.0       70.697  981.161        1
         9.0       64.215  981.161        1
         9.0       57.652  981.161        1
         9.0       51.010  981.161        1
         9.0       44.288  981.161        1
         9.0       37.485  981.161        1
         9.0       30.603  981.161        1
         9.0       23.640  981.161        1
         9.0       16.598  981.161        1
         9.0        9.475  981.161        1
         9.0        2.272  981.161        1
         9.0      354.990  981.161        1
         9.0      347.627  981.161        1
         9.0      340.185  981.161        1
         9.0      332.662  981.161        1
         9.0      325.059  981.161        1
         9.0      317.376  981.161        1
         9.0      309.614  981.161        1
         9.0      301.771  981.161        1
         9.0      293.848  981.161        1
         9.0      285.845  981.161        1
         9.0      277.762  981.161        1
         9.0      269.599  981.161        1
         9.0      261.356  981.161        1
         9.0      253.033  981.161        1
         9.0      244.630  981.161        1
         9.0      236.147  981.161        1
         9.0      227.584  981.161        1
         9.0      218.941  981.161        1
         9.0      210.218  981.161        1
         9.0      201.415  981.161        1
         9.0      192.532  981.161        1
         9.0      183.568  981.161        1
         9.0      174.525  981.160        1
         9.0      165.402  981.160        1
         9.0      156.199  981.159        1
         9.0      146.915  981.159        1
         9.0      137.552  981.158        1
         9.0      128.109  981.157        1
         9.0      118.585  981.156        1
         9.0      108.982  981.154        1
         9.0       99.298  981.152        1
         9.0       89.535  981.150        1
         9.0       79.691  981.146        1
         9.0       69.768  981.142        1
         9.0       59.764  981.137        1
         9.0       49.680  981.131        1
         9.0       39.517  981.123        1
         9.0       29.273  981.113        1
         9.0       18.949  981.101        1
         9.0        8.546  981.087        1
         9.0      358.062  981.069        1
         9.0      347.498  981.047        1
         9.0      336.854  981.020        1
         9.0      326.130  980.988        1
         9.0      315.327  980.949        1
         9.0      304.443  980.901        1
         9.0      293.479  980.845        1
         9.0      282.435  980.777        1
         9.0      271.311  980.695        1
         9.0      260.107  980.598        1
         9.0      248.823  980.483        1
         9.0      237.459  980.347        1
         9.0      226.015  980.186        1
         9.0      214.490  979.996        1
         9.0      202.886  979.773        1
         9.0      191.202  979.512        1
         9.0      179.438  979.207        1
         9.0      167.594  978.852        1
         9.0      155.669  978.440        1
         9.0      143.665  977.962        1
         9.0      131.581  977.410        1
         9.0      119.416  976.774        1
         9.0      107.172  976.044        1
         9.0       94.847  975.207        1
         9.0       82.443  974.250        1
         9.0       69.959  973.159        1
         9.0       57.394  971.919        1
         9.0       44.750  970.513        1
         9.0       32.025  968.923        1
         9.0       19.220  967.130        1
         9.0        6.336  965.112        1
         9.0      353.371  962.848        1
         9.0      340.326  960.314        1
         9.0      327.202  957.485        1
         9.0      313.997  954.335        1
         9.0      300.712  950.836        1
         9.0      287.347  946.960        1
         9.0      273.903  942.678        1
         9.0      260.378  937.957        1
         9.0      246.773  932.768        1
         9.0      233.088  927.078        1
         9.0      219.323  920.853        1
         9.0      205.478  914.063        1
         9.0      191.553  906.673        1
         9.0      177.548  898.652        1
         9.0      163.463  889.968        1
         9.0      149.298  880.589        1
         9.0      135.053  870.488        1
         9.0      120.728  859.635        1
         9.0      106.323  848.005        1
         9.0       91.837  835.574        1
         9.0       77.272  822.323        1
         9.0       62.627  808.234        1
         9.0       47.902  793.293        1
         9.0       33.096  777.490        1
         9.0       18.211  760.822        1
         9.0        3.246  743.288        1
         9.0      348.200  724.893        1
         9.0      333.075  705.648        1
         9.0      317.869  685.570        1
         9.0      302.584  664.682        1
         9.0      287.218  643.012        1
         9.0      271.773  620.598        1
         9.0      256.247  597.482        1
         9.0      240.642  573.714        1
         9.0      224.956  549.350        1
         9.0      209.190  524.454        1
         9.0      193.345  499.095        1
         9.0      177.419  473.351        1
         9.0      161.413  447.304        1
         9.0      145.327  421.043        1
         9.0      129.162  394.662        1
         9.0      112.916  368.260        1
         9.0       96.590  341.941        1
         9.0       80.184  315.813        1
         9.0       63.698  289.987        1
         9.0       47.132  264.574        1
         9.0       30.486  239.691        1
         9.0       13.760  215.452        1
         9.0      356.954  191.974        1
         9.0      340.068  169.370        1
         9.0      323.102  147.753        1
         9.0      306.056  127.234        1
         9.0      288.930  107.917        1
         9.0      271.724   89.906        1
         9.0      254.437   73.295        1
         9.0      237.071   58.175        1
         9.0      219.625   44.629        1
         9.0      202.099   32.730        1
         9.0      184.492   22.547        1
         9.0      166.806   14.134        1
         9.0      149.040    7.542        1
         9.0      131.193    2.805        1
         9.0      113.267    0.000        1
        18.0        0.000    0.000        0
         9.0      323.267    0.000        1
         9.0      341.193    2.805        1
         9.0      359.040    7.542        1
         9.0       16.806   14.134        1
         9.0       34.492   22.547        1
         9.0       52.099   32.730        1
         9.0       69.625   44.629        1
         9.0       87.071   58.175        1
         9.0      104.437   73.295        1
         9.0      121.724   89.906        1
         9.0      138.930  107.917        1
         9.0      156.056  127.234        1
         9.0      173.102  147.753        1
         9.0      190.068  169.370        1
         9.0      206.954  191.974        1
         9.0      223.760  215.452        1
         9.0      240.486  239.691        1
         9.0      257.132  264.574        1
         9.0      273.698  289.987        1
         9.0      290.184  315.813        1
         9.0      306.590  341.941        1
         9.0      322.916  368.260        1
         9.0      339.162  394.662        1
         9.0      355.327  421.043        1
         9.0       11.413  447.304        1
         9.0       27.419  473.351        1
         9.0       43.345  499.095        1
         9.0       59.190  524.454        1
         9.0       74.956  549.350        1
         9.0       90.642  573.714        1
         9.0      106.247  597.482        1
         9.0      121.773  620.598        1
         9.0      137.218  643.012        1
         9.0      152.584  664.682        1
         9.0      167.869  685.570        1
         9.0      183.075  705.648        1
         9.0      198.200  724.893        1
         9.0      213.246  743.288        1
         9.0      228.211  760.822        1
         9.0      243.096  777.490        1
         9.0      257.902  793.293        1
         9.0      272.627  808.234        1
         9.0      287.272  822.323        1
         9.0      301.837  835.574        1
         9.0      316.323  848.005        1
         9.0      330.728  859.635        1
         9.0      345.053  870.488        1
         9.0      359.298  880.589        1
         9.0       13.463  889.968        1
         9.0       27.548  898.652        1
         9.0       41.553  906.673        1
         9.0       55.478  914.063        1
         9.0       69.323  920.853        1
         9.0       83.088  927.078        1
         9.0       96.773  932.768        1
         9.0      110.378  937.957        1
         9.0      123.903  942.678        1
         9.0      137.347  946.960        1
         9.0      150.712  950.836        1
         9.0      163.997  954.335        1
         9.0      177.202  957.485        1
         9.0      190.326  960.314        1
         9.0      203.371  962.848        1
         9.0      216.336  965.112        1
         9.0      229.220  967.130        1
         9.0      242.025  968.923        1
         9.0      254.750  970.513        1
         9.0      267.394  971.919        1
         9.0      279.959  973.159        1
         9.0      292.443  974.250        1
         9.0      304.847  975.207        1
         9.0      317.172  976.044        1
         9.0      329.416  976.774        1
         9.0      341.581  977.410        1
         9.0      353.665  977.962        1
         9.0        5.669  978.440        1
         9.0       17.594  978.852        1
         9.0       29.438  979.207        1
         9.0       41.202  979.512        1
         9.0       52.886  979.773        1
         9.0       64.490  979.996        1
         9.0       76.015  980.186        1
         9.0       87.459  980.347        1
         9.0       98.823  980.483        1
         9.0      110.107  980.598        1
         9.0      121.311  980.695        1
         9.0      132.435  980.777        1
         9.0      143.479  980.845        1
         9.0      154.443  980.901        1
         9.0      165.327  980.949        1
         9.0      176.130  980.988        1
         9.0      186.854  981.020        1
         9.0      197.498  981.047        1
         9.0      208.062  981.069        1
         9.0      218.546  981.087        1
         9.0      228.949  981.101        1
         9.0      239.273  981.113        1
         9.0      249.517  981.123        1
         9.0      259.680  981.131        1
         9.0      269.764  981.137        1
         9.0      279.768  981.142        1
         9.0      289.691  981.146        1
         9.0      299.535  981.150        1
         9.0      309.298  981.152        1
         9.0      318.982  981.154        1
         9.0      328.585  981.156        1
         9.0      338.109  981.157        1
         9.0      347.552  981.158        1
         9.0      356.915  981.159        1
         9.0        6.199  981.159        1
         9.0       15.402  981.160        1
         9.0       24.525  981.160        1
         9.0       33.568  981.161        1
         9.0       42.532  981.161        1
         9.0       51.415  981.161        1
         9.0       60.218  981.161        1
         9.0       68.941  981.161        1
         9.0       77.584  981.161        1
         9.0       86.147  981.161        1
         9.0       94.630  981.161        1
         9.0      103.033  981.161        1
         9.0      111.356  981.161        1
         9.0      119.599  981.161        1
         9.0      127.762  981.161        1
         9.0      135.845  981.161        1
         9.0      143.848  981.161        1
         9.0      151.771  981.161        1
         9.0      159.614  981.161        1
         9.0      167.376  981.161        1
         9.0      175.059  981.161        1
         9.0      182.662  981.161        1
         9.0      190.185  981.161        1
         9.0      197.627  981.161        1
         9.0      204.990  981.161        1
         9.0      212.272  981.161        1
         9.0      219.475  981.161        1
         9.0      226.598  981.161        1
         9.0      233.640  981.161        1
         9.0      240.603  981.161        1
         9.0      247.485  981.161        1
         9.0      254.288  981.161        1
         9.0      261.010  981.161        1
         9.0      267.652  981.161        1
         9.0      274.215  981.161        1
         9.0      280.697  981.161        1
         9.0      287.099  981.161        1
         9.0      293.422  981.161        1
         9.0      299.664  981.161        1
         9.0      305.826  981.161        1
         9.0      311.908  981.161        1
         9.0      317.910  981.161        1
         9.0      323.832  981.161        1
         9.0      329.675  981.161        1
         9.0      335.437  981.161        1
         9.0      341.119  981.161        1
         9.0      346.721  981.161        1
         9.0      352.243  981.161        1
         9.0      357.685  981.161        1
         9.0        3.047  981.161        1
         9.0        8.328  981.161        1
         9.0       13.530  981.161        1
         9.0       18.652  981.161        1
         9.0       23.694  981.161        1
         9.0       28.656  981.161        1
         9.0       33.537  981.161        1
         9.0       38.339  981.161        1
         9.0       43.061  981.161        1
         9.0       47.703  981.161        1
         9.0       52.264  981.161        1
         9.0       56.746  981.161        1
         9.0       61.147  981.161        1
         9.0       65.469  981.161        1
         9.0       69.710  981.161        1
         9.0       73.872  981.161        1
         9.0       77.953  981.161        1
         9.0       81.955  981.161        1
         9.0       85.876  981.161        1
         9.0       89.718  981.161        1
         9.0       93.479  981.161        1
         9.0       97.160  981.161        1
         9.0      100.762  981.161        1
         9.0      104.283  981.161        1
         9.0      107.724  981.161        1
         9.0      111.085  981.161        1
         9.0      114.366  981.161        1
         9.0      117.568  981.161        1
         9.0      120.689  981.161        1
         9.0      123.730  981.161        1
         9.0      126.691  981.161        1
         9.0      129.572  981.161        1
         9.0      132.373  981.161        1
         9.0      135.094  981.161        1
         9.0      137.735  981.161        1
         9.0      140.296  981.161        1
         9.0      142.777  981.161        1
         9.0      145.178  981.161        1
         9.0      147.498  981.161        1
         9.0      149.739  981.161        1
         9.0      151.900  981.161        1
         9.0      153.981  981.161        1
         9.0      155.981  981.161        1
         9.0      157.902  981.161        1
         9.0      159.743  981.161        1
         9.0      161.503  981.161        1
         9.0      163.184  981.161        1
         9.0      164.785  981.161        1
         9.0      166.305  981.161        1
         9.0      167.746  981.161        1
         9.0      169.106  981.161        1
         9.0      170.387  981.161        1
         9.0      171.587  981.161        1
         9.0      172.707  981.161        1
         9.0      173.748  981.161        1
         9.0      174.708  981.161        1
         9.0      175.588  981.161        1
         9.0      176.389  981.161        1
         9.0      177.109  981.161        1
         9.0      177.749  981.161        1
         9.0      178.309  981.161        1
         9.0      178.790  981.161        1
         9.0      179.190  981.161        1
         9.0      179.510  981.161        1
         9.0      179.750  981.161        1
         9.0      179.910  981.161        1
        18.0      179.990  981.161        1
         9.0      179.910  981.161        1
         9.0      179.750  981.161        1
         9.0      179.510  981.161        1
         9.0      179.190  981.161        1
         9.0      178.790  981.161        1
         9.0      178.309  981.161        1
         9.0      177.749  981.161        1
         9.0      177.109  981.161        1
         9.0      176.389  981.161        1
         9.0      175.588  981.161        1
         9.0      174.708  981.161        1
         9.0      173.748  981.161        1
         9.0      172.707  981.161        1
         9.0      171.587  981.161        1
         9.0      170.387  981.161        1
         9.0      169.106  981.161        1
         9.0      167.746  981.161        1
         9.0      166.305  981.161        1
         9.0      164.785  981.161        1
         9.0      163.184  981.161        1
         9.0      161.503  981.161        1
         9.0      159.743  981.161        1
         9.0      157.902  981.161        1
         9.0      155.981  981.161        1
         9.0      153.981  981.161        1
         9.0      151.900  981.161        1
         9.0      149.739  981.161        1
         9.0      147.498  981.161        1
         9.0      145.178  981.161        1
         9.0      142.777  981.161        1
         9.0      140.296  981.161        1
         9.0      137.735  981.161        1
         9.0      135.094  981.161        1
         9.0      132.373  981.161        1
         9.0      129.572  981.161        1
         9.0      126.691  981.161        1
         9.0      123.730  981.161        1
         9.0      120.689  981.161        1
         9.0      117.568  981.161        1
         9.0      114.366  981.161        1
         9.0      111.085  981.161        1
         9.0      107.724  981.161        1
         9.0      104.283  981.161        1
         9.0      100.762  981.161        1
         9.0       97.160  981.161        1
         9.0       93.479  981.161        1
         9.0       89.718  981.161        1
         9.0       85.876  981.161        1
         9.0       81.955  981.161        1
         9.0       77.953  981.161        1
         9.0       73.872  981.161        1
         9.0       69.710  981.161        1
         9.0       65.469  981.161        1
         9.0       61.147  981.161        1
         9.0       56.746  981.161        1
         9.0       52.264  981.161        1
         9.0       47.703  981.161        1
         9.0       43.061  981.161        1
         9.0       38.339  981.161        1
         9.0       33.537  981.161        1
         9.0       28.656  981.161        1
         9.0       23.694  981.161        1
         9.0       18.652  981.161        1
         9.0       13.530  981.161        1
         9.0        8.328  981.161        1
         9.0        3.047  981.161        1
         9.0      357.685  981.161        1
         9.0      352.243  981.161        1
         9.0      346.721  981.161        1
         9.0      341.119  981.161        1
         9.0      335.437  981.161        1
         9.0      329.675  981.161        1
         9.0      323.832  981.161        1
         9.0      317.910  981.161        1
         9.0      311.908  981.161        1
         9.0      305.826  981.161        1
         9.0      299.664  981.161        1
         9.0      293.422  981.161        1
         9.0      287.099  981.161        1
         9.0      280.697  981.161        1
         9.0      274.215  981.161        1
         9.0      267.652  981.161        1
         9.0      261.010  981.161        1
         9.0      254.288  981.161        1
         9.0      247.485  981.161        1
         9.0      240.603  981.161        1
         9.0      233.640  981.161        1
         9.0      226.598  981.161        1
         9.0      219.475  981.161        1
         9.0      212.272  981.161        1
         9.0      204.990  981.161        1
         9.0      197.627  981.161        1
         9.0      190.185  981.161        1
         9.0      182.662  981.161        1
         9.0      175.059  981.161        1
         9.0      167.376  981.161        1
         9.0      159.614  981.161        1
         9.0      151.771  981.161        1
         9.0      143.848  981.161        1
         9.0      135.845  981.161        1
         9.0      127.762  981.161        1
         9.0      119.599  981.161        1
         9.0      111.356  981.161        1
         9.0      103.033  981.161        1
         9.0       94.630  981.161        1
         9.0       86.147  981.161        1
         9.0       77.584  981.161        1
         9.0       68.941  981.161        1
         9.0       60.218  981.161        1
         9.0       51.415  981.161        1
         9.0       42.532  981.161        1
         9.0       33.568  981.161        1
         9.0       24.525  981.160        1
         9.0       15.402  981.160        1
         9.0        6.199  981.159        1
         9.0      356.915  981.159        1
         9.0      347.552  981.158        1
         9.0      338.109  981.157        1
         9.0      328.585  981.156        1
         9.0      318.982  981.154        1
         9.0      309.298  981.152        1
         9.0      299.535  981.150        1
         9.0      289.691  981.146        1
         9.0      279.768  981.142        1
         9.0      269.764  981.137        1
         9.0      259.680  981.131        1
         9.0      249.517  981.123        1
         9.0      239.273  981.113        1
         9.0      228.949  981.101        1
         9.0      218.546  981.087        1
         9.0      208.062  981.069        1
         9.0      197.498  981.047        1
         9.0      186.854  981.020        1
         9.0      176.130  980.988        1
         9.0      165.327  980.949        1
         9.0      154.443  980.901        1
         9.0      143.479  980.845        1
         9.0      132.435  980.777        1
         9.0      121.311  980.695        1
         9.0      110.107  980.598        1
         9.0       98.823  980.483        1
         9.0       87.459  980.347        1
         9.0       76.015  980.186        1
         9.0       64.490  979.996        1
         9.0       52.886  979.773        1
         9.0       41.202  979.512        1
         9.0       29.438  979.207        1
         9.0       17.594  978.852        1
         9.0        5.669  978.440        1
         9.0      353.665  977.962        1
         9.0      341.581  977.410        1
         9.0      329.416  976.774        1
         9.0      317.172  976.044        1
         9.0      304.847  975.207        1
         9.0      292.443  974.250        1
         9.0      279.959  973.159        1
         9.0      267.394  971.919        1
         9.0      254.750  970.513        1
         9.0      242.025  968.923        1
         9.0      229.220  967.130        1
         9.0      216.336  965.112        1
         9.0      203.371  962.848        1
         9.0      190.326  960.314        1
         9.0      177.202  957.485        1
         9.0      163.997  954.335        1
         9.0      150.712  950.836        1
         9.0      137.347  946.960        1
         9.0      123.903  942.678        1
         9.0      110.378  937.957        1
         9.0       96.773  932.768        1
         9.0       83.088  927.078        1
         9.0       69.323  920.853        1
         9.0       55.478  914.063        1
         9.0       41.553  906.673        1
         9.0       27.548  898.652        1
         9.0       13.463  889.968        1
         9.0      359.298  880.589        1
         9.0      345.053  870.488        1
         9.0      330.728  859.635        1
         9.0      316.323  848.005        1
         9.0      301.837  835.574        1
         9.0      287.272  822.323        1
         9.0      272.627  808.234        1
         9.0      257.902  793.293        1
         9.0      243.096  777.490        1
         9.0      228.211  760.822        1
         9.0      213.246  743.288        1
         9.0      198.200  724.893        1
         9.0      183.075  705.648        1
         9.0      167.869  685.570        1
         9.0      152.584  664.682        1
         9.0      137.218  643.012        1
         9.0      121.773  620.598        1
         9.0      106.247  597.482        1
         9.0       90.642  573.714        1
         9.0       74.956  549.350        1
         9.0       59.190  524.454        1
         9.0       43.345  499.095        1
         9.0       27.419  473.351        1
         9.0       11.413  447.304        1
         9.0      355.327  421.043        1
         9.0      339.162  394.662        1
         9.0      322.916  368.260        1
         9.0      306.590  341.941        1
         9.0      290.184  315.813        1
         9.0      273.698  289.987        1
         9.0      257.132  264.574        1
         9.0      240.486  239.691        1
         9.0      223.760  215.452        1
         9.0      206.954  191.974        1
         9.0      190.068  169.370        1
         9.0      173.102  147.753        1
         9.0      156.056  127.234        1
         9.0      138.930  107.917        1
         9.0      121.724   89.906        1
         9.0      104.437   73.295        1
         9.0       87.071   58.175        1
         9.0       69.625   44.629        1
         9.0       52.099   32.730        1
         9.0       34.492   22.547        1
         9.0       16.806   14.134        1
         9.0      359.040    7.542        1
         9.0      341.193    2.805        1
         9.0      323.267    0.000        1
        18.0        0.000    0.000        0
         9.0      323.267    0.000        1
         9.0      341.193    2.805        1
         9.0      359.040    7.542        1
         9.0       16.806   14.134        1
         9.0       34.492   22.547        1
         9.0       52.099   32.730        1
         9.0       69.625   44.629        1
         9.0       87.071   58.175        1
         9.0      104.437   73.295        1
         9.0      121.724   89.906        1
         9.0      138.930  107.917        1
         9.0      156.056  127.234        1
         9.0      173.102  147.753        1
         9.0      190.068  169.370        1
         9.0      206.954  191.974        1
         9.0      223.760  215.452        1
         9.0      240.486  239.691        1
         9.0      257.132  264.574        1
         9.0      273.698  289.987        1
         9.0      290.184  315.813        1
         9.0      306.590  341.941        1
         9.0      322.916  368.260        1
         9.0      339.162  394.662        1
         9.0      355.327  421.043        1
         9.0       11.413  447.304        1
         9.0       27.419  473.351        1
         9.0       43.345  499.095        1
         9.0       59.190  524.454        1
         9.0       74.956  549.350        1
         9.0       90.642  573.714        1
         9.0      106.247  597.482        1
         9.0      121.773  620.598        1
         9.0      137.218  643.012        1
         9.0      152.584  664.682        1
         9.0      167.869  685.570        1
         9.0      183.075  705.648        1
         9.0      198.200  724.893        1
         9.0      213.246  743.288        1
         9.0      228.211  760.822        1
         9.0      243.096  777.490        1
         9.0      257.902  793.293        1
         9.0      272.627  808.234        1
         9.0      287.272  822.323        1
         9.0      301.837  835.574        1
         9.0      316.323  848.005        1
         9.0      330.728  859.635        1
         9.0      345.053  870.488        1
         9.0      359.298  880.589        1
         9.0       13.463  889.968        1
         9.0       27.548  898.652        1
         9.0       41.553  906.673        1
         9.0       55.478  914.063        1
         9.0       69.323  920.853        1
         9.0       83.088  927.078        1
         9.0       96.773  932.768        1
         9.0      110.378  937.957        1
         9.0      123.903  942.678        1
         9.0      137.347  946.960        1
         9.0      150.712  950.836        1
         9.0      163.997  954.335        1
         9.0      177.202  957.485        1
         9.0      190.326  960.314        1
         9.0      203.371  962.848        1
         9.0      216.336  965.112        1
         9.0      229.220  967.130        1
         9.0      242.025  968.923        1
         9.0      254.750  970.513        1
         9.0      267.394  971.919        1
         9.0      279.959  973.159        1
         9.0      292.443  974.250        1
         9.0      304.847  975.207        1
         9.0      317.172  976.044        1
         9.0      329.416  976.774        1
         9.0      341.581  977.410        1
         9.0      353.665  977.962        1
         9.0        5.669  978.440        1
         9.0       17.594  978.852        1
         9.0       29.438  979.207        1
         9.0       41.202  979.512        1
         9.0       52.886  979.773        1
         9.0       64.490  979.996        1
         9.0       76.015  980.186        1
         9.0       87.459  980.347        1
         9.0       98.823  980.483        1
         9.0      110.107  980.598        1
         9.0      121.311  980.695        1
         9.0      132.435  980.777        1
         9.0      143.479  980.845        1
         9.0      154.443  980.901        1
         9.0      165.327  980.949        1
         9.0      176.130  980.988        1
         9.0      186.854  981.020        1
         9.0      197.498  981.047        1
         9.0      208.062  981.069        1
         9.0      218.546  981.087        1
         9.0      228.949  981.101        1
         9.0      239.273  981.113        1
         9.0      249.517  981.123        1
         9.0      259.680  981.131        1
         9.0      269.764  981.137        1
         9.0      279.768  981.142        1
         9.0      289.691  981.146        1
         9.0      299.535  981.150        1
         9.0      309.298  981.152        1
         9.0      318.982  981.154        1
         9.0      328.585  981.156        1
         9.0      338.109  981.157        1
         9.0      347.552  981.158        1
         9.0      356.915  981.159        1
         9.0        6.199  981.159        1
         9.0       15.402  981.160        1
         9.0       24.525  981.160        1
         9.0       33.568  981.161        1
         9.0       42.532  981.161        1
         9.0       51.415  981.161        1
         9.0       60.218  981.161        1
         9.0       68.941  981.161        1
         9.0       77.584  981.161        1
         9.0       86.147  981.161        1
         9.0       94.630  981.161        1
         9.0      103.033  981.161        1
         9.0      111.356  981.161        1
         9.0      119.599  981.161        1
         9.0      127.762  981.161        1
         9.0      135.845  981.161        1
         9.0      143.848  981.161        1
         9.0      151.771  981.161        1
         9.0      159.614  981.161        1
         9.0      167.376  981.161        1
         9.0      175.059  981.161        1
         9.0      182.662  981.161        1
         9.0      190.185  981.161        1
         9.0      197.627  981.161        1
         9.0      204.990  981.161        1
         9.0      212.272  981.161        1
         9.0      219.475  981.161        1
         9.0      226.598  981.161        1
         9.0      233.640  981.161        1
         9.0      240.603  981.161        1
         9.0      247.485  981.161        1
         9.0      254.288  981.161        1
         9.0      261.010  981.161        1
         9.0      267.652  981.161        1
         9.0      274.215  981.161        1
         9.0      280.697  981.161        1
         9.0      287.099  981.161        1
         9.0      293.422  981.161        1
         9.0      299.664  981.161        1
         9.0      305.826  981.161        1
         9.0      311.908  981.161        1
         9.0      317.910  981.161        1
         9.0      323.832  981.161        1
         9.0      329.675  981.161        1
         9.0      335.437  981.161        1
         9.0      341.119  981.161        1
         9.0      346.721  981.161        1
         9.0      352.243  981.161        1
         9.0      357.685  981.161        1
         9.0        3.047  981.161        1
         9.0        8.328  981.161        1
         9.0       13.530  981.161        1
         9.0       18.652  981.161        1
         9.0       23.694  981.161        1
         9.0       28.656  981.161        1
         9.0       33.537  981.161        1
         9.0       38.339  981.161        1
         9.0       43.061  981.161        1
         9.0       47.703  981.161        1
         9.0       52.264  981.161        1
         9.0       56.746  981.161        1
         9.0       61.147  981.161        1
         9.0       65.469  981.161        1
         9.0       69.710  981.161        1
         9.0       73.872  981.161        1
         9.0       77.953  981.161        1
         9.0       81.955  981.161        1
         9.0       85.876  981.161        1
         9.0       89.718  981.161        1
         9.0       93.479  981.161        1
         9.0       97.160  981.161        1
         9.0      100.762  981.161        1
         9.0      104.283  981.161        1
         9.0      107.724  981.161        1
         9.0      111.085  981.161        1
         9.0      114.366  981.161        1
         9.0      117.568  981.161        1
         9.0      120.689  981.161        1
         9.0      123.730  981.161        1
         9.0      126.691  981.161        1
         9.0      129.572  981.161        1
         9.0      132.373  981.161        1
         9.0      135.094  981.161        1
         9.0      137.735  981.161        1
         9.0      140.296  981.161        1
         9.0      142.777  981.161        1
         9.0      145.178  981.161        1
         9.0      147.498  981.161        1
         9.0      149.739  981.161        1
         9.0      151.900  981.161        1
         9.0      153.981  981.161        1
         9.0      155.981  981.161        1
         9.0      157.902  981.161        1
         9.0      159.743  981.161        1
         9.0      161.503  981.161        1
         9.0      163.184  981.161        1
         9.0      164.785  981.161        1
         9.0      166.305  981.161        1
         9.0      167.746  981.161        1
         9.0      169.106  981.161        1
         9.0      170.387  981.161        1
         9.0      171.587  981.161        1
         9.0      172.707  981.161        1
         9.0      173.748  981.161        1
         9.0      174.708  981.161        1
         9.0      175.588  981.161        1
         9.0      176.389  981.161        1
         9.0      177.109  981.161        1
         9.0      177.749  981.161        1
         9.0      178.309  981.161        1
         9.0      178.790  981.161        1
         9.0      179.190  981.161        1
         9.0      179.510  981.161        1
         9.0      179.750  981.161        1
         9.0      179.910  981.161        1
        18.0      179.990  981.161        1
         9.0      179.910  981.161        1
         9.0      179.750  981.161        1
         9.0      179.510  981.161        1
         9.0      179.190  981.161        1
         9.0      178.790  981.161        1
         9.0      178.309  981.161        1
         9.0      177.749  981.161        1
         9.0      177.109  981.161        1
         9.0      176.389  981.161        1
         9.0      175.588  981.161        1
         9.0      174.708  981.161        1
         9.0      173.748  981.161        1
         9.0      172.707  981.161        1
         9.0      171.587  981.161        1
         9.0      170.387  981.161        1
         9.0      169.106  981.161        1
         9.0      167.746  981.161        1
         9.0      166.305  981.161        1
         9.0      164.785  981.161        1
         9.0      163.184  981.161        1
         9.0      161.503  981.161        1
         9.0      159.743  981.161        1
         9.0      157.902  981.161        1
         9.0      155.981  981.161        1
         9.0      153.981  981.161        1
         9.0      151.900  981.161        1
         9.0      149.739  981.161        1
         9.0      147.498  981.161        1
         9.0      145.178  981.161        1
         9.0      142.777  981.161        1
         9.0      140.296  981.161        1
         9.0      137.735  981.161        1
         9.0      135.094  981.161        1
         9.0      132.373  981.161        1
         9.0      129.572  981.161        1
         9.0      126.691  981.161        1
         9.0      123.730  981.161        1
         9.0      120.689  981.161        1
         9.0      117.568  981.161        1
         9.0      114.366  981.161        1
         9.0      111.085  981.161        1
         9.0      107.724  981.161        1
         9.0      104.283  981.161        1
         9.0      100.762  981.161        1
         9.0       97.160  981.161        1
         9.0       93.479  981.161        1
         9.0       89.718  981.161        1
         9.0       85.876  981.161        1
         9.0       81.955  981.161        1
         9.0       77.953  981.161        1
         9.0       73.872  981.161        1
         9.0       69.710  981.161        1
         9.0       65.469  981.161        1
         9.0       61.147  981.161        1
         9.0       56.746  981.161        1
         9.0       52.264  981.161        1
         9.0       47.703  981.161        1
         9.0       43.061  981.161        1
         9.0       38.339  981.161        1
         9.0       33.537  981.161        1
         9.0       28.656  981.161        1
         9.0       23.694  981.161        1
         9.0       18.652  981.161        1
         9.0       13.530  981.161        1
         9.0        8.328  981.161        1
         9.0        3.047  981.161        1
         9.0      357.685  981.161        1
         9.0      352.243  981.161        1
         9.0      346.721  981.161        1
         9.0      341.119  981.161        1
         9.0      335.437  981.161        1
         9.0      329.675  981.161        1
         9.0      323.832  981.161        1
         9.0      317.910  981.161        1
         9.0      311.908  981.161        1
         9.0      305.826  981.161        1
         9.0      299.664  981.161        1
         9.0      293.422  981.161        1
         9.0      287.099  981.161        1
         9.0      280.697  981.161        1
         9.0      274.215  981.161        1
         9.0      267.652  981.161        1
         9.0      261.010  981.161        1
         9.0      254.288  981.161        1
         9.0      247.485  981.161        1
         9.0      240.603  981.161        1
         9.0      233.640  981.161        1
         9.0      226.598  981.161        1
         9.0      219.475  981.161        1
         9.0      212.272  981.161        1
         9.0      204.990  981.161        1
         9.0      197.627  981.161        1
         9.0      190.185  981.161        1
         9.0      182.662  981.161        1
         9.0      175.059  981.161        1
         9.0      167.376  981.161        1
         9.0      159.614  981.161        1
         9.0      151.771  981.161        1
         9.0      143.848  981.161        1
         9.0      135.845  981.161        1
         9.0      127.762  981.161        1
         9.0      119.599  981.161        1
         9.0      111.356  981.161        1
         9.0      103.033  981.161        1
         9.0       94.630  981.161        1
         9.0       86.147  981.161        1
         9.0       77.584  981.161        1
         9.0       68.941  981.161        1
         9.0       60.218  981.161        1
         9.0       51.415  981.161        1
         9.0       42.532  981.161        1
         9.0       33.568  981.161        1
         9.0       24.525  981.160        1
         9.0       15.402  981.160        1
         9.0        6.199  981.159        1
         9.0      356.915  981.159        1
         9.0      347.552  981.158        1
         9.0      338.109  981.157        1
         9.0      328.585  981.156        1
         9.0      318.982  981.154        1
         9.0      309.298  981.152        1
         9.0      299.535  981.150        1
         9.0      289.691  981.146        1
         9.0      279.768  981.142        1
         9.0      269.764  981.137        1
         9.0      259.680  981.131        1
         9.0      249.517  981.123        1
         9.0      239.273  981.113        1
         9.0      228.949  981.101        1
         9.0      218.546  981.087        1
         9.0      208.062  981.069        1
         9.0      197.498  981.047        1
         9.0      186.854  981.020        1
         9.0      176.130  980.988        1
         9.0      165.327  980.949        1
         9.0      154.443  980.901        1
         9.0      143.479  980.845        1
         9.0      132.435  980.777        1
         9.0      121.311  980.695        1
         9.0      110.107  980.598        1
         9.0       98.823  980.483        1
         9.0       87.459  980.347        1
         9.0       76.015  980.186        1
         9.0       64.490  979.996        1
         9.0       52.886  979.773        1
         9.0       41.202  979.512        1
         9.0       29.438  979.207        1
         9.0       17.594  978.852        1
         9.0        5.669  978.440        1
         9.0      353.665  977.962        1
         9.0      341.581  977.410        1
         9.0      329.416  976.774        1
         9.0      317.172  976.044        1
         9.0      304.847  975.207        1
         9.0      292.443  974.250        1
         9.0      279.959  973.159        1
         9.0      267.394  971.919        1
         9.0      254.750  970.513        1
         9.0      242.025  968.923        1
         9.0      229.220  967.130        1
         9.0      216.336  965.112        1
         9.0      203.371  962.848        1
         9.0      190.326  960.314        1
         9.0      177.202  957.485        1
         9.0      163.997  954.335        1
         9.0      150.712  950.836        1
         9.0      137.347  946.960        1
         9.0      123.903  942.678        1
         9.0      110.378  937.957        1
         9.0       96.773  932.768        1
         9.0       83.088  927.078        1
         9.0       69.323  920.853        1
         9.0       55.478  914.063        1
         9.0       41.553  906.673        1
         9.0       27.548  898.652        1
         9.0       13.463  889.968        1
         9.0      359.298  880.589        1
         9.0      345.053  870.488        1
         9.0      330.728  859.635        1
         9.0      316.323  848.005        1
         9.0      301.837  835.574        1
         9.0      287.272  822.323        1
         9.0      272.627  808.234        1
         9.0      257.902  793.293        1
         9.0      243.096  777.490        1
         9.0      228.211  760.822        1
         9.0      213.246  743.288        1
         9.0      198.200  724.893        1
         9.0      183.075  705.648        1
         9.0      167.869  685.570        1
         9.0      152.584  664.682        1
         9.0      137.218  643.012        1
         9.0      121.773  620.598        1
         9.0      106.247  597.482        1
         9.0       90.642  573.714        1
         9.0       74.956  549.350        1
         9.0       59.190  524.454        1
         9.0       43.345  499.095        1
         9.0       27.419  473.351        1
         9.0       11.413  447.304        1
         9.0      355.327  421.043        1
         9.0      339.162  394.662        1
         9.0      322.916  368.260        1
         9.0      306.590  341.941        1
         9.0      290.184  315.813        1
         9.0      273.698  289.987        1
         9.0      257.132  264.574        1
         9.0      240.486  239.691        1
         9.0      223.760  215.452        1
         9.0      206.954  191.974        1
         9.0      190.068  169.370        1
         9.0      173.102  147.753        1
         9.0      156.056  127.234        1
         9.0      138.930  107.917        1
         9.0      121.724   89.906        1
         9.0      104.437   73.295        1
         9.0       87.071   58.175        1
         9.0       69.625   44.629        1
         9.0       52.099   32.730        1
         9.0       34.492   22.547        1
         9.0       16.806   14.134        1
         9.0      359.040    7.542        1
         9.0      341.193    2.805        1
         9.0      323.267    0.000        1
        18.0        0.000    0.000        0
         9.0      113.267    0.000        1
         9.0      131.193    2.805        1
         9.0      149.040    7.542        1
         9.0      166.806   14.134        1
         9.0      184.492   22.547        1
         9.0      202.099   32.730        1
         9.0      219.625   44.629        1
         9.0      237.071   58.175        1
         9.0      254.437   73.295        1
         9.0      271.724   89.906        1
         9.0      288.930  107.917        1
         9.0      306.056  127.234        1
         9.0      323.102  147.753        1
         9.0      340.068  169.370        1
         9.0      356.954  191.974        1
         9.0       13.760  215.452        1
         9.0       30.486  239.691        1
         9.0       47.132  264.574        1
         9.0       63.698  289.987        1
         9.0       80.184  315.813        1
         9.0       96.590  341.941        1
         9.0      112.916  368.260        1
         9.0      129.162  394.662        1
         9.0      145.327  421.043        1
         9.0      161.413  447.304        1
         9.0      177.419  473.351        1
         9.0      193.345  499.095        1
         9.0      209.190  524.454        1
         9.0      224.956  549.350        1
         9.0      240.642  573.714        1
         9.0      256.247  597.482        1
         9.0      271.773  620.598        1
         9.0      287.218  643.012        1
         9.0      302.584  664.682        1
         9.0      317.869  685.570        1
         9.0      333.075  705.648        1
         9.0      348.200  724.893        1
         9.0        3.246  743.288        1
         9.0       18.211  760.822        1
         9.0       33.096  777.490        1
         9.0       47.902  793.293        1
         9.0       62.627  808.234        1
         9.0       77.272  822.323        1
         9.0       91.837  835.574        1
         9.0      106.323  848.005        1
         9.0      120.728  859.635        1
         9.0      135.053  870.488        1
         9.0      149.298  880.589        1
         9.0      163.463  889.968        1
         9.0      177.548  898.652        1
         9.0      191.553  906.673        1
         9.0      205.478  914.063        1
         9.0      219.323  920.853        1
         9.0      233.088  927.078        1
         9.0      246.773  932.768        1
         9.0      260.378  937.957        1
         9.0      273.903  942.678        1
         9.0      287.347  946.960        1
         9.0      300.712  950.836        1
         9.0      313.997  954.335        1
         9.0      327.202  957.485        1
         9.0      340.326  960.314        1
         9.0      353.371  962.848        1
         9.0        6.336  965.112        1
         9.0       19.220  967.130        1
         9.0       32.025  968.923        1
         9.0       44.750  970.513        1
         9.0       57.394  971.919        1
         9.0       69.959  973.159        1
         9.0       82.443  974.250        1
         9.0       94.847  975.207        1
         9.0      107.172  976.044        1
         9.0      119.416  976.774        1
         9.0      131.581  977.410        1
         9.0      143.665  977.962        1
         9.0      155.669  978.440        1
         9.0      167.594  978.852        1
         9.0      179.438  979.207        1
         9.0      191.202  979.512        1
         9.0      202.886  979.773        1
         9.0      214.490  979.996        1
         9.0      226.015  980.186        1
         9.0      237.459  980.347        1
         9.0      248.823  980.483        1
         9.0      260.107  980.598        1
         9.0      271.311  980.695        1
         9.0      282.435  980.777        1
         9.0      293.479  980.845        1
         9.0      304.443  980.901        1
         9.0      315.327  980.949        1
         9.0      326.130  980.988        1
         9.0      336.854  981.020        1
         9.0      347.498  981.047        1
         9.0      358.062  981.069        1
         9.0        8.546  981.087        1
         9.0       18.949  981.101        1
         9.0       29.273  981.113        1
         9.0       39.517  981.123        1
         9.0       49.680  981.131        1
         9.0       59.764  981.137        1
         9.0       69.768  981.142        1
         9.0       79.691  981.146        1
         9.0       89.535  981.150        1
         9.0       99.298  981.152        1
         9.0      108.982  981.154        1
         9.0      118.585  981.156        1
         9.0      128.109  981.157        1
         9.0      137.552  981.158        1
         9.0      146.915  981.159        1
         9.0      156.199  981.159        1
         9.0      165.402  981.160        1
         9.0      174.525  981.160        1
         9.0      183.568  981.161        1
         9.0      192.532  981.161        1
         9.0      201.415  981.161        1
         9.0      210.218  981.161        1
         9.0      218.941  981.161        1
         9.0      227.584  981.161        1
         9.0      236.147  981.161        1
         9.0      244.630  981.161        1
         9.0      253.033  981.161        1
         9.0      261.356  981.161        1
         9.0      269.599  981.161        1
         9.0      277.762  981.161        1
         9.0      285.845  981.161        1
         9.0      293.848  981.161        1
         9.0      301.771  981.161        1
         9.0      309.614  981.161        1
         9.0      317.376  981.161        1
         9.0      325.059  981.161        1
         9.0      332.662  981.161        1
         9.0      340.185  981.161        1
         9.0      347.627  981.161        1
         9.0      354.990  981.161        1
         9.0        2.272  981.161        1
         9.0        9.475  981.161        1
         9.0       16.598  981.161        1
         9.0       23.640  981.161        1
         9.0       30.603  981.161        1
         9.0       37.485  981.161        1
         9.0       44.288  981.161        1
         9.0       51.010  981.161        1
         9.0       57.652  981.161        1
         9.0       64.215  981.161        1
         9.0       70.697  981.161        1
         9.0       77.099  981.161        1
         9.0       83.422  981.161        1
         9.0       89.664  981.161        1
         9.0       95.826  981.161        1
         9.0      101.908  981.161        1
         9.0      107.910  981.161        1
         9.0      113.832  981.161        1
         9.0      119.675  981.161        1
         9.0      125.437  981.161        1
         9.0      131.119  981.161        1
         9.0      136.721  981.161        1
         9.0      142.243  981.161        1
         9.0      147.685  981.161        1
         9.0      153.047  981.161        1
         9.0      158.328  981.161        1
         9.0      163.530  981.161        1
         9.0      168.652  981.161        1
         9.0      173.694  981.161        1
         9.0      178.656  981.161        1
         9.0      183.537  981.161        1
         9.0      188.339  981.161        1
         9.0      193.061  981.161        1
         9.0      197.703  981.161        1
         9.0      202.264  981.161        1
         9.0      206.746  981.161        1
         9.0      211.147  981.161        1
         9.0      215.469  981.161        1
         9.0      219.710  981.161        1
         9.0      223.872  981.161        1
         9.0      227.953  981.161        1
         9.0      231.955  981.161        1
         9.0      235.876  981.161        1
         9.0      239.718  981.161        1
         9.0      243.479  981.161        1
         9.0      247.160  981.161        1
         9.0      250.762  981.161        1
         9.0      254.283  981.161        1
         9.0      257.724  981.161        1
         9.0      261.085  981.161        1
         9.0      264.366  981.161        1
         9.0      267.568  981.161        1
         9.0      270.689  981.161        1
         9.0      273.730  981.161        1
         9.0      276.691  981.161        1
         9.0      279.572  981.161        1
         9.0      282.373  981.161        1
         9.0      285.094  981.161        1
         9.0      287.735  981.161        1
         9.0      290.296  981.161        1
         9.0      292.777  981.161        1
         9.0      295.178  981.161        1
         9.0      297.498  981.161        1
         9.0      299.739  981.161        1
         9.0      301.900  981.161        1
         9.0      303.981  981.161        1
         9.0      305.981  981.161        1
         9.0      307.902  981.161        1
         9.0      309.743  981.161        1
         9.0      311.503  981.161        1
         9.0      313.184  981.161        1
         9.0      314.785  981.161        1
         9.0      316.305  981.161        1
         9.0      317.746  981.161        1
         9.0      319.106  981.161        1
         9.0      320.387  981.161        1
         9.0      321.587  981.161        1
         9.0      322.707  981.161        1
         9.0      323.748  981.161        1
         9.0      324.708  981.161        1
         9.0      325.588  981.161        1
         9.0      326.389  981.161        1
         9.0      327.109  981.161        1
         9.0      327.749  981.161        1
         9.0      328.309  981.161        1
         9.0      328.790  981.161        1
         9.0      329.190  981.161        1
         9.0      329.510  981.161        1
         9.0      329.750  981.161        1
         9.0      329.910  981.161        1
        18.0      329.990  981.161        1
         9.0      329.910  981.161        1
         9.0      329.750  981.161        1
         9.0      329.510  981.161        1
         9.0      329.190  981.161        1
         9.0      328.790  981.161        1
         9.0      328.309  981.161        1
         9.0      327.749  981.161        1
         9.0      327.109  981.161        1
         9.0      326.389  981.161        1
         9.0      325.588  981.161        1
         9.0      324.708  981.161        1
         9.0      323.748  981.161        1
         9.0      322.707  981.161        1
         9.0      321.587  981.161        1
         9.0      320.387  981.161        1
         9.0      319.106  981.161        1
         9.0      317.746  981.161        1
         9.0      316.305  981.161        1
         9.0      314.785  981.161        1
         9.0      313.184  981.161        1
         9.0      311.503  981.161        1
         9.0      309.743  981.161        1
         9.0      307.902  981.161        1
         9.0      305.981  981.161        1
         9.0      303.981  981.161        1
         9.0      301.900  981.161        1
         9.0      299.739  981.161        1
         9.0      297.498  981.161        1
         9.0      295.178  981.161        1
         9.0      292.777  981.161        1
         9.0      290.296  981.161        1
         9.0      287.735  981.161        1
         9.0      285.094  981.161        1
         9.0      282.373  981.161        1
         9.0      279.572  981.161        1
         9.0      276.691  981.161        1
         9.0      273.730  981.161        1
         9.0      270.689  981.161        1
         9.0      267.568  981.161        1
         9.0      264.366  981.161        1
         9.0      261.085  981.161        1
         9.0      257.724  981.161        1
         9.0      254.283  981.161        1
         9.0      250.762  981.161        1
         9.0      247.160  981.161        1
         9.0      243.479  981.161        1
         9.0      239.718  981.161        1
         9.0      235.876  981.161        1
         9.0      231.955  981.161        1
         9.0      227.953  981.161        1
         9.0      223.872  981.161        1
         9.0      219.710  981.161        1
         9.0      215.469  981.161        1
         9.0      211.147  981.161        1
         9.0      206.746  981.161        1
         9.0      202.264  981.161        1
         9.0      197.703  981.161        1
         9.0      193.061  981.161        1
         9.0      188.339  981.161        1
         9.0      183.537  981.161        1
         9.0      178.656  981.161        1
         9.0      173.694  981.161        1
         9.0      168.652  981.161        1
         9.0      163.530  981.161        1
         9.0      158.328  981.161        1
         9.0      153.047  981.161        1
         9.0      147.685  981.161        1
         9.0      142.243  981.161        1
         9.0      136.721  981.161        1
         9.0      131.119  981.161        1
         9.0      125.437  981.161        1
         9.0      119.675  981.161        1
         9.0      113.832  981.161        1
         9.0      107.910  981.161        1
         9.0      101.908  981.161        1
         9.0       95.826  981.161        1
         9.0       89.664  981.161        1
         9.0       83.422  981.161        1
         9.0       77.099  981.161        1
         9.0       70.697  981.161        1
         9.0       64.215  981.161        1
         9.0       57.652  981.161        1
         9.0       51.010  981.161        1
         9.0       44.288  981.161        1
         9.0       37.485  981.161        1
         9.0       30.603  981.161        1
         9.0       23.640  981.161        1
         9.0       16.598  981.161        1
         9.0        9.475  981.161        1
         9.0        2.272  981.161        1
         9.0      354.990  981.161        1
         9.0      347.627  981.161        1
         9.0      340.185  981.161        1
         9.0      332.662  981.161        1
         9.0      325.059  981.161        1
         9.0      317.376  981.161        1
         9.0      309.614  981.161        1
         9.0      301.771  981.161        1
         9.0      293.848  981.161        1
         9.0      285.845  981.161        1
         9.0      277.762  981.161        1
         9.0      269.599  981.161        1
         9.0      261.356  981.161        1
         9.0      253.033  981.161        1
         9.0      244.630  981.161        1
         9.0      236.147  981.161        1
         9.0      227.584  981.161        1
         9.0      218.941  981.161        1
         9.0      210.218  981.161        1
         9.0      201.415  981.161        1
         9.0      192.532  981.161        1
         9.0      183.568  981.161        1
         9.0      174.525  981.160        1
         9.0      165.402  981.160        1
         9.0      156.199  981.159        1
         9.0      146.915  981.159        1
         9.0      137.552  981.158        1
         9.0      128.109  981.157        1
         9.0      118.585  981.156        1
         9.0      108.982  981.154        1
         9.0       99.298  981.152        1
         9.0       89.535  981.150        1
         9.0       79.691  981.146        1
         9.0       69.768  981.142        1
         9.0       59.764  981.137        1
         9.0       49.680  981.131        1
         9.0       39.517  981.123        1
         9.0       29.273  981.113        1
         9.0       18.949  981.101        1
         9.0        8.546  981.087        1
         9.0      358.062  981.069        1
         9.0      347.498  981.047        1
         9.0      336.854  981.020        1
         9.0      326.130  980.988        1
         9.0      315.327  980.949        1
         9.0      304.443  980.901        1
         9.0      293.479  980.845        1
         9.0      282.435  980.777        1
         9.0      271.311  980.695        1
         9.0      260.107  980.598        1
         9.0      248.823  980.483        1
         9.0      237.459  980.347        1
         9.0      226.015  980.186        1
         9.0      214.490  979.996        1
         9.0      202.886  979.773        1
         9.0      191.202  979.512        1
         9.0      179.438  979.207        1
         9.0      167.594  978.852        1
         9.0      155.669  978.440        1
         9.0      143.665  977.962        1
         9.0      131.581  977.410        1
         9.0      119.416  976.774        1
         9.0      107.172  976.044        1
         9.0       94.847  975.207        1
         9.0       82.443  974.250        1
         9.0       69.959  973.159        1
         9.0       57.394  971.919        1
         9.0       44.750  970.513        1
         9.0       32.025  968.923        1
         9.0       19.220  967.130        1
         9.0        6.336  965.112        1
         9.0      353.371  962.848        1
         9.0      340.326  960.314        1
         9.0      327.202  957.485        1
         9.0      313.997  954.335        1
         9.0      300.712  950.836        1
         9.0      287.347  946.960        1
         9.0      273.903  942.678        1
         9.0      260.378  937.957        1
         9.0      246.773  932.768        1
         9.0      233.088  927.078        1
         9.0      219.323  920.853        1
         9.0      205.478  914.063        1
         9.0      191.553  906.673        1
         9.0      177.548  898.652        1
         9.0      163.463  889.968        1
         9.0      149.298  880.589        1
         9.0      135.053  870.488        1
         9.0      120.728  859.635        1
         9.0      106.323  848.005        1
         9.0       91.837  835.574        1
         9.0       77.272  822.323        1
         9.0       62.627  808.234        1
         9.0       47.902  793.293        1
         9.0       33.096  777.490        1
         9.0       18.211  760.822        1
         9.0        3.246  743.288        1
         9.0      348.200  724.893        1
         9.0      333.075  705.648        1
         9.0      317.869  685.570        1
         9.0      302.584  664.682        1
         9.0      287.218  643.012        1
         9.0      271.773  620.598        1
         9.0      256.247  597.482        1
         9.0      240.642  573.714        1
         9.0      224.956  549.350        1
         9.0      209.190  524.454        1
         9.0      193.345  499.095        1
         9.0      177.419  473.351        1
         9.0      161.413  447.304        1
         9.0      145.327  421.043        1
         9.0      129.162  394.662        1
         9.0      112.916  368.260        1
         9.0       96.590  341.941        1
         9.0       80.184  315.813        1
         9.0       63.698  289.987        1
         9.0       47.132  264.574        1
         9.0       30.486  239.691        1
         9.0       13.760  215.452        1
         9.0      356.954  191.974        1
         9.0      340.068  169.370        1
         9.0      323.102  147.753        1
         9.0      306.056  127.234        1
         9.0      288.930  107.917        1
         9.0      271.724   89.906        1
         9.0      254.437   73.295        1
         9.0      237.071   58.175        1
         9.0      219.625   44.629        1
         9.0      202.099   32.730        1
         9.0      184.492   22.547        1
         9.0      166.806   14.134        1
         9.0      149.040    7.542        1
         9.0      131.193    2.805        1
         9.0      113.267    0.000        1
        18.0        0.000    0.000        0
         9.0       23.267    0.000        1
         9.0       41.193    2.805        1
         9.0       59.040    7.542        1
         9.0       76.806   14.134        1
         9.0       94.492   22.547        1
         9.0      112.099   32.730        1
         9.0      129.625   44.629        1
         9.0      147.071   58.175        1
         9.0      164.437   73.295        1
         9.0      181.724   89.906        1
         9.0      198.930  107.917        1
         9.0      216.056  127.234        1
         9.0      233.102  147.753        1
         9.0      250.068  169.370        1
         9.0      266.954  191.974        1
         9.0      283.760  215.452        1
         9.0      300.486  239.691        1
         9.0      317.132  264.574        1
         9.0      333.698  289.987        1
         9.0      350.184  315.813        1
         9.0        6.590  341.941        1
         9.0       22.916  368.260        1
         9.0       39.162  394.662        1
         9.0       55.327  421.043        1
         9.0       71.413  447.304        1
         9.0       87.419  473.351        1
         9.0      103.345  499.095        1
         9.0      119.190  524.454        1
         9.0      134.956  549.350        1
         9.0      150.642  573.714        1
         9.0      166.247  597.482        1
         9.0      181.773  620.598        1
         9.0      197.218  643.012        1
         9.0      212.584  664.682        1
         9.0      227.869  685.570        1
         9.0      243.075  705.648        1
         9.0      258.200  724.893        1
         9.0      273.246  743.288        1
         9.0      288.211  760.822        1
         9.0      303.096  777.490        1
         9.0      317.902  793.293        1
         9.0      332.627  808.234        1
         9.0      347.272  822.323        1
         9.0        1.837  835.574        1
         9.0       16.323  848.005        1
         9.0       30.728  859.635        1
         9.0       45.053  870.488        1
         9.0       59.298  880.589        1
         9.0       73.463  889.968        1
         9.0       87.548  898.652        1
         9.0      101.553  906.673        1
         9.0      115.478  914.063        1
         9.0      129.323  920.853        1
         9.0      143.088  927.078        1
         9.0      156.773  932.768        1
         9.0      170.378  937.957        1
         9.0      183.903  942.678        1
         9.0      197.347  946.960        1
         9.0      210.712  950.836        1
         9.0      223.997  954.335        1
         9.0      237.202  957.485        1
         9.0      250.326  960.314        1
         9.0      263.371  962.848        1
         9.0      276.336  965.112        1
         9.0      289.220  967.130        1
         9.0      302.025  968.923        1
         9.0      314.750  970.513        1
         9.0      327.394  971.919        1
         9.0      339.959  973.159        1
         9.0      352.443  974.250        1
         9.0        4.847  975.207        1
         9.0       17.172  976.044        1
         9.0       29.416  976.774        1
         9.0       41.581  977.410        1
         9.0       53.665  977.962        1
         9.0       65.669  978.440        1
         9.0       77.594  978.852        1
         9.0       89.438  979.207        1
         9.0      101.202  979.512        1
         9.0      112.886  979.773        1
         9.0      124.490  979.996        1
         9.0      136.015  980.186        1
         9.0      147.459  980.347        1
         9.0      158.823  980.483        1
         9.0      170.107  980.598        1
         9.0      181.311  980.695        1
         9.0      192.435  980.777        1
         9.0      203.479  980.845        1
         9.0      214.443  980.901        1
         9.0      225.327  980.949        1
         9.0      236.130  980.988        1
         9.0      246.854  981.020        1
         9.0      257.498  981.047        1
         9.0      268.062  981.069        1
         9.0      278.546  981.087        1
         9.0      288.949  981.101        1
         9.0      299.273  981.113        1
         9.0      309.517  981.123        1
         9.0      319.680  981.131        1
         9.0      329.764  981.137        1
         9.0      339.768  981.142        1
         9.0      349.691  981.146        1
         9.0      359.535  981.150        1
         9.0        9.298  981.152        1
         9.0       18.982  981.154        1
         9.0       28.585  981.156        1
         9.0       38.109  981.157        1
         9.0       47.552  981.158        1
         9.0       56.915  981.159        1
         9.0       66.199  981.159        1
         9.0       75.402  981.160        1
         9.0       84.525  981.160        1
         9.0       93.568  981.161        1
         9.0      102.532  981.161        1
         9.0      111.415  981.161        1
         9.0      120.218  981.161        1
         9.0      128.941  981.161        1
         9.0      137.584  981.161        1
         9.0      146.147  981.161        1
         9.0      154.630  981.161        1
         9.0      163.033  981.161        1
         9.0      171.356  981.161        1
         9.0      179.599  981.161        1
         9.0      187.762  981.161        1
         9.0      195.845  981.161        1
         9.0      203.848  981.161        1
         9.0      211.771  981.161        1
         9.0      219.614  981.161        1
         9.0      227.376  981.161        1
         9.0      235.059  981.161        1
         9.0      242.662  981.161        1
         9.0      250.185  981.161        1
         9.0      257.627  981.161        1
         9.0      264.990  981.161        1
         9.0      272.272  981.161        1
         9.0      279.475  981.161        1
         9.0      286.598  981.161        1
         9.0      293.640  981.161        1
         9.0      300.603  981.161        1
         9.0      307.485  981.161        1
         9.0      314.288  981.161        1
         9.0      321.010  981.161        1
         9.0      327.652  981.161        1
         9.0      334.215  981.161        1
         9.0      340.697  981.161        1
         9.0      347.099  981.161        1
         9.0      353.422  981.161        1
         9.0      359.664  981.161        1
         9.0        5.826  981.161        1
         9.0       11.908  981.161        1
         9.0       17.910  981.161        1
         9.0       23.832  981.161        1
         9.0       29.675  981.161        1
         9.0       35.437  981.161        1
         9.0       41.119  981.161        1
         9.0       46.721  981.161        1
         9.0       52.243  981.161        1
         9.0       57.685  981.161        1
         9.0       63.047  981.161        1
         9.0       68.328  981.161        1
         9.0       73.530  981.161        1
         9.0       78.652  981.161        1
         9.0       83.694  981.161        1
         9.0       88.656  981.161        1
         9.0       93.537  981.161        1
         9.0       98.339  981.161        1
         9.0      103.061  981.161        1
         9.0      107.703  981.161        1
         9.0      112.264  981.161        1
         9.0      116.746  981.161        1
         9.0      121.147  981.161        1
         9.0      125.469  981.161        1
         9.0      129.710  981.161        1
         9.0      133.872  981.161        1
         9.0      137.953  981.161        1
         9.0      141.955  981.161        1
         9.0      145.876  981.161        1
         9.0      149.718  981.161        1
         9.0      153.479  981.161        1
         9.0      157.160  981.161        1
         9.0      160.762  981.161        1
         9.0      164.283  981.161        1
         9.0      167.724  981.161        1
         9.0      171.085  981.161        1
         9.0      174.366  981.161        1
         9.0      177.568  981.161        1
         9.0      180.689  981.161        1
         9.0      183.730  981.161        1
         9.0      186.691  981.161        1
         9.0      189.572  981.161        1
         9.0      192.373  981.161        1
         9.0      195.094  981.161        1
         9.0      197.735  981.161        1
         9.0      200.296  981.161        1
         9.0      202.777  981.161        1
         9.0      205.178  981.161        1
         9.0      207.498  981.161        1
         9.0      209.739  981.161        1
         9.0      211.900  981.161        1
         9.0      213.981  981.161        1
         9.0      215.981  981.161        1
         9.0      217.902  981.161        1
         9.0      219.743  981.161        1
         9.0      221.503  981.161        1
         9.0      223.184  981.161        1
         9.0      224.785  981.161        1
         9.0      226.305  981.161        1
         9.0      227.746  981.161        1
         9.0      229.106  981.161        1
         9.0      230.387  981.161        1
         9.0      231.587  981.161        1
         9.0      232.707  981.161        1
         9.0      233.748  981.161        1
         9.0      234.708  981.161        1
         9.0      235.588  981.161        1
         9.0      236.389  981.161        1
         9.0      237.109  981.161        1
         9.0      237.749  981.161        1
         9.0      238.309  981.161        1
         9.0      238.790  981.161        1
         9.0      239.190  981.161        1
         9.0      239.510  981.161        1
         9.0      239.750  981.161        1
         9.0      239.910  981.161        1
        18.0      239.990  981.161        1
         9.0      239.910  981.161        1
         9.0      239.750  981.161        1
         9.0      239.510  981.161        1
         9.0      239.190  981.161        1
         9.0      238.790  981.161        1
         9.0      238.309  981.161        1
         9.0      237.749  981.161        1
         9.0      237.109  981.161        1
         9.0      236.389  981.161        1
         9.0      235.588  981.161        1
         9.0      234.708  981.161        1
         9.0      233.748  981.161        1
         9.0      232.707  981.161        1
         9.0      231.587  981.161        1
         9.0      230.387  981.161        1
         9.0      229.106  981.161        1
         9.0      227.746  981.161        1
         9.0      226.305  981.161        1
         9.0      224.785  981.161        1
         9.0      223.184  981.161        1
         9.0      221.503  981.161        1
         9.0      219.743  981.161        1
         9.0      217.902  981.161        1
         9.0      215.981  981.161        1
         9.0      213.981  981.161        1
         9.0      211.900  981.161        1
         9.0      209.739  981.161        1
         9.0      207.498  981.161        1
         9.0      205.178  981.161        1
         9.0      202.777  981.161        1
         9.0      200.296  981.161        1
         9.0      197.735  981.161        1
         9.0      195.094  981.161        1
         9.0      192.373  981.161        1
         9.0      189.572  981.161        1
         9.0      186.691  981.161        1
         9.0      183.730  981.161        1
         9.0      180.689  981.161        1
         9.0      177.568  981.161        1
         9.0      174.366  981.161        1
         9.0      171.085  981.161        1
         9.0      167.724  981.161        1
         9.0      164.283  981.161        1
         9.0      160.762  981.161        1
         9.0      157.160  981.161        1
         9.0      153.479  981.161        1
         9.0      149.718  981.161        1
         9.0      145.876  981.161        1
         9.0      141.955  981.161        1
         9.0      137.953  981.161        1
         9.0      133.872  981.161        1
         9.0      129.710  981.161        1
         9.0      125.469  981.161        1
         9.0      121.147  981.161        1
         9.0      116.746  981.161        1
         9.0      112.264  981.161        1
         9.0      107.703  981.161        1
         9.0      103.061  981.161        1
         9.0       98.339  981.161        1
         9.0       93.537  981.161        1
         9.0       88.656  981.161        1
         9.0       83.694  981.161        1
         9.0       78.652  981.161        1
         9.0       73.530  981.161        1
         9.0       68.328  981.161        1
         9.0       63.047  981.161        1
         9.0       57.685  981.161        1
         9.0       52.243  981.161        1
         9.0       46.721  981.161        1
         9.0       41.119  981.161        1
         9.0       35.437  981.161        1
         9.0       29.675  981.161        1
         9.0       23.832  981.161        1
         9.0       17.910  981.161        1
         9.0       11.908  981.161        1
         9.0        5.826  981.161        1
         9.0      359.664  981.161        1
         9.0      353.422  981.161        1
         9.0      347.099  981.161        1
         9.0      340.697  981.161        1
         9.0      334.215  981.161        1
         9.0      327.652  981.161        1
         9.0      321.010  981.161        1
         9.0      314.288  981.161        1
         9.0      307.485  981.161        1
         9.0      300.603  981.161        1
         9.0      293.640  981.161        1
         9.0      286.598  981.161        1
         9.0      279.475  981.161        1
         9.0      272.272  981.161        1
         9.0      264.990  981.161        1
         9.0      257.627  981.161        1
         9.0      250.185  981.161        1
         9.0      242.662  981.161        1
         9.0      235.059  981.161        1
         9.0      227.376  981.161        1
         9.0      219.614  981.161        1
         9.0      211.771  981.161        1
         9.0      203.848  981.161        1
         9.0      195.845  981.161        1
         9.0      187.762  981.161        1
         9.0      179.599  981.161        1
         9.0      171.356  981.161        1
         9.0      163.033  981.161        1
         9.0      154.630  981.161        1
         9.0      146.147  981.161        1
         9.0      137.584  981.161        1
         9.0      128.941  981.161        1
         9.0      120.218  981.161        1
         9.0      111.415  981.161        1
         9.0      102.532  981.161        1
         9.0       93.568  981.161        1
         9.0       84.525  981.160        1
         9.0       75.402  981.160        1
         9.0       66.199  981.159        1
         9.0       56.915  981.159        1
         9.0       47.552  981.158        1
         9.0       38.109  981.157        1
         9.0       28.585  981.156        1
         9.0       18.982  981.154        1
         9.0        9.298  981.152        1
         9.0      359.535  981.150        1
         9.0      349.691  981.146        1
         9.0      339.768  981.142        1
         9.0      329.764  981.137        1
         9.0      319.680  981.131        1
         9.0      309.517  981.123        1
         9.0      299.273  981.113        1
         9.0      288.949  981.101        1
         9.0      278.546  981.087        1
         9.0      268.062  981.069        1
         9.0      257.498  981.047        1
         9.0      246.854  981.020        1
         9.0      236.130  980.988        1
         9.0      225.327  980.949        1
         9.0      214.443  980.901        1
         9.0      203.479  980.845        1
         9.0      192.435  980.777        1
         9.0      181.311  980.695        1
         9.0      170.107  980.598        1
         9.0      158.823  980.483        1
         9.0      147.459  980.347        1
         9.0      136.015  980.186        1
         9.0      124.490  979.996        1
         9.0      112.886  979.773        1
         9.0      101.202  979.512        1
         9.0       89.438  979.207        1
         9.0       77.594  978.852        1
         9.0       65.669  978.440        1
         9.0       53.665  977.962        1
         9.0       41.581  977.410        1
         9.0       29.416  976.774        1
         9.0       17.172  976.044        1
         9.0        4.847  975.207        1
         9.0      352.443  974.250        1
         9.0      339.959  973.159        1
         9.0      327.394  971.919        1
         9.0      314.750  970.513        1
         9.0      302.025  968.923        1
         9.0      289.220  967.130        1
         9.0      276.336  965.112        1
         9.0      263.371  962.848        1
         9.0      250.326  960.314        1
         9.0      237.202  957.485        1
         9.0      223.997  954.335        1
         9.0      210.712  950.836        1
         9.0      197.347  946.960        1
         9.0      183.903  942.678        1
         9.0      170.378  937.957        1
         9.0      156.773  932.768        1
         9.0      143.088  927.078        1
         9.0      129.323  920.853        1
         9.0      115.478  914.063        1
         9.0      101.553  906.673        1
         9.0       87.548  898.652        1
         9.0       73.463  889.968        1
         9.0       59.298  880.589        1
         9.0       45.053  870.488        1
         9.0       30.728  859.635        1
         9.0       16.323  848.005        1
         9.0        1.837  835.574        1
         9.0      347.272  822.323        1
         9.0      332.627  808.234        1
         9.0      317.902  793.293        1
         9.0      303.096  777.490        1
         9.0      288.211  760.822        1
         9.0      273.246  743.288        1
         9.0      258.200  724.893        1
         9.0      243.075  705.648        1
         9.0      227.869  685.570        1
         9.0      212.584  664.682        1
         9.0      197.218  643.012        1
         9.0      181.773  620.598        1
         9.0      166.247  597.482        1
         9.0      150.642  573.714        1
         9.0      134.956  549.350        1
         9.0      119.190  524.454        1
         9.0      103.345  499.095        1
         9.0       87.419  473.351        1
         9.0       71.413  447.304        1
         9.0       55.327  421.043        1
         9.0       39.162  394.662        1
         9.0       22.916  368.260        1
         9.0        6.590  341.941        1
         9.0      350.184  315.813        1
         9.0      333.698  289.987        1
         9.0      317.132  264.574        1
         9.0      300.486  239.691        1
         9.0      283.760  215.452        1
         9.0      266.954  191.974        1
         9.0      250.068  169.370        1
         9.0      233.102  147.753        1
         9.0      216.056  127.234        1
         9.0      198.930  107.917        1
         9.0      181.724   89.906        1
         9.0      164.437   73.295        1
         9.0      147.071   58.175        1
         9.0      129.625   44.629        1
         9.0      112.099   32.730        1
         9.0       94.492   22.547        1
         9.0       76.806   14.134        1
         9.0       59.040    7.542        1
         9.0       41.193    2.805        1
         9.0       23.267    0.000        1
        18.0        0.000    0.000        0
         9.0      113.267    0.000        1
         9.0      131.193    2.805        1
         9.0      149.040    7.542        1
         9.0      166.806   14.134        1
         9.0      184.492   22.547        1
         9.0      202.099   32.730        1
         9.0      219.625   44.629        1
         9.0      237.071   58.175        1
         9.0      254.437   73.295        1
         9.0      271.724   89.906        1
         9.0      288.930  107.917        1
         9.0      306.056  127.234        1
         9.0      323.102  147.753        1
         9.0      340.068  169.370        1
         9.0      356.954  191.974        1
         9.0       13.760  215.452        1
         9.0       30.486  239.691        1
         9.0       47.132  264.574        1
         9.0       63.698  289.987        1
         9.0       80.184  315.813        1
         9.0       96.590  341.941        1
         9.0      112.916  368.260        1
         9.0      129.162  394.662        1
         9.0      145.327  421.043        1
         9.0      161.413  447.304        1
         9.0      177.419  473.351        1
         9.0      193.345  499.095        1
         9.0      209.190  524.454        1
         9.0      224.956  549.350        1
         9.0      240.642  573.714        1
         9.0      256.247  597.482        1
         9.0      271.773  620.598        1
         9.0      287.218  643.012        1
         9.0      302.584  664.682        1
         9.0      317.869  685.570        1
         9.0      333.075  705.648        1
         9.0      348.200  724.893        1
         9.0        3.246  743.288        1
         9.0       18.211  760.822        1
         9.0       33.096  777.490        1
         9.0       47.902  793.293        1
         9.0       62.627  808.234        1
         9.0       77.272  822.323        1
         9.0       91.837  835.574        1
         9.0      106.323  848.005        1
         9.0      120.728  859.635        1
         9.0      135.053  870.488        1
         9.0      149.298  880.589        1
         9.0      163.463  889.968        1
         9.0      177.548  898.652        1
         9.0      191.553  906.673        1
         9.0      205.478  914.063        1
         9.0      219.323  920.853        1
         9.0      233.088  927.078        1
         9.0      246.773  932.768        1
         9.0      260.378  937.957        1
         9.0      273.903  942.678        1
         9.0      287.347  946.960        1
         9.0      300.712  950.836        1
         9.0      313.997  954.335        1
         9.0      327.202  957.485        1
         9.0      340.326  960.314        1
         9.0      353.371  962.848        1
         9.0        6.336  965.112        1
         9.0       19.220  967.130        1
         9.0       32.025  968.923        1
         9.0       44.750  970.513        1
         9.0       57.394  971.919        1
         9.0       69.959  973.159        1
         9.0       82.443  974.250        1
         9.0       94.847  975.207        1
         9.0      107.172  976.044        1
         9.0      119.416  976.774        1
         9.0      131.581  977.410        1
         9.0      143.665  977.962        1
         9.0      155.669  978.440        1
         9.0      167.594  978.852        1
         9.0      179.438  979.207        1
         9.0      191.202  979.512        1
         9.0      202.886  979.773        1
         9.0      214.490  979.996        1
         9.0      226.015  980.186        1
         9.0      237.459  980.347        1
         9.0      248.823  980.483        1
         9.0      260.107  980.598        1
         9.0      271.311  980.695        1
         9.0      282.435  980.777        1
         9.0      293.479  980.845        1
         9.0      304.443  980.901        1
         9.0      315.327  980.949        1
         9.0      326.130  980.988        1
         9.0      336.854  981.020        1
         9.0      347.498  981.047        1
         9.0      358.062  981.069        1
         9.0        8.546  981.087        1
         9.0       18.949  981.101        1
         9.0       29.273  981.113        1
         9.0       39.517  981.123        1
         9.0       49.680  981.131        1
         9.0       59.764  981.137        1
         9.0       69.768  981.142        1
         9.0       79.691  981.146        1
         9.0       89.535  981.150        1
         9.0       99.298  981.152        1
         9.0      108.982  981.154        1
         9.0      118.585  981.156        1
         9.0      128.109  981.157        1
         9.0      137.552  981.158        1
         9.0      146.915  981.159        1
         9.0      156.199  981.159        1
         9.0      165.402  981.160        1
         9.0      174.525  981.160        1
         9.0      183.568  981.161        1
         9.0      192.532  981.161        1
         9.0      201.415  981.161        1
         9.0      210.218  981.161        1
         9.0      218.941  981.161        1
         9.0      227.584  981.161        1
         9.0      236.147  981.161        1
         9.0      244.630  981.161        1
         9.0      253.033  981.161        1
         9.0      261.356  981.161        1
         9.0      269.599  981.161        1
         9.0      277.762  981.161        1
         9.0      285.845  981.161        1
         9.0      293.848  981.161        1
         9.0      301.771  981.161        1
         9.0      309.614  981.161        1
         9.0      317.376  981.161        1
         9.0      325.059  981.161        1
         9.0      332.662  981.161        1
         9.0      340.185  981.161        1
         9.0      347.627  981.161        1
         9.0      354.990  981.161        1
         9.0        2.272  981.161        1
         9.0        9.475  981.161        1
         9.0       16.598  981.161        1
         9.0       23.640  981.161        1
         9.0       30.603  981.161        1
         9.0       37.485  981.161        1
         9.0       44.288  981.161        1
         9.0       51.010  981.161        1
         9.0       57.652  981.161        1
         9.0       64.215  981.161        1
         9.0       70.697  981.161        1
         9.0       77.099  981.161        1
         9.0       83.422  981.161        1
         9.0       89.664  981.161        1
         9.0       95.826  981.161        1
         9.0      101.908  981.161        1
         9.0      107.910  981.161        1
         9.0      113.832  981.161        1
         9.0      119.675  981.161        1
         9.0      125.437  981.161        1
         9.0      131.119  981.161        1
         9.0      136.721  981.161        1
         9.0      142.243  981.161        1
         9.0      147.685  981.161        1
         9.0      153.047  981.161        1
         9.0      158.328  981.161        1
         9.0      163.530  981.161        1
         9.0      168.652  981.161        1
         9.0      173.694  981.161        1
         9.0      178.656  981.161        1
         9.0      183.537  981.161        1
         9.0      188.339  981.161        1
         9.0      193.061  981.161        1
         9.0      197.703  981.161        1
         9.0      202.264  981.161        1
         9.0      206.746  981.161        1
         9.0      211.147  981.161        1
         9.0      215.469  981.161        1
         9.0      219.710  981.161        1
         9.0      223.872  981.161        1
         9.0      227.953  981.161        1
         9.0      231.955  981.161        1
         9.0      235.876  981.161        1
         9.0      239.718  981.161        1
         9.0      243.479  981.161        1
         9.0      247.160  981.161        1
         9.0      250.762  981.161        1
         9.0      254.283  981.161        1
         9.0      257.724  981.161        1
         9.0      261.085  981.161        1
         9.0      264.366  981.161        1
         9.0      267.568  981.161        1
         9.0      270.689  981.161        1
         9.0      273.730  981.161        1
         9.0      276.691  981.161        1
         9.0      279.572  981.161        1
         9.0      282.373  981.161        1
         9.0      285.094  981.161        1
         9.0      287.735  981.161        1
         9.0      290.296  981.161        1
         9.0      292.777  981.161        1
         9.0      295.178  981.161        1
         9.0      297.498  981.161        1
         9.0      299.739  981.161        1
         9.0      301.900  981.161        1
         9.0      303.981  981.161        1
         9.0      305.981  981.161        1
         9.0      307.902  981.161        1
         9.0      309.743  981.161        1
         9.0      311.503  981.161        1
         9.0      313.184  981.161        1
         9.0      314.785  981.161        1
         9.0      316.305  981.161        1
         9.0      317.746  981.161        1
         9.0      319.106  981.161        1
         9.0      320.387  981.161        1
         9.0      321.587  981.161        1
         9.0      322.707  981.161        1
         9.0      323.748  981.161        1
         9.0      324.708  981.161        1
         9.0      325.588  981.161        1
         9.0      326.389  981.161        1
         9.0      327.109  981.161        1
         9.0      327.749  981.161        1
         9.0      328.309  981.161        1
         9.0      328.790  981.161        1
         9.0      329.190  981.161        1
         9.0      329.510  981.161        1
         9.0      329.750  981.161        1
         9.0      329.910  981.161        1
        18.0      329.990  981.161        1
         9.0      329.910  981.161        1
         9.0      329.750  981.161        1
         9.0      329.510  981.161        1
         9.0      329.190  981.161        1
         9.0      328.790  981.161        1
         9.0      328.309  981.161        1
         9.0      327.749  981.161        1
         9.0      327.109  981.161        1
         9.0      326.389  981.161        1
         9.0      325.588  981.161        1
         9.0      324.708  981.161        1
         9.0      323.748  981.161        1
         9.0      322.707  981.161        1
         9.0      321.587  981.161        1
         9.0      320.387  981.161        1
         9.0      319.106  981.161        1
         9.0      317.746  981.161        1
         9.0      316.305  981.161        1
         9.0      314.785  981.161        1
         9.0      313.184  981.161        1
         9.0      311.503  981.161        1
         9.0      309.743  981.161        1
         9.0      307.902  981.161        1
         9.0      305.981  981.161        1
         9.0      303.981  981.161        1
         9.0      301.900  981.161        1
         9.0      299.739  981.161        1
         9.0      297.498  981.161        1
         9.0      295.178  981.161        1
         9.0      292.777  981.161        1
         9.0      290.296  981.161        1
         9.0      287.735  981.161        1
         9.0      285.094  981.161        1
         9.0      282.373  981.161        1
         9.0      279.572  981.161        1
         9.0      276.691  981.161        1
         9.0      273.730  981.161        1
         9.0      270.689  981.161        1
         9.0      267.568  981.161        1
         9.0      264.366  981.161        1
         9.0      261.085  981.161        1
         9.0      257.724  981.161        1
         9.0      254.283  981.161        1
         9.0      250.762  981.161        1
         9.0      247.160  981.161        1
         9.0      243.479  981.161        1
         9.0      239.718  981.161        1
         9.0      235.876  981.161        1
         9.0      231.955  981.161        1
         9.0      227.953  981.161        1
         9.0      223.872  981.161        1
         9.0      219.710  981.161        1
         9.0      215.469  981.161        1
         9.0      211.147  981.161        1
         9.0      206.746  981.161        1
         9.0      202.264  981.161        1
         9.0      197.703  981.161        1
         9.0      193.061  981.161        1
         9.0      188.339  981.161        1
         9.0      183.537  981.161        1
         9.0      178.656  981.161        1
         9.0      173.694  981.161        1
         9.0      168.652  981.161        1
         9.0      163.530  981.161        1
         9.0      158.328  981.161        1
         9.0      153.047  981.161        1
         9.0      147.685  981.161        1
         9.0      142.243  981.161        1
         9.0      136.721  981.161        1
         9.0      131.119  981.161        1
         9.0      125.437  981.161        1
         9.0      119.675  981.161        1
         9.0      113.832  981.161        1
         9.0      107.910  981.161        1
         9.0      101.908  981.161        1
         9.0       95.826  981.161        1
         9.0       89.664  981.161        1
         9.0       83.422  981.161        1
         9.0       77.099  981.161        1
         9.0       70.697  981.161        1
         9.0       64.215  981.161        1
         9.0       57.652  981.161        1
         9.0       51.010  981.161        1
         9.0       44.288  981.161        1
         9.0       37.485  981.161        1
         9.0       30.603  981.161        1
         9.0       23.640  981.161        1
         9.0       16.598  981.161        1
         9.0        9.475  981.161        1
         9.0        2.272  981.161        1
         9.0      354.990  981.161        1
         9.0      347.627  981.161        1
         9.0      340.185  981.161        1
         9.0      332.662  981.161        1
         9.0      325.059  981.161        1
         9.0      317.376  981.161        1
         9.0      309.614  981.161        1
         9.0      301.771  981.161        1
         9.0      293.848  981.161        1
         9.0      285.845  981.161        1
         9.0      277.762  981.161        1
         9.0      269.599  981.161        1
         9.0      261.356  981.161        1
         9.0      253.033  981.161        1
         9.0      244.630  981.161        1
         9.0      236.147  981.161        1
         9.0      227.584  981.161        1
         9.0      218.941  981.161        1
         9.0      210.218  981.161        1
         9.0      201.415  981.161        1
         9.0      192.532  981.161        1
         9.0      183.568  981.161        1
         9.0      174.525  981.160        1
         9.0      165.402  981.160        1
         9.0      156.199  981.159        1
         9.0      146.915  981.159        1
         9.0      137.552  981.158        1
         9.0      128.109  981.157        1
         9.0      118.585  981.156        1
         9.0      108.982  981.154        1
         9.0       99.298  981.152        1
         9.0       89.535  981.150        1
         9.0       79.691  981.146        1
         9.0       69.768  981.142        1
         9.0       59.764  981.137        1
         9.0       49.680  981.131        1
         9.0       39.517  981.123        1
         9.0       29.273  981.113        1
         9.0       18.949  981.101        1
         9.0        8.546  981.087        1
         9.0      358.062  981.069        1
         9.0      347.498  981.047        1
         9.0      336.854  981.020        1
         9.0      326.130  980.988        1
         9.0      315.327  980.949        1
         9.0      304.443  980.901        1
         9.0      293.479  980.845        1
         9.0      282.435  980.777        1
         9.0      271.311  980.695        1
         9.0      260.107  980.598        1
         9.0      248.823  980.483        1
         9.0      237.459  980.347        1
         9.0      226.015  980.186        1
         9.0      214.490  979.996        1
         9.0      202.886  979.773        1
         9.0      191.202  979.512        1
         9.0      179.438  979.207        1
         9.0      167.594  978.852        1
         9.0      155.669  978.440        1
         9.0      143.665  977.962        1
         9.0      131.581  977.410        1
         9.0      119.416  976.774        1
         9.0      107.172  976.044        1
         9.0       94.847  975.207        1
         9.0       82.443  974.250        1
         9.0       69.959  973.159        1
         9.0       57.394  971.919        1
         9.0       44.750  970.513        1
         9.0       32.025  968.923        1
         9.0       19.220  967.130        1
         9.0        6.336  965.112        1
         9.0      353.371  962.848        1
         9.0      340.326  960.314        1
         9.0      327.202  957.485        1
         9.0      313.997  954.335        1
         9.0      300.712  950.836        1
         9.0      287.347  946.960        1
         9.0      273.903  942.678        1
         9.0      260.378  937.957        1
         9.0      246.773  932.768        1
         9.0      233.088  927.078        1
         9.0      219.323  920.853        1
         9.0      205.478  914.063        1
         9.0      191.553  906.673        1
         9.0      177.548  898.652        1
         9.0      163.463  889.968        1
         9.0      149.298  880.589        1
         9.0      135.053  870.488        1
         9.0      120.728  859.635        1
         9.0      106.323  848.005        1
         9.0       91.837  835.574        1
         9.0       77.272  822.323        1
         9.0       62.627  808.234        1
         9.0       47.902  793.293        1
         9.0       33.096  777.490        1
         9.0       18.211  760.822        1
         9.0        3.246  743.288        1
         9.0      348.200  724.893        1
         9.0      333.075  705.648        1
         9.0      317.869  685.570        1
         9.0      302.584  664.682        1
         9.0      287.218  643.012        1
         9.0      271.773  620.598        1
         9.0      256.247  597.482        1
         9.0      240.642  573.714        1
         9.0      224.956  549.350        1
         9.0      209.190  524.454        1
         9.0      193.345  499.095        1
         9.0      177.419  473.351        1
         9.0      161.413  447.304        1
         9.0      145.327  421.043        1
         9.0      129.162  394.662        1
         9.0      112.916  368.260        1
         9.0       96.590  341.941        1
         9.0       80.184  315.813        1
         9.0       63.698  289.987        1
         9.0       47.132  264.574        1
         9.0       30.486  239.691        1
         9.0       13.760  215.452        1
         9.0      356.954  191.974        1
         9.0      340.068  169.370        1
         9.0      323.102  147.753        1
         9.0      306.056  127.234        1
         9.0      288.930  107.917        1
         9.0      271.724   89.906        1
         9.0      254.437   73.295        1
         9.0      237.071   58.175        1
         9.0      219.625   44.629        1
         9.0      202.099   32.730        1
         9.0      184.492   22.547        1
         9.0      166.806   14.134        1
         9.0      149.040    7.542        1
         9.0      131.193    2.805        1
         9.0      113.267    0.000        1
        18.0        0.000    0.000        0
         9.0      323.267    0.000        1
         9.0      341.193    2.805        1
         9.0      359.040    7.542        1
         9.0       16.806   14.134        1
         9.0       34.492   22.547        1
         9.0       52.099   32.730        1
         9.0       69.625   44.629        1
         9.0       87.071   58.175        1
         9.0      104.437   73.295        1
         9.0      121.724   89.906        1
         9.0      138.930  107.917        1
         9.0      156.056  127.234        1
         9.0      173.102  147.753        1
         9.0      190.068  169.370        1
         9.0      206.954  191.974        1
         9.0      223.760  215.452        1
         9.0      240.486  239.691        1
         9.0      257.132  264.574        1
         9.0      273.698  289.987        1
         9.0      290.184  315.813        1
         9.0      306.590  341.941        1
         9.0      322.916  368.260        1
         9.0      339.162  394.662        1
         9.0      355.327  421.043        1
         9.0       11.413  447.304        1
         9.0       27.419  473.351        1
         9.0       43.345  499.095        1
         9.0       59.190  524.454        1
         9.0       74.956  549.350        1
         9.0       90.642  573.714        1
         9.0      106.247  597.482        1
         9.0      121.773  620.598        1
         9.0      137.218  643.012        1
         9.0      152.584  664.682        1
         9.0      167.869  685.570        1
         9.0      183.075  705.648        1
         9.0      198.200  724.893        1
         9.0      213.246  743.288        1
         9.0      228.211  760.822        1
         9.0      243.096  777.490        1
         9.0      257.902  793.293        1
         9.0      272.627  808.234        1
         9.0      287.272  822.323        1
         9.0      301.837  835.574        1
         9.0      316.323  848.005        1
         9.0      330.728  859.635        1
         9.0      345.053  870.488        1
         9.0      359.298  880.589        1
         9.0       13.463  889.968        1
         9.0       27.548  898.652        1
         9.0       41.553  906.673        1
         9.0       55.478  914.063        1
         9.0       69.323  920.853        1
         9.0       83.088  927.078        1
         9.0       96.773  932.768        1
         9.0      110.378  937.957        1
         9.0      123.903  942.678        1
         9.0      137.347  946.960        1
         9.0      150.712  950.836        1
         9.0      163.997  954.335        1
         9.0      177.202  957.485        1
         9.0      190.326  960.314        1
         9.0      203.371  962.848        1
         9.0      216.336  965.112        1
         9.0      229.220  967.130        1
         9.0      242.025  968.923        1
         9.0      254.750  970.513        1
         9.0      267.394  971.919        1
         9.0      279.959  973.159        1
         9.0      292.443  974.250        1
         9.0      304.847  975.207        1
         9.0      317.172  976.044        1
         9.0      329.416  976.774        1
         9.0      341.581  977.410        1
         9.0      353.665  977.962        1
         9.0        5.669  978.440        1
         9.0       17.594  978.852        1
         9.0       29.438  979.207        1
         9.0       41.202  979.512        1
         9.0       52.886  979.773        1
         9.0       64.490  979.996        1
         9.0       76.015  980.186        1
         9.0       87.459  980.347        1
         9.0       98.823  980.483        1
         9.0      110.107  980.598        1
         9.0      121.311  980.695        1
         9.0      132.435  980.777        1
         9.0      143.479  980.845        1
         9.0      154.443  980.901        1
         9.0      165.327  980.949        1
         9.0      176.130  980.988        1
         9.0      186.854  981.020        1
         9.0      197.498  981.047        1
         9.0      208.062  981.069        1
         9.0      218.546  981.087        1
         9.0      228.949  981.101        1
         9.0      239.273  981.113        1
         9.0      249.517  981.123        1
         9.0      259.680  981.131        1
         9.0      269.764  981.137        1
         9.0      279.768  981.142        1
         9.0      289.691  981.146        1
         9.0      299.535  981.150        1
         9.0      309.298  981.152        1
         9.0      318.982  981.154        1
         9.0      328.585  981.156        1
         9.0      338.109  981.157        1
         9.0      347.552  981.158        1
         9.0      356.915  981.159        1
         9.0        6.199  981.159        1
         9.0       15.402  981.160        1
         9.0       24.525  981.160        1
         9.0       33.568  981.161        1
         9.0       42.532  981.161        1
         9.0       51.415  981.161        1
         9.0       60.218  981.161        1
         9.0       68.941  981.161        1
         9.0       77.584  981.161        1
         9.0       86.147  981.161        1
         9.0       94.630  981.161        1
         9.0      103.033  981.161        1
         9.0      111.356  981.161        1
         9.0      119.599  981.161        1
         9.0      127.762  981.161        1
         9.0      135.845  981.161        1
         9.0      143.848  981.161        1
         9.0      151.771  981.161        1
         9.0      159.614  981.161        1
         9.0      167.376  981.161        1
         9.0      175.059  981.161        1
         9.0      182.662  981.161        1
         9.0      190.185  981.161        1
         9.0      197.627  981.161        1
         9.0      204.990  981.161        1
         9.0      212.272  981.161        1
         9.0      219.475  981.161        1
         9.0      226.598  981.161        1
         9.0      233.640  981.161        1
         9.0      240.603  981.161        1
         9.0      247.485  981.161        1
         9.0      254.288  981.161        1
         9.0      261.010  981.161        1
         9.0      267.652  981.161        1
         9.0      274.215  981.161        1
         9.0      280.697  981.161        1
         9.0      287.099  981.161        1
         9.0      293.422  981.161        1
         9.0      299.664  981.161        1
         9.0      305.826  981.161        1
         9.0      311.908  981.161        1
         9.0      317.910  981.161        1
         9.0      323.832  981.161        1
         9.0      329.675  981.161        1
         9.0      335.437  981.161        1
         9.0      341.119  981.161        1
         9.0      346.721  981.161        1
         9.0      352.243  981.161        1
         9.0      357.685  981.161        1
         9.0        3.047  981.161        1
         9.0        8.328  981.161        1
         9.0       13.530  981.161        1
         9.0       18.652  981.161        1
         9.0       23.694  981.161        1
         9.0       28.656  981.161        1
         9.0       33.537  981.161        1
         9.0       38.339  981.161        1
         9.0       43.061  981.161        1
         9.0       47.703  981.161        1
         9.0       52.264  981.161        1
         9.0       56.746  981.161        1
         9.0       61.147  981.161        1
         9.0       65.469  981.161        1
         9.0       69.710  981.161        1
         9.0       73.872  981.161        1
         9.0       77.953  981.161        1
         9.0       81.955  981.161        1
         9.0       85.876  981.161        1
         9.0       89.718  981.161        1
         9.0       93.479  981.161        1
         9.0       97.160  981.161        1
         9.0      100.762  981.161        1
         9.0      104.283  981.161        1
         9.0      107.724  981.161        1
         9.0      111.085  981.161        1
         9.0      114.366  981.161        1
         9.0      117.568  981.161        1
         9.0      120.689  981.161        1
         9.0      123.730  981.161        1
         9.0      126.691  981.161        1
         9.0      129.572  981.161        1
         9.0      132.373  981.161        1
         9.0      135.094  981.161        1
         9.0      137.735  981.161        1
         9.0      140.296  981.161        1
         9.0      142.777  981.161        1
         9.0      145.178  981.161        1
         9.0      147.498  981.161        1
         9.0      149.739  981.161        1
         9.0      151.900  981.161        1
         9.0      153.981  981.161        1
         9.0      155.981  981.161        1
         9.0      157.902  981.161        1
         9.0      159.743  981.161        1
         9.0      161.503  981.161        1
         9.0      163.184  981.161        1
         9.0      164.785  981.161        1
         9.0      166.305  981.161        1
         9.0      167.746  981.161        1
         9.0      169.106  981.161        1
         9.0      170.387  981.161        1
         9.0      171.587  981.161        1
         9.0      172.707  981.161        1
         9.0      173.748  981.161        1
         9.0      174.708  981.161        1
         9.0      175.588  981.161        1
         9.0      176.389  981.161        1
         9.0      177.109  981.161        1
         9.0      177.749  981.161        1
         9.0      178.309  981.161        1
         9.0      178.790  981.161        1
         9.0      179.190  981.161        1
         9.0      179.510  981.161        1
         9.0      179.750  981.161        1
         9.0      179.910  981.161        1
        18.0      179.990  981.161        1
         9.0      179.910  981.161        1
         9.0      179.750  981.161        1
         9.0      179.510  981.161        1
         9.0      179.190  981.161        1
         9.0      178.790  981.161        1
         9.0      178.309  981.161        1
         9.0      177.749  981.161        1
         9.0      177.109  981.161        1
         9.0      176.389  981.161        1
         9.0      175.588  981.161        1
         9.0      174.708  981.161        1
         9.0      173.748  981.161        1
         9.0      172.707  981.161        1
         9.0      171.587  981.161        1
         9.0      170.387  981.161        1
         9.0      169.106  981.161        1
         9.0      167.746  981.161        1
         9.0      166.305  981.161        1
         9.0      164.785  981.161        1
         9.0      163.184  981.161        1
         9.0      161.503  981.161        1
         9.0      159.743  981.161        1
         9.0      157.902  981.161        1
         9.0      155.981  981.161        1
         9.0      153.981  981.161        1
         9.0      151.900  981.161        1
         9.0      149.739  981.161        1
         9.0      147.498  981.161        1
         9.0      145.178  981.161        1
         9.0      142.777  981.161        1
         9.0      140.296  981.161        1
         9.0      137.735  981.161        1
         9.0      135.094  981.161        1
         9.0      132.373  981.161        1
         9.0      129.572  981.161        1
         9.0      126.691  981.161        1
         9.0      123.730  981.161        1
         9.0      120.689  981.161        1
         9.0      117.568  981.161        1
         9.0      114.366  981.161        1
         9.0      111.085  981.161        1
         9.0      107.724  981.161        1
         9.0      104.283  981.161        1
         9.0      100.762  981.161        1
         9.0       97.160  981.161        1
         9.0       93.479  981.161        1
         9.0       89.718  981.161        1
         9.0       85.876  981.161        1
         9.0       81.955  981.161        1
         9.0       77.953  981.161        1
         9.0       73.872  981.161        1
         9.0       69.710  981.161        1
         9.0       65.469  981.161        1
         9.0       61.147  981.161        1
         9.0       56.746  981.161        1
         9.0       52.264  981.161        1
         9.0       47.703  981.161        1
         9.0       43.061  981.161        1
         9.0       38.339  981.161        1
         9.0       33.537  981.161        1
         9.0       28.656  981.161        1
         9.0       23.694  981.161        1
         9.0       18.652  981.161        1
         9.0       13.530  981.161        1
         9.0        8.328  981.161        1
         9.0        3.047  981.161        1
         9.0      357.685  981.161        1
         9.0      352.243  981.161        1
         9.0      346.721  981.161        1
         9.0      341.119  981.161        1
         9.0      335.437  981.161        1
         9.0      329.675  981.161        1
         9.0      323.832  981.161        1
         9.0      317.910  981.161        1
         9.0      311.908  981.161        1
         9.0      305.826  981.161        1
         9.0      299.664  981.161        1
         9.0      293.422  981.161        1
         9.0      287.099  981.161        1
         9.0      280.697  981.161        1
         9.0      274.215  981.161        1
         9.0      267.652  981.161        1
         9.0      261.010  981.161        1
         9.0      254.288  981.161        1
         9.0      247.485  981.161        1
         9.0      240.603  981.161        1
         9.0      233.640  981.161        1
         9.0      226.598  981.161        1
         9.0      219.475  981.161        1
         9.0      212.272  981.161        1
         9.0      204.990  981.161        1
         9.0      197.627  981.161        1
         9.0      190.185  981.161        1
         9.0      182.662  981.161        1
         9.0      175.059  981.161        1
         9.0      167.376  981.161        1
         9.0      159.614  981.161        1
         9.0      151.771  981.161        1
         9.0      143.848  981.161        1
         9.0      135.845  981.161        1
         9.0      127.762  981.161        1
         9.0      119.599  981.161        1
         9.0      111.356  981.161        1
         9.0      103.033  981.161        1
         9.0       94.630  981.161        1
         9.0       86.147  981.161        1
         9.0       77.584  981.161        1
         9.0       68.941  981.161        1
         9.0       60.218  981.161        1
         9.0       51.415  981.161        1
         9.0       42.532  981.161        1
         9.0       33.568  981.161        1
         9.0       24.525  981.160        1
         9.0       15.402  981.160        1
         9.0        6.199  981.159        1
         9.0      356.915  981.159        1
         9.0      347.552  981.158        1
         9.0      338.109  981.157        1
         9.0      328.585  981.156        1
         9.0      318.982  981.154        1
         9.0      309.298  981.152        1
         9.0      299.535  981.150        1
         9.0      289.691  981.146        1
         9.0      279.768  981.142        1
         9.0      269.764  981.137        1
         9.0      259.680  981.131        1
         9.0      249.517  981.123        1
         9.0      239.273  981.113        1
         9.0      228.949  981.101        1
         9.0      218.546  981.087        1
         9.0      208.062  981.069        1
         9.0      197.498  981.047        1
         9.0      186.854  981.020        1
         9.0      176.130  980.988        1
         9.0      165.327  980.949        1
         9.0      154.443  980.901        1
         9.0      143.479  980.845        1
         9.0      132.435  980.777        1
         9.0      121.311  980.695        1
         9.0      110.107  980.598        1
         9.0       98.823  980.483        1
         9.0       87.459  980.347        1
         9.0       76.015  980.186        1
         9.0       64.490  979.996        1
         9.0       52.886  979.773        1
         9.0       41.202  979.512        1
         9.0       29.438  979.207        1
         9.0       17.594  978.852        1
         9.0        5.669  978.440        1
         9.0      353.665  977.962        1
         9.0      341.581  977.410        1
         9.0      329.416  976.774        1
         9.0      317.172  976.044        1
         9.0      304.847  975.207        1
         9.0      292.443  974.250        1
         9.0      279.959  973.159        1
         9.0      267.394  971.919        1
         9.0      254.750  970.513        1
         9.0      242.025  968.923        1
         9.0      229.220  967.130        1
         9.0      216.336  965.112        1
         9.0      203.371  962.848        1
         9.0      190.326  960.314        1
         9.0      177.202  957.485        1
         9.0      163.997  954.335        1
         9.0      150.712  950.836        1
         9.0      137.347  946.960        1
         9.0      123.903  942.678        1
         9.0      110.378  937.957        1
         9.0       96.773  932.768        1
         9.0       83.088  927.078        1
         9.0       69.323  920.853        1
         9.0       55.478  914.063        1
         9.0       41.553  906.673        1
         9.0       27.548  898.652        1
         9.0       13.463  889.968        1
         9.0      359.298  880.589        1
         9.0      345.053  870.488        1
         9.0      330.728  859.635        1
         9.0      316.323  848.005        1
         9.0      301.837  835.574        1
         9.0      287.272  822.323        1
         9.0      272.627  808.234        1
         9.0      257.902  793.293        1
         9.0      243.096  777.490        1
         9.0      228.211  760.822        1
         9.0      213.246  743.288        1
         9.0      198.200  724.893        1
         9.0      183.075  705.648        1
         9.0      167.869  685.570        1
         9.0      152.584  664.682        1
         9.0      137.218  643.012        1
         9.0      121.773  620.598        1
         9.0      106.247  597.482        1
         9.0       90.642  573.714        1
         9.0       74.956  549.350        1
         9.0       59.190  524.454        1
         9.0       43.345  499.095        1
         9.0       27.419  473.351        1
         9.0       11.413  447.304        1
         9.0      355.327  421.043        1
         9.0      339.162  394.662        1
         9.0      322.916  368.260        1
         9.0      306.590  341.941        1
         9.0      290.184  315.813        1
         9.0      273.698  289.987        1
         9.0      257.132  264.574        1
         9.0      240.486  239.691        1
         9.0      223.760  215.452        1
         9.0      206.954  191.974        1
         9.0      190.068  169.370        1
         9.0      173.102  147.753        1
         9.0      156.056  127.234        1
         9.0      138.930  107.917        1
         9.0      121.724   89.906        1
         9.0      104.437   73.295        1
         9.0       87.071   58.175        1
         9.0       69.625   44.629        1
         9.0       52.099   32.730        1
         9.0       34.492   22.547        1
         9.0       16.806   14.134        1
         9.0      359.040    7.542        1
         9.0      341.193    2.805        1
         9.0      323.267    0.000        1
         9.0        0.000    0.000        0
         0.0        0.000 1023.000        0
