# Supplementary material for: Site-Divergent Oxidations within Venerable Macrolide Antibiotic Scaffolds Unveil Compounds with Broad Spectrum and Anti-MRSA Activities
Source: ACS Cent Sci. 2026 Mar 17;12(3):375–82. doi: 10.1021/acscentsci.5c02343 (PMC13022725; doi:10.1021/acscentsci.5c02343)
Supplement: Supplementary file 4 [file oc5c02343_si_004.zip › Clarithromycin and Azithromycin Analog Characterization/7/NMR/OL-III-019-HSQC_20250308_01/dirinfo/shapelib/OneNmrW029_ad300.RF]

# Pbox    465.45  54 4095  0.0     0    1.0000 13.79640     6
# VJ4.2  pw (us)  pwr  pwrf  dres  dmf  dcyc   B1max (kHz)  Stype
# ---------------------------------------------------------------
# Pxsim 0.0004655 12518.9423 0.000 257816.5 0.0000000 0.0000000 0.00
# data: pw (s) B1max (Hz) status sw (Hz) T1 (s)   T2 (s) RDC (Hz)
# ---------------------------------------------------------------
# Pbox.inp data :
# ~~~~~~~~~~~~~~~~~~~~~~~~~~~Waves~~~~~~~~~~~~~~~~~~~~~~~~~~~~~~~~~~
#   shape   bw(/pw)   ofs  st  ph  fla  trev  d1  d2   d0   wrp  php
# ~~~~~~~~~~~~~~~~~~~~~~~~~~~~~~~~~~~~~~~~~~~~~~~~~~~~~~~~~~~~~~~~~~
# { wurst2i 43011/0.000465 }
#
# type      = r          mod       = n          dres      = n         
# steps     = n          stepsize  = n          attn      = i         
# refofs    = n          wrap      = n          sfrq      = n         
# sucyc     = d          reps      = 2          header    = y         
# bscor     = n          pad1      = n          pad2      = n         
# bsim      = n          T1        = n          T2        = n         
# rdc       = n          dcyc      = n          sw        = n         
#
# RF Calibration Data :  ref_pwr   = 59         ref_pw90  = 10.19
# ~~~~~~~~~~~~~~~~~~~~~
###
# ------------------- Shape data ------------------
# pwtot      = 0.0004655 (total pw, s)
# power      = 54 (power level, dB)
# pwrf       = 4095 (fine power)
# B1max      = 13.7964 (B1max, kHz)
# B1rms      = 7.6543 (B1[RMS], kHz)
# nptot      = 321 (total number of steps)
# stepsize   = 1.45 (length of a single step, us)
# maxamp     = 929.2 (max amplitude)
# ------------------------------------------------- 
#      phase      amplitude   length     gate 
# ------------------------------------------------- 
        0.00      1023.00      0.0        0
       0.000        0.000      1.0        0
      64.900        0.000      1.0        0
      76.150        0.000      1.0        0
      87.401        0.000      1.0        1
      98.651        0.432      1.0        1
     109.901        1.237      1.0        1
     121.151        2.220      1.0        1
     132.401        3.381      1.0        1
     143.651        4.720      1.0        1
     154.901        6.235      1.0        1
     166.151        7.927      1.0        1
     177.401        9.794      1.0        1
     188.651       11.837      1.0        1
     199.901       14.053      1.0        1
     211.151       16.443      1.0        1
     222.401       19.005      1.0        1
     233.650       21.739      1.0        1
     244.900       24.643      1.0        1
     256.150       27.716      1.0        1
     267.399       30.957      1.0        1
     278.648       34.365      1.0        1
     289.897       37.938      1.0        1
     301.145       41.676      1.0        1
     312.393       45.576      1.0        1
     323.641       49.638      1.0        1
     334.888       53.858      1.0        1
     346.135       58.237      1.0        1
     357.380       62.773      1.0        1
       8.625       67.462      1.0        1
      19.869       72.305      1.0        1
      31.111       77.298      1.0        1
      42.352       82.440      1.0        1
      53.592       87.729      1.0        1
      64.830       93.163      1.0        1
      76.066       98.740      1.0        1
      87.300      104.458      1.0        1
      98.532      110.313      1.0        1
     109.761      116.306      1.0        1
     120.986      122.432      1.0        1
     132.209      128.689      1.0        1
     143.428      135.076      1.0        1
     154.643      141.589      1.0        1
     165.853      148.227      1.0        1
     177.059      154.986      1.0        1
     188.259      161.864      1.0        1
     199.454      168.858      1.0        1
     210.642      175.966      1.0        1
     221.823      183.185      1.0        1
     232.997      190.512      1.0        1
     244.164      197.944      1.0        1
     255.321      205.479      1.0        1
     266.469      213.113      1.0        1
     277.608      220.843      1.0        1
     288.735      228.668      1.0        1
     299.851      236.583      1.0        1
     310.955      244.585      1.0        1
     322.046      252.672      1.0        1
     333.123      260.840      1.0        1
     344.185      269.086      1.0        1
     355.231      277.407      1.0        1
       6.260      285.800      1.0        1
      17.272      294.262      1.0        1
      28.264      302.789      1.0        1
      39.236      311.378      1.0        1
      50.188      320.025      1.0        1
      61.116      328.728      1.0        1
      72.022      337.483      1.0        1
      82.902      346.286      1.0        1
      93.756      355.135      1.0        1
     104.583      364.026      1.0        1
     115.380      372.955      1.0        1
     126.148      381.918      1.0        1
     136.883      390.914      1.0        1
     147.585      399.937      1.0        1
     158.252      408.985      1.0        1
     168.883      418.054      1.0        1
     179.475      427.141      1.0        1
     190.028      436.241      1.0        1
     200.539      445.352      1.0        1
     211.007      454.470      1.0        1
     221.430      463.592      1.0        1
     231.806      472.714      1.0        1
     242.133      481.832      1.0        1
     252.410      490.943      1.0        1
     262.634      500.044      1.0        1
     272.803      509.130      1.0        1
     282.916      518.199      1.0        1
     292.971      527.247      1.0        1
     302.965      536.270      1.0        1
     312.896      545.266      1.0        1
     322.762      554.229      1.0        1
     332.561      563.158      1.0        1
     342.292      572.049      1.0        1
     351.951      580.898      1.0        1
       1.536      589.701      1.0        1
      11.046      598.456      1.0        1
      20.477      607.159      1.0        1
      29.829      615.806      1.0        1
      39.097      624.395      1.0        1
      48.281      632.922      1.0        1
      57.377      641.384      1.0        1
      66.384      649.777      1.0        1
      75.299      658.098      1.0        1
      84.120      666.344      1.0        1
      92.843      674.512      1.0        1
     101.468      682.599      1.0        1
     109.991      690.602      1.0        1
     118.411      698.516      1.0        1
     126.724      706.341      1.0        1
     134.928      714.071      1.0        1
     143.021      721.706      1.0        1
     151.001      729.240      1.0        1
     158.866      736.672      1.0        1
     166.612      743.999      1.0        1
     174.237      751.218      1.0        1
     181.739      758.326      1.0        1
     189.117      765.320      1.0        1
     196.367      772.198      1.0        1
     203.487      778.957      1.0        1
     210.474      785.595      1.0        1
     217.328      792.108      1.0        1
     224.045      798.495      1.0        1
     230.623      804.752      1.0        1
     237.060      810.878      1.0        1
     243.354      816.871      1.0        1
     249.503      822.727      1.0        1
     255.504      828.444      1.0        1
     261.356      834.021      1.0        1
     267.056      839.455      1.0        1
     272.603      844.744      1.0        1
     277.995      849.886      1.0        1
     283.230      854.879      1.0        1
     288.305      859.722      1.0        1
     293.220      864.412      1.0        1
     297.972      868.947      1.0        1
     302.559      873.326      1.0        1
     306.981      877.547      1.0        1
     311.235      881.608      1.0        1
     315.319      885.508      1.0        1
     319.234      889.246      1.0        1
     322.976      892.819      1.0        1
     326.544      896.227      1.0        1
     329.938      899.468      1.0        1
     333.155      902.541      1.0        1
     336.196      905.445      1.0        1
     339.058      908.179      1.0        1
     341.740      910.741      1.0        1
     344.242      913.131      1.0        1
     346.562      915.347      1.0        1
     348.700      917.390      1.0        1
     350.655      919.257      1.0        1
     352.426      920.949      1.0        1
     354.012      922.464      1.0        1
     355.413      923.803      1.0        1
     356.629      924.964      1.0        1
     357.658      925.947      1.0        1
     358.501      926.752      1.0        1
     359.156      927.378      1.0        1
     359.625      927.826      1.0        1
     359.906      928.095      1.0        1
       0.000      928.184      1.0        1
     359.906      928.095      1.0        1
     359.625      927.826      1.0        1
     359.156      927.378      1.0        1
     358.501      926.752      1.0        1
     357.658      925.947      1.0        1
     356.629      924.964      1.0        1
     355.413      923.803      1.0        1
     354.012      922.464      1.0        1
     352.426      920.949      1.0        1
     350.655      919.257      1.0        1
     348.700      917.390      1.0        1
     346.562      915.347      1.0        1
     344.242      913.131      1.0        1
     341.740      910.741      1.0        1
     339.058      908.179      1.0        1
     336.196      905.445      1.0        1
     333.155      902.541      1.0        1
     329.938      899.468      1.0        1
     326.544      896.227      1.0        1
     322.976      892.819      1.0        1
     319.234      889.246      1.0        1
     315.319      885.508      1.0        1
     311.235      881.608      1.0        1
     306.981      877.547      1.0        1
     302.559      873.326      1.0        1
     297.972      868.947      1.0        1
     293.220      864.412      1.0        1
     288.305      859.722      1.0        1
     283.230      854.879      1.0        1
     277.995      849.886      1.0        1
     272.603      844.744      1.0        1
     267.056      839.455      1.0        1
     261.356      834.021      1.0        1
     255.504      828.444      1.0        1
     249.503      822.727      1.0        1
     243.354      816.871      1.0        1
     237.060      810.878      1.0        1
     230.623      804.752      1.0        1
     224.045      798.495      1.0        1
     217.328      792.108      1.0        1
     210.474      785.595      1.0        1
     203.487      778.957      1.0        1
     196.367      772.198      1.0        1
     189.117      765.320      1.0        1
     181.739      758.326      1.0        1
     174.237      751.218      1.0        1
     166.612      743.999      1.0        1
     158.866      736.672      1.0        1
     151.001      729.240      1.0        1
     143.021      721.706      1.0        1
     134.928      714.071      1.0        1
     126.724      706.341      1.0        1
     118.411      698.516      1.0        1
     109.991      690.602      1.0        1
     101.468      682.599      1.0        1
      92.843      674.512      1.0        1
      84.120      666.344      1.0        1
      75.299      658.098      1.0        1
      66.384      649.777      1.0        1
      57.377      641.384      1.0        1
      48.281      632.922      1.0        1
      39.097      624.395      1.0        1
      29.829      615.806      1.0        1
      20.477      607.159      1.0        1
      11.046      598.456      1.0        1
       1.536      589.701      1.0        1
     351.951      580.898      1.0        1
     342.292      572.049      1.0        1
     332.561      563.158      1.0        1
     322.762      554.229      1.0        1
     312.896      545.266      1.0        1
     302.965      536.270      1.0        1
     292.971      527.247      1.0        1
     282.916      518.199      1.0        1
     272.803      509.130      1.0        1
     262.634      500.044      1.0        1
     252.410      490.943      1.0        1
     242.133      481.832      1.0        1
     231.806      472.714      1.0        1
     221.430      463.592      1.0        1
     211.007      454.470      1.0        1
     200.539      445.352      1.0        1
     190.028      436.241      1.0        1
     179.475      427.141      1.0        1
     168.883      418.054      1.0        1
     158.252      408.985      1.0        1
     147.585      399.937      1.0        1
     136.883      390.914      1.0        1
     126.148      381.918      1.0        1
     115.380      372.955      1.0        1
     104.583      364.026      1.0        1
      93.756      355.135      1.0        1
      82.902      346.286      1.0        1
      72.022      337.483      1.0        1
      61.116      328.728      1.0        1
      50.188      320.025      1.0        1
      39.236      311.378      1.0        1
      28.264      302.789      1.0        1
      17.272      294.262      1.0        1
       6.260      285.800      1.0        1
     355.231      277.407      1.0        1
     344.185      269.086      1.0        1
     333.123      260.840      1.0        1
     322.046      252.672      1.0        1
     310.955      244.585      1.0        1
     299.851      236.583      1.0        1
     288.735      228.668      1.0        1
     277.608      220.843      1.0        1
     266.469      213.113      1.0        1
     255.321      205.479      1.0        1
     244.164      197.944      1.0        1
     232.997      190.512      1.0        1
     221.823      183.185      1.0        1
     210.642      175.966      1.0        1
     199.454      168.858      1.0        1
     188.259      161.864      1.0        1
     177.059      154.986      1.0        1
     165.853      148.227      1.0        1
     154.643      141.589      1.0        1
     143.428      135.076      1.0        1
     132.209      128.689      1.0        1
     120.986      122.432      1.0        1
     109.761      116.306      1.0        1
      98.532      110.313      1.0        1
      87.300      104.458      1.0        1
      76.066       98.740      1.0        1
      64.830       93.163      1.0        1
      53.592       87.729      1.0        1
      42.352       82.440      1.0        1
      31.111       77.298      1.0        1
      19.869       72.305      1.0        1
       8.625       67.462      1.0        1
     357.380       62.773      1.0        1
     346.135       58.237      1.0        1
     334.888       53.858      1.0        1
     323.641       49.638      1.0        1
     312.393       45.576      1.0        1
     301.145       41.676      1.0        1
     289.897       37.938      1.0        1
     278.648       34.365      1.0        1
     267.399       30.957      1.0        1
     256.150       27.716      1.0        1
     244.900       24.643      1.0        1
     233.650       21.739      1.0        1
     222.401       19.005      1.0        1
     211.151       16.443      1.0        1
     199.901       14.053      1.0        1
     188.651       11.837      1.0        1
     177.401        9.794      1.0        1
     166.151        7.927      1.0        1
     154.901        6.235      1.0        1
     143.651        4.720      1.0        1
     132.401        3.381      1.0        1
     121.151        2.220      1.0        1
     109.901        1.237      1.0        1
      98.651        0.432      1.0        1
      87.401        0.000      1.0        1
      76.150        0.000      1.0        0
      64.900        0.000      1.0        0
       0.000        0.000      1.0        0
