# Supplementary material for: Site-Divergent Oxidations within Venerable Macrolide Antibiotic Scaffolds Unveil Compounds with Broad Spectrum and Anti-MRSA Activities
Source: ACS Cent Sci. 2026 Mar 17;12(3):375–82. doi: 10.1021/acscentsci.5c02343 (PMC13022725; doi:10.1021/acscentsci.5c02343)
Supplement: Supplementary file 4 [file oc5c02343_si_004.zip › Clarithromycin and Azithromycin Analog Characterization/7/NMR/OL-III-019-HSQC_20250308_01/dirinfo/shapelib/OneNmrW029_ref200.RF]

# Pbox   2000.20  46 4095  0.0     0    1.0000 5.49245     6
# VJ4.2  pw (us)  pwr  pwrf  dres  dmf  dcyc   B1max (kHz)  Stype
# ---------------------------------------------------------------
# Pxsim 0.0020002 4952.3910 0.000 173382.7 0.0000000 0.0000000 0.00
# data: pw (s) B1max (Hz) status sw (Hz) T1 (s)   T2 (s) RDC (Hz)
# ---------------------------------------------------------------
# Pbox.inp data :
# ~~~~~~~~~~~~~~~~~~~~~~~~~~~Waves~~~~~~~~~~~~~~~~~~~~~~~~~~~~~~~~~~
#   shape   bw(/pw)   ofs  st  ph  fla  trev  d1  d2   d0   wrp  php
# ~~~~~~~~~~~~~~~~~~~~~~~~~~~~~~~~~~~~~~~~~~~~~~~~~~~~~~~~~~~~~~~~~~
# { wurst2i 28900/0.002 }
#
# type      = r          mod       = n          dres      = n         
# steps     = n          stepsize  = n          attn      = i         
# refofs    = n          wrap      = n          sfrq      = n         
# sucyc     = d          reps      = 2          header    = y         
# bscor     = n          pad1      = n          pad2      = n         
# bsim      = n          T1        = n          T2        = n         
# rdc       = n          dcyc      = n          sw        = n         
#
# RF Calibration Data :  ref_pwr   = 59         ref_pw90  = 10.19
# ~~~~~~~~~~~~~~~~~~~~~
###
# ------------------- Shape data ------------------
# pwtot      = 0.0020002 (total pw, s)
# power      = 46 (power level, dB)
# pwrf       = 4095 (fine power)
# B1max      = 5.4924 (B1max, kHz)
# B1rms      = 3.0300 (B1[RMS], kHz)
# nptot      = 548 (total number of steps)
# stepsize   = 3.65 (length of a single step, us)
# maxamp     = 923.3 (max amplitude)
# ------------------------------------------------- 
#      phase      amplitude   length     gate 
# ------------------------------------------------- 
        0.00      1023.00      0.0        0
       0.000        0.000      1.0        0
     332.493        0.000      1.0        0
     351.513        0.000      1.0        0
      10.533        0.000      1.0        0
      29.553        0.000      1.0        0
      48.573        0.000      1.0        1
      67.593        0.096      1.0        1
      86.613        0.492      1.0        1
     105.633        0.948      1.0        1
     124.654        1.465      1.0        1
     143.674        2.042      1.0        1
     162.694        2.680      1.0        1
     181.714        3.379      1.0        1
     200.734        4.138      1.0        1
     219.754        4.957      1.0        1
     238.774        5.836      1.0        1
     257.794        6.775      1.0        1
     276.814        7.774      1.0        1
     295.834        8.833      1.0        1
     314.854        9.951      1.0        1
     333.874       11.129      1.0        1
     352.894       12.366      1.0        1
      11.914       13.663      1.0        1
      30.934       15.018      1.0        1
      49.954       16.432      1.0        1
      68.974       17.905      1.0        1
      87.993       19.436      1.0        1
     107.013       21.025      1.0        1
     126.032       22.673      1.0        1
     145.052       24.378      1.0        1
     164.071       26.141      1.0        1
     183.090       27.961      1.0        1
     202.109       29.838      1.0        1
     221.128       31.772      1.0        1
     240.146       33.762      1.0        1
     259.164       35.809      1.0        1
     278.182       37.912      1.0        1
     297.200       40.071      1.0        1
     316.217       42.285      1.0        1
     335.234       44.555      1.0        1
     354.250       46.879      1.0        1
      13.266       49.258      1.0        1
      32.281       51.691      1.0        1
      51.296       54.178      1.0        1
      70.310       56.719      1.0        1
      89.323       59.313      1.0        1
     108.335       61.960      1.0        1
     127.347       64.660      1.0        1
     146.358       67.412      1.0        1
     165.367       70.215      1.0        1
     184.376       73.071      1.0        1
     203.383       75.977      1.0        1
     222.389       78.934      1.0        1
     241.394       81.942      1.0        1
     260.397       85.000      1.0        1
     279.399       88.107      1.0        1
     298.399       91.263      1.0        1
     317.397       94.468      1.0        1
     336.393       97.721      1.0        1
     355.387      101.022      1.0        1
      14.378      104.371      1.0        1
      33.368      107.767      1.0        1
      52.354      111.209      1.0        1
      71.338      114.697      1.0        1
      90.319      118.231      1.0        1
     109.297      121.810      1.0        1
     128.272      125.434      1.0        1
     147.243      129.102      1.0        1
     166.210      132.814      1.0        1
     185.174      136.569      1.0        1
     204.133      140.367      1.0        1
     223.088      144.207      1.0        1
     242.039      148.089      1.0        1
     260.985      152.012      1.0        1
     279.925      155.976      1.0        1
     298.860      159.980      1.0        1
     317.790      164.024      1.0        1
     336.714      168.107      1.0        1
     355.631      172.228      1.0        1
      14.542      176.387      1.0        1
      33.446      180.584      1.0        1
      52.343      184.818      1.0        1
      71.232      189.089      1.0        1
      90.114      193.395      1.0        1
     108.987      197.736      1.0        1
     127.852      202.113      1.0        1
     146.707      206.523      1.0        1
     165.554      210.967      1.0        1
     184.390      215.443      1.0        1
     203.217      219.952      1.0        1
     222.033      224.493      1.0        1
     240.837      229.065      1.0        1
     259.630      233.668      1.0        1
     278.412      238.300      1.0        1
     297.180      242.962      1.0        1
     315.936      247.653      1.0        1
     334.679      252.371      1.0        1
     353.407      257.118      1.0        1
      12.121      261.891      1.0        1
      30.820      266.690      1.0        1
      49.503      271.515      1.0        1
      68.170      276.364      1.0        1
      86.821      281.238      1.0        1
     105.454      286.136      1.0        1
     124.069      291.057      1.0        1
     142.665      296.000      1.0        1
     161.243      300.965      1.0        1
     179.800      305.951      1.0        1
     198.337      310.958      1.0        1
     216.853      315.984      1.0        1
     235.347      321.029      1.0        1
     253.819      326.093      1.0        1
     272.267      331.174      1.0        1
     290.691      336.272      1.0        1
     309.090      341.387      1.0        1
     327.464      346.518      1.0        1
     345.812      351.664      1.0        1
       4.133      356.824      1.0        1
      22.425      361.998      1.0        1
      40.689      367.184      1.0        1
      58.924      372.383      1.0        1
      77.128      377.594      1.0        1
      95.301      382.816      1.0        1
     113.442      388.048      1.0        1
     131.550      393.290      1.0        1
     149.625      398.540      1.0        1
     167.664      403.799      1.0        1
     185.668      409.065      1.0        1
     203.636      414.338      1.0        1
     221.565      419.617      1.0        1
     239.457      424.902      1.0        1
     257.309      430.191      1.0        1
     275.120      435.484      1.0        1
     292.890      440.781      1.0        1
     310.617      446.080      1.0        1
     328.301      451.381      1.0        1
     345.941      456.683      1.0        1
       3.535      461.986      1.0        1
      21.082      467.289      1.0        1
      38.582      472.591      1.0        1
      56.033      477.891      1.0        1
      73.434      483.189      1.0        1
      90.784      488.484      1.0        1
     108.081      493.775      1.0        1
     125.326      499.062      1.0        1
     142.516      504.344      1.0        1
     159.651      509.620      1.0        1
     176.729      514.890      1.0        1
     193.749      520.152      1.0        1
     210.710      525.407      1.0        1
     227.610      530.653      1.0        1
     244.449      535.890      1.0        1
     261.226      541.117      1.0        1
     277.938      546.333      1.0        1
     294.586      551.538      1.0        1
     311.167      556.731      1.0        1
     327.680      561.912      1.0        1
     344.124      567.079      1.0        1
       0.498      572.232      1.0        1
      16.801      577.370      1.0        1
      33.031      582.493      1.0        1
      49.187      587.600      1.0        1
      65.267      592.690      1.0        1
      81.271      597.762      1.0        1
      97.197      602.817      1.0        1
     113.043      607.853      1.0        1
     128.809      612.869      1.0        1
     144.493      617.865      1.0        1
     160.094      622.841      1.0        1
     175.610      627.795      1.0        1
     191.040      632.727      1.0        1
     206.382      637.636      1.0        1
     221.636      642.522      1.0        1
     236.800      647.384      1.0        1
     251.872      652.222      1.0        1
     266.852      657.034      1.0        1
     281.737      661.820      1.0        1
     296.527      666.580      1.0        1
     311.219      671.312      1.0        1
     325.814      676.017      1.0        1
     340.308      680.693      1.0        1
     354.702      685.341      1.0        1
       8.993      689.958      1.0        1
      23.181      694.545      1.0        1
      37.263      699.102      1.0        1
      51.238      703.627      1.0        1
      65.106      708.120      1.0        1
      78.864      712.580      1.0        1
      92.511      717.007      1.0        1
     106.046      721.401      1.0        1
     119.468      725.760      1.0        1
     132.775      730.083      1.0        1
     145.965      734.372      1.0        1
     159.038      738.624      1.0        1
     171.992      742.840      1.0        1
     184.825      747.018      1.0        1
     197.537      751.158      1.0        1
     210.126      755.261      1.0        1
     222.590      759.324      1.0        1
     234.929      763.348      1.0        1
     247.140      767.332      1.0        1
     259.223      771.275      1.0        1
     271.177      775.178      1.0        1
     282.999      779.039      1.0        1
     294.689      782.858      1.0        1
     306.245      786.635      1.0        1
     317.666      790.368      1.0        1
     328.951      794.058      1.0        1
     340.099      797.704      1.0        1
     351.108      801.306      1.0        1
       1.976      804.862      1.0        1
      12.704      808.374      1.0        1
      23.289      811.839      1.0        1
      33.730      815.258      1.0        1
      44.027      818.630      1.0        1
      54.177      821.955      1.0        1
      64.180      825.232      1.0        1
      74.034      828.462      1.0        1
      83.739      831.642      1.0        1
      93.293      834.774      1.0        1
     102.695      837.856      1.0        1
     111.944      840.889      1.0        1
     121.039      843.871      1.0        1
     129.978      846.803      1.0        1
     138.761      849.684      1.0        1
     147.387      852.514      1.0        1
     155.854      855.292      1.0        1
     164.162      858.017      1.0        1
     172.309      860.691      1.0        1
     180.295      863.311      1.0        1
     188.118      865.879      1.0        1
     195.778      868.393      1.0        1
     203.273      870.853      1.0        1
     210.603      873.259      1.0        1
     217.766      875.611      1.0        1
     224.763      877.908      1.0        1
     231.592      880.150      1.0        1
     238.251      882.336      1.0        1
     244.741      884.467      1.0        1
     251.060      886.542      1.0        1
     257.208      888.561      1.0        1
     263.184      890.523      1.0        1
     268.987      892.429      1.0        1
     274.616      894.277      1.0        1
     280.071      896.069      1.0        1
     285.351      897.803      1.0        1
     290.455      899.479      1.0        1
     295.383      901.098      1.0        1
     300.134      902.658      1.0        1
     304.707      904.160      1.0        1
     309.102      905.603      1.0        1
     313.318      906.988      1.0        1
     317.355      908.314      1.0        1
     321.212      909.581      1.0        1
     324.888      910.788      1.0        1
     328.384      911.936      1.0        1
     331.698      913.025      1.0        1
     334.831      914.054      1.0        1
     337.782      915.023      1.0        1
     340.550      915.932      1.0        1
     343.135      916.781      1.0        1
     345.537      917.570      1.0        1
     347.755      918.299      1.0        1
     349.790      918.967      1.0        1
     351.640      919.575      1.0        1
     353.306      920.122      1.0        1
     354.787      920.609      1.0        1
     356.084      921.035      1.0        1
     357.196      921.400      1.0        1
     358.123      921.704      1.0        1
     358.864      921.948      1.0        1
     359.421      922.130      1.0        1
     359.791      922.252      1.0        1
     359.977      922.313      2.0        1
     359.791      922.252      1.0        1
     359.421      922.130      1.0        1
     358.864      921.948      1.0        1
     358.123      921.704      1.0        1
     357.196      921.400      1.0        1
     356.084      921.035      1.0        1
     354.787      920.609      1.0        1
     353.306      920.122      1.0        1
     351.640      919.575      1.0        1
     349.790      918.967      1.0        1
     347.755      918.299      1.0        1
     345.537      917.570      1.0        1
     343.135      916.781      1.0        1
     340.550      915.932      1.0        1
     337.782      915.023      1.0        1
     334.831      914.054      1.0        1
     331.698      913.025      1.0        1
     328.384      911.936      1.0        1
     324.888      910.788      1.0        1
     321.212      909.581      1.0        1
     317.355      908.314      1.0        1
     313.318      906.988      1.0        1
     309.102      905.603      1.0        1
     304.707      904.160      1.0        1
     300.134      902.658      1.0        1
     295.383      901.098      1.0        1
     290.455      899.479      1.0        1
     285.351      897.803      1.0        1
     280.071      896.069      1.0        1
     274.616      894.277      1.0        1
     268.987      892.429      1.0        1
     263.184      890.523      1.0        1
     257.208      888.561      1.0        1
     251.060      886.542      1.0        1
     244.741      884.467      1.0        1
     238.251      882.336      1.0        1
     231.592      880.150      1.0        1
     224.763      877.908      1.0        1
     217.766      875.611      1.0        1
     210.603      873.259      1.0        1
     203.273      870.853      1.0        1
     195.778      868.393      1.0        1
     188.118      865.879      1.0        1
     180.295      863.311      1.0        1
     172.309      860.691      1.0        1
     164.162      858.017      1.0        1
     155.854      855.292      1.0        1
     147.387      852.514      1.0        1
     138.761      849.684      1.0        1
     129.978      846.803      1.0        1
     121.039      843.871      1.0        1
     111.944      840.889      1.0        1
     102.695      837.856      1.0        1
      93.293      834.774      1.0        1
      83.739      831.642      1.0        1
      74.034      828.462      1.0        1
      64.180      825.232      1.0        1
      54.177      821.955      1.0        1
      44.027      818.630      1.0        1
      33.730      815.258      1.0        1
      23.289      811.839      1.0        1
      12.704      808.374      1.0        1
       1.976      804.862      1.0        1
     351.108      801.306      1.0        1
     340.099      797.704      1.0        1
     328.951      794.058      1.0        1
     317.666      790.368      1.0        1
     306.245      786.635      1.0        1
     294.689      782.858      1.0        1
     282.999      779.039      1.0        1
     271.177      775.178      1.0        1
     259.223      771.275      1.0        1
     247.140      767.332      1.0        1
     234.929      763.348      1.0        1
     222.590      759.324      1.0        1
     210.126      755.261      1.0        1
     197.537      751.158      1.0        1
     184.825      747.018      1.0        1
     171.992      742.840      1.0        1
     159.038      738.624      1.0        1
     145.965      734.372      1.0        1
     132.775      730.083      1.0        1
     119.468      725.760      1.0        1
     106.046      721.401      1.0        1
      92.511      717.007      1.0        1
      78.864      712.580      1.0        1
      65.106      708.120      1.0        1
      51.238      703.627      1.0        1
      37.263      699.102      1.0        1
      23.181      694.545      1.0        1
       8.993      689.958      1.0        1
     354.702      685.341      1.0        1
     340.308      680.693      1.0        1
     325.814      676.017      1.0        1
     311.219      671.312      1.0        1
     296.527      666.580      1.0        1
     281.737      661.820      1.0        1
     266.852      657.034      1.0        1
     251.872      652.222      1.0        1
     236.800      647.384      1.0        1
     221.636      642.522      1.0        1
     206.382      637.636      1.0        1
     191.040      632.727      1.0        1
     175.610      627.795      1.0        1
     160.094      622.841      1.0        1
     144.493      617.865      1.0        1
     128.809      612.869      1.0        1
     113.043      607.853      1.0        1
      97.197      602.817      1.0        1
      81.271      597.762      1.0        1
      65.267      592.690      1.0        1
      49.187      587.600      1.0        1
      33.031      582.493      1.0        1
      16.801      577.370      1.0        1
       0.498      572.232      1.0        1
     344.124      567.079      1.0        1
     327.680      561.912      1.0        1
     311.167      556.731      1.0        1
     294.586      551.538      1.0        1
     277.938      546.333      1.0        1
     261.226      541.117      1.0        1
     244.449      535.890      1.0        1
     227.610      530.653      1.0        1
     210.710      525.407      1.0        1
     193.749      520.152      1.0        1
     176.729      514.890      1.0        1
     159.651      509.620      1.0        1
     142.516      504.344      1.0        1
     125.326      499.062      1.0        1
     108.081      493.775      1.0        1
      90.784      488.484      1.0        1
      73.434      483.189      1.0        1
      56.033      477.891      1.0        1
      38.582      472.591      1.0        1
      21.082      467.289      1.0        1
       3.535      461.986      1.0        1
     345.941      456.683      1.0        1
     328.301      451.381      1.0        1
     310.617      446.080      1.0        1
     292.890      440.781      1.0        1
     275.120      435.484      1.0        1
     257.309      430.191      1.0        1
     239.457      424.902      1.0        1
     221.565      419.617      1.0        1
     203.636      414.338      1.0        1
     185.668      409.065      1.0        1
     167.664      403.799      1.0        1
     149.625      398.540      1.0        1
     131.550      393.290      1.0        1
     113.442      388.048      1.0        1
      95.301      382.816      1.0        1
      77.128      377.594      1.0        1
      58.924      372.383      1.0        1
      40.689      367.184      1.0        1
      22.425      361.998      1.0        1
       4.133      356.824      1.0        1
     345.812      351.664      1.0        1
     327.464      346.518      1.0        1
     309.090      341.387      1.0        1
     290.691      336.272      1.0        1
     272.267      331.174      1.0        1
     253.819      326.093      1.0        1
     235.347      321.029      1.0        1
     216.853      315.984      1.0        1
     198.337      310.958      1.0        1
     179.800      305.951      1.0        1
     161.243      300.965      1.0        1
     142.665      296.000      1.0        1
     124.069      291.057      1.0        1
     105.454      286.136      1.0        1
      86.821      281.238      1.0        1
      68.170      276.364      1.0        1
      49.503      271.515      1.0        1
      30.820      266.690      1.0        1
      12.121      261.891      1.0        1
     353.407      257.118      1.0        1
     334.679      252.371      1.0        1
     315.936      247.653      1.0        1
     297.180      242.962      1.0        1
     278.412      238.300      1.0        1
     259.630      233.668      1.0        1
     240.837      229.065      1.0        1
     222.033      224.493      1.0        1
     203.217      219.952      1.0        1
     184.390      215.443      1.0        1
     165.554      210.967      1.0        1
     146.707      206.523      1.0        1
     127.852      202.113      1.0        1
     108.987      197.736      1.0        1
      90.114      193.395      1.0        1
      71.232      189.089      1.0        1
      52.343      184.818      1.0        1
      33.446      180.584      1.0        1
      14.542      176.387      1.0        1
     355.631      172.228      1.0        1
     336.714      168.107      1.0        1
     317.790      164.024      1.0        1
     298.860      159.980      1.0        1
     279.925      155.976      1.0        1
     260.985      152.012      1.0        1
     242.039      148.089      1.0        1
     223.088      144.207      1.0        1
     204.133      140.367      1.0        1
     185.174      136.569      1.0        1
     166.210      132.814      1.0        1
     147.243      129.102      1.0        1
     128.272      125.434      1.0        1
     109.297      121.810      1.0        1
      90.319      118.231      1.0        1
      71.338      114.697      1.0        1
      52.354      111.209      1.0        1
      33.368      107.767      1.0        1
      14.378      104.371      1.0        1
     355.387      101.022      1.0        1
     336.393       97.721      1.0        1
     317.397       94.468      1.0        1
     298.399       91.263      1.0        1
     279.399       88.107      1.0        1
     260.397       85.000      1.0        1
     241.394       81.942      1.0        1
     222.389       78.934      1.0        1
     203.383       75.977      1.0        1
     184.376       73.071      1.0        1
     165.367       70.215      1.0        1
     146.358       67.412      1.0        1
     127.347       64.660      1.0        1
     108.335       61.960      1.0        1
      89.323       59.313      1.0        1
      70.310       56.719      1.0        1
      51.296       54.178      1.0        1
      32.281       51.691      1.0        1
      13.266       49.258      1.0        1
     354.250       46.879      1.0        1
     335.234       44.555      1.0        1
     316.217       42.285      1.0        1
     297.200       40.071      1.0        1
     278.182       37.912      1.0        1
     259.164       35.809      1.0        1
     240.146       33.762      1.0        1
     221.128       31.772      1.0        1
     202.109       29.838      1.0        1
     183.090       27.961      1.0        1
     164.071       26.141      1.0        1
     145.052       24.378      1.0        1
     126.032       22.673      1.0        1
     107.013       21.025      1.0        1
      87.993       19.436      1.0        1
      68.974       17.905      1.0        1
      49.954       16.432      1.0        1
      30.934       15.018      1.0        1
      11.914       13.663      1.0        1
     352.894       12.366      1.0        1
     333.874       11.129      1.0        1
     314.854        9.951      1.0        1
     295.834        8.833      1.0        1
     276.814        7.774      1.0        1
     257.794        6.775      1.0        1
     238.774        5.836      1.0        1
     219.754        4.957      1.0        1
     200.734        4.138      1.0        1
     181.714        3.379      1.0        1
     162.694        2.680      1.0        1
     143.674        2.042      1.0        1
     124.654        1.465      1.0        1
     105.633        0.948      1.0        1
      86.613        0.492      1.0        1
      67.593        0.096      1.0        1
      48.573        0.000      1.0        1
      29.553        0.000      1.0        0
      10.533        0.000      1.0        0
     351.513        0.000      1.0        0
     332.493        0.000      1.0        0
       0.000        0.000      1.0        0
