# Supplementary material for: Site-Divergent Oxidations within Venerable Macrolide Antibiotic Scaffolds Unveil Compounds with Broad Spectrum and Anti-MRSA Activities
Source: ACS Cent Sci. 2026 Mar 17;12(3):375–82. doi: 10.1021/acscentsci.5c02343 (PMC13022725; doi:10.1021/acscentsci.5c02343)
Supplement: Supplementary file 4 [file oc5c02343_si_004.zip › Clarithromycin and Azithromycin Analog Characterization/7/NMR/OL-III-019-HSQC_20250308_01/dirinfo/macdir/maclib_attic/walkupQacqpars]

pad 3 1 14 14 14 2 1 8194 1 64
1 0.5 
0 
Gmapname 2 2 8 0 0 2 1 1 1 64
1 ""
0 
Gmap 2 2 8 0 0 2 1 1 1 64
1 "lk"
0 
alock 2 2 8 0 0 2 1 0 1 64
1 "a"
5 "a" "n" "s" "u" "y" 
method 2 2 6 0 0 2 1 3 1 64
1 "z1z2"
0 
wshim 4 2 4 0 0 2 1 1 1 64
1 "e"
15 "e" "f" "g" "n" "s" "0" "1" "2" "3" "4" "5" "6" "7" "8" "9" 
tunemethod 2 2 8 0 0 2 1 0 1 64
1 "lohi"
0 
tin 2 2 1 0 0 2 1 2 1 64
1 "n"
3 "n" "w" "y" 
vtwait 3 1 14 14 14 2 1 8194 1 64
1 300 
0 
wtune 4 2 4 0 0 2 1 0 1 64
1 "st12"
11 "s" "t" "e" "i" "n" "o" "v" "1" "2" "3" "4" 
