# Supplementary material for: Site-Divergent Oxidations within Venerable Macrolide Antibiotic Scaffolds Unveil Compounds with Broad Spectrum and Anti-MRSA Activities
Source: ACS Cent Sci. 2026 Mar 17;12(3):375–82. doi: 10.1021/acscentsci.5c02343 (PMC13022725; doi:10.1021/acscentsci.5c02343)
Supplement: Supplementary file 4 [file oc5c02343_si_004.zip › Clarithromycin and Azithromycin Analog Characterization/7/NMR/OL-III-019-HSQC_20250308_01/dirinfo/xmldir/sqdir/scoutfid_error_study.xml]

<?xml version="1.0" encoding="UTF-8"?>
<!DOCTYPE template>

<template>
  <protocol title="OL-III-019-HSQC_20250308_01" type="protocol" exp="grandparent" lock="off" id="tmpstudy" tooltext="OL-III-019-HSQC" expanded="true">
    <action   type="LIB"  status="Completed"  lock="on"  title="PROTON_01 "  exp="PROTON"  time=""  macro="return"  data="/home/ocl3/OL-III-019-HSQC_20250308_01/PROTON_01"  CPnode="PROTON_001"  tooltext="PROTON"  id="Sqn0001"  />
    <action   type="LIB"  status="Completed"  lock="on"  title="HSQCAD_01 "  exp="HSQCAD"  time=""  macro="return"  data="/home/ocl3/OL-III-019-HSQC_20250308_01/HSQCAD_01"  CPnode="HSQCAD_001"  tooltext="HSQCAD"  id="Sqn0002"  />
  </protocol>
</template>
