# Supplementary material for: Site-Divergent Oxidations within Venerable Macrolide Antibiotic Scaffolds Unveil Compounds with Broad Spectrum and Anti-MRSA Activities
Source: ACS Cent Sci. 2026 Mar 17;12(3):375–82. doi: 10.1021/acscentsci.5c02343 (PMC13022725; doi:10.1021/acscentsci.5c02343)
Supplement: Supplementary file 5 [file oc5c02343_si_005.zip]

Archive with 63 entries (52 files):
- Biological, Computational, and X-ray Data/
- Biological, Computational, and X-ray Data/.DS_Store
- __MACOSX/Biological, Computational, and X-ray Data/._.DS_Store
- Biological, Computational, and X-ray Data/X-Ray/
- Biological, Computational, and X-ray Data/Computations/
- Biological, Computational, and X-ray Data/Biological/
- Biological, Computational, and X-ray Data/X-Ray/.DS_Store
- __MACOSX/Biological, Computational, and X-ray Data/X-Ray/._.DS_Store
- Biological, Computational, and X-ray Data/X-Ray/7/
- Biological, Computational, and X-ray Data/X-Ray/5'/
- Biological, Computational, and X-ray Data/X-Ray/15/
- Biological, Computational, and X-ray Data/Computations/.DS_Store
- __MACOSX/Biological, Computational, and X-ray Data/Computations/._.DS_Store
- Biological, Computational, and X-ray Data/Computations/*5'' Comp Fair Data/
- __MACOSX/Biological, Computational, and X-ray Data/Computations/._*5'' Comp Fair Data
- Biological, Computational, and X-ray Data/Computations/*5' Comp Fair Data/
- __MACOSX/Biological, Computational, and X-ray Data/Computations/._*5' Comp Fair Data
- Biological, Computational, and X-ray Data/Computations/5' Comp Fair Data/
- __MACOSX/Biological, Computational, and X-ray Data/Computations/._5' Comp Fair Data
- Biological, Computational, and X-ray Data/Computations/5'' Comp Fair Data/
- __MACOSX/Biological, Computational, and X-ray Data/Computations/._5'' Comp Fair Data
- Biological, Computational, and X-ray Data/Biological/.DS_Store
- __MACOSX/Biological, Computational, and X-ray Data/Biological/._.DS_Store
- Biological, Computational, and X-ray Data/Biological/Final Report 11-14-2024- Yale 16.pdf
- __MACOSX/Biological, Computational, and X-ray Data/Biological/._Final Report 11-14-2024- Yale 16.pdf
- Biological, Computational, and X-ray Data/Biological/Final Report 04-30-2025-Yale 17.pdf
- __MACOSX/Biological, Computational, and X-ray Data/Biological/._Final Report 04-30-2025-Yale 17.pdf
- Biological, Computational, and X-ray Data/Biological/~$L-Data.docx
- __MACOSX/Biological, Computational, and X-ray Data/Biological/._~$L-Data.docx
- Biological, Computational, and X-ray Data/X-Ray/7/checkCIF_PLATON page 2.pdf
- __MACOSX/Biological, Computational, and X-ray Data/X-Ray/7/._checkCIF_PLATON page 2.pdf
- Biological, Computational, and X-ray Data/X-Ray/7/syn-25016.cif
- __MACOSX/Biological, Computational, and X-ray Data/X-Ray/7/._syn-25016.cif
- Biological, Computational, and X-ray Data/X-Ray/7/syn-25016.docx
- __MACOSX/Biological, Computational, and X-ray Data/X-Ray/7/._syn-25016.docx
- Biological, Computational, and X-ray Data/X-Ray/5'/checkCIF_PLATON page 2.pdf
- __MACOSX/Biological, Computational, and X-ray Data/X-Ray/5'/._checkCIF_PLATON page 2.pdf
- Biological, Computational, and X-ray Data/X-Ray/5'/007b-24081.docx
- __MACOSX/Biological, Computational, and X-ray Data/X-Ray/5'/._007b-24081.docx
- Biological, Computational, and X-ray Data/X-Ray/5'/007b-24081.cif
- __MACOSX/Biological, Computational, and X-ray Data/X-Ray/5'/._007b-24081.cif
- Biological, Computational, and X-ray Data/X-Ray/15/007b-25056.docx
- __MACOSX/Biological, Computational, and X-ray Data/X-Ray/15/._007b-25056.docx
- Biological, Computational, and X-ray Data/X-Ray/15/007b-25056.cif
- __MACOSX/Biological, Computational, and X-ray Data/X-Ray/15/._007b-25056.cif
- Biological, Computational, and X-ray Data/X-Ray/15/007b-25056 checkcif.pdf
- __MACOSX/Biological, Computational, and X-ray Data/X-Ray/15/._007b-25056 checkcif.pdf
- Biological, Computational, and X-ray Data/Computations/*5'' Comp Fair Data/TSCoDe_ensemble_ErythNORhemi-EntDMSO-CSearch.xyz
- __MACOSX/Biological, Computational, and X-ray Data/Computations/*5'' Comp Fair Data/._TSCoDe_ensemble_ErythNORhemi-EntDMSO-CSearch.xyz
- Biological, Computational, and X-ray Data/Computations/*5'' Comp Fair Data/ErythNORhemi-EntDMSO.xyz
- __MACOSX/Biological, Computational, and X-ray Data/Computations/*5'' Comp Fair Data/._ErythNORhemi-EntDMSO.xyz
- Biological, Computational, and X-ray Data/Computations/*5' Comp Fair Data/TSCoDe_ensemble_ErythLhemi.xyz
- __MACOSX/Biological, Computational, and X-ray Data/Computations/*5' Comp Fair Data/._TSCoDe_ensemble_ErythLhemi.xyz
- Biological, Computational, and X-ray Data/Computations/*5' Comp Fair Data/ErythLhemi.xyz
- __MACOSX/Biological, Computational, and X-ray Data/Computations/*5' Comp Fair Data/._ErythLhemi.xyz
- Biological, Computational, and X-ray Data/Computations/5' Comp Fair Data/TSCoDe_ensemble_ErythNOLhemi-EntDMSOC-search.xyz
- __MACOSX/Biological, Computational, and X-ray Data/Computations/5' Comp Fair Data/._TSCoDe_ensemble_ErythNOLhemi-EntDMSOC-search.xyz
- Biological, Computational, and X-ray Data/Computations/5' Comp Fair Data/ErythNOLhemi-EntDMSO.xyz
- __MACOSX/Biological, Computational, and X-ray Data/Computations/5' Comp Fair Data/._ErythNOLhemi-EntDMSO.xyz
- Biological, Computational, and X-ray Data/Computations/5'' Comp Fair Data/ErythRhemi.xyz
- __MACOSX/Biological, Computational, and X-ray Data/Computations/5'' Comp Fair Data/._ErythRhemi.xyz
- Biological, Computational, and X-ray Data/Computations/5'' Comp Fair Data/TSCoDe_ensemble_ErythRhemi.xyz
- __MACOSX/Biological, Computational, and X-ray Data/Computations/5'' Comp Fair Data/._TSCoDe_ensemble_ErythRhemi.xyz
