# Supplementary material for: Site-Divergent Oxidations within Venerable Macrolide Antibiotic Scaffolds Unveil Compounds with Broad Spectrum and Anti-MRSA Activities
Source: ACS Cent Sci. 2026 Mar 17;12(3):375–82. doi: 10.1021/acscentsci.5c02343 (PMC13022725; doi:10.1021/acscentsci.5c02343)
Supplement: Supplementary file 5 [file oc5c02343_si_005.zip › Biological, Computational, and X-ray Data/X-Ray/7/syn-25016.cif]

 
data_syn-25016 
  
_audit_creation_method            'SHELXL-2014/7' 
_shelx_SHELXL_version_number      '2014/7' 
_chemical_name_systematic         ? 
_chemical_name_common             ? 
_chemical_melting_point           ? 
_chemical_formula_moiety          'C38 H69 N O14, C H Cl3, H2 O' 
_chemical_formula_sum 
 'C39 H72 Cl3 N O15' 
_chemical_formula_weight          901.32 
  
loop_ 
 _atom_type_symbol 
 _atom_type_description 
 _atom_type_scat_dispersion_real 
 _atom_type_scat_dispersion_imag 
 _atom_type_scat_source 
 'C'  'C'   0.0181   0.0091 
 'International Tables Vol C Tables 4.2.6.8 and 6.1.1.4' 
 'H'  'H'   0.0000   0.0000 
 'International Tables Vol C Tables 4.2.6.8 and 6.1.1.4' 
 'Cl'  'Cl'   0.3639   0.7018 
 'International Tables Vol C Tables 4.2.6.8 and 6.1.1.4' 
 'N'  'N'   0.0311   0.0180 
 'International Tables Vol C Tables 4.2.6.8 and 6.1.1.4' 
 'O'  'O'   0.0492   0.0322 
 'International Tables Vol C Tables 4.2.6.8 and 6.1.1.4' 
  
_space_group_crystal_system       monoclinic 
_space_group_IT_number            4 
_space_group_name_H-M_alt         'P 21' 
_space_group_name_Hall            'P 2yb' 
  
_shelx_space_group_comment 
; 
The symmetry employed for this shelxl refinement is uniquely defined 
by the following loop, which should always be used as a source of 
symmetry information in preference to the above space-group names. 
They are only intended as comments. 
; 
  
loop_ 
 _space_group_symop_operation_xyz 
 'x, y, z' 
 '-x, y+1/2, -z' 
  
_cell_length_a                    9.09480(10) 
_cell_length_b                    26.4164(4) 
_cell_length_c                    9.63000(10) 
_cell_angle_alpha                 90 
_cell_angle_beta                  92.9300(10) 
_cell_angle_gamma                 90 
_cell_volume                      2310.60(5) 
_cell_formula_units_Z             2 
_cell_measurement_temperature     100(2) 
_cell_measurement_reflns_used     24856 
_cell_measurement_theta_min       3.3340 
_cell_measurement_theta_max       66.3870 
  
_exptl_crystal_description        plate 
_exptl_crystal_colour             colorless
_exptl_crystal_density_meas       ? 
_exptl_crystal_density_method     ? 
_exptl_crystal_density_diffrn     1.295 
_exptl_crystal_F_000              968 
_exptl_transmission_factor_min    ? 
_exptl_transmission_factor_max    ? 
_exptl_crystal_size_max           0.200 
_exptl_crystal_size_mid           0.200 
_exptl_crystal_size_min           0.050 
_exptl_absorpt_coefficient_mu     2.338 
_shelx_estimated_absorpt_T_min    0.652 
_shelx_estimated_absorpt_T_max    0.892 
_exptl_absorpt_correction_type    multi-scan 
_exptl_absorpt_correction_T_min   0.85701 
_exptl_absorpt_correction_T_max   1.00000 
_exptl_absorpt_process_details     
; 
CrysAlisPro 1.171.43.115a (Rigaku Oxford Diffraction, 2024) 
Empirical absorption correction using spherical harmonics, 
implemented in SCALE3 ABSPACK scaling algorithm. 
; 
_exptl_absorpt_special_details    ? 
_diffrn_ambient_temperature       100(2) 
_diffrn_radiation_wavelength      1.54184 
_diffrn_radiation_type            CuK\a 
_diffrn_source                    'micro-focus sealed X-ray tube' 
_diffrn_measurement_device_type   'XtaLAB Synergy, Dualflex, HyPix-Arc 100' 
_diffrn_measurement_method        '\w scans' 
_diffrn_detector_area_resol_mean  10.0000 
_diffrn_reflns_number             32626 
_diffrn_reflns_av_unetI/netI      0.0523 
_diffrn_reflns_av_R_equivalents   0.0969 
_diffrn_reflns_limit_h_min        -10 
_diffrn_reflns_limit_h_max        10 
_diffrn_reflns_limit_k_min        -30 
_diffrn_reflns_limit_k_max        31 
_diffrn_reflns_limit_l_min        -11 
_diffrn_reflns_limit_l_max        11 
_diffrn_reflns_theta_min          3.346 
_diffrn_reflns_theta_max          66.982 
_diffrn_reflns_theta_full         66.982 
_diffrn_measured_fraction_theta_max   0.991 
_diffrn_measured_fraction_theta_full  0.991 
_diffrn_reflns_Laue_measured_fraction_max    0.991 
_diffrn_reflns_Laue_measured_fraction_full   0.991 
_diffrn_reflns_point_group_measured_fraction_max   0.958 
_diffrn_reflns_point_group_measured_fraction_full  0.958 
_reflns_number_total              7884 
_reflns_number_gt                 7463 
_reflns_threshold_expression      'I > 2\s(I)' 
_reflns_Friedel_coverage          0.888 
_reflns_Friedel_fraction_max      0.923 
_reflns_Friedel_fraction_full     0.923 
  
_reflns_special_details 
; 
 Reflections were merged by SHELXL according to the crystal 
 class for the calculation of statistics and refinement. 
  
 _reflns_Friedel_fraction is defined as the number of unique 
 Friedel pairs measured divided by the number that would be 
 possible theoretically, ignoring centric projections and 
 systematic absences. 
; 
  
_computing_data_collection        'CrysAlisPro system (CCD 43.112a 64-bit (release 01-03-2024))' 
_computing_cell_refinement        'CrysAlisPro 1.171.43.115a (Rigaku OD, 2024)' 
_computing_data_reduction         'CrysAlisPro 1.171.43.115a (Rigaku OD, 2024)' 
_computing_structure_solution     'SHELXT-2014/5 (Sheldrick, 2014)' 
_computing_structure_refinement 'SHELXL-2014/7 (Sheldrick, 2014)' 
_computing_molecular_graphics     'Olex2 (Dolomanov et al., 2009)' 
_computing_publication_material   'CIFTAB-2014/2 (Sheldrick, 2014)' 
_refine_special_details 
; 
 Refinement of F^2^ against ALL reflections.  The weighted R-factor wR and 
 goodness of fit S are based on F^2^, conventional R-factors R are based 
 on F, with F set to zero for negative F^2^. The threshold expression of 
 F^2^ > 2sigma(F^2^) is used only for calculating R-factors(gt) etc. and is 
 not relevant to the choice of reflections for refinement.  R-factors based 
 on F^2^ are statistically about twice as large as those based on F, and R- 
 factors based on ALL data will be even larger. 
  
The hydrogen atoms were generated 
geometrically and refined as riding atoms with C-H distances = 0.95 - 0.99 
angstroms and Uiso(H) = 1.2 times Ueq(C) for CH and CH2 groups and Uiso(H) 
= 1.5 times Ueq(C) for CH3 groups. 
; 
_refine_ls_structure_factor_coef  Fsqd 
_refine_ls_matrix_type            full 
_refine_ls_weighting_scheme       calc 
_refine_ls_weighting_details 
'w=1/[\s^2^(Fo^2^)+(0.1037P)^2^+0.3271P] where P=(Fo^2^+2Fc^2^)/3' 
_atom_sites_solution_primary      SHELXT 
_atom_sites_solution_secondary    difmap 
_atom_sites_solution_hydrogens    mixed 
_refine_ls_hydrogen_treatment     constr 
_refine_ls_extinction_method      none 
_refine_ls_extinction_coef        . 
_refine_ls_abs_structure_details 
; 
 Flack x determined using 3242 quotients [(I+)-(I-)]/[(I+)+(I-)] 
 (Parsons, Flack and Wagner, Acta Cryst. B69 (2013) 249-259). 
; 
_refine_ls_abs_structure_Flack    0.032(17) 
_chemical_absolute_configuration  ad 
_refine_ls_number_reflns          7884 
_refine_ls_number_parameters      563 
_refine_ls_number_restraints      13 
_refine_ls_R_factor_all           0.0560 
_refine_ls_R_factor_gt            0.0540 
_refine_ls_wR_factor_ref          0.1527 
_refine_ls_wR_factor_gt           0.1502 
_refine_ls_goodness_of_fit_ref    1.107 
_refine_ls_restrained_S_all       1.106 
_refine_ls_shift/su_max           0.000 
_refine_ls_shift/su_mean          0.000 
  
loop_ 
 _atom_site_label 
 _atom_site_type_symbol 
 _atom_site_fract_x 
 _atom_site_fract_y 
 _atom_site_fract_z 
 _atom_site_U_iso_or_equiv 
 _atom_site_adp_type 
 _atom_site_occupancy 
 _atom_site_site_symmetry_order 
 _atom_site_calc_flag 
 _atom_site_refinement_flags_posn 
 _atom_site_refinement_flags_adp 
 _atom_site_refinement_flags_occupancy 
 _atom_site_disorder_assembly 
 _atom_site_disorder_group 
Cl1 Cl 1.21188(18) 0.34275(7) 0.90023(14) 0.0577(4) Uani 1 1 d . . . . . 
Cl2 Cl 1.1375(5) 0.2915(4) 0.6355(9) 0.102(3) Uani 0.594(14) 1 d . U P A 2 
Cl2B Cl 1.1396(7) 0.2640(3) 0.7070(14) 0.087(3) Uani 0.406(14) 1 d . U P A 1 
Cl3 Cl 1.0881(6) 0.3977(2) 0.6730(5) 0.0825(17) Uani 0.594(14) 1 d . U P A 2 
Cl3B Cl 1.1235(8) 0.3672(5) 0.6186(8) 0.090(4) Uani 0.406(14) 1 d . U P A 1 
C39 C 1.0929(6) 0.3330(3) 0.7535(6) 0.0527(15) Uani 1 1 d . . . . . 
H39 H 0.9878 0.3359 0.7783 0.063 Uiso 0.406(14) 1 calc R U P A 1 
H39A H 0.9926 0.3246 0.7849 0.063 Uiso 0.594(14) 1 calc R U P A 2 
O1 O 0.7523(3) 0.65978(11) 0.6975(3) 0.0249(6) Uani 1 1 d . . . . . 
O2 O 0.6436(4) 0.68500(12) 0.4934(3) 0.0320(7) Uani 1 1 d . . . . . 
O3 O 0.7660(3) 0.53341(10) 0.3668(3) 0.0217(6) Uani 1 1 d . . . . . 
O4 O 0.6039(4) 0.53378(11) 0.1680(3) 0.0264(6) Uani 1 1 d . . . . . 
O5 O 0.7970(3) 0.42617(11) 0.2470(3) 0.0261(6) Uani 1 1 d . . . . . 
O6 O 0.6074(4) 0.40693(12) 0.0149(3) 0.0325(7) Uani 1 1 d . . . . . 
H6 H 0.6216 0.4004 -0.0687 0.049 Uiso 1 1 calc R U . . . 
O7 O 0.4924(3) 0.46367(10) 0.5962(3) 0.0209(6) Uani 1 1 d . . . . . 
O8 O 0.4436(3) 0.40639(10) 0.4246(3) 0.0219(6) Uani 1 1 d . . . . . 
O9 O 0.7640(3) 0.30681(12) 0.7716(3) 0.0291(7) Uani 1 1 d . . . . . 
O10 O 0.6730(4) 0.39641(12) 0.7455(3) 0.0297(7) Uani 1 1 d . . . . . 
H10 H 0.7278 0.3721 0.7703 0.045 Uiso 1 1 calc R U . . . 
O11 O 0.3517(3) 0.58826(11) 0.5034(3) 0.0254(6) Uani 1 1 d . . . . . 
O12 O 0.1379(4) 0.65467(13) 0.6783(3) 0.0340(7) Uani 1 1 d . . . . . 
O13 O 0.3828(3) 0.71420(12) 0.7244(3) 0.0296(7) Uani 1 1 d . . . . . 
H13 H 0.2955 0.7092 0.6950 0.044 Uiso 1 1 calc R U . . . 
O14 O 0.5454(4) 0.72560(12) 0.9617(3) 0.0333(7) Uani 1 1 d . . . . . 
H14 H 0.4768 0.7428 0.9239 0.050 Uiso 1 1 calc R U . . . 
N1 N 0.6593(4) 0.28934(13) 0.6681(4) 0.0241(7) Uani 1 1 d . . . . . 
C1 C 0.7243(5) 0.65659(15) 0.5599(4) 0.0233(8) Uani 1 1 d . . . . . 
C2 C 0.8073(4) 0.61312(15) 0.4972(4) 0.0228(8) Uani 1 1 d . . . . . 
H2 H 0.8758 0.5984 0.5711 0.027 Uiso 1 1 calc R U . . . 
C3 C 0.6963(4) 0.57159(15) 0.4479(4) 0.0206(8) Uani 1 1 d . . . . . 
H3 H 0.6152 0.5877 0.3893 0.025 Uiso 1 1 calc R U . . . 
C4 C 0.6289(4) 0.54480(15) 0.5726(4) 0.0198(8) Uani 1 1 d . . . . . 
H4 H 0.5883 0.5717 0.6329 0.024 Uiso 1 1 calc R U . . . 
C5 C 0.4977(4) 0.51070(15) 0.5202(4) 0.0201(8) Uani 1 1 d . . . . . 
H5 H 0.5079 0.5030 0.4195 0.024 Uiso 1 1 calc R U . . . 
C6 C 0.3451(4) 0.53556(15) 0.5386(4) 0.0208(8) Uani 1 1 d . . . . . 
C7 C 0.3085(5) 0.53486(16) 0.6933(4) 0.0230(8) Uani 1 1 d . . . . . 
H7A H 0.2913 0.4994 0.7216 0.028 Uiso 1 1 calc R U . . . 
H7B H 0.3946 0.5477 0.7497 0.028 Uiso 1 1 calc R U . . . 
C8 C 0.1729(5) 0.56667(17) 0.7257(4) 0.0262(9) Uani 1 1 d . . . . . 
H8 H 0.0987 0.5632 0.6460 0.031 Uiso 1 1 calc R U . . . 
C9 C 0.2075(5) 0.62272(17) 0.7451(4) 0.0246(9) Uani 1 1 d . . . . . 
C10 C 0.3234(5) 0.63856(16) 0.8565(5) 0.0263(9) Uani 1 1 d . . . . . 
H10A H 0.3698 0.6073 0.8978 0.032 Uiso 1 1 calc R U . . . 
C11 C 0.4423(5) 0.66865(16) 0.7834(4) 0.0251(9) Uani 1 1 d . . . . . 
H11 H 0.4759 0.6473 0.7053 0.030 Uiso 1 1 calc R U . . . 
C12 C 0.5802(5) 0.68449(17) 0.8727(4) 0.0278(9) Uani 1 1 d . . . . . 
C13 C 0.6981(5) 0.70354(16) 0.7733(5) 0.0272(9) Uani 1 1 d . . . . . 
H13A H 0.6510 0.7280 0.7053 0.033 Uiso 1 1 calc R U . . . 
C14 C 0.8995(5) 0.63501(19) 0.3829(5) 0.0329(10) Uani 1 1 d . . . . . 
H14A H 0.9533 0.6076 0.3392 0.049 Uiso 1 1 calc R U . . . 
H14B H 0.9696 0.6597 0.4236 0.049 Uiso 1 1 calc R U . . . 
H14C H 0.8345 0.6517 0.3127 0.049 Uiso 1 1 calc R U . . . 
C15 C 0.7493(5) 0.54137(16) 0.2213(4) 0.0248(9) Uani 1 1 d . . . . . 
H15 H 0.7744 0.5776 0.2039 0.030 Uiso 1 1 calc R U . . . 
C16 C 0.8623(5) 0.50924(17) 0.1506(5) 0.0295(9) Uani 1 1 d . . . . . 
H16A H 0.9545 0.5090 0.2099 0.035 Uiso 1 1 calc R U . . . 
H16B H 0.8843 0.5256 0.0615 0.035 Uiso 1 1 calc R U . . . 
C17 C 0.8164(5) 0.45411(17) 0.1209(4) 0.0270(9) Uani 1 1 d . . . . . 
C18 C 0.6635(5) 0.45594(17) 0.0484(4) 0.0274(9) Uani 1 1 d . . . . . 
H18 H 0.6698 0.4756 -0.0398 0.033 Uiso 1 1 calc R U . . . 
C19 C 0.5550(5) 0.48245(16) 0.1389(4) 0.0256(9) Uani 1 1 d . . . . . 
H19 H 0.5466 0.4634 0.2280 0.031 Uiso 1 1 calc R U . . . 
C20 C 0.9260(5) 0.4164(2) 0.3314(6) 0.0416(12) Uani 1 1 d . . . . . 
H20A H 0.9979 0.3987 0.2766 0.062 Uiso 1 1 calc R U . . . 
H20B H 0.9012 0.3952 0.4104 0.062 Uiso 1 1 calc R U . . . 
H20C H 0.9680 0.4485 0.3657 0.062 Uiso 1 1 calc R U . . . 
C21 C 0.9257(6) 0.4279(2) 0.0285(5) 0.0375(11) Uani 1 1 d . . . . . 
H21A H 0.9183 0.4428 -0.0648 0.056 Uiso 1 1 calc R U . . . 
H21B H 0.9027 0.3917 0.0223 0.056 Uiso 1 1 calc R U . . . 
H21C H 1.0260 0.4323 0.0688 0.056 Uiso 1 1 calc R U . . . 
C22 C 0.4038(5) 0.48829(19) 0.0662(5) 0.0323(10) Uani 1 1 d . . . . . 
H22A H 0.3368 0.5043 0.1296 0.048 Uiso 1 1 calc R U . . . 
H22B H 0.3656 0.4549 0.0387 0.048 Uiso 1 1 calc R U . . . 
H22C H 0.4114 0.5095 -0.0167 0.048 Uiso 1 1 calc R U . . . 
C23 C 0.5488(4) 0.42167(15) 0.5301(4) 0.0207(8) Uani 1 1 d . . . . . 
H23 H 0.6446 0.4302 0.4891 0.025 Uiso 1 1 calc R U . . . 
C24 C 0.5701(5) 0.38012(15) 0.6386(4) 0.0224(8) Uani 1 1 d . . . . . 
H24 H 0.4737 0.3729 0.6800 0.027 Uiso 1 1 calc R U . . . 
C25 C 0.6232(5) 0.33249(15) 0.5660(4) 0.0208(8) Uani 1 1 d . . . . . 
H25 H 0.7170 0.3416 0.5223 0.025 Uiso 1 1 calc R U . . . 
C26 C 0.5142(5) 0.31784(16) 0.4490(4) 0.0242(8) Uani 1 1 d . . . . . 
H26A H 0.4193 0.3081 0.4874 0.029 Uiso 1 1 calc R U . . . 
H26B H 0.5520 0.2884 0.3981 0.029 Uiso 1 1 calc R U . . . 
C27 C 0.4908(5) 0.36303(15) 0.3490(4) 0.0232(8) Uani 1 1 d . . . . . 
H27 H 0.5855 0.3710 0.3052 0.028 Uiso 1 1 calc R U . . . 
C28 C 0.7302(6) 0.24674(17) 0.5953(5) 0.0339(10) Uani 1 1 d . . . . . 
H28A H 0.8112 0.2598 0.5424 0.051 Uiso 1 1 calc R U . . . 
H28B H 0.6573 0.2303 0.5318 0.051 Uiso 1 1 calc R U . . . 
H28C H 0.7686 0.2221 0.6640 0.051 Uiso 1 1 calc R U . . . 
C29 C 0.5285(5) 0.27023(18) 0.7381(5) 0.0330(10) Uani 1 1 d . . . . . 
H29A H 0.5590 0.2438 0.8050 0.049 Uiso 1 1 calc R U . . . 
H29B H 0.4575 0.2561 0.6685 0.049 Uiso 1 1 calc R U . . . 
H29C H 0.4825 0.2981 0.7870 0.049 Uiso 1 1 calc R U . . . 
C30 C 0.3738(5) 0.35223(16) 0.2374(4) 0.0284(9) Uani 1 1 d . . . . . 
H30A H 0.3656 0.3810 0.1731 0.043 Uiso 1 1 calc R U . . . 
H30B H 0.2793 0.3470 0.2798 0.043 Uiso 1 1 calc R U . . . 
H30C H 0.4001 0.3217 0.1863 0.043 Uiso 1 1 calc R U . . . 
C31 C 0.7459(5) 0.51599(17) 0.6606(5) 0.0302(10) Uani 1 1 d . . . . . 
H31A H 0.8040 0.4949 0.6001 0.045 Uiso 1 1 calc R U . . . 
H31B H 0.6978 0.4944 0.7276 0.045 Uiso 1 1 calc R U . . . 
H31C H 0.8109 0.5402 0.7107 0.045 Uiso 1 1 calc R U . . . 
C32 C 0.2268(5) 0.50655(17) 0.4516(4) 0.0271(9) Uani 1 1 d . . . . . 
H32A H 0.1306 0.5224 0.4625 0.041 Uiso 1 1 calc R U . . . 
H32B H 0.2240 0.4713 0.4832 0.041 Uiso 1 1 calc R U . . . 
H32C H 0.2503 0.5074 0.3534 0.041 Uiso 1 1 calc R U . . . 
C33 C 0.1018(5) 0.54777(19) 0.8580(5) 0.0303(9) Uani 1 1 d . . . . . 
H33A H 0.1745 0.5490 0.9367 0.045 Uiso 1 1 calc R U . . . 
H33B H 0.0677 0.5129 0.8439 0.045 Uiso 1 1 calc R U . . . 
H33C H 0.0179 0.5695 0.8776 0.045 Uiso 1 1 calc R U . . . 
C34 C 0.2490(6) 0.66772(18) 0.9726(5) 0.0354(10) Uani 1 1 d . . . . . 
H34A H 0.3213 0.6743 1.0494 0.053 Uiso 1 1 calc R U . . . 
H34B H 0.1680 0.6474 1.0065 0.053 Uiso 1 1 calc R U . . . 
H34C H 0.2104 0.6999 0.9357 0.053 Uiso 1 1 calc R U . . . 
C35 C 0.6400(6) 0.64177(19) 0.9653(5) 0.0349(10) Uani 1 1 d . . . . . 
H35A H 0.6611 0.6123 0.9079 0.052 Uiso 1 1 calc R U . . . 
H35B H 0.5668 0.6326 1.0321 0.052 Uiso 1 1 calc R U . . . 
H35C H 0.7307 0.6529 1.0155 0.052 Uiso 1 1 calc R U . . . 
C36 C 0.8326(6) 0.72819(18) 0.8444(5) 0.0360(11) Uani 1 1 d . . . . . 
H36A H 0.8896 0.7022 0.8981 0.043 Uiso 1 1 calc R U . . . 
H36B H 0.8001 0.7540 0.9108 0.043 Uiso 1 1 calc R U . . . 
C37 C 0.9320(6) 0.7532(2) 0.7423(7) 0.0445(13) Uani 1 1 d . . . . . 
H37A H 0.9690 0.7275 0.6794 0.067 Uiso 1 1 calc R U . . . 
H37B H 1.0151 0.7694 0.7935 0.067 Uiso 1 1 calc R U . . . 
H37C H 0.8760 0.7787 0.6881 0.067 Uiso 1 1 calc R U . . . 
C38 C 0.3320(5) 0.60210(19) 0.3598(5) 0.0315(10) Uani 1 1 d . . . . . 
H38A H 0.3870 0.5786 0.3032 0.047 Uiso 1 1 calc R U . . . 
H38B H 0.3686 0.6366 0.3469 0.047 Uiso 1 1 calc R U . . . 
H38C H 0.2272 0.6006 0.3311 0.047 Uiso 1 1 calc R U . . . 
O15 O 0.6950(5) 0.30180(13) 1.0609(4) 0.0408(8) Uani 1 1 d G . . . . 
H15A H 0.6564 0.3319 1.0589 0.061 Uiso 1 1 d G U . . . 
H15B H 0.7198 0.2965 0.9761 0.061 Uiso 1 1 d G U . . . 
  
loop_ 
 _atom_site_aniso_label 
 _atom_site_aniso_U_11 
 _atom_site_aniso_U_22 
 _atom_site_aniso_U_33 
 _atom_site_aniso_U_23 
 _atom_site_aniso_U_13 
 _atom_site_aniso_U_12 
Cl1 0.0582(8) 0.0735(10) 0.0408(7) -0.0016(7) -0.0037(6) 0.0201(8) 
Cl2 0.055(2) 0.125(6) 0.129(5) -0.085(4) 0.040(3) -0.030(3) 
Cl2B 0.040(2) 0.066(4) 0.154(8) -0.058(5) -0.008(3) -0.001(2) 
Cl3 0.102(3) 0.091(3) 0.054(2) 0.032(2) 0.007(2) 0.001(2) 
Cl3B 0.074(3) 0.142(9) 0.052(4) 0.047(5) -0.016(3) -0.013(4) 
C39 0.034(3) 0.081(4) 0.043(3) -0.008(3) 0.010(2) -0.012(3) 
O1 0.0307(15) 0.0185(14) 0.0252(14) -0.0019(11) -0.0016(12) 0.0029(11) 
O2 0.0371(17) 0.0270(15) 0.0316(16) 0.0015(13) -0.0023(14) 0.0091(13) 
O3 0.0275(14) 0.0192(13) 0.0186(13) -0.0016(11) 0.0038(11) 0.0012(11) 
O4 0.0360(16) 0.0216(14) 0.0213(14) 0.0017(11) -0.0014(12) 0.0001(12) 
O5 0.0253(14) 0.0264(15) 0.0268(15) 0.0014(12) 0.0025(12) -0.0010(12) 
O6 0.0433(18) 0.0273(16) 0.0271(15) -0.0092(13) 0.0033(14) -0.0042(14) 
O7 0.0255(14) 0.0161(13) 0.0212(13) -0.0005(10) 0.0035(11) 0.0012(11) 
O8 0.0253(14) 0.0205(14) 0.0196(13) -0.0033(11) -0.0018(11) 0.0002(11) 
O9 0.0295(16) 0.0297(15) 0.0273(15) -0.0025(13) -0.0075(12) 0.0024(13) 
O10 0.0403(17) 0.0257(15) 0.0222(14) -0.0029(12) -0.0077(13) 0.0039(13) 
O11 0.0336(16) 0.0196(13) 0.0233(14) 0.0018(11) 0.0044(12) 0.0030(12) 
O12 0.0330(16) 0.0310(16) 0.0378(17) 0.0037(14) 0.0003(14) 0.0100(14) 
O13 0.0314(16) 0.0263(15) 0.0311(16) 0.0051(12) -0.0006(13) 0.0053(13) 
O14 0.0400(18) 0.0304(17) 0.0298(16) -0.0092(13) 0.0050(14) 0.0010(14) 
N1 0.0284(18) 0.0206(17) 0.0229(17) 0.0003(14) -0.0031(14) -0.0014(14) 
C1 0.028(2) 0.0170(19) 0.025(2) -0.0018(16) 0.0019(17) -0.0044(16) 
C2 0.0222(19) 0.0198(19) 0.026(2) -0.0008(16) 0.0038(17) -0.0007(16) 
C3 0.0214(18) 0.0180(18) 0.0223(18) -0.0020(15) 0.0016(15) 0.0002(15) 
C4 0.0218(19) 0.0215(19) 0.0163(17) -0.0021(14) 0.0016(15) -0.0009(16) 
C5 0.024(2) 0.0175(18) 0.0193(18) 0.0000(15) 0.0054(15) -0.0018(16) 
C6 0.0192(18) 0.0195(19) 0.024(2) 0.0013(15) 0.0019(15) 0.0002(15) 
C7 0.024(2) 0.025(2) 0.0206(19) -0.0003(16) 0.0024(16) 0.0006(16) 
C8 0.026(2) 0.027(2) 0.026(2) -0.0001(17) 0.0028(17) -0.0018(17) 
C9 0.023(2) 0.028(2) 0.023(2) 0.0000(17) 0.0082(17) 0.0051(17) 
C10 0.033(2) 0.0208(19) 0.025(2) 0.0006(16) 0.0020(18) -0.0001(17) 
C11 0.031(2) 0.022(2) 0.0226(19) -0.0018(16) 0.0038(17) 0.0068(17) 
C12 0.036(2) 0.022(2) 0.025(2) -0.0012(17) 0.0014(18) 0.0027(18) 
C13 0.032(2) 0.0209(19) 0.029(2) -0.0048(16) 0.0005(18) 0.0027(17) 
C14 0.031(2) 0.037(3) 0.032(2) -0.0065(19) 0.0092(19) -0.0101(19) 
C15 0.031(2) 0.024(2) 0.0201(19) 0.0010(16) 0.0038(17) -0.0026(17) 
C16 0.037(2) 0.028(2) 0.025(2) -0.0024(17) 0.0147(18) -0.0057(19) 
C17 0.035(2) 0.024(2) 0.0233(19) -0.0011(17) 0.0125(18) -0.0028(18) 
C18 0.040(2) 0.024(2) 0.0181(18) -0.0008(16) 0.0047(18) -0.0044(18) 
C19 0.032(2) 0.025(2) 0.0196(19) 0.0024(16) -0.0011(17) 0.0000(18) 
C20 0.026(2) 0.052(3) 0.047(3) 0.012(2) -0.003(2) 0.004(2) 
C21 0.037(2) 0.036(3) 0.041(3) -0.008(2) 0.018(2) -0.003(2) 
C22 0.037(2) 0.035(2) 0.023(2) 0.0023(18) -0.0062(19) 0.004(2) 
C23 0.0233(19) 0.0191(19) 0.0198(18) -0.0050(15) 0.0021(15) -0.0021(15) 
C24 0.0248(19) 0.022(2) 0.0200(19) -0.0032(16) 0.0008(16) 0.0043(16) 
C25 0.0246(19) 0.0192(19) 0.0190(18) -0.0005(15) 0.0041(16) 0.0008(15) 
C26 0.030(2) 0.021(2) 0.022(2) -0.0018(16) -0.0018(16) -0.0012(16) 
C27 0.032(2) 0.0177(19) 0.0202(19) -0.0023(16) 0.0030(17) -0.0022(16) 
C28 0.047(3) 0.023(2) 0.032(2) 0.0008(18) -0.001(2) 0.011(2) 
C29 0.035(2) 0.034(2) 0.031(2) 0.0082(19) 0.0006(19) -0.006(2) 
C30 0.040(2) 0.022(2) 0.023(2) -0.0047(16) -0.0063(18) -0.0037(18) 
C31 0.033(2) 0.030(2) 0.027(2) 0.0070(18) -0.0063(18) -0.0088(19) 
C32 0.026(2) 0.029(2) 0.026(2) -0.0026(17) -0.0014(17) -0.0025(17) 
C33 0.025(2) 0.037(2) 0.031(2) 0.0027(19) 0.0102(18) -0.0006(18) 
C34 0.046(3) 0.030(2) 0.031(2) -0.0049(19) 0.013(2) -0.003(2) 
C35 0.041(3) 0.033(2) 0.030(2) 0.0044(19) -0.004(2) 0.002(2) 
C36 0.036(2) 0.026(2) 0.045(3) -0.011(2) -0.005(2) -0.0019(19) 
C37 0.032(2) 0.030(2) 0.071(4) -0.005(2) 0.001(2) 0.000(2) 
C38 0.034(2) 0.034(2) 0.027(2) 0.0085(18) 0.0034(18) 0.0089(19) 
O15 0.058(2) 0.0322(18) 0.0324(17) 0.0069(14) 0.0065(16) -0.0017(17) 
  
_geom_special_details 
; 
 All esds (except the esd in the dihedral angle between two l.s. planes) 
 are estimated using the full covariance matrix.  The cell esds are taken 
 into account individually in the estimation of esds in distances, angles 
 and torsion angles; correlations between esds in cell parameters are only 
 used when they are defined by crystal symmetry.  An approximate (isotropic) 
 treatment of cell esds is used for estimating esds involving l.s. planes. 
; 
  
loop_ 
 _geom_bond_atom_site_label_1 
 _geom_bond_atom_site_label_2 
 _geom_bond_distance 
 _geom_bond_site_symmetry_2 
 _geom_bond_publ_flag 
Cl1 C39 1.755(6) . ? 
Cl2 C39 1.644(8) . ? 
Cl2B C39 1.930(10) . ? 
Cl3 C39 1.876(9) . ? 
Cl3B C39 1.618(8) . ? 
C39 H39 1.0000 . ? 
C39 H39A 1.0000 . ? 
O1 C1 1.340(5) . ? 
O1 C13 1.466(5) . ? 
O2 C1 1.210(5) . ? 
O3 C15 1.418(5) . ? 
O3 C3 1.442(5) . ? 
O4 C15 1.409(5) . ? 
O4 C19 1.450(5) . ? 
O5 C20 1.416(6) . ? 
O5 C17 1.440(5) . ? 
O6 C18 1.423(5) . ? 
O6 H6 0.8400 . ? 
O7 C23 1.391(5) . ? 
O7 C5 1.444(5) . ? 
O8 C23 1.418(5) . ? 
O8 C27 1.434(5) . ? 
O9 N1 1.420(5) . ? 
O10 C24 1.422(5) . ? 
O10 H10 0.8400 . ? 
O11 C38 1.433(5) . ? 
O11 C6 1.435(5) . ? 
O12 C9 1.218(5) . ? 
O13 C11 1.425(5) . ? 
O13 H13 0.8400 . ? 
O14 C12 1.429(5) . ? 
O14 H14 0.8400 . ? 
N1 C29 1.486(6) . ? 
N1 C28 1.490(6) . ? 
N1 C25 1.530(5) . ? 
C1 C2 1.517(6) . ? 
C2 C14 1.530(6) . ? 
C2 C3 1.549(5) . ? 
C2 H2 1.0000 . ? 
C3 C4 1.547(5) . ? 
C3 H3 1.0000 . ? 
C4 C31 1.529(6) . ? 
C4 C5 1.558(5) . ? 
C4 H4 1.0000 . ? 
C5 C6 1.554(5) . ? 
C5 H5 1.0000 . ? 
C6 C32 1.534(6) . ? 
C6 C7 1.543(5) . ? 
C7 C8 1.538(6) . ? 
C7 H7A 0.9900 . ? 
C7 H7B 0.9900 . ? 
C8 C9 1.523(6) . ? 
C8 C33 1.541(6) . ? 
C8 H8 1.0000 . ? 
C9 C10 1.524(6) . ? 
C10 C11 1.541(6) . ? 
C10 C34 1.542(6) . ? 
C10 H10A 1.0000 . ? 
C11 C12 1.543(6) . ? 
C11 H11 1.0000 . ? 
C12 C35 1.521(6) . ? 
C12 C13 1.557(6) . ? 
C13 C36 1.518(6) . ? 
C13 H13A 1.0000 . ? 
C14 H14A 0.9800 . ? 
C14 H14B 0.9800 . ? 
C14 H14C 0.9800 . ? 
C15 C16 1.520(6) . ? 
C15 H15 1.0000 . ? 
C16 C17 1.538(6) . ? 
C16 H16A 0.9900 . ? 
C16 H16B 0.9900 . ? 
C17 C18 1.524(6) . ? 
C17 C21 1.534(6) . ? 
C18 C19 1.521(6) . ? 
C18 H18 1.0000 . ? 
C19 C22 1.519(6) . ? 
C19 H19 1.0000 . ? 
C20 H20A 0.9800 . ? 
C20 H20B 0.9800 . ? 
C20 H20C 0.9800 . ? 
C21 H21A 0.9800 . ? 
C21 H21B 0.9800 . ? 
C21 H21C 0.9800 . ? 
C22 H22A 0.9800 . ? 
C22 H22B 0.9800 . ? 
C22 H22C 0.9800 . ? 
C23 C24 1.521(6) . ? 
C23 H23 1.0000 . ? 
C24 C25 1.530(5) . ? 
C24 H24 1.0000 . ? 
C25 C26 1.512(6) . ? 
C25 H25 1.0000 . ? 
C26 C27 1.542(6) . ? 
C26 H26A 0.9900 . ? 
C26 H26B 0.9900 . ? 
C27 C30 1.501(6) . ? 
C27 H27 1.0000 . ? 
C28 H28A 0.9800 . ? 
C28 H28B 0.9800 . ? 
C28 H28C 0.9800 . ? 
C29 H29A 0.9800 . ? 
C29 H29B 0.9800 . ? 
C29 H29C 0.9800 . ? 
C30 H30A 0.9800 . ? 
C30 H30B 0.9800 . ? 
C30 H30C 0.9800 . ? 
C31 H31A 0.9800 . ? 
C31 H31B 0.9800 . ? 
C31 H31C 0.9800 . ? 
C32 H32A 0.9800 . ? 
C32 H32B 0.9800 . ? 
C32 H32C 0.9800 . ? 
C33 H33A 0.9800 . ? 
C33 H33B 0.9800 . ? 
C33 H33C 0.9800 . ? 
C34 H34A 0.9800 . ? 
C34 H34B 0.9800 . ? 
C34 H34C 0.9800 . ? 
C35 H35A 0.9800 . ? 
C35 H35B 0.9800 . ? 
C35 H35C 0.9800 . ? 
C36 C37 1.520(8) . ? 
C36 H36A 0.9900 . ? 
C36 H36B 0.9900 . ? 
C37 H37A 0.9800 . ? 
C37 H37B 0.9800 . ? 
C37 H37C 0.9800 . ? 
C38 H38A 0.9800 . ? 
C38 H38B 0.9800 . ? 
C38 H38C 0.9800 . ? 
O15 H15A 0.8702 . ? 
O15 H15B 0.8700 . ? 
  
loop_ 
 _geom_angle_atom_site_label_1 
 _geom_angle_atom_site_label_2 
 _geom_angle_atom_site_label_3 
 _geom_angle 
 _geom_angle_site_symmetry_1 
 _geom_angle_site_symmetry_3 
 _geom_angle_publ_flag 
Cl3B C39 Cl1 116.1(4) . . ? 
Cl2 C39 Cl1 119.4(5) . . ? 
Cl2 C39 Cl3 108.8(5) . . ? 
Cl1 C39 Cl3 101.5(4) . . ? 
Cl3B C39 Cl2B 107.0(6) . . ? 
Cl1 C39 Cl2B 101.1(4) . . ? 
Cl3B C39 H39 110.7 . . ? 
Cl1 C39 H39 110.7 . . ? 
Cl2B C39 H39 110.7 . . ? 
Cl2 C39 H39A 108.9 . . ? 
Cl1 C39 H39A 108.9 . . ? 
Cl3 C39 H39A 108.9 . . ? 
C1 O1 C13 119.4(3) . . ? 
C15 O3 C3 113.8(3) . . ? 
C15 O4 C19 118.5(3) . . ? 
C20 O5 C17 116.4(3) . . ? 
C18 O6 H6 109.5 . . ? 
C23 O7 C5 115.5(3) . . ? 
C23 O8 C27 112.5(3) . . ? 
C24 O10 H10 109.5 . . ? 
C38 O11 C6 118.1(3) . . ? 
C11 O13 H13 109.5 . . ? 
C12 O14 H14 109.5 . . ? 
O9 N1 C29 108.4(3) . . ? 
O9 N1 C28 106.6(3) . . ? 
C29 N1 C28 109.4(4) . . ? 
O9 N1 C25 108.9(3) . . ? 
C29 N1 C25 113.2(3) . . ? 
C28 N1 C25 110.1(3) . . ? 
O2 C1 O1 124.3(4) . . ? 
O2 C1 C2 124.0(4) . . ? 
O1 C1 C2 111.6(3) . . ? 
C1 C2 C14 107.6(3) . . ? 
C1 C2 C3 109.1(3) . . ? 
C14 C2 C3 114.8(3) . . ? 
C1 C2 H2 108.4 . . ? 
C14 C2 H2 108.4 . . ? 
C3 C2 H2 108.4 . . ? 
O3 C3 C4 107.6(3) . . ? 
O3 C3 C2 111.3(3) . . ? 
C4 C3 C2 111.4(3) . . ? 
O3 C3 H3 108.8 . . ? 
C4 C3 H3 108.8 . . ? 
C2 C3 H3 108.8 . . ? 
C31 C4 C3 111.5(3) . . ? 
C31 C4 C5 113.0(3) . . ? 
C3 C4 C5 109.9(3) . . ? 
C31 C4 H4 107.4 . . ? 
C3 C4 H4 107.4 . . ? 
C5 C4 H4 107.4 . . ? 
O7 C5 C6 104.6(3) . . ? 
O7 C5 C4 112.2(3) . . ? 
C6 C5 C4 113.1(3) . . ? 
O7 C5 H5 108.9 . . ? 
C6 C5 H5 108.9 . . ? 
C4 C5 H5 108.9 . . ? 
O11 C6 C32 113.1(3) . . ? 
O11 C6 C7 104.7(3) . . ? 
C32 C6 C7 110.0(3) . . ? 
O11 C6 C5 109.6(3) . . ? 
C32 C6 C5 109.4(3) . . ? 
C7 C6 C5 110.1(3) . . ? 
C8 C7 C6 113.9(3) . . ? 
C8 C7 H7A 108.8 . . ? 
C6 C7 H7A 108.8 . . ? 
C8 C7 H7B 108.8 . . ? 
C6 C7 H7B 108.8 . . ? 
H7A C7 H7B 107.7 . . ? 
C9 C8 C7 113.2(3) . . ? 
C9 C8 C33 107.8(4) . . ? 
C7 C8 C33 111.4(4) . . ? 
C9 C8 H8 108.1 . . ? 
C7 C8 H8 108.1 . . ? 
C33 C8 H8 108.1 . . ? 
O12 C9 C8 120.7(4) . . ? 
O12 C9 C10 120.2(4) . . ? 
C8 C9 C10 119.0(4) . . ? 
C9 C10 C11 107.2(3) . . ? 
C9 C10 C34 109.5(4) . . ? 
C11 C10 C34 114.7(4) . . ? 
C9 C10 H10A 108.4 . . ? 
C11 C10 H10A 108.4 . . ? 
C34 C10 H10A 108.4 . . ? 
O13 C11 C10 110.9(3) . . ? 
O13 C11 C12 105.9(3) . . ? 
C10 C11 C12 117.0(3) . . ? 
O13 C11 H11 107.5 . . ? 
C10 C11 H11 107.5 . . ? 
C12 C11 H11 107.5 . . ? 
O14 C12 C35 107.2(3) . . ? 
O14 C12 C11 110.0(4) . . ? 
C35 C12 C11 112.5(4) . . ? 
O14 C12 C13 107.7(3) . . ? 
C35 C12 C13 111.3(4) . . ? 
C11 C12 C13 108.1(3) . . ? 
O1 C13 C36 106.2(4) . . ? 
O1 C13 C12 108.1(3) . . ? 
C36 C13 C12 115.2(4) . . ? 
O1 C13 H13A 109.1 . . ? 
C36 C13 H13A 109.1 . . ? 
C12 C13 H13A 109.1 . . ? 
C2 C14 H14A 109.5 . . ? 
C2 C14 H14B 109.5 . . ? 
H14A C14 H14B 109.5 . . ? 
C2 C14 H14C 109.5 . . ? 
H14A C14 H14C 109.5 . . ? 
H14B C14 H14C 109.5 . . ? 
O4 C15 O3 113.0(3) . . ? 
O4 C15 C16 113.6(4) . . ? 
O3 C15 C16 108.6(4) . . ? 
O4 C15 H15 107.1 . . ? 
O3 C15 H15 107.1 . . ? 
C16 C15 H15 107.1 . . ? 
C15 C16 C17 115.4(4) . . ? 
C15 C16 H16A 108.4 . . ? 
C17 C16 H16A 108.4 . . ? 
C15 C16 H16B 108.4 . . ? 
C17 C16 H16B 108.4 . . ? 
H16A C16 H16B 107.5 . . ? 
O5 C17 C18 104.8(3) . . ? 
O5 C17 C21 111.6(4) . . ? 
C18 C17 C21 110.6(4) . . ? 
O5 C17 C16 111.9(3) . . ? 
C18 C17 C16 106.7(4) . . ? 
C21 C17 C16 111.0(4) . . ? 
O6 C18 C19 108.2(3) . . ? 
O6 C18 C17 112.5(4) . . ? 
C19 C18 C17 110.8(3) . . ? 
O6 C18 H18 108.4 . . ? 
C19 C18 H18 108.4 . . ? 
C17 C18 H18 108.4 . . ? 
O4 C19 C22 104.8(3) . . ? 
O4 C19 C18 109.9(3) . . ? 
C22 C19 C18 112.4(4) . . ? 
O4 C19 H19 109.9 . . ? 
C22 C19 H19 109.9 . . ? 
C18 C19 H19 109.9 . . ? 
O5 C20 H20A 109.5 . . ? 
O5 C20 H20B 109.5 . . ? 
H20A C20 H20B 109.5 . . ? 
O5 C20 H20C 109.5 . . ? 
H20A C20 H20C 109.5 . . ? 
H20B C20 H20C 109.5 . . ? 
C17 C21 H21A 109.5 . . ? 
C17 C21 H21B 109.5 . . ? 
H21A C21 H21B 109.5 . . ? 
C17 C21 H21C 109.5 . . ? 
H21A C21 H21C 109.5 . . ? 
H21B C21 H21C 109.5 . . ? 
C19 C22 H22A 109.5 . . ? 
C19 C22 H22B 109.5 . . ? 
H22A C22 H22B 109.5 . . ? 
C19 C22 H22C 109.5 . . ? 
H22A C22 H22C 109.5 . . ? 
H22B C22 H22C 109.5 . . ? 
O7 C23 O8 107.7(3) . . ? 
O7 C23 C24 107.3(3) . . ? 
O8 C23 C24 110.1(3) . . ? 
O7 C23 H23 110.5 . . ? 
O8 C23 H23 110.5 . . ? 
C24 C23 H23 110.5 . . ? 
O10 C24 C23 109.6(3) . . ? 
O10 C24 C25 111.6(3) . . ? 
C23 C24 C25 108.1(3) . . ? 
O10 C24 H24 109.2 . . ? 
C23 C24 H24 109.2 . . ? 
C25 C24 H24 109.2 . . ? 
C26 C25 C24 110.0(3) . . ? 
C26 C25 N1 113.5(3) . . ? 
C24 C25 N1 112.4(3) . . ? 
C26 C25 H25 106.8 . . ? 
C24 C25 H25 106.8 . . ? 
N1 C25 H25 106.8 . . ? 
C25 C26 C27 109.3(3) . . ? 
C25 C26 H26A 109.8 . . ? 
C27 C26 H26A 109.8 . . ? 
C25 C26 H26B 109.8 . . ? 
C27 C26 H26B 109.8 . . ? 
H26A C26 H26B 108.3 . . ? 
O8 C27 C30 107.2(3) . . ? 
O8 C27 C26 109.7(3) . . ? 
C30 C27 C26 111.7(3) . . ? 
O8 C27 H27 109.4 . . ? 
C30 C27 H27 109.4 . . ? 
C26 C27 H27 109.4 . . ? 
N1 C28 H28A 109.5 . . ? 
N1 C28 H28B 109.5 . . ? 
H28A C28 H28B 109.5 . . ? 
N1 C28 H28C 109.5 . . ? 
H28A C28 H28C 109.5 . . ? 
H28B C28 H28C 109.5 . . ? 
N1 C29 H29A 109.5 . . ? 
N1 C29 H29B 109.5 . . ? 
H29A C29 H29B 109.5 . . ? 
N1 C29 H29C 109.5 . . ? 
H29A C29 H29C 109.5 . . ? 
H29B C29 H29C 109.5 . . ? 
C27 C30 H30A 109.5 . . ? 
C27 C30 H30B 109.5 . . ? 
H30A C30 H30B 109.5 . . ? 
C27 C30 H30C 109.5 . . ? 
H30A C30 H30C 109.5 . . ? 
H30B C30 H30C 109.5 . . ? 
C4 C31 H31A 109.5 . . ? 
C4 C31 H31B 109.5 . . ? 
H31A C31 H31B 109.5 . . ? 
C4 C31 H31C 109.5 . . ? 
H31A C31 H31C 109.5 . . ? 
H31B C31 H31C 109.5 . . ? 
C6 C32 H32A 109.5 . . ? 
C6 C32 H32B 109.5 . . ? 
H32A C32 H32B 109.5 . . ? 
C6 C32 H32C 109.5 . . ? 
H32A C32 H32C 109.5 . . ? 
H32B C32 H32C 109.5 . . ? 
C8 C33 H33A 109.5 . . ? 
C8 C33 H33B 109.5 . . ? 
H33A C33 H33B 109.5 . . ? 
C8 C33 H33C 109.5 . . ? 
H33A C33 H33C 109.5 . . ? 
H33B C33 H33C 109.5 . . ? 
C10 C34 H34A 109.5 . . ? 
C10 C34 H34B 109.5 . . ? 
H34A C34 H34B 109.5 . . ? 
C10 C34 H34C 109.5 . . ? 
H34A C34 H34C 109.5 . . ? 
H34B C34 H34C 109.5 . . ? 
C12 C35 H35A 109.5 . . ? 
C12 C35 H35B 109.5 . . ? 
H35A C35 H35B 109.5 . . ? 
C12 C35 H35C 109.5 . . ? 
H35A C35 H35C 109.5 . . ? 
H35B C35 H35C 109.5 . . ? 
C13 C36 C37 112.7(4) . . ? 
C13 C36 H36A 109.0 . . ? 
C37 C36 H36A 109.0 . . ? 
C13 C36 H36B 109.0 . . ? 
C37 C36 H36B 109.0 . . ? 
H36A C36 H36B 107.8 . . ? 
C36 C37 H37A 109.5 . . ? 
C36 C37 H37B 109.5 . . ? 
H37A C37 H37B 109.5 . . ? 
C36 C37 H37C 109.5 . . ? 
H37A C37 H37C 109.5 . . ? 
H37B C37 H37C 109.5 . . ? 
O11 C38 H38A 109.5 . . ? 
O11 C38 H38B 109.5 . . ? 
H38A C38 H38B 109.5 . . ? 
O11 C38 H38C 109.5 . . ? 
H38A C38 H38C 109.5 . . ? 
H38B C38 H38C 109.5 . . ? 
H15A O15 H15B 104.5 . . ? 
  
loop_ 
 _geom_torsion_atom_site_label_1 
 _geom_torsion_atom_site_label_2 
 _geom_torsion_atom_site_label_3 
 _geom_torsion_atom_site_label_4 
 _geom_torsion 
 _geom_torsion_site_symmetry_1 
 _geom_torsion_site_symmetry_2 
 _geom_torsion_site_symmetry_3 
 _geom_torsion_site_symmetry_4 
 _geom_torsion_publ_flag 
C13 O1 C1 O2 -7.8(6) . . . . ? 
C13 O1 C1 C2 171.7(3) . . . . ? 
O2 C1 C2 C14 55.7(5) . . . . ? 
O1 C1 C2 C14 -123.8(4) . . . . ? 
O2 C1 C2 C3 -69.5(5) . . . . ? 
O1 C1 C2 C3 111.0(4) . . . . ? 
C15 O3 C3 C4 141.9(3) . . . . ? 
C15 O3 C3 C2 -95.8(4) . . . . ? 
C1 C2 C3 O3 170.3(3) . . . . ? 
C14 C2 C3 O3 49.5(5) . . . . ? 
C1 C2 C3 C4 -69.6(4) . . . . ? 
C14 C2 C3 C4 169.6(3) . . . . ? 
O3 C3 C4 C31 57.9(4) . . . . ? 
C2 C3 C4 C31 -64.4(4) . . . . ? 
O3 C3 C4 C5 -68.2(4) . . . . ? 
C2 C3 C4 C5 169.5(3) . . . . ? 
C23 O7 C5 C6 136.5(3) . . . . ? 
C23 O7 C5 C4 -100.5(4) . . . . ? 
C31 C4 C5 O7 16.5(5) . . . . ? 
C3 C4 C5 O7 141.7(3) . . . . ? 
C31 C4 C5 C6 134.6(4) . . . . ? 
C3 C4 C5 C6 -100.2(4) . . . . ? 
C38 O11 C6 C32 -38.7(5) . . . . ? 
C38 O11 C6 C7 -158.4(4) . . . . ? 
C38 O11 C6 C5 83.7(4) . . . . ? 
O7 C5 C6 O11 163.2(3) . . . . ? 
C4 C5 C6 O11 40.7(4) . . . . ? 
O7 C5 C6 C32 -72.3(4) . . . . ? 
C4 C5 C6 C32 165.3(3) . . . . ? 
O7 C5 C6 C7 48.6(4) . . . . ? 
C4 C5 C6 C7 -73.8(4) . . . . ? 
O11 C6 C7 C8 52.3(4) . . . . ? 
C32 C6 C7 C8 -69.5(5) . . . . ? 
C5 C6 C7 C8 169.9(3) . . . . ? 
C6 C7 C8 C9 -82.8(4) . . . . ? 
C6 C7 C8 C33 155.5(4) . . . . ? 
C7 C8 C9 O12 126.6(4) . . . . ? 
C33 C8 C9 O12 -109.7(4) . . . . ? 
C7 C8 C9 C10 -57.6(5) . . . . ? 
C33 C8 C9 C10 66.1(5) . . . . ? 
O12 C9 C10 C11 -61.8(5) . . . . ? 
C8 C9 C10 C11 122.4(4) . . . . ? 
O12 C9 C10 C34 63.2(5) . . . . ? 
C8 C9 C10 C34 -112.6(4) . . . . ? 
C9 C10 C11 O13 64.1(4) . . . . ? 
C34 C10 C11 O13 -57.7(5) . . . . ? 
C9 C10 C11 C12 -174.2(3) . . . . ? 
C34 C10 C11 C12 64.0(5) . . . . ? 
O13 C11 C12 O14 49.4(4) . . . . ? 
C10 C11 C12 O14 -74.8(5) . . . . ? 
O13 C11 C12 C35 168.8(4) . . . . ? 
C10 C11 C12 C35 44.6(5) . . . . ? 
O13 C11 C12 C13 -67.9(4) . . . . ? 
C10 C11 C12 C13 167.9(3) . . . . ? 
C1 O1 C13 C36 -122.1(4) . . . . ? 
C1 O1 C13 C12 113.7(4) . . . . ? 
O14 C12 C13 O1 170.8(3) . . . . ? 
C35 C12 C13 O1 53.6(5) . . . . ? 
C11 C12 C13 O1 -70.4(4) . . . . ? 
O14 C12 C13 C36 52.3(5) . . . . ? 
C35 C12 C13 C36 -65.0(5) . . . . ? 
C11 C12 C13 C36 171.1(4) . . . . ? 
C19 O4 C15 O3 -81.6(4) . . . . ? 
C19 O4 C15 C16 42.7(5) . . . . ? 
C3 O3 C15 O4 -69.8(4) . . . . ? 
C3 O3 C15 C16 163.2(3) . . . . ? 
O4 C15 C16 C17 -42.0(5) . . . . ? 
O3 C15 C16 C17 84.7(5) . . . . ? 
C20 O5 C17 C18 176.6(4) . . . . ? 
C20 O5 C17 C21 56.8(5) . . . . ? 
C20 O5 C17 C16 -68.2(5) . . . . ? 
C15 C16 C17 O5 -64.2(5) . . . . ? 
C15 C16 C17 C18 49.9(5) . . . . ? 
C15 C16 C17 C21 170.5(4) . . . . ? 
O5 C17 C18 O6 -61.2(4) . . . . ? 
C21 C17 C18 O6 59.2(5) . . . . ? 
C16 C17 C18 O6 -179.9(3) . . . . ? 
O5 C17 C18 C19 60.2(4) . . . . ? 
C21 C17 C18 C19 -179.4(4) . . . . ? 
C16 C17 C18 C19 -58.5(4) . . . . ? 
C15 O4 C19 C22 -172.7(3) . . . . ? 
C15 O4 C19 C18 -51.7(4) . . . . ? 
O6 C18 C19 O4 -176.4(3) . . . . ? 
C17 C18 C19 O4 59.7(4) . . . . ? 
O6 C18 C19 C22 -60.1(5) . . . . ? 
C17 C18 C19 C22 176.0(4) . . . . ? 
C5 O7 C23 O8 -75.8(4) . . . . ? 
C5 O7 C23 C24 165.6(3) . . . . ? 
C27 O8 C23 O7 180.0(3) . . . . ? 
C27 O8 C23 C24 -63.3(4) . . . . ? 
O7 C23 C24 O10 -61.6(4) . . . . ? 
O8 C23 C24 O10 -178.6(3) . . . . ? 
O7 C23 C24 C25 176.5(3) . . . . ? 
O8 C23 C24 C25 59.6(4) . . . . ? 
O10 C24 C25 C26 -177.4(3) . . . . ? 
C23 C24 C25 C26 -56.8(4) . . . . ? 
O10 C24 C25 N1 55.1(4) . . . . ? 
C23 C24 C25 N1 175.7(3) . . . . ? 
O9 N1 C25 C26 179.0(3) . . . . ? 
C29 N1 C25 C26 -60.4(4) . . . . ? 
C28 N1 C25 C26 62.4(5) . . . . ? 
O9 N1 C25 C24 -55.5(4) . . . . ? 
C29 N1 C25 C24 65.2(4) . . . . ? 
C28 N1 C25 C24 -172.0(4) . . . . ? 
C24 C25 C26 C27 55.6(4) . . . . ? 
N1 C25 C26 C27 -177.5(3) . . . . ? 
C23 O8 C27 C30 -177.5(3) . . . . ? 
C23 O8 C27 C26 61.0(4) . . . . ? 
C25 C26 C27 O8 -56.4(4) . . . . ? 
C25 C26 C27 C30 -175.1(4) . . . . ? 
O1 C13 C36 C37 69.2(5) . . . . ? 
C12 C13 C36 C37 -171.1(4) . . . . ? 
  
_refine_diff_density_max    0.587 
_refine_diff_density_min   -0.412 
_refine_diff_density_rms    0.056 
  
_shelx_res_file 
; 
  
    syn-25016.res created by SHELXL-2014/7 
  
TITL syn-25016 
CELL 1.54184 9.0948 26.4164 9.63 90 92.93 90 
ZERR 2 0.0001 0.0004 0.0001 0 0.001 0 
LATT -1 
SYMM -X,0.5+Y,-Z 
SFAC C H Cl N O 
UNIT 78 144 6 2 30 
SIMU Cl1 > Cl3B 
  
L.S. 30 
SIZE 0.2 0.2 0.05 
TEMP -173 
CONF 
MORE -1 
BOND $H 
ACTA 
  
WGHT    0.103700    0.327100 
FVAR       0.60929   0.40611 
CL1   3    1.211885    0.342752    0.900226    11.00000    0.05819    0.07345 = 
         0.04082   -0.00163   -0.00373    0.02013 
PART 2 
CL2   3    1.137491    0.291492    0.635468   -21.00000    0.05502    0.12490 = 
         0.12862   -0.08495    0.04040   -0.03017 
PART 1 
CL2B  3    1.139598    0.263956    0.707007    21.00000    0.03956    0.06620 = 
         0.15359   -0.05826   -0.00828   -0.00093 
PART 2 
CL3   3    1.088100    0.397676    0.672958   -21.00000    0.10234    0.09124 = 
         0.05424    0.03189    0.00707    0.00114 
PART 1 
CL3B  3    1.123543    0.367165    0.618629    21.00000    0.07363    0.14201 = 
         0.05168    0.04687   -0.01587   -0.01293 
PART 0 
C39   1    1.092893    0.332971    0.753470    11.00000    0.03422    0.08107 = 
         0.04350   -0.00796    0.00956   -0.01241 
PART 1 
AFIX  13 
H39   2    0.987801    0.335940    0.778258    21.00000   -1.20000 
AFIX  13 
PART 2 
H39A  2    0.992612    0.324634    0.784880   -21.00000   -1.20000 
AFIX   0 
  
PART 0 
O1    5    0.752342    0.659784    0.697548    11.00000    0.03066    0.01849 = 
         0.02521   -0.00186   -0.00158    0.00289 
O2    5    0.643610    0.685000    0.493444    11.00000    0.03707    0.02697 = 
         0.03159    0.00152   -0.00230    0.00906 
O3    5    0.765960    0.533407    0.366846    11.00000    0.02750    0.01924 = 
         0.01863   -0.00163    0.00380    0.00117 
O4    5    0.603853    0.533775    0.167976    11.00000    0.03599    0.02163 = 
         0.02132    0.00165   -0.00139    0.00010 
O5    5    0.797048    0.426170    0.246998    11.00000    0.02528    0.02641 = 
         0.02681    0.00140    0.00252   -0.00098 
O6    5    0.607396    0.406931    0.014912    11.00000    0.04330    0.02728 = 
         0.02706   -0.00923    0.00325   -0.00419 
AFIX 147 
H6    2    0.621626    0.400399   -0.068706    11.00000   -1.50000 
AFIX   0 
O7    5    0.492391    0.463671    0.596236    11.00000    0.02555    0.01611 = 
         0.02117   -0.00052    0.00352    0.00122 
O8    5    0.443629    0.406388    0.424563    11.00000    0.02526    0.02054 = 
         0.01957   -0.00325   -0.00182    0.00021 
O9    5    0.763972    0.306808    0.771648    11.00000    0.02948    0.02967 = 
         0.02735   -0.00251   -0.00753    0.00244 
O10   5    0.673049    0.396413    0.745464    11.00000    0.04030    0.02568 = 
         0.02224   -0.00291   -0.00770    0.00385 
AFIX 147 
H10   2    0.727779    0.372094    0.770328    11.00000   -1.50000 
AFIX   0 
O11   5    0.351662    0.588259    0.503442    11.00000    0.03363    0.01956 = 
         0.02329    0.00177    0.00441    0.00304 
O12   5    0.137904    0.654669    0.678319    11.00000    0.03297    0.03098 = 
         0.03784    0.00367    0.00029    0.01003 
O13   5    0.382800    0.714201    0.724359    11.00000    0.03136    0.02627 = 
         0.03107    0.00510   -0.00064    0.00532 
AFIX 147 
H13   2    0.295450    0.709161    0.695045    11.00000   -1.50000 
AFIX   0 
O14   5    0.545418    0.725600    0.961707    11.00000    0.03997    0.03042 = 
         0.02976   -0.00918    0.00497    0.00101 
AFIX 147 
H14   2    0.476776    0.742794    0.923860    11.00000   -1.50000 
AFIX   0 
N1    4    0.659303    0.289338    0.668099    11.00000    0.02839    0.02060 = 
         0.02287    0.00026   -0.00311   -0.00136 
C1    1    0.724291    0.656587    0.559905    11.00000    0.02763    0.01697 = 
         0.02547   -0.00180    0.00189   -0.00439 
C2    1    0.807325    0.613119    0.497169    11.00000    0.02224    0.01984 = 
         0.02647   -0.00078    0.00376   -0.00072 
AFIX  13 
H2    2    0.875756    0.598406    0.571102    11.00000   -1.20000 
AFIX   0 
C3    1    0.696281    0.571594    0.447918    11.00000    0.02143    0.01802 = 
         0.02232   -0.00200    0.00157    0.00023 
AFIX  13 
H3    2    0.615223    0.587658    0.389265    11.00000   -1.20000 
AFIX   0 
C4    1    0.628930    0.544801    0.572558    11.00000    0.02177    0.02147 = 
         0.01629   -0.00209    0.00162   -0.00091 
AFIX  13 
H4    2    0.588284    0.571679    0.632866    11.00000   -1.20000 
AFIX   0 
C5    1    0.497709    0.510700    0.520193    11.00000    0.02392    0.01747 = 
         0.01929    0.00000    0.00543   -0.00182 
AFIX  13 
H5    2    0.507898    0.503001    0.419469    11.00000   -1.20000 
AFIX   0 
C6    1    0.345080    0.535556    0.538572    11.00000    0.01924    0.01948 = 
         0.02375    0.00131    0.00190    0.00019 
C7    1    0.308470    0.534855    0.693306    11.00000    0.02394    0.02452 = 
         0.02058   -0.00030    0.00242    0.00061 
AFIX  23 
H7A   2    0.291340    0.499402    0.721626    11.00000   -1.20000 
H7B   2    0.394615    0.547668    0.749730    11.00000   -1.20000 
AFIX   0 
C8    1    0.172881    0.566673    0.725735    11.00000    0.02572    0.02722 = 
         0.02568   -0.00008    0.00278   -0.00175 
AFIX  13 
H8    2    0.098739    0.563197    0.645985    11.00000   -1.20000 
AFIX   0 
C9    1    0.207456    0.622722    0.745089    11.00000    0.02326    0.02818 = 
         0.02316    0.00003    0.00816    0.00507 
C10   1    0.323430    0.638560    0.856527    11.00000    0.03286    0.02076 = 
         0.02536    0.00056    0.00200   -0.00007 
AFIX  13 
H10A  2    0.369812    0.607317    0.897806    11.00000   -1.20000 
AFIX   0 
C11   1    0.442287    0.668651    0.783352    11.00000    0.03141    0.02159 = 
         0.02262   -0.00180    0.00380    0.00683 
AFIX  13 
H11   2    0.475906    0.647293    0.705318    11.00000   -1.20000 
AFIX   0 
C12   1    0.580224    0.684488    0.872734    11.00000    0.03582    0.02234 = 
         0.02508   -0.00117    0.00137    0.00271 
C13   1    0.698053    0.703539    0.773319    11.00000    0.03197    0.02087 = 
         0.02868   -0.00480    0.00048    0.00267 
AFIX  13 
H13A  2    0.651014    0.727973    0.705304    11.00000   -1.20000 
AFIX   0 
C14   1    0.899463    0.635013    0.382908    11.00000    0.03128    0.03650 = 
         0.03167   -0.00652    0.00917   -0.01006 
AFIX 137 
H14A  2    0.953268    0.607633    0.339248    11.00000   -1.50000 
H14B  2    0.969634    0.659696    0.423595    11.00000   -1.50000 
H14C  2    0.834493    0.651732    0.312706    11.00000   -1.50000 
AFIX   0 
C15   1    0.749302    0.541366    0.221300    11.00000    0.03061    0.02405 = 
         0.02011    0.00104    0.00381   -0.00258 
AFIX  13 
H15   2    0.774441    0.577592    0.203913    11.00000   -1.20000 
AFIX   0 
C16   1    0.862304    0.509238    0.150601    11.00000    0.03674    0.02836 = 
         0.02489   -0.00239    0.01474   -0.00572 
AFIX  23 
H16A  2    0.954456    0.509035    0.209948    11.00000   -1.20000 
H16B  2    0.884291    0.525561    0.061477    11.00000   -1.20000 
AFIX   0 
C17   1    0.816373    0.454112    0.120894    11.00000    0.03473    0.02405 = 
         0.02327   -0.00105    0.01255   -0.00282 
C18   1    0.663519    0.455938    0.048426    11.00000    0.04007    0.02421 = 
         0.01814   -0.00079    0.00474   -0.00440 
AFIX  13 
H18   2    0.669813    0.475590   -0.039824    11.00000   -1.20000 
AFIX   0 
C19   1    0.554967    0.482446    0.138933    11.00000    0.03195    0.02506 = 
         0.01960    0.00245   -0.00109    0.00004 
AFIX  13 
H19   2    0.546630    0.463437    0.227985    11.00000   -1.20000 
AFIX   0 
C20   1    0.925956    0.416397    0.331440    11.00000    0.02552    0.05215 = 
         0.04671    0.01161   -0.00337    0.00357 
AFIX 137 
H20A  2    0.997923    0.398744    0.276573    11.00000   -1.50000 
H20B  2    0.901162    0.395211    0.410442    11.00000   -1.50000 
H20C  2    0.968001    0.448472    0.365750    11.00000   -1.50000 
AFIX   0 
C21   1    0.925697    0.427874    0.028462    11.00000    0.03736    0.03598 = 
         0.04087   -0.00818    0.01845   -0.00269 
AFIX 137 
H21A  2    0.918302    0.442830   -0.064762    11.00000   -1.50000 
H21B  2    0.902673    0.391677    0.022288    11.00000   -1.50000 
H21C  2    1.025977    0.432348    0.068793    11.00000   -1.50000 
AFIX   0 
C22   1    0.403783    0.488293    0.066167    11.00000    0.03735    0.03541 = 
         0.02331    0.00231   -0.00616    0.00373 
AFIX 137 
H22A  2    0.336799    0.504285    0.129568    11.00000   -1.50000 
H22B  2    0.365561    0.454885    0.038669    11.00000   -1.50000 
H22C  2    0.411443    0.509481   -0.016684    11.00000   -1.50000 
AFIX   0 
C23   1    0.548836    0.421671    0.530075    11.00000    0.02326    0.01913 = 
         0.01979   -0.00497    0.00211   -0.00211 
AFIX  13 
H23   2    0.644601    0.430187    0.489101    11.00000   -1.20000 
AFIX   0 
C24   1    0.570119    0.380117    0.638634    11.00000    0.02480    0.02233 = 
         0.01999   -0.00320    0.00081    0.00426 
AFIX  13 
H24   2    0.473687    0.372874    0.679977    11.00000   -1.20000 
AFIX   0 
C25   1    0.623156    0.332491    0.565969    11.00000    0.02463    0.01922 = 
         0.01899   -0.00050    0.00407    0.00077 
AFIX  13 
H25   2    0.717007    0.341620    0.522329    11.00000   -1.20000 
AFIX   0 
C26   1    0.514180    0.317841    0.449023    11.00000    0.02966    0.02100 = 
         0.02171   -0.00181   -0.00181   -0.00124 
AFIX  23 
H26A  2    0.419272    0.308142    0.487424    11.00000   -1.20000 
H26B  2    0.551976    0.288412    0.398115    11.00000   -1.20000 
AFIX   0 
C27   1    0.490827    0.363034    0.348992    11.00000    0.03171    0.01770 = 
         0.02024   -0.00229    0.00297   -0.00223 
AFIX  13 
H27   2    0.585473    0.371000    0.305221    11.00000   -1.20000 
AFIX   0 
C28   1    0.730161    0.246739    0.595334    11.00000    0.04677    0.02310 = 
         0.03164    0.00076   -0.00130    0.01148 
AFIX 137 
H28A  2    0.811191    0.259811    0.542418    11.00000   -1.50000 
H28B  2    0.657320    0.230323    0.531750    11.00000   -1.50000 
H28C  2    0.768591    0.222058    0.663960    11.00000   -1.50000 
AFIX   0 
C29   1    0.528454    0.270226    0.738135    11.00000    0.03465    0.03365 = 
         0.03054    0.00822    0.00055   -0.00646 
AFIX 137 
H29A  2    0.559016    0.243820    0.805020    11.00000   -1.50000 
H29B  2    0.457522    0.256107    0.668528    11.00000   -1.50000 
H29C  2    0.482528    0.298146    0.787045    11.00000   -1.50000 
AFIX   0 
C30   1    0.373818    0.352234    0.237368    11.00000    0.03966    0.02183 = 
         0.02290   -0.00474   -0.00626   -0.00370 
AFIX 137 
H30A  2    0.365617    0.380977    0.173101    11.00000   -1.50000 
H30B  2    0.279339    0.346954    0.279771    11.00000   -1.50000 
H30C  2    0.400095    0.321717    0.186345    11.00000   -1.50000 
AFIX   0 
C31   1    0.745898    0.515994    0.660622    11.00000    0.03268    0.03036 = 
         0.02664    0.00699   -0.00629   -0.00881 
AFIX 137 
H31A  2    0.803952    0.494920    0.600051    11.00000   -1.50000 
H31B  2    0.697843    0.494423    0.727587    11.00000   -1.50000 
H31C  2    0.810871    0.540174    0.710674    11.00000   -1.50000 
AFIX   0 
C32   1    0.226800    0.506545    0.451578    11.00000    0.02605    0.02866 = 
         0.02622   -0.00258   -0.00143   -0.00245 
AFIX 137 
H32A  2    0.130602    0.522356    0.462507    11.00000   -1.50000 
H32B  2    0.223951    0.471319    0.483243    11.00000   -1.50000 
H32C  2    0.250301    0.507431    0.353420    11.00000   -1.50000 
AFIX   0 
C33   1    0.101763    0.547774    0.858040    11.00000    0.02459    0.03651 = 
         0.03069    0.00269    0.01021   -0.00057 
AFIX 137 
H33A  2    0.174467    0.548958    0.936672    11.00000   -1.50000 
H33B  2    0.067674    0.512871    0.843931    11.00000   -1.50000 
H33C  2    0.017926    0.569475    0.877648    11.00000   -1.50000 
AFIX   0 
C34   1    0.248988    0.667724    0.972615    11.00000    0.04606    0.02984 = 
         0.03148   -0.00487    0.01343   -0.00271 
AFIX 137 
H34A  2    0.321317    0.674329    1.049414    11.00000   -1.50000 
H34B  2    0.167985    0.647448    1.006459    11.00000   -1.50000 
H34C  2    0.210366    0.699925    0.935730    11.00000   -1.50000 
AFIX   0 
C35   1    0.640034    0.641771    0.965300    11.00000    0.04083    0.03273 = 
         0.03043    0.00443   -0.00425    0.00233 
AFIX 137 
H35A  2    0.661103    0.612279    0.907865    11.00000   -1.50000 
H35B  2    0.566786    0.632606    1.032128    11.00000   -1.50000 
H35C  2    0.730743    0.652909    1.015537    11.00000   -1.50000 
AFIX   0 
C36   1    0.832597    0.728186    0.844420    11.00000    0.03621    0.02635 = 
         0.04487   -0.01140   -0.00495   -0.00187 
AFIX  23 
H36A  2    0.889571    0.702185    0.898098    11.00000   -1.20000 
H36B  2    0.800101    0.753984    0.910832    11.00000   -1.20000 
AFIX   0 
C37   1    0.932015    0.753167    0.742271    11.00000    0.03213    0.02971 = 
         0.07149   -0.00496    0.00115    0.00022 
AFIX 137 
H37A  2    0.968998    0.727486    0.679427    11.00000   -1.50000 
H37B  2    1.015136    0.769399    0.793475    11.00000   -1.50000 
H37C  2    0.875993    0.778716    0.688067    11.00000   -1.50000 
AFIX   0 
C38   1    0.332040    0.602104    0.359810    11.00000    0.03375    0.03412 = 
         0.02676    0.00847    0.00341    0.00885 
AFIX 137 
H38A  2    0.386951    0.578588    0.303195    11.00000   -1.50000 
H38B  2    0.368559    0.636602    0.346917    11.00000   -1.50000 
H38C  2    0.227193    0.600592    0.331093    11.00000   -1.50000 
AFIX   6 
  
O15   5    0.695042    0.301799    1.060946    11.00000    0.05839    0.03215 = 
         0.03238    0.00687    0.00648   -0.00166 
H15A  2    0.656397    0.331940    1.058850    11.00000   -1.50000 
H15B  2    0.719818    0.296470    0.976105    11.00000   -1.50000 
AFIX   0 
HKLF 4 
  
REM  syn-25016 
REM R1 =  0.0540 for    7463 Fo > 4sig(Fo)  and  0.0560 for all    7884 data 
REM    563 parameters refined using     13 restraints 
  
END 
  
WGHT      0.1034      0.3270 
  
REM Highest difference peak  0.587,  deepest hole -0.412,  1-sigma level  0.056 
Q1    1   1.1560  0.3122  0.8765  11.00000  0.05    0.59 
Q2    1   1.2470  0.3730  0.8426  11.00000  0.05    0.27 
Q3    1   1.1667  0.3969  0.7535  11.00000  0.05    0.25 
Q4    1   1.1664  0.7679  0.7620  11.00000  0.05    0.22 
Q5    1   1.0518  0.3060  0.5781  11.00000  0.05    0.22 
Q6    1   0.7180  0.4299  0.7242  11.00000  0.05    0.21 
Q7    1   0.5956  0.3576  0.5992  11.00000  0.05    0.20 
Q8    1   0.7146  0.6191  0.9223  11.00000  0.05    0.20 
Q9    1   0.2969  0.6536  0.9138  11.00000  0.05    0.20 
Q10   1   0.7489  0.3372  0.5837  11.00000  0.05    0.19 
Q11   1   0.5341  0.5282 -0.0391  11.00000  0.05    0.19 
Q12   1   0.9750  0.2523  0.8611  11.00000  0.05    0.19 
Q13   1   1.1668  0.2271  0.8324  11.00000  0.05    0.19 
Q14   1   1.2777  0.3667  1.0035  11.00000  0.05    0.19 
Q15   1   0.7200  0.7369  1.1028  11.00000  0.05    0.19 
Q16   1   0.2838  0.5575  0.2751  11.00000  0.05    0.19 
Q17   1   0.1629  0.5791  1.0683  11.00000  0.05    0.18 
Q18   1   0.8230  0.3695  0.1387  11.00000  0.05    0.18 
Q19   1   0.7230  0.3003  1.1605  11.00000  0.05    0.18 
Q20   1   0.7656  0.5954  0.4590  11.00000  0.05    0.18 
; 
_shelx_res_checksum   63016 
  
_shelx_hkl_file 
; 
   0 -30   0   15.10    2.68 
   0 -30   1    4.13    2.03 
   0 -30  -1    0.20    1.95 
   0 -30  -2   26.55    3.14 
   0 -30  -3   59.08    4.04 
   0 -29   0    1.06    2.05 
   0 -29   1   28.06    3.26 
   0 -29  -1   12.18    2.73 
   0 -29  -2   15.80    2.87 
   0 -29   2   11.33    2.45 
   0 -29  -3   16.43    2.68 
   0 -29   3   16.75    2.60 
   0 -29   4   14.27    2.41 
   0 -28   0   41.35    4.20 
   0 -28   1  103.93    6.38 
   0 -28  -1  167.77    7.67 
   0 -28   2   31.45    3.40 
   0 -28   2   26.55    3.29 
   0 -28  -3    7.74    2.32 
   0 -28   3    8.34    2.42 
   0 -28  -4    6.70    2.08 
   0 -28   4   11.32    2.60 
   0 -27   0    1.68    2.35 
   0 -27  -1   21.82    3.45 
   0 -27   1   22.39    3.48 
   0 -27   2   24.99    3.24 
   0 -27   2   19.77    3.27 
   0 -27  -3   65.12    5.11 
   0 -27   3  137.68    6.69 
   0 -27  -4   17.84    2.83 
   0 -27   4   16.13    3.16 
   0 -27  -5   20.99    2.60 
   0 -27   5    9.69    2.54 
   0 -26   0  190.17    9.06 
   0 -26  -1   64.56    5.07 
   0 -26   1   66.51    5.14 
   0 -26   2   37.91    4.01 
   0 -26  -2   43.21    4.27 
   0 -26  -3   69.87    5.24 
   0 -26   3   60.89    5.05 
   0 -26  -4   62.56    4.64 
   0 -26   4   74.45    5.30 
   0 -26  -5   36.70    3.42 
   0 -26   6    8.57    2.35 
   0 -25   0    0.36    2.16 
   0 -25   1   46.23    4.58 
   0 -25  -1   63.03    5.01 
   0 -25  -2  164.25    7.80 
   0 -25   2  122.15    7.04 
   0 -25  -3   40.07    4.19 
   0 -25   3   37.77    4.29 
   0 -25  -4   41.21    3.93 
   0 -25   4   35.31    4.20 
   0 -25  -5   12.40    2.45 
   0 -25   5    8.44    2.78 
   0 -25  -6   21.91    2.61 
   0 -25   6   24.38    3.28 
   0 -24   0  109.58    6.58 
   0 -24  -1  113.25    6.97 
   0 -24   1  152.26    7.72 
   0 -24   2    4.83    2.55 
   0 -24  -2    3.51    2.36 
   0 -24  -3   68.15    5.30 
   0 -24  -4    9.53    2.66 
   0 -24   4    6.98    2.89 
   0 -24  -5   28.04    3.29 
   0 -24   5   33.36    4.17 
   0 -24  -6   57.78    3.89 
   0 -24   6   37.48    4.12 
   0 -24   7    9.69    2.39 
   0 -23   1   24.72    3.51 
   0 -23   2   12.74    2.88 
   0 -23  -2   12.74    2.79 
   0 -23   2    9.90    2.91 
   0 -23  -3  461.27   16.25 
   0 -23  -4   87.00    5.78 
   0 -23   4  101.10    6.61 
   0 -23  -5   98.73    6.01 
   0 -23  -6   11.93    2.35 
   0 -23   6    9.16    2.93 
   0 -23   7    5.01    2.36 
   0 -22   0   48.97    4.42 
   0 -22   1  136.95    7.25 
   0 -22  -1  142.71    7.47 
   0 -22   1  151.85    7.61 
   0 -22   2  295.22   11.96 
   0 -22  -3   75.28    5.39 
   0 -22   3   58.89    5.20 
   0 -22  -4  117.78    6.77 
   0 -22   5   29.69    4.16 
   0 -22  -5   19.20    3.02 
   0 -22   6   84.48    5.80 
   0 -22  -6  101.46    5.64 
   0 -22   7   27.72    3.45 
   0 -22   7   18.82    3.01 
   0 -22   8    2.65    1.86 
   0 -22   8    0.81    1.67 
   0 -21   0    0.48    2.14 
   0 -21   1  134.83    6.79 
   0 -21  -1  130.72    6.81 
   0 -21  -2  188.22    8.11 
   0 -21   2  122.62    6.98 
   0 -21  -2  171.04   14.46 
   0 -21   2  115.38    7.04 
   0 -21  -3   66.25    9.41 
   0 -21   3   47.76    4.70 
   0 -21  -4   38.73    3.96 
   0 -21  -4   41.92    8.01 
   0 -21   4   54.01    4.93 
   0 -21   5   10.04    3.03 
   0 -21  -5   17.95    3.01 
   0 -21  -6   27.20    3.20 
   0 -21   6   26.75    3.73 
   0 -21   7    3.41    2.47 
   0 -21   7    1.17    2.46 
   0 -21   8   43.31    3.63 
   0 -21   8   17.10    2.72 
   0 -20   0   79.44    5.15 
   0 -20   0   88.52    8.94 
   0 -20   0   68.31    4.73 
   0 -20   1   78.26    4.97 
   0 -20  -1   63.50    4.84 
   0 -20   1   63.45    4.79 
   0 -20  -2   33.88    3.71 
   0 -20   2   33.18    3.49 
   0 -20   2   34.18    3.89 
   0 -20   3   95.11    5.70 
   0 -20  -3  104.38    6.06 
   0 -20   3  113.49    6.65 
   0 -20   4  122.37    7.39 
   0 -20  -5    3.02    2.11 
   0 -20   6  100.31    6.87 
   0 -20   6  106.66    6.86 
   0 -20   7   67.29    5.24 
   0 -20   8   23.81    3.28 
   0 -20   8   19.00    2.82 
   0 -19   0    0.49    1.76 
   0 -19   0    1.82    2.82 
   0 -19   0    0.90    1.86 
   0 -19  -1  459.02   15.02 
   0 -19  -1  498.49   23.31 
   0 -19   2  133.58    6.68 
   0 -19  -2  150.14    7.20 
   0 -19  -2  141.18   12.52 
   0 -19   2  127.29    6.88 
   0 -19  -3   78.65    5.32 
   0 -19  -3   79.87   10.19 
   0 -19   3   96.51    5.99 
   0 -19  -4   41.61    3.97 
   0 -19  -4   36.17    7.82 
   0 -19   5   11.86    3.18 
   0 -19  -5   10.11    5.00 
   0 -19   5   11.13    3.06 
   0 -19   6   80.53    6.08 
   0 -19  -6   74.47    5.10 
   0 -19   7   37.02    4.15 
   0 -19   7   50.55    4.87 
   0 -19   8   39.12    3.68 
   0 -19   8   17.56    3.46 
   0 -19   9    9.88    2.29 
   0 -18   0  106.43    5.28 
   0 -18   0   83.91    8.11 
   0 -18   1  122.51    6.02 
   0 -18  -1  102.21    5.74 
   0 -18   1  110.60    5.93 
   0 -18   2  253.22    9.81 
   0 -18  -2  270.26   10.27 
   0 -18   2  269.11   10.45 
   0 -18  -2  291.63   17.48 
   0 -18   3   32.07    3.77 
   0 -18  -3   28.39    6.55 
   0 -18   3   32.02    3.37 
   0 -18  -3   47.90    3.97 
   0 -18  -3   36.67    6.95 
   0 -18   4   44.24    4.42 
   0 -18  -4   46.96    4.07 
   0 -18  -4   41.76    8.15 
   0 -18   5   92.18    6.23 
   0 -18  -5   97.08   12.37 
   0 -18   5   92.66    6.29 
   0 -18  -6   17.37    2.72 
   0 -18   7   13.81    3.02 
   0 -18   7   21.04    3.83 
   0 -18   8   27.18    3.38 
   0 -18   8   26.01    3.75 
   0 -18   9   15.88    2.85 
   0 -17   0   -0.18    1.60 
   0 -17   0    0.44    1.70 
   0 -17   0    1.34    2.49 
   0 -17  -1  136.41    6.74 
   0 -17   1  172.92    7.01 
   0 -17   1  190.40    7.45 
   0 -17  -1  129.13   10.76 
   0 -17   2   77.96    4.61 
   0 -17   2   97.45    5.32 
   0 -17  -3   83.47    9.46 
   0 -17   3   96.16    5.54 
   0 -17   3   88.42    5.16 
   0 -17  -3   80.28    9.65 
   0 -17  -4  190.76   15.22 
   0 -17  -4  177.14   15.29 
   0 -17   5   77.66    5.64 
   0 -17   5   91.43    5.94 
   0 -17  -5   88.19   10.72 
   0 -17  -6  155.88    7.01 
   0 -17   6  156.49    7.90 
   0 -17   7   95.99    6.07 
   0 -17   7   63.36    5.61 
   0 -17   8  119.71    7.07 
   0 -17   9   66.92    4.80 
   0 -16   0 1318.47   34.10 
   0 -16   0 1215.53   33.59 
   0 -16   0 1229.10   40.11 
   0 -16   1   66.03    3.86 
   0 -16   1   56.94    3.82 
   0 -16  -1   56.91    6.66 
   0 -16   2   18.13    2.78 
   0 -16  -2   25.80    5.48 
   0 -16   2   22.45    2.51 
   0 -16   3  276.68   12.38 
   0 -16  -3  292.23   19.02 
   0 -16   4   25.21    3.36 
   0 -16  -4   30.24    7.24 
   0 -16   4   15.07    2.94 
   0 -16  -4   29.46    6.43 
   0 -16   5   58.97    4.83 
   0 -16   5   51.74    4.79 
   0 -16  -5   56.74    8.86 
   0 -16   6   43.33    4.51 
   0 -16   6   50.65    4.85 
   0 -16   7   99.44    6.29 
   0 -16   8   74.36    5.15 
   0 -16   8   95.25    6.54 
   0 -16   9   28.15    3.66 
   0 -15   0    0.55    1.46 
   0 -15   0    2.52    1.53 
   0 -15   1  368.43   12.28 
   0 -15   1  431.55   12.87 
   0 -15   1  415.73   16.69 
   0 -15  -1  376.09   17.72 
   0 -15  -2  335.08   16.39 
   0 -15   2  219.21    9.24 
   0 -15  -2  335.67   10.81 
   0 -15   2  304.03    9.65 
   0 -15  -2  169.91   13.24 
   0 -15   3  219.00    9.24 
   0 -15  -3  237.60    9.64 
   0 -15   3  228.92    9.24 
   0 -15   3  286.28    9.38 
   0 -15  -3  286.91   17.30 
   0 -15   4  190.18    8.01 
   0 -15  -4  163.29    8.11 
   0 -15  -4  172.37   13.58 
   0 -15  -4  182.62   15.01 
   0 -15   5  268.13   10.49 
   0 -15   5  276.79   10.78 
   0 -15   5  282.15   10.33 
   0 -15   6  252.45    9.79 
   0 -15  -6  202.57    9.77 
   0 -15  -6  218.58   18.68 
   0 -15   8    9.69    2.59 
   0 -15   8   12.70    3.47 
   0 -15   9   49.64    4.61 
   0 -15  10   17.19    2.69 
   0 -14   0   97.15    4.72 
   0 -14   0  122.61    8.08 
   0 -14   1  230.81    7.94 
   0 -14  -1  235.18    8.48 
   0 -14   1  253.62   11.42 
   0 -14  -2   94.52    8.12 
   0 -14   2   64.49    4.12 
   0 -14  -2   79.65    4.64 
   0 -14   2   76.80    3.99 
   0 -14  -2   89.26    8.72 
   0 -14  -3  346.59   17.92 
   0 -14   3  372.33   12.09 
   0 -14  -3  317.19   11.93 
   0 -14  -3  318.25   12.21 
   0 -14   3  340.43   11.94 
   0 -14   3  407.20   11.83 
   0 -14  -3  450.63   21.61 
   0 -14  -4   77.26    5.07 
   0 -14   4   60.97    4.40 
   0 -14   4   66.88    4.56 
   0 -14  -4   66.73    4.46 
   0 -14   4   52.00    3.87 
   0 -14   5   98.61    5.62 
   0 -14   5   94.61    5.60 
   0 -14  -5  112.27    6.52 
   0 -14  -5   84.29    9.87 
   0 -14  -5   99.01   12.04 
   0 -14   6  310.16   12.78 
   0 -14   6  433.30   14.52 
   0 -14  -6  313.58   13.62 
   0 -14   6  385.12   13.37 
   0 -14   7  143.53    7.99 
   0 -14   7  147.23    7.44 
   0 -14  -7  145.23    8.14 
   0 -14   8   40.30    4.55 
   0 -14   8   32.65    3.62 
   0 -14  -8   37.35    4.39 
   0 -14   9   10.68    3.28 
   0 -14  10   48.44    3.94 
   0 -13   0   -0.76    2.49 
   0 -13   1  312.84   10.54 
   0 -13  -1  336.72   15.20 
   0 -13   1  352.21   13.90 
   0 -13   2  402.42   12.13 
   0 -13   2  396.86   11.67 
   0 -13  -3  138.52   10.99 
   0 -13   3  258.93    8.50 
   0 -13  -3  129.74    7.30 
   0 -13   3  213.98    8.16 
   0 -13  -3  245.32    8.84 
   0 -13   3  247.61    7.88 
   0 -13  -3  267.25   15.73 
   0 -13  -4  318.26   11.31 
   0 -13   4  307.51   10.26 
   0 -13  -4  305.62   10.56 
   0 -13   5   79.26    5.28 
   0 -13  -5   63.32    5.08 
   0 -13   5   45.53    4.07 
   0 -13   5   65.51    4.53 
   0 -13  -5   54.06    7.76 
   0 -13  -5   66.68    9.69 
   0 -13   6   42.79    4.39 
   0 -13   6   37.28    4.54 
   0 -13  -6   51.12    8.21 
   0 -13   6   45.09    4.18 
   0 -13  -6   41.96    4.63 
   0 -13   7  193.16    8.89 
   0 -13  -7  179.85    9.06 
   0 -13   8   51.51    5.05 
   0 -13  -8   51.12    4.95 
   0 -13   9    5.72    2.98 
   0 -13  10   54.33    4.39 
   0 -12   0  192.31    9.73 
   0 -12  -1  262.45   12.38 
   0 -12   1  245.65    8.17 
   0 -12  -1  232.61    8.98 
   0 -12   2  399.74   12.15 
   0 -12  -2  474.46   19.54 
   0 -12   2  441.49   12.74 
   0 -12  -2  379.09   12.85 
   0 -12  -3  456.91   15.32 
   0 -12   3  468.94   14.94 
   0 -12   3  546.43   14.76 
   0 -12  -3  522.01   23.32 
   0 -12  -4  641.46   17.37 
   0 -12  -4  739.06   17.21 
   0 -12   4  432.27   15.55 
   0 -12  -4  593.77   26.53 
   0 -12   4  747.71   16.77 
   0 -12  -5  591.39   24.10 
   0 -12   5  498.02   13.41 
   0 -12  -5  332.61   11.79 
   0 -12   5  228.21   11.43 
   0 -12  -5  253.50   12.00 
   0 -12   5  436.64   12.80 
   0 -12   5  455.11   19.88 
   0 -12  -5  320.89   20.98 
   0 -12   6  127.64    7.15 
   0 -12  -6  124.51    7.38 
   0 -12   6  116.21    6.46 
   0 -12   6  122.18   11.34 
   0 -12  -6  124.51   14.47 
   0 -12   7  391.57   14.49 
   0 -12  -7  318.67   14.20 
   0 -12   7  429.10   14.09 
   0 -12   7  359.58   14.33 
   0 -12  -9   74.51    5.57 
   0 -12   9   58.58    5.30 
   0 -12  10   19.56    3.24 
   0 -11   0   -0.30    2.34 
   0 -11  -1 1220.03   31.03 
   0 -11   1 1261.38   33.01 
   0 -11   2 1051.49   27.67 
   0 -11  -2  950.20   29.02 
   0 -11   3  857.71   28.51 
   0 -11   3  756.92   23.47 
   0 -11   3  793.70   23.09 
   0 -11  -3  817.12   26.88 
   0 -11   4   54.32    8.24 
   0 -11  -4   30.38    5.37 
   0 -11  -4   64.66    6.26 
   0 -11   4   41.92    3.63 
   0 -11  -4   53.57    3.59 
   0 -11   4   49.03    3.64 
   0 -11   4   51.85    5.60 
   0 -11  -4   59.20    4.18 
   0 -11   4   47.87    3.57 
   0 -11   4   54.49    6.19 
   0 -11  -4   44.24    7.34 
   0 -11   5  416.43   23.80 
   0 -11  -5  401.13   20.18 
   0 -11   5  446.56   14.12 
   0 -11  -5  492.19   13.62 
   0 -11   5  346.07   13.04 
   0 -11  -5  336.15   18.43 
   0 -11   5  419.93   12.93 
   0 -11   5  396.11   13.14 
   0 -11  -5  388.48   13.98 
   0 -11  -5  409.74   23.28 
   0 -11  -6  481.30   22.88 
   0 -11   6  410.81   25.54 
   0 -11   6  441.49   15.13 
   0 -11   6  388.59   14.43 
   0 -11  -6  486.93   23.59 
   0 -11   6  431.10   14.26 
   0 -11   6  353.26   13.55 
   0 -11  -6  489.60   15.97 
   0 -11   6  443.55   22.28 
   0 -11  -6  408.62   25.31 
   0 -11   7  103.04    6.04 
   0 -11   7   98.49    5.80 
   0 -11   7  101.78    6.62 
   0 -11   9   49.52    4.36 
   0 -11  -9   62.85    5.16 
   0 -11   9   57.91    5.24 
   0 -11  10    8.80    2.71 
   0 -10   0  981.37   29.16 
   0 -10  -1  479.66   14.28 
   0 -10   1  446.81   15.24 
   0 -10  -1  461.24   17.00 
   0 -10   2  272.43    7.69 
   0 -10   2  294.76   10.87 
   0 -10  -3  184.01   13.00 
   0 -10   3  242.08   11.77 
   0 -10  -3  311.93   13.99 
   0 -10   3  235.84   14.74 
   0 -10  -3  260.09   11.35 
   0 -10   4  445.23   22.16 
   0 -10  -4  466.00   19.46 
   0 -10  -4  450.27   18.41 
   0 -10  -4  385.02   14.00 
   0 -10   4  444.75   13.49 
   0 -10   4  387.27   12.96 
   0 -10   4  411.05   17.40 
   0 -10  -4  465.37   14.00 
   0 -10   4  349.50   12.58 
   0 -10   4  509.02   19.43 
   0 -10  -4  387.50   20.67 
   0 -10  -5   74.56    7.98 
   0 -10   5   46.12    8.40 
   0 -10  -5   83.09    5.81 
   0 -10   5  112.34    6.06 
   0 -10   5   80.94    4.87 
   0 -10  -5   48.45    6.57 
   0 -10   5   82.43    4.68 
   0 -10  -5   71.47    5.12 
   0 -10   5   83.21    4.56 
   0 -10   5   77.24    8.35 
   0 -10  -5   74.91    9.97 
   0 -10   6  262.84   19.43 
   0 -10  -6  268.62   15.87 
   0 -10  -6  181.78    9.89 
   0 -10   6  245.67    9.90 
   0 -10   6  207.72    9.21 
   0 -10  -6  206.88   15.08 
   0 -10  -6  184.23    9.23 
   0 -10   6  225.52    8.84 
   0 -10   6  186.36    8.29 
   0 -10   6  272.71   16.68 
   0 -10  -6  264.40   19.18 
   0 -10  -7  225.84   16.83 
   0 -10  -7  220.60    8.95 
   0 -10   7  190.87    8.86 
   0 -10   7  115.84    6.85 
   0 -10   7  116.57    7.17 
   0 -10  -7  148.47    8.32 
   0 -10   7  236.51   16.74 
   0 -10  -7  142.47    9.16 
   0 -10   7  204.59    9.30 
   0 -10   7  197.06   17.88 
   0 -10  -8   25.05    5.14 
   0 -10  -8   25.71    6.87 
   0 -10  -8   14.85    3.14 
   0 -10  -9    2.84    2.49 
   0 -10   9    2.54    2.46 
   0 -10   9    1.34    2.87 
   0 -10  -9   -0.70    2.41 
   0 -10  -9    3.68    3.85 
   0 -10  10   28.18    3.61 
   0  -9   0    0.31    2.25 
   0  -9  -1   82.99    4.13 
   0  -9   1   93.46    5.01 
   0  -9  -2   73.06    6.19 
   0  -9   2   62.35    3.66 
   0  -9   2   71.07    5.43 
   0  -9   3 1494.15   45.09 
   0  -9  -3 1463.72   39.44 
   0  -9  -4  313.58   15.26 
   0  -9  -4  338.72   12.36 
   0  -9   4  366.57   11.68 
   0  -9   4  348.43   11.40 
   0  -9   4  282.84   14.45 
   0  -9  -4  427.67   12.45 
   0  -9   4  363.62   11.28 
   0  -9   4  293.29   15.33 
   0  -9  -4  318.26   18.20 
   0  -9  -5    2.50    2.64 
   0  -9  -5    6.25    3.23 
   0  -9   5    0.32    4.23 
   0  -9  -5    1.81    2.31 
   0  -9   5    0.83    2.14 
   0  -9   5    1.00    2.08 
   0  -9   5    0.55    2.29 
   0  -9  -5    0.58    1.87 
   0  -9   5    0.27    1.56 
   0  -9   5    4.07    3.77 
   0  -9  -5    0.61    4.13 
   0  -9  -6  498.49   22.27 
   0  -9   6  500.10   15.47 
   0  -9  -6  442.26   16.10 
   0  -9   6  392.34   14.36 
   0  -9  -6  446.98   22.72 
   0  -9   6  393.30   13.89 
   0  -9  -6  377.58   14.68 
   0  -9   6  482.35   14.21 
   0  -9  -6  448.42   25.60 
   0  -9   7  274.82   10.88 
   0  -9  -7  286.85   12.29 
   0  -9   7  261.65   10.14 
   0  -9  -7  260.01   10.86 
   0  -9   7  264.73   18.04 
   0  -9  -8   66.41    5.62 
   0  -9   8   55.62    5.73 
   0  -9   8  134.29    7.58 
   0  -9  -8  108.79    8.00 
   0  -9  -8  138.31    9.41 
   0  -9   8  113.82    6.82 
   0  -9  -8  112.49    6.99 
   0  -9   8  119.83   12.73 
   0  -9   8  132.35   15.04 
   0  -9  -9  330.77   12.00 
   0  -9  -9  258.38   12.98 
   0  -9   9  237.63   10.88 
   0  -9   9  203.08   10.14 
   0  -9  -9  289.67   11.60 
   0  -9 -10   28.87    3.57 
   0  -9 -10   39.80    4.98 
   0  -9  10   49.07    4.43 
   0  -9 -10   59.06    4.33 
   0  -8   0 3552.47   90.84 
   0  -8  -1  758.40   22.83 
   0  -8  -1  722.07   19.43 
   0  -8  -1  773.23   20.35 
   0  -8   2  752.48   21.35 
   0  -8   2  903.24   28.39 
   0  -8  -2  905.77   25.83 
   0  -8   2  767.44   24.39 
   0  -8  -2  796.38   23.22 
   0  -8   3 1609.10   48.37 
   0  -8  -3 1896.52   48.96 
   0  -8  -3 1790.02   49.31 
   0  -8  -3 1066.50   48.87 
   0  -8  -3 2448.90   52.25 
   0  -8   3 1903.33   54.06 
   0  -8  -4  668.48   23.07 
   0  -8   4  692.50   17.67 
   0  -8  -4  554.43   18.00 
   0  -8   4  490.09   20.56 
   0  -8   4  570.06   16.50 
   0  -8  -4  420.73   22.92 
   0  -8   4  617.29   23.01 
   0  -8  -4  515.10   21.28 
   0  -8  -5   80.40    7.63 
   0  -8  -5   56.21    4.68 
   0  -8   5   55.60    3.94 
   0  -8   5   25.24    6.69 
   0  -8   5   37.76    3.16 
   0  -8   5   83.67    8.44 
   0  -8  -5   60.15    8.70 
   0  -8   6  691.32   33.58 
   0  -8  -6  656.61   22.83 
   0  -8   6  735.16   21.98 
   0  -8   6  710.38   21.68 
   0  -8  -6  725.93   30.58 
   0  -8  -6  575.77   21.41 
   0  -8   6  744.50   20.84 
   0  -8   6  735.84   21.34 
   0  -8   6  876.75   32.60 
   0  -8  -6  814.07   35.08 
   0  -8  -7   40.99    7.77 
   0  -8   7   62.53    5.21 
   0  -8   7   67.05    5.46 
   0  -8  -7   65.15    6.10 
   0  -8  -7   59.52    5.05 
   0  -8   7   66.29    5.03 
   0  -8   7   68.35    9.59 
   0  -8   7   56.99   10.48 
   0  -8  -8  169.72    8.75 
   0  -8   8  176.61    9.12 
   0  -8  -8  150.78    9.47 
   0  -8   8  160.59    8.33 
   0  -8  -8  175.15    9.07 
   0  -8   8  193.20   16.05 
   0  -8   8  143.66   16.37 
   0  -8   9  136.13    7.37 
   0  -8  -9  152.45    7.81 
   0  -8   9  151.60    8.02 
   0  -8  -9  147.79    9.75 
   0  -8   9  133.81    7.63 
   0  -8 -10   55.12    5.77 
   0  -8  10   65.24    4.90 
   0  -8 -10   54.25    4.43 
   0  -8  11   12.21    2.21 
   0  -7   0   -0.75    2.21 
   0  -7  -1  587.21   18.85 
   0  -7  -1  586.61   16.17 
   0  -7   2  390.52   15.14 
   0  -7  -2  394.64   14.42 
   0  -7   3  359.16   14.78 
   0  -7  -3  343.31   14.47 
   0  -7   4  712.86   27.75 
   0  -7  -4  478.88   19.99 
   0  -7  -4  916.24   25.59 
   0  -7   4  360.17   17.41 
   0  -7  -4  792.67   20.14 
   0  -7  -4  793.58   25.23 
   0  -7  -4 1054.49   19.21 
   0  -7   4  770.27   25.27 
   0  -7  -4  714.40   27.66 
   0  -7   5  131.10   11.98 
   0  -7  -5  100.23    6.16 
   0  -7   5  106.13    5.66 
   0  -7  -5  128.80   10.16 
   0  -7   5  121.96    5.28 
   0  -7   5  125.96   10.21 
   0  -7  -5  115.18   11.47 
   0  -7  -6  149.74    8.84 
   0  -7   6  236.80    9.01 
   0  -7   6  193.23    7.59 
   0  -7   6  204.87   14.44 
   0  -7  -6  158.79   14.76 
   0  -7  -7  184.65   15.28 
   0  -7   7  193.16    8.92 
   0  -7   7  183.50    8.75 
   0  -7  -7  190.81   10.00 
   0  -7   7  195.15    8.62 
   0  -7  -7  183.62    9.07 
   0  -7   7  207.60   15.93 
   0  -7   8   23.24    3.98 
   0  -7   8   26.70    3.94 
   0  -7  -8   24.66    4.51 
   0  -7   8   25.40    3.80 
   0  -7  -8   25.35    3.76 
   0  -7   8   20.50    6.60 
   0  -7  -8   26.66    6.96 
   0  -7   8   19.23    7.96 
   0  -7  -8   18.35    3.59 
   0  -7   9   52.47    4.83 
   0  -7  -9   35.99    4.15 
   0  -7   9   15.34    3.77 
   0  -7   9   26.04    4.00 
   0  -7  -9   43.00    6.19 
   0  -7  -9   51.77    5.69 
   0  -7  -9   57.98    5.16 
   0  -7 -10   48.12    4.01 
   0  -7  10   42.32    4.08 
   0  -7 -10   12.08    4.34 
   0  -7  10   36.41    3.80 
   0  -7 -10   18.17    3.26 
   0  -7  11    5.79    1.93 
   0  -7 -11    7.75    3.08 
   0  -6   0 1217.50   32.64 
   0  -6  -1  486.01   15.93 
   0  -6   1  493.00   14.30 
   0  -6  -1  512.31   14.06 
   0  -6   2  639.78   22.26 
   0  -6   2  621.33   16.35 
   0  -6  -2  680.35   19.92 
   0  -6   3  721.17   24.25 
   0  -6   3  758.42   27.98 
   0  -6  -3  739.74   25.15 
   0  -6  -4  416.66   19.85 
   0  -6  -4  673.11   25.68 
   0  -6   4  662.56   20.73 
   0  -6   4  649.05   22.98 
   0  -6  -4  457.78   18.68 
   0  -6  -4  718.98   22.04 
   0  -6   4  619.49   25.20 
   0  -6  -5   41.93    5.02 
   0  -6   5   29.27    6.82 
   0  -6   5   27.50    3.16 
   0  -6   5   29.57    3.18 
   0  -6   5   28.80    4.20 
   0  -6   5   29.15    2.56 
   0  -6   5   14.97    4.70 
   0  -6  -5   36.52    7.09 
   0  -6  -6   94.78    6.40 
   0  -6   6  124.08    6.19 
   0  -6  -6   62.85    8.29 
   0  -6   6   96.25    4.88 
   0  -6   6   95.12    9.98 
   0  -6  -6   86.07   10.65 
   0  -6   7   28.05    3.87 
   0  -6  -7   33.47    4.66 
   0  -6   7   30.38    3.87 
   0  -6   7   27.77    3.69 
   0  -6   7   31.41    7.46 
   0  -6  -7   30.50    7.00 
   0  -6   7   37.35    8.78 
   0  -6   8   40.06    4.65 
   0  -6   8   37.37    4.33 
   0  -6  -8   34.29    5.04 
   0  -6   8   21.25    3.78 
   0  -6  -8   32.53    3.97 
   0  -6   8   17.83    7.32 
   0  -6   8   30.72    8.44 
   0  -6  -8   37.26    8.18 
   0  -6  -8   41.23    4.69 
   0  -6  -9  115.11    6.81 
   0  -6   9  102.53    6.61 
   0  -6   9   68.93    5.65 
   0  -6   9  101.03    6.85 
   0  -6  -9  131.18    9.57 
   0  -6  -9   88.09    7.22 
   0  -6  -9   88.32    6.52 
   0  -6  10    6.19    2.76 
   0  -6 -10    3.89    2.15 
   0  -6  10    2.11    2.45 
   0  -6 -11   46.55    4.94 
   0  -6  11   44.83    3.45 
   0  -5   0    0.24    1.45 
   0  -5   1 1738.17   42.09 
   0  -5  -1 1601.11   43.63 
   0  -5  -1 1610.88   41.90 
   0  -5  -2 2080.99   45.48 
   0  -5  -2 2713.82   47.54 
   0  -5   2 1665.24   44.64 
   0  -5   3  540.11   19.97 
   0  -5   3  487.35   16.12 
   0  -5   4  258.92   10.97 
   0  -5  -4  187.30    9.73 
   0  -5  -4  232.06   10.90 
   0  -5   4  219.26   13.60 
   0  -5  -4  186.37    6.95 
   0  -5  -4  303.12   13.20 
   0  -5  -5  115.45    6.59 
   0  -5  -5  181.34    8.04 
   0  -5   5   85.63    5.71 
   0  -5   5  188.73    7.18 
   0  -5  -5  253.31    7.36 
   0  -5   5  144.35    9.22 
   0  -5  -5  239.16   15.25 
   0  -5  -5  200.06   10.73 
   0  -5  -5  184.69   10.36 
   0  -5  -6   62.32    8.02 
   0  -5   6   70.36    4.86 
   0  -5  -6   49.92    4.59 
   0  -5  -6   50.47    4.97 
   0  -5   6   64.69    8.60 
   0  -5  -6   62.80    6.82 
   0  -5   7  161.49    8.07 
   0  -5  -7  163.09    9.03 
   0  -5   7  188.26    8.33 
   0  -5   7  195.19   15.47 
   0  -5  -7  191.40   15.31 
   0  -5   8    2.12    2.58 
   0  -5   8   -0.59    2.95 
   0  -5  -8    1.43    3.20 
   0  -5  -8    0.61    2.35 
   0  -5   8    1.47    2.79 
   0  -5   8    0.36    5.23 
   0  -5   8   -1.34    4.97 
   0  -5  -8    2.50    2.78 
   0  -5  -8    1.63    4.70 
   0  -5  -9    9.81    2.85 
   0  -5   9   15.27    3.43 
   0  -5   9   14.47    3.47 
   0  -5   9   18.08    3.60 
   0  -5   9   12.99    3.26 
   0  -5  -9   15.93    5.24 
   0  -5  -9   13.71    3.89 
   0  -5  -9    9.55    3.24 
   0  -5  10  129.20    7.68 
   0  -5 -10  201.82    8.39 
   0  -5  10  153.70    7.78 
   0  -5 -10  159.09    9.14 
   0  -5  10  204.38    8.57 
   0  -5 -11   29.11    4.25 
   0  -4   0  183.73    6.31 
   0  -4  -1 1796.47   48.52 
   0  -4  -1 1831.21   48.14 
   0  -4  -2  283.04   10.19 
   0  -4  -2  307.72   10.79 
   0  -4  -3 1241.85   34.99 
   0  -4   3 1178.88   33.69 
   0  -4   3 1260.98   37.72 
   0  -4   3 1137.95   33.31 
   0  -4  -3 1146.98   36.75 
   0  -4   4  425.15   16.96 
   0  -4   4  449.30   18.49 
   0  -4   4  465.18   16.97 
   0  -4   5   13.09    3.20 
   0  -4  -5   20.16    3.98 
   0  -4  -5   17.81    3.77 
   0  -4  -5   22.11    2.91 
   0  -4   5   27.19    2.80 
   0  -4  -5   24.91    3.29 
   0  -4   5   12.88    2.55 
   0  -4  -5   15.65    2.19 
   0  -4   5   25.46    5.27 
   0  -4   5   17.65    3.69 
   0  -4   5   22.75    5.33 
   0  -4  -5   15.02    5.26 
   0  -4  -6   52.77    7.54 
   0  -4   6   31.79    3.62 
   0  -4  -6   45.22    4.48 
   0  -4  -6   42.17    4.10 
   0  -4   6   42.21    3.83 
   0  -4   6   51.29    7.78 
   0  -4   6   45.17    8.23 
   0  -4  -6   50.50    6.26 
   0  -4  -7  195.40   10.01 
   0  -4  -7  179.88    9.10 
   0  -4   7  222.47    9.09 
   0  -4   7  218.31   16.30 
   0  -4  -7  228.06   16.68 
   0  -4  -8   49.16    9.45 
   0  -4   8   87.63    6.09 
   0  -4  -8  118.61    7.95 
   0  -4   8   99.45    6.73 
   0  -4   8   70.74   10.07 
   0  -4   8  104.63    6.57 
   0  -4   8  101.71   13.15 
   0  -4   8  124.06   12.92 
   0  -4  -9  105.95    6.79 
   0  -4  -9  122.77    9.65 
   0  -4  -9  128.52    7.58 
   0  -4 -10   27.82    4.31 
   0  -4  10   26.95    3.60 
   0  -4  10   24.68    3.83 
   0  -4 -10   29.13    3.33 
   0  -4  10   28.55    3.81 
   0  -4 -11   92.50    6.72 
   0  -4 -11  116.12    6.00 
   0  -3   0    0.29    0.78 
   0  -3  -1 9466.87  222.64 
   0  -3  -1 9999.00  221.66 
   0  -3  -1 9624.98  222.07 
   0  -3  -2 1930.00   47.26 
   0  -3   2 1863.03   47.49 
   0  -3   3    4.98    3.29 
   0  -3  -3    4.31    3.07 
   0  -3  -3   11.41    2.80 
   0  -3   3    5.42    3.57 
   0  -3   3   10.00    3.11 
   0  -3   3    6.78    2.05 
   0  -3  -3   10.72    2.69 
   0  -3  -3    5.71    3.03 
   0  -3   4  190.27   10.96 
   0  -3  -4  167.73   11.29 
   0  -3   4  202.62    9.37 
   0  -3   4  185.07   11.76 
   0  -3  -5  140.37    8.43 
   0  -3   5  102.80    7.68 
   0  -3  -5  123.64    8.79 
   0  -3  -5  128.06    6.16 
   0  -3   5  111.01    5.50 
   0  -3   5  132.48    6.17 
   0  -3   5  123.15   10.32 
   0  -3  -5  115.95   10.53 
   0  -3  -6  107.63   10.31 
   0  -3  -6  119.63    7.07 
   0  -3   6  105.75    5.69 
   0  -3  -6  137.82    6.91 
   0  -3   6  107.80    9.99 
   0  -3   6  115.19   10.82 
   0  -3  -6   95.68    8.90 
   0  -3   6  119.42   11.80 
   0  -3  -7   42.97    4.54 
   0  -3  -7   33.76    4.75 
   0  -3   7   23.94    3.41 
   0  -3   7   43.69    4.34 
   0  -3   7   53.10    4.70 
   0  -3   7   33.20    7.27 
   0  -3  -7   33.76    7.25 
   0  -3   8   29.30    3.87 
   0  -3  -8   31.25    4.89 
   0  -3  -8   36.34    4.52 
   0  -3   8   36.05    4.30 
   0  -3   8   25.27    3.98 
   0  -3  -8   31.29    7.89 
   0  -3   8   46.56    9.06 
   0  -3   8   31.57    7.07 
   0  -3  -9   41.93    6.69 
   0  -3   9   20.18    6.19 
   0  -3   9   -1.75    5.82 
   0  -3  -9   17.70    7.13 
   0  -3  -9   45.71    5.03 
   0  -3   9   20.63    7.00 
   0  -3  10  206.69    9.43 
   0  -3 -10  193.19    8.57 
   0  -3  10  167.62    8.65 
   0  -3 -10  250.21   12.45 
   0  -3 -10  195.85   10.23 
   0  -3  10  158.79    8.11 
   0  -3 -10  241.26   10.36 
   0  -3  11    4.87    2.14 
   0  -3 -11    8.93    3.79 
   0  -3 -11    1.93    2.12 
   0  -2   0  292.59    7.87 
   0  -2   0  271.37    7.89 
   0  -2   1  700.64   19.70 
   0  -2  -1  697.84   18.56 
   0  -2   2 1345.10   36.59 
   0  -2   2 1440.29   35.15 
   0  -2  -2 1317.31   34.02 
   0  -2   2 1399.85   35.75 
   0  -2   3 1079.89   30.70 
   0  -2  -3 1243.17   31.17 
   0  -2   3 1037.62   29.55 
   0  -2  -3 1015.11   29.10 
   0  -2   3 1256.97   33.92 
   0  -2  -3  919.95   30.51 
   0  -2   3  901.97   30.93 
   0  -2   3  975.59   32.70 
   0  -2   4  438.21   20.28 
   0  -2   4  497.26   19.50 
   0  -2  -4  436.84   19.75 
   0  -2   4  510.16   18.03 
   0  -2   4  443.45   16.54 
   0  -2   4  451.93   19.80 
   0  -2  -4  527.05   18.43 
   0  -2   5  205.86   11.09 
   0  -2  -5  235.34   12.65 
   0  -2  -5  201.86    8.78 
   0  -2   5  230.86    8.26 
   0  -2   5  246.04    8.77 
   0  -2   5  244.68   14.53 
   0  -2  -5  220.70   14.35 
   0  -2  -6  844.05   32.99 
   0  -2  -6  864.78   24.70 
   0  -2   6  867.11   23.56 
   0  -2   6  861.53   32.85 
   0  -2   6  893.47   33.53 
   0  -2   6  853.31   34.91 
   0  -2  -6  815.40   30.61 
   0  -2   7   46.97    4.26 
   0  -2  -7   42.45    4.60 
   0  -2  -7   39.64    5.00 
   0  -2   7   48.26    4.59 
   0  -2   7   71.80    5.11 
   0  -2   7   61.15    9.23 
   0  -2   7   57.41   10.10 
   0  -2  -8    1.80    3.14 
   0  -2  -8    2.07    2.88 
   0  -2   8    4.98    2.98 
   0  -2   8    4.57    2.72 
   0  -2   8    3.54    5.05 
   0  -2  -8    0.83    4.99 
   0  -2   8    6.41    5.68 
   0  -2   8    5.40    5.75 
   0  -2   8    2.59    2.86 
   0  -2  -9  158.14    8.83 
   0  -2  -9  209.11   18.57 
   0  -2   9  192.61   16.44 
   0  -2  10   53.17    4.96 
   0  -2 -10   60.70    6.88 
   0  -2 -10   45.42    5.12 
   0  -2  10   51.45    4.81 
   0  -2  10   33.84    7.16 
   0  -2 -10   38.17    4.49 
   0  -2  11   22.69    3.01 
   0  -2 -11   18.56    2.98 
   0  -1  -1  479.20   14.45 
   0  -1   1  574.82   15.11 
   0  -1   2 3130.70   79.71 
   0  -1   2 3133.14   81.32 
   0  -1  -3  450.59   14.04 
   0  -1   3  435.42   15.44 
   0  -1  -3  237.27   10.43 
   0  -1   3  429.74   13.61 
   0  -1  -3  322.46   12.88 
   0  -1   3  292.77   14.03 
   0  -1  -4  427.90   11.86 
   0  -1   4  391.19   17.33 
   0  -1   4  421.86   18.86 
   0  -1  -4  461.59   18.85 
   0  -1  -4  393.35   16.11 
   0  -1   4  452.45   16.38 
   0  -1   4  376.13   17.65 
   0  -1  -5 1011.51   21.74 
   0  -1   5  706.72   21.06 
   0  -1   5  534.14   26.38 
   0  -1   5  668.40   29.45 
   0  -1  -5  786.83   21.91 
   0  -1   5  796.35   29.00 
   0  -1  -5  697.79   20.70 
   0  -1   5  615.19   25.22 
   0  -1   5  582.42   23.95 
   0  -1  -5  828.39   27.87 
   0  -1  -6  466.72   23.16 
   0  -1   6  539.13   15.34 
   0  -1  -6  480.79   16.15 
   0  -1   6  404.55   21.11 
   0  -1   6  631.07   28.38 
   0  -1   6  355.12   21.05 
   0  -1   6  513.13   23.93 
   0  -1  -6  444.67   21.31 
   0  -1   6  432.24   19.38 
   0  -1   7  423.75   14.05 
   0  -1  -7  337.33   14.61 
   0  -1  -7  329.82   13.95 
   0  -1   7  329.91   12.77 
   0  -1   7  463.04   14.55 
   0  -1   7  386.08   22.30 
   0  -1   7  424.77   24.41 
   0  -1   8  235.21   10.33 
   0  -1   8  257.60   10.55 
   0  -1  -8  228.93   11.60 
   0  -1   9   17.37    6.22 
   0  -1  -9   39.85    4.87 
   0  -1  -9   35.38    8.73 
   0  -1   9   42.54    8.97 
   0  -1   9   48.81    9.18 
   0  -1  10   67.96    5.44 
   0  -1 -10   79.61    7.60 
   0  -1 -10   65.02    5.80 
   0  -1  10   76.09    5.60 
   0  -1  10   68.08    9.62 
   0  -1 -11   12.32    3.98 
   0  -1 -11   19.31    3.16 
   0   0  -1 3131.95   75.31 
   0   0   1 2868.78   76.71 
   0   0  -2   92.25    5.35 
   0   0   2   91.52    6.11 
   0   0   2  104.76    5.75 
   0   0   3  926.20   27.55 
   0   0   3  981.24   29.75 
   0   0  -4  258.89    8.18 
   0   0   4  294.78   15.04 
   0   0   4  290.13   15.12 
   0   0  -4  254.77   13.23 
   0   0   4  259.95   11.86 
   0   0   4  260.51   13.78 
   0   0   5  342.69   10.56 
   0   0   5  285.59   16.44 
   0   0   5  300.72   14.28 
   0   0   5  289.91   16.43 
   0   0   5  351.49   18.67 
   0   0   5  356.35   17.00 
   0   0  -5  264.74    9.63 
   0   0  -5  259.49    9.53 
   0   0  -6    1.31    1.76 
   0   0   6   -0.59    4.31 
   0   0  -6    2.35    3.65 
   0   0  -6    3.54    2.33 
   0   0   6    1.16    2.04 
   0   0   6    3.58    2.11 
   0   0   6    6.42    5.48 
   0   0   6    4.10    4.12 
   0   0   6   -0.27    4.53 
   0   0  -6    1.44    1.92 
   0   0   6    2.53    4.20 
   0   0  -6    2.26    3.25 
   0   0   7    2.13    2.59 
   0   0   7    1.52    2.13 
   0   0  -7    0.10    2.48 
   0   0   7    5.40    2.75 
   0   0   7    5.65    5.07 
   0   0  -7    7.07    4.55 
   0   0   7    4.36    4.56 
   0   0   8  125.10    7.58 
   0   0   8  117.20    7.50 
   0   0  -8  146.75    9.17 
   0   0   8  139.15    7.23 
   0   0  -8  174.14    8.99 
   0   0   8  190.87   16.44 
   0   0   9   18.56    6.56 
   0   0  -9   45.43    4.95 
   0   0  -9   41.70    8.86 
   0   0   9   38.61    8.72 
   0   0  10  217.50    9.60 
   0   0 -10  211.56   10.18 
   0   0  10  225.80    9.70 
   0   0  10  227.28   17.29 
   0   0  11   72.30    4.69 
   0   0 -11   60.67    4.80 
   0   1   1  906.50   24.57 
   0   1   1  720.42   23.86 
   0   1   2 3271.89   75.18 
   0   1  -2 2905.23   71.08 
   0   1  -2 2686.16   70.71 
   0   1   2 3342.95   74.34 
   0   1   2 2736.67   74.08 
   0   1   3  362.73   14.77 
   0   1  -3  363.99   13.93 
   0   1   3  380.96   14.89 
   0   1   3  328.09   13.57 
   0   1  -4  455.49   17.88 
   0   1   4  475.85   19.68 
   0   1   4  426.78   17.01 
   0   1   4  509.03   19.15 
   0   1  -4  497.91   13.19 
   0   1   5  588.66   22.36 
   0   1   5  577.02   26.43 
   0   1  -5  582.60   17.00 
   0   1   6  512.52   24.40 
   0   1   6  540.37   26.15 
   0   1   6  535.14   23.85 
   0   1  -6  525.17   14.83 
   0   1  -6  480.78   23.01 
   0   1   7  384.66   13.02 
   0   1  -7  358.61   13.67 
   0   1   7  392.70   13.26 
   0   1   7  412.78   22.44 
   0   1  -8  245.80   12.54 
   0   1  -8  204.35   11.33 
   0   1   8  286.94   11.68 
   0   1   8  335.68   12.35 
   0   1   8  353.77   23.10 
   0   1   8  329.22   22.18 
   0   1   9   20.43    6.71 
   0   1  -9   35.07    4.64 
   0   1   9   10.95    7.37 
   0   1  -9   39.82    8.92 
   0   1   9   36.37    8.82 
   0   1  10   69.03    5.59 
   0   1 -10   66.26    5.86 
   0   1 -10   84.84    7.84 
   0   1  10   69.98    5.50 
   0   1  10   80.96   10.99 
   0   1 -11   21.41    3.21 
   0   1  11   31.38    3.56 
   0   1 -11   31.08    3.72 
   0   2   0  465.96   12.38 
   0   2   1  669.44   20.26 
   0   2  -1  731.59   19.79 
   0   2   2 1354.60   38.00 
   0   2  -2 1332.16   37.06 
   0   2   2 1435.47   37.71 
   0   2   3 1246.41   36.64 
   0   2  -3 1137.50   35.01 
   0   2   3 1156.23   35.26 
   0   2   3 1305.20   36.51 
   0   2   4  522.27   22.22 
   0   2   4  577.23   21.76 
   0   2  -4  582.91   21.22 
   0   2   4  548.66   22.12 
   0   2   5  212.30   14.77 
   0   2   5  175.22   13.62 
   0   2   5  195.64   11.68 
   0   2   5  186.48   13.26 
   0   2  -5  224.33    7.83 
   0   2   5  206.73   13.37 
   0   2   5  223.43    8.08 
   0   2  -6  931.51   35.53 
   0   2   6  940.75   25.26 
   0   2   6 1075.92   26.19 
   0   2   6  972.58   35.73 
   0   2   6  414.84   30.67 
   0   2  -6 1024.15   25.84 
   0   2   6  886.77   34.79 
   0   2   6  862.47   35.66 
   0   2   6  562.12   28.91 
   0   2   7   67.74    9.80 
   0   2   7   67.08    7.90 
   0   2  -7  112.15   11.60 
   0   2  -7   42.77    4.66 
   0   2   7   52.60    4.56 
   0   2   7   65.52    9.95 
   0   2   7   48.31    4.51 
   0   2   7   66.86    9.31 
   0   2   7  100.02   11.81 
   0   2  -8    3.44    3.35 
   0   2  -8    4.52    2.88 
   0   2   8    4.26    2.77 
   0   2   8    4.01    3.07 
   0   2   8    3.70    5.41 
   0   2  -8   -1.24    5.28 
   0   2   8    3.96    6.32 
   0   2   8   -1.06    5.36 
   0   2   8    3.73    6.56 
   0   2  -9  174.42   11.88 
   0   2   9  225.54   17.55 
   0   2  -9  192.24    9.89 
   0   2  -9  181.57   17.66 
   0   2   9  208.10   18.00 
   0   2  10   48.55    4.98 
   0   2 -10   36.49    4.53 
   0   2 -10   46.02    6.35 
   0   2  10   24.94    3.82 
   0   2  10   49.92    8.93 
   0   2  10   36.67    7.68 
   0   2 -10   18.51    3.71 
   0   2 -11   28.05    3.40 
   0   2  11   29.02    3.51 
   0   2 -11   22.06    3.25 
   0   2 -11   27.39    4.69 
   0   3   0    0.49    0.86 
   0   3   1 8897.69  190.58 
   0   3   1 8292.74  192.57 
   0   3   1 8724.79  191.93 
   0   3  -2 1771.17   48.22 
   0   3   2 1720.62   48.64 
   0   3  -3   18.92    3.46 
   0   3   3   20.47    3.93 
   0   3  -3   19.01    3.26 
   0   3   3   16.67    3.18 
   0   3   3   18.18    3.55 
   0   3   4  183.46   11.57 
   0   3   4  173.78   10.93 
   0   3   4  158.81   10.28 
   0   3   4  176.08   10.78 
   0   3   5  128.66   10.33 
   0   3  -5  136.87    5.63 
   0   3   5  122.95   11.20 
   0   3   5  100.37    9.50 
   0   3   5   99.86   10.42 
   0   3   6   95.35    8.80 
   0   3   6  102.75   10.71 
   0   3   6   95.35    5.40 
   0   3  -6  116.50    5.71 
   0   3   6  117.98   10.77 
   0   3  -6  103.62   10.24 
   0   3   7   36.89    7.65 
   0   3   7   46.69    6.90 
   0   3  -7   37.47    7.54 
   0   3  -7   43.30    4.72 
   0   3   7   44.03    4.22 
   0   3   7   41.17    8.77 
   0   3   7   51.41    4.38 
   0   3   7   41.02    7.83 
   0   3   7   39.98    8.35 
   0   3  -8   48.09    5.08 
   0   3   8   37.69    4.18 
   0   3   8   32.38    4.20 
   0   3   8   19.97    7.19 
   0   3  -8   34.52    8.18 
   0   3   8   43.27    9.42 
   0   3   8   19.08    9.87 
   0   3   8   30.81    7.84 
   0   3  -9   50.93    7.19 
   0   3   9   30.01    7.96 
   0   3  -9   30.83    4.39 
   0   3   9   25.83    8.06 
   0   3  10  143.46    8.93 
   0   3 -10  245.14   12.76 
   0   3 -10  197.18   10.03 
   0   3 -10  174.26    9.36 
   0   3  10  201.20    9.45 
   0   3  10  177.17   15.89 
   0   3  10  230.70   16.99 
   0   3 -10  268.97   10.69 
   0   3 -11    2.65    2.15 
   0   3  11   11.93    2.86 
   0   3 -11   12.64    3.97 
   0   3 -11    3.78    2.29 
   0   4   0  208.77    7.12 
   0   4   0  185.90    6.64 
   0   4   1 1714.73   46.37 
   0   4   1 1877.24   48.08 
   0   4  -1 1445.20   46.47 
   0   4   1 1986.64   48.62 
   0   4   1 1799.75   47.62 
   0   4  -1 1813.53   46.15 
   0   4   1 2026.56   46.21 
   0   4  -1 2191.46   46.93 
   0   4   2  321.84   10.56 
   0   4   2  296.66   11.73 
   0   4  -2  287.38   10.75 
   0   4   3 1216.51   35.66 
   0   4   3 1180.22   34.86 
   0   4   4  462.44   16.99 
   0   4   4  449.95   16.16 
   0   4  -4  475.10   15.55 
   0   4   5   15.43    5.27 
   0   4   5   25.86    5.66 
   0   4   5   19.53    5.10 
   0   4   5   19.71    5.92 
   0   4  -5   18.93    2.40 
   0   4   5   18.98    5.11 
   0   4  -5   15.54    2.14 
   0   4   6   40.63    6.06 
   0   4   6   42.08    7.33 
   0   4   6   41.64    3.62 
   0   4   6   35.39    7.82 
   0   4   6   42.27    7.46 
   0   4  -6   52.88    3.84 
   0   4   6   56.41    4.16 
   0   4  -6   42.08    3.45 
   0   4  -6   50.31    7.53 
   0   4  -7  230.80   16.95 
   0   4   7  193.30   16.72 
   0   4   7  239.29    9.38 
   0   4   7  210.05   17.42 
   0   4   7  210.96    9.26 
   0   4  -7  177.58    8.48 
   0   4   7  204.81   15.90 
   0   4   7  219.09   17.18 
   0   4   7  200.47   13.80 
   0   4  -8  123.11    7.71 
   0   4   8  111.91    6.63 
   0   4   8  156.79    7.86 
   0   4   8  117.41   14.06 
   0   4   8  137.54   16.06 
   0   4   8  106.05   12.83 
   0   4  -9   92.40    7.49 
   0   4  -9   91.72    8.99 
   0   4   9  121.92   13.48 
   0   4   9  127.78   14.59 
   0   4  10   27.38    4.34 
   0   4 -10   31.01    4.23 
   0   4 -10   43.55    4.77 
   0   4  10   25.43    3.77 
   0   4  10   40.15    8.22 
   0   4  10   52.17    9.25 
   0   4 -10   31.14    4.11 
   0   4 -11   94.35    7.00 
   0   4 -11  106.82    6.01 
   0   5   0    1.55    1.66 
   0   5   0   -0.60    1.52 
   0   5   1 1478.64   45.66 
   0   5   1 1597.45   45.98 
   0   5  -1 2045.78   45.90 
   0   5   1 1260.57   45.64 
   0   5  -1 2034.73   44.88 
   0   5  -1 1890.64   44.54 
   0   5  -2 1897.27   53.20 
   0   5   2 1849.89   53.23 
   0   5   2 1945.62   52.00 
   0   5  -2 1828.04   51.70 
   0   5   3  516.29   19.17 
   0   5  -3  560.28   19.81 
   0   5   3  626.32   20.80 
   0   5   3  466.99   19.54 
   0   5   3  584.30   20.06 
   0   5  -4  251.49   13.22 
   0   5   4  264.01   14.04 
   0   5   4  234.83   13.55 
   0   5   4  266.72   13.46 
   0   5   4  273.52   13.82 
   0   5  -4  236.69   12.52 
   0   5   4  266.41   13.41 
   0   5   5  168.73   13.07 
   0   5   5  157.37   12.23 
   0   5   5  202.26   13.46 
   0   5   5  194.90   12.60 
   0   5  -5  197.18    7.32 
   0   5  -6   64.37    8.21 
   0   5   6   34.86    8.04 
   0   5   6   65.67    4.22 
   0   5   6   81.84    9.49 
   0   5   6   50.14    9.11 
   0   5   6   48.53    8.73 
   0   5  -6   66.71    4.35 
   0   5   6   64.58    4.49 
   0   5  -6   69.57    4.30 
   0   5   6   65.04    8.33 
   0   5   6   44.32    6.40 
   0   5   6   66.19    8.80 
   0   5  -7  164.49   14.33 
   0   5   7  238.25   18.24 
   0   5   7  122.34    6.96 
   0   5   7  195.89    8.30 
   0   5   7  209.97   15.53 
   0   5  -7  123.71    6.99 
   0   5   7  217.75   16.71 
   0   5  -8    0.46    2.81 
   0   5   8    2.68    3.38 
   0   5   8    2.02    2.56 
   0   5   8    0.47    6.90 
   0   5   8    1.13    5.20 
   0   5   8    2.06    5.80 
   0   5   8    2.32    2.70 
   0   5  -8    2.89    4.93 
   0   5  -8    1.17    2.93 
   0   5   8   -0.40    4.66 
   0   5   8    2.52    6.37 
   0   5  -9   16.01    5.51 
   0   5  -9   14.55    3.57 
   0   5  -9   15.99    3.96 
   0   5   9    7.73    3.83 
   0   5   9    1.88    5.20 
   0   5   9   13.67    3.43 
   0   5   9   13.91    7.35 
   0   5  -9   16.07    3.59 
   0   5  10  188.36    9.43 
   0   5  10  221.24   17.22 
   0   5  10  175.84   15.35 
   0   5 -10  158.64    9.24 
   0   5 -10  220.47    9.83 
   0   5  11   20.70    3.18 
   0   5 -11   15.86    2.73 
   0   5 -11    9.90    3.77 
   0   6   0 1294.45   34.44 
   0   6   0 1216.69   33.60 
   0   6  -1  536.39   16.36 
   0   6  -1  533.48   14.72 
   0   6  -1  577.05   15.59 
   0   6  -2  729.23   18.66 
   0   6   2  683.65   20.12 
   0   6   2  620.36   20.45 
   0   6   2  784.93   22.32 
   0   6   2  539.66   16.88 
   0   6  -2  669.67   19.24 
   0   6   2  544.64   20.15 
   0   6   3  813.96   27.21 
   0   6   3  749.23   26.64 
   0   6   3  773.83   27.16 
   0   6   4  627.51   24.67 
   0   6   4  687.41   25.85 
   0   6   4  680.07   24.36 
   0   6   5   32.48    6.05 
   0   6   5   34.76    6.53 
   0   6   5   32.77    5.95 
   0   6   5   37.43    5.95 
   0   6  -5   47.98    3.25 
   0   6  -6   19.44    5.47 
   0   6   6   64.52    9.56 
   0   6   6   92.89    4.83 
   0   6  -6   61.32    4.18 
   0   6   6   63.96    4.45 
   0   6   6   60.87    8.60 
   0   6  -6   61.85    4.16 
   0   6   6   56.37    7.70 
   0   6   6   37.58    7.83 
   0   6   6   59.02    9.16 
   0   6  -7   36.28    7.55 
   0   6   7   29.11    7.18 
   0   6   7   24.44    8.21 
   0   6   7   23.67    8.18 
   0   6   7   20.31    6.72 
   0   6   7   30.02    3.83 
   0   6   7   14.45    5.78 
   0   6  -7   32.78    3.49 
   0   6   7   28.49    5.78 
   0   6  -8   44.54    5.07 
   0   6   8   56.39    5.75 
   0   6   8   40.45    9.12 
   0   6   8   39.39   10.28 
   0   6   8   33.28    9.68 
   0   6   8   29.16    4.14 
   0   6  -8   34.64    8.22 
   0   6   8   38.81    8.71 
   0   6   8   54.06   10.38 
   0   6  -9   85.91    6.96 
   0   6  -9   92.00    8.59 
   0   6  -9   78.72    6.46 
   0   6   9   66.85    6.32 
   0   6   9   81.81   13.44 
   0   6   9   96.04    6.53 
   0   6  -9  108.48    7.03 
   0   6  10    4.50    3.31 
   0   6  10    6.71    5.55 
   0   6  10   -2.14    5.83 
   0   6 -10    3.46    2.75 
   0   6 -10    1.54    2.75 
   0   6  11   58.98    4.39 
   0   6 -11   49.94    3.97 
   0   7   0    5.55    2.26 
   0   7   1  641.61   18.84 
   0   7  -1  598.87   17.30 
   0   7  -1  616.56   21.69 
   0   7  -1  635.88   19.66 
   0   7   2  359.12   14.21 
   0   7   2  422.15   15.84 
   0   7  -2  356.75   12.96 
   0   7   2  418.03   15.43 
   0   7  -2  393.79   16.95 
   0   7   3  516.35   18.53 
   0   7   3  536.74   18.37 
   0   7   3  519.89   18.81 
   0   7   3  481.71   18.13 
   0   7   4  718.64   29.45 
   0   7   4  767.72   29.62 
   0   7   5  130.63    5.98 
   0   7   5  131.71   10.32 
   0   7   5  110.24   10.42 
   0   7   5  129.82   10.97 
   0   7  -6  196.48    8.44 
   0   7   6  241.38    9.16 
   0   7   6  245.19   17.09 
   0   7   6  197.52   16.30 
   0   7   6  206.58   14.52 
   0   7  -6  229.62    8.85 
   0   7  -6  158.51   13.30 
   0   7   7  130.15   11.68 
   0   7   7  150.01   14.41 
   0   7   7  149.36   15.59 
   0   7   7  107.91   14.41 
   0   7   7  134.78    7.13 
   0   7   7  130.65   12.76 
   0   7  -7  158.65    7.36 
   0   7  -7  156.68   14.32 
   0   7   8   27.96    4.75 
   0   7   8   23.45    9.12 
   0   7   8   18.95    7.04 
   0   7   8   38.58   10.17 
   0   7   8   29.60    4.10 
   0   7  -8   26.87    4.01 
   0   7  -8   35.55    8.21 
   0   7   8   30.15    7.88 
   0   7   8   23.76    8.54 
   0   7  -9   58.55    5.38 
   0   7  -9   40.53    6.49 
   0   7  -9   47.91    5.35 
   0   7   9   39.58    5.16 
   0   7   9   40.96    8.84 
   0   7   9   36.77    9.92 
   0   7   9   42.22    4.61 
   0   7  -9   41.52    4.72 
   0   7   9   47.00    9.62 
   0   7   9   36.60    9.98 
   0   7  10   35.62    4.50 
   0   7  10   42.28    4.02 
   0   7  10   17.72    6.56 
   0   7  10   32.72    7.99 
   0   7 -10   25.45    4.13 
   0   7 -10   35.16    4.18 
   0   7  11    9.36    2.65 
   0   7 -11   10.97    2.26 
   0   8   0 3541.14   98.95 
   0   8   0 3974.00   97.72 
   0   8   1  648.62   18.33 
   0   8   1  593.33   19.30 
   0   8  -1  611.81   21.67 
   0   8   1  587.57   20.27 
   0   8   1  637.66   20.86 
   0   8   2  867.97   26.66 
   0   8   2  871.61   26.01 
   0   8   2  889.19   26.80 
   0   8   2  782.25   24.84 
   0   8  -2  796.01   23.33 
   0   8  -2  767.84   22.82 
   0   8  -3 1824.82   49.28 
   0   8   3 1473.64   51.20 
   0   8   3 2002.89   52.72 
   0   8  -3 1839.19   53.05 
   0   8   3 1596.86   50.83 
   0   8   3 1818.57   51.22 
   0   8  -4  523.33   20.89 
   0   8   4  577.55   24.32 
   0   8  -4  543.38   17.26 
   0   8   4  544.37   22.77 
   0   8   4  505.98   20.48 
   0   8   4  548.07   22.69 
   0   8  -5   45.62    6.39 
   0   8   5   66.31    8.04 
   0   8   5   66.90    8.10 
   0   8   5   81.71    9.92 
   0   8   5   56.07    3.89 
   0   8  -5   66.68    4.06 
   0   8   5   73.07    7.70 
   0   8   5   92.31    9.52 
   0   8  -6  586.93   26.81 
   0   8   6  788.17   32.88 
   0   8   6  760.11   31.55 
   0   8   6  697.96   31.61 
   0   8   6  530.57   27.14 
   0   8   6  513.11   17.76 
   0   8   6  551.48   25.76 
   0   8   6  702.36   30.84 
   0   8   7   58.35    8.15 
   0   8   7   63.38    9.76 
   0   8   7   71.81    6.03 
   0   8   7   28.49    7.74 
   0   8   7   45.01   10.44 
   0   8   7   53.31   10.52 
   0   8   7   78.28    5.34 
   0   8  -7   62.11    4.58 
   0   8  -7   17.76    6.07 
   0   8  -8  130.88   10.32 
   0   8   8  149.25    9.19 
   0   8   8  217.66   19.71 
   0   8   8  173.17   16.38 
   0   8   8  166.49   17.52 
   0   8   8  258.08    9.95 
   0   8  -8  187.97    9.28 
   0   8  -8  139.32   14.72 
   0   8   8  121.23   15.28 
   0   8  -9  155.01   10.33 
   0   8  -9  134.89    8.47 
   0   8   9  174.57    9.32 
   0   8   9  186.64   17.40 
   0   8   9  180.36    8.68 
   0   8  -9  158.52    8.50 
   0   8   9  179.34   17.02 
   0   8  10   55.49    5.31 
   0   8  10   48.95    8.99 
   0   8 -10   55.99    5.05 
   0   8 -10   70.08    6.61 
   0   8 -10   61.30    5.04 
   0   8  11   19.57    2.82 
   0   9   0   -0.50    2.16 
   0   9   0    0.14    3.83 
   0   9   1   86.29    6.51 
   0   9   1   96.35    5.03 
   0   9  -2   59.83    7.77 
   0   9   2   69.29    6.34 
   0   9   2   68.54    5.86 
   0   9   2   56.24    5.31 
   0   9  -2   60.75    4.73 
   0   9   2   57.65    6.03 
   0   9   3 1495.75   41.49 
   0   9   3 1506.44   41.71 
   0   9  -4  409.69   14.51 
   0   9  -4  524.02   15.40 
   0   9   4  340.20   18.63 
   0   9   4  397.87   19.22 
   0   9   4  375.47   17.10 
   0   9  -4  368.67   19.71 
   0   9   4  518.75   22.56 
   0   9   5    2.30    4.81 
   0   9  -5   -0.67    3.26 
   0   9   5    1.01    1.77 
   0   9  -5    2.22    2.00 
   0   9   5    0.26    3.15 
   0   9   5    1.30    4.13 
   0   9   5    2.38    3.15 
   0   9   5    4.59    3.64 
   0   9  -5    7.13    3.47 
   0   9   6  405.76   23.40 
   0   9   6  408.94   23.44 
   0   9  -6  361.14   21.12 
   0   9   7  226.35   16.10 
   0   9   7  214.47   10.89 
   0   9   7  301.65   22.12 
   0   9   7  346.41   23.16 
   0   9   7  232.76   10.26 
   0   9  -7  322.69   10.97 
   0   9  -7  223.91   10.43 
   0   9  -7  322.85   20.32 
   0   9  -8  111.66    7.05 
   0   9  -8   90.29    8.40 
   0   9   8  121.64    7.88 
   0   9   8  113.56   13.79 
   0   9   8   68.38   14.52 
   0   9   8  140.88   16.23 
   0   9   8  117.91    7.05 
   0   9  -8  145.64    7.15 
   0   9   8   80.71   12.71 
   0   9   9  288.33   12.51 
   0   9  -9  255.90   11.48 
   0   9   9  253.11   20.45 
   0   9   9  356.63   24.58 
   0   9  -9  290.32   12.45 
   0   9  -9  276.64   13.88 
   0   9   9  345.20   23.05 
   0   9   9  210.86   19.21 
   0   9 -10   64.95    5.06 
   0   9 -10   50.16    5.63 
   0   9 -10   57.31    4.86 
   0   9  10   42.77    4.81 
   0   9 -10   41.35    4.05 
   0   9  10   54.35    4.57 
   0   9  10   36.98    7.83 
   0  10   0  896.05   29.07 
   0  10   0 1005.40   32.10 
   0  10   1  466.38   18.55 
   0  10   1  462.20   17.93 
   0  10  -1  423.10   16.93 
   0  10   1  480.29   17.59 
   0  10  -1  510.56   20.37 
   0  10   1  536.93   16.11 
   0  10   2  260.32   12.50 
   0  10  -2  222.01    9.20 
   0  10   2  278.81   14.39 
   0  10   2  273.79   13.24 
   0  10   2  241.82   12.82 
   0  10   2  278.04   12.81 
   0  10  -3  214.41   10.13 
   0  10   3  192.47   11.87 
   0  10   3  189.10   11.89 
   0  10   3  199.47   11.70 
   0  10   3  207.65   12.18 
   0  10  -4  586.63   16.68 
   0  10  -4  629.26   17.03 
   0  10   4  426.42   21.62 
   0  10   4  284.55   18.30 
   0  10   4  426.91   20.71 
   0  10  -4  400.39   21.09 
   0  10  -4  352.73   17.59 
   0  10   5   79.91   10.02 
   0  10   5   88.54    9.87 
   0  10   5   78.58    9.30 
   0  10  -5   69.17    7.80 
   0  10   6  161.96    8.26 
   0  10   6  198.78   15.61 
   0  10   6  191.04    7.74 
   0  10   7  223.59   17.67 
   0  10  -7  126.00    8.02 
   0  10  -7  220.85   11.79 
   0  10   7  172.18    9.58 
   0  10   7  257.69    9.70 
   0  10   7  193.52   18.00 
   0  10   7  215.59   18.71 
   0  10   7  195.67   16.92 
   0  10  -7  221.78    8.99 
   0  10   7  184.64   17.48 
   0  10  -8   18.46    5.20 
   0  10  -8   19.57    3.47 
   0  10   8   10.43    8.15 
   0  10   8   26.55    8.18 
   0  10  -8   16.53    3.12 
   0  10   8   25.62    8.63 
   0  10   8   19.95    8.08 
   0  10   9    3.76    3.35 
   0  10  -9    3.09    2.48 
   0  10   9    5.78    6.80 
   0  10   9    4.10    6.11 
   0  10  -9    4.64    4.03 
   0  10  -9    3.47    2.90 
   0  10   9   -0.41    6.02 
   0  10   9    5.77    6.22 
   0  10 -10   36.57    4.04 
   0  10 -10   33.11    3.86 
   0  10 -10   33.43    4.97 
   0  10  10   44.37    4.57 
   0  10  10   47.05    4.19 
   0  11   0   -1.57    4.34 
   0  11   0   -0.14    1.25 
   0  11   0   -1.42    3.65 
   0  11   0    1.67    2.59 
   0  11   1 1250.35   37.56 
   0  11  -1 1000.89   37.23 
   0  11   1 1174.88   38.50 
   0  11  -1 1267.50   31.48 
   0  11   1 1152.74   33.16 
   0  11   1 1139.74   37.12 
   0  11  -1 1151.91   35.77 
   0  11   1 1026.33   35.68 
   0  11   1 1243.54   36.15 
   0  11   2 1067.92   34.02 
   0  11   2 1158.38   36.61 
   0  11   2 1130.73   34.26 
   0  11  -3 1024.39   29.25 
   0  11   3 1131.49   37.22 
   0  11   3 1127.85   36.46 
   0  11  -3 1160.28   29.12 
   0  11  -3 1143.60   37.77 
   0  11   3 1139.19   36.82 
   0  11   4   65.39    7.84 
   0  11   4   57.69    4.22 
   0  11  -4   52.46    5.19 
   0  11  -4   43.43    5.22 
   0  11   4   63.37    7.43 
   0  11   4   52.68    7.25 
   0  11   4   71.58    8.82 
   0  11  -4   63.76    9.14 
   0  11  -5  551.74   19.24 
   0  11   5  592.16   18.51 
   0  11   5  569.40   28.02 
   0  11   6  501.38   26.02 
   0  11   6  428.20   24.68 
   0  11   6  459.32   26.04 
   0  11   6  467.91   25.97 
   0  11   6  424.60   15.86 
   0  11   7   94.19   11.86 
   0  11  -7   47.39    6.36 
   0  11   7   84.73    6.44 
   0  11   7   85.12   12.53 
   0  11   7   90.08   12.20 
   0  11   7   36.30   10.20 
   0  11  -7   84.12    5.36 
   0  11   7   69.18   11.83 
   0  11  -8  127.32    9.81 
   0  11  -8  181.08    8.90 
   0  11   8  130.68   15.94 
   0  11  -8  220.96    9.02 
   0  11   8  230.41   19.39 
   0  11   8  209.01   19.04 
   0  11  -9   66.48    6.74 
   0  11  -9   73.08    5.95 
   0  11   9   89.49   12.37 
   0  11   9   84.50   12.63 
   0  11  -9   73.97    4.96 
   0  11   9   81.46    6.00 
   0  11   9   87.92   12.60 
   0  11   9   69.96   11.18 
   0  11   9   64.32    5.87 
   0  11 -10    9.28    2.61 
   0  11 -10    7.24    2.59 
   0  11  10   11.43    3.10 
   0  11  10    4.39    4.47 
   0  11  10    8.03    2.71 
   0  11  10    9.43    5.71 
   0  12   0  165.22   11.62 
   0  12   0  150.60    7.17 
   0  12   0  157.51   10.90 
   0  12   0  160.27    9.67 
   0  12   1  263.13   13.77 
   0  12   1  231.51   10.22 
   0  12  -1  272.55   15.24 
   0  12  -1  278.09    9.29 
   0  12   1  280.59   15.16 
   0  12   1  233.52   12.76 
   0  12  -1  255.99   12.68 
   0  12   2  320.46   17.28 
   0  12   2  446.53   20.48 
   0  12  -2  442.63   21.50 
   0  12   2  421.32   18.43 
   0  12  -2  548.15   14.90 
   0  12   3  554.34   23.41 
   0  12  -3  516.02   25.14 
   0  12   3  759.79   26.41 
   0  12   3  576.35   25.22 
   0  12  -3  547.21   24.34 
   0  12  -3  478.70   16.45 
   0  12  -3  768.77   19.38 
   0  12  -3  475.93   16.84 
   0  12   4  607.85   25.90 
   0  12  -4  568.69   19.12 
   0  12   4  596.49   17.58 
   0  12  -4  543.13   18.77 
   0  12   4  618.08   26.13 
   0  12   4  510.69   24.13 
   0  12  -4  520.02   25.55 
   0  12   4  519.03   25.19 
   0  12  -5  369.98   14.51 
   0  12   5  299.38   12.69 
   0  12  -5  423.18   14.97 
   0  12   5  457.61   22.83 
   0  12   5  424.05   21.94 
   0  12   5  315.01   20.75 
   0  12   5  503.96   23.90 
   0  12   6  134.11   12.85 
   0  12   6   81.49   11.40 
   0  12   6   94.76   11.68 
   0  12   6  127.36   14.04 
   0  12   6  105.37    6.85 
   0  12   6   83.92   10.88 
   0  12   7  382.70   25.10 
   0  12   7  524.67   29.99 
   0  12   7  437.63   28.25 
   0  12   7  416.34   27.57 
   0  12   7  546.57   18.23 
   0  12  -8  284.81   10.84 
   0  12   8  285.77   21.77 
   0  12   9   76.85    6.05 
   0  12  -9   47.28    5.06 
   0  12   9   80.56   12.09 
   0  12   9   58.88    5.28 
   0  12  -9   41.88    4.03 
   0  12   9   66.09   11.09 
   0  12  10   76.49    5.09 
   0  12 -10   55.79    4.43 
   0  12 -10   58.70    4.75 
   0  12  10   63.51    8.62 
   0  12  10   81.68    5.03 
   0  12  10   96.37   10.64 
   0  13   0    0.56    1.25 
   0  13   0   -1.36    4.22 
   0  13   0   -0.16    2.08 
   0  13   0    1.30    4.48 
   0  13   1  310.36   15.59 
   0  13   1  320.83   17.40 
   0  13  -1  357.57   17.99 
   0  13  -1  324.91   10.76 
   0  13   1  408.19   18.94 
   0  13  -1  295.14   10.48 
   0  13   1  298.58   14.25 
   0  13   1  236.71   14.51 
   0  13  -2  414.21   21.00 
   0  13   2  431.80   20.22 
   0  13  -2  373.90   13.01 
   0  13   2  364.51   12.80 
   0  13   2  386.74   17.73 
   0  13  -3  260.50    9.65 
   0  13  -3  174.85    9.33 
   0  13   3  250.73   14.64 
   0  13   3  221.29   14.98 
   0  13  -3  201.26   15.37 
   0  13   3  232.65   14.11 
   0  13  -3  212.86   14.84 
   0  13  -3  202.27    8.44 
   0  13   3  217.23   13.86 
   0  13   3  210.59   13.31 
   0  13   4  357.62   19.49 
   0  13   4  341.60   12.26 
   0  13  -4  418.13   13.76 
   0  13  -4  415.43   14.64 
   0  13  -4  375.56   21.04 
   0  13   4  384.50   21.81 
   0  13  -5   75.39    6.56 
   0  13   5   61.10    4.84 
   0  13  -5   64.02    5.99 
   0  13   5   61.93    8.88 
   0  13   5   52.87    8.26 
   0  13   6   60.61    9.30 
   0  13   6   45.80    8.94 
   0  13   6   56.04    9.84 
   0  13   6   59.69   10.37 
   0  13   6   56.80    5.30 
   0  13   6   52.67    9.17 
   0  13   7  259.91   20.75 
   0  13   7  206.80   10.38 
   0  13   7  221.90   19.87 
   0  13   7  230.57   19.34 
   0  13   8   52.89   10.98 
   0  13   8   60.39    5.76 
   0  13  -8   47.18    4.32 
   0  13   8   78.79   11.99 
   0  13   8   70.94   11.56 
   0  13  -9   21.82    3.77 
   0  13   9   27.41    8.06 
   0  13  -9   22.14    2.94 
   0  13   9   31.32    4.07 
   0  13   9   31.39    8.22 
   0  13   9   14.11    3.59 
   0  13 -10   41.02    3.82 
   0  13  10   48.36    4.08 
   0  13  10   39.32    7.58 
   0  13  10   50.47    3.97 
   0  14   0  114.16    5.83 
   0  14   0  130.33   11.09 
   0  14   1  217.36   13.22 
   0  14   1  233.47    9.02 
   0  14  -1  250.57   15.61 
   0  14   1  234.16   15.37 
   0  14  -1  244.85    9.19 
   0  14   1  251.15    8.71 
   0  14   1  239.77   15.04 
   0  14  -1  230.35    8.96 
   0  14   1  252.24   13.12 
   0  14  -2   88.15    5.39 
   0  14  -2   86.04    5.14 
   0  14   2   78.78    4.77 
   0  14   2   69.85    9.08 
   0  14   2   71.90    8.52 
   0  14  -3  359.94   13.69 
   0  14  -3  368.79   13.09 
   0  14   3  338.91   19.93 
   0  14  -3  318.25   20.20 
   0  14   3  333.12   18.33 
   0  14  -3  343.55   12.34 
   0  14  -3  298.24   18.76 
   0  14   3  379.40   18.60 
   0  14   3  369.44   19.20 
   0  14   4   50.77    7.51 
   0  14  -4   56.63    5.17 
   0  14  -4   80.63    6.73 
   0  14  -4   93.04    7.12 
   0  14  -4   61.54   10.01 
   0  14   4   53.47    8.35 
   0  14   4   70.46    9.70 
   0  14   5   84.51    5.95 
   0  14  -5  107.73    7.80 
   0  14  -5   88.95    7.09 
   0  14   5  114.50   11.76 
   0  14   5  122.91   13.91 
   0  14   5  136.02   13.42 
   0  14   5  132.25   12.52 
   0  14   6  408.87   23.25 
   0  14   6  366.50   23.53 
   0  14   6  287.39   20.88 
   0  14   6  293.48   12.62 
   0  14   7  108.09   13.37 
   0  14   7  138.13    8.27 
   0  14  -7  129.11    7.16 
   0  14   7  136.52   15.17 
   0  14   8   28.38    8.95 
   0  14   8   30.97    4.46 
   0  14   8   28.73    4.43 
   0  14  -8   36.28    3.72 
   0  14   8   22.81    8.78 
   0  14  -9   14.44    3.28 
   0  14   9   20.34    7.49 
   0  14   9   11.63    6.28 
   0  14  -9   17.48    2.62 
   0  14   9   13.65    3.40 
   0  14   9   13.94    6.77 
   0  14   9   13.63    3.39 
   0  14  10   35.47    3.59 
   0  14  10   29.09    3.21 
   0  14 -10   31.98    3.32 
   0  15   0   -0.16    2.02 
   0  15   0    0.53    4.43 
   0  15   0    0.52    1.98 
   0  15   0    1.18    3.94 
   0  15   0    0.36    1.52 
   0  15   0   -0.57    2.15 
   0  15   0   -0.96    3.56 
   0  15   1  410.55   13.80 
   0  15  -1  413.56   13.04 
   0  15   1  412.24   21.81 
   0  15  -1  392.45   13.55 
   0  15   1  401.77   13.00 
   0  15  -1  444.83   13.81 
   0  15   1  358.66   20.10 
   0  15   1  421.67   20.66 
   0  15  -2  421.66   22.07 
   0  15   2  315.92   17.97 
   0  15  -2  423.31   12.45 
   0  15   2  343.50   19.93 
   0  15   2  337.43   11.45 
   0  15  -2  312.42   10.46 
   0  15  -2  231.43   10.95 
   0  15   2  313.08   16.46 
   0  15   2  286.75   17.23 
   0  15  -3  240.57   10.02 
   0  15  -3  204.75   10.29 
   0  15  -3  205.47   16.61 
   0  15   3  211.69   15.62 
   0  15   3  224.88    9.29 
   0  15  -3  224.78    9.25 
   0  15  -3  204.39   15.54 
   0  15   3  232.13   15.22 
   0  15   4  141.12   12.49 
   0  15  -4  113.48    7.43 
   0  15  -4  196.32    9.89 
   0  15  -4  184.40    9.63 
   0  15   4  147.70   13.05 
   0  15  -4  149.87   14.13 
   0  15   4  157.35   13.55 
   0  15  -5  255.93   11.61 
   0  15   5  269.14   18.63 
   0  15   5  262.30   19.94 
   0  15   5  229.28   17.64 
   0  15   5  269.23   18.34 
   0  15   6  376.81   23.89 
   0  15   6  354.36   21.96 
   0  15   6  342.88   23.25 
   0  15   6  283.98   20.66 
   0  15   6  290.15   12.32 
   0  15   7   30.16    8.29 
   0  15  -7   40.09    4.15 
   0  15   7   50.99    5.53 
   0  15   7   41.21    9.64 
   0  15   7   46.07   10.54 
   0  15   8   21.45    7.83 
   0  15  -8   20.41    2.99 
   0  15   8   14.88    3.77 
   0  15   8   13.23    7.30 
   0  15   8   15.93    3.60 
   0  15  -9   63.95    5.13 
   0  15   9   47.61    8.76 
   0  15  -9   53.64    3.91 
   0  15   9   61.53    5.07 
   0  15   9   51.28    9.19 
   0  15   9   64.20    4.92 
   0  15 -10   12.89    2.38 
   0  15  10   17.01    2.61 
   0  15  10   18.02    2.74 
   0  16   0 1224.12   38.84 
   0  16   0 1185.38   32.77 
   0  16   0 1164.00   44.11 
   0  16   0 1170.43   33.18 
   0  16   0 1178.50   31.88 
   0  16   0 1260.05   43.35 
   0  16  -1   75.96    4.43 
   0  16   1   67.90    4.75 
   0  16   1   73.26    9.66 
   0  16  -1   86.47    5.21 
   0  16  -1   89.62    5.31 
   0  16   1   65.43    4.30 
   0  16   1   65.86    8.86 
   0  16   1   62.08    7.98 
   0  16  -2   26.65    7.55 
   0  16   2   24.66    5.97 
   0  16  -2   24.35    3.80 
   0  16   2   23.11    3.47 
   0  16   2   25.90    6.43 
   0  16  -2   16.50    3.19 
   0  16   2   18.18    6.40 
   0  16   2   22.60    3.04 
   0  16   2   30.02    6.01 
   0  16   2   21.46    4.62 
   0  16  -3  382.18   23.65 
   0  16   3  401.92   22.73 
   0  16  -3  532.47   15.88 
   0  16  -3  338.12   15.00 
   0  16   3  403.96   21.64 
   0  16  -3  400.69   22.54 
   0  16   3  435.52   14.51 
   0  16   3  368.77   22.70 
   0  16  -3  391.19   14.03 
   0  16   3  417.62   21.90 
   0  16   3  259.42   17.63 
   0  16  -4   26.04    5.75 
   0  16  -4   32.23    5.86 
   0  16  -4   15.71    4.04 
   0  16   4   30.05    6.51 
   0  16   4   31.37    6.75 
   0  16   4   28.52    3.94 
   0  16  -4   33.91    8.85 
   0  16   4   27.55    7.43 
   0  16   5   55.77    9.04 
   0  16  -5   41.12    5.84 
   0  16   5   48.58    8.67 
   0  16  -5   34.74    6.06 
   0  16   5   48.57    9.71 
   0  16   5   44.36    4.96 
   0  16   6   51.16    8.81 
   0  16   6   55.78   10.08 
   0  16   6   29.37    9.33 
   0  16   6   38.07    4.95 
   0  16  -7  125.84    6.78 
   0  16   7  115.41    7.70 
   0  16   7  118.96   14.77 
   0  16   8   98.54   13.14 
   0  16   8   75.27   11.86 
   0  16   8   78.46    6.30 
   0  16  -8  112.67    5.95 
   0  16   8  102.26   13.39 
   0  16   8   85.14    6.03 
   0  16  -9   34.06    3.87 
   0  16   9   36.55    3.97 
   0  16  -9   35.14    3.14 
   0  16   9   29.65    7.46 
   0  16   9   35.01    7.73 
   0  17   0    1.26    4.79 
   0  17   0   -0.13    2.08 
   0  17   0   -0.08    2.22 
   0  17   0    1.15    3.24 
   0  17  -1  139.79   13.55 
   0  17   1  135.38    7.13 
   0  17  -1  130.81    6.35 
   0  17   1  140.51   13.28 
   0  17  -1  165.99    7.61 
   0  17   1  139.32    6.45 
   0  17   1  148.58   13.52 
   0  17  -1  150.68    7.33 
   0  17   1  134.71   12.13 
   0  17   1  128.07   10.18 
   0  17  -2   99.68   12.25 
   0  17  -2   62.67    5.55 
   0  17   2   82.40    5.75 
   0  17   2   75.83   10.45 
   0  17  -2   87.24    5.74 
   0  17   2   70.09    4.85 
   0  17   2   81.17   10.59 
   0  17   2   80.54    8.48 
   0  17   2   67.63    8.85 
   0  17  -3   88.34    6.53 
   0  17   3   86.31   10.55 
   0  17  -3   96.43   13.22 
   0  17   3   85.69   10.06 
   0  17  -3   84.86    5.88 
   0  17  -3   93.04   11.84 
   0  17   3   87.44   11.44 
   0  17   3   92.35    5.87 
   0  17   3   90.45    9.60 
   0  17   3   88.67   10.19 
   0  17   4  177.96   14.70 
   0  17  -4  222.15   11.22 
   0  17  -4  143.95    8.75 
   0  17  -4  157.06   10.04 
   0  17   4  201.27   15.74 
   0  17   4  206.49    9.49 
   0  17   4  177.41   16.97 
   0  17   4  197.85   16.95 
   0  17  -5   42.69    6.37 
   0  17  -5   57.50    6.36 
   0  17   5   53.97    5.44 
   0  17   5   57.62    9.37 
   0  17   6  143.58   16.19 
   0  17   6  176.78   16.86 
   0  17   6  184.60   15.80 
   0  17   7   65.78   10.60 
   0  17   7  101.28   13.17 
   0  17   7   71.80   11.94 
   0  17   7   87.20   12.92 
   0  17  -7  100.23    5.93 
   0  17   7   82.50    6.73 
   0  17   8  116.56   14.12 
   0  17  -8  156.51    7.03 
   0  17   8  138.61    7.96 
   0  17   8  122.99   14.04 
   0  17   8  113.05   13.61 
   0  17  -9   61.19    4.68 
   0  17   9   62.76    5.02 
   0  17   9   50.50    8.83 
   0  17  -9   42.62    3.40 
   0  17   9   74.68    4.94 
   0  17   9   84.60   10.13 
   0  18   0  110.35    6.10 
   0  18   0   92.24   11.77 
   0  18   0  110.33    6.59 
   0  18   0  109.06    6.54 
   0  18   0   88.22   10.25 
   0  18  -1  178.73   15.49 
   0  18  -1  106.70    5.91 
   0  18   1  130.43    6.96 
   0  18   1  137.71   13.77 
   0  18  -1  119.94    6.93 
   0  18   1  133.48   12.98 
   0  18   1  120.26    6.09 
   0  18  -1  113.22    6.64 
   0  18   1  126.30    7.11 
   0  18   1  110.07    9.69 
   0  18   1  157.89   13.78 
   0  18  -2  314.89   12.11 
   0  18   2  278.56   11.53 
   0  18   2  264.54   19.57 
   0  18  -2  292.24   11.59 
   0  18   2  276.58   19.43 
   0  18   2  269.15   10.71 
   0  18   2  261.31   16.22 
   0  18   2  274.63   18.45 
   0  18  -3   32.49    5.86 
   0  18  -3   13.19    5.40 
   0  18   3   29.20    4.34 
   0  18  -3   30.92    4.93 
   0  18   3   29.66    6.82 
   0  18   3   32.99    6.85 
   0  18   3   33.31    4.02 
   0  18   3   30.87    7.92 
   0  18  -3   37.09    4.32 
   0  18  -3   32.21    8.78 
   0  18   3   41.28    7.99 
   0  18  -3   43.12   10.39 
   0  18   4   57.63    8.90 
   0  18  -4   42.82    6.77 
   0  18  -4   35.92    5.23 
   0  18  -4   38.96    6.69 
   0  18   4   61.07    9.41 
   0  18   4   57.07   10.79 
   0  18   4   50.52    4.96 
   0  18   4   59.00   10.15 
   0  18   5   95.98   11.46 
   0  18  -5   87.53    7.26 
   0  18  -5   56.81    6.76 
   0  18   5   78.51    6.18 
   0  18   5   82.74   12.71 
   0  18   5   80.66   12.13 
   0  18   5   94.80   12.01 
   0  18   6   21.12    8.43 
   0  18   6   17.70    3.78 
   0  18   6   14.98    7.46 
   0  18   6   13.01    5.40 
   0  18   6   16.25    6.88 
   0  18   7   27.47    8.48 
   0  18  -7   25.68    3.36 
   0  18   7   22.19    4.16 
   0  18   7   18.68    7.89 
   0  18   7   19.90    7.51 
   0  18   7   32.63    8.11 
   0  18   8   24.73    4.18 
   0  18   8   24.79    7.53 
   0  18   8   31.30    4.18 
   0  18   8   35.08    8.18 
   0  18  -8   37.03    3.37 
   0  18   8   18.05    7.16 
   0  18   9    8.50    2.81 
   0  18   9   13.16    2.68 
   0  18  -9    8.96    2.45 
   0  19   0    1.84    5.38 
   0  19   0    0.76    2.16 
   0  19   0   -0.97    2.67 
   0  19   0    0.44    2.90 
   0  19   0   -0.34    3.72 
   0  19  -1  429.37   24.48 
   0  19  -1  466.44   26.48 
   0  19   1  430.84   15.45 
   0  19  -1  492.07   16.31 
   0  19   1  428.33   25.53 
   0  19  -1  423.04   15.46 
   0  19   1  477.38   14.82 
   0  19   1  497.47   26.29 
   0  19   1  392.45   15.28 
   0  19  -1  361.21   14.80 
   0  19   1  502.72   25.71 
   0  19   1  478.63   21.89 
   0  19  -2   92.27   13.16 
   0  19   2  151.62    8.17 
   0  19  -2  176.95    8.88 
   0  19   2  143.98   12.91 
   0  19  -2  159.44    8.13 
   0  19   2  147.24    7.29 
   0  19   2  144.88   14.72 
   0  19   2  136.64   13.44 
   0  19   2   60.47    8.43 
   0  19  -3   87.86    6.99 
   0  19  -3  114.26    8.75 
   0  19   3   85.88    6.62 
   0  19  -3   83.30    7.76 
   0  19   3   81.55   10.57 
   0  19   3   95.39   13.14 
   0  19   3   77.99    5.72 
   0  19  -3   75.69    5.96 
   0  19   3   84.22   11.83 
   0  19   3   72.00   10.03 
   0  19  -4   40.41    5.42 
   0  19  -4   20.82    5.94 
   0  19   4   31.02    4.78 
   0  19  -4   31.01    6.19 
   0  19   4   45.18    8.45 
   0  19   4   44.06    9.37 
   0  19   4   38.42    4.50 
   0  19   4   44.94    8.18 
   0  19  -5   17.93    4.77 
   0  19  -5   28.19    5.58 
   0  19   5   14.48    7.78 
   0  19   5   17.76    7.95 
   0  19   5   13.44    6.24 
   0  19   6   90.23    6.72 
   0  19   6   89.41   13.18 
   0  19   6  102.61   13.10 
   0  19   6  135.10   13.46 
   0  19   6   94.74   12.67 
   0  19   7   52.36    5.66 
   0  19   7   66.22    5.63 
   0  19  -7   51.77    4.29 
   0  19   7   58.49   10.80 
   0  19   7   64.07   10.65 
   0  19   7   71.67   11.04 
   0  19   8   46.90    4.86 
   0  19   8   46.86    8.40 
   0  19   8   46.24    8.79 
   0  19   8   50.96    4.72 
   0  19  -8   41.19    3.50 
   0  19   8   40.94    8.28 
   0  19   9    6.83    2.49 
   0  19   9    7.75    2.30 
   0  19  -9    9.16    2.34 
   0  20   0   94.79    6.55 
   0  20   0  102.01   11.68 
   0  20   0   87.24    6.20 
   0  20   0   82.19    5.55 
   0  20  -1   80.32   10.72 
   0  20  -1   80.25   12.06 
   0  20  -1   47.63    5.48 
   0  20   1   78.19    5.75 
   0  20  -1   80.76    6.05 
   0  20  -1   71.27    5.78 
   0  20   1   48.37    5.03 
   0  20   1   74.44    8.26 
   0  20   1   66.28    9.73 
   0  20   2   29.17    4.45 
   0  20  -2   19.78    4.90 
   0  20   2   40.04    7.22 
   0  20   2   49.16   10.21 
   0  20  -2   27.93    4.32 
   0  20   2   30.23    4.33 
   0  20   2   32.23    3.69 
   0  20   2   36.45    8.68 
   0  20   2   23.57    6.55 
   0  20  -3   75.71    7.96 
   0  20  -3   97.77    7.49 
   0  20   3  104.47    7.40 
   0  20  -3  107.55    8.54 
   0  20   3  101.45   13.54 
   0  20   3   90.82   11.15 
   0  20  -3  112.26    7.06 
   0  20   3   89.90    6.08 
   0  20   3   86.00   10.88 
   0  20  -4  266.46   12.50 
   0  20   4  196.16   10.31 
   0  20   4  228.76   18.01 
   0  20   4  209.19   19.14 
   0  20   4  202.46    9.72 
   0  20   4  228.00   19.93 
   0  20   4  215.76   17.35 
   0  20   5    2.71    3.09 
   0  20   5   -0.47    6.37 
   0  20   5    4.58    5.76 
   0  20   5    3.79    6.06 
   0  20   5   -0.42    4.71 
   0  20   6   94.62    7.24 
   0  20   6  103.81    7.04 
   0  20   6  102.48   13.54 
   0  20   6   92.79   12.90 
   0  20   6  107.53   13.63 
   0  20   7   63.14    5.91 
   0  20   7   68.01   10.96 
   0  20  -7   68.84    4.71 
   0  20   7   69.21    5.59 
   0  20   7   48.55    9.37 
   0  20   7   60.88   10.32 
   0  20   7   68.00   10.54 
   0  20   8   17.58    3.13 
   0  20  -8   22.63    2.63 
   0  20   8   14.67    5.90 
   0  20   8   18.23    3.65 
   0  21   0    3.36    2.62 
   0  21   0   -0.29    2.86 
   0  21   0   -0.60    3.36 
   0  21   0   -0.39    4.26 
   0  21  -1   84.73    6.90 
   0  21   1   89.26    6.27 
   0  21   1   90.47   12.72 
   0  21   1   90.54    6.74 
   0  21  -1  110.59    7.26 
   0  21  -1  112.30    6.96 
   0  21   1   91.64    6.66 
   0  21  -1   82.47   11.20 
   0  21   1  107.24   12.80 
   0  21   2  190.67   16.55 
   0  21  -2  206.98   11.44 
   0  21  -2  190.78   10.31 
   0  21   2  202.10   10.04 
   0  21   2  174.40   17.53 
   0  21   2  210.96   16.40 
   0  21  -2  188.88    9.67 
   0  21   2  221.63   10.40 
   0  21   2  194.50    8.94 
   0  21  -2  170.51   16.39 
   0  21   3   40.99    5.04 
   0  21  -3   36.41    6.73 
   0  21  -3   20.18    4.95 
   0  21  -3   48.68    6.80 
   0  21   3   56.63    9.09 
   0  21   3   41.32    9.65 
   0  21   3   40.61    4.45 
   0  21  -3   49.40    5.12 
   0  21   3   58.97   10.84 
   0  21   3   52.21    8.67 
   0  21  -4   27.98    5.75 
   0  21  -4   24.38    5.95 
   0  21   4   39.00    5.25 
   0  21   4   33.09    9.25 
   0  21   4   37.44    8.60 
   0  21   4   36.34    9.45 
   0  21   4   39.41    8.13 
   0  21   5   10.79    3.99 
   0  21   5   15.88    7.24 
   0  21   5   11.64    6.16 
   0  21  -5   14.14    4.96 
   0  21   5   13.88    7.31 
   0  21   5   12.65    3.57 
   0  21   6   42.97    9.33 
   0  21   6   35.17    9.02 
   0  21   6   31.39    4.29 
   0  21   6   23.62    8.25 
   0  21   6   29.57    4.69 
   0  21   7    6.18    3.28 
   0  21   7    2.94    5.24 
   0  21   7    0.36    5.13 
   0  21   7    7.08    2.94 
   0  21  -7    5.81    2.14 
   0  21   7    6.05    5.86 
   0  21   8   39.13    7.47 
   0  21   8   39.75    3.76 
   0  21   8   41.41    4.17 
   0  22   0   96.32   13.73 
   0  22   0   73.39    6.18 
   0  22   0   73.34    6.05 
   0  22   0   87.95   11.66 
   0  22  -1  191.16   18.50 
   0  22  -1  117.50    8.15 
   0  22   1  145.37    7.89 
   0  22   1  141.28   15.70 
   0  22   1  136.13   13.01 
   0  22  -1  182.74    9.14 
   0  22   1  152.29    8.67 
   0  22   1  125.00    7.97 
   0  22   1   94.93   12.32 
   0  22  -1  146.87   15.08 
   0  22  -2  331.12   13.83 
   0  22   2  289.29   12.57 
   0  22   2  277.70   20.88 
   0  22   2  312.76   20.68 
   0  22   2  331.13   23.90 
   0  22  -2  329.26   13.20 
   0  22  -2  291.71   21.82 
   0  22  -3   59.57    7.38 
   0  22  -3   53.13    6.12 
   0  22   3   61.01    5.87 
   0  22  -3   63.88    7.66 
   0  22   3   72.14   12.08 
   0  22   3   57.83    9.42 
   0  22   3   31.14    7.72 
   0  22   3   63.20   10.95 
   0  22   3   72.35    6.03 
   0  22   4  121.22    7.46 
   0  22   4  148.16   16.21 
   0  22   4  153.58   15.03 
   0  22   4  125.51   15.28 
   0  22   5   17.23    4.14 
   0  22   5   24.83    7.01 
   0  22   5   19.12    7.95 
   0  22  -5   20.39    5.05 
   0  22   5   19.32    8.27 
   0  22   5   24.98    3.93 
   0  22   6  126.05   13.97 
   0  22   6   92.37   12.89 
   0  22   6   97.11    7.16 
   0  22   6  105.80   13.45 
   0  22   6  121.10    7.03 
   0  22   7   25.19    7.44 
   0  22  -7   34.15    3.14 
   0  22   7   22.51    3.45 
   0  22   7   19.81    3.75 
   0  22   8    2.75    2.01 
   0  22   8    0.99    2.32 
   0  23   0    8.11    7.69 
   0  23   0    2.64    3.85 
   0  23   0   -1.29    3.87 
   0  23   0   -0.32    3.28 
   0  23   0    3.86    4.30 
   0  23  -1   33.20    5.26 
   0  23   1   30.12    4.11 
   0  23   1   34.19    7.06 
   0  23  -1   28.60    4.56 
   0  23   1   31.24    4.78 
   0  23  -1   25.16    9.20 
   0  23   1   31.82    7.65 
   0  23  -1   27.06    7.53 
   0  23  -2    3.63    8.33 
   0  23  -2    8.19    5.62 
   0  23  -2   16.45    4.82 
   0  23   2    6.81    3.42 
   0  23   2    6.39    3.47 
   0  23  -2   10.29    3.65 
   0  23   2    8.78    4.00 
   0  23   2    0.41    4.36 
   0  23  -2    7.97    5.88 
   0  23   2    7.74    4.98 
   0  23   2   14.49    7.33 
   0  23   3  707.24   36.04 
   0  23   3  620.97   22.02 
   0  23  -3  628.47   34.31 
   0  23   3  695.76   33.41 
   0  23   4  103.06   12.54 
   0  23   4  105.02   14.01 
   0  23   4   97.14    7.25 
   0  23  -4  129.01    9.12 
   0  23   4   96.83    7.11 
   0  23   4  101.80   13.78 
   0  23   4   87.41    6.19 
   0  23   5   93.15   12.75 
   0  23   5   92.51   11.95 
   0  23   5   64.31   11.57 
   0  23   5   75.12    5.67 
   0  23   5   62.12    5.80 
   0  23   5   66.01    6.20 
   0  23  -5   95.07    7.40 
   0  23   6   10.03    3.59 
   0  23   6   14.83    6.50 
   0  23   6   14.95    6.88 
   0  23   6   11.09    2.97 
   0  23   6   10.81    3.13 
   0  23   7    8.59    2.58 
   0  23   7   13.31    5.71 
   0  23   7    6.81    2.45 
   0  23  -7    9.49    2.04 
   0  23   7    9.05    2.98 
   0  24   0   58.13   11.70 
   0  24   0  100.06    7.35 
   0  24   0   78.35    6.55 
   0  24   0   75.39    6.31 
   0  24   0   93.91   10.65 
   0  24   0   93.21   12.61 
   0  24   1  123.37   12.54 
   0  24   1   90.67   13.48 
   0  24   1   98.78    7.06 
   0  24  -1  116.38   13.91 
   0  24  -2    8.59    8.77 
   0  24   2    3.46    3.33 
   0  24  -2    3.14    5.07 
   0  24   2    2.42    3.97 
   0  24   2    4.44    4.28 
   0  24   2    5.60    7.23 
   0  24   3   57.05   11.12 
   0  24   3   66.52   10.02 
   0  24   3   45.83    5.25 
   0  24   3   47.41    5.20 
   0  24  -3   70.09    7.57 
   0  24  -3   44.59    5.82 
   0  24   4   12.56    3.65 
   0  24   4    6.42    6.55 
   0  24   4    4.81    3.16 
   0  24   4    9.56    2.86 
   0  24  -4   13.84    5.02 
   0  24   4    6.25    6.28 
   0  24   4    5.43    4.88 
   0  24   5   32.34    4.22 
   0  24   5   32.72    3.96 
   0  24   5   28.86    8.19 
   0  24   5   32.83    4.54 
   0  24  -5   42.49    5.45 
   0  24   5   29.77    8.08 
   0  24   6   32.93    3.68 
   0  24   6   35.48    8.17 
   0  24   6   31.91    3.85 
   0  24   6   30.21    4.14 
   0  24   6   29.97    7.56 
   0  24   7   25.56    3.44 
   0  24   7   22.77    2.88 
   0  25   0   -0.89    7.97 
   0  25  -1   42.83    5.72 
   0  25  -1   46.65    6.94 
   0  25   1   42.54    5.55 
   0  25   1   40.84    7.69 
   0  25   1   46.58    5.33 
   0  25  -1   54.78    5.66 
   0  25   1   54.44    5.41 
   0  25  -1   50.38   11.48 
   0  25   1   44.51   10.69 
   0  25   2  151.56    8.73 
   0  25   2  144.25   13.95 
   0  25   2  138.97    8.25 
   0  25  -2  137.88    8.17 
   0  25  -2  158.62    9.23 
   0  25   2  131.73    7.66 
   0  25  -2  113.79    9.24 
   0  25   3   36.96    5.01 
   0  25   3   38.50    7.94 
   0  25   3   37.75    9.47 
   0  25   3   38.05    4.67 
   0  25  -3   32.86    6.14 
   0  25  -3   25.01    4.83 
   0  25   3   29.82    4.26 
   0  25   4   33.42    4.64 
   0  25   4   34.63    9.00 
   0  25   4   47.66    8.63 
   0  25   4   33.56    4.55 
   0  25  -4   52.76    6.15 
   0  25   4   31.05    4.30 
   0  25   5    7.28    3.13 
   0  25   5   16.13    6.17 
   0  25   5    8.21    2.96 
   0  25   6   16.63    3.03 
   0  25   6   17.21    3.33 
   0  26   0  124.61    8.05 
   0  26   0  156.90    8.94 
   0  26   0  120.82   15.44 
   0  26   1   72.07    6.37 
   0  26  -1   71.22    6.60 
   0  26  -1   75.82    7.71 
   0  26   1   67.90    9.46 
   0  26   1   77.63    6.36 
   0  26   1   69.89    6.03 
   0  26  -1   52.29    5.55 
   0  26   1   58.68   11.28 
   0  26  -1   58.30   12.16 
   0  26  -2   59.83    7.03 
   0  26   2   37.58    4.27 
   0  26  -2   49.84    5.83 
   0  26   2   51.87    8.67 
   0  26   2   41.74    5.20 
   0  26   2   36.80    4.74 
   0  26  -2   52.44    5.20 
   0  26   2   51.53   10.58 
   0  26   3   65.76    5.82 
   0  26   3   70.50    9.87 
   0  26   3   72.73    5.87 
   0  26   3   62.16    5.23 
   0  26  -3   51.25    6.37 
   0  26   4   75.98    5.92 
   0  26   4   80.54   11.75 
   0  26   4   66.61    5.41 
   0  26  -4   63.75    6.20 
   0  26   5   25.23    3.81 
   0  26   5   23.73    3.61 
   0  26   5   19.26    3.32 
   0  26   6   12.84    2.55 
   0  26   6   12.72    2.78 
   0  26   6   10.14    2.54 
   0  27   0   -0.81    7.34 
   0  27   0   -0.53    4.06 
   0  27   0   -0.10    3.28 
   0  27   1   27.27    9.05 
   0  27  -1   28.42    9.73 
   0  27   1   21.81    4.24 
   0  27  -1   27.91    4.31 
   0  27   1   20.84    4.53 
   0  27  -1   18.13    4.54 
   0  27  -1   30.53    5.85 
   0  27   2   26.92    4.41 
   0  27   2   30.49    8.85 
   0  27   2   24.22    4.08 
   0  27  -2   13.47    5.07 
   0  27   2   24.79    4.49 
   0  27  -2   28.13    4.79 
   0  27   3  143.43    7.98 
   0  27   3  129.92   13.98 
   0  27   3  123.11    6.89 
   0  27   3  111.94    7.07 
   0  27   4   13.42    3.01 
   0  27  -4   13.69    4.03 
   0  27   4   18.86    3.65 
   0  27   4   19.87    3.43 
   0  27   5   19.25    3.29 
   0  27   5   21.59    3.12 
   0  27   5   26.38    3.33 
   0  28   0   52.98   10.35 
   0  28   0   64.68    5.58 
   0  28   0   63.89    6.73 
   0  28   0   56.12    5.77 
   0  28   1  111.90    7.20 
   0  28   1   78.00   11.83 
   0  28  -1  101.59    6.79 
   0  28  -1  142.22    8.18 
   0  28  -1  150.20    9.01 
   0  28   1  120.74    7.58 
   0  28   2   27.61    4.13 
   0  28   2   24.99    7.98 
   0  28   2   19.82    3.64 
   0  28  -2   25.10    4.29 
   0  28  -2   24.18    5.17 
   0  28   2   30.58    4.46 
   0  28   3    3.51    2.24 
   0  28   3    5.12    6.08 
   0  28   3    4.10    3.17 
   0  28  -3    9.14    3.92 
   0  28   3    6.23    2.82 
   0  28   3    6.56    3.12 
   0  28   4   10.42    2.49 
   0  28   4   11.57    3.08 
   0  28   4   12.45    3.09 
   0  28   4   12.49    2.84 
   0  28   5   25.32    3.18 
   0  28   5   19.34    2.87 
   0  28   5   18.73    2.57 
   0  29   0    5.74    6.38 
   0  29   0   -0.58    2.78 
   0  29   0   -1.68    3.58 
   0  29   0    0.28    4.20 
   0  29   1   29.20    4.06 
   0  29   1   16.94    4.86 
   0  29  -1   24.09    4.22 
   0  29  -1   26.31    5.05 
   0  29   1   28.74    4.43 
   0  29   1   19.87    7.42 
   0  29  -2   14.14    4.15 
   0  29   2    6.54    3.34 
   0  29   2    9.50    3.19 
   0  29   3   13.42    3.33 
   0  29  -3   11.19    3.38 
   0  29   3   15.51    3.22 
   0  29   4    6.79    2.63 
   0  29   4    9.66    2.47 
   0  29   4   12.47    2.88 
   0  30   0   15.31    4.18 
   0  30   0    9.73    3.43 
   0  30   0   14.61    3.10 
   0  30   1    0.76    3.67 
   0  30  -1    1.33    2.86 
   0  30  -1   -0.38    3.49 
   0  30   1    1.03    2.97 
   0  30   1    0.86    2.58 
   0  30   2   23.31    3.62 
   0  30   2   26.04    4.33 
   0  30  -2   29.91    4.01 
   0  30   2   25.52    3.46 
   0  30   3   60.51    4.53 
   0  30   3   65.49    4.62 
   0  31   0    0.06    2.53 
   0  31   1   21.77    3.37 
   0  31   1   40.33    3.65 
   1 -30  -2   45.97    3.78 
   1 -30  -1   23.88    3.04 
   1 -30   0    2.47    2.09 
  -1 -30   0    6.50    2.06 
  -1 -30  -1    8.83    2.21 
  -1 -30  -2   25.61    2.89 
  -1 -29   4   13.45    2.30 
   1 -29  -3   12.04    2.45 
  -1 -29   3    6.76    2.07 
   1 -29  -2   24.24    3.18 
  -1 -29   1   22.48    2.95 
   1 -29  -1   26.31    3.43 
  -1 -29   0    2.71    2.14 
   1 -29   0    3.84    2.34 
  -1 -29  -1    5.54    2.21 
   1 -29   1    4.88    2.21 
  -1 -29  -2    4.78    2.13 
  -1 -29  -3    5.99    2.04 
   1 -29   3    6.97    2.04 
  -1 -28   5   -0.16    1.73 
   1 -28  -4   58.53    4.19 
  -1 -28   3   33.95    3.53 
   1 -28  -2  143.98    7.55 
   1 -28  -1   30.83    3.93 
  -1 -28   1   20.61    3.08 
   1 -28   0    9.23    2.79 
  -1 -28   0   12.72    2.78 
   1 -28   1   82.03    5.61 
  -1 -28  -1   65.80    4.81 
  -1 -28  -2   54.77    4.26 
   1 -28   2   30.43    3.48 
  -1 -28  -3  121.29    5.97 
   1 -28   3   68.31    4.94 
  -1 -28  -4    4.07    1.89 
   1 -28   4    3.03    2.17 
   1 -28   5   -0.38    1.77 
   1 -27  -5   17.40    2.48 
  -1 -27   5   19.24    2.86 
   1 -27  -4   78.86    5.06 
   1 -27  -3    5.83    2.56 
  -1 -27   3    6.43    2.53 
   1 -27  -2   12.00    2.94 
  -1 -27   2    8.73    2.59 
  -1 -27   1   22.08    3.16 
   1 -27  -1   14.27    3.11 
   1 -27   0   81.40    5.74 
  -1 -27   0   59.41    4.88 
   1 -27   1   21.34    3.46 
  -1 -27  -1   19.80    3.16 
   1 -27   2   65.68    5.13 
  -1 -27  -2   67.04    4.93 
   1 -27   2   57.99    4.87 
  -1 -27  -3  160.29    7.59 
   1 -27   3  150.77    7.72 
  -1 -27  -4    1.38    1.90 
   1 -27   4    0.45    2.15 
  -1 -27  -5   90.52    4.74 
   1 -27   5   66.30    4.73 
  -1 -26   6    4.91    2.19 
   1 -26  -5   44.79    3.58 
  -1 -26   5   21.72    3.24 
   1 -26  -4   26.68    3.37 
  -1 -26   4   52.00    4.41 
   1 -26  -3   23.51    3.36 
  -1 -26   3   15.35    3.11 
  -1 -26   2    6.18    2.42 
   1 -26  -2    5.91    2.72 
  -1 -26   2    3.08    2.34 
  -1 -26   1  189.85    9.57 
   1 -26  -1  375.54   12.42 
   1 -26   0    7.58    3.05 
  -1 -26   0   20.30    3.17 
  -1 -26  -1   79.33    5.48 
   1 -26   1   68.68    5.49 
  -1 -26  -2   80.02    5.39 
   1 -26   2   76.49    5.59 
  -1 -26  -3   24.95    3.36 
   1 -26   3   18.13    3.46 
  -1 -26  -4   42.32    3.82 
   1 -26   4   37.26    4.18 
  -1 -26  -5   11.81    2.32 
   1 -26   5   10.29    2.75 
   1 -26   6   89.56    5.14 
  -1 -25   6   29.79    3.37 
   1 -25  -5   21.02    2.96 
  -1 -25   5   16.47    3.34 
   1 -25  -4   21.80    3.19 
  -1 -25   4   33.78    4.01 
   1 -25  -3   50.11    4.73 
  -1 -25   3   39.47    4.30 
  -1 -25   2  227.36   10.51 
  -1 -25   2  272.93   11.28 
   1 -25  -1   73.35    5.54 
  -1 -25   1   65.53    4.96 
  -1 -25   0  137.82    7.31 
   1 -25   0  116.95    7.17 
  -1 -25  -1   61.65    4.99 
   1 -25   1   57.36    5.07 
   1 -25   1   55.61    4.84 
  -1 -25  -2  141.68    7.38 
   1 -25   2  129.74    7.23 
  -1 -25  -3   30.74    3.72 
   1 -25   3   55.08    4.95 
  -1 -25  -4   75.26    5.10 
   1 -25   4   57.67    5.31 
  -1 -25  -5   17.07    2.69 
   1 -25   5   16.38    3.28 
  -1 -25  -6   38.42    3.24 
   1 -25   6   67.67    4.65 
  -1 -24   6   72.39    5.05 
   1 -24  -5   23.47    3.11 
  -1 -24   5   39.68    4.20 
   1 -24  -4   55.44    4.60 
  -1 -24   4   51.38    4.86 
   1 -24  -3    4.19    2.59 
  -1 -24   3    3.54    2.57 
  -1 -24   2  154.13    7.90 
   1 -24  -2  201.65    9.17 
  -1 -24   1   20.74    3.18 
   1 -24  -1   18.22    3.41 
   1 -24   0    6.71    2.94 
  -1 -24   0   13.00    2.72 
   1 -24   1  302.31   12.13 
  -1 -24  -1  261.70   11.21 
  -1 -24  -1  253.56   17.84 
  -1 -24  -2   93.33    6.04 
   1 -24   2   85.97    6.03 
   1 -24   3   50.26    4.43 
  -1 -24  -3   43.89    4.33 
   1 -24   3   39.36    4.60 
  -1 -24  -4   16.14    2.98 
   1 -24   4   22.86    3.81 
  -1 -24  -5   55.01    4.36 
   1 -24   5   70.58    5.50 
  -1 -24  -6   25.24    2.80 
   1 -24   6   29.05    3.70 
   1 -24   7    7.20    2.21 
  -1 -23   7   72.39    4.83 
  -1 -23   6   22.88    3.53 
   1 -23  -5    1.96    2.01 
  -1 -23   5    3.55    2.68 
   1 -23  -4   94.42    6.03 
  -1 -23   4  104.97    6.61 
   1 -23  -3  263.81   11.14 
   1 -23  -2   26.65    3.76 
  -1 -23   2   32.69    3.58 
  -1 -23   2   30.49    3.75 
  -1 -23   1  124.28    7.03 
   1 -23   1  107.89    6.77 
  -1 -23  -2   36.39    3.97 
   1 -23   2   36.84    4.10 
   1 -23   2   38.22    4.40 
  -1 -23  -3   66.35    5.29 
   1 -23   3   68.89    5.15 
  -1 -23  -3   56.23    9.16 
  -1 -23  -4   93.35    6.03 
  -1 -23  -5    6.91    2.40 
   1 -23   5   11.49    3.33 
  -1 -23  -6    8.57    2.12 
   1 -23   6    5.53    2.73 
   1 -23   7   27.79    3.31 
  -1 -22   8    0.76    1.74 
  -1 -22   7   24.80    3.24 
  -1 -22   7   80.28    4.98 
  -1 -22   6    3.09    2.46 
  -1 -22   5   24.60    3.81 
   1 -22  -5   21.39    3.09 
   1 -22  -4   62.31    4.90 
  -1 -22   3   60.04    4.96 
   1 -22  -3   39.92    4.23 
  -1 -22   2  323.16   12.61 
  -1 -22   1  200.99    8.91 
  -1 -22   0  301.05   11.68 
  -1 -22  -1   24.43    6.06 
   1 -22   1   32.32    3.83 
  -1 -22  -2  237.65   17.11 
   1 -22   2  228.44   10.35 
  -1 -22  -3  257.34   18.17 
  -1 -22  -3  207.23    9.65 
  -1 -22  -4  119.85   12.93 
  -1 -22  -4  114.28    6.77 
   1 -22   5   23.56    3.83 
  -1 -22  -5   24.38    3.26 
   1 -22   6    8.30    2.80 
   1 -22   6    3.60    2.48 
  -1 -22  -6    9.72    2.29 
   1 -22   7   37.51    3.81 
   1 -22   7   28.54    3.53 
   1 -22   8    1.74    1.69 
  -1 -21   8   22.09    2.83 
  -1 -21   8   27.37    3.08 
  -1 -21   7   25.55    3.53 
  -1 -21   7   38.46    4.01 
  -1 -21   6   96.32    6.35 
  -1 -21   6  104.84    6.43 
   1 -21  -5  134.09    6.87 
  -1 -21   5  107.51    7.01 
   1 -21  -4   16.36    2.98 
  -1 -21   4   30.03    3.93 
  -1 -21   3    3.19    2.59 
  -1 -21   2  125.65    6.43 
   1 -21  -2  116.33    6.68 
  -1 -21   2  112.19    6.58 
   1 -21  -1   94.81    6.09 
  -1 -21   1   90.27    5.71 
   1 -21   0    3.64    2.41 
  -1 -21   0    2.85    2.14 
  -1 -21   0    1.29    3.26 
   1 -21   0    3.75    2.33 
   1 -21   1  570.73   17.31 
  -1 -21  -1  490.26   16.53 
  -1 -21  -1  378.64   22.54 
   1 -21   1  457.62   16.55 
  -1 -21  -2   68.06    5.11 
   1 -21   2   72.98    5.40 
   1 -21   2   60.55    5.12 
  -1 -21  -3   34.24    7.35 
   1 -21   3   44.83    4.79 
  -1 -21  -4  109.23   12.66 
  -1 -21  -4  105.00   12.07 
  -1 -21  -4  136.94    7.24 
  -1 -21  -5  105.15    6.25 
  -1 -21  -5   83.35   11.71 
   1 -21   6    5.21    2.69 
   1 -21   6    2.50    2.66 
  -1 -21  -6    3.29    1.99 
   1 -21   7    6.08    2.66 
   1 -21   7    5.27    2.57 
   1 -21   8    2.86    1.87 
   1 -21   8    4.06    2.12 
  -1 -20   8  125.62    6.27 
  -1 -20   8  133.11    6.74 
  -1 -20   7    7.67    2.65 
  -1 -20   7    7.48    2.87 
  -1 -20   6   26.38    4.02 
  -1 -20   6   68.87    5.16 
   1 -20  -5  190.82    8.80 
  -1 -20   4  191.20    9.12 
   1 -20  -3  163.82    8.67 
  -1 -20   3  294.34   10.58 
   1 -20  -2  205.89    9.41 
  -1 -20   2  221.96    9.58 
  -1 -20   1  131.71    6.72 
  -1 -20   1  131.01    6.81 
  -1 -20   0   40.56    3.71 
   1 -20   0   29.74    3.54 
   1 -20   0   41.22    3.90 
  -1 -20   0   28.94    5.74 
   1 -20   1  219.05    9.07 
  -1 -20  -1  138.77    7.59 
   1 -20   1  230.22    9.03 
  -1 -20  -1  110.46   11.07 
  -1 -20  -2  255.94   17.20 
   1 -20   3  150.15    7.55 
   1 -20   3  134.94    7.72 
  -1 -20  -4   62.41    9.54 
  -1 -20  -4   48.71    9.33 
  -1 -20  -5  240.29    9.08 
  -1 -20  -5  259.14   18.41 
   1 -20   6   45.24    4.89 
  -1 -20  -6   37.41    3.66 
   1 -20   7   55.94    5.00 
   1 -20   8   63.25    4.21 
   1 -20   8   26.85    3.44 
  -1 -19   9   18.54    2.70 
  -1 -19   8   22.60    3.14 
  -1 -19   8   29.28    3.68 
  -1 -19   7   43.44    4.40 
  -1 -19   7   64.67    5.19 
  -1 -19   6  155.93    8.39 
  -1 -19   5  327.78   13.01 
  -1 -19   5  318.09   12.84 
   1 -19  -4   42.47    3.89 
  -1 -19   4   29.26    3.91 
   1 -19  -3   54.16    4.43 
  -1 -19   3   54.92    4.56 
  -1 -19   2  381.89   12.83 
   1 -19  -2  366.33   13.23 
  -1 -19   2  373.13   13.29 
   1 -19  -1   35.84    3.74 
  -1 -19   1   35.27    3.50 
   1 -19   0   91.77    5.39 
  -1 -19   0   83.01    4.99 
  -1 -19   0   92.80    8.76 
   1 -19   1   20.44    3.01 
   1 -19   1   16.66    3.01 
  -1 -19  -1   16.55    4.85 
   1 -19   2    4.62    2.48 
  -1 -19  -2    3.06    2.52 
   1 -19   2    4.79    2.24 
  -1 -19  -2    6.96    4.17 
  -1 -19  -3   14.91    6.01 
   1 -19   3   26.74    3.70 
  -1 -19  -3   35.20    7.98 
   1 -19   4  235.40   10.33 
   1 -19   4  172.63    9.05 
   1 -19   5   21.68    3.78 
   1 -19   5   27.47    3.90 
  -1 -19  -5   30.33    7.99 
  -1 -19  -5   17.72    5.84 
   1 -19   6  132.20    7.72 
  -1 -19  -6  121.71    6.63 
   1 -19   6  138.63    7.71 
  -1 -19  -6  112.42   13.62 
   1 -19   7   24.07    3.71 
   1 -19   8   26.99    3.23 
   1 -19   8   21.70    3.40 
   1 -19   9   -0.05    1.92 
  -1 -18   9    3.91    2.33 
  -1 -18   8   19.70    3.44 
  -1 -18   7   16.21    3.42 
  -1 -18   5  204.35    9.77 
  -1 -18   5  252.43   10.36 
  -1 -18   4  132.01    6.96 
  -1 -18   4  120.49    6.52 
   1 -18  -3  273.62   11.17 
   1 -18  -3  293.85   18.95 
   1 -18  -2  282.61   10.32 
  -1 -18   2  274.33   10.07 
   1 -18  -1    6.77    2.33 
  -1 -18   1    8.30    2.08 
   1 -18  -1    6.78    3.78 
  -1 -18   0  114.33    5.68 
  -1 -18   0  123.37    5.59 
  -1 -18   0  107.57    9.19 
   1 -18   1   80.86    5.26 
   1 -18   1   83.37    5.12 
  -1 -18  -1   86.14    8.69 
  -1 -18  -2  249.95   15.56 
   1 -18   2  239.15    9.57 
  -1 -18  -2  186.87    9.25 
   1 -18   2  223.10    9.13 
  -1 -18  -2  187.85   14.88 
   1 -18   3  264.52   10.76 
   1 -18   3  250.05   11.20 
   1 -18   4   20.55    3.71 
  -1 -18  -4   11.76    5.07 
  -1 -18  -4   13.76    3.04 
   1 -18   4   17.36    3.38 
   1 -18   5    6.58    3.00 
  -1 -18  -5    4.62    5.47 
   1 -18   5    3.76    2.75 
  -1 -18  -5    3.55    4.54 
  -1 -18  -6  180.66   17.35 
   1 -18   7   11.23    3.02 
   1 -18   7   17.02    3.54 
   1 -18   8    7.46    2.45 
   1 -18   8    7.12    2.89 
   1 -18   9    8.50    2.46 
  -1 -17   9    2.16    2.25 
  -1 -17   8   21.00    3.17 
  -1 -17   8   35.25    4.14 
  -1 -17   7   21.54    3.49 
  -1 -17   7   21.61    3.65 
  -1 -17   6   94.36    6.24 
  -1 -17   6  100.39    6.52 
  -1 -17   5  379.34   12.62 
  -1 -17   5  315.12   11.94 
  -1 -17   4   65.54    4.82 
  -1 -17   4   70.78    4.94 
   1 -17  -3  308.52   11.36 
  -1 -17   3  302.97   11.40 
  -1 -17   2  315.15   10.55 
  -1 -17   2  315.85   11.11 
   1 -17  -1   65.83    4.24 
  -1 -17   1   64.19    4.16 
  -1 -17   0   52.93    3.71 
   1 -17   0   73.53    4.49 
  -1 -17   0   65.25    4.57 
   1 -17   0   70.21    4.43 
  -1 -17   0   84.73    7.76 
   1 -17   1  195.49    8.51 
  -1 -17  -1  226.33    9.35 
   1 -17   2   11.60    2.63 
  -1 -17  -2   14.05    2.90 
   1 -17   2   18.51    2.78 
  -1 -17  -2   21.14    4.84 
  -1 -17  -3  238.28   15.84 
   1 -17   3  251.97   10.12 
   1 -17   3  233.22    9.52 
  -1 -17  -3  232.29    9.91 
   1 -17   3  210.86    9.15 
  -1 -17  -3  257.51   17.87 
  -1 -17  -4   39.50    4.17 
   1 -17   4   59.95    4.90 
  -1 -17  -4   36.83    7.16 
  -1 -17  -4   51.82    9.24 
   1 -17   4   55.50    4.90 
  -1 -17  -5  255.14   20.19 
   1 -17   5  231.21   10.72 
  -1 -17  -5  253.67   11.43 
   1 -17   6  128.14    7.64 
  -1 -17  -6  100.59   11.67 
  -1 -17  -6  101.79    7.08 
   1 -17   6  114.96    7.08 
  -1 -17  -6  105.94   13.73 
   1 -17   7   19.05    3.52 
   1 -17   7   29.16    4.29 
   1 -17   8    1.91    2.15 
   1 -17   8    3.74    2.76 
   1 -17   9   33.78    3.71 
  -1 -16   9   74.62    5.34 
  -1 -16   8   36.30    3.76 
  -1 -16   8   26.57    3.94 
  -1 -16   7   49.90    4.73 
  -1 -16   7   81.70    5.61 
  -1 -16   6  134.93    6.98 
  -1 -16   6   83.24    6.27 
  -1 -16   5   66.31    5.06 
  -1 -16   5   58.11    4.81 
   1 -16  -4  253.27   10.00 
  -1 -16   4  275.11   10.64 
  -1 -16   4  272.40   10.48 
  -1 -16   3   93.81    5.37 
  -1 -16   3   88.09    5.06 
   1 -16  -3   94.11    5.28 
   1 -16  -3   88.68    9.49 
  -1 -16   2   67.22    3.77 
   1 -16  -2   55.96    3.96 
   1 -16  -2   66.11    7.83 
   1 -16  -1   99.53    5.24 
  -1 -16   1  102.86    5.05 
   1 -16  -1   90.24    8.90 
   1 -16   0  373.55   12.30 
  -1 -16   0  401.52   12.09 
  -1 -16   0  379.21   17.08 
   1 -16   1   83.70    4.90 
  -1 -16  -1   88.69    5.24 
  -1 -16  -1   77.80    7.54 
   1 -16   1   76.84    4.66 
  -1 -16  -2   40.45    3.80 
   1 -16   2   45.01    3.68 
  -1 -16  -2   37.63    6.16 
  -1 -16  -3   96.08    9.49 
   1 -16   3   72.15    4.90 
  -1 -16  -3   76.22    5.16 
   1 -16   3   43.33    4.12 
   1 -16   3   77.96    4.87 
  -1 -16  -3   58.98    8.96 
   1 -16   4   24.45    3.51 
  -1 -16  -4   41.68    4.06 
  -1 -16  -4   40.83    7.26 
  -1 -16  -4   29.61    3.74 
   1 -16   4   50.58    4.43 
  -1 -16  -4   53.11    9.46 
  -1 -16  -5  561.01   19.39 
   1 -16   5  539.81   18.63 
  -1 -16  -6  193.56    9.40 
   1 -16   6  155.21    8.49 
   1 -16   7   90.42    6.13 
  -1 -16  -7   85.78    6.57 
   1 -16   7   96.20    6.89 
   1 -16   8   92.77    5.77 
   1 -16   8  104.07    6.77 
   1 -16   9    5.87    2.64 
  -1 -15  10   48.40    3.75 
  -1 -15   9  127.23    7.09 
  -1 -15   8    7.31    2.49 
  -1 -15   8   11.49    3.39 
  -1 -15   8    9.52    2.88 
  -1 -15   6   96.69    6.21 
  -1 -15   6   96.33    5.99 
  -1 -15   5  196.37    9.12 
   1 -15  -5  182.55    8.43 
  -1 -15   4  206.50    8.46 
   1 -15  -4  184.82   14.68 
  -1 -15   3   67.79    4.33 
   1 -15  -3   58.80    4.05 
  -1 -15   2  130.68    5.55 
  -1 -15   2  138.37    6.09 
  -1 -15   1  650.74   17.61 
  -1 -15   1  622.49   17.76 
  -1 -15   1  646.97   17.38 
  -1 -15   1  607.26   17.13 
  -1 -15   1  605.45   21.43 
  -1 -15   0  108.34    4.83 
  -1 -15   0  102.65    5.37 
   1 -15   0   90.86    4.87 
  -1 -15   0  107.80    5.17 
   1 -15   1   48.78    3.50 
  -1 -15  -1   38.93    3.52 
   1 -15   1   36.50    3.20 
  -1 -15  -1   52.37    6.15 
  -1 -15  -2   84.66    8.04 
  -1 -15  -2   81.83    4.95 
   1 -15   2   71.48    4.46 
   1 -15   3   55.68    4.04 
  -1 -15  -3   60.79    4.52 
  -1 -15  -3   31.75    5.88 
  -1 -15  -3   27.50    3.33 
  -1 -15  -3   42.87    7.50 
  -1 -15  -4  291.88   11.18 
   1 -15   4  335.21   11.47 
  -1 -15  -4  342.52   21.40 
   1 -15   5   17.04    3.45 
  -1 -15  -5   22.31    3.24 
  -1 -15  -5   17.13    5.60 
  -1 -15  -5   23.02    3.72 
   1 -15   6  275.69   10.67 
  -1 -15  -6  247.89   10.98 
  -1 -15  -6  273.31   21.49 
   1 -15   8  107.18    6.92 
  -1 -15  -8  101.46    6.78 
   1 -15   8   83.09    5.53 
   1 -15   9   31.25    3.93 
  -1 -14  10   22.41    2.96 
  -1 -14   9    4.77    2.77 
  -1 -14   8   99.71    6.35 
  -1 -14   8  105.43    6.75 
  -1 -14   7  353.78   13.41 
  -1 -14   7  421.78   13.54 
  -1 -14   6  163.65    8.22 
  -1 -14   6  167.43    8.17 
  -1 -14   5  113.37    6.17 
  -1 -14   5  121.55    6.46 
   1 -14  -5  124.30    5.94 
  -1 -14   5  124.22    6.61 
   1 -14  -4   71.04    8.61 
  -1 -14   4   54.97    4.22 
  -1 -14   4   71.10    4.33 
  -1 -14   4   69.41    4.50 
  -1 -14   4   56.91    7.17 
   1 -14  -4   62.86    4.03 
   1 -14  -4   54.53    8.15 
  -1 -14   3  281.32    9.15 
  -1 -14   3  231.20    8.80 
   1 -14  -3  199.64    8.38 
   1 -14  -3  296.54   16.47 
  -1 -14   2  128.47    5.91 
   1 -14  -2  127.91    9.62 
  -1 -14   2  158.79    6.21 
  -1 -14   2  135.42    5.49 
   1 -14  -2  142.92    6.08 
   1 -14  -2  114.98    9.79 
  -1 -14   1  452.99   13.04 
  -1 -14   1  422.87   13.09 
  -1 -14   1  375.30   12.33 
   1 -14  -1  380.21   12.65 
  -1 -14   1  469.06   16.88 
  -1 -14   0  171.65    6.74 
   1 -14   0  165.96    6.73 
   1 -14   0  149.29    9.93 
   1 -14   1  211.25    7.49 
  -1 -14  -1  216.56    7.84 
   1 -14   1  213.52    7.28 
   1 -14   2   53.63    3.94 
  -1 -14  -2   61.76    4.00 
  -1 -14  -2   79.51    4.53 
   1 -14   2   85.96    4.34 
   1 -14   2   40.81    3.30 
  -1 -14  -2   40.00    5.56 
   1 -14   3   99.93    5.26 
  -1 -14  -3   77.33    4.92 
  -1 -14  -3  124.02    5.81 
   1 -14   3   49.44    4.15 
   1 -14   3   93.54    4.83 
  -1 -14  -3   65.38    7.53 
  -1 -14  -4  242.05   10.15 
   1 -14   4  328.95   11.07 
  -1 -14  -4  345.50   20.68 
   1 -14   4  231.57    9.97 
  -1 -14  -4  252.00   10.53 
  -1 -14  -5  381.20   12.85 
   1 -14   5  353.00   12.74 
  -1 -14  -6   60.66    8.92 
  -1 -14  -6   72.14   11.44 
  -1 -14  -6   63.49    5.40 
   1 -14   6   75.78    5.33 
  -1 -14  -7  198.74   15.69 
  -1 -14  -7  214.24   19.48 
   1 -14   8   23.96    4.20 
  -1 -14  -8   74.96    5.65 
   1 -14   9   14.00    3.36 
  -1 -14  -9    8.77    2.73 
   1 -14  10    3.86    2.12 
  -1 -13  10   41.78    3.87 
  -1 -13   9  107.14    6.69 
  -1 -13   8   75.10    5.86 
  -1 -13   8   72.42    4.92 
  -1 -13   7  713.24   23.89 
  -1 -13   7  745.41   24.35 
  -1 -13   7  807.19   23.76 
   1 -13  -7  844.03   25.41 
  -1 -13   6  176.59    7.52 
   1 -13  -6  154.19    8.02 
  -1 -13   5  429.55   15.43 
  -1 -13   5  533.26   16.11 
   1 -13  -5  472.77   16.74 
   1 -13  -5  468.06   15.08 
  -1 -13   5  551.94   16.59 
  -1 -13   4  122.20    5.99 
   1 -13  -4  135.64    6.87 
  -1 -13   4  116.99    6.01 
  -1 -13   4  114.96    9.91 
   1 -13  -4  108.42   11.15 
  -1 -13   3   51.82    3.55 
  -1 -13   3   37.80    5.76 
  -1 -13   3   43.01    3.26 
   1 -13  -3   40.55    6.56 
  -1 -13   2  180.52    6.46 
   1 -13  -2  142.29    6.15 
  -1 -13   2  143.70    5.72 
   1 -13  -2  142.43   10.04 
  -1 -13   2  169.40    6.48 
   1 -13  -1  248.55    8.03 
  -1 -13   1  235.44   10.70 
   1 -13   0  813.32   20.96 
   1 -13   0  757.27   25.84 
  -1 -13   0  737.74   25.16 
  -1 -13  -1  119.14    5.73 
   1 -13   1  126.50    5.41 
   1 -13   2 1261.92   31.99 
  -1 -13  -2 1197.34   31.99 
  -1 -13  -2 1484.07   32.94 
   1 -13   2  935.40   30.93 
  -1 -13  -2 1160.07   37.93 
   1 -13   3  121.12    5.88 
  -1 -13  -3  106.21    5.70 
   1 -13   3  138.93    6.11 
  -1 -13  -3   93.53    5.43 
   1 -13   3  118.03    5.50 
  -1 -13  -3  130.99    9.72 
   1 -13   4   13.43    2.65 
  -1 -13  -4   10.10    2.46 
  -1 -13  -4    7.28    3.79 
  -1 -13  -4    4.18    4.88 
  -1 -13  -4    5.48    2.23 
   1 -13   4    7.60    2.28 
   1 -13   5  513.33   15.47 
  -1 -13  -5  426.44   14.17 
  -1 -13  -5  534.54   23.77 
  -1 -13  -5  333.86   22.81 
  -1 -13  -5  445.56   15.14 
   1 -13   5  296.58   13.10 
   1 -13   6  124.59    6.56 
  -1 -13  -6  125.02    7.24 
  -1 -13  -7   23.43    3.87 
   1 -13   7   18.24    3.15 
  -1 -13  -7   24.79    7.85 
  -1 -13  -7   21.10    5.58 
   1 -13   7   12.88    3.63 
   1 -13   8   73.87    5.95 
  -1 -13  -8   56.74    5.27 
   1 -13   9   13.70    3.49 
  -1 -13  -9   53.05    4.73 
   1 -13  10   37.57    3.62 
  -1 -12  10   79.57    5.12 
  -1 -12   9    2.25    2.67 
  -1 -12   9    0.96    2.54 
  -1 -12   9    0.70    2.10 
  -1 -12   8   46.10    4.71 
  -1 -12   8   41.98    7.78 
  -1 -12   8   40.25    4.62 
   1 -12  -8   30.14    4.14 
  -1 -12   7  163.40    8.39 
  -1 -12   7  163.76    7.77 
   1 -12  -7  155.62    8.50 
  -1 -12   7  133.50    7.30 
   1 -12  -6  199.28    9.33 
  -1 -12   6  218.71    8.69 
  -1 -12   6  199.06   14.60 
  -1 -12   6  184.59    9.04 
  -1 -12   5   16.99    2.63 
   1 -12  -5   18.42    3.05 
  -1 -12   5   16.73    4.57 
  -1 -12   5    7.93    4.36 
   1 -12  -5   13.69    2.13 
  -1 -12   5   16.42    2.82 
  -1 -12   5   15.88    2.89 
  -1 -12   4   67.05    7.51 
   1 -12  -4   79.29    5.00 
  -1 -12   4   93.25    4.83 
  -1 -12   4   81.58    4.84 
   1 -12  -4   77.50    9.19 
  -1 -12   3 1057.04   27.85 
  -1 -12   3  943.01   34.33 
  -1 -12   3 1024.08   27.76 
   1 -12  -3  842.36   28.30 
   1 -12  -3  788.78   34.08 
   1 -12  -3  781.12   33.50 
  -1 -12   2 1580.73   46.29 
   1 -12  -2 1943.05   50.80 
  -1 -12   2 1861.27   42.48 
  -1 -12   2 1677.92   44.89 
  -1 -12   2 1689.20   41.76 
  -1 -12   1  662.04   22.34 
   1 -12  -1  692.17   25.42 
   1 -12  -1  715.30   19.52 
  -1 -12   0  223.19   11.04 
   1 -12   0  253.83    8.36 
  -1 -12  -1  687.56   22.49 
   1 -12   1  681.70   19.26 
  -1 -12  -1  730.40   24.51 
  -1 -12  -2  562.40   17.04 
   1 -12   2  495.70   16.27 
   1 -12   3   46.07    3.49 
  -1 -12  -3   49.74    3.60 
   1 -12   3   39.54    3.10 
  -1 -12  -3   53.60    3.65 
  -1 -12  -4   13.53    2.31 
   1 -12   4   19.09    2.93 
   1 -12   4   12.33    2.35 
   1 -12   4   16.69    5.71 
   1 -12   4   13.32    2.44 
  -1 -12  -4   12.10    2.50 
  -1 -12  -4   16.73    4.46 
  -1 -12  -4   15.58    5.54 
  -1 -12  -5  293.27   11.98 
   1 -12   5  432.25   13.89 
  -1 -12  -5  331.63   13.15 
   1 -12   5  440.35   13.38 
   1 -12   5  356.45   12.73 
   1 -12   5  371.30   23.27 
  -1 -12  -5  255.43   17.10 
  -1 -12  -5  423.06   24.12 
   1 -12   6  103.24    6.45 
  -1 -12  -6   94.39    6.58 
   1 -12   6  109.99    6.24 
  -1 -12  -6  105.18   10.84 
   1 -12   6  104.47   13.40 
   1 -12   6  101.98    6.71 
   1 -12   7   15.70    3.71 
   1 -12   7   20.20    7.55 
   1 -12   7   17.25    3.00 
  -1 -12  -7   21.91    3.69 
  -1 -12  -7   11.86    7.55 
  -1 -12  -7    7.96    4.44 
  -1 -12  -8  120.93    7.57 
   1 -12   9   15.09    3.37 
  -1 -12  -9   18.83    3.26 
   1 -12  10   28.14    3.44 
  -1 -11  10   18.54    3.07 
  -1 -11   9   31.14    4.07 
  -1 -11   9   30.06    3.99 
  -1 -11   9   27.19    3.47 
  -1 -11   8   46.47    8.82 
  -1 -11   7   74.90    5.68 
  -1 -11   7   77.99    6.13 
   1 -11  -7   85.15    6.14 
  -1 -11   7   66.39    5.01 
  -1 -11   7   65.79    4.77 
  -1 -11   6   61.45    4.36 
   1 -11  -6   53.12    4.59 
  -1 -11   6   65.49    8.67 
  -1 -11   6   51.14    4.42 
   1 -11  -5  940.86   34.30 
  -1 -11   5  764.87   24.45 
  -1 -11   5  627.06   23.78 
  -1 -11   5  838.92   32.53 
   1 -11  -5  974.81   25.93 
  -1 -11   5 1110.93   25.40 
  -1 -11   5  922.43   33.18 
   1 -11  -5  969.13   34.63 
   1 -11  -4   42.39    5.63 
  -1 -11   4   64.47    4.08 
  -1 -11   4   52.66    6.52 
  -1 -11   4   45.23    3.36 
   1 -11  -4   43.28    3.74 
   1 -11  -4   55.59    6.96 
   1 -11  -4   62.97    8.19 
  -1 -11   3  176.97    7.66 
  -1 -11   3  271.71    8.38 
  -1 -11   3  289.85    8.46 
   1 -11  -3  185.95    8.19 
   1 -11  -3  177.62   12.57 
   1 -11  -3  251.46   11.74 
  -1 -11   3  267.22   13.65 
   1 -11  -2    2.46    1.96 
   1 -11  -2    3.42    3.26 
  -1 -11   2    2.71    2.18 
  -1 -11   2    2.52    2.72 
  -1 -11   2    6.24    1.79 
   1 -11  -2    7.05    3.47 
   1 -11  -1   25.69    4.23 
  -1 -11   1   21.34    3.19 
   1 -11  -1   20.30    2.23 
   1 -11   0   85.06    6.43 
   1 -11   0   95.30    4.35 
  -1 -11  -1  650.27   20.02 
   1 -11   1  595.20   16.53 
   1 -11   2 1140.04   24.87 
  -1 -11  -2 1148.50   31.56 
  -1 -11  -3  355.40   12.00 
   1 -11   3  376.19   11.90 
   1 -11   4  279.08    9.82 
  -1 -11  -4  270.08    9.36 
   1 -11   4  201.24    8.70 
   1 -11   4  265.29    9.34 
  -1 -11  -4  240.86    9.59 
  -1 -11  -4  185.54   12.71 
   1 -11   4  254.13   17.16 
  -1 -11  -4  347.56   19.60 
  -1 -11  -5  122.93    7.39 
   1 -11   5  185.41    8.09 
  -1 -11  -5   79.28    5.60 
   1 -11   5  154.63    7.26 
  -1 -11  -5  185.03   12.16 
  -1 -11  -5  168.65    7.87 
   1 -11   5  189.14    7.44 
   1 -11   5  166.64    6.68 
   1 -11   5   59.43   10.45 
  -1 -11  -5  284.66   15.28 
  -1 -11  -5  188.93   15.67 
  -1 -11  -6  471.12   17.93 
   1 -11   6  425.69   16.58 
   1 -11   6  534.23   17.21 
   1 -11   6  519.60   16.46 
  -1 -11  -6  537.35   17.82 
   1 -11   6  470.90   15.92 
  -1 -11  -6  467.24   23.50 
  -1 -11  -6  608.06   31.20 
   1 -11   7  298.35   11.65 
   1 -11   7  231.43    9.85 
   1 -11   7  249.84   10.26 
  -1 -11  -7  178.49   10.13 
  -1 -11  -7  245.22   17.65 
   1 -11   7  264.61   21.42 
  -1 -11  -7  219.84   19.40 
  -1 -11  -9  108.11    6.66 
   1 -11   9   89.10    6.40 
  -1 -11 -10    7.55    2.35 
   1 -11  10    4.41    2.42 
  -1 -10  10   19.02    2.78 
  -1 -10  10   18.78    3.22 
  -1 -10   9   39.40    4.13 
   1 -10  -9   48.29    5.87 
  -1 -10   9   51.53    4.83 
   1 -10  -8  616.68   18.24 
   1 -10  -8  652.22   30.80 
  -1 -10   7   89.18    6.06 
   1 -10  -7  103.98    6.53 
  -1 -10   7  105.72    6.07 
  -1 -10   7  103.46    5.61 
   1 -10  -7   50.05    6.24 
  -1 -10   7   56.70    5.37 
   1 -10  -7  107.71   12.35 
   1 -10  -7   75.44    5.64 
  -1 -10   6    3.79    2.78 
  -1 -10   6    6.75    2.64 
   1 -10  -6    5.90    2.49 
  -1 -10   6    5.08    2.10 
   1 -10  -6    2.80    4.03 
  -1 -10   6    5.76    4.33 
  -1 -10   6    5.36    3.62 
  -1 -10   5   19.16    4.62 
  -1 -10   5   15.39    2.38 
   1 -10  -5   19.88    2.90 
   1 -10  -5   18.96    4.69 
  -1 -10   5   15.70    2.80 
  -1 -10   4  368.90   10.97 
  -1 -10   4  291.17   15.51 
   1 -10  -4  417.68   19.97 
   1 -10  -4  230.32   10.15 
  -1 -10   4  313.73   10.10 
   1 -10  -4  292.47   15.25 
   1 -10  -4  297.62    9.47 
   1 -10  -4  324.56   16.43 
  -1 -10   3   67.33    6.76 
   1 -10  -3   55.45    7.12 
   1 -10  -3   87.50    4.60 
  -1 -10   3   79.43    3.98 
  -1 -10   2  537.51   16.07 
   1 -10  -2  505.98   19.70 
  -1 -10   2  455.78   14.62 
  -1 -10   2  582.51   20.44 
  -1 -10   1  913.15   27.93 
  -1 -10   1  895.92   26.45 
  -1 -10   0  597.26   19.18 
  -1 -10   0  575.42   20.09 
  -1 -10  -1 1556.58   44.26 
  -1 -10  -1 1572.13   42.72 
  -1 -10  -1 1667.72   39.58 
  -1 -10  -2  466.43   14.77 
   1 -10   2  496.30   13.11 
  -1 -10  -3  170.14    6.82 
   1 -10   3  151.71    6.32 
   1 -10   4   94.54   10.39 
   1 -10   4  117.42    5.54 
   1 -10   4  112.94    5.79 
  -1 -10  -4  139.32    5.73 
  -1 -10  -4  102.67    5.88 
   1 -10   4  104.77    5.30 
  -1 -10  -4  103.46    5.66 
   1 -10   4  102.31    8.37 
  -1 -10  -4  149.69   12.49 
  -1 -10  -5  211.39   13.45 
  -1 -10  -5  187.37    9.43 
  -1 -10  -5  341.13    9.73 
   1 -10   5  260.12    9.78 
   1 -10   5  242.87    9.36 
  -1 -10  -5  212.34    9.36 
   1 -10   5  241.23    8.78 
   1 -10   5  145.55    7.88 
   1 -10   5  215.33   13.82 
  -1 -10  -5  250.12   17.73 
   1 -10   6   31.12    4.08 
  -1 -10  -6   29.78    4.38 
   1 -10   6   32.78    3.90 
  -1 -10  -6   56.20    7.76 
   1 -10   6   34.80    8.23 
   1 -10   6   23.86    3.21 
   1 -10   6   23.44    3.19 
  -1 -10  -6   30.63    3.88 
  -1 -10  -6   46.64    6.80 
  -1 -10  -6   39.33    8.43 
  -1 -10  -7  346.23   14.86 
   1 -10   7  315.38   13.18 
  -1 -10  -7  246.15   18.72 
   1 -10   7  316.39   24.18 
  -1 -10  -7  316.30   23.61 
   1 -10   7  411.78   13.62 
  -1 -10  -7  364.72   14.12 
  -1 -10  -8  103.16   12.37 
  -1 -10  -8  110.04    6.64 
   1 -10   8   92.71   13.26 
  -1 -10  -9   10.47    2.98 
   1 -10   9   10.67    3.27 
  -1 -10  -9   15.20    4.52 
  -1 -10  -9    7.92    2.68 
   1 -10  10   20.64    3.27 
  -1 -10 -10   19.17    2.92 
   1  -9 -10   20.30    4.13 
  -1  -9  10   32.30    3.70 
  -1  -9  10   26.29    3.39 
   1  -9  -9   55.00    6.40 
  -1  -9   9   61.10    5.17 
   1  -9  -9   51.73    4.70 
  -1  -9   9   60.24    4.98 
  -1  -9   9   51.02    8.83 
   1  -9  -9   43.76    4.51 
   1  -9  -8   87.11    7.60 
  -1  -9   8   77.81    6.03 
   1  -9  -8   65.51    5.43 
  -1  -9   8   84.81    5.71 
  -1  -9   8   66.47    5.63 
  -1  -9   8   74.67   10.72 
   1  -9  -8   92.24    6.30 
   1  -9  -7   22.09    4.78 
   1  -9  -7   45.29    5.21 
  -1  -9   7   51.34    4.86 
  -1  -9   7   21.68    3.89 
  -1  -9   7   36.48    3.53 
   1  -9  -7   40.29    4.33 
  -1  -9   7   54.00    8.90 
  -1  -9   7   33.90    8.66 
   1  -9  -7   44.28    4.36 
   1  -9  -7   24.08    6.81 
   1  -9  -6    1.90    2.84 
  -1  -9   6    5.00    2.73 
  -1  -9   6    2.49    2.55 
  -1  -9   6    7.31    1.99 
   1  -9  -6    5.58    2.34 
   1  -9  -6   15.93    2.45 
  -1  -9   6   15.12    6.08 
  -1  -9   6   16.44    5.43 
  -1  -9   6    7.67    3.80 
  -1  -9   5   64.48    4.34 
   1  -9  -5   52.48    4.68 
  -1  -9   5   58.82    7.19 
   1  -9  -5   61.55    4.40 
  -1  -9   5   77.32    4.20 
  -1  -9   5   72.10    9.11 
   1  -9  -5   63.09    7.55 
  -1  -9   4  643.91   17.78 
  -1  -9   4  565.10   16.78 
   1  -9  -4  454.14   17.25 
  -1  -9   4  608.24   17.13 
   1  -9  -4  741.89   17.22 
   1  -9  -4  514.14   22.26 
  -1  -9   4  598.37   23.88 
   1  -9  -4  602.69   26.29 
  -1  -9   3  843.33   27.37 
   1  -9  -3  767.71   25.62 
   1  -9  -3  794.39   27.27 
  -1  -9   2  286.93   13.09 
  -1  -9   2  320.42   13.17 
  -1  -9   1 2210.56   56.48 
  -1  -9   1 2148.17   57.58 
   1  -9   0 1746.79   51.27 
  -1  -9   0 2098.19   52.95 
   1  -9   1  774.43   21.39 
  -1  -9  -1  768.44   24.68 
   1  -9   2  452.36   17.94 
  -1  -9  -2  414.77   14.83 
  -1  -9  -3  431.15   16.55 
  -1  -9  -3  414.91   16.32 
   1  -9   3  453.46   13.34 
   1  -9   3  472.69   21.40 
  -1  -9  -3  486.31   18.29 
   1  -9   4   85.67   10.10 
  -1  -9  -4  156.08    6.80 
   1  -9   4   76.75    5.19 
   1  -9   4  137.69    5.89 
  -1  -9  -4  103.55    8.22 
   1  -9   4  125.95    5.55 
   1  -9   4  193.60   11.29 
  -1  -9  -4  162.39   12.48 
   1  -9   5  142.60   13.59 
  -1  -9  -5  118.94    9.54 
   1  -9   5  124.83    6.54 
  -1  -9  -5  118.74    5.58 
  -1  -9  -5   98.13    6.56 
   1  -9   5  123.65    6.34 
  -1  -9  -5  179.42   11.76 
   1  -9   5  129.43    5.94 
   1  -9   5  108.89    9.80 
  -1  -9  -5  167.74   14.28 
  -1  -9  -6   93.77    8.97 
  -1  -9  -6   56.36    5.24 
   1  -9   6   73.99    5.54 
   1  -9   6   29.98    3.99 
   1  -9   6    4.00    6.56 
  -1  -9  -6   42.71    6.93 
   1  -9   6   39.86    3.74 
   1  -9   6   53.72    4.20 
   1  -9   6   49.61    7.77 
  -1  -9  -6   63.10   10.02 
   1  -9   7  253.63   11.39 
   1  -9   7  297.74   12.00 
  -1  -9  -7  264.52   12.47 
  -1  -9  -7  282.08   18.98 
   1  -9   7  229.12   20.53 
   1  -9   7  283.88   11.07 
  -1  -9  -7  237.47   11.34 
   1  -9   8  144.48    7.79 
  -1  -9  -8   94.30   11.99 
  -1  -9  -9  150.31    8.18 
   1  -9   9  155.56    8.10 
  -1  -9 -10  106.88    6.13 
   1  -9  10  103.70    6.23 
  -1  -9 -10  113.03    7.43 
  -1  -9 -10  123.65    6.32 
  -1  -8  11   16.70    2.41 
  -1  -8  10    6.08    2.58 
   1  -8 -10    2.47    3.52 
  -1  -8  10    7.69    2.77 
   1  -8  -9  119.30    6.91 
   1  -8  -9  125.26    9.12 
  -1  -8   9  146.69   14.10 
  -1  -8   9  123.60    7.45 
  -1  -8   8   22.75    4.00 
   1  -8  -8   30.76    4.72 
  -1  -8   8   27.86    4.00 
   1  -8  -8    8.46    4.67 
   1  -8  -8   21.15    3.45 
  -1  -8   8   27.14    3.76 
  -1  -8   8   23.31    7.41 
   1  -8  -8   21.64    7.18 
   1  -8  -8   21.12    3.63 
   1  -8  -7  284.72   11.40 
  -1  -8   7  351.04   12.13 
   1  -8  -7  304.88   13.09 
  -1  -8   7  281.29   11.19 
   1  -8  -7  303.08   11.69 
  -1  -8   7  365.83   20.97 
  -1  -8   7  338.86   22.41 
   1  -8  -6  215.72   16.04 
   1  -8  -6  184.36    8.80 
  -1  -8   6  322.39   11.36 
  -1  -8   6  279.36   10.32 
   1  -8  -6  246.47   11.22 
   1  -8  -6  318.46   11.09 
  -1  -8   6  267.91    9.43 
  -1  -8   6  288.94   17.36 
  -1  -8   6  195.07   16.64 
  -1  -8   5  422.99   12.91 
   1  -8  -5  321.01   13.10 
   1  -8  -5  316.99   18.33 
   1  -8  -5  500.67   13.29 
  -1  -8   5  450.74   13.69 
   1  -8  -5  381.28   14.48 
  -1  -8   4  185.72   12.72 
   1  -8  -4  293.24   10.77 
  -1  -8   4  292.93    9.78 
   1  -8  -4  307.53   10.13 
   1  -8  -4  308.21    9.10 
   1  -8  -4  232.01   13.42 
   1  -8  -4  227.46   15.12 
  -1  -8   3  969.96   29.33 
   1  -8  -3  796.62   30.01 
   1  -8  -3  805.05   27.79 
  -1  -8   3 1030.83   32.55 
   1  -8  -3  776.74   28.62 
  -1  -8   3  940.57   29.87 
  -1  -8   2   25.61    3.85 
  -1  -8   2   21.25    3.48 
   1  -8  -2   17.19    4.00 
  -1  -8   1  644.42   20.91 
  -1  -8   1  690.76   20.29 
   1  -8  -1  716.99   18.31 
  -1  -8   1  500.73   16.66 
   1  -8  -1  546.91   19.69 
  -1  -8   0  282.70   10.83 
   1  -8   0  170.91    8.59 
  -1  -8  -1 1468.28   45.93 
   1  -8   1 1675.82   44.01 
  -1  -8  -2  272.54    9.84 
   1  -8   2  268.95   13.37 
  -1  -8  -3 1605.18   42.99 
  -1  -8  -3 1553.99   43.36 
  -1  -8  -3 1565.92   43.32 
   1  -8   4  143.28    6.45 
   1  -8   4  140.50    6.24 
   1  -8   4  165.75    6.29 
   1  -8   4  154.50   10.24 
   1  -8   5  649.61   29.25 
  -1  -8  -5  425.60   21.06 
   1  -8   5  632.29   18.35 
  -1  -8  -5  693.48   17.35 
  -1  -8  -5  597.16   18.82 
   1  -8   5  377.95   16.62 
  -1  -8  -5  664.26   25.22 
   1  -8   5  470.44   16.60 
   1  -8   5  725.84   17.90 
   1  -8   5  695.92   25.96 
  -1  -8  -5  739.23   30.09 
   1  -8   6  597.01   30.34 
  -1  -8  -6  481.08   18.39 
   1  -8   6  473.16   17.23 
   1  -8   6  589.09   18.01 
  -1  -8  -6  623.52   26.67 
   1  -8   6  511.69   16.53 
   1  -8   6  540.30   17.11 
   1  -8   6  651.09   27.30 
  -1  -8  -6  641.45   30.61 
   1  -8   7   30.29    3.84 
   1  -8   7   43.03    4.57 
   1  -8   7   39.64    4.48 
  -1  -8  -7   36.18    7.38 
   1  -8   7   22.92    8.03 
  -1  -8  -8   18.20    3.62 
   1  -8   8   14.89    3.37 
  -1  -8  -8   15.53    4.02 
   1  -8   8    9.99    3.27 
  -1  -8  -8   15.02    5.70 
   1  -8   8   18.35    7.49 
  -1  -8  -9   32.08    4.12 
  -1  -8  -9   23.43    4.45 
   1  -8   9   20.86    3.81 
  -1  -8 -10   43.38    3.96 
  -1  -8 -10   49.66    5.47 
   1  -8  10   40.72    4.08 
  -1  -7  11   25.99    2.79 
   1  -7 -11   11.74    3.30 
  -1  -7  10    9.60    2.82 
   1  -7 -10    5.69    3.89 
  -1  -7  10    9.15    2.82 
  -1  -7   9  265.46   11.35 
   1  -7  -9  341.11   14.68 
  -1  -7   9  277.35   11.42 
   1  -7  -9  204.08   10.14 
  -1  -7   9  212.13   10.15 
  -1  -7   9  122.14   14.24 
   1  -7  -9  364.00   12.86 
  -1  -7   8   13.45    3.57 
  -1  -7   8   14.02    3.40 
   1  -7  -8   11.39    3.53 
   1  -7  -8   10.67    4.79 
  -1  -7   8   13.94    3.35 
   1  -7  -8   15.04    3.13 
  -1  -7   8   15.10    6.37 
   1  -7  -8   12.25    3.16 
  -1  -7   8   16.95    6.40 
   1  -7  -8   26.02    7.22 
  -1  -7   7  268.38   11.21 
   1  -7  -7  294.99   11.37 
  -1  -7   7  280.70   18.77 
   1  -7  -7  254.43   11.89 
   1  -7  -7  247.75   12.83 
  -1  -7   7  269.31   10.82 
  -1  -7   6  146.10    7.24 
   1  -7  -6  167.92   13.38 
   1  -7  -6  153.09    7.44 
  -1  -7   6  149.45    6.35 
  -1  -7   6  176.56   13.51 
  -1  -7   6  166.71   14.48 
  -1  -7   5  419.97   16.81 
   1  -7  -5  464.94   12.09 
   1  -7  -5  390.97   10.29 
  -1  -7   5  472.66    9.55 
  -1  -7   5  435.83   20.29 
   1  -7  -4  828.31   21.85 
   1  -7  -4  688.88   28.29 
  -1  -7   4  702.57   28.78 
  -1  -7   4  562.51   24.26 
  -1  -7   3 1039.49   33.06 
   1  -7  -3 1037.86   34.01 
  -1  -7   3  947.55   33.08 
  -1  -7   2   19.50    3.06 
  -1  -7   2   14.84    3.26 
   1  -7  -2   21.05    3.93 
  -1  -7   1 2006.61   56.26 
   1  -7  -1 2381.37   59.65 
  -1  -7   1 2188.50   59.68 
  -1  -7   1 2568.49   59.57 
   1  -7   0 1449.88   42.85 
   1  -7   0 1569.73   40.64 
   1  -7   1 1225.02   32.20 
  -1  -7  -1 1246.35   29.61 
   1  -7   2  357.22   15.81 
  -1  -7  -2  387.17   13.00 
  -1  -7  -3   48.35    4.22 
   1  -7   3   56.89    6.81 
  -1  -7  -4   68.96    6.57 
   1  -7   4  144.21    5.95 
  -1  -7  -4  123.26    6.25 
   1  -7   4  118.74    5.46 
  -1  -7  -4   94.84    7.71 
   1  -7   4  115.19    8.81 
  -1  -7  -4  156.07   11.82 
  -1  -7  -5   75.32    5.45 
   1  -7   5   89.24    5.07 
  -1  -7  -5   84.05    8.13 
   1  -7   5   57.31    3.97 
   1  -7   5  102.25    5.03 
   1  -7   5  114.59    9.75 
  -1  -7  -5  125.74   11.69 
   1  -7   6   50.96   10.43 
  -1  -7  -6  179.08    9.23 
   1  -7   6  244.04    9.27 
   1  -7   6  228.35    9.08 
   1  -7   6  184.38    7.49 
   1  -7   6  191.21    8.17 
   1  -7   6  111.83   11.53 
  -1  -7  -6  176.66   15.60 
   1  -7   7   21.83    3.56 
  -1  -7  -7   26.71    4.43 
   1  -7   7   28.95    3.93 
   1  -7   7   30.75    7.98 
  -1  -7  -7   21.60    6.12 
   1  -7   7   25.87    4.03 
   1  -7   8  589.74   18.14 
  -1  -7  -8  485.77   18.67 
  -1  -7  -8  457.22   27.01 
   1  -7   8  337.83   26.36 
   1  -7   8  516.53   17.33 
  -1  -7  -8  381.62   16.65 
  -1  -7  -9  104.46    6.65 
  -1  -7  -9  120.81    7.91 
  -1  -7 -10   55.57    4.48 
   1  -7  10   48.27    4.45 
  -1  -7 -10   32.69    5.27 
  -1  -7 -10   71.13    4.97 
  -1  -7 -11   16.45    3.17 
  -1  -6  11   55.30    3.73 
  -1  -6  10   84.78    5.52 
  -1  -6  10   72.84    5.54 
  -1  -6  10   75.50    5.05 
   1  -6  -9    4.32    4.47 
   1  -6  -9    4.60    3.39 
  -1  -6   9    3.08    3.00 
  -1  -6   9    4.42    2.85 
  -1  -6   9    6.24    2.85 
   1  -6  -9    3.73    2.25 
  -1  -6   9    1.43    5.34 
   1  -6  -9    6.14    2.96 
   1  -6  -8    1.40    4.28 
   1  -6  -8    3.58    3.26 
  -1  -6   8    0.77    2.73 
  -1  -6   8    4.43    2.82 
  -1  -6   8    2.37    4.07 
  -1  -6   8    6.58    3.02 
   1  -6  -8    3.83    2.28 
  -1  -6   8    8.33    6.12 
   1  -6  -8    5.69    5.29 
   1  -6  -8    4.50    2.80 
  -1  -6   8    6.70    5.21 
   1  -6  -7  226.01    9.65 
   1  -6  -7  188.95   16.09 
  -1  -6   7  163.72    8.40 
   1  -6  -7  160.30    9.36 
  -1  -6   7  194.61    8.95 
   1  -6  -7  185.11    8.77 
  -1  -6   7  194.33   15.80 
  -1  -6   7  200.48   17.03 
  -1  -6   6  104.76    9.35 
   1  -6  -6  110.51    5.92 
  -1  -6   6   93.20    4.76 
  -1  -6   6  110.63   10.95 
   1  -6  -6  104.21    6.60 
  -1  -6   6   99.81    5.77 
   1  -6  -5  576.66   12.75 
  -1  -6   5  559.68   11.10 
   1  -6  -5  435.86   19.15 
   1  -6  -5  768.69   15.65 
  -1  -6   5  654.32   12.80 
  -1  -6   5  555.62   19.41 
   1  -6  -4  268.41   13.43 
   1  -6  -4  247.34   14.59 
  -1  -6   4  228.26   12.27 
  -1  -6   3  296.91   12.65 
  -1  -6   3  397.73   13.57 
  -1  -6   3  299.60   14.24 
   1  -6  -3  181.64   10.59 
   1  -6  -3  231.39   11.74 
  -1  -6   2  483.34   17.30 
  -1  -6   2  413.95   15.10 
  -1  -6   1  112.15    6.55 
   1  -6  -1  106.50    6.52 
   1  -6  -1   92.73    5.13 
  -1  -6   0  879.62   26.47 
   1  -6   0  827.06   24.21 
  -1  -6  -1  398.26   14.01 
  -1  -6  -1  398.73   13.25 
  -1  -6  -1  392.74   10.75 
  -1  -6  -1  408.02   11.55 
  -1  -6  -2 1350.81   37.27 
   1  -6   2 1354.76   40.78 
  -1  -6  -2 1422.13   36.95 
  -1  -6  -3  924.78   26.03 
  -1  -6  -3  800.12   26.94 
  -1  -6  -4  118.72    7.91 
  -1  -6  -4  127.54    8.83 
   1  -6   4  141.31    6.19 
   1  -6   4  141.93    8.03 
   1  -6   4  153.23   10.16 
   1  -6   5   95.26   10.84 
   1  -6   5  141.07    6.46 
  -1  -6  -5  153.19    7.48 
   1  -6   5  142.16    6.43 
  -1  -6  -5  111.68    9.52 
   1  -6   5  140.75    5.72 
   1  -6   5  118.02    5.79 
   1  -6   5  126.33   10.32 
  -1  -6  -5  106.80   10.97 
   1  -6   5   94.71    8.45 
  -1  -6  -6   21.15    4.88 
  -1  -6  -6   14.84    3.34 
   1  -6   6   13.18    2.99 
   1  -6   6   12.90    2.90 
   1  -6   6   23.27    6.87 
  -1  -6  -6   24.77    5.68 
   1  -6   6   17.57    2.94 
   1  -6   6   29.48    6.63 
  -1  -6  -6   17.76    6.34 
   1  -6   7  139.73    7.31 
   1  -6   7  139.02    7.38 
   1  -6   7  148.59    7.81 
   1  -6   7  153.82    7.79 
  -1  -6  -7  132.62    8.33 
  -1  -6  -8   90.12    7.17 
   1  -6   8   85.13    6.13 
   1  -6   8   63.94    5.52 
  -1  -6  -8   82.48   11.12 
   1  -6   8   65.04   12.30 
  -1  -6  -9   39.17    5.01 
   1  -6   9   45.11    4.65 
  -1  -6  -9   46.36    4.69 
   1  -6  10   20.44    3.29 
  -1  -6 -10   18.19    3.74 
  -1  -6 -10   22.68    4.84 
  -1  -6 -10   12.66    2.77 
  -1  -6 -11   45.02    4.51 
  -1  -6 -11   33.99    3.14 
  -1  -6 -11   46.91    3.23 
  -1  -5  10   62.55    5.01 
  -1  -5  10   58.06    4.69 
  -1  -5  10   55.02    4.61 
   1  -5  -9   21.11    3.78 
   1  -5  -9   18.73    5.37 
  -1  -5   9   17.64    3.35 
   1  -5  -9   15.45    3.97 
  -1  -5   9   13.07    3.46 
  -1  -5   9    8.16    5.39 
   1  -5  -9   17.67    3.05 
  -1  -5   9   20.77    3.79 
  -1  -5   9   22.95    7.33 
  -1  -5   9   18.90    6.56 
  -1  -5   8   29.88    4.14 
   1  -5  -8   66.88    7.45 
   1  -5  -8   44.42    5.30 
  -1  -5   8   51.31    5.22 
  -1  -5   8   58.22    8.90 
  -1  -5   8   56.56    4.89 
   1  -5  -8   55.16    4.69 
  -1  -5   8   42.21    9.58 
  -1  -5   8   30.51    8.96 
   1  -5  -8   38.48    8.79 
   1  -5  -8   45.53    4.77 
  -1  -5   7   81.15    5.58 
   1  -5  -7   97.74    6.87 
  -1  -5   7  100.08    6.33 
   1  -5  -7   85.77    5.66 
  -1  -5   7   99.12   11.53 
   1  -5  -7  111.37   12.28 
   1  -5  -7  124.91    6.87 
  -1  -5   6  106.26    9.37 
   1  -5  -6   86.91    5.36 
  -1  -5   6  145.09   11.76 
  -1  -5   6  111.21    5.84 
   1  -5  -6  127.60    7.03 
  -1  -5   5  974.92   32.71 
  -1  -5   5 1009.90   32.35 
   1  -5  -5  963.12   27.22 
  -1  -5   5  963.20   25.90 
  -1  -5   4  294.34   13.42 
   1  -5  -4  239.37   14.28 
  -1  -5   4  307.06   12.84 
   1  -5  -4  230.09    7.93 
   1  -5  -4  280.19   12.74 
  -1  -5   4  233.39   11.97 
  -1  -5   4  280.83   14.69 
  -1  -5   3  248.79   11.83 
   1  -5  -3  223.59   11.22 
  -1  -5   2 1586.81   43.35 
  -1  -5   2 1601.65   41.34 
  -1  -5   2 1608.08   44.23 
   1  -5  -2 1493.10   42.88 
  -1  -5   1 2015.97   40.49 
   1  -5  -1 1086.15   38.77 
  -1  -5   0 1254.73   27.61 
   1  -5   0 1355.96   27.54 
  -1  -5  -1 1501.74   43.14 
   1  -5   1 1570.65   44.65 
  -1  -5  -1 1582.36   43.16 
  -1  -5  -2   81.93    4.98 
   1  -5   2   84.87    6.92 
  -1  -5  -2   81.24    5.08 
  -1  -5  -3    9.54    2.11 
  -1  -5  -3    8.96    2.77 
  -1  -5  -4  565.45   19.89 
  -1  -5  -4  602.77   23.50 
   1  -5   4  525.25   17.97 
   1  -5   4  577.25   20.99 
   1  -5   4  540.39   22.85 
   1  -5   5  285.17   17.76 
  -1  -5  -5  161.25   11.03 
  -1  -5  -5  380.46   17.07 
  -1  -5  -5  300.45   11.06 
  -1  -5  -5  210.08    9.55 
   1  -5   5  294.86   10.12 
   1  -5   5  306.84   10.27 
   1  -5   5  221.15   12.68 
   1  -5   5  285.04    9.76 
   1  -5   5  312.36   16.32 
   1  -5   5  381.09   16.39 
  -1  -5  -5  320.45   18.22 
  -1  -5  -6  406.39   20.34 
  -1  -5  -6  307.63   12.69 
   1  -5   6  328.60   11.80 
  -1  -5  -6  253.69   11.47 
   1  -5   6  284.46   11.51 
   1  -5   6  268.85   15.57 
   1  -5   6  370.58   12.00 
   1  -5   6  355.07   19.33 
   1  -5   6  370.79   18.53 
  -1  -5  -6  366.26   21.59 
  -1  -5  -7  289.10   18.74 
   1  -5   7  257.93   10.24 
   1  -5   7  291.19   10.84 
  -1  -5  -7  289.74   12.33 
   1  -5   7  306.37   11.01 
   1  -5   7  272.99   18.39 
   1  -5   7  265.28   20.41 
   1  -5   8   32.89    4.22 
   1  -5   8   46.14    4.98 
  -1  -5  -8   52.82    5.83 
   1  -5   8   42.82    4.51 
  -1  -5  -8   46.64    8.94 
   1  -5   8   42.23    9.87 
   1  -5   8   51.25    4.86 
   1  -5   9   39.03    4.32 
  -1  -5  -9   36.35    5.07 
   1  -5   9   18.44    3.57 
  -1  -5  -9   14.99    3.61 
   1  -5   9   34.66    4.39 
  -1  -5  -9   31.88    4.16 
  -1  -5 -10  133.57    8.29 
   1  -5  10  134.94    7.24 
  -1  -5 -11   34.13    4.40 
  -1  -4  10  140.57    7.54 
  -1  -4  10  153.46    7.39 
  -1  -4  10  165.24    7.95 
   1  -4  -9   16.12    3.79 
   1  -4  -9   29.87    5.72 
   1  -4  -9   16.05    3.98 
  -1  -4   9   22.32    3.54 
  -1  -4   9   20.87    6.47 
  -1  -4   9   23.24    7.54 
  -1  -4   9   38.46    8.31 
  -1  -4   8  155.13    8.08 
  -1  -4   8  187.35   14.93 
  -1  -4   8  154.44    7.92 
   1  -4  -8  119.44    7.06 
  -1  -4   8  114.21    6.95 
   1  -4  -8  140.21    8.67 
   1  -4  -8   82.56    8.63 
  -1  -4   8  168.40   15.91 
   1  -4  -7   17.92    3.30 
   1  -4  -7   33.87    7.30 
   1  -4  -7    7.93    2.57 
  -1  -4   7   47.05    4.24 
   1  -4  -7   58.27    5.29 
   1  -4  -7   42.33    4.62 
  -1  -4   7   43.84    4.39 
   1  -4  -7   37.71    3.79 
  -1  -4   7   40.09    8.16 
  -1  -4   7   38.47    8.37 
  -1  -4   6   22.66    4.91 
   1  -4  -6   30.71    3.71 
   1  -4  -6   20.74    3.64 
  -1  -4   6   21.20    2.95 
  -1  -4   6   20.72    4.49 
   1  -4  -6    9.18    4.53 
   1  -4  -6   20.29    2.63 
  -1  -4   6   16.35    5.88 
  -1  -4   5  117.02    9.23 
  -1  -4   5   90.33    7.99 
   1  -4  -5  155.75    6.94 
  -1  -4   5  138.39    5.93 
   1  -4  -5  120.38    6.46 
  -1  -4   4   54.32    5.83 
  -1  -4   4   60.78    5.48 
   1  -4  -4   50.09    5.95 
  -1  -4   4   49.53    6.46 
  -1  -4   4   67.25    6.12 
  -1  -4   3  890.14   26.55 
   1  -4  -3  789.49   27.22 
  -1  -4   3  778.10   25.28 
  -1  -4   3  893.23   27.93 
   1  -4  -3  692.75   25.10 
  -1  -4   2  138.53    7.21 
  -1  -4   2  145.87    7.74 
   1  -4  -2  120.14    6.91 
  -1  -4   2  116.49    6.60 
   1  -4  -2  108.88    6.65 
  -1  -4   1   41.15    3.88 
   1  -4  -1   30.52    3.18 
   1  -4   0  343.79   12.19 
  -1  -4   0  437.92   12.93 
  -1  -4  -1 1322.76   35.68 
   1  -4   2  319.90   13.34 
  -1  -4  -2  288.24   11.01 
  -1  -4  -3 1070.55   25.70 
   1  -4   3  743.89   24.00 
  -1  -4  -3 1052.76   27.40 
   1  -4   3  819.04   29.86 
  -1  -4  -4    5.59    3.15 
   1  -4   4    3.59    3.76 
  -1  -4  -4    5.83    3.83 
   1  -4   4    3.74    3.97 
   1  -4   4   10.52    3.38 
   1  -4   4    4.71    1.84 
   1  -4   4    4.70    3.77 
  -1  -4  -4    7.14    2.42 
  -1  -4  -5   85.47    6.57 
  -1  -4  -5   57.97    7.34 
   1  -4   5   90.18    4.98 
  -1  -4  -5   92.20    5.21 
   1  -4   5   96.69    5.16 
   1  -4   5  103.04    8.22 
   1  -4   5   80.00    4.76 
   1  -4   5   90.94    8.87 
  -1  -4  -5  100.45   10.04 
   1  -4   5  120.93    9.47 
   1  -4   6  340.00   21.24 
  -1  -4  -6  297.80   17.00 
  -1  -4  -6  337.21   18.78 
  -1  -4  -6  270.32   11.49 
   1  -4   6  321.69   11.64 
  -1  -4  -6  333.22   13.05 
   1  -4   6  334.48   11.88 
   1  -4   6  291.49   16.36 
   1  -4   6  305.49   11.40 
   1  -4   6  342.26   19.01 
  -1  -4  -7   27.11    6.63 
   1  -4   7   24.49    7.46 
   1  -4   7    8.30    3.10 
   1  -4   7   17.43    3.40 
   1  -4   7   13.83    3.08 
  -1  -4  -7    7.83    3.49 
  -1  -4  -7   14.30    3.16 
   1  -4   7   15.91    3.22 
   1  -4   7   12.53    5.55 
   1  -4   7   15.43    5.77 
   1  -4   8  124.70    7.54 
   1  -4   8  122.06    7.81 
  -1  -4  -8  213.40   18.30 
   1  -4   8  118.83    7.54 
   1  -4   8  196.05    8.83 
  -1  -4  -8  165.57    9.77 
   1  -4   9  174.57    8.71 
  -1  -4  -9  134.53    7.97 
   1  -4   9  169.66    8.42 
  -1  -4  -9  161.50    9.58 
   1  -4   9  134.29    7.78 
   1  -4  10   52.36    4.53 
   1  -4  10   62.15    4.83 
  -1  -4 -10   61.65    5.90 
  -1  -4 -11   16.13    3.84 
  -1  -3  11   19.60    2.92 
  -1  -3  11   18.87    2.84 
  -1  -3  10   59.35    5.02 
  -1  -3  10   47.65    4.73 
  -1  -3  10   62.79    5.16 
  -1  -3  10   57.32    8.23 
   1  -3 -10   51.36    5.35 
  -1  -3  10   47.96    4.27 
  -1  -3  10   35.39    7.81 
   1  -3  -9    9.99    6.31 
   1  -3  -9   10.30    3.43 
   1  -3  -9    8.11    5.24 
  -1  -3   9   -0.33    4.52 
  -1  -3   9    2.97    5.38 
  -1  -3   9    9.52    6.06 
  -1  -3   8  182.93    9.15 
   1  -3  -8  283.01   11.95 
   1  -3  -8  206.52   10.90 
  -1  -3   8  266.46   10.67 
  -1  -3   8  258.54   17.99 
  -1  -3   8  304.89   11.15 
   1  -3  -8  203.78    9.56 
   1  -3  -8  241.78   10.76 
   1  -3  -7    7.97    3.37 
   1  -3  -7   14.17    3.40 
  -1  -3   7   14.93    2.83 
  -1  -3   7    8.41    3.05 
   1  -3  -7   12.30    2.58 
  -1  -3   7    8.40    3.86 
  -1  -3   7   15.83    5.85 
  -1  -3   7   10.89    5.24 
   1  -3  -7   14.78    5.66 
   1  -3  -7   17.60    3.23 
   1  -3  -7    9.01    2.46 
  -1  -3   6   59.41    7.38 
   1  -3  -6   57.47    4.65 
   1  -3  -6   59.94    4.85 
  -1  -3   6   47.08    3.85 
   1  -3  -6   45.24    7.61 
  -1  -3   6   52.01    6.78 
  -1  -3   6   50.43    7.87 
  -1  -3   5  197.88   11.45 
   1  -3  -5  252.39    8.91 
  -1  -3   4 2197.69   53.60 
  -1  -3   4 2447.74   59.77 
  -1  -3   4 1563.35   51.19 
  -1  -3   4 1749.90   53.28 
  -1  -3   4 1960.18   54.74 
  -1  -3   4 1747.79   55.49 
   1  -3  -4 1994.63   55.80 
  -1  -3   3  424.09   17.22 
  -1  -3   3  430.59   14.49 
  -1  -3   3  426.07   16.23 
  -1  -3   3  477.37   17.37 
   1  -3  -3  413.22   16.35 
  -1  -3   2 4380.69  104.38 
  -1  -3   2 4605.13  104.79 
   1  -3  -2 4473.21  103.97 
  -1  -3   1 1981.03   56.88 
   1  -3  -1 2437.73   57.24 
   1  -3   0  981.98   25.40 
  -1  -3   0  914.17   25.41 
   1  -3   1  735.23   23.08 
  -1  -3  -1  838.20   22.53 
   1  -3   2  553.55   19.26 
  -1  -3  -2  569.37   17.88 
   1  -3   3   -0.78    2.53 
   1  -3   3    0.42    2.97 
   1  -3   3    1.85    1.22 
  -1  -3  -3    2.28    2.03 
   1  -3   3    3.32    3.14 
  -1  -3  -4 1170.10   35.24 
  -1  -3  -4 1637.81   41.50 
   1  -3   4  767.65   34.28 
   1  -3   4 1465.01   36.04 
   1  -3   4  765.07   33.46 
   1  -3   4 1009.00   30.43 
   1  -3   4 1184.16   38.37 
  -1  -3  -4 1297.47   33.00 
   1  -3   5  281.60   17.55 
  -1  -3  -5  404.90   14.43 
  -1  -3  -5  241.46   14.61 
   1  -3   5  295.60   10.51 
  -1  -3  -5  321.94   11.04 
   1  -3   5  331.28   10.90 
   1  -3   5  300.72   17.04 
   1  -3   5  333.19   15.56 
   1  -3   5  304.53   10.59 
   1  -3   5  282.91   16.05 
   1  -3   5  262.56   15.14 
  -1  -3  -5  272.67   16.74 
  -1  -3  -6   15.94    4.55 
   1  -3   6    8.73    5.97 
  -1  -3  -6   20.02    5.44 
   1  -3   6   28.95    3.33 
  -1  -3  -6   24.66    3.38 
   1  -3   6   25.08    3.53 
   1  -3   6   22.01    6.01 
   1  -3   6   28.05    5.55 
   1  -3   6   25.60    3.19 
   1  -3   6   20.60    5.96 
  -1  -3  -6   18.39    5.95 
   1  -3   6   20.38    5.56 
  -1  -3  -7   31.66    6.93 
   1  -3   7   34.24    8.16 
  -1  -3  -7   22.52    4.15 
  -1  -3  -7   21.75    3.55 
   1  -3   7   27.19    3.52 
   1  -3   7   31.79    3.89 
   1  -3   7   31.25    4.09 
   1  -3   7   24.01    3.64 
   1  -3   7   30.47    7.36 
   1  -3   7   23.80    6.46 
   1  -3   8  384.34   15.07 
  -1  -3  -8  425.47   17.16 
   1  -3   8  260.04   14.28 
   1  -3   8  475.72   16.34 
   1  -3   8  580.58   26.29 
   1  -3   8  589.82   17.22 
   1  -3   8  561.62   30.89 
   1  -3   8  755.59   30.84 
   1  -3   9   77.44    5.97 
  -1  -3  -9   69.53    6.46 
   1  -3   9   62.45    5.20 
   1  -3  10    4.42    2.67 
  -1  -3 -10    3.01    3.03 
  -1  -3 -10    0.41    2.02 
  -1  -3 -11   14.44    2.58 
  -1  -3 -11    4.98    3.42 
  -1  -2  11   38.75    3.77 
  -1  -2  11   45.37    3.93 
  -1  -2  10   50.77    4.96 
  -1  -2  10   45.09    4.54 
  -1  -2  10   82.35    5.69 
  -1  -2  10   77.03    9.51 
   1  -2 -10   44.44    6.38 
   1  -2 -10   60.72    5.56 
  -1  -2  10   59.22    9.24 
   1  -2  -9   31.64    8.58 
   1  -2  -9   38.25    6.57 
  -1  -2   9   37.73    7.84 
  -1  -2   9   42.18    8.82 
  -1  -2   9   60.08   10.35 
  -1  -2   8   16.57    3.31 
  -1  -2   8   26.31    3.83 
  -1  -2   8   32.45    7.40 
   1  -2  -8   37.15    3.88 
  -1  -2   8   34.71    8.43 
   1  -2  -8   37.01    4.52 
   1  -2  -8   21.45    4.17 
   1  -2  -8   33.08    6.19 
   1  -2  -8   16.26    4.05 
   1  -2  -7   22.68    3.81 
   1  -2  -7   18.48    3.69 
  -1  -2   7   31.30    3.46 
  -1  -2   7   29.64    3.67 
  -1  -2   7   22.32    5.67 
  -1  -2   7   25.01    5.20 
  -1  -2   7   26.17    6.78 
   1  -2  -7   27.21    3.75 
  -1  -2   7   17.86    6.58 
   1  -2  -7   14.46    2.76 
   1  -2  -7   41.10    7.92 
  -1  -2   6   23.12    7.16 
   1  -2  -6   26.80    3.67 
  -1  -2   6   18.66    2.55 
   1  -2  -6   23.75    3.35 
   1  -2  -6   10.18    2.20 
  -1  -2   6   20.48    5.63 
   1  -2  -6   24.33    5.74 
  -1  -2   6   22.57    4.74 
  -1  -2   5   13.84    5.95 
  -1  -2   5   11.32    4.23 
   1  -2  -5   19.61    3.05 
   1  -2  -5   15.36    2.76 
  -1  -2   5   13.35    3.70 
  -1  -2   5   13.47    4.21 
  -1  -2   5   16.29    4.54 
  -1  -2   4 1400.66   40.68 
  -1  -2   4 1217.01   42.01 
  -1  -2   4 1081.22   38.32 
  -1  -2   4 1486.37   41.34 
  -1  -2   4 1219.54   40.76 
   1  -2  -4 1445.45   34.89 
   1  -2  -4 1260.07   34.16 
   1  -2  -4 1560.06   42.59 
  -1  -2   3 1706.62   45.69 
  -1  -2   3 1472.53   47.69 
  -1  -2   3 1317.47   47.87 
  -1  -2   3 1648.30   47.13 
  -1  -2   3 1840.55   47.31 
  -1  -2   3 1791.88   48.19 
   1  -2  -3 1875.39   48.47 
   1  -2  -3 1786.83   47.67 
  -1  -2   2  730.05   25.86 
  -1  -2   2 1081.31   26.37 
  -1  -2   2  859.36   25.28 
   1  -2  -2  955.75   26.02 
   1  -2  -2  740.21   24.74 
  -1  -2   1 1055.51   28.67 
   1  -2   0   79.63    3.17 
   1  -2   0   69.13    3.41 
   1  -2   1 4173.48   89.84 
  -1  -2  -1 3384.47   86.20 
   1  -2   2   14.73    1.42 
   1  -2   2   12.17    4.05 
   1  -2   3  645.71   18.87 
   1  -2   3  608.05   23.55 
  -1  -2  -4  793.44   27.12 
   1  -2   4 1009.80   26.41 
   1  -2   4  771.59   27.04 
   1  -2   4  676.25   26.79 
   1  -2   4  540.26   23.71 
   1  -2   4  751.11   21.00 
  -1  -2  -4  487.16   19.94 
   1  -2   4  855.67   28.51 
  -1  -2  -5  369.11   15.22 
   1  -2   5  446.03   13.58 
  -1  -2  -5  399.25   13.61 
   1  -2   5  479.62   13.92 
   1  -2   5  508.98   19.87 
   1  -2   5  391.59   20.42 
   1  -2   5  405.20   13.40 
   1  -2   5  416.51   19.83 
   1  -2   5  431.07   20.01 
  -1  -2  -5  413.37   20.68 
  -1  -2  -6   45.87    6.98 
   1  -2   6   94.83   10.89 
   1  -2   6   87.09    5.09 
  -1  -2  -6   69.74    5.06 
   1  -2   6   93.39    5.54 
   1  -2   6  128.80   10.53 
   1  -2   6   87.41   10.00 
   1  -2   6   79.39    5.21 
   1  -2   6   94.98    9.98 
  -1  -2  -6   98.43   10.50 
   1  -2   6   99.18   10.14 
  -1  -2  -7   78.47    9.97 
  -1  -2  -7   57.77    5.76 
  -1  -2  -7   48.66    4.70 
   1  -2   7   58.19    4.64 
   1  -2   7   59.30    5.24 
   1  -2   7   62.52    5.18 
   1  -2   7   50.60    9.19 
   1  -2   7   54.82    4.87 
   1  -2   7   60.53    9.54 
   1  -2   7   71.94   10.74 
   1  -2   8   19.63    3.46 
  -1  -2  -8   19.66    3.81 
  -1  -2  -8   22.55    4.42 
   1  -2   8   35.57    4.43 
   1  -2   8   22.23    3.95 
   1  -2   8   29.16    6.97 
   1  -2   8   32.18    4.44 
  -1  -2  -8    9.14    5.61 
   1  -2   8   18.71    7.97 
   1  -2   8   21.82    6.74 
   1  -2   9  100.80    7.23 
   1  -2   9  126.35    7.75 
   1  -2  10   38.80    4.31 
  -1  -2 -10   51.10    5.36 
  -1  -2 -10   40.62    4.02 
  -1  -2 -11   -0.80    2.12 
  -1  -2 -11    2.25    2.26 
  -1  -2 -11    1.94    3.40 
   1  -1 -11   51.31    5.73 
  -1  -1  11   41.83    3.86 
  -1  -1  10  173.33    8.87 
  -1  -1  10  127.85    7.93 
  -1  -1  10  217.18    9.35 
  -1  -1  10  194.62   15.07 
   1  -1 -10  235.59   12.25 
   1  -1 -10  186.10    9.50 
  -1  -1  10  176.94   15.53 
   1  -1  -9   12.02    5.47 
   1  -1  -9   17.21    3.76 
   1  -1  -9   35.64    8.86 
  -1  -1   9   23.20    7.06 
  -1  -1   9   33.63    8.31 
  -1  -1   9   51.23    9.89 
  -1  -1   8    1.35    4.72 
   1  -1  -8    1.08    2.79 
  -1  -1   8    3.29    2.80 
  -1  -1   8    1.69    2.49 
   1  -1  -8    1.84    3.01 
   1  -1  -8    0.49    4.49 
   1  -1  -8    2.58    2.98 
  -1  -1   7   22.19    3.16 
   1  -1  -7   24.84    3.99 
   1  -1  -7   25.31    3.85 
  -1  -1   7   22.15    3.40 
  -1  -1   7   24.88    5.35 
  -1  -1   7   23.56    6.88 
   1  -1  -7   28.85    7.24 
   1  -1  -7    3.80    2.82 
  -1  -1   7   14.20    6.00 
   1  -1  -7   21.65    3.13 
  -1  -1   6   94.15   11.09 
  -1  -1   6   66.90    4.37 
   1  -1  -6   79.48    5.71 
   1  -1  -6   82.86    5.55 
  -1  -1   6  103.50   10.41 
  -1  -1   6   77.70    8.10 
  -1  -1   6   78.10    8.17 
   1  -1  -6  106.83    5.15 
   1  -1  -6   84.91    9.45 
   1  -1  -5  941.97   25.64 
  -1  -1   5  988.63   32.53 
  -1  -1   5  956.65   32.44 
  -1  -1   5  886.47   30.90 
  -1  -1   4  273.12   14.89 
  -1  -1   4  275.26   13.11 
  -1  -1   4  284.71   13.62 
   1  -1  -4  295.93   13.77 
  -1  -1   3    4.45    3.24 
  -1  -1   3    3.72    3.41 
  -1  -1   3    3.75    2.58 
   1  -1  -3    6.91    3.07 
   1  -1  -3    8.57    2.89 
  -1  -1   3    1.91    2.56 
  -1  -1   2  329.36   10.76 
   1  -1  -2  310.64   12.12 
  -1  -1   1   82.61    3.30 
  -1  -1   1  101.73    4.18 
   1  -1   0 1028.90   27.60 
   1  -1   0 1209.24   28.82 
   1  -1   1  947.84   26.66 
   1  -1   2  371.13    8.16 
   1  -1   2  294.57   11.58 
   1  -1   3 1221.81   37.46 
  -1  -1  -3 1175.58   32.40 
   1  -1   3 1026.56   32.23 
   1  -1   3 1394.25   35.62 
   1  -1   3 1404.38   38.44 
  -1  -1  -4  679.96   26.48 
   1  -1   4  723.44   27.77 
   1  -1   4  706.55   27.86 
   1  -1   4  672.96   24.99 
   1  -1   4  628.54   25.73 
   1  -1   4  654.21   22.73 
   1  -1   4  740.89   28.26 
   1  -1   5  284.22   12.53 
  -1  -1  -5  313.58   11.18 
   1  -1   5  343.55   11.26 
   1  -1   5  334.42   19.01 
   1  -1   5  278.54   15.27 
  -1  -1  -5  301.65   10.94 
   1  -1   5  345.07   11.22 
   1  -1   5  353.37   17.63 
  -1  -1  -5  327.32   17.41 
   1  -1   6   44.14    7.90 
  -1  -1  -6   30.51    6.42 
   1  -1   6   33.32    3.29 
  -1  -1  -6   34.39    3.56 
   1  -1   6   31.77    3.50 
   1  -1   6   39.27    7.53 
   1  -1   6   38.31    6.59 
   1  -1   6   35.42    3.68 
   1  -1   6   43.31    7.46 
   1  -1   6   38.40    7.40 
  -1  -1  -7    1.74    3.76 
   1  -1   7    5.16    5.13 
  -1  -1  -7    5.60    4.60 
  -1  -1  -7   -0.28    2.32 
   1  -1   7    0.91    2.21 
   1  -1   7    1.73    2.96 
   1  -1   7    0.09    2.56 
   1  -1   7    7.20    5.54 
   1  -1   7    0.67    2.55 
   1  -1   7    1.60    4.99 
   1  -1   7   -0.96    4.54 
   1  -1   8   18.85    3.30 
  -1  -1  -8   27.78    4.09 
  -1  -1  -8   23.21    4.56 
   1  -1   8   22.92    3.94 
   1  -1   8   26.09    4.32 
   1  -1   8   15.06    5.69 
   1  -1   8   20.96    3.97 
   1  -1   8   21.09    7.02 
  -1  -1  -8   16.31    6.38 
   1  -1   8   19.42    7.32 
   1  -1   9    7.57    3.46 
  -1  -1  -9    2.15    5.41 
   1  -1   9    2.16    5.33 
   1  -1  10   31.18    4.00 
  -1  -1 -10   31.32    4.11 
  -1  -1 -10   25.63    4.26 
  -1  -1 -10   27.58    3.40 
   1  -1  11   91.55    4.79 
  -1  -1 -11   83.69    6.31 
  -1  -1 -11   87.70    5.45 
  -1   0  11   38.78    3.69 
  -1   0  11   38.32    3.86 
  -1   0  10  117.22    7.38 
  -1   0  10  129.63    7.29 
  -1   0  10  140.05    7.73 
  -1   0  10  130.05   12.54 
   1   0 -10  156.42    8.45 
   1   0 -10  157.01   10.26 
  -1   0  10  135.74   13.76 
   1   0  -9   18.29    3.89 
   1   0  -9   18.33    7.30 
   1   0  -9   25.70    6.09 
  -1   0   9   29.60    7.93 
  -1   0   9   21.26    7.26 
  -1   0   9   46.05    9.55 
  -1   0   8    2.25    2.61 
  -1   0   8   -0.70    2.27 
  -1   0   8    7.22    5.93 
  -1   0   8    1.74    3.05 
   1   0  -8   10.50    3.34 
   1   0  -8    3.18    2.98 
   1   0  -8    0.35    2.95 
   1   0  -8    1.16    4.61 
   1   0  -7    4.57    2.92 
   1   0  -7    9.29    3.08 
  -1   0   7    4.49    2.66 
  -1   0   7    5.43    2.28 
  -1   0   7    1.72    3.09 
  -1   0   7    1.57    5.09 
   1   0  -7    1.17    2.01 
  -1   0   7    0.33    4.14 
   1   0  -7    0.36    3.93 
   1   0  -7    0.93    2.29 
   1   0  -6   41.33    7.02 
   1   0  -6   41.25    4.18 
  -1   0   6   34.98    3.19 
   1   0  -6   60.81    4.12 
  -1   0   6   46.42    8.90 
  -1   0   6   43.89    6.57 
  -1   0   6   59.88    8.14 
  -1   0   6   39.71    5.97 
  -1   0   5    4.45    6.85 
  -1   0   5    0.24    5.37 
  -1   0   5    0.55    3.07 
   1   0  -5    2.94    2.05 
  -1   0   5    1.84    3.39 
  -1   0   4 1765.34   71.03 
  -1   0   4 2077.83   72.21 
  -1   0   4 3004.48   73.35 
  -1   0   4 2739.96   72.72 
   1   0  -4 3133.89   66.24 
   1   0  -4 1999.65   70.84 
  -1   0   3  152.11    8.67 
  -1   0   3   92.22    7.25 
  -1   0   3  137.23    6.63 
  -1   0   3  112.36    7.08 
  -1   0   3  116.04    7.33 
   1   0  -3  117.51    7.42 
  -1   0   3  124.79    4.90 
  -1   0   2 9621.77  215.89 
  -1   0   2 9059.11  213.28 
   1   0  -1  372.33   11.34 
   1   0   0 7480.46  170.37 
  -1   0   0 7300.21  170.04 
   1   0   1 3322.21   84.36 
  -1   0  -2  527.14   11.97 
   1   0   2  297.00   11.13 
   1   0   3 1419.85   38.34 
   1   0   3 1337.62   32.91 
   1   0   4    0.20    3.36 
  -1   0  -4   -0.49    2.97 
   1   0   4    1.57    3.53 
   1   0   4    1.36    4.85 
   1   0   4   -1.16    4.37 
   1   0   4    0.16    3.97 
  -1   0  -4    0.84    1.26 
   1   0   4    1.96    1.96 
   1   0   5  560.19   22.43 
   1   0   5  413.94   13.50 
   1   0   5  391.28   19.28 
   1   0   5  330.85   19.77 
   1   0   5  433.08   21.99 
  -1   0  -5  396.59   13.50 
   1   0   5  479.74   13.88 
  -1   0  -5  421.62   12.95 
   1   0   5  493.12   21.04 
   1   0   5  424.47   16.69 
  -1   0  -6    8.30    4.23 
  -1   0  -6    2.58    3.49 
   1   0   6    1.60    4.76 
  -1   0  -6    0.69    2.07 
   1   0   6    1.58    2.09 
   1   0   6    0.06    1.97 
   1   0   6    0.66    4.95 
   1   0   6    3.15    3.94 
   1   0   6   10.99    5.66 
   1   0   6    2.77    2.35 
   1   0   6    4.72    4.38 
   1   0   6   10.03    4.93 
   1   0   7   57.70    9.93 
  -1   0  -7   65.24    9.28 
   1   0   7   50.63    4.17 
  -1   0  -7   38.36    4.31 
   1   0   7   48.95    5.01 
   1   0   7   51.56    4.59 
   1   0   7   57.18   10.25 
   1   0   7   37.88    4.31 
   1   0   7   45.38    8.53 
   1   0   7   38.24    8.41 
  -1   0  -8   44.35    4.82 
  -1   0  -8   31.95    4.97 
   1   0   8   53.75    5.35 
   1   0   8   38.12    8.59 
   1   0   8   21.48    6.91 
   1   0   8   36.92    4.44 
  -1   0  -8   11.54    5.74 
   1   0   8   28.66    8.19 
   1   0   8   36.69    8.55 
  -1   0  -9   75.63    6.01 
   1   0   9   75.81    6.20 
  -1   0  -9   84.04   12.00 
   1   0   9   73.47   10.70 
   1   0  10    1.79    2.97 
  -1   0 -10    0.90    2.94 
  -1   0 -10    1.75    4.28 
  -1   0 -10    2.50    2.64 
  -1   0 -10    1.42    1.87 
   1   0  11   56.85    4.18 
  -1   0 -11   40.53    3.96 
  -1   0 -11   80.00    6.34 
  -1   0 -11   99.79    5.66 
  -1   1  11   34.63    3.76 
   1   1 -11   41.99    5.49 
  -1   1  10  186.30    8.66 
  -1   1  10  191.78   15.19 
   1   1 -10  122.23    9.69 
   1   1 -10  183.42    9.17 
  -1   1  10  126.38    7.90 
   1   1  -9   17.95    3.87 
   1   1  -9   21.67    7.34 
   1   1  -9   29.00    6.29 
  -1   1   9   21.10    7.25 
  -1   1   9   30.76    8.21 
  -1   1   9   28.33    8.57 
  -1   1   8    1.06    2.46 
  -1   1   8   -0.35    4.69 
  -1   1   8    1.39    6.25 
  -1   1   8    3.76    3.03 
   1   1  -8    2.93    2.96 
   1   1  -8    1.95    2.88 
   1   1  -8    3.03    2.89 
   1   1  -8    5.48    4.99 
   1   1  -7   18.58    3.73 
  -1   1   7   16.45    2.69 
   1   1  -7   13.41    3.45 
  -1   1   7   16.06    3.24 
  -1   1   7   20.78    5.49 
  -1   1   7   16.39    4.74 
   1   1  -7   20.71    3.08 
  -1   1   7   19.06    6.36 
   1   1  -7   24.53    6.45 
  -1   1   7   14.43    5.73 
   1   1  -7   14.48    2.76 
   1   1  -7    5.30    2.66 
   1   1  -6  105.66    5.24 
   1   1  -6   86.35    9.86 
   1   1  -6   81.34    5.61 
   1   1  -6   99.83    5.41 
  -1   1   6  108.58   10.26 
  -1   1   6   65.32    9.90 
  -1   1   6   86.29    8.74 
  -1   1   5 1125.74   37.03 
  -1   1   5 1205.51   38.15 
  -1   1   5 1102.98   34.48 
  -1   1   5 1142.73   34.13 
  -1   1   4  276.07   14.25 
  -1   1   4  256.91   11.65 
  -1   1   4  312.28   14.71 
  -1   1   4  254.53   12.65 
  -1   1   4  279.77   12.85 
   1   1  -4  241.60    8.02 
   1   1  -4  180.89    7.14 
   1   1  -4  387.40   15.64 
  -1   1   3    0.20    2.29 
   1   1  -3   -1.13    2.59 
  -1   1   3    1.21    1.27 
  -1   1   3    1.68    1.76 
  -1   1   3    1.71    2.36 
  -1   1   3    0.57    0.95 
  -1   1   3    0.78    1.35 
   1   1  -2  339.30   11.74 
  -1   1   2  330.97   11.26 
  -1   1   2  307.80   10.77 
   1   1  -1   74.80    3.56 
  -1   1   1   79.34    2.90 
  -1   1   0 1106.40   28.51 
   1   1   0 1082.35   28.86 
  -1   1  -1  873.64   27.74 
  -1   1  -1 1034.17   27.34 
  -1   1  -2  294.22    9.48 
   1   1   2  279.21   11.32 
   1   1   2  279.27   11.57 
   1   1   3  992.81   37.13 
  -1   1  -3 1356.98   33.42 
   1   1   3 1192.18   38.82 
   1   1   3 1090.55   37.54 
   1   1   3 1282.94   38.85 
  -1   1  -4  695.46   23.38 
   1   1   4  449.99   21.64 
   1   1   4  880.07   24.78 
   1   1   4  511.53   22.70 
   1   1   4  761.01   24.27 
   1   1   4  685.67   20.16 
  -1   1  -4  418.33   16.00 
   1   1   4  742.95   25.95 
  -1   1  -4  802.07   24.09 
  -1   1  -5  309.39   17.06 
   1   1   5  273.82   16.72 
   1   1   5  419.72   11.97 
   1   1   5  312.60   18.57 
   1   1   5  374.23   19.90 
  -1   1  -5  324.66   11.65 
   1   1   5  357.74   11.65 
  -1   1  -5  341.00   10.97 
   1   1   5  371.13   18.20 
   1   1   5  304.15   14.06 
   1   1   6   43.35    7.63 
  -1   1  -6   45.71    6.81 
  -1   1  -6   32.95    3.59 
   1   1   6   34.22    3.25 
   1   1   6   31.78    3.60 
   1   1   6   45.22    8.53 
   1   1   6   28.79    6.31 
   1   1   6   50.28    8.77 
   1   1   6   27.91    3.53 
  -1   1  -6   39.31    3.17 
   1   1   6   41.65    7.08 
   1   1   6   44.69    7.74 
  -1   1  -7    2.12    4.09 
   1   1   7    1.95    5.26 
  -1   1  -7    4.94    4.59 
  -1   1  -7    0.94    2.37 
   1   1   7    0.27    3.03 
   1   1   7    1.50    2.34 
   1   1   7    0.78    2.04 
   1   1   7   10.72    6.31 
   1   1   7    1.00    2.60 
   1   1   7    0.64    4.79 
   1   1   7   -1.02    5.35 
  -1   1  -8   13.45    3.41 
   1   1   8   25.88    4.12 
   1   1   8   12.11    6.40 
   1   1   8   12.94    5.97 
   1   1   8   10.94    3.45 
  -1   1  -8    4.77    4.71 
   1   1   8    7.11    6.20 
   1   1   8    8.46    6.26 
  -1   1  -9    2.87    2.71 
   1   1   9    6.10    3.62 
  -1   1  -9    0.43    5.14 
   1   1   9    3.84    5.95 
   1   1  10   30.86    4.34 
  -1   1 -10   34.77    4.22 
  -1   1 -10   35.36    4.64 
  -1   1 -10   28.93    3.44 
   1   1  11   83.77    4.82 
  -1   1 -11   38.66    5.21 
  -1   1 -11   70.48    5.00 
  -1   1 -11   40.06    3.97 
   1   2 -11   61.55    5.97 
  -1   2  11   59.92    4.63 
  -1   2  10   84.23    6.11 
  -1   2  10   49.18    4.78 
  -1   2  10   72.06    9.84 
   1   2 -10   59.54    5.52 
   1   2 -10   69.09    5.72 
  -1   2  10   72.04   10.38 
   1   2  -9   16.75    3.84 
   1   2  -9   41.20    9.42 
   1   2  -9   43.33    6.95 
  -1   2   9   18.86    6.63 
  -1   2   9   12.13    6.80 
  -1   2   9   36.60    9.25 
  -1   2   8   27.15    3.85 
  -1   2   8   32.46    7.94 
  -1   2   8   20.36    9.14 
  -1   2   8   27.90    4.07 
   1   2  -8   33.58    4.37 
   1   2  -8   26.77    4.46 
   1   2  -8   10.47    5.34 
   1   2  -8   18.80    3.89 
   1   2  -7   20.33    3.82 
  -1   2   7   23.85    3.34 
  -1   2   7   24.13    5.81 
  -1   2   7   19.06    5.28 
  -1   2   7   28.90    6.91 
   1   2  -7   29.33    3.41 
   1   2  -7   25.97    6.82 
   1   2  -7   14.26    3.29 
   1   2  -7   11.43    2.54 
  -1   2   7   25.61    6.44 
   1   2  -6   30.90    6.40 
   1   2  -6    7.72    2.03 
  -1   2   6   27.12    5.89 
  -1   2   6   19.72    2.46 
   1   2  -6   20.71    2.81 
  -1   2   6   33.82    6.45 
  -1   2   6   22.82    7.01 
  -1   2   6   26.01    5.56 
  -1   2   5   11.11    5.35 
  -1   2   5   12.37    5.29 
  -1   2   5   12.18    4.14 
  -1   2   5   10.55    3.94 
   1   2  -5   12.11    2.26 
  -1   2   5   11.86    4.33 
  -1   2   4 1127.13   33.94 
  -1   2   4 1396.71   38.52 
  -1   2   4 1154.05   35.22 
   1   2  -4 1219.85   36.27 
   1   2  -4 1449.51   29.08 
   1   2  -3 1894.06   54.61 
  -1   2   3 1810.08   52.84 
  -1   2   3 1984.35   53.42 
  -1   2   3 1795.40   53.75 
   1   2  -2  856.09   25.71 
  -1   2   2  873.63   24.66 
  -1   2   2  810.42   24.63 
   1   2  -1  900.13   28.07 
  -1   2   1 1089.43   26.44 
   1   2   0   77.42    3.81 
   1   2   0   68.25    3.57 
   1   2   1 3698.45   97.21 
  -1   2  -1 3803.16   96.34 
   1   2   2    9.61    1.52 
   1   2   2   12.75    2.87 
   1   2   2    6.81    3.91 
  -1   2  -2   15.64    2.22 
   1   2   3  721.49   25.37 
   1   2   3  776.43   26.18 
  -1   2  -4 1141.37   32.29 
  -1   2  -4  840.63   30.58 
   1   2   4 1057.43   33.83 
  -1   2  -4  784.64   29.37 
   1   2   4  854.40   32.37 
   1   2   4 1235.40   33.98 
   1   2   4  818.51   32.19 
   1   2   4  901.13   31.64 
  -1   2  -4 1146.18   33.46 
   1   2   5  487.39   14.12 
  -1   2  -5  421.16   13.94 
   1   2   5  515.16   14.41 
  -1   2  -5  396.32   13.08 
   1   2   5  406.33   19.97 
   1   2   5  380.75   16.73 
  -1   2  -6  117.29   10.70 
   1   2   6   80.59    4.57 
   1   2   6   63.91    4.66 
   1   2   6   83.24   10.65 
   1   2   6   46.27    7.61 
   1   2   6   67.60    9.92 
  -1   2  -6   80.79    5.06 
   1   2   6   87.11    5.29 
   1   2   6   26.23    7.01 
  -1   2  -6   79.62    4.53 
   1   2   6   87.14   10.32 
  -1   2  -6  102.66   10.07 
  -1   2  -7   49.85    4.90 
   1   2   7   55.83    4.67 
   1   2   7   45.17    5.14 
   1   2   7   87.15    5.77 
   1   2   7   59.64   10.30 
  -1   2  -7   90.43   10.28 
  -1   2  -7   88.55   10.56 
  -1   2  -8   23.30    3.78 
   1   2   8   13.47    4.03 
   1   2   8   31.10    7.67 
   1   2   8   12.52    6.95 
   1   2   8   28.51    4.12 
   1   2   8   23.04    8.08 
  -1   2  -8    7.13    4.96 
   1   2   8   29.97    8.15 
   1   2   9   86.93    6.80 
   1   2   9  131.79    8.12 
  -1   2  -9  145.25    9.21 
  -1   2  -9  147.57    8.22 
   1   2   9  141.72   14.02 
   1   2   9  101.89   13.00 
   1   2  10   73.89    5.78 
  -1   2 -10   74.16    6.06 
   1   2  11    3.55    2.27 
  -1   2 -11    6.86    3.71 
  -1   2 -11    2.05    2.23 
  -1   2 -11    1.67    2.13 
   1   3 -11   13.07    2.66 
  -1   3  11    9.67    2.93 
  -1   3  10   65.70    5.87 
  -1   3  10   77.53   10.14 
   1   3 -10   87.19    8.06 
   1   3 -10   54.78    5.54 
   1   3 -10   67.66    5.63 
  -1   3  10   72.13   10.67 
   1   3  -9    2.71    3.10 
   1   3  -9    7.12    5.68 
   1   3  -9    6.59    4.96 
  -1   3   9    6.75    5.66 
  -1   3   9   13.80    6.42 
  -1   3   9    5.84    6.51 
   1   3  -8  247.03   11.10 
   1   3  -8  257.37   11.85 
   1   3  -8  308.76   14.93 
   1   3  -8  261.39   11.74 
  -1   3   8  228.45   10.04 
  -1   3   8  308.15   22.92 
  -1   3   8  327.39   20.81 
  -1   3   8  172.25    9.72 
  -1   3   8  194.47   18.03 
  -1   3   8  214.69   15.85 
  -1   3   8  192.29   14.86 
   1   3  -7   17.97    3.54 
  -1   3   7   19.35    3.11 
  -1   3   7   19.68    5.42 
   1   3  -7   17.60    3.02 
  -1   3   7   21.09    6.43 
  -1   3   7   12.87    6.14 
   1   3  -7   22.37    6.08 
   1   3  -7   25.49    3.83 
   1   3  -7   14.35    2.71 
  -1   3   6   63.21    9.34 
  -1   3   6   56.21    7.33 
   1   3  -6   67.27    4.36 
  -1   3   6   69.94    8.58 
   1   3  -6   48.73    7.87 
   1   3  -5  203.58    7.62 
  -1   3   5  197.23   14.14 
  -1   3   5  178.28   11.69 
  -1   3   5  196.18   12.52 
   1   3  -4 2018.86   58.17 
  -1   3   4 1855.71   58.06 
  -1   3   4 2055.01   56.63 
  -1   3   4 2032.14   57.82 
   1   3  -3  410.75   16.09 
  -1   3   3  426.14   15.39 
  -1   3   3  373.30   15.30 
  -1   3   3  386.60   15.01 
  -1   3   2 4139.41  104.42 
  -1   3   1 1796.03   44.12 
   1   3  -1 1684.82   42.55 
   1   3  -1 1806.95   44.41 
  -1   3   0  803.89   20.22 
   1   3   0  822.89   20.64 
   1   3   1  710.30   17.51 
  -1   3  -1  739.64   17.11 
   1   3   2  614.95   18.18 
   1   3   2  519.58   18.79 
   1   3   3    1.86    3.53 
   1   3   3   -0.35    2.39 
   1   3   3    1.19    2.58 
   1   3   3   -0.84    3.91 
  -1   3  -3    0.69    0.50 
   1   3   3   -0.43    2.79 
  -1   3  -4 1199.03   35.02 
   1   3   4 1273.21   39.05 
   1   3   4 1193.14   36.78 
   1   3   4 1181.97   38.56 
   1   3   5  290.42    9.79 
   1   3   5  254.37   16.43 
   1   3   5  285.19   15.83 
  -1   3  -5  240.62    9.70 
   1   3   5  280.99    9.87 
  -1   3  -5  301.87    9.40 
   1   3   5  293.15   15.77 
   1   3   5  267.80   13.06 
   1   3   6   26.81    6.90 
   1   3   6   37.51    3.71 
   1   3   6   35.30    8.28 
   1   3   6   26.13    7.71 
   1   3   6   44.63    7.34 
  -1   3  -6   33.70    3.54 
   1   3   6   21.10    3.26 
  -1   3  -6   24.50    2.76 
   1   3   6   43.37    7.23 
   1   3   6   24.50    6.87 
  -1   3  -6   27.06    5.91 
  -1   3  -7   23.23    3.67 
   1   3   7   25.06    3.50 
   1   3   7   27.51    4.31 
   1   3   7   24.86    7.72 
   1   3   7   24.25    3.81 
   1   3   7   37.62    8.61 
  -1   3  -7   25.72    6.61 
   1   3   7   30.64    8.05 
  -1   3  -8  417.17   15.29 
   1   3   8  332.46   14.42 
   1   3   8  519.95   28.41 
   1   3   8  454.92   25.19 
   1   3   8  348.76   14.22 
   1   3   8  552.80   29.83 
   1   3   8  261.01   21.52 
   1   3   9   75.14    6.21 
  -1   3  -9   97.16    7.36 
  -1   3  -9   72.73    6.08 
   1   3   9   57.07    9.70 
   1   3   9   78.25   11.83 
   1   3   9   76.77    6.34 
   1   3  10    2.15    3.10 
  -1   3 -10    1.44    3.03 
   1   3  11    4.58    2.41 
  -1   3 -11    5.63    3.63 
  -1   3 -11    9.28    2.50 
  -1   4  11   54.83    4.35 
   1   4 -11   32.13    3.52 
  -1   4  10  150.31    7.67 
  -1   4  10  112.04   12.63 
   1   4 -10  156.99    8.24 
   1   4 -10  135.42    8.09 
  -1   4  10  123.48    7.73 
   1   4  -9   20.04    3.87 
   1   4  -9   21.40    4.15 
   1   4  -9   21.94    5.85 
  -1   4   9   25.18    3.70 
  -1   4   9   18.95    7.07 
  -1   4   9   16.78    6.55 
  -1   4   9   18.54    7.69 
   1   4  -8  170.02   11.22 
   1   4  -8  117.49    8.27 
   1   4  -8  145.89    8.69 
  -1   4   8  119.68    7.08 
  -1   4   8  166.65   17.68 
  -1   4   8  199.37   16.88 
  -1   4   8  144.98    7.81 
  -1   4   8  202.08   17.67 
  -1   4   8  160.05   13.37 
  -1   4   8  138.57   12.21 
  -1   4   7   49.34    4.14 
  -1   4   7   48.89    8.52 
  -1   4   7   28.70    6.30 
   1   4  -7   51.32    4.26 
  -1   4   7   49.22    8.08 
   1   4  -7   46.62    8.40 
   1   4  -7   46.80    4.56 
  -1   4   6   24.59    6.97 
  -1   4   6   21.36    6.72 
  -1   4   6   21.79    5.22 
  -1   4   6   24.90    5.75 
   1   4  -6   25.10    2.96 
   1   4  -6   22.94    2.62 
  -1   4   6   20.43    5.42 
   1   4  -6   11.49    4.83 
   1   4  -5   69.61    4.36 
  -1   4   5  104.51   10.04 
  -1   4   5   87.86    8.06 
  -1   4   5   98.54    9.13 
  -1   4   4   88.67    7.80 
  -1   4   4   72.53    6.60 
  -1   4   4   80.52    7.18 
  -1   4   4   66.60    6.16 
   1   4  -4   63.05    6.49 
  -1   4   3  843.05   25.01 
  -1   4   3  836.03   25.17 
  -1   4   3  903.26   25.43 
  -1   4   3  808.07   22.82 
   1   4  -3  923.15   26.27 
  -1   4   2  125.68    6.08 
   1   4  -2  124.24    6.61 
  -1   4   1   41.79    2.97 
   1   4   0  358.84   10.81 
   1   4   1 1295.23   37.80 
  -1   4  -1 1515.29   38.24 
   1   4   2  260.03   10.83 
  -1   4  -2  149.40    7.72 
  -1   4  -3  886.55   32.10 
   1   4   3 1052.73   30.45 
   1   4   3  968.70   31.25 
   1   4   3  855.41   30.37 
   1   4   3  940.37   31.58 
  -1   4  -3 1076.75   31.23 
   1   4   4    5.87    3.72 
  -1   4  -4   11.55    3.29 
   1   4   4    4.83    5.15 
  -1   4  -4    5.37    3.38 
   1   4   4    6.59    4.50 
   1   4   4    6.18    3.72 
   1   4   4    2.71    3.58 
   1   4   4    7.08    4.08 
   1   4   4    7.35    3.95 
  -1   4  -4   10.14    3.76 
   1   4   5   83.62    4.54 
   1   4   5   83.78    9.62 
   1   4   5   84.94    9.46 
   1   4   5   95.54    9.49 
   1   4   5   82.31    4.79 
  -1   4  -5   86.81    4.94 
  -1   4  -5   94.04    4.43 
  -1   4  -5   96.24    8.93 
   1   4   5   81.33    9.61 
  -1   4  -6  363.23   19.56 
   1   4   6  317.69   19.89 
   1   4   6  349.77   12.05 
   1   4   6  368.24   20.00 
   1   4   6  427.62   24.34 
   1   4   6  451.53   13.12 
  -1   4  -6  330.47   12.10 
  -1   4  -6  289.60   11.05 
   1   4   6  258.66   17.58 
   1   4   6  324.18   20.54 
   1   4   7   31.72    8.08 
   1   4   7   22.72    3.31 
   1   4   7   25.54    4.38 
   1   4   7   38.25    8.94 
   1   4   7   11.54    6.09 
   1   4   7   16.90    7.83 
   1   4   7   29.05    3.93 
  -1   4  -7   31.73    3.20 
  -1   4  -7   29.35    6.93 
   1   4   7   31.72    7.77 
  -1   4  -8  216.12   17.64 
  -1   4  -8  159.89    9.04 
   1   4   8  147.37    9.04 
   1   4   8  174.44   17.97 
   1   4   8  185.29   17.51 
   1   4   8  189.89   16.67 
   1   4   8  208.16    9.74 
   1   4   8  205.43   18.07 
   1   4   9  122.56    8.21 
   1   4   9  145.74   14.89 
   1   4   9  132.10    7.87 
  -1   4  -9  151.33    8.48 
  -1   4  -9  157.19    9.45 
   1   4   9  142.64   15.26 
  -1   4 -10   61.41    5.69 
  -1   4 -10   70.05    5.36 
   1   4  10   67.94    9.22 
   1   4  10   60.68    5.52 
  -1   4 -11    3.13    3.31 
  -1   4 -11   10.94    2.64 
   1   4  11    9.15    2.55 
  -1   5  11   36.27    3.11 
  -1   5  11   30.45    3.71 
  -1   5  10   53.46    5.40 
  -1   5  10   67.96    5.27 
   1   5  -9   20.22    3.98 
   1   5  -9   20.95    5.83 
   1   5  -9   21.37    4.08 
  -1   5   9   15.28    4.09 
  -1   5   9    3.05    6.07 
  -1   5   9   17.76    8.59 
  -1   5   9   15.81    3.43 
  -1   5   9   28.83    8.34 
   1   5  -9   30.07    4.36 
   1   5  -8   57.01   10.27 
   1   5  -8   62.24    7.51 
   1   5  -8   51.51    5.51 
  -1   5   8   57.67    4.67 
  -1   5   8   29.89    8.26 
  -1   5   8   49.20   11.24 
  -1   5   8   57.48    5.03 
  -1   5   8   59.03   10.95 
  -1   5   8   45.97    8.20 
  -1   5   8   46.13    7.54 
   1   5  -7  124.44    9.05 
  -1   5   7   98.72    6.03 
  -1   5   7  118.04   11.54 
  -1   5   7  162.55   14.42 
  -1   5   7  135.31   15.32 
  -1   5   7  163.67   16.31 
   1   5  -7  115.65    6.42 
  -1   5   7  127.49   12.34 
   1   5  -7  110.95    6.84 
  -1   5   6  121.82    5.84 
  -1   5   6  111.08   10.45 
  -1   5   6  156.36   13.68 
  -1   5   6  159.05   13.79 
  -1   5   6  102.73    9.90 
  -1   5   6  118.53   10.74 
   1   5  -6  107.94    5.67 
  -1   5   6   92.89    9.94 
  -1   5   5  829.22   32.26 
  -1   5   5  925.82   33.83 
   1   5  -4  371.80   17.30 
  -1   5   4  325.71   16.15 
  -1   5   4  346.84   16.79 
  -1   5   4  336.98   13.72 
   1   5  -3  248.83   11.62 
  -1   5   3  255.26   11.52 
  -1   5   3  261.17   11.43 
   1   5  -2 1447.31   40.65 
  -1   5   2 1491.78   40.19 
  -1   5   1 1912.98   48.45 
   1   5  -1 1888.01   48.71 
  -1   5   0 1542.03   36.27 
  -1   5   0 1625.24   36.41 
  -1   5   0 1444.29   36.25 
  -1   5   0 1133.19   33.49 
   1   5   0 1263.25   34.00 
   1   5   1 1492.80   41.99 
  -1   5  -1 1606.97   41.57 
   1   5   2   85.35    6.09 
  -1   5  -2   89.02    6.09 
   1   5   2   82.56    6.23 
   1   5   3   27.72    4.62 
   1   5   3   41.58    4.46 
   1   5   3   20.05    4.77 
  -1   5  -3   20.82    6.97 
   1   5   3   18.74    5.06 
   1   5   3   33.55    4.93 
  -1   5  -4  605.06   20.77 
  -1   5  -4  454.82   19.33 
   1   5   4  343.93   18.85 
   1   5   4  940.92   25.64 
   1   5   4  517.63   22.14 
   1   5   4  696.98   22.75 
   1   5   4  589.54   23.02 
  -1   5  -4  279.39   17.44 
  -1   5  -5  399.78   17.44 
   1   5   5  287.73   17.16 
   1   5   5  288.62    9.72 
   1   5   5  251.79   16.01 
   1   5   5  308.38   17.23 
   1   5   5  317.73   17.98 
   1   5   5  229.65    9.45 
  -1   5  -5  329.02   10.50 
   1   5   5  304.86   16.19 
  -1   5  -5  234.80    9.09 
   1   5   5  281.50   17.61 
  -1   5  -5  343.40   17.35 
  -1   5  -6  328.14   18.66 
   1   5   6  297.98   20.15 
   1   5   6  338.93   11.32 
   1   5   6  317.90   12.05 
   1   5   6  353.67   21.59 
   1   5   6  342.84   11.64 
  -1   5  -6  295.68   11.23 
  -1   5  -6  290.42   10.48 
   1   5   6  247.91   18.67 
  -1   5  -6  315.45   18.48 
   1   5   7  249.42   19.57 
   1   5   7  343.95   12.93 
   1   5   7  285.50   21.60 
   1   5   7  334.93   22.97 
   1   5   7  285.21   11.41 
  -1   5  -7  287.55   11.26 
  -1   5  -7  230.64   10.02 
  -1   5  -7  308.67   19.70 
  -1   5  -8   42.43    8.58 
  -1   5  -8   31.13    4.37 
   1   5   8   46.27    5.54 
   1   5   8   34.72    9.93 
   1   5   8   45.02    9.99 
   1   5   8   37.43    8.59 
   1   5   8   47.97    4.79 
   1   5   8   52.54   10.03 
   1   5   8   46.80   10.13 
   1   5   9   31.39    4.76 
  -1   5  -9   42.01    4.76 
   1   5   9   30.16    8.28 
  -1   5  -9   49.84    4.94 
   1   5   9   31.74    8.76 
   1   5   9   25.64    7.78 
  -1   5 -10  160.78    8.83 
  -1   5 -10  157.39    8.09 
   1   5  10  154.48    8.40 
  -1   5 -11   66.29    4.78 
  -1   5 -11   79.91    6.02 
   1   5  11   77.50    4.89 
  -1   6  11   91.86    4.76 
  -1   6  11   72.20    5.13 
  -1   6  10   61.00    5.60 
  -1   6  10   52.98    8.96 
  -1   6  10   74.43    5.27 
   1   6 -10   73.49    5.84 
   1   6 -10   66.53    5.36 
  -1   6  10   52.86   10.01 
   1   6  -9    5.02    4.85 
   1   6  -9    2.22    2.99 
   1   6  -9    8.54    3.40 
  -1   6   9    4.64    3.50 
  -1   6   9    7.35    3.02 
   1   6  -9    3.99    2.98 
  -1   6   9    1.91    5.16 
  -1   6   9    3.33    7.37 
  -1   6   9    3.40    6.71 
  -1   6   8    7.25    4.43 
   1   6  -8    6.99    5.44 
   1   6  -8    5.03    2.85 
   1   6  -8    7.83    4.79 
   1   6  -8    6.26    3.28 
  -1   6   8    4.98    5.82 
  -1   6   8    5.66    7.49 
  -1   6   8    2.43    2.84 
  -1   6   8    2.40    5.22 
  -1   6   8    2.15    7.07 
   1   6  -7  146.25    8.13 
  -1   6   7  162.34    7.53 
   1   6  -7  160.68   10.61 
  -1   6   7  181.03   15.12 
  -1   6   7  130.51   14.85 
  -1   6   7  147.45   16.04 
   1   6  -7  193.80    8.35 
  -1   6   7  158.72   13.58 
  -1   6   6   98.83    4.94 
  -1   6   6   20.66    6.61 
   1   6  -6  107.42   10.60 
   1   6  -6  146.84    6.07 
  -1   6   6  135.05   11.40 
  -1   6   6  140.72   12.75 
  -1   6   6  133.49   11.55 
  -1   6   6   99.95   10.49 
   1   6  -5  589.90   17.36 
  -1   6   5  627.65   24.79 
  -1   6   5  629.25   24.98 
  -1   6   5  565.62   24.75 
   1   6  -4  222.74   13.06 
  -1   6   4  253.52   13.38 
  -1   6   4  231.74   12.72 
  -1   6   4  228.51   10.71 
  -1   6   4  271.87   13.77 
  -1   6   3  294.27   11.97 
  -1   6   3  290.78   12.97 
  -1   6   3  298.24   12.69 
   1   6  -2  446.94   13.99 
  -1   6   2  367.19   13.52 
   1   6  -1  117.47    5.66 
  -1   6   1  118.64    5.66 
  -1   6   1  113.40    5.96 
   1   6  -1  105.25    3.76 
   1   6   0  903.73   24.73 
  -1   6   0  958.70   24.05 
   1   6   0  825.90   23.88 
  -1   6   0  875.21   26.08 
   1   6   1  423.41   14.71 
  -1   6  -2 1238.40   35.43 
   1   6   2 1194.32   35.82 
   1   6   3  824.82   27.80 
  -1   6  -3  781.55   29.36 
   1   6   3  740.27   27.42 
  -1   6  -4  157.15   10.01 
   1   6   4  142.36   11.85 
  -1   6  -4  224.39    8.76 
   1   6   4  215.70   11.96 
   1   6   4  142.90   10.87 
   1   6   4  165.17   11.67 
  -1   6  -4  183.77   10.53 
  -1   6  -4  159.87   10.76 
   1   6   4  175.57   12.02 
   1   6   5  104.20   10.99 
   1   6   5  118.18   11.16 
   1   6   5   90.14    9.88 
   1   6   5  138.00   11.32 
  -1   6  -5  111.73    5.70 
   1   6   5   88.30    5.04 
   1   6   5  105.37   10.70 
  -1   6  -5  106.22    9.23 
  -1   6  -6   29.44    5.96 
   1   6   6   25.47    7.07 
   1   6   6   34.18    8.00 
   1   6   6   20.40    3.70 
   1   6   6   20.66    6.57 
   1   6   6   22.54    7.06 
   1   6   6   18.80    7.23 
   1   6   6   15.18    3.11 
  -1   6  -6   24.95    3.37 
  -1   6  -6   24.23    2.70 
  -1   6  -6   30.70    6.39 
   1   6   7  144.40    8.20 
   1   6   7  116.46   12.70 
   1   6   7   96.88   13.26 
   1   6   7  120.82   14.80 
   1   6   7  163.43    7.77 
  -1   6  -7  108.13    6.52 
  -1   6  -7  123.58    6.26 
  -1   6  -7  147.67   13.58 
   1   6   8  124.21    7.86 
   1   6   8   85.84   13.04 
   1   6   8   90.28   11.76 
   1   6   8  120.91   15.11 
   1   6   8   88.79    6.23 
   1   6   8   27.74    9.03 
  -1   6  -8   72.53   10.62 
  -1   6  -8   69.25    6.01 
   1   6   9   52.00    5.55 
  -1   6  -9   31.38    4.37 
   1   6   9   51.85   10.47 
   1   6   9   32.63    8.58 
   1   6   9   25.31    8.38 
  -1   6  -9   70.74    5.75 
  -1   6 -10   19.94    3.82 
  -1   6 -10   17.21    3.16 
   1   6  10   14.40    2.71 
   1   6  10   19.29    6.21 
   1   6  10   11.55    3.48 
  -1   6 -11   50.02    4.03 
  -1   6 -11   59.53    3.97 
   1   7 -11   14.01    3.61 
  -1   7  11   20.91    3.13 
  -1   7  10    8.21    3.38 
  -1   7  10    9.85    2.84 
   1   7 -10   14.43    3.30 
   1   7 -10   12.09    2.99 
  -1   7  10    3.85    5.50 
  -1   7  10    5.35    5.24 
  -1   7   9  283.11   11.95 
  -1   7   9  379.32   25.46 
  -1   7   9  129.66   14.77 
  -1   7   9  209.55   10.17 
   1   7  -9  276.67   14.05 
   1   7  -9  263.66   11.82 
   1   7  -9  263.17   11.86 
  -1   7   9  269.46   21.33 
  -1   7   8   12.21    4.92 
   1   7  -8   11.43    5.06 
  -1   7   8    7.41    6.16 
  -1   7   8   18.56    8.82 
   1   7  -8    8.79    5.84 
   1   7  -8   14.79    3.50 
  -1   7   8    9.74    3.05 
  -1   7   8    3.03    5.09 
  -1   7   8   13.83    7.50 
  -1   7   7  280.33   20.99 
  -1   7   7  269.72   21.15 
   1   7  -7  229.49   10.61 
  -1   7   7  263.28   10.53 
  -1   7   7  285.95   18.48 
   1   7  -7  269.06   10.55 
   1   7  -7  269.52   13.47 
   1   7  -6  182.70   14.09 
  -1   7   6  188.72   13.26 
  -1   7   6  210.59   15.92 
  -1   7   6  184.91   14.15 
   1   7  -5  408.34   13.53 
  -1   7   5  447.09   20.73 
   1   7  -5  446.19   21.13 
  -1   7   4  597.25   20.28 
  -1   7   4  634.00   23.30 
  -1   7   4  597.57   23.15 
  -1   7   3 1128.87   35.31 
  -1   7   3 1051.23   32.11 
  -1   7   3  984.77   35.18 
  -1   7   3 1343.62   35.45 
  -1   7   3 1482.75   36.25 
   1   7  -3 1244.77   36.06 
  -1   7   2   45.18    4.24 
  -1   7   2   36.43    3.76 
  -1   7   2   44.38    3.51 
  -1   7   2   41.42    4.19 
  -1   7   2   33.59    3.07 
   1   7  -2   40.36    3.89 
  -1   7   1 2336.16   62.05 
   1   7  -1 2377.05   59.13 
  -1   7   1 2610.81   62.72 
  -1   7   1 2291.17   61.50 
  -1   7   1 2168.40   62.19 
  -1   7   1 2221.00   61.86 
  -1   7   1 2394.09   61.66 
   1   7  -1 2417.70   61.02 
  -1   7   0 1977.66   55.65 
   1   7   0 2021.70   53.90 
   1   7   0 1934.45   56.83 
  -1   7   0 2026.57   55.32 
   1   7   1 1375.04   40.14 
   1   7   1 1396.97   41.33 
   1   7   2  364.10   14.56 
   1   7   2  368.97   14.97 
  -1   7  -2  393.37   14.27 
   1   7   2  375.12   15.43 
   1   7   3   70.50    7.90 
  -1   7  -3   73.58    5.57 
   1   7   3   70.23    6.68 
   1   7   3   50.54    6.48 
  -1   7  -3   67.18    8.97 
  -1   7  -3   71.42    6.38 
   1   7   3   80.71    7.26 
  -1   7  -4  135.48    7.23 
  -1   7  -4  125.99    6.87 
   1   7   4  107.52    5.89 
   1   7   4  103.73    9.22 
  -1   7  -4  106.19    7.99 
  -1   7  -4  106.30    8.42 
  -1   7  -4  119.61   11.46 
   1   7   4  111.71   10.64 
   1   7   5   62.65    4.52 
  -1   7  -5   78.58    4.95 
   1   7   5  119.79   11.10 
   1   7   5   99.17   10.12 
   1   7   5  111.19   10.08 
   1   7   5  123.90    6.20 
  -1   7  -5  107.94    9.83 
   1   7   5  106.78   10.73 
   1   7   6  227.95   17.48 
   1   7   6  233.25   10.15 
   1   7   6  240.48   17.93 
   1   7   6  192.91   15.96 
  -1   7  -6  193.02    8.91 
   1   7   6  238.87    9.49 
  -1   7  -6  214.25    8.44 
   1   7   7   21.01    4.33 
   1   7   7    9.66    7.18 
   1   7   7   22.14    7.06 
  -1   7  -7   17.29    3.32 
   1   7   7   20.44    3.48 
  -1   7  -7   17.88    2.76 
  -1   7  -7   14.40    5.40 
   1   7   7   12.98    6.76 
   1   7   8  547.49   19.23 
   1   7   8  490.57   30.40 
   1   7   8  448.12   29.25 
   1   7   8  531.69   18.37 
   1   7   8  564.79   31.32 
   1   7   8  490.79   29.46 
  -1   7  -8  511.76   28.39 
  -1   7  -9   69.81    5.94 
   1   7   9  127.80    8.01 
  -1   7  -9   86.20    6.60 
  -1   7  -9  132.28    9.55 
   1   7   9  121.07   14.08 
   1   7   9  114.92    6.86 
   1   7   9  129.99   14.70 
   1   7   9   87.52   12.13 
  -1   7 -10   25.19    3.54 
  -1   7 -10   36.12    4.46 
  -1   7 -10   41.20    5.57 
  -1   7 -10   46.61    4.34 
   1   7  10   51.38    4.14 
   1   7  10   34.41    7.37 
   1   7  10   43.31    4.75 
  -1   7 -11   18.95    3.57 
  -1   7 -11   17.93    2.74 
  -1   8  11   19.89    2.95 
  -1   8  10    6.53    3.25 
   1   8 -10    5.54    2.59 
   1   8 -10    3.57    3.92 
   1   8 -10    5.21    2.70 
  -1   8  10    9.08    5.81 
  -1   8  10    6.55    6.13 
  -1   8   9  163.97    7.74 
  -1   8   9  153.62   16.83 
  -1   8   9  140.18   14.58 
  -1   8   9   86.22    6.96 
   1   8  -9  114.73    7.60 
   1   8  -9  131.48    9.61 
   1   8  -9   90.47    7.20 
  -1   8   8   13.77    5.20 
   1   8  -8    6.33    4.98 
  -1   8   8    7.86    6.30 
  -1   8   8   19.63    9.30 
   1   8  -8   30.59    4.08 
  -1   8   8   21.09    3.58 
   1   8  -8   26.85    3.68 
  -1   8   8   13.11    5.67 
  -1   8   8   20.05    7.95 
   1   8  -7  333.75   22.02 
   1   8  -7  391.25   13.94 
  -1   8   7  255.99   21.15 
  -1   8   7  437.82   27.12 
   1   8  -7  318.00   15.64 
  -1   8   7  387.90   13.05 
  -1   8   7  335.16   20.60 
   1   8  -7  366.32   12.97 
  -1   8   7  360.48   20.91 
  -1   8   6  291.14   17.11 
  -1   8   6  258.97   17.62 
  -1   8   6  318.99   19.86 
   1   8  -5  338.31   11.71 
  -1   8   5  380.33   18.27 
   1   8  -5  350.81   18.75 
   1   8  -4  276.25    9.87 
  -1   8   4  221.24   12.81 
   1   8  -4  232.47   12.85 
   1   8  -4  199.50    7.25 
  -1   8   4  249.61   12.52 
  -1   8   4  202.43   10.53 
  -1   8   4  253.35   13.29 
  -1   8   3 1075.97   32.66 
  -1   8   3 1030.29   28.42 
  -1   8   3 1169.35   31.69 
  -1   8   3 1077.39   31.94 
  -1   8   3  885.17   27.37 
  -1   8   3  895.89   28.22 
  -1   8   2   13.56    2.14 
   1   8  -2   17.89    2.95 
  -1   8   2   18.84    2.53 
  -1   8   2   13.80    2.83 
  -1   8   2   14.16    3.01 
  -1   8   2   20.83    3.39 
   1   8  -2   24.35    5.54 
  -1   8   2   17.64    3.21 
  -1   8   2   15.38    2.48 
  -1   8   1  695.21   20.86 
   1   8  -1  651.07   17.91 
  -1   8   1  539.12   19.34 
  -1   8   1  739.74   21.48 
  -1   8   1  660.35   20.53 
  -1   8   1  575.87   19.72 
   1   8  -1  671.11   18.96 
  -1   8   0  250.88   11.14 
   1   8   0  261.91    9.70 
   1   8   0  267.28   12.55 
  -1   8   0  286.72   11.12 
  -1   8   0  265.53   10.72 
   1   8   1 1470.43   47.60 
   1   8   1 2633.01   52.50 
  -1   8  -1 2233.45   53.05 
   1   8   1 1753.41   52.31 
  -1   8  -1 2151.66   53.34 
  -1   8  -1 1857.15   49.84 
   1   8   2  327.34   13.88 
  -1   8  -2  292.25   10.83 
   1   8   2  314.02   14.64 
   1   8   2  256.46   14.32 
   1   8   2  366.63   15.20 
   1   8   3 1385.07   42.89 
  -1   8  -3 1235.08   34.80 
  -1   8  -3 1268.45   37.91 
   1   8   3 1437.35   41.97 
  -1   8  -3 1448.05   37.06 
   1   8   3 1427.78   42.44 
  -1   8  -4  187.74   10.49 
  -1   8  -4  146.79    8.68 
   1   8   4  134.16    6.78 
  -1   8  -4  179.18    8.40 
   1   8   4  150.30   11.22 
   1   8   4  181.91   11.23 
  -1   8  -4  143.45   13.12 
   1   8   4  143.04   11.92 
   1   8   5  670.78   19.34 
  -1   8  -5  860.03   21.20 
   1   8   5  697.75   28.99 
   1   8   5  659.59   27.62 
   1   8   5  567.44   25.54 
   1   8   5  402.40   16.98 
  -1   8  -5  648.53   18.64 
  -1   8  -5  625.56   26.47 
   1   8   5  622.52   28.10 
  -1   8  -5  736.08   26.51 
   1   8   6  659.50   30.79 
   1   8   6  776.58   20.30 
   1   8   6  578.45   28.38 
   1   8   6  431.51   26.09 
   1   8   6  414.80   16.81 
  -1   8  -6  528.97   17.89 
  -1   8  -6  601.14   17.23 
  -1   8  -6  701.16   28.27 
   1   8   7   57.82    5.74 
   1   8   7   30.07    7.99 
   1   8   7   33.84    8.81 
  -1   8  -7   44.27    4.33 
   1   8   7   53.16    4.65 
  -1   8  -7   41.67    3.76 
   1   8   7   47.02    9.37 
   1   8   8    8.49    7.93 
   1   8   8   13.82    7.71 
   1   8   8   11.44    7.29 
   1   8   8   23.12    7.73 
   1   8   8   15.86    6.86 
  -1   8  -8   12.82    5.64 
   1   8   8   21.18    4.48 
  -1   8  -9   38.07    4.38 
   1   8   9   27.54    4.66 
  -1   8  -9   33.16    6.00 
  -1   8  -9   41.69    4.58 
   1   8   9   41.95    9.60 
   1   8   9   40.66    4.54 
   1   8   9   25.65    8.33 
  -1   8 -10   42.68    4.12 
  -1   8 -10   43.93    5.46 
  -1   8 -10   55.93    5.01 
  -1   8 -10   40.14    4.18 
   1   8  10   44.85    3.95 
   1   8  10   31.83    4.37 
   1   8  10   37.39    7.87 
  -1   9  10   18.81    3.90 
   1   9 -10   33.57    3.64 
   1   9 -10   36.73    4.06 
  -1   9  10   22.01    7.04 
  -1   9  10   22.23    7.13 
   1   9  -9   43.18    4.86 
   1   9  -9   49.52    6.50 
   1   9  -9   54.97    5.39 
  -1   9   9   43.91    5.36 
  -1   9   9   38.99    8.79 
  -1   9   9   39.50   10.06 
  -1   9   9   40.63    4.36 
   1   9  -9   48.13    4.44 
  -1   9   8   62.82    9.28 
   1   9  -8   96.51    8.29 
  -1   9   8   74.40    6.37 
  -1   9   8   41.14   10.82 
  -1   9   8   34.27    8.94 
  -1   9   8  101.16    6.07 
   1   9  -8   61.97    5.11 
  -1   9   8   56.89   11.67 
   1   9  -7   50.46    6.35 
  -1   9   7   40.04    9.13 
  -1   9   7   44.21   10.11 
  -1   9   7   52.19   10.07 
  -1   9   7   51.18    8.36 
  -1   9   7   47.38    4.39 
  -1   9   7   45.25    7.97 
   1   9  -7   48.04    4.37 
   1   9  -7   40.57    8.23 
   1   9  -7   55.98    4.88 
  -1   9   6   18.77    5.45 
  -1   9   6   25.43    6.70 
  -1   9   6   25.58    5.68 
  -1   9   6   27.00    7.84 
  -1   9   6   14.02    2.71 
   1   9  -5   65.63    4.10 
  -1   9   5   80.54    7.99 
  -1   9   5   90.53    9.42 
  -1   9   5   61.59    7.65 
   1   9  -4  386.60   15.01 
  -1   9   4  541.07   21.85 
  -1   9   4  582.99   22.92 
  -1   9   4  579.69   21.92 
  -1   9   4  704.76   21.83 
   1   9  -4  448.34   13.65 
  -1   9   3  796.64   23.69 
   1   9  -3  876.09   26.88 
  -1   9   3  722.64   26.84 
  -1   9   3  896.19   28.23 
  -1   9   3  716.78   25.96 
  -1   9   3  654.64   24.98 
  -1   9   2  231.79    9.67 
  -1   9   2  203.15   10.50 
  -1   9   2  197.03   10.72 
  -1   9   2  209.29   10.21 
  -1   9   2  214.58    9.26 
   1   9  -2  215.70    9.52 
  -1   9   1 1621.25   50.19 
   1   9  -1 2088.12   48.86 
  -1   9   1 1575.38   50.73 
  -1   9   1 2087.54   53.12 
   1   9  -1 1829.49   48.60 
  -1   9   1 1550.13   51.04 
  -1   9   1 2340.62   53.59 
  -1   9   1 2097.58   51.89 
  -1   9   0 1838.29   54.20 
   1   9   0 2182.40   57.86 
  -1   9   0 2166.90   55.78 
   1   9   0 1947.90   52.93 
  -1   9   0 2005.09   54.51 
   1   9   1  852.34   29.26 
   1   9   1  887.58   27.25 
   1   9   1  868.61   24.25 
   1   9   1  894.00   30.36 
  -1   9  -1  942.41   27.21 
   1   9   2  404.61   16.79 
  -1   9  -2  500.68   20.42 
   1   9   2  494.14   19.72 
  -1   9  -2  455.82   14.22 
  -1   9  -2  417.37   14.20 
  -1   9  -3  414.14   12.94 
  -1   9  -3  334.09   14.51 
  -1   9  -3  463.25   22.02 
   1   9   3  434.83   19.66 
   1   9   3  414.30   19.70 
   1   9   3  391.58   17.95 
   1   9   3  411.12   18.07 
  -1   9  -3  349.28   19.24 
  -1   9  -3  386.28   17.05 
  -1   9  -4   81.16    7.45 
  -1   9  -4  162.52    8.05 
  -1   9  -4  190.42    8.19 
   1   9   4  116.53    6.04 
   1   9   4  124.28   10.48 
   1   9   4  109.92    9.82 
  -1   9  -4  111.23    6.11 
  -1   9  -4   96.93   11.05 
   1   9   4  143.87   11.78 
  -1   9  -5  110.47    9.53 
  -1   9  -5   95.00    7.12 
   1   9   5  100.08    6.36 
  -1   9  -5  148.05    7.94 
   1   9   5  134.89   11.11 
   1   9   5  148.08   12.24 
   1   9   5  138.85    6.29 
  -1   9  -5  132.29    6.65 
   1   9   5  130.63   12.57 
   1   9   5  170.37   13.50 
   1   9   6   61.67    5.46 
  -1   9  -6   66.38    4.90 
   1   9   6   61.34    4.65 
  -1   9  -6   68.29    4.42 
  -1   9  -6   67.61    8.53 
  -1   9  -7  212.73   16.62 
   1   9   7  226.91   19.38 
   1   9   7  167.69   10.02 
  -1   9  -7  251.92   10.13 
   1   9   7  306.72   11.10 
  -1   9  -7  211.23    9.19 
   1   9   7  238.96   19.32 
   1   9   8  140.58   15.83 
   1   9   8  181.48   17.30 
   1   9   8  174.58   16.26 
   1   9   9  159.70    8.81 
  -1   9  -9  122.11    7.29 
   1   9   9  128.33   14.84 
   1   9   9  151.25    7.98 
  -1   9  -9  133.80    7.87 
  -1   9 -10  101.13    6.57 
  -1   9 -10   91.89    6.01 
  -1   9 -10  110.44    7.45 
  -1   9 -10   99.77    5.85 
   1   9  10   96.81    5.59 
   1   9  10  107.78   11.29 
  -1  10  10   20.88    3.62 
   1  10 -10   15.74    3.14 
  -1  10  10   14.67    6.24 
   1  10  -9   47.78    5.03 
   1  10  -9   41.50    4.57 
   1  10  -9   57.13    6.48 
  -1  10   9   44.77    5.11 
   1  10  -9   37.11    4.31 
   1  10  -9   32.67    3.74 
  -1  10   9   21.41    8.18 
  -1  10   9   39.87    9.97 
  -1  10   9   29.50    7.90 
  -1  10   9   40.61    9.71 
  -1  10   8  452.81   24.84 
   1  10  -8  504.79   16.28 
   1  10  -7   77.87    7.68 
   1  10  -7  110.31    6.44 
  -1  10   7   92.17   12.85 
  -1  10   7  162.10   15.07 
  -1  10   7  121.51   12.91 
  -1  10   7  133.54   15.59 
  -1  10   7  141.81   15.19 
   1  10  -6    2.68    3.76 
  -1  10   6    6.27    4.92 
  -1  10   6   10.33    5.20 
  -1  10   6    7.55    6.04 
   1  10  -6    7.60    4.58 
   1  10  -6    3.29    2.25 
  -1  10   5   32.35    6.71 
   1  10  -5   23.30    2.65 
  -1  10   5   18.09    6.24 
  -1  10   5   21.83    5.12 
   1  10  -5   22.03    5.33 
   1  10  -5   14.28    2.05 
   1  10  -4  393.74   11.57 
   1  10  -4  416.11   12.13 
  -1  10   4  317.49   16.26 
  -1  10   4  361.50   16.99 
   1  10  -4  364.52    9.97 
  -1  10   4  339.91   16.52 
  -1  10   4  318.38   15.73 
   1  10  -4  361.47   16.31 
  -1  10   3   95.53    8.25 
  -1  10   3   99.70    8.37 
  -1  10   3  115.16    8.40 
   1  10  -3   98.79    7.41 
  -1  10   2  462.53   17.28 
   1  10  -2  556.36   16.48 
  -1  10   2  616.77   19.71 
   1  10  -2  514.29   20.55 
  -1  10   2  599.38   17.56 
   1  10  -2  377.42   12.68 
  -1  10   2  368.72   16.91 
  -1  10   1  804.02   26.69 
  -1  10   1  917.09   27.47 
  -1  10   1  869.69   28.08 
   1  10  -1  944.70   24.24 
  -1  10   1  892.34   28.62 
   1  10  -1  862.45   24.86 
  -1  10   1 1073.90   30.01 
  -1  10   1  759.06   27.19 
  -1  10   0  567.83   21.66 
   1  10   0  604.30   22.32 
  -1  10   0  508.54   18.96 
   1  10   0  595.62   22.31 
  -1  10   0  602.08   20.23 
   1  10   0  534.10   17.81 
  -1  10   0  504.54   19.51 
   1  10   1 1686.86   44.10 
  -1  10  -1 1401.50   42.40 
  -1  10  -1 1523.08   39.46 
  -1  10  -1 1446.03   34.85 
   1  10   1 1565.55   44.31 
   1  10   1 1301.12   41.63 
   1  10   1 1448.40   39.68 
  -1  10  -1 1554.92   40.66 
   1  10   1 1127.17   34.71 
  -1  10  -2  421.73   20.53 
   1  10   2  407.49   19.85 
  -1  10  -2  432.75   14.47 
  -1  10  -2  489.36   15.82 
   1  10   2  480.86   18.81 
  -1  10  -2  415.74   13.18 
  -1  10  -2  472.71   16.90 
   1  10   2  553.22   20.94 
   1  10   3  204.02   13.04 
   1  10   3  190.28   13.42 
  -1  10  -3  163.12   13.31 
  -1  10  -3  181.84    8.58 
  -1  10  -3  164.88    7.45 
  -1  10  -3  178.13    9.29 
   1  10   3  195.29   12.07 
  -1  10  -3  186.03   14.02 
  -1  10  -3  196.94    9.29 
  -1  10  -4  114.33    8.40 
  -1  10  -4   87.64    6.75 
   1  10   4   82.05    5.31 
  -1  10  -4  133.59    7.29 
   1  10   4  114.11   10.21 
  -1  10  -4  119.16   12.05 
   1  10   4   78.25    9.81 
   1  10   4   96.94   10.04 
  -1  10  -5  241.63   10.57 
  -1  10  -5  273.53   10.82 
   1  10   5  266.52    9.84 
  -1  10  -5  228.86    9.00 
   1  10   5  210.05   16.09 
   1  10   5  208.53   16.21 
  -1  10  -5  196.61   12.93 
   1  10   6   31.16    4.34 
   1  10   6   24.57    6.69 
  -1  10  -6   23.25    3.45 
   1  10   6   29.34    3.53 
   1  10   6   19.27    7.48 
   1  10   6   27.70    7.87 
  -1  10  -6   29.87    6.25 
   1  10   6   36.70    8.05 
   1  10   7  343.93   23.83 
   1  10   7  333.89   13.81 
  -1  10  -7  326.36   12.47 
  -1  10  -7  302.11   11.62 
  -1  10  -7  372.74   21.81 
   1  10   7  313.31   22.86 
  -1  10  -8  107.97    6.81 
   1  10   8   93.85   14.51 
   1  10   8  109.65   14.56 
   1  10   8   65.81   11.80 
   1  10   8  101.95   12.91 
  -1  10  -9    7.53    4.28 
  -1  10  -9   15.63    3.40 
   1  10   9   14.94    3.90 
  -1  10  -9    4.29    2.52 
   1  10   9    5.53    6.60 
   1  10   9    5.90    6.40 
   1  10   9    7.57    3.02 
   1  10   9    6.26    5.83 
   1  10  10   20.26    3.62 
   1  10  10   25.54    3.21 
   1  10  10   15.53    5.95 
  -1  10 -10   25.95    3.58 
  -1  10 -10   19.91    3.00 
  -1  11  10   14.98    3.35 
   1  11 -10   18.45    3.18 
   1  11 -10   14.49    3.82 
  -1  11  10   14.60    3.08 
  -1  11  10   11.89    5.81 
  -1  11   9   33.28    4.48 
   1  11  -9   26.68    3.81 
   1  11  -9   30.18    5.27 
   1  11  -9   29.29    4.23 
   1  11  -9   31.89    3.62 
  -1  11   9   26.46    7.94 
  -1  11   9   30.86    8.76 
  -1  11   9   26.01    9.02 
  -1  11   8   37.40    7.35 
   1  11  -8   23.16    5.65 
   1  11  -8   45.04    4.35 
  -1  11   8   29.95    9.37 
  -1  11   8   37.71   11.14 
  -1  11   8   39.99   10.70 
  -1  11   8   50.03    9.65 
   1  11  -7   64.42    6.86 
  -1  11   7   61.86    9.90 
  -1  11   7   72.24   11.56 
  -1  11   7   76.38   11.42 
  -1  11   7   65.97   11.42 
   1  11  -7   70.33    5.15 
  -1  11   6   70.07    9.45 
  -1  11   6   60.82    9.89 
   1  11  -5  899.38   25.72 
  -1  11   5  924.38   37.84 
   1  11  -4   47.21    4.93 
  -1  11   4   35.75    6.62 
  -1  11   4   45.61    6.49 
   1  11  -4   49.18    3.47 
  -1  11   4   38.73    6.88 
  -1  11   4   48.18    6.52 
  -1  11   3  282.08   15.64 
  -1  11   3  250.61   14.42 
   1  11  -3  336.88   11.18 
   1  11  -3  314.46   15.99 
  -1  11   3  258.74   13.85 
  -1  11   3  289.62   14.87 
  -1  11   2   -1.13    2.79 
   1  11  -2    2.83    5.10 
  -1  11   2    0.69    2.95 
  -1  11   2    0.79    1.98 
  -1  11   2    0.75    2.71 
  -1  11   2    0.78    2.61 
  -1  11   2    1.55    2.69 
  -1  11   2    1.16    1.97 
  -1  11   1   13.77    2.85 
   1  11  -1   13.83    2.84 
  -1  11   1   19.93    3.98 
  -1  11   1   13.17    3.41 
  -1  11   1   22.79    4.05 
   1  11  -1   16.80    2.33 
   1  11   0  143.20   10.51 
  -1  11   0  173.60   11.14 
  -1  11   0  134.01    8.17 
   1  11   0  119.24    9.00 
   1  11   0  134.88    5.89 
  -1  11   0  160.68    9.84 
   1  11   0  131.51   10.02 
   1  11   0  127.75    7.11 
  -1  11   0  140.19    8.87 
   1  11   1  669.36   23.84 
   1  11   1  604.77   23.93 
  -1  11  -1  625.35   23.46 
  -1  11  -1  601.94   20.07 
  -1  11  -1  542.14   16.44 
   1  11   1  543.51   23.34 
   1  11   1  567.49   20.10 
   1  11   1  514.16   21.93 
  -1  11  -1  605.02   21.32 
   1  11   2 1341.50   41.52 
  -1  11  -2 1212.81   41.51 
  -1  11  -2  915.02   33.52 
   1  11   2 1212.85   38.56 
   1  11   2 1251.32   41.41 
  -1  11  -2 1309.10   32.19 
   1  11   2 1409.20   32.96 
  -1  11  -2  973.48   35.35 
   1  11   2 1178.47   39.77 
  -1  11  -3  377.10   12.57 
  -1  11  -3  349.81   11.32 
   1  11   3  289.65   17.23 
  -1  11  -3  195.26   15.89 
   1  11   3  303.73   16.04 
  -1  11  -3  287.64   17.78 
  -1  11  -3  230.31   11.91 
   1  11   4  296.29   16.73 
   1  11   4  209.41    8.82 
  -1  11  -4  238.57   10.31 
   1  11   4  277.21   15.99 
  -1  11  -4  248.77   17.22 
   1  11   4  295.93   17.72 
   1  11   4  266.95   16.59 
  -1  11  -5  178.97    9.15 
   1  11   5  136.48    7.40 
  -1  11  -5  121.03    8.19 
   1  11   5  181.04   14.67 
  -1  11  -5  132.94    7.10 
   1  11   5  144.30   13.69 
   1  11   5  137.55   13.57 
   1  11   5  194.35   15.02 
   1  11   6  469.35   18.51 
   1  11   6  486.23   27.97 
   1  11   6  710.51   31.04 
  -1  11  -6  619.81   18.61 
   1  11   6  597.55   30.99 
   1  11   6  685.71   32.92 
   1  11   6  527.04   29.36 
   1  11   7  266.79   21.16 
   1  11   7  221.36   19.99 
   1  11   7  269.06   12.07 
   1  11   7  238.14   19.88 
  -1  11  -7  277.19   10.49 
   1  11   7  273.06   21.26 
  -1  11  -8  240.31   12.45 
  -1  11  -8  213.18   10.00 
   1  11   8  205.43   19.27 
   1  11   8  241.36   21.29 
   1  11   8  274.59   11.52 
   1  11   8  197.01   17.96 
  -1  11  -9   84.00    6.29 
   1  11   9  101.82    7.01 
   1  11   9   78.32   11.64 
   1  11   9   85.41    6.21 
   1  11   9   94.19   11.87 
   1  11   9  101.04   12.45 
  -1  11 -10    5.28    2.06 
  -1  11 -10   10.71    3.35 
  -1  11 -10   10.34    2.91 
  -1  11 -10   15.96    2.77 
   1  11  10   13.16    2.66 
   1  11  10    9.44    2.39 
   1  11  10   16.59    3.29 
   1  11  10    8.32    5.14 
  -1  12  10   97.06    5.84 
   1  12 -10   98.41    5.92 
  -1  12  10   89.37    5.57 
  -1  12  10   92.10   10.75 
  -1  12   9    1.89    3.09 
   1  12  -9    0.84    2.66 
  -1  12   9   -0.86    6.24 
   1  12  -9    1.63    2.17 
  -1  12   9    2.80    5.58 
  -1  12   9    0.77    5.34 
  -1  12   8   38.68    9.61 
  -1  12   8   29.85    9.07 
  -1  12   8   33.97   10.60 
  -1  12   8   56.00    9.89 
  -1  12   8   26.98    9.15 
  -1  12   8   27.84    4.62 
   1  12  -8   48.15    4.43 
  -1  12   8   29.53    6.70 
  -1  12   7  212.24   18.79 
  -1  12   7  154.48   15.20 
  -1  12   7  217.93   18.47 
  -1  12   7  199.52   18.03 
  -1  12   7  183.26    9.40 
  -1  12   6  178.13   15.34 
  -1  12   6  182.26   15.59 
  -1  12   6  170.64   15.25 
  -1  12   6  171.51   15.98 
   1  12  -5   14.35    2.48 
  -1  12   5    6.85    4.59 
  -1  12   5   18.32    5.18 
   1  12  -5   11.56    4.12 
  -1  12   5    7.53    5.56 
   1  12  -4   75.33    5.54 
  -1  12   4   72.56    8.12 
   1  12  -4   61.70    4.06 
  -1  12   4   75.42    8.84 
  -1  12   4   78.25    8.39 
  -1  12   3  918.39   33.12 
   1  12  -3 1097.34   26.14 
   1  12  -3  921.66   27.27 
  -1  12   3 1021.13   33.29 
   1  12  -3 1030.79   26.81 
   1  12  -3 1140.75   34.84 
  -1  12   3 1025.28   33.10 
  -1  12   3 1033.34   33.70 
   1  12  -2 1684.00   43.78 
   1  12  -2 1478.56   43.33 
  -1  12   2 1637.93   47.94 
   1  12  -2 1450.00   51.30 
  -1  12   2 1885.55   49.70 
  -1  12   2 1747.39   51.62 
  -1  12   2 1752.60   50.54 
  -1  12   2 2016.35   52.23 
  -1  12   1  590.23   21.59 
  -1  12   1  578.18   23.23 
  -1  12   0  169.86   12.15 
   1  12   0  192.99   12.67 
   1  12   0  159.44   11.20 
   1  12   0  227.79    7.88 
   1  12   0  209.46   13.25 
  -1  12   0  209.27   11.93 
  -1  12   0  189.31   11.20 
   1  12   0  197.80    9.48 
   1  12   1  802.55   28.87 
  -1  12  -1  725.50   24.78 
   1  12   1  773.20   29.41 
  -1  12  -1  700.01   27.95 
   1  12   1  820.11   30.21 
  -1  12  -1  665.54   21.17 
   1  12   1  906.38   21.96 
   1  12   1  817.29   25.94 
  -1  12  -1  759.52   26.35 
   1  12   1  699.67   27.88 
   1  12   2  787.73   30.79 
  -1  12  -2  690.32   30.13 
  -1  12  -2  802.51   22.42 
  -1  12  -2  762.79   24.63 
   1  12   2  847.82   29.13 
   1  12   2  707.31   22.03 
  -1  12  -2  845.61   22.16 
   1  12   2  734.30   30.38 
  -1  12  -2  771.86   26.43 
   1  12   3   36.54    7.25 
  -1  12  -3   39.54    8.69 
  -1  12  -3   37.76    4.08 
  -1  12  -3   47.26    5.24 
   1  12   3   41.42    6.22 
  -1  12  -3   51.21    9.01 
  -1  12  -3   49.50    3.67 
   1  12   3   47.71    3.91 
  -1  12  -3   50.08    5.28 
   1  12   3   43.54    6.49 
  -1  12  -4   13.74    4.93 
  -1  12  -4    7.26    2.99 
  -1  12  -4   14.21    4.42 
   1  12   4   14.12    2.86 
   1  12   4   13.29    4.78 
  -1  12  -4   14.42    7.52 
   1  12   4   11.38    5.86 
   1  12   4   11.93    5.10 
   1  12   4   13.25    4.79 
  -1  12  -5  269.87   12.92 
   1  12   5  289.33   12.04 
  -1  12  -5  286.01   13.08 
   1  12   5  403.46   22.15 
  -1  12  -5  355.95   12.35 
   1  12   5  386.23   22.45 
   1  12   5  463.15   24.60 
   1  12   5  388.36   22.02 
   1  12   6  152.44    8.29 
   1  12   6  144.98   14.50 
   1  12   6  140.09   14.63 
   1  12   6  163.28   14.24 
  -1  12  -6  116.00    6.83 
   1  12   6   96.48   13.08 
   1  12   6  141.24   14.58 
   1  12   7   20.15    4.26 
   1  12   7   29.57    8.88 
   1  12   7   24.46    8.42 
   1  12   7   26.82    8.44 
   1  12   7   19.45    4.04 
   1  12   7   15.68    7.02 
   1  12   8  130.45   16.35 
   1  12   8  162.38   16.90 
   1  12   8  130.05    8.16 
   1  12   8  113.72    7.55 
   1  12   8  143.56   15.73 
  -1  12  -9   12.83    3.22 
   1  12   9   13.40    6.91 
   1  12   9   14.91    6.01 
   1  12   9   15.36    3.43 
   1  12   9   19.93    7.22 
   1  12   9   12.76    3.62 
  -1  12 -10   27.83    3.51 
  -1  12 -10   30.60    3.29 
   1  12  10   26.99    3.16 
   1  12  10   31.66    3.21 
   1  13 -10   89.43    5.62 
  -1  13  10   74.24    5.06 
  -1  13  10   85.86   10.10 
   1  13  -9   71.73    5.98 
  -1  13   9   79.75    5.78 
   1  13  -9   71.75    5.04 
  -1  13   9   79.02   11.73 
  -1  13   9   98.79   12.40 
  -1  13   9   82.09   12.30 
  -1  13   8   65.40    5.90 
   1  13  -8   77.12    5.42 
  -1  13   8   69.20   11.98 
  -1  13   8   86.38   12.30 
  -1  13   8   63.16   11.46 
  -1  13   8   64.43   12.32 
  -1  13   7  799.33   38.79 
  -1  13   7  611.88   33.62 
  -1  13   7  684.83   34.45 
  -1  13   7  880.90   39.19 
  -1  13   7  713.51   35.94 
  -1  13   7  731.31   23.59 
  -1  13   6  103.52    6.85 
  -1  13   6  133.71   13.52 
  -1  13   6  152.23   14.13 
   1  13  -5  460.20   15.87 
  -1  13   5  655.90   27.96 
  -1  13   5  545.76   26.75 
   1  13  -5  591.24   18.99 
  -1  13   5  538.80   17.23 
  -1  13   5  512.68   26.71 
   1  13  -4  133.31    7.19 
   1  13  -4   88.15    6.66 
  -1  13   4  109.28   10.25 
   1  13  -4  113.41    5.37 
  -1  13   4  111.75   11.00 
  -1  13   4   76.08    8.72 
  -1  13   4  119.59   10.48 
  -1  13   3   56.73    6.78 
  -1  13   3   41.98    6.13 
   1  13  -3   57.72    5.20 
   1  13  -3   53.60    3.66 
   1  13  -3   68.23    5.07 
   1  13  -3   73.08    5.80 
  -1  13   3   40.82    5.91 
   1  13  -3   53.17    4.24 
  -1  13   3   56.90    7.11 
   1  13  -2  145.55    7.05 
   1  13  -2  171.77    6.70 
   1  13  -2  141.06    6.89 
  -1  13   2  166.34   11.48 
   1  13  -2  186.25   13.18 
  -1  13   2  212.04   12.03 
  -1  13   2  159.96    9.48 
  -1  13   1  236.12   12.30 
   1  13  -1  184.66    7.89 
  -1  13   1  212.93   13.35 
  -1  13   1  220.16   12.51 
  -1  13   1  205.08   12.25 
   1  13  -1  203.28    9.17 
   1  13  -1  222.48    8.51 
   1  13   0  942.34   32.98 
  -1  13   0  837.10   31.65 
  -1  13   0  736.97   28.83 
   1  13   0  823.13   22.95 
   1  13   0  800.02   23.34 
   1  13   0  865.33   32.02 
   1  13   0  880.99   26.85 
  -1  13   0  837.72   29.11 
   1  13   1  107.85    5.92 
  -1  13  -1  161.61   11.66 
   1  13   1  124.33   10.87 
  -1  13  -1  110.44    5.55 
  -1  13  -1  105.03    5.46 
   1  13   1  128.94   10.97 
   1  13   1  110.77    5.49 
   1  13   1  156.74    9.05 
  -1  13  -1  117.69    8.58 
  -1  13  -2 1022.52   39.27 
   1  13   2 1093.59   38.78 
  -1  13  -2 1257.71   30.31 
   1  13   2 1106.64   36.97 
  -1  13  -2  869.91   28.77 
   1  13   2 1052.73   39.45 
  -1  13  -2 1214.52   29.68 
   1  13   2 1057.71   29.67 
  -1  13  -2 1012.61   34.28 
   1  13   3  114.53   11.40 
  -1  13  -3  103.34    6.11 
   1  13   3  106.95    5.41 
  -1  13  -3   73.95    6.52 
   1  13   3  123.78   10.18 
  -1  13  -3   94.39    5.34 
   1  13   3  117.76    6.09 
  -1  13  -3  131.96   12.96 
   1  13   3  121.68   11.61 
  -1  13  -3  111.30    7.86 
   1  13   3  110.94   10.35 
   1  13   4    4.39    3.79 
  -1  13  -4    6.62    5.14 
  -1  13  -4    5.55    3.20 
   1  13   4    5.07    2.54 
  -1  13  -4    6.26    4.54 
   1  13   4    4.38    2.57 
   1  13   4    5.21    5.35 
  -1  13  -4    4.44    7.27 
   1  13   4    6.80    5.28 
  -1  13  -5  524.87   17.09 
   1  13   5  333.02   13.69 
  -1  13  -5  483.68   16.55 
   1  13   5  330.65   21.60 
  -1  13  -5  334.83   13.43 
   1  13   5  429.91   25.10 
   1  13   5  396.08   23.54 
   1  13   5  358.01   22.33 
   1  13   6  175.51    8.84 
   1  13   6  148.10   15.12 
   1  13   6  168.60   15.67 
   1  13   6  176.41   14.68 
  -1  13  -6  139.54    7.34 
   1  13   6  103.87    7.49 
   1  13   6  135.14   14.38 
   1  13   7    9.14    7.18 
   1  13   7   25.51    8.09 
   1  13   7   16.80    7.93 
   1  13   7   20.56    7.25 
   1  13   7   17.41    4.03 
   1  13   8   54.59   11.91 
   1  13   8   79.99   12.24 
   1  13   8   63.47    5.83 
   1  13   8   80.97   11.96 
   1  13   8   61.40    5.69 
   1  13   8   67.25   11.32 
  -1  13  -9   68.49    5.30 
   1  13   9   48.45    9.43 
   1  13   9   61.47    9.40 
   1  13   9   63.28    5.10 
   1  13   9   57.17    9.66 
   1  13   9   62.50    5.57 
   1  13  10   41.79    3.58 
  -1  13 -10   33.71    3.32 
  -1  13 -10   42.14    3.82 
   1  13  10   44.60    3.58 
  -1  14  10   17.37    2.79 
  -1  14  10   22.11    2.94 
   1  14 -10   18.98    2.89 
   1  14  -9    4.05    2.77 
  -1  14   9    3.06    2.78 
  -1  14   9    2.32    2.84 
   1  14  -9    3.94    2.14 
  -1  14   9    5.52    5.98 
  -1  14   9    0.39    5.87 
  -1  14   8   98.24    6.72 
   1  14  -8   88.28    5.73 
  -1  14   8  100.05   13.46 
  -1  14   8  101.52   13.06 
  -1  14   8   83.06   13.03 
  -1  14   8   76.72   12.34 
   1  14  -7  440.49   15.46 
  -1  14   7  495.18   29.30 
  -1  14   7  483.73   28.24 
  -1  14   7  536.44   29.13 
  -1  14   7  504.51   30.21 
  -1  14   6  208.04   17.02 
  -1  14   6  186.48   16.08 
  -1  14   6  176.58   15.54 
  -1  14   6  161.69    8.52 
  -1  14   5  117.70   12.29 
  -1  14   5  102.79   11.88 
  -1  14   4   68.22    8.41 
  -1  14   4   80.77    9.14 
   1  14  -4   67.91    4.40 
   1  14  -4   76.13    6.10 
  -1  14   4   89.91    9.19 
  -1  14   4   80.45    8.87 
  -1  14   3  279.68   16.13 
  -1  14   3  213.41   14.50 
   1  14  -3  378.60   12.38 
   1  14  -3  345.08   12.54 
   1  14  -3  294.38   11.35 
   1  14  -3  244.48    9.81 
  -1  14   3  267.93   15.17 
   1  14  -3  315.72   11.24 
  -1  14   3  263.34   16.72 
  -1  14   3  342.67   17.34 
   1  14  -2  119.31    5.49 
   1  14  -2  107.30    6.05 
   1  14  -2  110.81   10.90 
  -1  14   2  119.66   10.07 
   1  14  -2   98.23    5.76 
  -1  14   2   92.20    8.62 
  -1  14   2  122.57    8.39 
  -1  14   1  353.71   16.26 
   1  14  -1  342.97   19.43 
  -1  14   1  427.51   18.61 
   1  14  -1  418.76   13.71 
   1  14  -1  440.78   14.18 
  -1  14   1  428.23   20.66 
   1  14  -1  525.53   14.74 
  -1  14   1  518.20   21.02 
   1  14   0  185.21    7.46 
  -1  14   0  190.66   13.41 
   1  14   0  166.78   12.77 
  -1  14   0  185.58   11.98 
   1  14   0  143.65    6.93 
   1  14   0  166.19    6.77 
   1  14   0  163.10    9.12 
  -1  14   0  186.32   11.67 
   1  14   1  199.06    8.30 
   1  14   1  192.71   14.00 
  -1  14  -1  191.61   13.52 
  -1  14  -1  185.16    7.71 
   1  14   1  190.35    7.74 
   1  14   1  204.14   14.40 
  -1  14  -1  207.93    7.98 
   1  14   1  204.68   13.43 
  -1  14  -1  201.27   12.07 
  -1  14  -2   75.06    9.91 
   1  14   2   61.86    8.38 
   1  14   2   86.22    5.19 
  -1  14  -2   73.18    4.97 
   1  14   2   51.33    6.67 
  -1  14  -2   57.45    4.21 
   1  14   2   65.50    4.59 
   1  14   2   71.51    9.34 
  -1  14  -2   65.26    4.38 
  -1  14  -2   49.94    6.19 
   1  14   2   50.34    7.27 
  -1  14  -3   70.08    6.50 
  -1  14  -3  107.59    6.25 
   1  14   3   94.34   10.68 
   1  14   3   80.71    8.70 
  -1  14  -3   89.54    5.16 
  -1  14  -3  115.41   12.45 
   1  14   3   96.13   11.06 
   1  14   3   86.59    5.55 
   1  14   3   87.98    9.61 
   1  14   4  282.91   18.01 
  -1  14  -4  204.60   11.74 
   1  14   4  294.90   10.68 
  -1  14  -4  389.89   13.81 
  -1  14  -4  237.28   10.70 
   1  14   4  294.76   18.30 
  -1  14  -4  193.28   17.27 
   1  14   4  236.57   10.59 
   1  14   4  292.30   19.64 
   1  14   5  312.40   20.54 
  -1  14  -5  285.66   13.41 
   1  14   5  287.11   11.50 
  -1  14  -5  302.13   13.28 
   1  14   5  261.96   17.19 
   1  14   5  318.21   20.66 
  -1  14  -5  271.83   11.21 
   1  14   5  262.86   11.62 
   1  14   5  225.14   19.15 
   1  14   6   78.80   11.59 
   1  14   6  100.87   11.39 
   1  14   6   85.93    6.34 
   1  14   6   79.93    6.39 
   1  14   6   71.46   10.81 
   1  14   7  275.40   21.77 
   1  14   7  267.54   20.60 
  -1  14  -7  212.86    9.21 
   1  14   7  229.44   19.19 
   1  14   8   47.75    5.21 
   1  14   8   45.91    9.90 
   1  14   8   48.10   11.25 
   1  14   8   46.70    9.49 
   1  14   8   54.69    5.30 
   1  14   8   47.54   10.11 
  -1  14  -9   11.88    2.94 
   1  14   9   13.76    3.23 
   1  14   9   10.10    5.40 
   1  14   9   16.08    6.51 
   1  14   9   11.72    3.23 
   1  14  10    3.78    2.11 
   1  14  10    7.05    2.11 
  -1  14 -10    3.97    1.96 
  -1  14 -10    4.63    1.93 
  -1  15  10   37.63    3.38 
   1  15 -10   42.66    3.54 
   1  15  -9   91.86    6.48 
  -1  15   9  128.17    6.70 
  -1  15   9  136.31   13.66 
  -1  15   9   98.70    6.64 
   1  15  -9  139.94    6.51 
  -1  15   9  137.51   13.68 
  -1  15   9  147.58   14.66 
  -1  15   8    8.71    3.20 
   1  15  -8    7.01    2.51 
  -1  15   8   14.36    6.87 
  -1  15   8    8.89    6.92 
  -1  15   8    5.18    7.10 
  -1  15   8    3.13    6.29 
   1  15  -7   18.23    3.34 
  -1  15   7   16.81    7.12 
  -1  15   7    7.20    7.20 
  -1  15   7   12.85    6.65 
  -1  15   7   16.75    7.53 
  -1  15   7   17.55    7.33 
  -1  15   6   89.88   12.17 
  -1  15   6  111.25   12.97 
  -1  15   6  135.55   13.80 
  -1  15   5  282.04   18.46 
  -1  15   5  255.53   19.10 
   1  15  -4  188.75    9.64 
  -1  15   4  190.18   14.00 
  -1  15   4  227.05   15.95 
   1  15  -4  195.42    8.16 
  -1  15   4  232.48   16.89 
  -1  15   4  203.46   15.05 
  -1  15   3   68.51    7.90 
  -1  15   3   70.54    8.39 
   1  15  -3   78.84    6.56 
   1  15  -3   74.62    4.58 
   1  15  -3   80.78    5.86 
   1  15  -3   93.02    5.69 
  -1  15   3   72.11    9.21 
  -1  15   2  125.84   10.51 
   1  15  -2   70.80    9.88 
   1  15  -2  177.71    7.58 
   1  15  -2  138.13    6.17 
   1  15  -2  143.69    6.88 
  -1  15   2  128.50    6.10 
  -1  15   2  150.11   12.89 
  -1  15   2  105.24    9.57 
  -1  15   2   67.26    8.21 
   1  15  -1  683.84   28.36 
   1  15  -1  685.89   19.27 
  -1  15   1  604.85   18.79 
  -1  15   1  606.95   27.93 
   1  15  -1  659.98   19.60 
  -1  15   1  601.19   26.66 
  -1  15   1  619.63   18.24 
   1  15  -1  552.94   18.85 
  -1  15   1  619.88   25.71 
   1  15   0  109.87    7.51 
   1  15   0  132.32   10.97 
   1  15   0   96.96    5.63 
   1  15   0  122.64   11.19 
  -1  15   0  106.61   10.70 
   1  15   0  101.63    5.59 
  -1  15   0   91.71    9.12 
  -1  15   0   86.48    5.35 
  -1  15   0  123.88    7.99 
   1  15   1   43.51    4.17 
  -1  15  -1   49.11    7.64 
   1  15   1   36.19    6.91 
  -1  15  -1   44.22    3.79 
  -1  15  -1   46.30    3.84 
   1  15   1   37.10    7.27 
   1  15   1   42.44    3.55 
  -1  15  -1   26.86    5.25 
   1  15   1   27.49    4.51 
   1  15   1   36.36    6.23 
  -1  15  -2   90.74   11.19 
   1  15   2   94.11   10.04 
  -1  15  -2   79.75    5.48 
   1  15   2  101.06    5.95 
   1  15   2   99.94   10.64 
   1  15   2   95.42    9.14 
  -1  15  -2  104.03    5.74 
   1  15   2   85.56    5.38 
  -1  15  -2   82.12    5.14 
   1  15   2   92.22   10.95 
  -1  15  -2   92.58    8.15 
   1  15   2   81.97    9.22 
  -1  15  -3   55.44    4.98 
  -1  15  -3   46.02    6.03 
   1  15   3   47.56    8.37 
  -1  15  -3   37.42    9.62 
   1  15   3   46.23    8.62 
   1  15   3   46.96    4.30 
  -1  15  -3   57.28   10.22 
  -1  15  -3   44.54    4.00 
   1  15   3   41.51    7.06 
   1  15   4  252.13   17.41 
  -1  15  -4  154.93   10.67 
  -1  15  -4  340.19   13.23 
  -1  15  -4  263.28   10.87 
   1  15   4  251.86   17.22 
   1  15   4  218.69   18.00 
   1  15   4  268.39   10.88 
  -1  15  -4  170.94   16.47 
   1  15   4  225.85   17.81 
   1  15   5   30.39    7.69 
  -1  15  -5   18.61    5.55 
   1  15   5   29.34    3.97 
  -1  15  -5   28.84    5.78 
   1  15   5   23.18    6.98 
   1  15   5   23.85    5.75 
  -1  15  -5   25.79    4.10 
   1  15   5   22.91    4.06 
   1  15   5   18.33    7.74 
   1  15   5   23.80    7.99 
   1  15   6  269.40   11.64 
   1  15   6  234.46   20.30 
   1  15   6  258.18   21.23 
   1  15   6  270.00   12.08 
   1  15   6  261.64   20.25 
   1  15   6  245.95   19.90 
   1  15   7  346.99   24.70 
   1  15   7  356.06   24.46 
   1  15   7  281.15   13.31 
   1  15   7  314.47   23.60 
  -1  15  -7  383.38   12.72 
   1  15   7  332.54   23.49 
   1  15   8   58.38   12.25 
   1  15   8   79.06   11.76 
   1  15   8   81.05   11.58 
   1  15   8   75.10    6.01 
   1  15   9   19.41    3.44 
   1  15   9   24.02    3.53 
   1  15   9   16.15    5.85 
  -1  15  -9   14.77    3.09 
   1  16  -9   92.16    6.29 
  -1  16   9  142.62    7.10 
  -1  16   9  107.54   12.13 
   1  16  -9  135.43    6.24 
  -1  16   9  105.58    5.94 
  -1  16   8   48.79    9.98 
  -1  16   8   48.60   10.16 
  -1  16   8   50.89    5.17 
   1  16  -8   53.92    4.45 
  -1  16   7   99.29   12.98 
  -1  16   7  115.84   14.21 
  -1  16   7   95.60   12.83 
  -1  16   7  109.44   13.44 
  -1  16   7  108.13   14.16 
  -1  16   6   99.46   13.56 
  -1  16   6  164.72   15.22 
  -1  16   6  156.45   14.95 
  -1  16   6  115.23   13.20 
   1  16  -5   51.21    6.12 
  -1  16   5   67.58   10.98 
  -1  16   5   67.72    9.73 
  -1  16   4  289.81   18.44 
  -1  16   4  279.34   19.33 
   1  16  -4  276.80   12.11 
  -1  16   3   76.96    8.83 
  -1  16   3   79.84    9.14 
   1  16  -3   92.13    7.15 
   1  16  -3   72.96    4.64 
   1  16  -3   86.81    6.22 
   1  16  -3   83.26    6.55 
  -1  16   3   83.06    5.43 
   1  16  -3   82.07    5.73 
  -1  16   3   80.84    9.61 
  -1  16   2   49.21    7.24 
   1  16  -2   50.61    9.05 
   1  16  -2   52.21    3.96 
   1  16  -2   67.01    5.18 
   1  16  -2   63.59    4.91 
  -1  16   2   60.33    8.76 
  -1  16   2   63.82    4.29 
  -1  16   2   47.24    7.07 
  -1  16   2   55.74    7.38 
  -1  16   2   61.98    7.45 
   1  16  -1  128.75   11.83 
   1  16  -1   66.22    5.28 
  -1  16   1   97.78    5.48 
   1  16  -1  102.92    5.65 
  -1  16   1  124.86   11.89 
   1  16  -1  118.95    6.28 
   1  16  -1  108.39    6.07 
  -1  16   1  105.08   10.43 
  -1  16   1  131.08   10.16 
  -1  16   1  153.06   11.57 
   1  16   0  354.94   20.57 
   1  16   0  429.08   14.27 
   1  16   0  436.57   23.23 
  -1  16   0  396.05   21.95 
   1  16   0  408.67   14.19 
  -1  16   0  467.42   14.49 
   1  16   0  446.71   14.35 
  -1  16   0  449.67   21.38 
  -1  16  -1   64.87    4.65 
   1  16   1   65.12    9.08 
   1  16   1   85.11    8.28 
   1  16   1   63.11    4.78 
   1  16   1   64.20    4.40 
   1  16   1   71.02    9.45 
  -1  16  -1   73.84    4.81 
   1  16   1   66.99    5.00 
  -1  16  -2   57.94   10.10 
   1  16   2   46.19    4.47 
  -1  16  -2   67.08    5.08 
   1  16   2   45.73    8.18 
   1  16   2   45.74    6.77 
  -1  16  -2   39.07    3.93 
   1  16   2   45.10    4.04 
   1  16   2   54.86    9.19 
   1  16   2   42.96    7.47 
   1  16   3   67.45    9.71 
  -1  16  -3   60.27   11.05 
   1  16   3   56.70    5.11 
  -1  16  -3   38.77    6.26 
  -1  16  -3   59.35    5.43 
   1  16   3   76.35    9.36 
  -1  16  -3   51.97    4.51 
   1  16   3   61.86    5.06 
   1  16   3   65.98   10.02 
  -1  16  -3   82.20   11.88 
   1  16   3   76.30    9.51 
  -1  16  -4   31.76    6.58 
  -1  16  -4   44.61    5.02 
  -1  16  -4   55.20    6.79 
   1  16   4   28.74    6.67 
   1  16   4   38.95    7.62 
   1  16   4   35.65    4.30 
   1  16   4   33.76    8.15 
  -1  16  -4   29.05    9.74 
   1  16   4   33.97    8.24 
  -1  16  -5  603.74   20.60 
   1  16   5  550.27   29.22 
   1  16   5  538.35   18.76 
   1  16   5  572.29   30.03 
   1  16   6  190.06   17.57 
   1  16   6  161.59    8.77 
   1  16   6  196.02   18.18 
   1  16   6  190.37   17.40 
   1  16   7   57.52    5.57 
   1  16   7   77.64   12.05 
  -1  16  -7   85.80    5.27 
   1  16   7   85.02    6.51 
   1  16   7   60.71   11.72 
   1  16   7  102.02   13.05 
   1  16   8  100.18    6.95 
   1  16   8   74.85   13.13 
   1  16   8  110.89   13.15 
   1  16   8  118.11    7.16 
   1  16   8  116.23   13.38 
   1  16   8  110.10   13.54 
   1  16   9   11.19    5.35 
   1  16   9    8.86    2.71 
  -1  16  -9   11.09    2.64 
   1  16   9    9.88    2.97 
   1  17  -9    1.33    2.33 
  -1  17   9   -0.59    4.55 
   1  17  -9    1.34    1.76 
  -1  17   9    3.27    2.48 
  -1  17   9    4.25    4.73 
  -1  17   8   31.74    8.60 
  -1  17   8   27.55    8.18 
  -1  17   8   28.98    4.20 
  -1  17   8   30.10    8.34 
   1  17  -8   34.90    3.57 
  -1  17   7   31.01    7.72 
  -1  17   7   17.53    7.10 
  -1  17   7   37.28    9.30 
  -1  17   7   27.08    8.37 
  -1  17   7   26.57    4.28 
  -1  17   6   76.08   11.24 
  -1  17   6   57.12   10.86 
  -1  17   5  379.03   23.11 
  -1  17   5  366.27   13.95 
   1  17  -4   94.76    7.48 
  -1  17   4   75.63   10.37 
  -1  17   4   73.13    9.87 
  -1  17   4   68.20    5.45 
  -1  17   3  271.04   17.72 
  -1  17   3  260.54   17.18 
   1  17  -3  384.36   13.93 
   1  17  -3  284.08   10.62 
   1  17  -3  371.47   13.23 
   1  17  -3  272.99   12.20 
  -1  17   3  286.23   11.30 
  -1  17   3  272.59   19.54 
   1  17  -3  267.09   11.53 
  -1  17   3  292.37   18.81 
   1  17  -2  310.32   20.21 
  -1  17   2  310.18   20.47 
   1  17  -2  289.13   10.52 
   1  17  -2  317.30   11.71 
  -1  17   2  310.08   10.70 
  -1  17   2  340.36   20.11 
  -1  17   2  304.15   17.20 
  -1  17   1   28.14    5.81 
   1  17  -1   33.15    6.63 
   1  17  -1   49.76    8.67 
   1  17  -1   51.02    4.72 
   1  17  -1   47.24    4.16 
  -1  17   1   47.40    4.04 
  -1  17   1   44.10    8.20 
   1  17  -1   42.00    4.35 
  -1  17   1   44.69    7.93 
   1  17  -1   40.32    4.15 
  -1  17   1   43.96    6.26 
  -1  17   1   49.34    6.96 
  -1  17   0   62.10    7.65 
   1  17   0   75.51    9.40 
   1  17   0   58.67    4.62 
  -1  17   0   62.09    9.12 
   1  17   0   58.40    9.30 
   1  17   0   58.04    4.91 
  -1  17   0   48.84    4.31 
   1  17   0   66.26    4.99 
  -1  17   0   73.15    8.79 
  -1  17  -1  171.65   15.63 
   1  17   1  231.97    9.86 
   1  17   1  203.70   16.09 
   1  17   1  207.61   13.72 
  -1  17  -1  180.49    8.67 
   1  17   1  217.68    8.85 
   1  17   1  254.63    9.88 
  -1  17  -1  226.62    9.27 
   1  17   1  214.62   16.65 
   1  17   1  210.92   15.68 
  -1  17  -2   22.30    8.31 
   1  17   2   23.46    3.87 
  -1  17  -2   22.14    4.08 
   1  17   2   20.53    6.93 
  -1  17  -2   28.79    3.74 
   1  17   2   18.20    3.18 
   1  17   2   17.77    6.78 
   1  17   2   14.72    5.55 
   1  17   3  248.71   10.88 
  -1  17  -3  164.13    9.49 
  -1  17  -3  306.52   12.83 
  -1  17  -3  152.00   16.35 
   1  17   3  229.38   17.69 
   1  17   3  223.65   17.82 
   1  17   3  217.81   15.92 
   1  17   3  215.75    9.74 
   1  17   3  236.46   18.63 
  -1  17  -3  253.73   19.07 
  -1  17  -3  246.39    9.93 
   1  17   3  221.79   16.74 
   1  17   4   66.28    9.45 
  -1  17  -4   50.91    7.05 
  -1  17  -4   34.31    5.03 
   1  17   4   40.90    5.15 
  -1  17  -4   41.05    7.17 
   1  17   4   57.66    9.16 
   1  17   4   45.73    4.94 
   1  17   4   48.59   10.48 
  -1  17  -4   33.36    9.92 
   1  17   4   53.03    9.89 
  -1  17  -5  276.26   12.97 
   1  17   5  279.37   20.30 
  -1  17  -5  253.20   12.89 
   1  17   5  211.06   11.01 
   1  17   5  257.34   19.64 
   1  17   6   77.21   12.65 
   1  17   6  115.75   14.16 
   1  17   6   87.29   13.25 
   1  17   6   99.92   12.90 
   1  17   7   29.56    4.78 
   1  17   7   36.72    8.88 
   1  17   7   17.08    8.11 
  -1  17  -7   27.80    3.28 
   1  17   7   32.21    4.52 
   1  17   7   31.26    9.20 
   1  17   8    1.10    5.28 
   1  17   8    3.03    4.43 
   1  17   8   -0.20    3.04 
   1  17   8    2.65    2.90 
   1  17   8    2.58    5.05 
   1  17   8    2.29    5.76 
   1  17   9   31.03    3.71 
  -1  17  -9   30.76    3.41 
   1  17   9   35.85    3.61 
  -1  18   9    4.59    2.61 
   1  18  -9    6.18    1.87 
  -1  18   9    3.86    4.61 
  -1  18   9    2.78    2.23 
   1  18  -9    6.51    2.41 
  -1  18   8   10.10    6.22 
  -1  18   8   19.17    7.20 
  -1  18   8   13.57    3.45 
  -1  18   8   15.90    7.05 
   1  18  -8   14.09    2.62 
  -1  18   7   44.25    9.56 
  -1  18   7   34.56    8.66 
  -1  18   7   45.52    8.89 
  -1  18   7   41.20    9.33 
  -1  18   7   40.00    9.63 
  -1  18   7   40.45    4.79 
  -1  18   6   47.69    9.32 
  -1  18   6   53.09    9.25 
  -1  18   6   52.90    5.26 
  -1  18   6   56.04   11.03 
  -1  18   6   58.73   10.49 
  -1  18   5  198.03   17.27 
   1  18  -5  177.09   10.31 
  -1  18   5  193.85   18.31 
  -1  18   5  180.51    9.38 
  -1  18   5  212.41   17.91 
  -1  18   4  126.64   13.52 
  -1  18   4  122.43   12.91 
  -1  18   4  117.49   14.05 
  -1  18   4  123.44    7.28 
  -1  18   4  127.93   12.49 
   1  18  -4  126.21    8.76 
  -1  18   3  311.68   19.55 
   1  18  -3  326.64   11.10 
  -1  18   3  334.70   11.90 
   1  18  -3  318.70   12.31 
  -1  18   3  333.28   22.04 
  -1  18   3  349.40   19.91 
  -1  18   3  346.15   19.95 
  -1  18   2  238.33   10.22 
   1  18  -2  216.30   10.38 
   1  18  -2  233.60    9.45 
  -1  18   2  253.26   19.34 
   1  18  -2  284.25   11.13 
  -1  18   2  206.71    9.08 
  -1  18   2  257.65   18.20 
  -1  18   2  274.61   16.67 
  -1  18   2  224.44   16.19 
   1  18  -1    5.77    4.36 
  -1  18   1    6.56    4.04 
   1  18  -1   12.72    6.71 
   1  18  -1   20.77    3.14 
   1  18  -1   14.12    3.65 
  -1  18   1   20.64    3.23 
  -1  18   1   16.20    6.50 
   1  18  -1   12.01    3.20 
  -1  18   1    5.77    4.78 
   1  18  -1   14.95    3.49 
  -1  18   1    9.27    3.82 
   1  18   0   99.42    6.11 
  -1  18   0  109.27   12.02 
   1  18   0  125.16   13.06 
  -1  18   0   97.11    6.20 
   1  18   0  100.86    6.44 
  -1  18   0  108.82    6.35 
   1  18   0  105.66    6.31 
  -1  18   0  111.42   11.04 
   1  18   0  105.13   11.39 
  -1  18  -1   99.68   12.47 
   1  18   1  100.33    6.47 
   1  18   1   93.37   11.63 
  -1  18  -1   92.18    5.85 
  -1  18  -1  102.09    6.11 
   1  18   1   89.29    6.09 
   1  18   1   92.99    5.64 
   1  18   1   99.29   11.82 
   1  18   1   84.63   10.49 
   1  18   2  224.58   10.14 
   1  18   2  210.45   17.29 
   1  18   2  255.70   16.58 
  -1  18  -2  220.11    9.46 
   1  18   2  216.07    9.41 
   1  18   2  235.34   18.48 
  -1  18  -2  238.95   19.32 
  -1  18  -3  312.81   23.36 
  -1  18  -3  456.92   15.45 
   1  18   3  363.19   14.78 
  -1  18  -3  317.36   15.12 
   1  18   3  346.90   21.53 
   1  18   3  339.64   13.65 
  -1  18  -3  310.40   22.45 
   1  18   3  385.74   24.61 
  -1  18  -3  418.46   14.04 
   1  18   3  363.45   22.55 
   1  18   4   18.33    6.11 
  -1  18  -4   19.68    6.35 
  -1  18  -4    8.49    5.80 
  -1  18  -4   13.02    4.15 
   1  18   4   18.35    7.59 
   1  18   4   20.81    6.39 
   1  18   4   15.86    4.21 
   1  18   4   18.06    3.72 
   1  18   4   17.45    7.22 
  -1  18  -4   19.43    9.83 
   1  18   5   -1.25    5.01 
  -1  18  -5    2.68    4.86 
  -1  18  -5    1.54    4.97 
   1  18   5    1.80    3.51 
   1  18   5    4.61    6.07 
   1  18   5    3.03    3.20 
   1  18   5    5.36    5.18 
   1  18   5    4.83    6.12 
   1  18   6  202.29   18.48 
   1  18   6  179.38   18.07 
   1  18   6  193.68   18.54 
   1  18   6  212.31   10.50 
   1  18   6  187.14   17.37 
   1  18   7    8.14    3.79 
   1  18   7    9.16    5.77 
   1  18   7   12.44    6.60 
   1  18   7   11.11    3.65 
   1  18   7    9.81    6.82 
  -1  18  -7   12.98    2.48 
   1  18   7   11.46    6.58 
   1  18   8    6.62    3.21 
   1  18   8    7.98    5.74 
   1  18   8    8.14    3.10 
   1  18   9    9.13    2.64 
   1  18   9    6.69    2.30 
  -1  18  -9    4.95    2.10 
  -1  19   9   23.79    2.89 
  -1  19   9   20.21    3.13 
   1  19  -9   17.46    2.77 
  -1  19   8   24.66    4.04 
  -1  19   8   20.08    6.54 
  -1  19   8   29.92    7.76 
   1  19  -8   22.32    2.94 
  -1  19   8   25.15    3.58 
  -1  19   7   60.11   10.14 
  -1  19   7   73.15   11.17 
  -1  19   7   50.00    9.75 
  -1  19   7   60.12   11.00 
   1  19  -7   71.20    5.05 
  -1  19   7   56.45    5.31 
  -1  19   6  129.92   13.71 
  -1  19   6  131.08    7.95 
  -1  19   6  126.72   15.46 
  -1  19   6  152.83   15.51 
  -1  19   5  327.81   22.73 
  -1  19   5  288.13   22.98 
  -1  19   5  268.87   21.17 
  -1  19   4   26.74    3.89 
  -1  19   4   32.30    7.37 
   1  19  -4   20.05    5.34 
  -1  19   3   54.51   10.13 
   1  19  -3   64.40    7.02 
   1  19  -3   73.60    6.47 
  -1  19   3   46.04    4.99 
  -1  19   3   60.45    9.38 
  -1  19   3   51.56    9.75 
  -1  19   3   49.87    4.58 
   1  19  -3   70.56    5.85 
  -1  19   3   50.39    7.86 
   1  19  -2  392.29   23.91 
   1  19  -2  353.87   13.07 
   1  19  -2  380.75   15.29 
  -1  19   2  355.62   13.81 
   1  19  -2  393.34   14.53 
  -1  19   2  356.16   22.78 
  -1  19   2  336.18   20.10 
  -1  19   2  314.95   20.92 
   1  19  -1   37.22    8.94 
   1  19  -1   49.88    4.42 
   1  19  -1   42.07    4.93 
  -1  19   1   38.21    4.07 
  -1  19   1   52.97    9.42 
   1  19  -1   48.84    4.99 
  -1  19   1   62.79    5.12 
   1  19  -1   41.06    4.50 
  -1  19   1   48.31    8.29 
   1  19  -1   73.24    9.84 
  -1  19   1   34.28    7.04 
  -1  19   1   56.36    7.49 
   1  19   0   55.33    4.89 
  -1  19   0   91.68   11.43 
  -1  19   0   47.04    4.81 
   1  19   0   58.20    5.25 
   1  19   0   53.45    5.02 
  -1  19   0   59.43    5.07 
  -1  19   0   80.48    8.59 
   1  19   0   97.42   11.22 
  -1  19   0   82.86    9.81 
  -1  19  -1   32.89    9.46 
   1  19   1   25.97    3.96 
   1  19   1   28.35    7.69 
   1  19   1   20.90    5.17 
  -1  19  -1   21.00    3.78 
  -1  19  -1   18.22    3.49 
   1  19   1   20.89    3.27 
   1  19   1   20.18    3.72 
   1  19   1   15.07    5.64 
  -1  19  -2   -4.95    7.48 
  -1  19  -2    1.25    3.72 
   1  19   2    4.36    3.99 
   1  19   2    1.11    3.07 
   1  19   2    4.40    2.83 
  -1  19  -2    1.47    2.75 
   1  19   2    2.38    2.67 
   1  19   2    0.40    5.51 
   1  19   2    6.69    4.76 
   1  19   3   36.39    4.80 
  -1  19  -3   34.63    6.64 
  -1  19  -3   34.00    5.26 
   1  19   3   27.60    7.11 
   1  19   3   31.52    8.39 
   1  19   3   37.20    7.56 
  -1  19  -3   26.76    3.99 
   1  19   3   27.62    8.83 
   1  19   3   30.18    4.19 
  -1  19  -3   44.31   10.91 
  -1  19  -4  121.60    9.97 
  -1  19  -4  259.50   12.51 
  -1  19  -4  144.49    9.10 
   1  19   4  193.92   10.16 
   1  19   4  234.71   19.48 
   1  19   4  218.59   17.52 
   1  19   4  193.45    9.47 
   1  19   4  220.93   17.64 
   1  19   5   25.62    7.05 
  -1  19  -5   20.75    5.47 
   1  19   5   24.03    4.54 
  -1  19  -5   33.07    6.17 
   1  19   5   24.79    9.10 
   1  19   5   22.42    8.41 
   1  19   5   25.87    7.74 
   1  19   5   21.54    7.73 
   1  19   6  124.59    8.31 
   1  19   6  118.96    7.69 
   1  19   6  134.38   15.72 
   1  19   6  113.04   14.35 
   1  19   6  122.26   14.48 
   1  19   6  160.61   15.35 
   1  19   6  119.25   14.19 
   1  19   7   41.26    8.62 
   1  19   7   50.34    9.25 
   1  19   7   42.19    4.78 
   1  19   7   39.71    9.20 
  -1  19  -7   48.13    3.81 
   1  19   7   40.42    5.17 
   1  19   8   25.71    3.70 
   1  19   8   24.48    6.85 
   1  19   8   17.96    3.59 
   1  19   9    1.25    1.93 
   1  19   9    0.74    1.98 
  -1  20   8  109.22    6.90 
  -1  20   8  119.69    6.63 
  -1  20   8  115.40   12.53 
  -1  20   8   94.72   10.96 
  -1  20   7    8.50    5.82 
   1  20  -7    5.95    2.47 
  -1  20   7   13.31    6.63 
  -1  20   7    9.35    3.14 
  -1  20   7    4.66    5.45 
  -1  20   7    9.17    3.38 
  -1  20   6   68.22   10.76 
  -1  20   6   64.09   10.66 
  -1  20   6   58.98   10.55 
  -1  20   6   53.89   10.50 
  -1  20   6   64.47    5.62 
  -1  20   5  212.42   17.86 
  -1  20   5  233.41   10.61 
  -1  20   5  176.60   18.05 
  -1  20   5  218.73   18.15 
  -1  20   4  236.06   18.63 
  -1  20   4  196.25   18.87 
  -1  20   4  214.74   10.80 
  -1  20   4  215.23   10.19 
  -1  20   4  205.97   18.82 
  -1  20   3  314.00   20.68 
  -1  20   3  327.11   23.57 
  -1  20   3  312.39   11.71 
   1  20  -3  300.70   13.05 
  -1  20   3  303.22   12.54 
   1  20  -2  227.34   18.43 
   1  20  -2  331.20   22.16 
  -1  20   2  239.42   10.43 
   1  20  -2  189.30   11.15 
   1  20  -2  234.20    9.61 
   1  20  -2  288.09   11.95 
  -1  20   2  285.19   21.31 
  -1  20   2  247.36   18.70 
   1  20  -2  198.55   10.30 
  -1  20   2  180.31   15.34 
  -1  20   2  257.38   17.03 
   1  20  -1  149.04    7.62 
   1  20  -1  189.84   16.87 
   1  20  -1  158.66    8.61 
  -1  20   1  175.96    8.64 
  -1  20   1  169.73   14.94 
  -1  20   1  141.42   13.51 
  -1  20   1  177.34   13.38 
   1  20  -1  164.92   15.43 
  -1  20   0   31.16    7.06 
   1  20   0   43.54    9.25 
   1  20   0   45.53    4.59 
  -1  20   0   41.68    4.73 
   1  20   0   41.38    4.97 
  -1  20   0   41.38    4.63 
   1  20   0   52.49    5.02 
  -1  20   0   38.80    6.32 
   1  20   0   45.76    8.51 
  -1  20  -1  152.36   14.63 
  -1  20  -1  181.45    9.44 
   1  20   1  189.93    9.29 
   1  20   1  164.05   13.79 
   1  20   1  211.63    9.83 
  -1  20  -1  158.00    8.58 
   1  20   1  164.28    8.92 
  -1  20  -1  175.18    8.74 
   1  20   1  196.79   17.29 
   1  20   2  163.46    9.17 
   1  20   2  155.71   13.67 
   1  20   2  160.74   16.10 
  -1  20  -2  149.70    8.21 
   1  20   2  142.79   15.69 
   1  20   2  169.11    8.79 
   1  20   2  153.94    8.10 
   1  20   2  140.62   14.30 
   1  20   3  165.63   15.30 
   1  20   3  109.14    7.83 
  -1  20  -3  177.48   10.77 
  -1  20  -3  136.05    8.48 
  -1  20  -3  117.07    9.39 
   1  20   3  134.23   15.07 
   1  20   3  141.54   13.87 
   1  20   3  130.85    7.53 
   1  20   3  110.55    7.42 
  -1  20  -3  107.74    7.04 
  -1  20  -3  131.84   17.00 
   1  20   4   55.21    5.98 
  -1  20  -4   49.70    7.19 
  -1  20  -4   63.07    6.24 
  -1  20  -4   70.69    7.79 
   1  20   4   48.19   10.05 
   1  20   4   61.20   10.00 
   1  20   4   53.62    9.36 
   1  20   4   57.36   10.87 
   1  20   4   49.38    5.12 
  -1  20  -4   66.61   12.43 
   1  20   5  286.01   21.51 
   1  20   5  285.19   22.15 
   1  20   5  290.46   22.93 
   1  20   5  270.22   12.27 
   1  20   5  303.67   21.98 
   1  20   6   46.85   10.05 
   1  20   6   45.81    5.06 
   1  20   6   45.72    5.48 
   1  20   6   49.43    9.03 
   1  20   6   39.46    8.94 
   1  20   7   37.93    9.05 
  -1  20  -7   36.70    3.35 
   1  20   7   42.20    4.54 
   1  20   7   40.20    4.94 
   1  20   7   45.06    8.62 
   1  20   7   41.66    8.54 
   1  20   8   67.85    9.40 
   1  20   8   77.08    5.04 
   1  20   8   57.03    4.97 
  -1  21   8   24.81    3.12 
  -1  21   8   25.62    6.55 
   1  21  -8   28.63    2.80 
  -1  21   8   19.80    3.42 
  -1  21   7   53.19    9.69 
  -1  21   7   45.02    4.41 
   1  21  -7   53.16    4.17 
  -1  21   7   46.42    4.86 
  -1  21   7   42.56    8.79 
  -1  21   7   70.51   10.38 
  -1  21   6   60.67    5.88 
  -1  21   6   70.96   11.78 
  -1  21   6   74.80    5.65 
  -1  21   6   64.17   10.48 
  -1  21   6   76.29   10.89 
  -1  21   6   71.41   11.66 
  -1  21   5  111.49    7.83 
   1  21  -5  162.14    9.24 
  -1  21   5  128.38   15.44 
  -1  21   5  153.77   15.00 
  -1  21   5  115.82   14.98 
  -1  21   5  130.14    7.52 
  -1  21   5   99.46   12.65 
  -1  21   4   21.28    4.05 
  -1  21   4   30.58    7.57 
  -1  21   4   24.38    8.55 
  -1  21   4   25.77    8.36 
   1  21  -4   14.43    5.09 
  -1  21   3    3.34    3.91 
   1  21  -3    6.02    4.20 
   1  21  -3    3.67    4.98 
  -1  21   3    6.01    6.69 
  -1  21   3    3.02    4.41 
  -1  21   3    3.21    3.04 
  -1  21   3    7.99    6.26 
   1  21  -3    1.78    4.65 
  -1  21   2  117.45   11.59 
  -1  21   2   91.70   11.08 
  -1  21   2  132.17    7.48 
   1  21  -2  105.67    8.36 
   1  21  -2  113.84    6.40 
   1  21  -2  154.22    8.78 
  -1  21   2  105.08   14.05 
  -1  21   2   93.47    6.99 
   1  21  -2  130.97    7.92 
   1  21  -2  107.50   13.25 
   1  21  -1   58.32    6.17 
   1  21  -1   77.44    5.54 
  -1  21   1   91.56   12.48 
   1  21  -1  103.41    7.00 
  -1  21   1   98.06    6.75 
   1  21  -1   97.84   12.46 
  -1  21   1   87.12    9.76 
  -1  21   1   70.44   10.32 
   1  21   0    5.46    3.95 
   1  21   0    5.44    2.86 
   1  21   0    3.50    3.16 
  -1  21   0    4.26    3.09 
   1  21   0    4.00    3.56 
  -1  21   0    3.89    3.31 
   1  21   0    4.94    4.97 
  -1  21   0    7.46    4.86 
   1  21   1  462.44   16.51 
  -1  21  -1  354.40   15.88 
   1  21   1  494.45   24.86 
   1  21   1  544.48   30.22 
   1  21   1  443.18   16.62 
  -1  21  -1  428.40   16.05 
   1  21   1  531.45   17.40 
  -1  21  -1  445.59   16.14 
   1  21   1  403.22   25.79 
  -1  21  -1  471.94   26.75 
  -1  21  -2   95.52    7.41 
   1  21   2   89.87    6.81 
   1  21   2  105.07   13.73 
   1  21   2  109.59   11.72 
  -1  21  -2   90.12    6.48 
   1  21   2   91.86    6.22 
   1  21   2  113.50    7.29 
   1  21   2   88.89   11.64 
   1  21   3   59.63    9.65 
   1  21   3   45.52    5.40 
  -1  21  -3   31.16    6.75 
  -1  21  -3   48.25    5.92 
  -1  21  -3   62.48    7.74 
   1  21   3   57.46    9.24 
   1  21   3   49.15   10.19 
   1  21   3   49.66    4.94 
   1  21   3   47.23   10.33 
  -1  21  -3   53.62   12.03 
  -1  21  -4  134.33    9.86 
   1  21   4  160.90   16.65 
   1  21   4  171.97   15.93 
   1  21   4  152.72    9.33 
  -1  21  -4  155.42   10.64 
   1  21   4  161.69    8.85 
   1  21   4  148.37   16.77 
  -1  21  -4  117.93   14.88 
   1  21   4  159.61   15.45 
   1  21   5  114.18    8.30 
   1  21   5  107.60   13.97 
   1  21   5  141.53   15.24 
   1  21   5  123.54    7.78 
   1  21   5  117.31   14.74 
  -1  21  -5  128.53    8.86 
   1  21   6    1.01    3.30 
   1  21   6    1.88    4.78 
   1  21   6    0.40    5.04 
   1  21   6    0.39    2.81 
   1  21   6   -1.28    6.55 
   1  21   7    4.02    3.20 
   1  21   7    5.18    5.11 
   1  21   7    4.10    2.40 
   1  21   7    7.47    2.89 
   1  21   7    6.48    5.75 
   1  21   8    2.39    2.22 
   1  21   8    1.64    2.51 
  -1  22   8    7.60    2.19 
  -1  22   8    8.78    2.58 
  -1  22   7   68.06    9.86 
   1  22  -7   69.57    4.53 
  -1  22   7   65.58    9.89 
  -1  22   7   63.72    4.78 
  -1  22   7   63.56    5.29 
  -1  22   6    2.96    3.26 
  -1  22   6    6.75    5.70 
  -1  22   6    1.16    4.82 
  -1  22   6    1.71    2.60 
  -1  22   6    2.83    6.19 
  -1  22   5   20.58    4.10 
  -1  22   5   20.93    7.69 
  -1  22   5   21.92    3.54 
  -1  22   5   19.74    6.76 
  -1  22   5   23.62    8.17 
  -1  22   4   54.87   10.84 
  -1  22   4   54.19   11.27 
  -1  22   4   71.86   10.15 
  -1  22   3   75.55   12.55 
  -1  22   3   68.94   10.15 
  -1  22   3   66.68    5.85 
   1  22  -3   38.60    5.59 
  -1  22   3   58.83   10.44 
   1  22  -3   56.99   10.35 
   1  22  -2  265.45   13.30 
   1  22  -2  340.78   13.79 
  -1  22   2  285.38   12.04 
  -1  22   2  272.62   21.96 
  -1  22   2  294.30   20.23 
  -1  22   2  253.55   20.17 
   1  22  -2  297.81   12.80 
  -1  22   2  305.74   19.34 
   1  22  -2  241.45   20.23 
   1  22  -1  312.45   11.95 
   1  22  -1  312.95   13.13 
  -1  22   1  270.12   12.28 
   1  22  -1  264.51   12.39 
   1  22  -1  274.17   21.38 
  -1  22   1  296.77   18.51 
   1  22  -1  307.97   22.23 
   1  22   0  322.09   22.60 
  -1  22   0  271.59   22.07 
   1  22   0  300.52   12.48 
   1  22   0  250.42   11.14 
  -1  22   0  293.55   12.17 
   1  22   0  332.44   13.01 
  -1  22   0  190.48   10.67 
   1  22   0  293.06   12.28 
  -1  22   0  221.20   18.24 
   1  22   0  316.35   22.18 
   1  22   1   30.93    4.35 
  -1  22  -1   28.54    5.03 
   1  22   1   24.95    6.04 
  -1  22  -1   26.70    4.38 
   1  22   1   36.39    4.87 
  -1  22  -1   25.72    9.96 
  -1  22  -1    8.47    5.39 
   1  22   1   28.62    7.59 
  -1  22  -2  196.64   19.45 
   1  22   2  192.14   10.10 
  -1  22  -2  197.83   11.89 
  -1  22  -2  234.98   11.07 
   1  22   2  177.69   18.42 
   1  22   2  189.67   15.83 
   1  22   2  178.83    9.80 
  -1  22  -2  187.91    9.52 
  -1  22  -2  158.39   15.82 
  -1  22  -3  122.10    8.81 
   1  22   3  209.03   10.24 
  -1  22  -3  127.50   10.21 
   1  22   3  238.88   17.89 
   1  22   3  189.72   18.03 
  -1  22  -3  136.83   10.25 
   1  22   3  229.00   10.30 
  -1  22  -3  238.44   20.39 
   1  22   3  209.21   18.92 
   1  22   3   53.30   10.75 
   1  22   4  109.64   13.96 
   1  22   4  123.05   13.79 
   1  22   4  118.60    7.55 
   1  22   4  115.98   14.78 
   1  22   4  117.92    7.21 
  -1  22  -5   20.05    5.12 
   1  22   5   31.67    8.25 
   1  22   5   12.83    7.28 
   1  22   5   27.12    4.06 
   1  22   5   15.55    3.51 
   1  22   5   21.97    8.39 
  -1  22  -5   18.75    4.77 
   1  22   5   21.26    4.51 
   1  22   6    9.23    3.52 
   1  22   6   12.58    5.75 
   1  22   6    8.24    5.84 
   1  22   6    8.03    3.09 
   1  22   6    8.97    3.04 
   1  22   6   14.53    7.14 
   1  22   7   29.39    4.11 
   1  22   7   26.28    3.31 
   1  22   7   30.61    3.76 
   1  22   7   32.57    7.64 
   1  22   8    2.21    2.23 
   1  22   8    3.95    1.95 
  -1  23   7   65.17    5.03 
   1  23  -7   81.76    4.55 
  -1  23   7   73.33    5.09 
  -1  23   7   68.90    9.67 
  -1  23   7   66.58    4.57 
  -1  23   6   34.88    8.33 
  -1  23   6   20.13    7.17 
  -1  23   6   21.79    3.29 
  -1  23   6   22.76    3.88 
  -1  23   5    4.85    3.24 
  -1  23   5    2.72    4.79 
  -1  23   5    0.89    5.73 
  -1  23   5    1.42    2.51 
  -1  23   5    4.96    5.90 
  -1  23   4   99.17   13.93 
  -1  23   4  114.59   13.23 
  -1  23   4  113.41   14.07 
  -1  23   4  103.96    7.48 
  -1  23   4  105.07    7.38 
   1  23  -4  143.74    8.90 
  -1  23   3  309.83   23.67 
  -1  23   3  392.35   23.84 
  -1  23   3  271.55   12.67 
  -1  23   3  317.34   22.86 
   1  23  -3  357.97   24.62 
   1  23  -2   30.63    8.31 
   1  23  -2   22.05    8.87 
   1  23  -2   31.19    5.99 
   1  23  -2   31.93    5.33 
  -1  23   2   33.76    9.49 
  -1  23   2   27.97    7.00 
   1  23  -2   29.39    4.65 
  -1  23   2   24.82    4.34 
  -1  23   2   18.18    5.31 
  -1  23   1  221.04   10.77 
   1  23  -1  227.46   11.07 
  -1  23   1  265.44   21.34 
  -1  23   1  188.17   16.81 
   1  23  -1  217.19   18.98 
   1  23  -1  252.69   11.64 
   1  23  -1  210.62    9.61 
   1  23   0   12.00    8.07 
  -1  23   0   30.73   10.20 
   1  23   0   18.83    4.44 
   1  23   0   24.48    3.70 
  -1  23   0   20.38    4.14 
   1  23   0   18.31    4.21 
   1  23   0   17.13    6.45 
  -1  23   0   16.61    5.80 
  -1  23  -1  127.26   16.05 
   1  23   1  109.48   13.57 
  -1  23  -1  158.92    9.21 
   1  23   1  118.57    7.56 
   1  23   1  124.55   12.38 
   1  23   1  129.22    8.26 
  -1  23  -1  156.61    8.48 
   1  23   1  153.53    8.51 
  -1  23  -1   91.24   12.19 
   1  23   1  143.62   15.41 
  -1  23  -2   44.64   11.24 
  -1  23  -2   48.94   11.55 
  -1  23  -2   62.43    7.62 
   1  23   2   37.83    4.78 
  -1  23  -2   39.80    5.76 
   1  23   2   42.16    5.17 
  -1  23  -2   38.39    4.66 
   1  23   2   49.81    5.35 
   1  23   2   30.83    7.28 
   1  23   2   40.03   10.07 
  -1  23  -2   41.72    8.68 
   1  23   2   35.72    8.28 
  -1  23  -3   61.13   12.73 
   1  23   3   57.47    9.68 
   1  23   3   68.89    9.97 
   1  23   3   57.32   11.11 
   1  23   3   65.24    5.81 
  -1  23  -3   35.96    8.83 
   1  23   4  118.67    8.00 
  -1  23  -4  122.19    9.10 
   1  23   4  122.39   14.69 
   1  23   4  135.19   14.22 
   1  23   4  109.47    7.27 
   1  23   4  116.97   14.63 
   1  23   4  112.19    7.02 
   1  23   5   15.00    3.93 
   1  23   5    9.77    6.77 
   1  23   5   11.02    6.22 
   1  23   5    9.13    3.18 
   1  23   5   11.35    3.31 
   1  23   5   15.80    7.34 
  -1  23  -5   19.96    5.10 
   1  23   6    2.26    3.13 
   1  23   6    7.57    5.57 
   1  23   6    6.18    2.85 
   1  23   6    9.47    2.90 
   1  23   6   10.10    5.91 
   1  23   7   28.93    3.74 
   1  23   7   25.57    3.01 
   1  23   7   26.33    3.39 
  -1  24   7   89.11    5.50 
  -1  24   7   82.26    4.87 
  -1  24   6   60.67    9.90 
  -1  24   6   60.98    5.10 
  -1  24   6   66.10    9.71 
  -1  24   6   72.70    5.35 
  -1  24   6   59.32    4.45 
  -1  24   5   28.97    8.23 
  -1  24   5   34.49    4.37 
  -1  24   5   40.43    4.59 
  -1  24   5   29.19    3.65 
  -1  24   5   31.82    8.25 
  -1  24   4   49.90    9.00 
  -1  24   4   30.52    8.87 
  -1  24   4   43.50    4.99 
  -1  24   4   35.72    9.25 
   1  24  -4   52.72    5.95 
  -1  24   4   36.99    4.67 
  -1  24   3    7.88    3.14 
  -1  24   3   11.27    5.21 
  -1  24   3    8.78    7.03 
  -1  24   3   11.19    3.54 
   1  24  -3    8.38    5.01 
   1  24  -3   11.42    4.22 
  -1  24   2  111.23    7.67 
  -1  24   2  147.93   14.22 
  -1  24   2  156.03   16.99 
   1  24  -2  142.61   15.50 
  -1  24   1   13.52    5.07 
  -1  24   1   12.89    3.54 
  -1  24   1    9.10    5.35 
   1  24  -1   17.96    7.19 
   1  24  -1   21.16    8.77 
  -1  24   0   13.20    3.51 
   1  24   0    3.21    5.37 
  -1  24   0   14.44    5.72 
  -1  24   0   24.77    9.58 
   1  24   0   26.15    8.66 
   1  24   1  294.21   21.79 
   1  24   1  266.38   11.93 
   1  24   1  262.13   20.57 
  -1  24  -2   52.52   12.18 
   1  24   2   95.78   11.34 
  -1  24  -2   88.95   13.51 
   1  24   2   68.54    6.00 
   1  24   2  119.00   13.40 
  -1  24  -2   62.14   10.77 
  -1  24  -3   41.42    6.92 
   1  24   3   35.19    4.79 
  -1  24  -3   59.13    6.04 
   1  24   3   42.46    8.28 
   1  24   3   37.69    9.33 
   1  24   3   36.78    5.04 
   1  24   3   31.30    4.44 
  -1  24  -3   41.81    6.89 
  -1  24  -4   22.81    5.66 
   1  24   4   17.86    6.75 
   1  24   4   11.49    6.81 
   1  24   4   15.12    3.93 
   1  24   4   18.81    3.93 
   1  24   4   18.42    4.09 
  -1  24  -4   15.70    5.07 
   1  24   5   79.76   11.39 
  -1  24  -5   90.98    7.17 
   1  24   5   77.92    6.27 
   1  24   5   67.13    5.36 
   1  24   5   65.56    5.29 
   1  24   6   28.99    4.05 
   1  24   6   33.16    3.64 
   1  24   6   33.35    3.70 
   1  24   7    7.41    2.58 
   1  24   7    7.35    2.34 
  -1  25   6   22.65    3.27 
  -1  25   6   25.40    3.33 
  -1  25   6   21.16    2.76 
  -1  25   5   36.13    8.38 
  -1  25   5   36.71    4.12 
  -1  25   5   34.21    4.33 
  -1  25   4   31.25    8.61 
  -1  25   4   24.04    6.83 
  -1  25   4   25.11    4.20 
   1  25  -4   36.99    5.03 
  -1  25   4   30.32    4.02 
  -1  25   3   56.33    5.61 
  -1  25   3   36.98    9.46 
  -1  25   3   54.78    9.11 
  -1  25   3   60.39    5.68 
  -1  25   3   46.53    4.66 
   1  25  -3   37.45    5.66 
  -1  25   2  395.02   14.58 
  -1  25   2  372.68   22.72 
  -1  25   2  356.88   13.95 
   1  25  -2  370.15   14.23 
   1  25  -2  394.14   14.74 
   1  25  -1   55.50    6.83 
   1  25  -1   81.79    6.85 
  -1  25   1   64.43    9.38 
  -1  25   1   57.40    5.61 
   1  25  -1   75.89    6.34 
  -1  25   1   91.04   14.09 
   1  25  -1   51.72   10.87 
  -1  25   1   60.96    5.85 
  -1  25   0  115.86    8.38 
   1  25   0  152.38    8.89 
   1  25   0  140.57    7.65 
  -1  25   0  147.84    8.32 
   1  25   0  132.75   15.31 
  -1  25   0  139.72    8.37 
   1  25   1   53.25    5.10 
  -1  25  -1   42.21    5.79 
   1  25   1   47.54    5.51 
  -1  25  -1   71.61    5.93 
   1  25   1   58.11    5.85 
   1  25   1   51.61    5.28 
   1  25   1   36.61    9.52 
  -1  25  -1   45.37   11.99 
  -1  25  -2  116.94    9.07 
  -1  25  -2  112.09    9.33 
   1  25   2  104.46    7.09 
  -1  25  -2  116.37    8.14 
   1  25   2  119.96   12.56 
   1  25   2  129.20    8.02 
  -1  25  -2  116.86    7.26 
  -1  25  -2  112.14   14.31 
   1  25   2  102.90    7.24 
   1  25   2  120.04   14.01 
  -1  25  -3   47.55    5.66 
   1  25   3   54.84    5.41 
  -1  25  -3   41.05    6.74 
   1  25   3   51.32    9.02 
   1  25   3   53.58    5.53 
   1  25   3   44.14    4.86 
  -1  25  -3   33.43    6.24 
  -1  25  -4   63.71    6.77 
   1  25   4   49.27    5.25 
   1  25   4   59.03   10.20 
   1  25   4   53.74    5.30 
   1  25   4   53.99    5.04 
   1  25   5   17.89    3.60 
   1  25   5   15.86    6.40 
  -1  25  -5   21.44    4.59 
   1  25   5   19.94    3.32 
   1  25   5   17.07    3.50 
   1  25   6   49.54    4.25 
   1  25   6   50.61    4.48 
   1  25   6   56.12    4.11 
  -1  26   6    5.63    2.35 
  -1  26   6    6.84    2.57 
  -1  26   6    4.26    2.22 
  -1  26   5   27.28    3.85 
  -1  26   5   20.48    6.99 
  -1  26   5   26.97    3.65 
  -1  26   5   24.63    3.41 
  -1  26   4   40.09    4.68 
  -1  26   4   40.03    4.64 
  -1  26   4   36.96    4.07 
   1  26  -4   38.72    4.84 
  -1  26   4   37.52    8.91 
  -1  26   3   18.91    3.81 
  -1  26   3   16.76    3.90 
   1  26  -3   15.16    4.50 
  -1  26   3   21.53    6.48 
  -1  26   3   26.40    8.46 
   1  26  -2    7.15    4.93 
   1  26  -2    3.88    3.76 
  -1  26   2    2.87    4.46 
  -1  26   2    4.76    3.16 
  -1  26   2    4.32    3.51 
  -1  26   2    6.28    7.29 
  -1  26   1  234.21   11.25 
   1  26  -1  240.19   11.49 
  -1  26   1  252.21   17.98 
  -1  26   1  220.65   10.66 
  -1  26   1  263.97   11.31 
   1  26  -1  265.34   11.52 
  -1  26   1  272.48   22.16 
   1  26   0   11.84    4.21 
  -1  26   0    8.90    4.23 
  -1  26   0   10.52    4.87 
   1  26   0   13.15    3.00 
   1  26   0   13.88    4.09 
  -1  26   0   18.84    3.94 
  -1  26   0   13.17    8.93 
   1  26   1   72.62    6.22 
  -1  26  -1   59.95   12.37 
  -1  26  -1   54.23    5.39 
  -1  26  -1   61.44    7.32 
   1  26   1   84.55    6.64 
  -1  26  -1   45.93    5.93 
   1  26   1   69.75    5.37 
   1  26   2   86.37    6.58 
  -1  26  -2   52.98    7.07 
   1  26   2   91.57    6.47 
   1  26   2   81.25    6.01 
  -1  26  -2  118.30    8.93 
   1  26   2   66.99    6.05 
  -1  26  -2   82.90    7.04 
   1  26   3   35.51    4.61 
  -1  26  -3   30.17    5.60 
   1  26   3   24.86    3.97 
  -1  26  -3   18.19    5.60 
  -1  26  -3   37.25    4.96 
   1  26   3   31.99    4.13 
   1  26   4   36.02    4.38 
  -1  26  -4   31.76    4.65 
  -1  26  -4   44.70    5.59 
   1  26   4   33.46    4.26 
   1  26   4   27.50    3.82 
   1  26   5    7.95    2.90 
   1  26   5    8.83    2.90 
   1  26   5    7.89    2.55 
   1  26   6   68.71    4.73 
   1  26   6   74.00    4.60 
  -1  27   5   20.71    3.30 
  -1  27   5   10.86    2.49 
  -1  27   5   16.48    2.90 
  -1  27   4   43.75    4.60 
  -1  27   4   40.37    3.83 
  -1  27   3    2.36    6.50 
   1  27  -3    5.90    3.73 
  -1  27   3    6.48    3.05 
  -1  27   3    6.96    3.41 
  -1  27   2   11.22    7.70 
   1  27  -2    4.05    4.20 
   1  27  -2    5.15    3.59 
  -1  27   2    3.86    3.63 
  -1  27   2   11.48    3.31 
  -1  27   2    5.72    3.32 
  -1  27   1   12.73    7.94 
   1  27  -1   18.48    3.95 
  -1  27   1   17.39    3.67 
  -1  27   1   12.96    3.62 
   1  27  -1   15.32    4.22 
  -1  27   1   12.38    4.19 
   1  27  -1   15.75    5.01 
   1  27   0   62.47    5.86 
  -1  27   0   86.16    6.26 
  -1  27   0   55.83   11.41 
   1  27   0   90.77    7.26 
  -1  27   0   75.55    6.72 
   1  27   0   83.44    6.51 
   1  27   1   24.04    4.30 
  -1  27  -1    5.50    7.82 
  -1  27  -1   26.77    8.72 
  -1  27  -1   23.86    3.99 
  -1  27  -1   21.79    6.00 
  -1  27  -1   16.65    4.54 
   1  27   1   19.05    3.25 
   1  27   1   23.07    4.46 
   1  27   2   78.60    6.16 
  -1  27  -2   84.29    7.36 
   1  27   2   70.78    5.61 
   1  27   2   73.17    5.37 
  -1  27  -2   57.40    6.98 
   1  27   2   44.03    5.00 
  -1  27  -2   65.93    6.12 
   1  27   3  164.48    8.15 
  -1  27  -3   88.91    7.34 
   1  27   3  106.27    6.83 
  -1  27  -3  154.25    9.21 
   1  27   3  129.45    7.18 
   1  27   3  153.54    7.77 
   1  27   4    0.54    2.56 
   1  27   4    0.07    2.74 
  -1  27  -4   -0.64    3.78 
   1  27   4    0.53    2.45 
   1  27   4   -0.32    2.83 
   1  27   5   46.86    4.06 
   1  27   5   43.84    3.79 
  -1  28   5    1.60    2.20 
  -1  28   4   51.31    4.32 
  -1  28   4   57.30    4.61 
  -1  28   3   37.52    4.35 
  -1  28   3   53.07    9.65 
  -1  28   3   43.12    4.32 
  -1  28   3   41.06    4.67 
  -1  28   2  103.57    6.53 
  -1  28   2   65.52   11.04 
  -1  28   2   82.56    5.99 
   1  28  -2   86.38    6.43 
  -1  28   1   20.25    3.81 
  -1  28   1   26.77    8.54 
   1  28  -1   21.67    4.72 
   1  28  -1   26.66    4.34 
  -1  28   1   25.48    4.64 
   1  28  -1   14.07    3.64 
  -1  28   0    9.02    7.94 
  -1  28   0   15.47    3.50 
   1  28   0   15.10    3.69 
  -1  28   0    9.48    5.26 
   1  28   0    6.70    4.44 
  -1  28   0   16.45    4.33 
   1  28   0   11.62    3.81 
  -1  28  -1  118.47    8.26 
   1  28   1   63.47    6.26 
   1  28   1   72.25    5.93 
   1  28   1   62.29    4.76 
  -1  28  -1   98.78    6.99 
  -1  28  -1   83.72    7.23 
   1  28   1   95.35    6.48 
  -1  28  -1   78.01    5.71 
  -1  28  -1   99.23   13.38 
   1  28   2   34.32    4.51 
  -1  28  -2   24.90    5.19 
  -1  28  -2   53.95    6.37 
   1  28   2   34.84    3.79 
   1  28   2   41.11    4.61 
  -1  28  -2   52.73    5.37 
   1  28   3  102.67    6.32 
  -1  28  -3  104.56    6.50 
   1  28   3   94.56    5.58 
   1  28   4    2.95    2.22 
  -1  28  -4    1.09    3.12 
   1  28   4    2.70    2.25 
   1  28   4    0.35    2.43 
   1  28   5   -0.47    1.95 
   1  28   5    1.30    2.07 
  -1  29   4   23.09    3.15 
  -1  29   4   18.65    2.87 
  -1  29   4   16.25    3.11 
  -1  29   3   13.87    2.85 
  -1  29   3   13.84    3.13 
  -1  29   3    8.85    3.21 
  -1  29   2   33.49    4.00 
  -1  29   2   21.50    4.05 
  -1  29   2   37.04    8.58 
  -1  29   1   15.28    3.35 
  -1  29   1   19.09    4.07 
   1  29  -1   13.59    3.50 
  -1  29   1    6.85    6.99 
  -1  29   0    5.33    2.83 
   1  29   0    5.73    3.04 
   1  29   0    1.71    3.21 
  -1  29   0    4.31    3.61 
  -1  29   0    2.97    4.59 
  -1  29   0    6.25    6.97 
  -1  29  -1    5.74    4.29 
   1  29   1    5.46    3.23 
  -1  29  -1    4.48    3.58 
  -1  29  -1    7.35    4.69 
   1  29   1    5.97    3.07 
   1  29   2    6.34    2.21 
   1  29   2    4.64    3.08 
  -1  29  -2    5.36    4.20 
   1  29   2    5.65    3.01 
   1  29   3    5.08    2.12 
  -1  29  -3    9.99    3.79 
   1  29   3    4.89    2.66 
   1  29   3    5.22    2.65 
   1  29   4   33.64    3.10 
   1  29   4   42.17    3.68 
  -1  30   3   16.75    3.19 
  -1  30   3   22.93    3.05 
  -1  30   2   54.97    4.70 
  -1  30   2   41.89    3.95 
  -1  30   1   22.80    3.85 
  -1  30   1   21.46    4.67 
  -1  30   1   25.09    3.36 
  -1  30   0    4.71    3.27 
  -1  30   0    4.18    4.09 
   1  30   0    4.68    2.83 
  -1  30   0    5.91    2.56 
  -1  30  -1   11.59    4.30 
  -1  30  -1    2.89    2.95 
   1  30   1    6.41    2.97 
   1  30   1   11.81    3.06 
  -1  30  -2   14.96    3.84 
   1  30   2   16.64    2.99 
   1  30   2   21.84    3.23 
  -1  30  -3    3.89    2.95 
   1  30   3    7.11    2.37 
  -1  31   1    0.62    2.71 
  -1  31   1    3.60    3.53 
  -1  31   1    0.16    2.11 
  -1  31   0    6.14    3.69 
  -1  31   0    7.88    2.97 
  -1  31  -1   26.84    4.01 
   1  31   1   22.85    3.06 
   2 -30  -2   41.40    3.58 
   2 -30  -1    2.42    2.00 
  -2 -30  -1   43.90    3.44 
   2 -29  -3    2.96    1.94 
   2 -29  -2   49.47    4.15 
   2 -29  -1   30.19    3.62 
  -2 -29   0   36.98    3.37 
   2 -29   0   29.24    3.57 
  -2 -29  -1   17.76    2.61 
  -2 -29  -2   24.70    2.83 
  -2 -29  -3   42.78    3.36 
   2 -28  -4    9.29    2.16 
  -2 -28   4    7.91    2.20 
   2 -28  -3    9.38    2.52 
  -2 -28   3    4.92    2.10 
   2 -28  -2    1.27    2.17 
  -2 -28   1   26.15    2.98 
   2 -28  -1   37.63    3.99 
  -2 -28   0    7.94    2.31 
   2 -28   0    1.92    2.47 
  -2 -28  -1   72.79    4.76 
   2 -28   1   59.27    5.01 
  -2 -28  -2    3.30    2.06 
  -2 -28  -3   24.84    2.87 
   2 -28   3   14.78    2.81 
  -2 -28  -4   37.40    3.14 
  -2 -27   5    1.28    1.90 
   2 -27  -4   30.19    3.26 
  -2 -27   4   21.73    3.04 
   2 -27  -3   20.92    3.23 
  -2 -27   3   10.49    2.68 
   2 -27  -2    6.96    2.83 
  -2 -27   2    4.49    2.11 
  -2 -27   1   90.20    5.52 
   2 -27  -1  113.68    6.76 
  -2 -27   0   49.34    4.17 
   2 -27   0   49.83    4.68 
  -2 -27  -1  112.12    6.27 
   2 -27   1  115.53    6.79 
  -2 -27  -2  349.77   11.20 
   2 -27   2  187.43    9.51 
  -2 -27  -3   78.28    4.93 
   2 -27   3   43.47    4.43 
  -2 -27  -4    8.87    2.23 
   2 -27   4    2.13    2.27 
  -2 -27  -5    6.32    1.83 
   2 -27   5    6.79    2.20 
  -2 -26   6   24.07    2.84 
   2 -26  -5   16.79    2.50 
  -2 -26   5   18.21    2.92 
   2 -26  -4   44.52    3.95 
  -2 -26   4   31.64    3.67 
   2 -26  -3   57.19    4.87 
  -2 -26   3   75.34    5.14 
   2 -26  -2    4.55    2.83 
  -2 -26   2    5.08    2.35 
   2 -26  -1   21.65    3.70 
  -2 -26   1   22.24    3.07 
   2 -26   0   90.51    6.39 
  -2 -26   0  110.72    6.15 
   2 -26   1   13.14    3.17 
   2 -26   1    9.54    2.73 
  -2 -26  -2   75.75    5.25 
   2 -26   2   54.46    4.97 
  -2 -26  -3   53.81    4.31 
   2 -26   3   39.68    4.32 
  -2 -26  -4   38.73    3.66 
   2 -26   4   50.99    4.46 
  -2 -26  -5   25.92    2.78 
   2 -26   5   20.58    3.12 
   2 -25  -5    3.75    1.95 
  -2 -25   5    3.43    2.35 
   2 -25  -4  248.75   10.27 
  -2 -25   4  236.77   10.23 
   2 -25  -3   44.81    4.47 
   2 -25  -2   51.66    4.82 
  -2 -25   2   58.45    4.67 
  -2 -25   1    7.09    2.32 
   2 -25  -1    8.56    3.10 
  -2 -25   0  190.50    8.75 
   2 -25   0  197.32    9.75 
  -2 -25  -1   25.27    3.32 
   2 -25   1   25.61    3.83 
   2 -25   1   22.54    3.61 
  -2 -25  -2   55.08    4.63 
   2 -25   2   51.78    4.90 
   2 -25   2   53.09    4.88 
  -2 -25  -3   37.59    3.92 
  -2 -25  -4    3.53    2.14 
   2 -25   4    6.28    2.88 
  -2 -25  -5   31.93    3.13 
   2 -25   5   21.02    3.49 
   2 -25   6   36.95    3.71 
  -2 -24   7    0.82    1.79 
  -2 -24   6   19.18    3.12 
   2 -24  -5   56.54    4.22 
  -2 -24   5   37.10    4.09 
   2 -24  -4   60.56    4.97 
  -2 -24   4   82.62    5.69 
   2 -24  -3  135.15    7.00 
  -2 -24   3   49.35    4.83 
   2 -24  -2   14.94    3.40 
  -2 -24   2   13.41    2.89 
  -2 -24   1  108.40    6.17 
   2 -24  -1  105.73    6.92 
   2 -24   0   47.85    4.77 
  -2 -24   0   37.04    3.84 
  -2 -24  -1  110.28    6.66 
   2 -24   1  120.57    7.30 
  -2 -24  -1  104.79   11.26 
  -2 -24  -2   42.03    4.26 
   2 -24   2   56.41    4.91 
  -2 -24  -3   61.81    5.00 
   2 -24   3   63.66    5.53 
  -2 -24  -4   79.04    5.33 
  -2 -24  -5   14.47    2.60 
   2 -24   5    4.09    2.80 
  -2 -24  -6   15.42    2.32 
   2 -24   6   20.02    3.07 
  -2 -23   7   20.51    2.89 
  -2 -23   6   63.89    4.88 
   2 -23  -5  184.82    8.10 
  -2 -23   5  136.53    7.70 
   2 -23  -4    2.90    2.30 
  -2 -23   4    7.93    2.83 
   2 -23  -3   12.76    3.01 
  -2 -23   3    8.29    2.88 
   2 -23  -2  136.38    7.70 
   2 -23  -1  118.91    7.32 
  -2 -23   1  124.39    6.60 
  -2 -23   0  118.25    6.60 
   2 -23   0  121.74    7.42 
   2 -23   1  159.74    8.56 
  -2 -23  -1  179.16    8.40 
   2 -23   2  142.35    8.22 
  -2 -23  -2  138.83   13.84 
  -2 -23  -3   13.74    2.94 
   2 -23   3   11.63    3.38 
  -2 -23  -4   21.85    3.30 
  -2 -23  -4   15.21    5.89 
   2 -23   4    9.37    3.39 
  -2 -23  -5  193.73    8.69 
   2 -23   5  194.32    9.52 
  -2 -23  -6    4.16    1.86 
   2 -23   6    4.15    2.52 
   2 -23   7  118.12    5.92 
  -2 -22   7  132.54    6.60 
  -2 -22   6    8.83    2.86 
   2 -22  -5   19.81    3.05 
  -2 -22   5   18.88    3.43 
   2 -22  -4   46.84    4.38 
  -2 -22   4   35.14    4.15 
   2 -22  -3   13.48    3.05 
  -2 -22   2    6.51    2.47 
  -2 -22   1  140.14    7.06 
  -2 -22  -1  117.50   11.39 
  -2 -22  -2   20.02    3.25 
   2 -22   2    8.04    3.16 
  -2 -22  -2   10.71    4.97 
   2 -22   2    9.96    3.16 
  -2 -22  -3  110.34   12.01 
  -2 -22  -4    8.75    5.39 
   2 -22   4    9.29    3.23 
   2 -22   5   12.91    3.56 
  -2 -22  -5   24.58    7.11 
   2 -22   6   60.53    4.96 
  -2 -22  -6   69.49    4.68 
   2 -22   7    8.88    2.47 
   2 -22   7    7.40    2.34 
  -2 -22  -7   11.62    1.93 
  -2 -21   8    5.71    2.00 
  -2 -21   8    6.81    2.03 
  -2 -21   7   78.62    5.20 
  -2 -21   7   56.97    4.49 
  -2 -21   6   41.62    4.38 
  -2 -21   6   49.24    4.42 
   2 -21  -5   14.04    2.71 
  -2 -21   5   16.74    3.21 
   2 -21  -4  417.18   15.09 
  -2 -21   3  102.60    6.35 
  -2 -21   2  100.89    6.17 
  -2 -21   1  123.37    6.40 
  -2 -21   1  121.18    6.49 
  -2 -21   0    5.52    2.22 
   2 -21   0    4.38    2.74 
   2 -21   0    2.72    2.46 
  -2 -21   0    8.59    3.71 
  -2 -21  -1  141.45   12.39 
   2 -21   1  113.42    7.12 
  -2 -21  -2   21.35    5.96 
  -2 -21  -2   15.83    3.47 
   2 -21   2   13.68    3.37 
  -2 -21  -3    5.83    2.93 
   2 -21   3    0.83    2.84 
  -2 -21  -3    2.29    4.75 
  -2 -21  -3    2.03    3.96 
  -2 -21  -4  132.99   14.27 
   2 -21   5   14.19    3.59 
  -2 -21  -5   12.03    6.29 
   2 -21   5    6.55    2.84 
   2 -21   6   51.36    4.91 
  -2 -21  -6   35.38    8.02 
   2 -21   6   37.98    4.22 
  -2 -21  -6   47.10    3.94 
   2 -21   7   29.61    3.63 
  -2 -21  -7   45.76    3.35 
   2 -21   8   25.93    2.99 
  -2 -20   8    3.44    2.05 
  -2 -20   8    0.25    2.03 
  -2 -20   7   66.00    4.97 
  -2 -20   7   64.17    4.93 
  -2 -20   6  142.27    7.34 
  -2 -20   6   89.84    6.25 
   2 -20  -5   56.77    4.54 
  -2 -20   4  107.19    6.66 
   2 -20  -3   15.45    2.88 
  -2 -20   3   14.35    3.01 
   2 -20  -2   10.80    2.68 
  -2 -20   2    3.61    2.31 
  -2 -20   1  250.01    9.84 
   2 -20  -1  241.02   10.51 
  -2 -20   1  265.99   10.18 
  -2 -20   0  291.76   11.04 
   2 -20   0  260.07   11.20 
   2 -20   1  107.39    6.64 
  -2 -20  -1  117.53    6.98 
   2 -20   1  100.03    6.41 
  -2 -20  -2   47.36    4.78 
   2 -20   2   45.71    4.71 
  -2 -20  -2   56.66    8.24 
  -2 -20  -3   40.73    4.57 
   2 -20   3   44.57    4.69 
  -2 -20  -3   44.86    8.85 
   2 -20   4  200.17    9.77 
  -2 -20  -4  190.21    9.47 
   2 -20   5   43.34    4.69 
  -2 -20  -5   51.97    9.61 
  -2 -20  -6  125.63   14.17 
   2 -20   6   96.17    6.53 
   2 -20   7    6.87    2.63 
   2 -20   7    2.86    2.62 
  -2 -20  -7    2.54    1.71 
   2 -20   8   16.99    2.56 
   2 -20   8   14.52    2.82 
  -2 -19   8   14.97    2.60 
  -2 -19   8   10.34    2.67 
  -2 -19   7   29.89    3.79 
  -2 -19   7   58.82    4.74 
  -2 -19   6   56.67    4.89 
  -2 -19   6   50.38    4.81 
  -2 -19   5   11.44    2.95 
  -2 -19   5    5.91    2.71 
   2 -19  -5    9.53    2.41 
  -2 -19   4  116.18    6.83 
   2 -19  -3  598.36   18.04 
  -2 -19   3  467.96   16.98 
  -2 -19   2  374.74   13.75 
  -2 -19   2  417.06   14.67 
  -2 -19   1   59.34    4.17 
   2 -19  -1   50.88    4.44 
  -2 -19   1   66.50    4.43 
  -2 -19   0   30.96    3.69 
  -2 -19   0   36.05    5.72 
  -2 -19  -1  105.08    6.47 
   2 -19   1   85.37    5.80 
  -2 -19  -1   93.28    9.46 
   2 -19   1   96.67    6.02 
  -2 -19  -2   32.55    4.16 
  -2 -19  -2   18.37    5.29 
   2 -19   2   23.23    3.66 
  -2 -19  -3  182.23    9.05 
   2 -19   3  162.11    8.43 
   2 -19   4  158.44    7.87 
  -2 -19  -4  148.26   13.46 
  -2 -19  -5   25.86    8.06 
  -2 -19  -5   75.30   10.27 
   2 -19   6   11.87    3.20 
   2 -19   6   15.44    3.44 
  -2 -19  -6   10.60    6.54 
   2 -19   7   82.61    6.36 
  -2 -19  -7  180.88    7.12 
   2 -19   8   17.08    3.16 
  -2 -18   9    7.35    2.33 
  -2 -18   8   15.77    2.81 
  -2 -18   8   13.99    3.06 
  -2 -18   7  189.01    8.71 
  -2 -18   7  138.61    7.54 
  -2 -18   5  318.41   11.64 
  -2 -18   5  216.43   10.36 
  -2 -18   4   32.54    3.87 
  -2 -18   4   29.04    3.58 
   2 -18  -4   29.35    3.31 
   2 -18  -3   95.86    5.82 
  -2 -18   3  109.96    6.15 
   2 -18  -2   80.09    5.32 
  -2 -18   2   90.09    5.46 
  -2 -18   1  392.89   12.11 
  -2 -18   1  330.43   12.21 
  -2 -18   1  286.21   11.26 
   2 -18  -1  327.21   12.13 
  -2 -18   1  370.78   12.46 
  -2 -18   0    4.53    2.07 
  -2 -18   0    3.51    2.45 
   2 -18   0    5.07    2.35 
  -2 -18   0    2.77    2.86 
  -2 -18   0    4.14    1.77 
   2 -18   0    4.59    2.33 
  -2 -18  -1  148.20    7.87 
   2 -18   1  147.79    7.47 
  -2 -18  -2    5.05    2.66 
   2 -18   2    6.60    2.80 
   2 -18   2    5.09    2.39 
  -2 -18  -2    5.73    3.93 
  -2 -18  -3   18.15    5.32 
   2 -18   3   19.66    3.27 
   2 -18   3   20.73    3.67 
  -2 -18  -3   23.84    3.63 
   2 -18   3   15.29    3.12 
  -2 -18  -3   23.26    7.15 
  -2 -18  -4   53.52    8.43 
   2 -18   4   37.90    4.37 
  -2 -18  -4   48.17    4.70 
   2 -18   4   46.73    4.66 
   2 -18   5   34.21    4.38 
  -2 -18  -5   34.98    4.13 
  -2 -18  -5   31.69    7.56 
   2 -18   5   38.18    4.50 
  -2 -18  -5   33.61    8.65 
   2 -18   6  193.28    9.37 
   2 -18   6  182.49    9.60 
   2 -18   7   50.90    4.73 
   2 -18   7   58.12    5.22 
   2 -18   8   -0.57    1.93 
   2 -18   8   -0.33    2.39 
   2 -18   9    1.37    1.80 
  -2 -17   9    3.92    1.79 
  -2 -17   9    6.02    2.39 
  -2 -17   8   18.11    2.93 
  -2 -17   8   26.39    3.65 
  -2 -17   7   16.55    3.02 
  -2 -17   7    9.08    3.21 
  -2 -17   5  100.91    6.82 
  -2 -17   5  205.11    8.48 
  -2 -17   4  148.11    7.36 
  -2 -17   4  164.34    7.57 
  -2 -17   3  213.62    8.41 
   2 -17  -3  151.43    7.51 
  -2 -17   2   99.63    5.73 
  -2 -17   2  138.58    5.86 
   2 -17  -2  112.60    6.09 
  -2 -17   2  135.59    6.52 
  -2 -17   1  120.75    6.01 
  -2 -17   1  120.70    6.12 
   2 -17  -1  106.01    5.69 
  -2 -17   1   90.88    5.15 
   2 -17  -1  109.59    5.99 
  -2 -17   1  102.98    8.49 
  -2 -17   0  353.51   10.75 
  -2 -17   0  305.22   10.95 
   2 -17   0  242.44    9.86 
  -2 -17   0  204.09    8.82 
   2 -17   0  269.97   10.21 
  -2 -17   0  303.92   15.48 
   2 -17   1  507.87   17.94 
  -2 -17  -1  498.70   18.21 
  -2 -17  -2   42.46    4.28 
   2 -17   2   48.18    4.23 
  -2 -17  -2   37.41    6.48 
   2 -17   3   41.72    4.19 
   2 -17   3   34.21    3.84 
  -2 -17  -3   39.53    4.24 
   2 -17   3   46.84    4.17 
  -2 -17  -3   41.26    6.95 
  -2 -17  -4  450.00   23.70 
   2 -17   4  488.97   16.50 
  -2 -17  -4  395.03   15.54 
   2 -17   4  419.85   15.82 
  -2 -17  -4  475.13   16.29 
  -2 -17  -5  183.93    8.78 
   2 -17   5  174.35    9.04 
  -2 -17  -5  176.63   15.00 
  -2 -17  -5  173.29   17.03 
  -2 -17  -5  138.32    8.22 
  -2 -17  -6   51.93    8.66 
  -2 -17  -6   59.98   10.89 
  -2 -17  -7  239.40   10.72 
   2 -17   7  198.60    9.71 
  -2 -17  -7  178.59   17.31 
   2 -17   7  254.20   11.24 
   2 -17   8   91.59    6.22 
   2 -17   9   13.49    2.61 
  -2 -16   9    8.75    2.57 
  -2 -16   8   82.01    5.32 
  -2 -16   8   89.97    6.07 
  -2 -16   7   14.07    2.97 
  -2 -16   7   10.78    2.89 
  -2 -16   7   14.36    3.39 
  -2 -16   6   70.38    5.60 
  -2 -16   6   64.56    5.10 
  -2 -16   5  103.59    6.19 
  -2 -16   5   62.05    5.19 
  -2 -16   4   61.63    4.67 
  -2 -16   4   57.40    4.54 
  -2 -16   3  265.91    9.47 
  -2 -16   3  247.50    9.35 
  -2 -16   2  211.61    7.99 
  -2 -16   2  228.80    8.93 
  -2 -16   1  195.41    8.31 
  -2 -16   1  203.76    8.32 
   2 -16  -1  195.11    8.33 
  -2 -16   1  206.89   11.85 
  -2 -16   0   59.76    6.52 
  -2 -16   0   55.16    3.43 
  -2 -16   0   40.91    3.91 
  -2 -16   0   56.46    6.44 
  -2 -16  -1    7.95    1.94 
  -2 -16  -1    4.49    2.38 
   2 -16   1    6.47    2.39 
   2 -16   1    4.95    2.28 
  -2 -16  -1    6.01    3.37 
  -2 -16  -2  164.71    6.35 
   2 -16   2  165.82    7.22 
   2 -16   2  150.60    7.43 
   2 -16   2  170.71    7.44 
  -2 -16  -3   25.17    3.24 
   2 -16   3   29.32    3.37 
   2 -16   4  339.91   12.12 
  -2 -16  -4  204.38   10.44 
  -2 -16  -4  389.65   23.61 
  -2 -16  -4  257.28   11.11 
   2 -16   4  312.06   11.82 
   2 -16   5  254.37   11.74 
  -2 -16  -5  384.25   12.91 
  -2 -16  -5  335.37   19.92 
  -2 -16  -5  364.92   24.16 
   2 -16   5  255.87   11.60 
  -2 -16  -5  242.00   11.55 
  -2 -16  -6   98.76    6.06 
  -2 -16  -6  112.89   14.28 
   2 -16   6  118.27    6.94 
  -2 -16  -6  113.56    7.14 
   2 -16   7   54.11    5.30 
  -2 -16  -7   38.90    9.24 
   2 -16   7   30.23    4.01 
  -2 -16  -7   49.63    4.91 
   2 -16   8   80.18    6.00 
   2 -16   8   68.88    4.91 
   2 -16   9   43.15    4.15 
  -2 -15   9   10.09    2.91 
  -2 -15   8   53.74    4.39 
  -2 -15   8   56.16    5.14 
  -2 -15   8   61.37    4.93 
  -2 -15   6  357.22   13.00 
  -2 -15   6  347.10   12.74 
  -2 -15   5   87.38    5.65 
  -2 -15   5   74.73    9.41 
  -2 -15   5   86.22    5.41 
  -2 -15   4  256.86   10.61 
  -2 -15   4  266.89   10.73 
  -2 -15   3 1108.84   26.85 
  -2 -15   3 1068.80   26.85 
  -2 -15   2  258.70    9.15 
  -2 -15   2  259.71    9.21 
  -2 -15   2  238.98    8.57 
   2 -15  -2  224.84    9.05 
  -2 -15   2  268.73    9.54 
  -2 -15   1  672.29   19.40 
  -2 -15   1  712.14   20.21 
   2 -15  -1  737.09   20.26 
  -2 -15   0  114.61    5.29 
  -2 -15   0  105.76    4.72 
   2 -15   0  110.45    5.43 
  -2 -15   0  126.35    9.08 
  -2 -15  -1  127.11    5.72 
  -2 -15  -1  115.54    6.28 
  -2 -15  -1  125.07    9.78 
  -2 -15  -2  133.90    6.22 
  -2 -15  -2  125.88    6.47 
  -2 -15  -2  131.43   10.19 
  -2 -15  -2  145.84    5.68 
  -2 -15  -3  117.20    6.53 
   2 -15   3  134.75    7.32 
  -2 -15  -3  175.38    7.78 
   2 -15   3  122.12    6.78 
   2 -15   3  137.19    6.69 
  -2 -15  -3  169.00   12.24 
   2 -15   4   19.95    3.29 
  -2 -15  -4    9.85    2.64 
  -2 -15  -4    9.15    4.13 
  -2 -15  -4   17.39    7.01 
  -2 -15  -4   14.78    2.97 
   2 -15   4    6.54    2.85 
  -2 -15  -5  239.51   16.55 
  -2 -15  -5  248.66   10.39 
   2 -15   5  209.57   10.37 
  -2 -15  -5  223.93   10.43 
   2 -15   5  259.97   10.68 
   2 -15   6  471.58   16.13 
  -2 -15  -6  468.52   28.41 
   2 -15   6  491.99   15.69 
   2 -15   7  281.57   11.88 
  -2 -15  -7  250.38   12.05 
  -2 -15  -8   60.06    5.19 
   2 -15   9    5.14    2.72 
  -2 -14  10   17.10    2.70 
  -2 -14   9   98.56    5.93 
  -2 -14   9   57.55    4.76 
  -2 -14   8   60.23    4.58 
  -2 -14   8   62.00    5.11 
  -2 -14   8   55.86    5.19 
  -2 -14   6   77.54    5.13 
  -2 -14   6   77.77    9.59 
  -2 -14   6   63.36    5.24 
  -2 -14   5  234.20    9.40 
  -2 -14   5  210.22    9.24 
  -2 -14   5  231.15    9.68 
  -2 -14   4    1.97    2.08 
  -2 -14   4    2.24    3.38 
   2 -14  -4    1.78    1.54 
  -2 -14   4    2.03    2.16 
  -2 -14   4    1.36    1.88 
  -2 -14   3  158.53    7.09 
  -2 -14   3  164.75    7.39 
  -2 -14   2   87.40    4.27 
  -2 -14   2   84.25    4.42 
  -2 -14   2   73.35    4.32 
  -2 -14   2   86.28    4.66 
  -2 -14   2   71.14    3.87 
  -2 -14   2   93.34    7.86 
  -2 -14   1  306.38   11.47 
  -2 -14   1  404.24   11.68 
   2 -14  -1  415.79   12.14 
   2 -14  -1  350.70   11.86 
  -2 -14   1  342.88   11.79 
  -2 -14   0  270.10    8.64 
  -2 -14   0  226.47   13.20 
   2 -14   0  201.97    8.50 
  -2 -14   0  198.57    7.60 
   2 -14   0  256.69    8.90 
  -2 -14   0  253.08    8.97 
  -2 -14  -1  154.47   10.52 
  -2 -14  -1  188.63    7.84 
  -2 -14  -1  205.69    7.32 
  -2 -14  -1  179.81   11.78 
   2 -14   1  203.67    7.89 
  -2 -14  -1  172.65   11.19 
  -2 -14  -2   65.09    4.04 
   2 -14   2   71.38    4.52 
  -2 -14  -2   74.51    4.53 
   2 -14   2   45.23    3.76 
  -2 -14  -2   61.92    7.02 
  -2 -14  -2   44.77    3.05 
  -2 -14  -3   96.99    5.51 
  -2 -14  -3   92.98    5.65 
   2 -14   3   90.19    5.29 
  -2 -14  -4  105.07    6.11 
  -2 -14  -4   99.88    9.82 
  -2 -14  -4  126.85   13.21 
  -2 -14  -4  107.56    6.29 
   2 -14   4  126.95    6.81 
  -2 -14  -5  294.55   11.95 
  -2 -14  -5  318.60   12.76 
   2 -14   5  299.51   12.41 
  -2 -14  -6  272.84   11.11 
   2 -14   6  275.97   12.06 
  -2 -14  -6  283.73   12.14 
   2 -14   6  289.63   11.65 
  -2 -14  -7   17.68    5.48 
  -2 -14  -7   23.37    8.54 
   2 -14   8   55.95    5.40 
  -2 -14  -8   52.51    4.99 
   2 -14   9    9.95    3.12 
  -2 -14  -9   39.34    4.01 
  -2 -13  10   18.84    2.86 
  -2 -13   9  187.91    8.68 
  -2 -13   9  196.42    9.04 
  -2 -13   8   51.63    4.85 
  -2 -13   8   63.35    8.83 
  -2 -13   8   56.89    5.30 
  -2 -13   8   49.56    4.26 
  -2 -13   7  296.73   12.15 
  -2 -13   7  311.50   11.79 
  -2 -13   7  320.99   19.89 
  -2 -13   7  304.12   12.78 
  -2 -13   6   36.36    3.65 
  -2 -13   6   30.80    6.73 
  -2 -13   6   34.46    4.03 
  -2 -13   6   20.77    3.56 
  -2 -13   5  178.07    7.93 
  -2 -13   5  168.97   13.81 
  -2 -13   5  196.64    8.52 
  -2 -13   4 1006.38   28.30 
  -2 -13   4 1062.86   38.91 
  -2 -13   4  988.96   28.22 
  -2 -13   4 1030.30   28.58 
  -2 -13   3  217.11    8.29 
  -2 -13   3  266.51   15.61 
  -2 -13   3  271.58    8.75 
   2 -13  -3  174.87    7.67 
  -2 -13   3  224.54   12.79 
  -2 -13   2  108.09    8.40 
  -2 -13   2  137.13    5.76 
  -2 -13   2  133.53    5.54 
  -2 -13   2  113.52    4.77 
   2 -13  -2   99.83    5.11 
  -2 -13   2  116.14    7.39 
  -2 -13   1  250.58    8.89 
  -2 -13   1  236.76   13.31 
  -2 -13   1  271.61    8.74 
  -2 -13   1  258.37    9.04 
  -2 -13   1  248.98   13.37 
  -2 -13   1  261.77   13.22 
  -2 -13   0  481.10   15.22 
  -2 -13   0  448.09   20.15 
   2 -13   0  425.24   14.80 
  -2 -13   0  427.08   18.36 
  -2 -13  -1  578.10   22.22 
  -2 -13  -1  608.78   17.92 
  -2 -13  -1  565.45   16.86 
  -2 -13  -1  581.07   23.33 
   2 -13   1  600.80   17.73 
   2 -13   1  588.31   17.49 
  -2 -13  -1  591.74   23.01 
   2 -13   2   41.12    3.73 
  -2 -13  -2   80.10    4.80 
  -2 -13  -2   49.88    6.13 
  -2 -13  -2   90.80    4.58 
  -2 -13  -2   69.19    7.10 
   2 -13   2  121.02    5.49 
  -2 -13  -2   94.89    7.07 
  -2 -13  -3 1319.26   38.03 
  -2 -13  -3 1208.46   29.20 
   2 -13   3 1294.77   29.64 
  -2 -13  -4  175.62   13.35 
   2 -13   4  341.50   11.35 
  -2 -13  -4  349.83   11.18 
   2 -13   4  199.43    9.60 
  -2 -13  -4  228.52   10.14 
   2 -13   5  855.73   21.86 
   2 -13   5  826.22   21.14 
  -2 -13  -5  660.70   20.75 
  -2 -13  -5  971.44   32.35 
   2 -13   5  721.76   34.33 
  -2 -13  -5  786.81   35.37 
  -2 -13  -6   34.72    3.68 
   2 -13   6   32.43    8.74 
   2 -13   6   33.47    3.98 
  -2 -13  -6   38.24    4.50 
  -2 -13  -6   26.37    6.17 
  -2 -13  -7    3.68    6.57 
  -2 -13  -7   30.05    6.68 
   2 -13   8   15.62    3.86 
  -2 -13  -8   47.82    4.73 
   2 -13   9   78.22    5.87 
  -2 -13  -9  106.98    6.30 
   2 -13  10   56.95    4.11 
  -2 -12  10   10.54    2.62 
  -2 -12   9  146.10    7.64 
  -2 -12   9  127.60   11.67 
  -2 -12   9  133.41    7.27 
  -2 -12   8   16.31    3.45 
  -2 -12   8   13.24    2.99 
  -2 -12   8   22.18    6.45 
  -2 -12   8   20.16    3.61 
  -2 -12   7  319.66   12.50 
  -2 -12   7  291.03   11.39 
  -2 -12   7  300.34   19.58 
  -2 -12   7  325.58   12.73 
  -2 -12   6  241.49    9.90 
  -2 -12   6  234.11   16.13 
  -2 -12   6  266.18    9.41 
  -2 -12   5  178.48    7.55 
  -2 -12   5  177.52    8.06 
  -2 -12   4  261.33    9.31 
  -2 -12   4  244.61   15.64 
  -2 -12   4  231.93    9.06 
   2 -12  -4  218.61    8.58 
  -2 -12   3   22.35    2.55 
  -2 -12   3   17.73    4.73 
  -2 -12   3   21.58    2.48 
   2 -12  -3   16.84    2.14 
  -2 -12   3   14.86    4.09 
  -2 -12   3   15.36    3.79 
  -2 -12   2 1353.36   35.52 
  -2 -12   2 1089.18   42.07 
  -2 -12   2 1310.67   41.42 
  -2 -12   2 1233.95   35.06 
  -2 -12   2 1172.56   40.77 
  -2 -12   2 1302.59   41.94 
  -2 -12   1   65.34    3.75 
  -2 -12   1   70.42    6.63 
  -2 -12   1   63.77    6.16 
  -2 -12   1   62.25    6.20 
   2 -12  -1   49.63    3.35 
  -2 -12   0  104.62    8.48 
  -2 -12   0  115.22    7.65 
  -2 -12  -1  440.24   12.51 
  -2 -12  -1  308.85   15.78 
  -2 -12  -1  307.26   14.82 
   2 -12   1  291.06   11.30 
   2 -12   1  454.89   12.23 
  -2 -12  -1  323.23   13.66 
  -2 -12  -2   40.89    4.74 
   2 -12   2   35.43    3.18 
  -2 -12  -2   30.07    3.15 
  -2 -12  -2   38.16    3.00 
   2 -12   2   36.59    3.20 
  -2 -12  -2   37.28    5.25 
  -2 -12  -3  200.47   11.46 
   2 -12   3  279.91    9.53 
  -2 -12  -3  246.67    9.25 
   2 -12   3  213.10    8.69 
  -2 -12  -3  193.49    8.50 
  -2 -12  -3  140.95   10.67 
   2 -12   3  252.69    8.84 
  -2 -12  -3  253.50   13.84 
   2 -12   3  183.29   14.51 
  -2 -12  -4  356.56   12.75 
   2 -12   4  428.53   13.37 
  -2 -12  -4  265.62   11.54 
   2 -12   4  334.53   21.08 
  -2 -12  -4  489.99   20.45 
   2 -12   5  190.52    8.94 
  -2 -12  -5  211.67    9.68 
  -2 -12  -5  213.11    9.00 
   2 -12   5  184.36   16.73 
  -2 -12  -6  116.32    7.33 
  -2 -12  -6  130.26   11.75 
   2 -12   6  135.54    7.89 
   2 -12   7   18.46    3.85 
   2 -12   7   21.81    3.32 
  -2 -12  -7   17.24    3.77 
   2 -12   7   21.88    7.78 
  -2 -12  -7   15.22    4.81 
  -2 -12  -7   18.79    7.67 
   2 -12   8   49.40    5.14 
  -2 -12  -8   44.11    4.74 
   2 -12   9   29.71    4.15 
  -2 -12  -9   26.89    3.63 
   2 -12  10   17.60    2.84 
  -2 -12 -10   30.54    3.05 
  -2 -11  10   20.01    3.14 
  -2 -11  10   30.43    3.01 
  -2 -11   9   98.70    6.29 
  -2 -11   9   95.93    5.73 
  -2 -11   9   92.80    6.34 
  -2 -11   8    1.67    4.93 
  -2 -11   8    3.35    2.52 
  -2 -11   7  166.30   14.46 
  -2 -11   7  184.76    8.91 
  -2 -11   6  375.34   13.41 
   2 -11  -6  401.29   12.81 
  -2 -11   5  280.14   17.38 
   2 -11  -5  229.79    9.13 
  -2 -11   4   11.19    2.10 
  -2 -11   4   16.41    4.76 
   2 -11  -4   14.79    1.94 
  -2 -11   4   15.87    2.26 
  -2 -11   3 2215.72   65.81 
  -2 -11   3 2357.48   58.39 
  -2 -11   3 2102.39   66.84 
  -2 -11   3 2126.28   58.03 
   2 -11  -3 2543.99   58.32 
   2 -11  -3 1874.25   63.82 
   2 -11  -2   10.09    2.98 
  -2 -11   2   24.54    4.14 
  -2 -11   2   19.54    4.08 
  -2 -11   2   23.45    2.50 
  -2 -11   2   22.20    2.29 
   2 -11  -2   11.63    1.93 
  -2 -11   2   26.27    5.01 
  -2 -11   2   26.19    4.25 
  -2 -11   2   25.34    3.04 
  -2 -11   1  224.03   11.56 
  -2 -11   1  235.97   11.30 
  -2 -11   1  203.65   11.22 
   2 -11  -1  190.79    7.15 
  -2 -11   0  934.44   31.23 
  -2 -11   0  915.36   32.94 
   2 -11   1   86.65    5.33 
   2 -11   1   92.34    4.72 
  -2 -11  -1  109.15    7.52 
  -2 -11  -1  101.39    7.92 
  -2 -11  -2  254.80   11.80 
  -2 -11  -2  252.24    8.89 
  -2 -11  -3  246.80   12.04 
   2 -11   3  258.34    9.00 
   2 -11   3  214.56    8.24 
  -2 -11  -3  230.89    8.49 
  -2 -11  -3  195.64   11.33 
   2 -11   3  235.62    8.28 
  -2 -11  -3  183.18   11.79 
   2 -11   3  251.81   15.68 
   2 -11   4   98.31    5.52 
  -2 -11  -4  104.65    8.83 
   2 -11   4   82.21    5.34 
  -2 -11  -4   84.58    5.08 
  -2 -11  -4   80.23    5.32 
  -2 -11  -5   10.03    2.42 
  -2 -11  -5   10.85    3.04 
   2 -11   5   12.53    3.21 
  -2 -11  -5   12.19    2.81 
   2 -11   5   11.32    2.64 
   2 -11   5    5.38    5.40 
  -2 -11  -5    2.28    3.35 
  -2 -11  -5    7.93    4.01 
  -2 -11  -5    9.65    5.75 
  -2 -11  -6   88.59    6.43 
   2 -11   6   91.12    6.45 
  -2 -11  -6   83.76    6.44 
   2 -11   7    8.25    3.39 
  -2 -11  -7   19.76    3.88 
   2 -11   7    3.40    5.80 
  -2 -11  -7   12.30    5.02 
  -2 -11  -7   10.31    3.16 
  -2 -11  -7   19.96    7.83 
  -2 -11  -8  242.51   11.25 
  -2 -11  -9   93.17    6.12 
   2 -11   9   77.60    5.95 
  -2 -11  -9   77.06    6.64 
  -2 -11 -10   98.44    5.55 
   2 -11  10  106.18    5.81 
  -2 -10  10   70.59    4.40 
  -2 -10  10   74.90    4.99 
  -2 -10   9   18.66    3.22 
  -2 -10   9   19.05    6.45 
  -2 -10   9   18.86    3.47 
  -2 -10   9    5.75    3.08 
  -2 -10   8  146.79   13.56 
   2 -10  -8  108.82   13.49 
  -2 -10   7  150.53    7.20 
  -2 -10   7  146.95   13.71 
  -2 -10   7  158.03    8.24 
  -2 -10   7  157.56    8.46 
  -2 -10   6   27.22    2.95 
   2 -10  -6   20.86    3.27 
  -2 -10   6   27.70    3.66 
   2 -10  -6   15.31    2.87 
   2 -10  -6   20.51    6.03 
  -2 -10   5  320.92   18.99 
   2 -10  -5  321.86   11.99 
  -2 -10   5  316.95   10.99 
  -2 -10   5  338.09   11.75 
  -2 -10   4  881.36   25.31 
  -2 -10   4  794.13   33.35 
  -2 -10   4  835.64   25.28 
  -2 -10   4  827.05   32.06 
  -2 -10   3   77.57    4.16 
  -2 -10   3   95.66    8.81 
  -2 -10   3  101.02    4.53 
   2 -10  -3   78.20    3.93 
  -2 -10   3   80.96    7.26 
  -2 -10   2 1111.08   28.25 
  -2 -10   2 1049.30   28.38 
   2 -10  -2  639.05   23.86 
  -2 -10   2 1056.08   30.12 
  -2 -10   2 1131.18   28.06 
  -2 -10   2  823.82   23.32 
  -2 -10   1  183.96   10.25 
  -2 -10   1  190.26    9.82 
  -2 -10   1  172.50   10.02 
  -2 -10   0  383.56   15.96 
  -2 -10   0  408.51   16.52 
  -2 -10   0  373.90   15.81 
  -2 -10   0  344.35   14.04 
  -2 -10  -1  149.31    9.59 
   2 -10   1  173.21    6.61 
   2 -10   1  156.30    7.78 
  -2 -10  -2 1236.51   35.72 
   2 -10   2 1256.47   39.74 
  -2 -10  -2 1161.46   36.37 
  -2 -10  -3   85.02    7.41 
   2 -10   3  155.43    6.47 
  -2 -10  -3  108.02    5.75 
   2 -10   3  141.12    6.09 
  -2 -10  -3  151.49    9.68 
  -2 -10  -3  131.31    8.60 
   2 -10   4  256.49    8.73 
   2 -10   4  120.32    7.34 
  -2 -10  -4  225.12    8.42 
  -2 -10  -4  209.27    8.70 
  -2 -10  -4  181.99   11.70 
   2 -10   4  190.63   14.88 
  -2 -10  -4  178.29   10.43 
   2 -10   5  478.67   16.23 
   2 -10   5  487.90   16.99 
  -2 -10  -5  520.11   17.61 
  -2 -10  -5  525.12   16.48 
  -2 -10  -6  127.63    7.93 
   2 -10   6  130.10    7.82 
  -2 -10  -6  144.49   12.61 
   2 -10   6  146.87   15.59 
  -2 -10  -6  160.61   16.00 
  -2 -10  -7  269.78   12.87 
  -2 -10  -7  280.93   12.67 
   2 -10   7  243.68   21.57 
  -2 -10  -7  294.95   19.73 
   2 -10   8  246.64   11.35 
  -2 -10  -8  234.11   11.71 
   2 -10   9   40.93    4.55 
  -2 -10  -9   35.46    4.13 
   2 -10  10   23.13    3.34 
  -2 -10 -10   54.31    4.10 
  -2  -9  10   58.67    4.72 
  -2  -9  10   58.36    4.35 
  -2  -9   9   37.22    4.42 
  -2  -9   9   45.82    8.43 
  -2  -9   9   35.18    4.25 
  -2  -9   9   39.22    4.19 
  -2  -9   8  143.15   13.47 
  -2  -9   8  162.71   14.63 
  -2  -9   7   33.75    4.47 
  -2  -9   7   43.78    8.24 
   2  -9  -7   26.62    5.12 
  -2  -9   7   56.48    5.01 
   2  -9  -7   42.97    9.09 
   2  -9  -7   51.27    4.76 
  -2  -9   7   50.71    4.00 
   2  -9  -7   42.89    4.44 
   2  -9  -6  165.13    7.68 
  -2  -9   6  179.93    7.01 
  -2  -9   6  164.83    7.63 
   2  -9  -5  104.74    6.02 
  -2  -9   5  128.55    5.81 
  -2  -9   5   99.84   10.27 
  -2  -9   5  146.55    5.79 
   2  -9  -5  126.81   11.41 
  -2  -9   4  638.75   25.58 
  -2  -9   4  676.08   19.40 
   2  -9  -4  634.10   20.21 
  -2  -9   4  843.16   20.21 
   2  -9  -4  562.11   18.69 
   2  -9  -4  848.60   19.51 
  -2  -9   4  621.73   27.30 
  -2  -9   3 2277.30   52.98 
  -2  -9   3 2262.71   55.36 
  -2  -9   2 1132.57   35.00 
  -2  -9   2 1236.84   33.13 
  -2  -9   2 1223.37   33.67 
   2  -9  -1   14.80    3.05 
  -2  -9   1   28.91    4.45 
  -2  -9   1   23.12    4.24 
  -2  -9   1   25.05    2.99 
  -2  -9   1   31.54    4.72 
  -2  -9   1   31.02    4.13 
  -2  -9   1   25.94    3.85 
  -2  -9   0  194.10   10.25 
  -2  -9   0  187.18   10.02 
  -2  -9   0  177.75    9.90 
   2  -9   0  179.09    7.79 
  -2  -9  -1  528.76   17.66 
  -2  -9  -1  479.57   17.94 
   2  -9   1  418.20   13.28 
  -2  -9  -1  456.81   17.25 
   2  -9   1  474.68   15.88 
   2  -9   2  274.49   14.90 
   2  -9   2  259.64    9.18 
  -2  -9  -2  275.90    9.84 
  -2  -9  -2  302.33   12.82 
   2  -9   3  238.78    8.76 
  -2  -9  -3  373.79   14.07 
  -2  -9  -3  170.99    8.32 
   2  -9   3  302.89    9.52 
  -2  -9  -3  242.84   12.22 
  -2  -9  -4   54.19    5.31 
   2  -9   4   58.81    3.94 
   2  -9   4   58.52    8.24 
  -2  -9  -4   64.97    6.55 
   2  -9   4   55.36    4.10 
  -2  -9  -5   13.36    2.92 
  -2  -9  -5   10.93    2.29 
   2  -9   5   10.71    2.82 
   2  -9   5   11.54    2.48 
   2  -9   5   11.12    2.44 
   2  -9   5    7.79    5.21 
  -2  -9  -5   13.78    4.18 
  -2  -9  -5   20.47    4.40 
  -2  -9  -5    8.84    5.37 
   2  -9   6  187.40    8.89 
  -2  -9  -6  179.69   13.84 
  -2  -9  -6  161.98   16.13 
   2  -9   6  160.49    7.65 
   2  -9   7  361.07   13.77 
  -2  -9  -7  340.50   20.99 
  -2  -9  -8   33.17    7.58 
   2  -9   8   26.48    8.62 
   2  -9   9   70.83    5.76 
  -2  -9  -9   59.54    5.00 
  -2  -9 -10   40.73    3.73 
  -2  -9 -10   38.79    4.64 
   2  -9  10   30.05    2.87 
  -2  -9 -10   36.60    3.35 
  -2  -8  10   38.46    4.09 
  -2  -8  10   42.27    4.12 
  -2  -8  10   39.90    3.86 
  -2  -8   9    0.27    2.64 
  -2  -8   9    0.57    2.78 
  -2  -8   9    2.98    2.67 
  -2  -8   9   -1.02    5.24 
   2  -8  -9    1.52    4.01 
   2  -8  -8    9.36    4.28 
  -2  -8   8    8.76    3.15 
  -2  -8   8    9.66    3.31 
   2  -8  -8    6.94    2.52 
  -2  -8   8   10.23    5.04 
  -2  -8   8   17.56    6.70 
   2  -8  -8    5.44    2.86 
   2  -8  -8   -0.92    4.73 
   2  -8  -7  119.48    9.52 
  -2  -8   7  276.44   10.22 
  -2  -8   7  166.22    7.77 
   2  -8  -7  204.70    9.25 
  -2  -8   7  194.17   15.98 
  -2  -8   7  254.37   17.80 
   2  -8  -7  235.94   19.06 
   2  -8  -7  206.28    8.65 
  -2  -8   6  239.72   16.60 
  -2  -8   6  261.64   16.36 
  -2  -8   6  272.43    8.97 
  -2  -8   6  231.25    9.47 
   2  -8  -5   82.45    4.87 
  -2  -8   5   66.67    4.03 
  -2  -8   5   57.50    7.61 
  -2  -8   5   61.23    7.78 
   2  -8  -5   81.59    4.23 
  -2  -8   5   91.53    4.20 
  -2  -8   4  203.27    6.56 
  -2  -8   4  120.61    5.87 
   2  -8  -4  153.03    6.67 
  -2  -8   4  232.32   12.18 
   2  -8  -4  227.95   13.21 
  -2  -8   4  153.57   11.00 
  -2  -8   4  150.21   11.35 
  -2  -8   3  797.62   26.57 
  -2  -8   3  823.78   28.74 
  -2  -8   2 1965.34   51.43 
  -2  -8   2 1799.03   52.64 
  -2  -8   2 1885.93   50.47 
  -2  -8   1  230.67   11.19 
  -2  -8   1  252.74   12.32 
  -2  -8   1  224.50    9.95 
  -2  -8   1  262.10   12.21 
  -2  -8   1  228.18   11.40 
  -2  -8   1  255.26   11.16 
  -2  -8   0  464.11   16.22 
  -2  -8   0  432.04   16.02 
  -2  -8   0  458.22   16.03 
   2  -8   1  942.77   29.43 
   2  -8   1  962.93   31.66 
  -2  -8  -1 1033.41   31.08 
  -2  -8  -2  958.66   22.81 
   2  -8   2  955.52   29.24 
  -2  -8  -3 1007.45   29.19 
  -2  -8  -3  909.07   30.14 
   2  -8   4  515.35   13.17 
  -2  -8  -4  533.01   14.32 
   2  -8   4  243.44   11.94 
  -2  -8  -4  339.24   15.00 
   2  -8   5  311.99   11.77 
   2  -8   5  368.58   12.14 
   2  -8   5  350.68   12.75 
  -2  -8  -5  334.29   13.04 
  -2  -8  -5  361.76   12.10 
   2  -8   5  354.49   22.00 
  -2  -8  -5  311.16   20.29 
   2  -8   6  225.38    9.15 
   2  -8   6  201.05    8.36 
  -2  -8  -6  172.49   12.22 
  -2  -8  -6  176.25   13.09 
   2  -8   6  180.58   16.83 
  -2  -8  -6  201.89   16.99 
   2  -8   6  201.96    9.35 
  -2  -8  -6  195.60    9.58 
   2  -8   7   27.07    8.97 
  -2  -8  -7   62.85    9.20 
  -2  -8  -7   26.14    8.21 
   2  -8   7   50.04    5.02 
  -2  -8  -7   41.03    4.96 
  -2  -8  -8    7.14    5.25 
   2  -8   8   52.52   10.38 
   2  -8   9    6.42    3.11 
  -2  -8  -9    7.34    3.31 
  -2  -8  -9   14.68    3.08 
  -2  -8  -9   10.21    3.03 
   2  -8  10  122.97    6.90 
  -2  -8 -10  107.47    7.76 
  -2  -7  11   15.22    2.30 
  -2  -7  10   12.47    2.86 
  -2  -7  10    9.78    2.89 
  -2  -7  10    9.56    2.69 
  -2  -7  10    6.86    2.62 
  -2  -7   9   12.55    3.28 
  -2  -7   9   14.92    3.49 
  -2  -7   9    5.57    4.57 
  -2  -7   9   12.79    3.22 
  -2  -7   9   15.78    6.44 
   2  -7  -9   13.07    4.68 
   2  -7  -8    7.39    4.65 
  -2  -7   8   12.54    3.24 
  -2  -7   8    8.35    3.30 
   2  -7  -8   13.39    2.84 
   2  -7  -8   11.24    6.27 
  -2  -7   8   17.77    6.75 
  -2  -7   8    8.25    5.05 
  -2  -7   7   87.37   10.17 
   2  -7  -7   76.95    5.76 
   2  -7  -7   83.48   11.52 
   2  -7  -7  103.91    5.97 
  -2  -7   7   89.96   10.95 
   2  -7  -7   78.71    6.34 
  -2  -7   7   78.13    5.42 
   2  -7  -7   63.53    6.88 
   2  -7  -6  340.56   11.75 
  -2  -7   6  254.95   10.01 
   2  -7  -6  284.05   12.28 
  -2  -7   6  314.24   11.40 
   2  -7  -6  398.01   11.63 
  -2  -7   6  216.82   15.81 
  -2  -7   5  298.14   16.93 
   2  -7  -5  341.16   12.46 
  -2  -7   5  370.50   10.87 
   2  -7  -5  301.89   11.15 
  -2  -7   5  326.53   16.31 
   2  -7  -5  409.47   11.14 
   2  -7  -4  107.43    5.62 
  -2  -7   4  159.90    5.81 
  -2  -7   4  147.97   10.72 
   2  -7  -4  157.55    5.41 
  -2  -7   4  116.11    8.72 
  -2  -7   3  530.90   20.25 
  -2  -7   3  463.77   19.43 
  -2  -7   3  492.86   16.58 
  -2  -7   3  418.45   17.24 
  -2  -7   2  220.58   11.96 
  -2  -7   2  233.30   10.49 
  -2  -7   2  249.76   11.27 
  -2  -7   2  250.16   11.84 
  -2  -7   1  745.68   23.60 
  -2  -7   1  813.74   26.27 
  -2  -7   1  819.58   25.52 
  -2  -7   0 1822.25   50.68 
  -2  -7   0 1839.79   51.12 
  -2  -7  -1  395.77   10.48 
  -2  -7  -1  424.99   14.98 
  -2  -7  -1  406.67   15.81 
  -2  -7  -2 1027.84   26.72 
  -2  -7  -2  676.16   22.43 
  -2  -7  -3  125.89    7.72 
   2  -7   3  129.73   10.46 
  -2  -7  -3  150.60    8.95 
  -2  -7  -3  132.96    7.83 
   2  -7   4  471.07   14.31 
   2  -7   4  456.24   14.24 
  -2  -7  -5    6.14    1.91 
  -2  -7  -5    2.28    2.42 
   2  -7   5    1.80    2.34 
   2  -7   5    2.96    2.12 
   2  -7   5    3.25    1.88 
  -2  -7  -5    7.62    3.54 
   2  -7   5    2.64    4.74 
  -2  -7  -5    4.52    2.59 
  -2  -7  -5    5.90    4.81 
   2  -7   6  424.55   14.46 
  -2  -7  -6  341.37   14.62 
   2  -7   6  355.52   13.44 
  -2  -7  -6  457.71   22.56 
  -2  -7  -6  395.98   18.68 
  -2  -7  -6  394.91   20.28 
  -2  -7  -6  460.55   25.22 
   2  -7   7   20.87    3.92 
  -2  -7  -7   25.34    4.29 
  -2  -7  -7    4.10    4.43 
   2  -7   7   19.80    7.58 
  -2  -7  -7    5.62    4.20 
   2  -7   7   16.97    3.28 
  -2  -7  -8  691.32   33.94 
  -2  -7  -9  131.77    8.37 
   2  -7   9  131.29    7.66 
  -2  -7  -9  129.08    7.66 
   2  -7  10   24.95    3.33 
  -2  -7 -10   26.78    3.34 
  -2  -6  11    5.93    1.85 
   2  -6 -11    2.53    2.92 
  -2  -6  11    5.00    1.97 
  -2  -6  10  130.90    6.50 
  -2  -6  10  119.63    6.44 
  -2  -6  10  107.03   11.53 
  -2  -6  10  102.29    6.00 
  -2  -6   9   13.65    3.39 
  -2  -6   9   17.94    3.66 
  -2  -6   9   18.80    6.25 
  -2  -6   9    6.45    4.71 
  -2  -6   9   18.89    3.61 
  -2  -6   9   22.57    6.99 
   2  -6  -9   14.51    4.81 
   2  -6  -8   55.11    6.85 
  -2  -6   8   47.68    4.99 
  -2  -6   8   47.70    9.40 
   2  -6  -8   31.81    8.35 
  -2  -6   7   30.79    6.48 
   2  -6  -7   29.50    3.95 
   2  -6  -7   33.12    3.59 
  -2  -6   7   37.71    7.96 
   2  -6  -7   24.70    4.15 
  -2  -6   7   36.88    3.99 
   2  -6  -6   11.73    2.43 
  -2  -6   6   12.86    2.08 
  -2  -6   6   17.62    3.01 
   2  -6  -6   17.39    3.46 
   2  -6  -6   16.34    5.43 
  -2  -6   6   10.34    4.62 
   2  -6  -6   19.05    2.46 
  -2  -6   6    8.75    4.28 
  -2  -6   5  226.77   14.61 
   2  -6  -5  253.67   10.14 
   2  -6  -5  229.13    8.94 
   2  -6  -5  245.37    8.53 
   2  -6  -4  126.60    4.67 
  -2  -6   4  105.65    8.99 
   2  -6  -4  111.28    5.82 
  -2  -6   4  128.43    9.82 
  -2  -6   4  133.25    8.58 
  -2  -6   3 1651.51   49.15 
  -2  -6   3 1770.44   49.62 
   2  -6  -3 1801.20   51.93 
  -2  -6   3 1741.86   51.38 
   2  -6  -2  795.25   26.74 
  -2  -6   2  810.57   27.01 
  -2  -6   2  817.74   27.31 
  -2  -6   2  735.52   24.58 
  -2  -6   1  624.06   19.40 
  -2  -6   1  607.83   20.00 
   2  -6   0 1034.78   26.96 
  -2  -6   0  953.29   28.80 
  -2  -6   0  965.38   29.00 
  -2  -6  -1  519.42   19.19 
   2  -6   1  536.87   18.23 
   2  -6   1  478.57   18.56 
  -2  -6  -2  520.63   18.72 
  -2  -6  -2  561.88   19.86 
   2  -6   3  292.46   16.16 
  -2  -6  -3  366.05   14.99 
   2  -6   4   12.34    2.56 
  -2  -6  -4    7.30    2.43 
  -2  -6  -4   14.54    3.31 
  -2  -6  -4    8.14    2.49 
  -2  -6  -5  100.62    5.15 
  -2  -6  -5   95.15    6.00 
   2  -6   5   88.96    5.04 
   2  -6   5  112.85    5.76 
   2  -6   5   98.71    5.06 
  -2  -6  -5  109.90   11.38 
   2  -6   6  241.16   10.66 
  -2  -6  -6  284.78   11.93 
   2  -6   6  284.42   10.48 
   2  -6   6  254.69   10.54 
  -2  -6  -6  319.21   18.23 
  -2  -6  -6  275.57   16.49 
  -2  -6  -6  273.31   19.42 
  -2  -6  -7  209.48   16.38 
  -2  -6  -7  196.09   10.29 
   2  -6   7  157.45    8.80 
  -2  -6  -7  122.84   12.17 
   2  -6   7  260.10   10.26 
  -2  -6  -8   73.01   10.67 
   2  -6   8   60.88   11.06 
   2  -6   8   47.61    5.12 
  -2  -6  -8   36.35    5.20 
  -2  -6  -9   62.37    6.18 
   2  -6   9   72.26    5.78 
  -2  -6  -9   80.23    6.06 
  -2  -6 -10    2.16    2.13 
  -2  -6 -10    3.33    2.77 
  -2  -6 -10    0.59    3.69 
   2  -6  10    1.38    2.27 
  -2  -6 -10    3.33    2.36 
  -2  -5  11   51.82    3.86 
  -2  -5  10    7.85    2.82 
  -2  -5  10    8.81    3.06 
  -2  -5  10    8.45    2.62 
  -2  -5  10    9.86    2.88 
  -2  -5  10    9.83    5.28 
  -2  -5  10    8.91    5.02 
  -2  -5   9   30.92    4.11 
   2  -5  -9   36.12    6.07 
  -2  -5   9   30.74    4.28 
  -2  -5   9   30.62    7.39 
  -2  -5   9   35.40    7.60 
  -2  -5   9   32.70    4.22 
  -2  -5   9   39.23    8.59 
   2  -5  -9   44.22    4.78 
  -2  -5   8  175.38    8.54 
   2  -5  -8  210.91   10.36 
  -2  -5   8  197.29    9.24 
  -2  -5   8  228.23   17.76 
   2  -5  -8  232.04   10.23 
   2  -5  -7  263.99   11.27 
   2  -5  -7  269.72   12.73 
  -2  -5   7  284.40   11.69 
   2  -5  -7  337.05   15.02 
   2  -5  -7  339.71   11.83 
  -2  -5   7  317.57   19.35 
   2  -5  -6   50.12    3.98 
   2  -5  -6   68.19    5.26 
   2  -5  -6   64.75    5.26 
  -2  -5   5  294.84   16.42 
   2  -5  -5  233.48   10.50 
   2  -5  -5  310.24   11.38 
   2  -5  -5  282.53   10.09 
  -2  -5   5  315.58    9.66 
  -2  -5   5  237.63   13.28 
   2  -5  -5  363.04   10.20 
   2  -5  -5  213.20   15.47 
   2  -5  -4  713.88   28.89 
  -2  -5   4  745.72   27.98 
   2  -5  -4  834.59   22.64 
  -2  -5   4  754.60   27.78 
  -2  -5   4  766.45   27.99 
  -2  -5   4  729.02   25.82 
  -2  -5   3  151.40    8.23 
  -2  -5   3  147.53    8.12 
  -2  -5   2  791.35   24.25 
  -2  -5   2  701.43   24.90 
   2  -5  -1  681.28   25.24 
  -2  -5   1 1118.20   28.25 
  -2  -5   0  585.61   18.23 
   2  -5   0  567.68   17.95 
  -2  -5   0  563.39   14.43 
  -2  -5  -1  119.02    7.34 
   2  -5   1  165.76    8.42 
   2  -5   2  996.37   32.10 
  -2  -5  -2  992.45   30.59 
   2  -5   3  789.34   28.15 
  -2  -5  -3  692.13   23.91 
   2  -5   4  874.07   22.50 
  -2  -5  -4  850.28   26.33 
   2  -5   4  899.86   27.36 
  -2  -5  -5  297.22   13.11 
  -2  -5  -5  545.31   13.64 
   2  -5   5  388.42   12.69 
   2  -5   5  395.81   13.44 
  -2  -5  -5  468.10   20.02 
   2  -5   5  387.09   12.36 
   2  -5   5  304.99   12.36 
   2  -5   5  384.96   21.89 
  -2  -5  -5  420.34   21.91 
   2  -5   6  404.39   13.76 
   2  -5   6  432.63   14.44 
  -2  -5  -6  395.71   15.32 
   2  -5   6  373.79   14.09 
  -2  -5  -6  415.63   21.04 
   2  -5   6  374.52   23.87 
   2  -5   7   40.36    4.47 
   2  -5   7   25.96    8.83 
   2  -5   7   38.76    4.55 
  -2  -5  -7   46.25    5.31 
  -2  -5  -7   48.30    7.73 
   2  -5   7   62.70    4.98 
   2  -5   8  111.91    6.94 
  -2  -5  -8  108.89    7.81 
  -2  -5  -8  127.58   12.37 
  -2  -5  -8  139.80   14.21 
   2  -5   9    7.98    3.10 
  -2  -5  -9    7.86    3.52 
  -2  -5 -10   23.08    3.30 
  -2  -5 -10   31.53    4.24 
   2  -5  10   22.18    3.21 
  -2  -5 -10   33.59    3.84 
  -2  -4  11   10.51    2.41 
  -2  -4  11    8.68    2.35 
   2  -4 -11    6.05    3.37 
  -2  -4  10   13.06    2.83 
  -2  -4  10   15.39    3.23 
  -2  -4  10   16.20    3.35 
  -2  -4  10   18.54    6.11 
  -2  -4  10    8.02    5.27 
   2  -4  -9   28.58    6.02 
  -2  -4   9   30.95    4.02 
  -2  -4   9   34.72    4.50 
  -2  -4   9   31.16    7.55 
  -2  -4   9   42.86    4.71 
  -2  -4   9   34.49    8.29 
   2  -4  -9   29.81    4.26 
   2  -4  -8   19.68    3.93 
   2  -4  -8   25.77    5.67 
  -2  -4   8   15.44    3.38 
  -2  -4   8   18.90    3.66 
   2  -4  -8   16.23    6.97 
   2  -4  -8    5.80    3.21 
  -2  -4   8   19.22    7.41 
  -2  -4   8   19.41    5.83 
   2  -4  -7  506.95   16.34 
   2  -4  -7  361.08   15.34 
   2  -4  -7  499.39   18.79 
   2  -4  -7  389.52   15.79 
  -2  -4   7  420.49   14.55 
   2  -4  -7  408.89   14.40 
  -2  -4   6   83.65    9.00 
   2  -4  -6   94.06    6.12 
   2  -4  -6   80.76    5.95 
   2  -4  -5   76.54    4.86 
   2  -4  -5   95.46    5.44 
  -2  -4   5   81.97    8.18 
  -2  -4   5  105.74    7.65 
   2  -4  -5   79.27    4.21 
  -2  -4   5  100.34    9.19 
   2  -4  -5   77.53    8.79 
  -2  -4   4  640.28   23.63 
  -2  -4   4  643.52   23.14 
  -2  -4   4  616.94   22.69 
  -2  -4   3  627.57   20.76 
  -2  -4   3  600.96   19.92 
  -2  -4   3  645.46   18.71 
  -2  -4   2  654.16   22.10 
  -2  -4   2  665.04   22.61 
  -2  -4   1 5696.95  143.67 
  -2  -4   0 1579.42   40.82 
  -2  -4   0 1503.50   40.57 
  -2  -4  -1  398.00   14.31 
   2  -4   1  400.43   14.60 
   2  -4   1  376.00   14.11 
  -2  -4  -1  370.73   14.18 
  -2  -4  -2 1239.81   35.27 
   2  -4   2 1145.06   36.51 
  -2  -4  -2 1208.63   34.62 
  -2  -4  -3  322.68   15.18 
   2  -4   3  431.08   18.26 
   2  -4   4  363.09   14.04 
   2  -4   4  404.16   18.13 
  -2  -4  -5  464.28   18.91 
   2  -4   5  190.35    9.77 
  -2  -4  -5  263.68   10.19 
   2  -4   5  288.68   10.35 
   2  -4   5  293.44   10.79 
   2  -4   5  272.18   14.29 
   2  -4   5  374.14   11.25 
  -2  -4  -5  403.95   15.09 
  -2  -4  -5  425.34   20.84 
   2  -4   5  327.36   16.12 
  -2  -4  -6  121.45   11.07 
   2  -4   6  136.53    6.58 
  -2  -4  -6   73.90    5.50 
  -2  -4  -6  106.07    6.95 
   2  -4   6  118.76    6.52 
   2  -4   6  126.74    6.58 
  -2  -4  -6  138.57   11.43 
   2  -4   6  141.79   13.87 
  -2  -4  -6  155.12   13.83 
   2  -4   6   60.16    8.22 
  -2  -4  -7  149.20   13.54 
   2  -4   7  104.93    6.71 
  -2  -4  -7  131.97    8.24 
   2  -4   7  137.50    7.37 
   2  -4   7  118.43    7.07 
  -2  -4  -7  115.34   13.21 
  -2  -4  -8  101.90    7.62 
   2  -4   8   93.28    6.59 
  -2  -4  -8   89.24   11.74 
   2  -4   8   98.30    6.48 
  -2  -4  -9  101.66    8.00 
   2  -4   9  164.60    7.97 
   2  -4  10   40.35    3.97 
  -2  -4 -10   39.76    4.74 
  -2  -4 -10   47.00    4.31 
  -2  -4 -11   -1.90    2.95 
  -2  -4 -11    3.19    1.87 
  -2  -4 -11    0.38    1.41 
  -2  -3  11   13.39    2.58 
  -2  -3  11   12.92    2.63 
   2  -3 -11   13.49    3.82 
  -2  -3  10   26.52    3.34 
  -2  -3  10   29.20    3.92 
  -2  -3  10   23.01    5.85 
  -2  -3  10   14.61    5.49 
  -2  -3  10   26.52    3.67 
  -2  -3  10   22.21    6.64 
  -2  -3   9    8.95    2.87 
  -2  -3   9   11.08    3.15 
  -2  -3   9   15.42    5.96 
  -2  -3   9   15.50    3.40 
  -2  -3   9   14.20    6.77 
   2  -3  -9    9.93    4.99 
   2  -3  -9    6.21    3.20 
  -2  -3   8  182.47    9.10 
   2  -3  -8  235.69   10.57 
  -2  -3   8  220.60   16.41 
  -2  -3   8  202.66   16.89 
   2  -3  -8  200.01   11.98 
   2  -3  -8  179.96    9.76 
  -2  -3   7  250.10   16.58 
   2  -3  -7  207.50    8.51 
   2  -3  -7  205.79   17.72 
  -2  -3   7  240.58   15.81 
  -2  -3   7  245.98    9.17 
   2  -3  -7  217.76    9.99 
   2  -3  -7  192.38    9.92 
   2  -3  -6  189.34   15.05 
   2  -3  -6  167.08    7.50 
  -2  -3   6  177.61   13.50 
   2  -3  -6  189.53    8.87 
   2  -3  -6  186.85    8.89 
  -2  -3   5  530.82   22.73 
   2  -3  -5  554.64   16.16 
   2  -3  -5  531.68   16.17 
  -2  -3   4  295.04   11.04 
  -2  -3   4  318.01   13.57 
  -2  -3   4  299.41   13.05 
  -2  -3   4  330.44   13.17 
  -2  -3   3  107.05    7.38 
  -2  -3   3  113.90    8.03 
  -2  -3   3   52.98    5.13 
  -2  -3   3  105.75    7.47 
  -2  -3   3  107.62    7.44 
  -2  -3   3  129.57    7.45 
   2  -3  -3   97.10    7.46 
   2  -3  -3   64.76    6.48 
  -2  -3   2 1347.72   38.96 
  -2  -3   2 1391.95   39.32 
  -2  -3   2 1447.73   39.99 
  -2  -3   1  930.13   27.26 
   2  -3   0 3073.73   69.97 
  -2  -3   0 3064.16   70.84 
  -2  -3  -1 1309.45   34.76 
  -2  -3  -1 1266.24   34.73 
  -2  -3  -2 1561.15   43.87 
  -2  -3  -2 1635.30   43.39 
   2  -3   3 2361.72   55.73 
  -2  -3  -3 2281.43   53.00 
  -2  -3  -4  272.57    8.85 
   2  -3   4  255.09   14.86 
   2  -3   4  260.04   12.17 
   2  -3   5   95.42    5.19 
  -2  -3  -5   83.40    4.69 
   2  -3   5   59.58    4.62 
   2  -3   5   89.23    4.99 
   2  -3   5   95.57    8.30 
   2  -3   5   97.29   10.57 
   2  -3   5   63.01    4.49 
   2  -3   5   66.08    9.01 
  -2  -3  -5   91.68    6.52 
  -2  -3  -5   87.24    9.79 
  -2  -3  -6  420.03   21.10 
   2  -3   6  400.52   13.36 
  -2  -3  -6  349.69   12.82 
   2  -3   6  375.63   13.07 
   2  -3   6  372.92   18.72 
   2  -3   6  310.38   12.59 
  -2  -3  -6  467.79   21.83 
  -2  -3  -6  350.08   21.42 
   2  -3   6  282.45   17.92 
  -2  -3  -7  477.92   23.88 
   2  -3   7  304.41   11.80 
  -2  -3  -7  393.95   14.46 
  -2  -3  -7  296.32   11.83 
   2  -3   7  391.10   12.79 
   2  -3   7  483.85   13.98 
   2  -3   7  456.28   26.64 
  -2  -3  -7  402.09   23.28 
   2  -3   7  519.27   23.84 
   2  -3   8   87.76    6.22 
  -2  -3  -8   91.58    7.23 
  -2  -3  -8   94.51   12.12 
   2  -3   8   91.27    6.34 
  -2  -3  -8  112.67   11.90 
   2  -3   9   35.01    4.26 
   2  -3   9   44.40    4.69 
  -2  -3 -10   19.46    3.81 
  -2  -3 -10   26.78    3.37 
  -2  -3 -11   13.00    3.56 
  -2  -3 -11   16.36    2.27 
  -2  -2  11   18.85    2.91 
  -2  -2  11   22.41    3.00 
   2  -2 -11   16.66    4.18 
  -2  -2  10  139.61    7.32 
  -2  -2  10  127.61    7.07 
  -2  -2   9    9.80    2.86 
  -2  -2   9    6.54    3.04 
  -2  -2   9    8.26    5.44 
  -2  -2   9   10.69    3.39 
  -2  -2   9    7.13    5.92 
   2  -2  -9    9.45    3.46 
   2  -2  -9   19.33    5.54 
  -2  -2   8   56.13    8.70 
  -2  -2   8   33.45    4.01 
   2  -2  -8   40.05    4.96 
   2  -2  -8   58.53    7.11 
   2  -2  -8   38.03    5.11 
  -2  -2   8   77.59   11.11 
  -2  -2   8   50.69    4.93 
  -2  -2   7  232.76   16.20 
   2  -2  -7  210.30    8.50 
   2  -2  -7  150.35    8.42 
  -2  -2   7  199.83   14.46 
   2  -2  -7  175.04    9.14 
   2  -2  -7  159.21   10.40 
   2  -2  -6  503.06   26.33 
   2  -2  -6  511.91   16.34 
   2  -2  -6  587.31   16.86 
  -2  -2   6  615.20   25.57 
   2  -2  -6  564.92   18.15 
   2  -2  -6  477.23   17.72 
  -2  -2   5    3.69    4.84 
   2  -2  -5    2.68    2.12 
   2  -2  -5    2.82    2.10 
  -2  -2   5    2.84    2.22 
  -2  -2   5    5.81    3.46 
   2  -2  -4  651.39   25.84 
   2  -2  -4  704.37   18.04 
  -2  -2   4  760.09   26.60 
  -2  -2   4  732.08   22.72 
   2  -2  -4  608.35   18.61 
  -2  -2   4  685.59   24.98 
  -2  -2   4  613.82   23.86 
  -2  -2   4  737.64   24.52 
  -2  -2   3  540.80   20.47 
  -2  -2   3  568.42   19.62 
  -2  -2   3  534.44   19.52 
  -2  -2   2  564.11   17.57 
  -2  -2   2  604.48   19.25 
  -2  -2   2  574.95   19.18 
  -2  -2   1 8580.49  206.75 
  -2  -2   1 8391.82  205.20 
  -2  -2   1 8411.72  206.27 
  -2  -2   1 9107.62  207.35 
  -2  -2   0 2894.88   58.97 
   2  -2   0 2724.42   55.56 
  -2  -2  -1  326.03   10.04 
   2  -2   1  290.87   11.86 
  -2  -2  -1  316.00   12.39 
  -2  -2  -2 1204.09   35.25 
   2  -2   2 1225.10   35.37 
   2  -2   2 1154.28   35.41 
  -2  -2  -3  413.38   12.22 
  -2  -2  -3  423.34   14.87 
  -2  -2  -4  264.83   13.87 
   2  -2   4  261.51   12.08 
  -2  -2  -4  234.66   11.89 
  -2  -2  -5   65.24    4.15 
   2  -2   5   78.22    4.62 
   2  -2   5   58.91    4.31 
   2  -2   5   69.54    4.48 
   2  -2   5   45.41    6.25 
   2  -2   5   53.23    8.11 
   2  -2   5   42.61    3.86 
  -2  -2  -5   68.19    4.60 
  -2  -2  -5   61.18    4.04 
   2  -2   5   46.66    8.14 
   2  -2   5   39.39    6.49 
  -2  -2  -5   74.34    8.79 
  -2  -2  -6   78.99    9.06 
   2  -2   6   45.52    4.20 
  -2  -2  -6   44.02    4.06 
   2  -2   6   63.99    4.77 
   2  -2   6   55.83    7.40 
   2  -2   6   48.06    4.33 
   2  -2   6   88.70   10.89 
   2  -2   6   56.57    8.03 
  -2  -2  -6   66.31    9.10 
  -2  -2  -7   36.52    7.50 
   2  -2   7    6.43    6.79 
   2  -2   7   31.88    4.20 
   2  -2   7   19.97    3.49 
  -2  -2  -7   20.40    3.40 
   2  -2   7   32.19    4.26 
  -2  -2  -7   13.30    5.50 
   2  -2   7   30.59    7.02 
  -2  -2  -8  197.37   10.47 
   2  -2   8  132.93    7.97 
  -2  -2  -8  244.89   18.71 
   2  -2   8  141.58    8.37 
  -2  -2  -8  209.97   16.21 
  -2  -2  -9    8.77    3.55 
   2  -2   9    7.83    3.18 
   2  -2  10   45.43    4.21 
  -2  -2 -10   46.41    4.27 
  -2  -2 -11   65.37    4.77 
  -2  -2 -11   71.89    4.53 
  -2  -2 -11   73.16    4.07 
  -2  -1  11   57.25    4.28 
  -2  -1  11   79.93    4.74 
  -2  -1  10   94.73    6.08 
  -2  -1  10   56.91    9.14 
  -2  -1  10   93.04    6.06 
  -2  -1  10  138.18   13.18 
  -2  -1  10  102.36   11.92 
  -2  -1   9   80.53    5.91 
  -2  -1   9   71.84   10.32 
  -2  -1   9   74.41    5.80 
  -2  -1   9   66.42   10.46 
  -2  -1   9   66.47    5.13 
   2  -1  -9   57.58    5.74 
   2  -1  -9   86.00    8.36 
  -2  -1   8  265.30   18.79 
  -2  -1   8  270.97   11.09 
   2  -1  -8  294.07   14.96 
   2  -1  -8  288.25   12.70 
   2  -1  -8  306.91   13.17 
  -2  -1   8  278.41   11.71 
  -2  -1   7   21.36    6.06 
   2  -1  -7   31.53    4.20 
   2  -1  -7   42.55    4.60 
   2  -1  -7   32.77    5.64 
   2  -1  -7   19.97    3.44 
   2  -1  -7   13.90    2.74 
   2  -1  -7   20.69    7.13 
  -2  -1   7   19.85    5.66 
  -2  -1   6  113.38   12.01 
   2  -1  -6  123.58    6.73 
   2  -1  -6   87.23    6.05 
  -2  -1   6  131.54   11.37 
   2  -1  -6  113.12   11.63 
   2  -1  -6  111.54    5.44 
   2  -1  -5   45.97    3.71 
   2  -1  -5   35.58    3.62 
   2  -1  -5   37.92    3.37 
  -2  -1   5   35.99    7.71 
  -2  -1   5   52.61    7.90 
  -2  -1   5   43.54    4.58 
   2  -1  -4  495.88   11.80 
  -2  -1   4  455.48   19.20 
  -2  -1   4  303.60   13.90 
   2  -1  -4  353.12   11.97 
  -2  -1   4  300.69   16.31 
  -2  -1   4  394.43   17.13 
   2  -1  -3  356.53   15.46 
   2  -1  -3  311.08   13.72 
  -2  -1   3  379.30   15.41 
  -2  -1   3  343.07   11.60 
  -2  -1   3  365.13   14.85 
  -2  -1   3  333.58   14.06 
  -2  -1   3  395.80   13.46 
  -2  -1   2  351.05   11.99 
  -2  -1   2  311.85   10.39 
  -2  -1   2  341.29   12.09 
  -2  -1   1  682.23   20.08 
  -2  -1   1  656.58   19.70 
  -2  -1   0 3717.92   91.28 
  -2  -1   0 3455.31   90.74 
  -2  -1  -1  189.77    7.84 
   2  -1   1  485.45   13.87 
  -2  -1  -2  363.94   13.63 
   2  -1   2  311.48   14.09 
   2  -1   2  333.15   15.06 
  -2  -1  -2  351.38   11.40 
   2  -1   3 1061.44   27.68 
  -2  -1  -3 1210.02   30.00 
   2  -1   3 1342.08   32.36 
   2  -1   3  696.61   18.90 
   2  -1   3 1274.49   32.38 
  -2  -1  -3 1063.10   24.76 
   2  -1   4  590.72   21.75 
  -2  -1  -4  705.68   23.64 
  -2  -1  -4  353.54   14.98 
   2  -1   4  667.49   25.28 
  -2  -1  -4  452.63   18.73 
   2  -1   4  638.70   24.58 
   2  -1   5   53.48    3.89 
  -2  -1  -5   55.44    3.81 
   2  -1   5   53.75    4.05 
   2  -1   5   53.67    4.16 
   2  -1   5   54.94    8.44 
   2  -1   5   54.62    6.78 
  -2  -1  -5   45.87    3.58 
  -2  -1  -5   55.39    4.19 
   2  -1   5   34.57    3.59 
   2  -1   5   59.09    8.41 
  -2  -1  -5   55.91    7.52 
  -2  -1  -6   50.41    7.31 
   2  -1   6   67.36    4.65 
  -2  -1  -6   55.19    4.34 
   2  -1   6   43.28    4.41 
   2  -1   6   44.47    7.01 
   2  -1   6   45.20    4.30 
   2  -1   6   55.05    9.04 
  -2  -1  -6   42.06    7.58 
   2  -1   6   57.34    8.22 
  -2  -1  -6   32.98    7.04 
   2  -1   7  182.54    8.79 
  -2  -1  -7  156.85    8.10 
   2  -1   7  139.45    7.71 
   2  -1   7  169.33    8.60 
   2  -1   7  173.45   14.87 
  -2  -1  -8   23.88    7.25 
   2  -1   8   30.80    9.03 
   2  -1   8   23.20    4.24 
  -2  -1  -8   24.16    6.56 
   2  -1   8   28.01    7.41 
  -2  -1  -8   30.36    4.88 
  -2  -1  -8   27.64    3.88 
   2  -1   8   22.10    3.63 
  -2  -1  -9   16.50    4.21 
   2  -1   9   30.90    4.37 
  -2  -1 -10   26.47    4.03 
   2  -1  10   18.50    3.31 
  -2  -1 -10   16.35    2.92 
  -2  -1 -11   50.40    5.19 
  -2  -1 -11   40.23    3.91 
  -2   0  11   30.44    3.31 
  -2   0  11   35.81    3.64 
   2   0 -10  103.64    8.66 
  -2   0  10   82.35    5.79 
  -2   0  10   73.90   10.06 
  -2   0  10   90.40    5.95 
  -2   0  10  110.64   12.20 
  -2   0  10   68.71   10.36 
  -2   0   9   93.24    6.34 
  -2   0   9  122.03   13.32 
  -2   0   9  124.51    7.21 
  -2   0   9  126.46   13.70 
   2   0  -9   85.99    6.83 
   2   0  -9   88.38    7.13 
   2   0  -9  119.87    9.62 
  -2   0   8    3.49    2.91 
  -2   0   8    2.63    2.39 
  -2   0   8    1.74    4.24 
   2   0  -8    1.82    4.71 
   2   0  -8    1.03    2.88 
   2   0  -8    2.28    3.03 
  -2   0   8    5.00    4.32 
   2   0  -8    5.36    3.15 
   2   0  -7  338.57   13.97 
  -2   0   7  340.33   12.44 
   2   0  -7  384.99   14.50 
   2   0  -7  409.44   17.00 
  -2   0   7  434.22   22.47 
  -2   0   7  444.44   22.45 
   2   0  -7  403.74   14.33 
   2   0  -7  282.41   12.14 
   2   0  -6    0.65    4.00 
   2   0  -6    1.25    1.56 
   2   0  -6    1.33    2.35 
   2   0  -6   -0.60    2.25 
   2   0  -6    0.68    2.08 
  -2   0   6   -1.53    3.96 
  -2   0   6    0.96    3.31 
  -2   0   6   -2.23    5.07 
  -2   0   5  737.67   31.21 
   2   0  -5  690.83   21.68 
   2   0  -5  689.37   21.74 
  -2   0   4 1163.87   29.78 
  -2   0   4  777.98   31.26 
  -2   0   4 1384.06   37.14 
  -2   0   4 1169.68   33.91 
   2   0  -4  701.30   24.87 
   2   0  -4 1036.28   24.87 
  -2   0   4 1686.08   28.78 
   2   0  -3  342.00   14.21 
  -2   0   3  368.09   15.22 
  -2   0   3  333.13   11.78 
  -2   0   3  385.72   12.81 
  -2   0   3  349.96   15.04 
  -2   0   2 3732.83  101.77 
  -2   0   2 4022.29   98.35 
  -2   0   1 7277.74  182.86 
   2   0  -1 7419.44  180.26 
  -2   0   1 7800.56  183.70 
  -2   0   0 3576.51   75.47 
  -2   0   0 3473.41   74.58 
  -2   0   0 3056.26   73.06 
   2   0   0 3054.66   73.44 
   2   0   0 3916.79   76.61 
   2   0   1 4789.06  124.61 
   2   0   1 4945.91  123.61 
   2   0   2  644.90   23.13 
  -2   0  -2  687.40   20.12 
   2   0   2  653.31   23.77 
  -2   0  -3  345.95   15.40 
   2   0   3  274.24   13.77 
   2   0   3  348.02   16.02 
  -2   0  -3  303.14   10.89 
   2   0   3  370.49   16.95 
  -2   0  -4   82.74    7.78 
   2   0   4   90.40    8.52 
   2   0   4   92.79    9.81 
   2   0   4   65.73    8.14 
  -2   0  -4  102.68    7.79 
   2   0   4  116.30   10.13 
   2   0   5  190.01    7.45 
  -2   0  -5  213.07    7.76 
   2   0   5  192.08    7.96 
   2   0   5  183.38   12.31 
  -2   0  -5  192.37    7.44 
  -2   0  -5  153.64    7.39 
   2   0   5  124.09    6.86 
  -2   0  -5  157.15   10.18 
   2   0   5  253.55   14.61 
  -2   0  -5  172.79   12.58 
  -2   0  -6  314.20   17.41 
   2   0   6  236.41    9.29 
  -2   0  -6  239.11    9.58 
   2   0   6  173.55    9.17 
   2   0   6  207.12   14.50 
   2   0   6  205.79    9.43 
  -2   0  -6  290.55   10.54 
   2   0   6  287.18   19.51 
   2   0   6  326.46   18.69 
  -2   0  -6  261.68   16.71 
   2   0   7   30.30    8.45 
  -2   0  -7   29.74    7.18 
   2   0   7   39.02    4.07 
  -2   0  -7   36.36    4.03 
   2   0   7   53.21    5.08 
   2   0   7   38.55    9.01 
   2   0   7   44.10    4.71 
  -2   0  -7   41.45    7.64 
   2   0   7   40.98    8.38 
  -2   0  -8  146.01   14.47 
  -2   0  -8   90.10    7.48 
  -2   0  -8   72.77    5.91 
   2   0   8  123.51   14.99 
  -2   0  -8  117.08   12.69 
   2   0   8  179.38   15.71 
   2   0   8  123.99    7.56 
   2   0   9    3.05    3.18 
  -2   0  -9   -0.13    3.07 
   2   0  10   47.10    4.61 
  -2   0 -10   51.16    5.13 
  -2   0 -11   41.95    3.87 
  -2   0 -11   41.92    4.96 
  -2   1  11   40.57    3.79 
   2   1 -11   25.34    4.88 
   2   1 -10   79.46    6.24 
   2   1 -10  107.54    8.77 
  -2   1  10   97.65    6.05 
  -2   1  10  136.37   12.83 
  -2   1  10  137.83    7.06 
  -2   1  10   96.23   11.33 
  -2   1  10   97.06   11.83 
   2   1  -9   52.58    5.92 
   2   1  -9   69.08    5.94 
   2   1  -9   96.29    8.87 
  -2   1   9   78.15    5.63 
  -2   1   9   54.69    9.56 
  -2   1   9   78.33   10.11 
  -2   1   9   61.19    5.46 
  -2   1   9   89.98   11.65 
  -2   1   9   24.43    8.98 
  -2   1   8  242.26   21.31 
  -2   1   8  258.58   11.48 
   2   1  -8  330.74   15.73 
   2   1  -8  280.56   12.77 
   2   1  -8  338.08   13.67 
   2   1  -7   22.02    3.61 
   2   1  -7   20.30    6.70 
   2   1  -7   12.71    2.73 
   2   1  -7   18.24    5.03 
   2   1  -7   31.55    4.01 
   2   1  -7   26.48    4.15 
  -2   1   7   34.57    3.43 
   2   1  -7   32.04    3.77 
  -2   1   7   24.34    6.02 
  -2   1   7   34.17    6.55 
   2   1  -6  130.12   12.37 
   2   1  -6  123.56    5.88 
   2   1  -6  128.38    7.07 
   2   1  -6   98.87    6.67 
   2   1  -6  183.48    7.36 
  -2   1   6  129.25   10.86 
  -2   1   6  131.66   11.36 
  -2   1   6  177.00   14.84 
  -2   1   6  111.13   13.03 
   2   1  -5   33.66    3.37 
   2   1  -5   47.97    3.51 
  -2   1   5   27.23    6.63 
  -2   1   5   33.22    6.53 
  -2   1   5   34.99    5.30 
  -2   1   4  523.68   21.59 
  -2   1   4  418.42   16.78 
  -2   1   4  508.74   20.99 
  -2   1   4  363.42   16.38 
  -2   1   4  470.27   20.14 
  -2   1   4  459.70   17.86 
   2   1  -4  434.97   14.17 
   2   1  -4  538.68   21.91 
   2   1  -4  634.20   14.19 
   2   1  -3  375.09   16.60 
  -2   1   3  456.01   16.80 
  -2   1   3  362.86   12.97 
  -2   1   3  327.54   13.17 
  -2   1   3  438.22   13.78 
  -2   1   2  313.03    9.44 
   2   1  -1  614.47   16.94 
   2   1   0 4023.72  100.88 
  -2   1   0 4282.00   99.93 
  -2   1  -1  415.87   14.19 
   2   1   1  457.70   15.50 
   2   1   2  375.19   15.26 
   2   1   2  329.90   13.78 
   2   1   2  348.92   15.86 
  -2   1  -3 1235.88   37.95 
   2   1   3 1074.28   36.81 
   2   1   3 1134.95   31.30 
   2   1   3 1219.20   38.86 
   2   1   3 1097.02   36.91 
   2   1   3 1120.52   38.95 
  -2   1  -4  532.47   20.44 
   2   1   4  291.39   17.85 
  -2   1  -4  516.40   20.60 
   2   1   4  518.86   20.25 
   2   1   4  708.84   26.60 
   2   1   4  571.16   22.59 
  -2   1  -4  388.77   15.33 
  -2   1  -4  563.04   19.89 
   2   1   4  464.44   14.81 
   2   1   4  492.79   22.16 
   2   1   5   47.40    7.76 
   2   1   5   51.58    3.66 
   2   1   5   51.39    4.21 
   2   1   5   49.05    8.70 
   2   1   5   41.27    7.93 
   2   1   5   64.60    4.31 
  -2   1  -5   54.03    4.15 
  -2   1  -5   46.08    3.54 
  -2   1  -5   55.46    6.12 
   2   1   5   52.71    7.57 
  -2   1  -5   53.11    6.93 
  -2   1  -6   58.40    7.89 
  -2   1  -6   63.36    4.71 
   2   1   6   62.75    4.40 
   2   1   6   58.43    5.10 
  -2   1  -6   57.51    4.18 
   2   1   6   75.82    5.14 
  -2   1  -6   61.67    4.82 
   2   1   6   63.90    9.61 
   2   1   6   68.30    9.20 
  -2   1  -7  169.16   14.72 
   2   1   7  146.19    7.88 
   2   1   7  129.53    7.55 
   2   1   7  142.94   14.92 
  -2   1  -7  130.80   12.84 
   2   1   7  144.84   13.83 
  -2   1  -8   26.96    7.04 
   2   1   8   17.80    7.73 
   2   1   8   30.66    4.69 
  -2   1  -8   24.18    3.72 
   2   1   8   22.60    8.02 
  -2   1  -8   26.45    6.85 
   2   1   8   38.34    8.50 
   2   1   9   26.98    4.44 
  -2   1  -9   34.16    4.87 
   2   1  10   15.87    3.35 
  -2   1 -10   20.24    3.81 
  -2   1 -11   43.13    4.95 
  -2   1 -11   45.77    4.06 
  -2   2  11   22.99    3.03 
  -2   2  11   15.10    3.03 
   2   2 -11   18.41    4.36 
   2   2 -10  106.48    6.66 
  -2   2  10  103.90    6.18 
  -2   2  10  128.82   13.12 
  -2   2  10   86.45    6.05 
  -2   2  10  147.39   13.29 
  -2   2  10  138.11   13.91 
   2   2  -9   10.41    3.22 
   2   2  -9   15.17    5.54 
   2   2  -9   17.08    3.93 
  -2   2   9   15.27    3.22 
  -2   2   9    8.13    6.09 
  -2   2   9   14.07    5.52 
  -2   2   9   12.33    3.43 
  -2   2   9    5.85    5.99 
  -2   2   9   23.89    8.21 
   2   2  -8   46.43    5.04 
   2   2  -8   48.50    6.91 
   2   2  -8   42.70    5.26 
  -2   2   8   50.32    4.78 
  -2   2   8   45.70   11.20 
  -2   2   8   37.76    8.41 
  -2   2   8   64.52   10.41 
   2   2  -8   20.22    4.25 
  -2   2   8   64.78    9.06 
   2   2  -7  202.73    9.87 
   2   2  -7  248.67    9.51 
   2   2  -7  189.15    9.80 
   2   2  -7  193.20   10.02 
   2   2  -7  135.95   10.58 
   2   2  -7  324.32   10.91 
  -2   2   7  248.46   17.52 
  -2   2   7  297.46   18.45 
  -2   2   7  241.10   16.03 
  -2   2   6  650.78   30.63 
  -2   2   6  640.25   29.04 
   2   2  -6  600.99   18.44 
   2   2  -6  706.53   19.23 
   2   2  -6  538.86   27.14 
   2   2  -6  539.87   16.41 
   2   2  -5    5.08    2.02 
  -2   2   5    5.93    4.72 
  -2   2   5    5.00    4.07 
  -2   2   5    7.31    3.16 
  -2   2   4  567.95   19.55 
   2   2  -4  557.69   22.83 
   2   2  -3  464.88   18.64 
   2   2  -3  541.09   21.20 
   2   2  -2  566.30   18.00 
   2   2  -1 6950.30  175.55 
  -2   2   0 3110.70   71.96 
   2   2   0 2281.53   71.39 
   2   2   0 2628.09   71.59 
   2   2   0 3632.40   74.05 
  -2   2  -1  297.80   11.07 
  -2   2  -1  299.16   10.61 
   2   2   1  316.21   11.55 
   2   2   2 1191.52   36.25 
  -2   2  -3  376.92   16.24 
  -2   2  -3  404.80   13.21 
   2   2   3  420.01   17.37 
  -2   2  -4  146.63    9.62 
  -2   2  -4  168.24   10.80 
   2   2   4  190.65   11.26 
   2   2   4  125.16   11.97 
   2   2   4  141.37   11.02 
  -2   2  -4  208.44   11.35 
   2   2   4  102.44    5.98 
   2   2   5   67.75    3.98 
   2   2   5   70.07    4.73 
   2   2   5  106.58    9.51 
   2   2   5   77.78   10.26 
   2   2   5   60.37    8.49 
  -2   2  -5   59.13    4.34 
  -2   2  -5   61.13    3.97 
   2   2   5   47.40    3.92 
  -2   2  -5   73.29    8.08 
   2   2   5   30.49    6.69 
  -2   2  -5   13.86    4.83 
   2   2   6   66.07    9.18 
   2   2   6   59.32    5.16 
   2   2   6   61.06    9.65 
   2   2   6   53.68    8.19 
   2   2   6   66.51    5.10 
  -2   2  -6   56.75    4.14 
  -2   2  -6   63.97    4.91 
   2   2   6   49.40    9.15 
  -2   2  -6   92.79   10.10 
  -2   2  -6   91.12    9.45 
  -2   2  -7   43.16    7.99 
   2   2   7   26.75    8.19 
  -2   2  -7   33.54    3.99 
   2   2   7   30.92    4.46 
   2   2   7   28.27    8.87 
   2   2   7   39.47    4.40 
  -2   2  -7   30.98    7.03 
   2   2   7   21.22    6.39 
   2   2   7   42.58    8.89 
  -2   2  -8  232.81   18.43 
   2   2   8  174.90   10.06 
  -2   2  -8  207.34    9.85 
   2   2   8  200.97   18.00 
   2   2   8  226.59   19.78 
  -2   2  -9   14.74    3.99 
   2   2   9    8.02    3.60 
  -2   2 -10   33.22    4.56 
   2   2  10   46.78    4.64 
  -2   2 -11   95.18    4.95 
  -2   2 -11   69.38    4.84 
  -2   3  11    7.92    2.30 
   2   3 -11   15.57    4.06 
  -2   3  11   12.00    2.86 
  -2   3  10   34.17    4.57 
  -2   3  10   32.03    3.64 
  -2   3  10   27.06    7.10 
  -2   3  10   43.42    4.20 
   2   3 -10   29.73    3.80 
   2   3 -10   26.18    4.12 
  -2   3  10   36.21    8.58 
   2   3  -9    3.86    4.93 
   2   3  -9    7.69    3.04 
   2   3  -9    7.42    3.38 
  -2   3   9    9.30    2.82 
  -2   3   9   10.53    5.51 
  -2   3   9    8.96    6.31 
  -2   3   9   10.61    3.24 
  -2   3   9    9.38    6.07 
  -2   3   9   16.91    7.59 
   2   3  -8  304.91   14.91 
   2   3  -8  246.55   11.46 
   2   3  -8  212.86   11.26 
  -2   3   8  254.70   10.82 
  -2   3   8  194.29   17.35 
  -2   3   8  225.43   20.26 
  -2   3   8  251.10   18.80 
   2   3  -8  306.87   12.58 
  -2   3   8  227.03   17.17 
  -2   3   8  185.87   15.72 
   2   3  -7  156.61    7.55 
   2   3  -7  220.58    9.88 
   2   3  -7  189.76    9.53 
   2   3  -7  260.29   12.66 
   2   3  -7  213.75    9.02 
  -2   3   7  241.94   16.92 
  -2   3   7  252.38   16.67 
  -2   3   7  211.21   15.03 
  -2   3   6  227.69   16.52 
  -2   3   6  164.44   15.13 
  -2   3   6  210.23   14.44 
   2   3  -6  169.39    7.72 
   2   3  -6  169.38   14.22 
  -2   3   5  532.32   24.23 
  -2   3   5  485.34   20.34 
  -2   3   5  480.89   22.55 
   2   3  -5  520.56   15.67 
   2   3  -5  479.78   23.37 
  -2   3   4  255.92   11.97 
  -2   3   4  219.94   11.72 
  -2   3   4  371.64   12.41 
   2   3  -4  231.23   14.03 
  -2   3   4  262.30   12.18 
  -2   3   4  352.06   16.10 
  -2   3   3  128.24    6.26 
  -2   3   3  108.64    6.82 
   2   3  -3  117.18    7.13 
  -2   3   2 1430.15   35.02 
   2   3  -2 1224.89   37.07 
  -2   3   1 1390.77   36.54 
  -2   3   0 3216.53   69.90 
   2   3   0 2933.72   69.84 
   2   3   0 2795.82   69.88 
   2   3   0 3121.42   71.61 
   2   3   0 2718.18   69.33 
  -2   3  -1  993.92   25.12 
  -2   3  -1  860.84   28.24 
   2   3   2 1567.87   44.65 
  -2   3  -2 1642.27   42.63 
  -2   3  -3 1307.47   44.75 
  -2   3  -3 1795.23   49.90 
   2   3   3 2190.99   52.69 
  -2   3  -3 2148.29   53.97 
   2   3   3 1544.87   48.64 
   2   3   3 1701.40   48.97 
   2   3   4  269.65    9.60 
   2   3   4  244.56   10.05 
  -2   3  -4  242.58   12.62 
  -2   3  -4  242.11   13.70 
   2   3   5   59.58    4.88 
   2   3   5   97.57   10.41 
   2   3   5   86.48   10.87 
  -2   3  -5   79.74    4.65 
  -2   3  -5   88.49    5.24 
   2   3   5   92.47    5.31 
   2   3   5   76.85    9.64 
  -2   3  -5   83.57    8.58 
  -2   3  -5   70.04    7.46 
   2   3   6  287.74   12.50 
   2   3   6  355.31   20.06 
   2   3   6  409.12   23.00 
  -2   3  -6  339.44   12.56 
   2   3   6  359.03   12.76 
  -2   3  -6  341.52   11.82 
   2   3   6  343.76   21.95 
  -2   3  -6  318.63   19.15 
  -2   3  -6  366.61   19.76 
  -2   3  -7  459.75   24.98 
  -2   3  -7  391.23   15.27 
   2   3   7  427.70   16.14 
   2   3   7  423.66   26.62 
   2   3   7  472.53   16.23 
  -2   3  -7  424.56   15.55 
   2   3   7  471.09   27.62 
   2   3   7  363.16   24.02 
  -2   3  -8   89.78   11.40 
   2   3   8   61.39    6.07 
  -2   3  -8   64.34    5.49 
   2   3   8   73.23   11.82 
   2   3   8   96.66   12.99 
   2   3   8   90.52   11.65 
   2   3   8   81.76   11.84 
  -2   3  -9   34.29    5.07 
  -2   3  -9   30.76    4.00 
   2   3   9   46.07    5.34 
  -2   3 -10   30.99    4.34 
   2   3  10   26.34    3.95 
  -2   3 -11   26.05    2.99 
  -2   3 -11   18.69    2.90 
  -2   3 -11   26.79    4.05 
  -2   4  11   12.79    2.44 
   2   4 -11    6.39    3.58 
  -2   4  11    9.27    2.71 
  -2   4  10   19.12    3.91 
  -2   4  10    8.97    2.52 
  -2   4  10   12.57    5.71 
  -2   4  10   10.08    3.00 
   2   4 -10   14.60    2.89 
   2   4 -10    9.06    3.29 
  -2   4  10   10.40    6.35 
   2   4  -9   34.95    4.51 
   2   4  -9   20.11    3.80 
   2   4  -9   37.28    4.80 
   2   4  -9   18.78    5.80 
  -2   4   9   32.34    3.80 
  -2   4   9   12.89    6.71 
  -2   4   9   18.72    6.28 
  -2   4   9   32.54    4.14 
  -2   4   9   34.92    8.02 
  -2   4   9   28.45    8.53 
   2   4  -8   20.08    7.42 
   2   4  -8    5.45    3.06 
  -2   4   8   27.62    3.61 
   2   4  -8   16.31    3.55 
   2   4  -8    8.82    5.22 
   2   4  -8   21.38    4.15 
  -2   4   8   27.72    9.12 
  -2   4   8   27.63    7.90 
  -2   4   8   16.03    6.67 
  -2   4   8   19.86    6.52 
  -2   4   8   15.63    5.46 
   2   4  -7  408.94   15.41 
  -2   4   7  379.92   26.07 
   2   4  -7  506.84   15.59 
  -2   4   7  447.43   24.13 
   2   4  -7  375.84   15.40 
   2   4  -7  468.72   18.50 
   2   4  -7  433.94   15.71 
  -2   4   6  110.89   12.11 
  -2   4   6  137.62   13.33 
  -2   4   6   93.32   10.11 
   2   4  -6  108.08    5.88 
   2   4  -6  155.76   13.70 
   2   4  -5   85.63    4.85 
   2   4  -5   98.99    5.05 
  -2   4   5   96.43    9.70 
  -2   4   5  104.16    8.22 
   2   4  -5   92.04    9.50 
  -2   4   4  553.46   22.86 
  -2   4   4  606.82   22.66 
  -2   4   4  600.42   23.60 
  -2   4   4  985.10   23.65 
   2   4  -4  851.49   28.88 
  -2   4   3  581.35   21.43 
  -2   4   3  544.33   19.45 
  -2   4   2  537.30   15.77 
  -2   4   2  510.08   18.75 
   2   4  -2  628.75   17.87 
   2   4  -2  623.77   20.84 
  -2   4   1 2813.33   81.62 
  -2   4   1 3973.21   83.41 
   2   4   0 1561.06   41.86 
  -2   4   0 1727.29   40.53 
   2   4   1  350.88   15.56 
  -2   4  -1  449.55   15.65 
   2   4   2 1116.59   33.07 
  -2   4  -2 1133.01   31.19 
  -2   4  -2 1200.44   31.55 
   2   4   3  351.91   18.12 
   2   4   3  404.83   18.41 
   2   4   3  502.30   18.87 
   2   4   3  458.02   17.39 
  -2   4  -3  413.92   20.27 
   2   4   3  508.09   20.23 
  -2   4  -3  489.15   17.19 
   2   4   4  423.25   19.97 
   2   4   4  498.69   21.39 
  -2   4  -4  480.86   14.76 
  -2   4  -4  461.89   20.14 
   2   4   5  365.96   12.93 
   2   4   5  321.03   19.10 
   2   4   5  315.09   18.08 
   2   4   5  374.39   12.47 
  -2   4  -5  319.16   12.20 
  -2   4  -5  379.98   12.15 
  -2   4  -5  347.68   17.65 
  -2   4  -5  370.91   18.12 
   2   4   6  119.80   12.43 
   2   4   6  112.46    6.93 
   2   4   6  129.55   13.07 
   2   4   6  120.64   14.07 
  -2   4  -6  128.56    6.88 
   2   4   6  113.24    6.66 
  -2   4  -6  115.03    6.05 
   2   4   6  134.67   13.52 
  -2   4  -6  104.15   10.48 
  -2   4  -7  138.61   13.17 
  -2   4  -7  128.90    7.28 
   2   4   7  178.36    9.05 
   2   4   7   79.07   12.19 
   2   4   7  129.81   15.24 
   2   4   7  133.96    7.66 
  -2   4  -7  142.38    7.71 
   2   4   7  107.89   13.43 
   2   4   7  118.45   12.93 
  -2   4  -8  123.55   13.34 
   2   4   8  106.11    7.52 
  -2   4  -8   97.27    6.59 
   2   4   8  125.28   15.29 
   2   4   8  124.03   14.54 
   2   4   8  118.90   13.99 
   2   4   8   73.82   11.22 
  -2   4  -9  149.28    8.14 
   2   4   9  166.86    8.94 
   2   4  10   66.82    5.40 
  -2   4 -10   53.75    5.32 
  -2   4 -10   63.03    6.82 
  -2   4 -11    0.88    2.95 
  -2   4 -11    0.46    1.91 
  -2   4 -11    0.17    1.77 
  -2   5  11   48.59    4.20 
  -2   5  10   10.33    3.56 
  -2   5  10    8.80    2.77 
   2   5 -10    6.15    2.91 
  -2   5  10   16.78    6.70 
  -2   5  10    7.37    5.25 
   2   5  -9   20.59    3.84 
   2   5  -9   37.79    4.71 
   2   5  -9   26.09    3.93 
   2   5  -9   28.86    6.16 
  -2   5   9   45.22    9.13 
  -2   5   9   40.23   10.50 
  -2   5   9   32.97    4.08 
  -2   5   9   44.74    8.51 
  -2   5   9   34.46    9.49 
   2   5  -8  276.38   11.40 
   2   5  -8  228.00   19.91 
  -2   5   8  161.80    8.56 
   2   5  -8  188.06    9.91 
   2   5  -8  181.12   10.07 
   2   5  -8  218.61   12.58 
  -2   5   8  245.46   18.91 
  -2   5   8  245.40   20.88 
  -2   5   8  231.36   17.49 
  -2   5   8  186.89   15.74 
  -2   5   8  167.26   14.61 
   2   5  -7  386.17   13.77 
  -2   5   7  292.70   21.73 
  -2   5   7  358.78   24.51 
  -2   5   7  443.09   23.52 
   2   5  -7  330.14   12.43 
   2   5  -7  215.30   11.59 
   2   5  -7  344.73   11.94 
  -2   5   7  367.52   21.23 
  -2   5   6   91.56   11.12 
  -2   5   6   96.76   10.19 
   2   5  -6   98.96    5.52 
   2   5  -6   75.89    9.95 
  -2   5   5  262.28   16.91 
  -2   5   5  291.45   15.16 
   2   5  -5  305.55   10.60 
  -2   5   4  730.32   24.86 
   2   5  -4  771.94   28.71 
   2   5  -3  106.34    6.76 
   2   5  -3  180.88   10.33 
  -2   5   2  689.18   21.52 
   2   5  -2  776.16   25.91 
  -2   5   1 1237.03   33.06 
  -2   5   1 1323.93   32.50 
   2   5   0  729.69   20.39 
   2   5   0  580.68   20.91 
   2   5   0  832.15   21.51 
  -2   5   0  567.42   20.48 
   2   5   1  213.40   10.35 
   2   5   1  201.92    9.59 
  -2   5  -1  229.05    9.76 
   2   5   1  207.22    9.89 
  -2   5  -2  860.42   32.05 
  -2   5  -2 1050.49   34.18 
  -2   5  -2 1397.88   33.01 
   2   5   2  907.35   31.72 
   2   5   2  711.37   30.24 
   2   5   2 1218.73   29.54 
   2   5   3  715.25   28.07 
  -2   5  -3  742.05   29.63 
   2   5   3  755.50   27.91 
   2   5   4  599.40   19.64 
  -2   5  -4 1014.67   22.13 
   2   5   4  865.25   28.99 
   2   5   4  580.47   24.80 
  -2   5  -4  753.87   20.35 
   2   5   4  456.42   18.51 
  -2   5  -4 1191.25   23.34 
   2   5   4  551.85   25.73 
  -2   5  -4  747.79   26.76 
   2   5   4  442.92   24.48 
  -2   5  -5  392.94   18.80 
   2   5   5  370.78   20.61 
   2   5   5  353.25   20.06 
   2   5   5  367.24   12.79 
  -2   5  -5  362.99   12.99 
  -2   5  -5  317.97   12.04 
   2   5   5  375.69   21.48 
  -2   5  -5  341.57   17.88 
   2   5   6  496.34   15.83 
   2   5   6  432.06   25.86 
   2   5   6  479.21   25.68 
  -2   5  -6  456.52   15.30 
  -2   5  -6  439.17   13.98 
   2   5   6  342.99   13.99 
   2   5   6  221.28   19.94 
  -2   5  -6  458.11   23.39 
   2   5   6  362.14   21.98 
   2   5   6  573.69   27.17 
   2   5   7   58.53    9.90 
   2   5   7   50.23    5.42 
   2   5   7   69.76   11.97 
   2   5   7   33.28    9.43 
  -2   5  -7   55.84    4.99 
  -2   5  -7   54.21    9.04 
   2   5   7   42.60    9.59 
  -2   5  -7   68.14    9.65 
  -2   5  -8   92.70    6.67 
   2   5   8   98.54   14.01 
   2   5   8  138.40    8.39 
  -2   5  -8  135.48   14.05 
   2   5   8   71.52   11.45 
   2   5   8  138.74   14.80 
   2   5   9   13.92    6.62 
  -2   5  -9    5.79    2.73 
   2   5   9    8.59    5.42 
   2   5   9   11.56    4.01 
   2   5  10   12.87    3.46 
  -2   5 -10   25.01    3.48 
  -2   5 -10   21.97    4.84 
  -2   5 -10   27.88    4.10 
  -2   5 -11   58.94    3.85 
  -2   6  11    3.31    2.37 
  -2   6  10  146.03   13.28 
  -2   6  10  138.93    7.49 
   2   6 -10  132.07    7.50 
   2   6  -9   15.79    5.20 
   2   6  -9   20.36    3.87 
  -2   6   9   24.43    7.66 
  -2   6   9   12.52    8.26 
   2   6  -9   19.47    3.67 
  -2   6   9   14.51    3.22 
  -2   6   9    8.33    6.40 
  -2   6   9   33.80    9.35 
   2   6  -8   37.13    9.20 
   2   6  -8   23.63    6.00 
   2   6  -8   43.68    4.75 
   2   6  -8   40.12    5.01 
  -2   6   8   54.14    9.60 
  -2   6   8   34.27    9.89 
  -2   6   8   16.98    7.15 
  -2   6   8   30.31    7.44 
  -2   6   8   32.69    7.31 
   2   6  -7   54.17    4.23 
   2   6  -7   17.03    3.54 
  -2   6   7   39.49    3.93 
   2   6  -7   44.26    6.16 
   2   6  -7   37.29    4.03 
  -2   6   7   57.04    8.94 
  -2   6   7   20.89    9.15 
  -2   6   7   52.98   10.09 
  -2   6   7   24.90    7.47 
  -2   6   7   44.96    8.17 
   2   6  -6    8.04    4.65 
   2   6  -6   24.26    2.71 
   2   6  -6   16.40    2.84 
  -2   6   6   20.93    6.50 
  -2   6   6   15.90    4.74 
  -2   6   6    7.51    5.03 
   2   6  -5  209.31    8.97 
  -2   6   5  172.88   12.14 
   2   6  -5  219.60   15.35 
  -2   6   5  198.21   13.02 
   2   6  -4  148.38    6.33 
  -2   6   4  142.14    9.36 
  -2   6   4  166.18   10.28 
  -2   6   4  161.14    8.51 
  -2   6   3 1725.69   48.76 
  -2   6   3 1634.71   46.65 
  -2   6   3 1629.36   45.11 
   2   6  -2  769.12   27.14 
  -2   6   2  822.09   23.99 
  -2   6   1  553.67   18.93 
  -2   6   1  555.43   19.39 
  -2   6   0 1283.31   25.23 
   2   6   0  819.16   23.05 
   2   6   0  840.14   21.26 
   2   6   0 1189.37   22.65 
   2   6   1  565.21   20.48 
  -2   6  -1  599.84   19.89 
   2   6   1  597.12   19.28 
   2   6   1  526.53   19.25 
  -2   6  -1  596.01   19.61 
  -2   6  -2  669.75   23.33 
   2   6   2  498.32   20.93 
  -2   6  -2  521.53   19.21 
   2   6   2  550.67   20.92 
   2   6   2  457.57   19.62 
   2   6   2  578.74   17.54 
  -2   6  -2  579.49   19.75 
   2   6   3  344.74   17.37 
   2   6   3  399.76   15.62 
  -2   6  -3  349.53   19.61 
  -2   6  -3  404.77   17.00 
  -2   6  -4    7.69    3.89 
   2   6   4    7.17    2.72 
   2   6   4   12.04    4.98 
   2   6   4   12.17    4.79 
   2   6   4    7.21    2.08 
  -2   6  -4    6.40    3.71 
  -2   6  -4    3.48    4.47 
   2   6   4    9.41    4.85 
   2   6   4    7.37    4.86 
  -2   6  -4    9.42    5.07 
  -2   6  -4    7.27    7.18 
   2   6   5  127.50   11.56 
   2   6   5  142.52   12.69 
  -2   6  -5  105.60    9.30 
   2   6   5   92.33    5.94 
   2   6   5  100.93   10.46 
  -2   6  -5   73.77    4.74 
   2   6   5  106.77    5.77 
  -2   6  -5  103.29    5.93 
  -2   6  -5   69.07    8.51 
   2   6   5  107.68   11.37 
  -2   6  -5  120.67    9.67 
   2   6   6  243.81   18.44 
   2   6   6  302.64   19.52 
   2   6   6  231.56   11.33 
   2   6   6  247.32   18.53 
  -2   6  -6  317.31   11.83 
  -2   6  -6  358.03   11.20 
   2   6   6  210.22   10.31 
   2   6   6  261.13   19.70 
  -2   6  -6  297.45   18.61 
  -2   6  -6  357.37   19.00 
   2   6   7  255.83   11.74 
   2   6   7  273.53   20.54 
   2   6   7  197.15   19.11 
  -2   6  -7  240.22   10.61 
  -2   6  -7  234.29   17.65 
  -2   6  -7  196.72   16.29 
  -2   6  -8   64.21    9.97 
   2   6   8   43.53    5.45 
  -2   6  -8   67.56    5.52 
   2   6   8   81.00   12.95 
   2   6   8   62.73   11.49 
   2   6   8   65.05   10.50 
   2   6   9   52.44   10.23 
  -2   6  -9   68.80    5.38 
   2   6   9   62.07    9.80 
   2   6   9   72.01    6.27 
   2   6  10    0.42    2.90 
  -2   6 -10    1.89    2.68 
  -2   6 -10    1.07    3.70 
  -2   6 -10    2.21    2.38 
  -2   7  11   10.97    2.61 
  -2   7  10    8.85    3.30 
  -2   7  10    9.26    2.72 
  -2   7  10   16.50    6.07 
   2   7 -10   12.33    3.25 
  -2   7  10    8.68    5.72 
   2   7  -9   15.32    3.80 
   2   7  -9   12.42    5.00 
  -2   7   9   19.72    7.09 
  -2   7   9   23.86    8.58 
  -2   7   9    7.70    2.92 
  -2   7   9   17.25    6.21 
  -2   7   9   12.19    7.33 
  -2   7   8   11.19    4.88 
  -2   7   8   10.98    5.42 
   2   7  -8   11.36    5.08 
   2   7  -8   13.80    3.68 
  -2   7   8   10.05    6.61 
  -2   7   8    1.42    6.97 
   2   7  -8    7.02    5.48 
  -2   7   8   11.76    3.08 
   2   7  -8   15.16    3.21 
  -2   7   8   19.18    6.80 
  -2   7   8   16.19    7.82 
   2   7  -7   64.78    7.21 
   2   7  -7  120.80   13.43 
   2   7  -7   51.61    4.36 
  -2   7   7   89.26   11.56 
  -2   7   7  110.57   13.71 
  -2   7   7   60.27   10.97 
   2   7  -7   74.16    5.31 
  -2   7   7   97.70   10.94 
  -2   7   7   66.65    9.53 
  -2   7   6  319.80   18.25 
   2   7  -6  340.25   11.47 
   2   7  -6  318.25   13.61 
   2   7  -5  307.06   11.84 
  -2   7   5  350.67   17.82 
  -2   7   4  163.06    9.47 
   2   7  -4  169.24   11.74 
   2   7  -4  169.25    5.92 
  -2   7   4  184.01   10.89 
  -2   7   3  609.24   22.78 
   2   7  -3  574.84   20.09 
  -2   7   2  259.91   10.63 
   2   7  -2  251.58   11.77 
   2   7  -2  226.87    8.44 
  -2   7   1  727.49   21.70 
  -2   7   1  770.70   23.56 
   2   7  -1  770.09   23.83 
   2   7  -1  722.96   23.85 
   2   7   0 1721.03   50.35 
   2   7   0 1875.35   48.19 
  -2   7   0 1740.25   49.38 
   2   7   0 1772.73   48.11 
   2   7   0 1806.28   50.43 
   2   7   1  356.76   15.59 
   2   7   1  390.64   14.01 
   2   7   1  356.21   14.45 
   2   7   1  356.97   14.85 
   2   7   2  780.48   27.55 
  -2   7  -2  573.16   25.79 
   2   7   2 1068.61   29.22 
  -2   7  -2  412.24   22.26 
   2   7   2  854.34   27.36 
  -2   7  -2  910.89   25.72 
   2   7   2  827.12   26.58 
  -2   7  -2  972.84   26.70 
   2   7   3  165.19   11.94 
   2   7   3  168.22    8.80 
   2   7   3  104.76    5.52 
  -2   7  -3  139.51   12.73 
   2   7   3  128.36    9.85 
   2   7   4  433.29   21.39 
  -2   7  -4  544.43   15.98 
   2   7   4  444.51   14.17 
  -2   7  -4  469.12   14.81 
   2   7   4  419.78   20.00 
   2   7   4  299.10   16.76 
  -2   7  -4  413.47   14.02 
  -2   7  -4  370.88   21.43 
   2   7   4  286.29   18.61 
   2   7   4  417.36   21.26 
   2   7   5    1.18    4.90 
   2   7   5    3.04    5.16 
  -2   7  -5    4.77    3.96 
   2   7   5    6.77    3.11 
   2   7   5    4.78    4.55 
  -2   7  -5    3.43    2.75 
  -2   7  -5    3.64    3.43 
   2   7   5    3.48    4.31 
  -2   7  -5    3.56    3.79 
   2   7   6  309.03   21.25 
   2   7   6  391.86   23.49 
   2   7   6  411.71   14.57 
  -2   7  -6  340.65   13.22 
  -2   7  -6  366.02   20.47 
   2   7   6  369.74   23.65 
   2   7   7   11.12    4.10 
   2   7   7   19.49    9.68 
   2   7   7   17.35    7.69 
   2   7   7    6.64    6.06 
  -2   7  -7    9.11    5.71 
   2   7   7   14.89    6.71 
  -2   7  -7   15.51    3.60 
   2   7   8  461.91   29.87 
   2   7   8  470.70   27.57 
  -2   7  -8  466.25   26.72 
   2   7   9  100.52   13.07 
   2   7   9  147.65    7.34 
  -2   7  -9  132.49    7.47 
   2   7   9   82.00    6.97 
  -2   7 -10   37.45    4.34 
  -2   7 -10   26.49    3.15 
  -2   7 -10   35.63    5.00 
  -2   7 -10   19.24    3.24 
   2   7  10   33.41    6.58 
  -2   8  10   25.13    3.94 
   2   8 -10   33.15    4.06 
  -2   8  10   27.68    3.31 
  -2   8   9    2.25    5.47 
  -2   8   9    0.91    6.49 
  -2   8   9    1.40    2.37 
   2   8  -9    2.42    2.89 
   2   8  -9    1.22    4.34 
  -2   8   9   -0.83    6.05 
  -2   8   8   11.88    5.62 
   2   8  -8   10.11    3.51 
   2   8  -8    9.74    4.71 
  -2   8   8    3.13    5.63 
  -2   8   8   11.02    9.56 
  -2   8   8    2.37    7.17 
   2   8  -8    8.77    3.03 
  -2   8   8   12.70    3.10 
   2   8  -8   12.18    3.10 
  -2   8   8   11.39    5.68 
  -2   8   8    6.13    6.34 
   2   8  -7  129.41   10.28 
   2   8  -7  208.82    8.88 
  -2   8   7  268.91   18.91 
  -2   8   7  235.25   19.41 
  -2   8   7  295.00   21.73 
  -2   8   7  210.85   15.62 
   2   8  -7  182.49    8.88 
  -2   8   7  238.54   17.64 
  -2   8   6  264.38   18.05 
   2   8  -6  215.95    9.13 
   2   8  -6  233.49   17.12 
   2   8  -6  287.22    9.88 
  -2   8   6  277.56   16.32 
   2   8  -6  247.96   11.63 
   2   8  -5   57.66    3.98 
   2   8  -5   71.43    8.72 
   2   8  -5   50.61    3.31 
  -2   8   5   65.43    7.57 
  -2   8   5   53.92    6.93 
   2   8  -4  224.49   13.68 
   2   8  -4  174.84    7.21 
   2   8  -3  713.42   23.55 
  -2   8   3  672.67   26.09 
   2   8  -2 2170.14   59.38 
   2   8  -2 2297.93   54.66 
  -2   8   1  234.98    9.93 
   2   8  -1  240.43    8.78 
   2   8  -1  247.77   11.51 
   2   8   0  362.38   15.85 
  -2   8   0  395.28   15.21 
   2   8   0  395.36   14.11 
  -2   8   0  377.43   12.56 
  -2   8   0  392.45   15.73 
  -2   8   0  404.40   12.52 
   2   8   0  382.76   16.04 
   2   8   0  415.28   13.56 
   2   8   1  970.32   32.67 
   2   8   1  947.44   30.46 
   2   8   1 1012.81   31.74 
  -2   8  -1 1017.36   31.15 
   2   8   1 1005.74   32.61 
  -2   8  -1 1006.26   29.22 
   2   8   1  936.02   28.81 
   2   8   2  789.60   28.32 
  -2   8  -2  849.54   30.80 
   2   8   2  824.34   29.74 
  -2   8  -2  892.29   28.40 
  -2   8  -3 1007.04   33.29 
  -2   8  -3 1186.12   29.21 
   2   8   3 1268.44   32.75 
   2   8   3  867.84   33.46 
  -2   8  -3  746.32   34.29 
   2   8   3  890.18   26.95 
   2   8   3  886.67   35.02 
   2   8   4  466.53   22.07 
  -2   8  -4  401.43   14.91 
  -2   8  -4  494.35   15.13 
   2   8   4  315.75   13.07 
   2   8   4  471.69   22.16 
   2   8   4  583.75   20.75 
  -2   8  -4  389.76   13.79 
  -2   8  -4  439.88   23.10 
   2   8   4  349.02   20.41 
   2   8   4  451.31   22.27 
  -2   8  -5  408.20   19.44 
  -2   8  -5  396.07   14.60 
   2   8   5  337.67   13.20 
  -2   8  -5  440.92   14.72 
   2   8   5  290.96   18.78 
   2   8   5  361.36   19.61 
  -2   8  -5  387.07   19.21 
   2   8   5  322.58   20.83 
   2   8   5  481.79   23.81 
   2   8   5  437.62   23.25 
  -2   8  -5  440.52   21.42 
  -2   8  -5  303.51   12.68 
  -2   8  -6  173.13    8.49 
   2   8   6  174.40   15.99 
   2   8   6  215.61   17.26 
  -2   8  -6  184.63   14.89 
  -2   8  -7   54.28    8.64 
   2   8   7   45.11   10.17 
   2   8   7   71.91    6.42 
  -2   8  -7   51.84    4.97 
   2   8   7   52.35   10.31 
   2   8   7   52.07   12.20 
   2   8   7   56.25    5.27 
   2   8   7   52.46   10.10 
   2   8   8   42.56    9.35 
   2   8   8   43.70   10.98 
   2   8   8   41.65    9.84 
   2   8   8   48.90    4.86 
  -2   8  -8   57.24    9.33 
   2   8   8   49.66    9.87 
   2   8   9    5.89    3.48 
   2   8   9    9.21    6.44 
   2   8   9    5.95    2.64 
   2   8   9    1.43    5.25 
  -2   8  -9    6.01    2.66 
  -2   8 -10  136.87    6.76 
  -2   8 -10  137.96    7.76 
  -2   8 -10  147.71    8.51 
  -2   9  10   68.38    4.59 
   2   9 -10   66.38    5.40 
  -2   9  10   49.02    9.25 
  -2   9  10   55.18    9.22 
   2   9  -9   53.11    5.17 
  -2   9   9   63.98    5.58 
  -2   9   9   35.30    8.30 
  -2   9   9   54.29   10.71 
  -2   9   9   32.20    3.91 
   2   9  -9   34.22    4.09 
  -2   9   9   46.87   10.10 
  -2   9   8  159.05   14.75 
  -2   9   8  174.15   18.90 
   2   9  -8  149.29   10.21 
   2   9  -8  161.75   16.63 
   2   9  -8  113.47    7.40 
   2   9  -7   18.96    5.40 
  -2   9   7   72.21   10.59 
  -2   9   7   58.05    9.16 
  -2   9   7   86.16   12.34 
  -2   9   7   89.55   12.41 
   2   9  -7    4.96    5.49 
   2   9  -7   37.56    3.80 
   2   9  -7   79.42    5.36 
  -2   9   7   64.96    9.67 
   2   9  -6  167.26    7.92 
  -2   9   6  188.79   14.22 
  -2   9   6  219.55   14.86 
   2   9  -6  205.35   10.78 
   2   9  -5  106.20    5.66 
  -2   9   5  126.62   11.08 
  -2   9   5  115.76    9.69 
  -2   9   5  126.02   10.42 
   2   9  -4  668.63   19.19 
  -2   9   4  631.41   25.82 
  -2   9   4  896.19   26.36 
  -2   9   4  570.70   22.23 
  -2   9   4  842.18   26.05 
   2   9  -4  604.92   17.98 
  -2   9   3 2385.14   56.10 
   2   9  -3 1800.05   52.51 
  -2   9   3 1667.65   54.96 
   2   9  -3 2279.83   58.57 
  -2   9   3 1766.32   56.31 
  -2   9   2 1004.04   31.36 
  -2   9   2 1054.62   32.82 
   2   9  -2 1014.57   27.47 
  -2   9   1   19.94    3.30 
   2   9  -1   23.06    2.56 
  -2   9   1   29.55    4.10 
  -2   9   1   18.67    3.15 
  -2   9   1   19.55    3.03 
   2   9  -1   23.70    4.18 
  -2   9   1   24.11    3.66 
   2   9   0  160.72    9.97 
  -2   9   0  161.11    6.78 
  -2   9   0  206.11   10.42 
   2   9   0  198.36    8.95 
  -2   9   0  151.76    9.05 
   2   9   0  242.73   11.97 
   2   9   1  494.47   19.98 
   2   9   1  391.76   17.82 
  -2   9  -1  386.16   14.76 
   2   9   1  353.32   14.23 
  -2   9  -1  491.29   18.09 
  -2   9  -1  427.07   17.19 
   2   9   1  527.93   17.96 
   2   9   1  440.93   18.01 
  -2   9  -1  499.26   18.31 
  -2   9  -2  354.12   17.68 
   2   9   2  292.15   16.13 
   2   9   2  278.69   14.08 
   2   9   2  291.54   15.67 
   2   9   2  265.39    9.90 
   2   9   2  286.92   12.72 
  -2   9  -2  348.19   15.20 
   2   9   2  359.13   16.58 
  -2   9  -3  293.06   14.26 
   2   9   3  241.28    9.45 
  -2   9  -3  178.06    9.86 
  -2   9  -3  258.63   11.02 
   2   9   3  328.40   13.32 
   2   9   3  276.56   15.35 
  -2   9  -3  182.57   15.50 
   2   9   3  314.06   10.16 
  -2   9  -3  362.09   18.87 
   2   9   3  292.19   16.59 
   2   9   4   59.93    7.93 
  -2   9  -4   69.07    7.54 
  -2   9  -4   24.71    4.91 
   2   9   4   37.73    3.81 
  -2   9  -4   38.44    4.75 
   2   9   4   38.27    7.12 
   2   9   4   48.61    5.84 
   2   9   4   41.44    3.81 
   2   9   4   42.87    7.88 
  -2   9  -4   47.56    9.32 
   2   9   4   31.41    6.74 
  -2   9  -5    9.71    3.91 
   2   9   5    8.66    4.97 
  -2   9  -5    9.73    4.46 
   2   9   5    8.60    3.27 
  -2   9  -5   11.08    4.01 
   2   9   5   13.00    5.13 
  -2   9  -5    8.59    3.34 
   2   9   5   10.79    5.79 
   2   9   5   17.74    6.33 
  -2   9  -5    1.15    4.08 
  -2   9  -5    2.97    4.32 
   2   9   6  140.38   14.62 
   2   9   6  140.35    8.21 
  -2   9  -6  130.57    7.44 
   2   9   6  113.54    7.07 
   2   9   6  147.40   15.20 
   2   9   7  365.23   25.32 
   2   9   7  377.02   15.17 
  -2   9  -7  326.62   13.53 
   2   9   7  374.58   14.31 
  -2   9  -7  394.16   22.52 
   2   9   7  402.86   27.56 
   2   9   7  381.71   25.10 
   2   9   8   31.04    8.21 
  -2   9  -8   21.28    6.26 
   2   9   8   37.84   10.62 
   2   9   8   30.52    9.05 
   2   9   8   30.40    4.19 
   2   9   8   25.77    8.13 
  -2   9  -9   63.04    5.09 
   2   9   9   54.79    5.59 
   2   9   9   94.37   12.99 
   2   9   9   65.85    5.07 
   2   9   9   68.42   10.30 
  -2   9  -9   97.33    6.17 
  -2   9 -10   17.38    3.93 
  -2   9 -10   18.42    2.72 
  -2   9 -10   12.77    2.57 
   2  10 -10   61.58    5.08 
  -2  10  10  109.38   11.70 
  -2  10  10   98.68   11.06 
  -2  10  10   69.50    5.27 
  -2  10   9   16.19    3.99 
   2  10  -9    9.81    3.41 
   2  10  -9   20.41    3.25 
  -2  10   9   12.72    7.31 
  -2  10   9   16.49    6.56 
  -2  10   9   14.98    8.14 
  -2  10   8  120.68   15.00 
  -2  10   8  107.38   15.53 
  -2  10   8  132.75   14.48 
   2  10  -8  105.14    8.89 
   2  10  -8  123.89    7.12 
  -2  10   8  122.25   13.06 
  -2  10   7  161.32   15.01 
   2  10  -7  123.82    9.25 
  -2  10   7  144.50   15.79 
  -2  10   7  181.53   15.67 
  -2  10   7  163.25   16.37 
   2  10  -7  122.40    7.45 
   2  10  -7  165.89    8.05 
  -2  10   7  181.43   16.89 
   2  10  -6   22.33    3.20 
  -2  10   6   28.18    6.42 
  -2  10   6   35.11    7.60 
   2  10  -6   30.72    3.63 
   2  10  -6   31.04    3.03 
   2  10  -6   18.90    4.64 
   2  10  -5  392.05   13.01 
  -2  10   5  352.09   19.52 
  -2  10   5  374.22   20.47 
   2  10  -4  791.29   22.74 
   2  10  -4  805.59   30.82 
  -2  10   4  803.09   30.42 
  -2  10   3   62.92    5.38 
  -2  10   3  104.44    7.84 
  -2  10   3   58.25    6.49 
   2  10  -3   72.89    7.06 
  -2  10   3   72.80    6.06 
   2  10  -3  106.49    4.91 
   2  10  -2 1285.97   34.37 
  -2  10   2 1109.87   33.54 
   2  10  -1  172.68   10.10 
  -2  10   1  204.29   10.37 
   2  10  -1  207.81    8.60 
  -2  10   1  153.47    9.56 
   2  10  -1  198.54    7.37 
  -2  10   1  193.53   10.69 
  -2  10   1  224.33   10.35 
  -2  10   0  407.82   15.88 
   2  10   0  380.60   14.23 
   2  10   0  368.97   16.87 
  -2  10   0  419.11   15.67 
  -2  10   0  285.94   15.06 
  -2  10   0  423.91   16.47 
  -2  10   0  308.23   10.97 
   2  10   0  373.87   16.65 
   2  10   1  153.36   11.36 
   2  10   1  152.11    6.57 
   2  10   1  161.47    7.64 
  -2  10  -1  162.93    8.11 
   2  10   1  173.16   11.09 
  -2  10  -1  206.28   11.36 
   2  10   1  161.91    9.57 
  -2  10  -1  180.93   10.29 
   2  10   1  164.46   10.76 
  -2  10  -1  191.18   10.97 
   2  10   2 1262.61   40.78 
   2  10   2 1187.14   37.95 
   2  10   2 1151.26   31.42 
   2  10   2 1103.19   39.39 
   2  10   2 1058.64   34.45 
   2  10   2 1037.82   38.07 
   2  10   3  114.77    6.14 
  -2  10  -3  149.70    7.90 
  -2  10  -3  176.95    7.01 
   2  10   3  125.68   11.44 
  -2  10  -3  148.14   13.28 
   2  10   3  142.90   11.04 
   2  10   3  157.78    6.99 
   2  10   3   99.31   10.36 
  -2  10  -3  133.26   12.71 
   2  10   3  132.42   10.74 
   2  10   4  232.25   15.22 
  -2  10  -4  235.77   10.18 
   2  10   4  172.78    7.99 
  -2  10  -4  228.93    9.57 
   2  10   4  212.08   14.78 
   2  10   4  252.99   13.15 
   2  10   4  224.78    8.50 
  -2  10  -4  196.48   16.19 
   2  10   4  167.11   13.99 
  -2  10  -5  652.97   25.94 
  -2  10  -5  696.49   21.19 
   2  10   5  516.40   19.00 
  -2  10  -5  627.13   20.13 
   2  10   5  626.85   28.61 
  -2  10  -5  508.56   18.48 
   2  10   5  575.74   19.00 
  -2  10  -5  670.67   28.35 
   2  10   5  498.99   27.60 
   2  10   6  131.99   14.82 
   2  10   6  139.24    8.21 
  -2  10  -6  155.54    7.78 
   2  10   6  114.94    7.25 
   2  10   6  147.63   14.91 
  -2  10  -7  257.86   18.51 
   2  10   7  323.40   22.98 
   2  10   7  277.83   12.69 
   2  10   7  300.52   24.08 
   2  10   7  340.97   23.33 
  -2  10  -7  303.79   12.08 
   2  10   7  344.95   12.99 
   2  10   8  298.62   23.06 
   2  10   8  282.21   19.86 
   2  10   8  275.54   11.35 
   2  10   8  230.37   19.57 
   2  10   8  197.17   10.90 
  -2  10  -9   27.40    3.55 
   2  10   9   25.54    3.55 
   2  10   9   21.98    4.15 
   2  10   9   34.85    8.32 
  -2  10 -10   53.72    4.57 
  -2  10 -10   54.50    4.94 
   2  10  10   56.58    3.68 
   2  11 -10   29.15    3.64 
  -2  11  10   34.70    7.58 
  -2  11  10   38.23    7.67 
  -2  11  10   30.98    3.80 
  -2  11   9   71.62    6.14 
   2  11  -9  102.80    6.85 
   2  11  -9  104.15    6.09 
  -2  11   9   95.32   12.44 
  -2  11   9   88.88   11.47 
  -2  11   9   79.17   12.38 
  -2  11   8   -1.28    6.38 
  -2  11   8   -1.42    7.06 
  -2  11   8   -2.70    5.93 
  -2  11   8   -5.87    8.31 
  -2  11   8    0.36    3.94 
   2  11  -8   -0.37    2.45 
  -2  11   7  230.20   19.45 
  -2  11   7  168.76   15.52 
  -2  11   7  219.57   18.94 
  -2  11   6  490.73   25.15 
  -2  11   6  533.93   27.30 
  -2  11   6  388.63   22.24 
   2  11  -6  371.23   13.72 
   2  11  -5  276.69   10.39 
  -2  11   5  242.68   16.18 
   2  11  -4   15.37    2.54 
  -2  11   4   15.53    4.60 
   2  11  -4   12.05    3.37 
  -2  11   4   18.56    4.53 
  -2  11   4    9.17    3.38 
  -2  11   3 2209.22   58.71 
  -2  11   3 1738.96   59.82 
  -2  11   3 1972.78   61.73 
  -2  11   3 2355.00   62.50 
  -2  11   3 1859.81   58.53 
   2  11  -3 2108.76   54.54 
   2  11  -3 2685.17   56.10 
  -2  11   3 1588.27   59.21 
  -2  11   3 2165.16   59.43 
  -2  11   3 1953.77   62.29 
   2  11  -2   36.68    6.43 
   2  11  -2   27.07    2.81 
  -2  11   2   25.93    3.86 
  -2  11   2   23.49    3.67 
  -2  11   2   21.89    4.12 
  -2  11   2   24.22    4.63 
  -2  11   2   17.19    3.48 
   2  11  -2   34.02    3.37 
  -2  11   2   25.48    4.18 
  -2  11   2   30.47    5.09 
   2  11  -1  230.25   11.78 
   2  11  -1  219.39   12.28 
  -2  11   1  233.17   12.06 
   2  11  -1  212.44    9.61 
  -2  11   1  249.85   12.52 
   2  11  -1  206.58    8.16 
  -2  11   0 1067.90   31.80 
   2  11   0  838.07   28.54 
  -2  11   0  968.72   32.47 
   2  11   0  872.48   32.17 
   2  11   0  882.14   32.05 
  -2  11   0  924.76   31.26 
   2  11   0  976.13   25.46 
   2  11   0  895.34   25.34 
   2  11   1   79.13    6.83 
   2  11   1   97.21    8.80 
  -2  11  -1   91.08    8.05 
  -2  11  -1   72.96    4.10 
   2  11   1   88.99    9.29 
   2  11   1   92.58    4.86 
   2  11   1   97.62    8.61 
  -2  11  -1   95.83    7.96 
  -2  11  -2  241.98   15.96 
   2  11   2  271.26   15.93 
   2  11   2  269.59    9.76 
  -2  11  -2  210.48    8.74 
  -2  11  -2  220.56   11.09 
   2  11   2  268.51   14.01 
   2  11   2  269.35   15.71 
   2  11   2  230.85    9.07 
  -2  11  -2  262.33   12.33 
   2  11   3  193.42    8.51 
  -2  11  -3  286.01   10.75 
  -2  11  -3  201.67    8.65 
  -2  11  -3  198.97   15.49 
   2  11   3  289.68   17.44 
   2  11   3  249.06   15.05 
   2  11   3  257.06    9.43 
   2  11   3  225.30   15.10 
  -2  11  -3  236.18   16.57 
  -2  11  -3  201.94   11.08 
  -2  11  -4   78.32    8.34 
  -2  11  -4   62.56    6.44 
  -2  11  -4   47.38    5.70 
   2  11   4   69.19    4.90 
  -2  11  -4   66.32   11.41 
   2  11   4   52.97    4.46 
   2  11   4   73.22    9.94 
   2  11   5   15.70    5.98 
  -2  11  -5   13.39    4.80 
   2  11   5   12.80    3.37 
  -2  11  -5   20.71    4.88 
   2  11   5   15.13    5.75 
  -2  11  -5   19.29    3.81 
   2  11   5   14.55    3.28 
   2  11   5   19.53    6.74 
   2  11   6  109.22   13.52 
   2  11   6  101.87    7.23 
   2  11   6  109.97   12.66 
  -2  11  -6  102.41    6.68 
   2  11   6  117.98    7.31 
   2  11   6  131.42   14.57 
   2  11   7   17.90    7.66 
   2  11   7   15.27    4.23 
   2  11   7    9.58    9.51 
   2  11   7   13.87    7.15 
  -2  11  -7   15.28    3.45 
   2  11   7   12.44    3.59 
   2  11   7   15.42    6.55 
   2  11   7    6.89    6.11 
   2  11   8  275.32   22.69 
   2  11   8  382.32   24.51 
   2  11   8  242.82   11.64 
   2  11   8  238.16   18.95 
   2  11   8  352.10   23.66 
   2  11   8  336.59   13.52 
  -2  11  -9   86.13    5.68 
   2  11   9   92.07    5.79 
   2  11   9   76.61   10.68 
   2  11   9   72.83    5.41 
   2  11  10   77.57    4.50 
  -2  11 -10   85.41    4.72 
   2  12 -10   18.32    2.97 
  -2  12  10   16.29    2.99 
  -2  12  10   15.98    2.92 
  -2  12  10   17.49    6.15 
   2  12  -9  118.78    7.45 
  -2  12   9  111.44    6.97 
   2  12  -9  125.50    6.77 
  -2  12   9  112.37   13.28 
  -2  12   9  145.61   15.71 
  -2  12   8   13.31    3.75 
  -2  12   8   17.41    7.92 
  -2  12   8   19.81    8.80 
  -2  12   8    5.65    6.13 
  -2  12   8   12.08    6.82 
   2  12  -8   15.97    3.19 
  -2  12   7  256.62   21.29 
  -2  12   7  439.97   24.70 
  -2  12   7  285.03   20.81 
  -2  12   7  447.05   27.50 
  -2  12   6  243.97   18.36 
  -2  12   6  219.97   16.46 
   2  12  -6  201.41    8.93 
  -2  12   5  186.57   14.39 
  -2  12   5  191.49   14.31 
   2  12  -5  169.26    7.67 
  -2  12   5  206.15   14.61 
   2  12  -4  262.63    9.71 
   2  12  -4  238.49   10.30 
  -2  12   4  246.75   15.17 
   2  12  -3   20.89    3.72 
   2  12  -3   17.27    3.19 
   2  12  -3   18.89    2.74 
  -2  12   3   10.72    3.82 
  -2  12   3    9.29    2.84 
  -2  12   3    8.97    3.29 
  -2  12   3   15.84    4.15 
  -2  12   3    9.92    3.05 
  -2  12   3   10.99    3.77 
   2  12  -2 1131.02   36.72 
   2  12  -2 1211.71   28.93 
   2  12  -2  798.26   27.89 
  -2  12   2 1100.89   33.33 
   2  12  -2 1003.83   28.62 
  -2  12   2 1106.90   34.11 
  -2  12   2  860.93   33.56 
  -2  12   1   54.09    5.65 
   2  12  -1   46.92    5.38 
   2  12  -1   36.92    6.14 
   2  12  -1   48.04    3.76 
   2  12  -1   47.16    4.29 
   2  12  -1   47.53    3.80 
   2  12  -1   48.50    3.63 
  -2  12   1   42.47    5.37 
  -2  12   1   27.81    4.48 
  -2  12   1   57.36    6.34 
   2  12   0  135.06    6.56 
  -2  12   0  162.49    9.79 
  -2  12   0  127.42   10.09 
   2  12   0  116.56   10.14 
   2  12   0  144.95    8.64 
  -2  12   0  135.90    9.25 
  -2  12   0  133.35    9.01 
   2  12   0  148.70    6.24 
  -2  12   0  170.82   10.54 
  -2  12  -1  259.88   15.50 
   2  12   1  338.34   15.48 
   2  12   1  358.06   17.70 
  -2  12  -1  246.00   14.71 
   2  12   1  356.89   11.14 
  -2  12  -1  279.26   10.26 
   2  12   1  339.18   11.15 
   2  12   1  353.27   18.57 
   2  12   1  386.91   12.00 
  -2  12  -2   41.22    3.83 
   2  12   2   44.21    4.09 
   2  12   2   49.99    7.41 
  -2  12  -2   38.07    8.03 
   2  12   2   42.02    6.05 
   2  12   2   36.53    6.38 
   2  12   2   48.51    7.75 
   2  12   2   50.83    3.90 
   2  12   2   47.06    6.61 
  -2  12  -2   49.17    5.57 
   2  12   3  229.43    8.81 
  -2  12  -3  248.98   10.34 
  -2  12  -3  210.49    8.80 
   2  12   3  222.20   15.72 
   2  12   3  217.37   14.19 
   2  12   3  210.95   15.49 
  -2  12  -3  233.31   16.96 
   2  12   3  207.15    8.91 
   2  12   3  210.07   14.53 
  -2  12  -3  197.60   11.34 
  -2  12  -4  328.81   13.96 
   2  12   4  311.39   11.47 
  -2  12  -4  332.56   13.14 
   2  12   4  239.77   10.91 
   2  12   4  326.89   20.09 
  -2  12  -4  226.06   18.72 
   2  12   4  292.87   19.75 
   2  12   5  167.78   15.03 
  -2  12  -5  168.76   10.22 
  -2  12  -5  165.11    9.41 
   2  12   5  134.44    7.77 
   2  12   5  154.40   14.32 
   2  12   5  178.73   14.56 
  -2  12  -5  142.34    8.03 
   2  12   5  132.20    7.76 
   2  12   5  150.85   14.37 
   2  12   5  130.88   14.05 
   2  12   6  117.01    7.72 
   2  12   6  127.29   13.61 
  -2  12  -6  125.00    7.34 
   2  12   6  132.95   14.50 
   2  12   6  121.72    7.61 
   2  12   6  108.08   13.60 
   2  12   7   19.53    8.09 
   2  12   7   26.54    4.54 
   2  12   7   16.83    7.53 
  -2  12  -7   18.00    3.49 
   2  12   7   20.64    7.41 
   2  12   7   12.52    7.10 
   2  12   8   43.74    5.25 
   2  12   8   47.10   11.05 
   2  12   8   52.34   10.08 
  -2  12  -8   40.92    4.20 
   2  12   8   45.18    4.78 
   2  12   8   36.90    8.25 
   2  12   8   39.84    9.22 
  -2  12  -9   10.88    2.79 
   2  12   9   20.83    3.28 
   2  12   9   17.41    6.77 
   2  12   9   22.51    3.39 
  -2  12 -10   22.01    3.20 
  -2  13  10   24.04    3.05 
  -2  13  10   26.59    3.23 
   2  13 -10   31.67    3.36 
  -2  13   9  181.81    9.07 
   2  13  -9  200.52    8.96 
  -2  13   9  204.66   16.82 
  -2  13   9  221.95   18.33 
  -2  13   9  181.54   17.06 
  -2  13   8   73.90    5.90 
   2  13  -8   78.80    5.56 
  -2  13   8   56.87   10.36 
  -2  13   8   48.68    9.21 
  -2  13   8   55.06   11.73 
  -2  13   8   49.05   10.52 
  -2  13   7  282.59   20.81 
  -2  13   7  268.07   22.12 
  -2  13   7  365.31   24.67 
   2  13  -7  354.57   13.12 
  -2  13   7  289.68   12.68 
  -2  13   6   43.35    8.05 
   2  13  -6   40.50    3.97 
   2  13  -5  159.39    7.74 
  -2  13   5  206.26   15.29 
   2  13  -4 1095.11   31.36 
  -2  13   4 1131.04   40.52 
   2  13  -4 1089.00   30.18 
   2  13  -3  248.69    9.74 
   2  13  -3  241.63    9.90 
   2  13  -3  216.23    8.83 
   2  13  -2   82.21    8.89 
   2  13  -2  125.49    6.10 
   2  13  -2  104.45    5.38 
  -2  13   2  106.07    7.68 
   2  13  -2  115.24    5.94 
  -2  13   2  103.16    8.26 
  -2  13   2  130.64    9.78 
  -2  13   2   98.25    8.08 
  -2  13   2   67.89    6.97 
  -2  13   1  259.25   13.01 
   2  13  -1  197.47   13.15 
  -2  13   1  251.38   12.61 
   2  13  -1  192.05   12.66 
   2  13  -1  214.84   11.50 
   2  13  -1  232.95    8.45 
   2  13  -1  201.76    8.03 
  -2  13   1  183.27   11.08 
   2  13  -1  219.30    8.37 
  -2  13   1  143.97   11.12 
   2  13  -1  181.53    7.84 
  -2  13   1  202.83   12.03 
  -2  13   1  168.17   10.86 
   2  13   0  485.79   14.63 
   2  13   0  467.36   18.06 
   2  13   0  441.29   21.28 
  -2  13   0  367.14   19.40 
   2  13   0  442.51   14.05 
  -2  13   0  327.09   16.97 
   2  13   0  433.00   13.82 
  -2  13   0  433.90   19.40 
  -2  13   0  492.88   20.02 
   2  13   1  479.33   22.88 
  -2  13  -1  499.25   20.86 
   2  13   1  583.52   16.75 
   2  13   1  550.46   21.45 
   2  13   1  519.69   23.55 
  -2  13  -1  383.83   20.44 
   2  13   1  537.86   15.87 
   2  13   1  562.06   24.96 
   2  13   1  517.13   15.82 
  -2  13  -1  450.35   15.11 
  -2  13  -1  512.62   20.14 
  -2  13  -2   65.07    9.80 
   2  13   2   73.49    5.22 
  -2  13  -2   69.57    4.81 
   2  13   2   78.63    8.01 
   2  13   2   80.96    9.07 
  -2  13  -2   71.71    4.28 
   2  13   2   75.54    9.56 
   2  13   2   80.54    4.90 
   2  13   2   89.98    9.28 
  -2  13  -2   81.28    7.44 
   2  13   3 1416.45   35.87 
  -2  13  -3 1655.52   37.45 
  -2  13  -3  920.88   33.55 
   2  13   3 1334.31   46.89 
  -2  13  -3 1308.75   47.65 
   2  13   3 1243.71   44.39 
   2  13   3 1228.85   34.80
[truncated: 631,637 more chars]
