# Supplementary material for: Site-Divergent Oxidations within Venerable Macrolide Antibiotic Scaffolds Unveil Compounds with Broad Spectrum and Anti-MRSA Activities
Source: ACS Cent Sci. 2026 Mar 17;12(3):375–82. doi: 10.1021/acscentsci.5c02343 (PMC13022725; doi:10.1021/acscentsci.5c02343)
Supplement: Supplementary file 5 [file oc5c02343_si_005.zip › Biological, Computational, and X-ray Data/X-Ray/5'/007b-24081.cif]

 
data_007b-24081 
  
_audit_creation_method            'SHELXL-2014/7' 
_shelx_SHELXL_version_number      '2014/7' 
_chemical_name_systematic         ? 
_chemical_name_common             ? 
_chemical_melting_point           ? 
_chemical_formula_moiety          'C37 H65 N O14, 0.5(C H2 Cl2), 2(C2 H3 N)' 
_chemical_formula_sum 
 'C41.50 H72 Cl N3 O14' 
_chemical_formula_weight          872.47 
  
loop_ 
 _atom_type_symbol 
 _atom_type_description 
 _atom_type_scat_dispersion_real 
 _atom_type_scat_dispersion_imag 
 _atom_type_scat_source 
 'C'  'C'   0.0181   0.0091 
 'International Tables Vol C Tables 4.2.6.8 and 6.1.1.4' 
 'H'  'H'   0.0000   0.0000 
 'International Tables Vol C Tables 4.2.6.8 and 6.1.1.4' 
 'Cl'  'Cl'   0.3639   0.7018 
 'International Tables Vol C Tables 4.2.6.8 and 6.1.1.4' 
 'N'  'N'   0.0311   0.0180 
 'International Tables Vol C Tables 4.2.6.8 and 6.1.1.4' 
 'O'  'O'   0.0492   0.0322 
 'International Tables Vol C Tables 4.2.6.8 and 6.1.1.4' 
  
_space_group_crystal_system       orthorhombic 
_space_group_IT_number            19 
_space_group_name_H-M_alt         'P 21 21 21' 
_space_group_name_Hall            'P 2ac 2ab' 
  
_shelx_space_group_comment 
; 
The symmetry employed for this shelxl refinement is uniquely defined 
by the following loop, which should always be used as a source of 
symmetry information in preference to the above space-group names. 
They are only intended as comments. 
; 
  
loop_ 
 _space_group_symop_operation_xyz 
 'x, y, z' 
 '-x+1/2, -y, z+1/2' 
 '-x, y+1/2, -z+1/2' 
 'x+1/2, -y+1/2, -z' 
  
_cell_length_a                    10.547(2) 
_cell_length_b                    11.633(3) 
_cell_length_c                    39.471(7) 
_cell_angle_alpha                 90 
_cell_angle_beta                  90 
_cell_angle_gamma                 90 
_cell_volume                      4842.8(18) 
_cell_formula_units_Z             4 
_cell_measurement_temperature     93(2) 
_cell_measurement_reflns_used     2056 
_cell_measurement_theta_min       4.3300 
_cell_measurement_theta_max       66.6430 
  
_exptl_crystal_description        plate 
_exptl_crystal_colour             colorless
_exptl_crystal_density_meas       ? 
_exptl_crystal_density_method     ? 
_exptl_crystal_density_diffrn     1.197 
_exptl_crystal_F_000              1884 
_exptl_transmission_factor_min    ? 
_exptl_transmission_factor_max    ? 
_exptl_crystal_size_max           0.300 
_exptl_crystal_size_mid           0.200 
_exptl_crystal_size_min           0.100 
_exptl_absorpt_coefficient_mu     1.222 
_shelx_estimated_absorpt_T_min    0.711 
_shelx_estimated_absorpt_T_max    0.888 
_exptl_absorpt_correction_type    multi-scan 
_exptl_absorpt_correction_T_min   0.70424 
_exptl_absorpt_correction_T_max   1.00000 
_exptl_absorpt_process_details     
; 
CrysAlisPro 1.171.43.115a (Rigaku Oxford Diffraction, 2024) 
Empirical absorption correction using spherical harmonics, 
implemented in SCALE3 ABSPACK scaling algorithm. 
; 
_exptl_absorpt_special_details    ? 
_diffrn_ambient_temperature       93(2) 
_diffrn_radiation_wavelength      1.54184 
_diffrn_radiation_type            CuK\a 
_diffrn_source                    'microfocus rotating anode' 
_diffrn_measurement_device_type   'Rigaku Saturn 944+ CCD' 
_diffrn_measurement_method        \w 
_diffrn_detector_area_resol_mean  22.2 
_diffrn_reflns_number             31474 
_diffrn_reflns_av_unetI/netI      0.0452 
_diffrn_reflns_av_R_equivalents   0.0787 
_diffrn_reflns_limit_h_min        -12 
_diffrn_reflns_limit_h_max        12 
_diffrn_reflns_limit_k_min        -12 
_diffrn_reflns_limit_k_max        13 
_diffrn_reflns_limit_l_min        -46 
_diffrn_reflns_limit_l_max        46 
_diffrn_reflns_theta_min          4.412 
_diffrn_reflns_theta_max          66.883 
_diffrn_reflns_theta_full         66.883 
_diffrn_measured_fraction_theta_max   0.985 
_diffrn_measured_fraction_theta_full  0.986 
_diffrn_reflns_Laue_measured_fraction_max    0.985 
_diffrn_reflns_Laue_measured_fraction_full   0.986 
_diffrn_reflns_point_group_measured_fraction_max   0.974 
_diffrn_reflns_point_group_measured_fraction_full  0.974 
_reflns_number_total              8392 
_reflns_number_gt                 8177 
_reflns_threshold_expression      'I > 2\s(I)' 
_reflns_Friedel_coverage          0.758 
_reflns_Friedel_fraction_max      0.960 
_reflns_Friedel_fraction_full     0.960 
  
_reflns_special_details 
; 
 Reflections were merged by SHELXL according to the crystal 
 class for the calculation of statistics and refinement. 
  
 _reflns_Friedel_fraction is defined as the number of unique 
 Friedel pairs measured divided by the number that would be 
 possible theoretically, ignoring centric projections and 
 systematic absences. 
; 
  
_computing_data_collection        'CrysAlisPro system (CCD 43.131a 64-bit (release 19-07-2024))' 
_computing_cell_refinement        'CrysAlisPro 1.171.43.115a (Rigaku OD, 2024)' 
_computing_data_reduction         'CrysAlisPro 1.171.43.115a (Rigaku OD, 2024)' 
_computing_structure_solution     'SHELXT-2014/5 (Sheldrick, 2014)' 
_computing_structure_refinement 'SHELXL-2014/7 (Sheldrick, 2014)' 
_computing_molecular_graphics     'Olex2 (Dolomanov et al., 2009)' 
_computing_publication_material   'CIFTAB-2014/2 (Sheldrick, 2014)' 
_refine_special_details 
; 
 Refinement of F^2^ against ALL reflections.  The weighted R-factor wR and 
 goodness of fit S are based on F^2^, conventional R-factors R are based 
 on F, with F set to zero for negative F^2^. The threshold expression of 
 F^2^ > 2sigma(F^2^) is used only for calculating R-factors(gt) etc. and is 
 not relevant to the choice of reflections for refinement.  R-factors based 
 on F^2^ are statistically about twice as large as those based on F, and R- 
 factors based on ALL data will be even larger. 
  
The hydrogen atoms were generated 
geometrically and refined as riding atoms with C-H distances = 0.95 - 0.99 
angstroms and Uiso(H) = 1.2 times Ueq(C) for CH and CH2 groups and Uiso(H) 
= 1.5 times Ueq(C) for CH3 groups. 

The third solvent pocket is likely a mix of solvents. The difference map
suggests that dichloromethane is present at half occupancy. Beyond constraining
the site occupancy factors to 0.5, no additional restraints or constraints
were needed for a stable refinement.

Two low-angle reflections were improperly recorded due to instrument
artifacts. These were omitted from the least square refinement.
; 
_refine_ls_structure_factor_coef  Fsqd 
_refine_ls_matrix_type            full 
_refine_ls_weighting_scheme       calc 
_refine_ls_weighting_details 
'w=1/[\s^2^(Fo^2^)+(0.1116P)^2^+2.3701P] where P=(Fo^2^+2Fc^2^)/3' 
_atom_sites_solution_primary      SHELXT 
_atom_sites_solution_secondary    difmap 
_atom_sites_solution_hydrogens    geom 
_refine_ls_hydrogen_treatment     constr 
_refine_ls_extinction_method      none 
_refine_ls_extinction_coef        . 
_refine_ls_abs_structure_details 
; 
 Flack x determined using 3323 quotients [(I+)-(I-)]/[(I+)+(I-)] 
 (Parsons, Flack and Wagner, Acta Cryst. B69 (2013) 249-259). 
; 
_refine_ls_abs_structure_Flack    0.012(17) 
_chemical_absolute_configuration  ad 
_refine_ls_number_reflns          8392 
_refine_ls_number_parameters      569 
_refine_ls_number_restraints      0 
_refine_ls_R_factor_all           0.0590 
_refine_ls_R_factor_gt            0.0580 
_refine_ls_wR_factor_ref          0.1736 
_refine_ls_wR_factor_gt           0.1722 
_refine_ls_goodness_of_fit_ref    1.065 
_refine_ls_restrained_S_all       1.065 
_refine_ls_shift/su_max           0.000 
_refine_ls_shift/su_mean          0.000 
  
loop_ 
 _atom_site_label 
 _atom_site_type_symbol 
 _atom_site_fract_x 
 _atom_site_fract_y 
 _atom_site_fract_z 
 _atom_site_U_iso_or_equiv 
 _atom_site_adp_type 
 _atom_site_occupancy 
 _atom_site_site_symmetry_order 
 _atom_site_calc_flag 
 _atom_site_refinement_flags_posn 
 _atom_site_refinement_flags_adp 
 _atom_site_refinement_flags_occupancy 
 _atom_site_disorder_assembly 
 _atom_site_disorder_group 
O1 O 0.8976(2) 0.5788(2) 0.47428(6) 0.0262(5) Uani 1 1 d . . . . . 
O2 O 0.9249(3) 0.7659(2) 0.46090(7) 0.0291(6) Uani 1 1 d . . . . . 
O3 O 0.7908(3) 0.7472(2) 0.37644(6) 0.0295(6) Uani 1 1 d . . . . . 
O4 O 0.6083(3) 0.8616(3) 0.38048(7) 0.0340(6) Uani 1 1 d . . . . . 
O5 O 0.8080(3) 0.8557(3) 0.30947(7) 0.0368(7) Uani 1 1 d . . . . . 
O6 O 0.5842(3) 0.9547(2) 0.29231(7) 0.0382(7) Uani 1 1 d . . . . . 
H6 H 0.5619 1.0209 0.2862 0.057 Uiso 1 1 calc R U . . . 
O7 O 0.5256(3) 0.4573(2) 0.36790(6) 0.0285(6) Uani 1 1 d . . . . . 
O8 O 0.3666(3) 0.5164(3) 0.33289(7) 0.0333(6) Uani 1 1 d . . . . . 
O9 O 0.5341(3) 0.1657(3) 0.27212(7) 0.0368(7) Uani 1 1 d . . . . . 
O10 O 0.5975(3) 0.2863(3) 0.32402(8) 0.0392(7) Uani 1 1 d . . . . . 
H10 H 0.6041 0.2367 0.3086 0.059 Uiso 1 1 calc R U . . . 
O11 O 0.5193(3) 0.6995(2) 0.42779(7) 0.0289(6) Uani 1 1 d . . . . . 
H11 H 0.5326 0.7431 0.4112 0.043 Uiso 1 1 calc R U . . . 
O12 O 0.6716(2) 0.5867(2) 0.50662(6) 0.0254(5) Uani 1 1 d . . . . . 
O13 O 0.5172(3) 0.4980(2) 0.53943(7) 0.0301(6) Uani 1 1 d . . . . . 
H13 H 0.4947 0.5657 0.5438 0.045 Uiso 1 1 calc R U . . . 
O14 O 0.8397(3) 0.3649(3) 0.54580(8) 0.0413(7) Uani 1 1 d . . . . . 
N1 N 0.4091(3) 0.2090(3) 0.27430(8) 0.0325(7) Uani 1 1 d . . . . . 
C1 C 0.9143(3) 0.6664(3) 0.45260(9) 0.0262(8) Uani 1 1 d . . . . . 
C2 C 0.9134(3) 0.6259(4) 0.41615(9) 0.0288(8) Uani 1 1 d . . . . . 
H2 H 0.9234 0.5404 0.4159 0.035 Uiso 1 1 calc R U . . . 
C3 C 0.7801(3) 0.6571(3) 0.40110(9) 0.0252(7) Uani 1 1 d . . . . . 
H3 H 0.7245 0.6845 0.4200 0.030 Uiso 1 1 calc R U . . . 
C4 C 0.7185(4) 0.5518(4) 0.38492(9) 0.0289(8) Uani 1 1 d . . . . . 
H4 H 0.7357 0.4851 0.4002 0.035 Uiso 1 1 calc R U . . . 
C5 C 0.5726(4) 0.5637(3) 0.38220(9) 0.0275(8) Uani 1 1 d . . . . . 
H5 H 0.5524 0.6281 0.3663 0.033 Uiso 1 1 calc R U . . . 
C6 C 0.5005(3) 0.5838(3) 0.41593(9) 0.0272(8) Uani 1 1 d . . . . . 
C7 C 0.5528(3) 0.5066(3) 0.44412(9) 0.0268(8) Uani 1 1 d . . . . . 
H7A H 0.6432 0.5263 0.4475 0.032 Uiso 1 1 calc R U . . . 
H7B H 0.5493 0.4260 0.4361 0.032 Uiso 1 1 calc R U . . . 
C8 C 0.4859(4) 0.5129(3) 0.47871(10) 0.0278(8) Uani 1 1 d . . . . . 
H8 H 0.4489 0.5917 0.4811 0.033 Uiso 1 1 calc R U . . . 
C9 C 0.5802(3) 0.4954(3) 0.50783(9) 0.0264(7) Uani 1 1 d . . . . . 
C10 C 0.6613(4) 0.3866(3) 0.50734(11) 0.0301(8) Uani 1 1 d . . . . . 
H10A H 0.6933 0.3768 0.4837 0.036 Uiso 1 1 calc R U . . . 
C11 C 0.7718(4) 0.4246(3) 0.52867(10) 0.0281(8) Uani 1 1 d . . . . . 
C12 C 0.7796(4) 0.5565(3) 0.52720(9) 0.0267(8) Uani 1 1 d . . . . . 
C13 C 0.8999(4) 0.6063(3) 0.51046(9) 0.0256(8) Uani 1 1 d . . . . . 
H13A H 0.8981 0.6918 0.5130 0.031 Uiso 1 1 calc R U . . . 
C14 C 1.0256(4) 0.6796(5) 0.39747(10) 0.0398(10) Uani 1 1 d . . . . . 
H14A H 1.1049 0.6543 0.4080 0.060 Uiso 1 1 calc R U . . . 
H14B H 1.0195 0.7635 0.3987 0.060 Uiso 1 1 calc R U . . . 
H14C H 1.0242 0.6553 0.3737 0.060 Uiso 1 1 calc R U . . . 
C15 C 0.7429(4) 0.8554(3) 0.38579(10) 0.0313(8) Uani 1 1 d . . . . . 
H15 H 0.7603 0.8675 0.4104 0.038 Uiso 1 1 calc R U . . . 
C16 C 0.8106(4) 0.9485(4) 0.36593(10) 0.0362(9) Uani 1 1 d . . . . . 
H16A H 0.9031 0.9346 0.3673 0.043 Uiso 1 1 calc R U . . . 
H16B H 0.7933 1.0235 0.3768 0.043 Uiso 1 1 calc R U . . . 
C17 C 0.7726(4) 0.9562(4) 0.32830(10) 0.0348(9) Uani 1 1 d . . . . . 
C18 C 0.6275(4) 0.9585(4) 0.32630(10) 0.0356(9) Uani 1 1 d . . . . . 
H18 H 0.5966 1.0313 0.3369 0.043 Uiso 1 1 calc R U . . . 
C19 C 0.5701(4) 0.8580(4) 0.34515(10) 0.0359(9) Uani 1 1 d . . . . . 
H19 H 0.6006 0.7846 0.3347 0.043 Uiso 1 1 calc R U . . . 
C20 C 0.9388(4) 0.8242(4) 0.30980(11) 0.0419(10) Uani 1 1 d . . . . . 
H20A H 0.9525 0.7598 0.2942 0.063 Uiso 1 1 calc R U . . . 
H20B H 0.9633 0.8012 0.3328 0.063 Uiso 1 1 calc R U . . . 
H20C H 0.9904 0.8899 0.3026 0.063 Uiso 1 1 calc R U . . . 
C21 C 0.8283(5) 1.0645(4) 0.31216(12) 0.0440(11) Uani 1 1 d . . . . . 
H21A H 0.9210 1.0621 0.3137 0.066 Uiso 1 1 calc R U . . . 
H21B H 0.7968 1.1325 0.3242 0.066 Uiso 1 1 calc R U . . . 
H21C H 0.8028 1.0685 0.2883 0.066 Uiso 1 1 calc R U . . . 
C22 C 0.4264(5) 0.8592(4) 0.34514(12) 0.0450(11) Uani 1 1 d . . . . . 
H22A H 0.3948 0.7913 0.3572 0.068 Uiso 1 1 calc R U . . . 
H22B H 0.3955 0.8581 0.3217 0.068 Uiso 1 1 calc R U . . . 
H22C H 0.3962 0.9289 0.3565 0.068 Uiso 1 1 calc R U . . . 
C23 C 0.4852(4) 0.4614(3) 0.33439(9) 0.0296(8) Uani 1 1 d . . . . . 
H23 H 0.5483 0.5041 0.3203 0.036 Uiso 1 1 calc R U . . . 
C24 C 0.4763(4) 0.3371(4) 0.32255(10) 0.0310(8) Uani 1 1 d . . . . . 
H24 H 0.4186 0.2945 0.3382 0.037 Uiso 1 1 calc R U . . . 
C25 C 0.4196(4) 0.3338(3) 0.28690(10) 0.0302(8) Uani 1 1 d . . . . . 
H25 H 0.4805 0.3742 0.2716 0.036 Uiso 1 1 calc R U . . . 
C26 C 0.2951(4) 0.4001(4) 0.28546(10) 0.0330(9) Uani 1 1 d . . . . . 
H26A H 0.2305 0.3611 0.2995 0.040 Uiso 1 1 calc R U . . . 
H26B H 0.2638 0.4031 0.2618 0.040 Uiso 1 1 calc R U . . . 
C27 C 0.3175(4) 0.5218(4) 0.29866(10) 0.0331(9) Uani 1 1 d . . . . . 
H27 H 0.3802 0.5617 0.2838 0.040 Uiso 1 1 calc R U . . . 
C28 C 0.3326(5) 0.1350(4) 0.29678(11) 0.0381(9) Uani 1 1 d . . . . . 
H28A H 0.3733 0.1302 0.3191 0.057 Uiso 1 1 calc R U . . . 
H28B H 0.3261 0.0579 0.2869 0.057 Uiso 1 1 calc R U . . . 
H28C H 0.2475 0.1679 0.2993 0.057 Uiso 1 1 calc R U . . . 
C29 C 0.3547(5) 0.2061(4) 0.23962(11) 0.0418(10) Uani 1 1 d . . . . . 
H29A H 0.2636 0.2220 0.2407 0.063 Uiso 1 1 calc R U . . . 
H29B H 0.3683 0.1298 0.2297 0.063 Uiso 1 1 calc R U . . . 
H29C H 0.3963 0.2643 0.2256 0.063 Uiso 1 1 calc R U . . . 
C30 C 0.1973(5) 0.5924(4) 0.30059(12) 0.0430(10) Uani 1 1 d . . . . . 
H30A H 0.1567 0.5944 0.2783 0.065 Uiso 1 1 calc R U . . . 
H30B H 0.2180 0.6708 0.3077 0.065 Uiso 1 1 calc R U . . . 
H30C H 0.1392 0.5576 0.3170 0.065 Uiso 1 1 calc R U . . . 
C31 C 0.7800(4) 0.5237(4) 0.35056(10) 0.0347(9) Uani 1 1 d . . . . . 
H31A H 0.7648 0.5871 0.3347 0.052 Uiso 1 1 calc R U . . . 
H31B H 0.7428 0.4529 0.3415 0.052 Uiso 1 1 calc R U . . . 
H31C H 0.8715 0.5132 0.3536 0.052 Uiso 1 1 calc R U . . . 
C32 C 0.3580(4) 0.5688(4) 0.41028(10) 0.0334(9) Uani 1 1 d . . . . . 
H32A H 0.3305 0.6183 0.3916 0.050 Uiso 1 1 calc R U . . . 
H32B H 0.3123 0.5901 0.4310 0.050 Uiso 1 1 calc R U . . . 
H32C H 0.3399 0.4884 0.4047 0.050 Uiso 1 1 calc R U . . . 
C33 C 0.3767(4) 0.4260(4) 0.48139(11) 0.0325(8) Uani 1 1 d . . . . . 
H33A H 0.3055 0.4518 0.4674 0.049 Uiso 1 1 calc R U . . . 
H33B H 0.3492 0.4201 0.5050 0.049 Uiso 1 1 calc R U . . . 
H33C H 0.4057 0.3506 0.4735 0.049 Uiso 1 1 calc R U . . . 
C34 C 0.6022(4) 0.2726(4) 0.51792(13) 0.0434(11) Uani 1 1 d . . . . . 
H34A H 0.5384 0.2864 0.5355 0.065 Uiso 1 1 calc R U . . . 
H34B H 0.6683 0.2217 0.5268 0.065 Uiso 1 1 calc R U . . . 
H34C H 0.5619 0.2365 0.4983 0.065 Uiso 1 1 calc R U . . . 
C35 C 0.7694(4) 0.6062(4) 0.56290(10) 0.0327(9) Uani 1 1 d . . . . . 
H35A H 0.8405 0.5786 0.5767 0.049 Uiso 1 1 calc R U . . . 
H35B H 0.6893 0.5816 0.5732 0.049 Uiso 1 1 calc R U . . . 
H35C H 0.7718 0.6904 0.5617 0.049 Uiso 1 1 calc R U . . . 
C36 C 1.0246(4) 0.5624(3) 0.52475(10) 0.0288(8) Uani 1 1 d . . . . . 
H36A H 1.0329 0.4795 0.5195 0.035 Uiso 1 1 calc R U . . . 
H36B H 1.0237 0.5709 0.5497 0.035 Uiso 1 1 calc R U . . . 
C37 C 1.1387(4) 0.6259(4) 0.51053(11) 0.0330(8) Uani 1 1 d . . . . . 
H37A H 1.1417 0.6158 0.4859 0.050 Uiso 1 1 calc R U . . . 
H37B H 1.2164 0.5950 0.5207 0.050 Uiso 1 1 calc R U . . . 
H37C H 1.1316 0.7079 0.5159 0.050 Uiso 1 1 calc R U . . . 
N2 N 0.8087(6) 0.2540(6) 0.4238(2) 0.090(2) Uani 1 1 d . . . . . 
C38 C 0.5794(5) 0.1844(4) 0.40584(13) 0.0479(11) Uani 1 1 d . . . . . 
H38A H 0.5200 0.2017 0.4242 0.072 Uiso 1 1 calc R U . . . 
H38B H 0.5799 0.1014 0.4016 0.072 Uiso 1 1 calc R U . . . 
H38C H 0.5530 0.2250 0.3853 0.072 Uiso 1 1 calc R U . . . 
C39 C 0.7084(6) 0.2224(5) 0.41562(18) 0.0660(16) Uani 1 1 d . . . . . 
N3 N 0.9131(6) 0.5433(5) 0.25371(14) 0.0689(14) Uani 1 1 d . . . . . 
C40 C 0.8934(9) 0.3395(6) 0.2791(2) 0.090(3) Uani 1 1 d . . . . . 
H40A H 0.9291 0.2834 0.2632 0.135 Uiso 1 1 calc R U . . . 
H40B H 0.8036 0.3222 0.2829 0.135 Uiso 1 1 calc R U . . . 
H40C H 0.9392 0.3354 0.3006 0.135 Uiso 1 1 calc R U . . . 
C41 C 0.9055(6) 0.4539(6) 0.26504(16) 0.0622(15) Uani 1 1 d . . . . . 
Cl1 Cl 1.14126(19) 0.0747(2) 0.36500(5) 0.0467(5) Uani 0.5 1 d . . P A . 
Cl2 Cl 1.1257(4) 0.3251(3) 0.37152(8) 0.0755(9) Uani 0.5 1 d . . P A 1 
C42 C 1.1062(9) 0.1936(11) 0.3925(2) 0.053(3) Uani 0.5 1 d . . P . . 
H42A H 1.0178 0.1870 0.4007 0.063 Uiso 0.5 1 calc R U P A 1 
H42B H 1.1631 0.1910 0.4124 0.063 Uiso 0.5 1 calc R U P A 1 
  
loop_ 
 _atom_site_aniso_label 
 _atom_site_aniso_U_11 
 _atom_site_aniso_U_22 
 _atom_site_aniso_U_33 
 _atom_site_aniso_U_23 
 _atom_site_aniso_U_13 
 _atom_site_aniso_U_12 
O1 0.0262(12) 0.0296(13) 0.0228(12) -0.0029(10) -0.0016(10) -0.0003(11) 
O2 0.0277(13) 0.0286(13) 0.0309(13) 0.0002(11) -0.0037(11) -0.0025(11) 
O3 0.0324(13) 0.0318(14) 0.0243(12) -0.0018(10) -0.0001(11) 0.0039(11) 
O4 0.0349(14) 0.0404(15) 0.0266(13) -0.0011(11) -0.0010(11) 0.0100(12) 
O5 0.0400(16) 0.0371(15) 0.0332(14) -0.0043(12) -0.0007(12) 0.0032(13) 
O6 0.0546(18) 0.0328(14) 0.0273(14) -0.0012(11) -0.0104(13) 0.0066(14) 
O7 0.0293(13) 0.0317(13) 0.0244(12) -0.0041(10) -0.0061(10) 0.0009(11) 
O8 0.0310(14) 0.0425(16) 0.0265(13) -0.0044(11) -0.0072(11) 0.0048(12) 
O9 0.0437(16) 0.0343(14) 0.0323(14) -0.0035(12) -0.0017(12) 0.0069(13) 
O10 0.0369(15) 0.0422(16) 0.0385(15) -0.0115(13) -0.0104(13) 0.0113(13) 
O11 0.0287(13) 0.0305(13) 0.0276(13) -0.0045(10) -0.0018(11) 0.0033(11) 
O12 0.0235(12) 0.0257(12) 0.0271(12) -0.0007(10) -0.0028(10) -0.0002(10) 
O13 0.0299(13) 0.0322(13) 0.0281(13) 0.0008(11) 0.0045(11) -0.0001(12) 
O14 0.0419(17) 0.0342(15) 0.0478(17) 0.0108(13) -0.0116(14) -0.0009(13) 
N1 0.0381(18) 0.0317(17) 0.0278(16) -0.0010(13) -0.0057(14) 0.0003(15) 
C1 0.0165(15) 0.037(2) 0.0253(18) -0.0019(15) -0.0049(13) 0.0012(15) 
C2 0.0218(17) 0.041(2) 0.0235(17) -0.0029(16) -0.0010(14) 0.0047(16) 
C3 0.0215(17) 0.0332(19) 0.0208(16) -0.0014(15) -0.0022(14) 0.0043(15) 
C4 0.0245(18) 0.038(2) 0.0247(18) -0.0059(15) 0.0003(15) 0.0046(16) 
C5 0.0264(18) 0.0290(18) 0.0270(18) -0.0052(15) -0.0046(15) 0.0025(15) 
C6 0.0214(17) 0.0315(18) 0.0287(18) -0.0048(15) -0.0032(14) 0.0014(15) 
C7 0.0216(16) 0.0299(18) 0.0289(18) -0.0042(15) 0.0001(15) 0.0036(14) 
C8 0.0241(17) 0.0280(17) 0.0313(19) -0.0049(15) 0.0005(15) 0.0009(15) 
C9 0.0248(17) 0.0262(17) 0.0281(18) -0.0012(15) 0.0023(15) -0.0024(15) 
C10 0.0268(18) 0.0267(18) 0.037(2) -0.0035(16) -0.0025(16) -0.0008(15) 
C11 0.0257(18) 0.0274(18) 0.0312(18) 0.0010(15) -0.0001(15) 0.0018(16) 
C12 0.0243(17) 0.0281(18) 0.0277(18) 0.0019(15) -0.0003(15) -0.0002(15) 
C13 0.0278(18) 0.0271(17) 0.0219(16) -0.0036(14) -0.0014(14) -0.0005(15) 
C14 0.0220(18) 0.066(3) 0.031(2) 0.0021(19) 0.0016(15) 0.002(2) 
C15 0.035(2) 0.032(2) 0.0271(18) -0.0036(16) -0.0030(16) 0.0056(17) 
C16 0.043(2) 0.035(2) 0.031(2) -0.0040(17) -0.0061(18) 0.0017(18) 
C17 0.045(2) 0.033(2) 0.0262(19) -0.0012(16) -0.0043(17) 0.0028(18) 
C18 0.046(2) 0.033(2) 0.0278(19) -0.0036(16) -0.0048(18) 0.0048(18) 
C19 0.042(2) 0.039(2) 0.0268(18) 0.0001(17) -0.0040(17) 0.0067(18) 
C20 0.043(2) 0.047(2) 0.036(2) 0.0014(19) 0.0072(19) 0.005(2) 
C21 0.051(3) 0.044(2) 0.038(2) 0.0023(19) 0.000(2) 0.000(2) 
C22 0.042(2) 0.048(3) 0.044(2) 0.009(2) -0.008(2) 0.007(2) 
C23 0.0303(19) 0.0342(19) 0.0243(18) -0.0022(15) -0.0044(15) 0.0046(16) 
C24 0.0316(19) 0.0338(19) 0.0275(18) 0.0006(16) -0.0053(15) 0.0010(17) 
C25 0.035(2) 0.0295(18) 0.0255(18) 0.0005(15) -0.0033(16) -0.0047(17) 
C26 0.035(2) 0.037(2) 0.0274(18) 0.0023(16) -0.0082(16) -0.0023(17) 
C27 0.037(2) 0.036(2) 0.0269(18) 0.0000(15) -0.0079(16) 0.0047(17) 
C28 0.047(2) 0.035(2) 0.033(2) 0.0031(17) -0.0036(18) -0.0045(19) 
C29 0.059(3) 0.038(2) 0.029(2) -0.0041(17) -0.013(2) 0.000(2) 
C30 0.042(2) 0.047(2) 0.040(2) -0.005(2) -0.013(2) 0.008(2) 
C31 0.0293(19) 0.045(2) 0.0296(19) -0.0078(17) -0.0010(16) 0.0015(17) 
C32 0.0236(18) 0.043(2) 0.033(2) -0.0080(17) -0.0017(15) 0.0041(17) 
C33 0.0236(18) 0.035(2) 0.039(2) -0.0043(17) 0.0007(15) -0.0014(16) 
C34 0.037(2) 0.028(2) 0.066(3) 0.004(2) -0.005(2) -0.0005(18) 
C35 0.033(2) 0.038(2) 0.0273(18) -0.0024(16) 0.0020(16) -0.0029(17) 
C36 0.0266(18) 0.0320(19) 0.0277(18) -0.0019(15) -0.0039(15) 0.0019(16) 
C37 0.0243(18) 0.040(2) 0.035(2) -0.0019(17) -0.0008(16) 0.0002(16) 
N2 0.053(3) 0.089(4) 0.128(6) -0.016(4) -0.018(3) 0.015(3) 
C38 0.057(3) 0.045(3) 0.042(2) 0.001(2) 0.010(2) 0.006(2) 
C39 0.064(4) 0.052(3) 0.082(4) -0.015(3) 0.009(3) 0.011(3) 
N3 0.064(3) 0.076(4) 0.067(3) -0.006(3) -0.004(3) 0.012(3) 
C40 0.105(6) 0.069(4) 0.096(6) -0.008(4) 0.050(5) -0.007(4) 
C41 0.057(3) 0.071(4) 0.059(3) -0.013(3) 0.014(3) -0.002(3) 
Cl1 0.0315(10) 0.0706(14) 0.0379(10) 0.0248(10) 0.0070(8) -0.0005(10) 
Cl2 0.102(2) 0.0727(18) 0.0517(15) 0.0135(14) 0.0093(15) -0.0141(18) 
C42 0.035(4) 0.091(8) 0.032(4) 0.036(5) 0.004(4) 0.002(5) 
  
_geom_special_details 
; 
 All esds (except the esd in the dihedral angle between two l.s. planes) 
 are estimated using the full covariance matrix.  The cell esds are taken 
 into account individually in the estimation of esds in distances, angles 
 and torsion angles; correlations between esds in cell parameters are only 
 used when they are defined by crystal symmetry.  An approximate (isotropic) 
 treatment of cell esds is used for estimating esds involving l.s. planes. 
; 
  
loop_ 
 _geom_bond_atom_site_label_1 
 _geom_bond_atom_site_label_2 
 _geom_bond_distance 
 _geom_bond_site_symmetry_2 
 _geom_bond_publ_flag 
O1 C1 1.342(5) . ? 
O1 C13 1.464(4) . ? 
O2 C1 1.208(5) . ? 
O3 C15 1.405(5) . ? 
O3 C3 1.435(5) . ? 
O4 C15 1.436(5) . ? 
O4 C19 1.452(5) . ? 
O5 C20 1.428(6) . ? 
O5 C17 1.435(5) . ? 
O6 C18 1.418(5) . ? 
O6 H6 0.8400 . ? 
O7 C23 1.390(4) . ? 
O7 C5 1.448(4) . ? 
O8 C23 1.407(5) . ? 
O8 C27 1.448(5) . ? 
O9 N1 1.414(5) . ? 
O10 C24 1.409(5) . ? 
O10 H10 0.8400 . ? 
O11 C6 1.440(4) . ? 
O11 H11 0.8400 . ? 
O12 C9 1.435(4) . ? 
O12 C12 1.443(4) . ? 
O13 C9 1.413(5) . ? 
O13 H13 0.8400 . ? 
O14 C11 1.205(5) . ? 
N1 C28 1.476(6) . ? 
N1 C29 1.485(5) . ? 
N1 C25 1.539(5) . ? 
C1 C2 1.514(5) . ? 
C2 C14 1.527(6) . ? 
C2 C3 1.569(5) . ? 
C2 H2 1.0000 . ? 
C3 C4 1.527(5) . ? 
C3 H3 1.0000 . ? 
C4 C31 1.538(5) . ? 
C4 C5 1.549(5) . ? 
C4 H4 1.0000 . ? 
C5 C6 1.551(5) . ? 
C5 H5 1.0000 . ? 
C6 C32 1.529(5) . ? 
C6 C7 1.532(5) . ? 
C7 C8 1.539(5) . ? 
C7 H7A 0.9900 . ? 
C7 H7B 0.9900 . ? 
C8 C9 1.534(5) . ? 
C8 C33 1.536(5) . ? 
C8 H8 1.0000 . ? 
C9 C10 1.527(5) . ? 
C10 C11 1.504(5) . ? 
C10 C34 1.523(6) . ? 
C10 H10A 1.0000 . ? 
C11 C12 1.538(5) . ? 
C12 C35 1.527(5) . ? 
C12 C13 1.544(5) . ? 
C13 C36 1.519(5) . ? 
C13 H13A 1.0000 . ? 
C14 H14A 0.9800 . ? 
C14 H14B 0.9800 . ? 
C14 H14C 0.9800 . ? 
C15 C16 1.516(6) . ? 
C15 H15 1.0000 . ? 
C16 C17 1.541(5) . ? 
C16 H16A 0.9900 . ? 
C16 H16B 0.9900 . ? 
C17 C21 1.530(6) . ? 
C17 C18 1.533(6) . ? 
C18 C19 1.512(6) . ? 
C18 H18 1.0000 . ? 
C19 C22 1.516(6) . ? 
C19 H19 1.0000 . ? 
C20 H20A 0.9800 . ? 
C20 H20B 0.9800 . ? 
C20 H20C 0.9800 . ? 
C21 H21A 0.9800 . ? 
C21 H21B 0.9800 . ? 
C21 H21C 0.9800 . ? 
C22 H22A 0.9800 . ? 
C22 H22B 0.9800 . ? 
C22 H22C 0.9800 . ? 
C23 C24 1.522(6) . ? 
C23 H23 1.0000 . ? 
C24 C25 1.529(5) . ? 
C24 H24 1.0000 . ? 
C25 C26 1.523(6) . ? 
C25 H25 1.0000 . ? 
C26 C27 1.526(6) . ? 
C26 H26A 0.9900 . ? 
C26 H26B 0.9900 . ? 
C27 C30 1.512(6) . ? 
C27 H27 1.0000 . ? 
C28 H28A 0.9800 . ? 
C28 H28B 0.9800 . ? 
C28 H28C 0.9800 . ? 
C29 H29A 0.9800 . ? 
C29 H29B 0.9800 . ? 
C29 H29C 0.9800 . ? 
C30 H30A 0.9800 . ? 
C30 H30B 0.9800 . ? 
C30 H30C 0.9800 . ? 
C31 H31A 0.9800 . ? 
C31 H31B 0.9800 . ? 
C31 H31C 0.9800 . ? 
C32 H32A 0.9800 . ? 
C32 H32B 0.9800 . ? 
C32 H32C 0.9800 . ? 
C33 H33A 0.9800 . ? 
C33 H33B 0.9800 . ? 
C33 H33C 0.9800 . ? 
C34 H34A 0.9800 . ? 
C34 H34B 0.9800 . ? 
C34 H34C 0.9800 . ? 
C35 H35A 0.9800 . ? 
C35 H35B 0.9800 . ? 
C35 H35C 0.9800 . ? 
C36 C37 1.520(6) . ? 
C36 H36A 0.9900 . ? 
C36 H36B 0.9900 . ? 
C37 H37A 0.9800 . ? 
C37 H37B 0.9800 . ? 
C37 H37C 0.9800 . ? 
N2 C39 1.165(9) . ? 
C38 C39 1.482(9) . ? 
C38 H38A 0.9800 . ? 
C38 H38B 0.9800 . ? 
C38 H38C 0.9800 . ? 
N3 C41 1.134(8) . ? 
C40 C41 1.447(10) . ? 
C40 H40A 0.9800 . ? 
C40 H40B 0.9800 . ? 
C40 H40C 0.9800 . ? 
Cl1 C42 1.797(13) . ? 
Cl2 C42 1.752(11) . ? 
C42 H42A 0.9900 . ? 
C42 H42B 0.9900 . ? 
  
loop_ 
 _geom_angle_atom_site_label_1 
 _geom_angle_atom_site_label_2 
 _geom_angle_atom_site_label_3 
 _geom_angle 
 _geom_angle_site_symmetry_1 
 _geom_angle_site_symmetry_3 
 _geom_angle_publ_flag 
C1 O1 C13 117.0(3) . . ? 
C15 O3 C3 116.6(3) . . ? 
C15 O4 C19 114.4(3) . . ? 
C20 O5 C17 117.1(3) . . ? 
C18 O6 H6 109.5 . . ? 
C23 O7 C5 116.5(3) . . ? 
C23 O8 C27 112.1(3) . . ? 
C24 O10 H10 109.5 . . ? 
C6 O11 H11 109.5 . . ? 
C9 O12 C12 109.4(3) . . ? 
C9 O13 H13 109.5 . . ? 
O9 N1 C28 109.8(3) . . ? 
O9 N1 C29 107.2(3) . . ? 
C28 N1 C29 109.2(3) . . ? 
O9 N1 C25 106.8(3) . . ? 
C28 N1 C25 113.3(3) . . ? 
C29 N1 C25 110.3(3) . . ? 
O2 C1 O1 124.5(3) . . ? 
O2 C1 C2 123.8(4) . . ? 
O1 C1 C2 111.6(3) . . ? 
C1 C2 C14 109.1(3) . . ? 
C1 C2 C3 107.0(3) . . ? 
C14 C2 C3 114.6(3) . . ? 
C1 C2 H2 108.7 . . ? 
C14 C2 H2 108.7 . . ? 
C3 C2 H2 108.7 . . ? 
O3 C3 C4 109.6(3) . . ? 
O3 C3 C2 110.9(3) . . ? 
C4 C3 C2 110.7(3) . . ? 
O3 C3 H3 108.5 . . ? 
C4 C3 H3 108.5 . . ? 
C2 C3 H3 108.5 . . ? 
C3 C4 C31 111.1(3) . . ? 
C3 C4 C5 112.3(3) . . ? 
C31 C4 C5 112.1(3) . . ? 
C3 C4 H4 107.0 . . ? 
C31 C4 H4 107.0 . . ? 
C5 C4 H4 107.0 . . ? 
O7 C5 C4 106.9(3) . . ? 
O7 C5 C6 107.2(3) . . ? 
C4 C5 C6 116.2(3) . . ? 
O7 C5 H5 108.8 . . ? 
C4 C5 H5 108.8 . . ? 
C6 C5 H5 108.8 . . ? 
O11 C6 C32 106.8(3) . . ? 
O11 C6 C7 105.2(3) . . ? 
C32 C6 C7 113.1(3) . . ? 
O11 C6 C5 110.6(3) . . ? 
C32 C6 C5 109.8(3) . . ? 
C7 C6 C5 111.0(3) . . ? 
C6 C7 C8 116.8(3) . . ? 
C6 C7 H7A 108.1 . . ? 
C8 C7 H7A 108.1 . . ? 
C6 C7 H7B 108.1 . . ? 
C8 C7 H7B 108.1 . . ? 
H7A C7 H7B 107.3 . . ? 
C9 C8 C33 110.3(3) . . ? 
C9 C8 C7 111.2(3) . . ? 
C33 C8 C7 111.9(3) . . ? 
C9 C8 H8 107.8 . . ? 
C33 C8 H8 107.8 . . ? 
C7 C8 H8 107.8 . . ? 
O13 C9 O12 109.2(3) . . ? 
O13 C9 C10 107.0(3) . . ? 
O12 C9 C10 103.7(3) . . ? 
O13 C9 C8 110.7(3) . . ? 
O12 C9 C8 108.2(3) . . ? 
C10 C9 C8 117.7(3) . . ? 
C11 C10 C34 114.8(4) . . ? 
C11 C10 C9 100.6(3) . . ? 
C34 C10 C9 119.2(3) . . ? 
C11 C10 H10A 107.2 . . ? 
C34 C10 H10A 107.2 . . ? 
C9 C10 H10A 107.2 . . ? 
O14 C11 C10 127.3(4) . . ? 
O14 C11 C12 124.3(4) . . ? 
C10 C11 C12 108.3(3) . . ? 
O12 C12 C35 111.8(3) . . ? 
O12 C12 C11 102.8(3) . . ? 
C35 C12 C11 109.8(3) . . ? 
O12 C12 C13 108.5(3) . . ? 
C35 C12 C13 108.1(3) . . ? 
C11 C12 C13 115.8(3) . . ? 
O1 C13 C36 107.7(3) . . ? 
O1 C13 C12 108.8(3) . . ? 
C36 C13 C12 115.2(3) . . ? 
O1 C13 H13A 108.3 . . ? 
C36 C13 H13A 108.3 . . ? 
C12 C13 H13A 108.3 . . ? 
C2 C14 H14A 109.5 . . ? 
C2 C14 H14B 109.5 . . ? 
H14A C14 H14B 109.5 . . ? 
C2 C14 H14C 109.5 . . ? 
H14A C14 H14C 109.5 . . ? 
H14B C14 H14C 109.5 . . ? 
O3 C15 O4 111.2(3) . . ? 
O3 C15 C16 109.6(3) . . ? 
O4 C15 C16 110.8(3) . . ? 
O3 C15 H15 108.4 . . ? 
O4 C15 H15 108.4 . . ? 
C16 C15 H15 108.4 . . ? 
C15 C16 C17 114.7(3) . . ? 
C15 C16 H16A 108.6 . . ? 
C17 C16 H16A 108.6 . . ? 
C15 C16 H16B 108.6 . . ? 
C17 C16 H16B 108.6 . . ? 
H16A C16 H16B 107.6 . . ? 
O5 C17 C21 110.9(3) . . ? 
O5 C17 C18 104.3(3) . . ? 
C21 C17 C18 110.3(4) . . ? 
O5 C17 C16 112.6(3) . . ? 
C21 C17 C16 110.5(4) . . ? 
C18 C17 C16 108.1(4) . . ? 
O6 C18 C19 108.2(3) . . ? 
O6 C18 C17 111.7(4) . . ? 
C19 C18 C17 111.1(4) . . ? 
O6 C18 H18 108.6 . . ? 
C19 C18 H18 108.6 . . ? 
C17 C18 H18 108.6 . . ? 
O4 C19 C18 109.8(3) . . ? 
O4 C19 C22 106.1(4) . . ? 
C18 C19 C22 113.1(4) . . ? 
O4 C19 H19 109.2 . . ? 
C18 C19 H19 109.2 . . ? 
C22 C19 H19 109.2 . . ? 
O5 C20 H20A 109.5 . . ? 
O5 C20 H20B 109.5 . . ? 
H20A C20 H20B 109.5 . . ? 
O5 C20 H20C 109.5 . . ? 
H20A C20 H20C 109.5 . . ? 
H20B C20 H20C 109.5 . . ? 
C17 C21 H21A 109.5 . . ? 
C17 C21 H21B 109.5 . . ? 
H21A C21 H21B 109.5 . . ? 
C17 C21 H21C 109.5 . . ? 
H21A C21 H21C 109.5 . . ? 
H21B C21 H21C 109.5 . . ? 
C19 C22 H22A 109.5 . . ? 
C19 C22 H22B 109.5 . . ? 
H22A C22 H22B 109.5 . . ? 
C19 C22 H22C 109.5 . . ? 
H22A C22 H22C 109.5 . . ? 
H22B C22 H22C 109.5 . . ? 
O7 C23 O8 109.2(3) . . ? 
O7 C23 C24 106.2(3) . . ? 
O8 C23 C24 111.4(3) . . ? 
O7 C23 H23 110.0 . . ? 
O8 C23 H23 110.0 . . ? 
C24 C23 H23 110.0 . . ? 
O10 C24 C23 109.3(3) . . ? 
O10 C24 C25 112.5(3) . . ? 
C23 C24 C25 109.3(3) . . ? 
O10 C24 H24 108.6 . . ? 
C23 C24 H24 108.6 . . ? 
C25 C24 H24 108.6 . . ? 
C26 C25 C24 111.0(3) . . ? 
C26 C25 N1 113.8(3) . . ? 
C24 C25 N1 110.4(3) . . ? 
C26 C25 H25 107.1 . . ? 
C24 C25 H25 107.1 . . ? 
N1 C25 H25 107.1 . . ? 
C25 C26 C27 108.9(3) . . ? 
C25 C26 H26A 109.9 . . ? 
C27 C26 H26A 109.9 . . ? 
C25 C26 H26B 109.9 . . ? 
C27 C26 H26B 109.9 . . ? 
H26A C26 H26B 108.3 . . ? 
O8 C27 C30 106.0(3) . . ? 
O8 C27 C26 109.5(3) . . ? 
C30 C27 C26 113.0(4) . . ? 
O8 C27 H27 109.4 . . ? 
C30 C27 H27 109.4 . . ? 
C26 C27 H27 109.4 . . ? 
N1 C28 H28A 109.5 . . ? 
N1 C28 H28B 109.5 . . ? 
H28A C28 H28B 109.5 . . ? 
N1 C28 H28C 109.5 . . ? 
H28A C28 H28C 109.5 . . ? 
H28B C28 H28C 109.5 . . ? 
N1 C29 H29A 109.5 . . ? 
N1 C29 H29B 109.5 . . ? 
H29A C29 H29B 109.5 . . ? 
N1 C29 H29C 109.5 . . ? 
H29A C29 H29C 109.5 . . ? 
H29B C29 H29C 109.5 . . ? 
C27 C30 H30A 109.5 . . ? 
C27 C30 H30B 109.5 . . ? 
H30A C30 H30B 109.5 . . ? 
C27 C30 H30C 109.5 . . ? 
H30A C30 H30C 109.5 . . ? 
H30B C30 H30C 109.5 . . ? 
C4 C31 H31A 109.5 . . ? 
C4 C31 H31B 109.5 . . ? 
H31A C31 H31B 109.5 . . ? 
C4 C31 H31C 109.5 . . ? 
H31A C31 H31C 109.5 . . ? 
H31B C31 H31C 109.5 . . ? 
C6 C32 H32A 109.5 . . ? 
C6 C32 H32B 109.5 . . ? 
H32A C32 H32B 109.5 . . ? 
C6 C32 H32C 109.5 . . ? 
H32A C32 H32C 109.5 . . ? 
H32B C32 H32C 109.5 . . ? 
C8 C33 H33A 109.5 . . ? 
C8 C33 H33B 109.5 . . ? 
H33A C33 H33B 109.5 . . ? 
C8 C33 H33C 109.5 . . ? 
H33A C33 H33C 109.5 . . ? 
H33B C33 H33C 109.5 . . ? 
C10 C34 H34A 109.5 . . ? 
C10 C34 H34B 109.5 . . ? 
H34A C34 H34B 109.5 . . ? 
C10 C34 H34C 109.5 . . ? 
H34A C34 H34C 109.5 . . ? 
H34B C34 H34C 109.5 . . ? 
C12 C35 H35A 109.5 . . ? 
C12 C35 H35B 109.5 . . ? 
H35A C35 H35B 109.5 . . ? 
C12 C35 H35C 109.5 . . ? 
H35A C35 H35C 109.5 . . ? 
H35B C35 H35C 109.5 . . ? 
C13 C36 C37 112.6(3) . . ? 
C13 C36 H36A 109.1 . . ? 
C37 C36 H36A 109.1 . . ? 
C13 C36 H36B 109.1 . . ? 
C37 C36 H36B 109.1 . . ? 
H36A C36 H36B 107.8 . . ? 
C36 C37 H37A 109.5 . . ? 
C36 C37 H37B 109.5 . . ? 
H37A C37 H37B 109.5 . . ? 
C36 C37 H37C 109.5 . . ? 
H37A C37 H37C 109.5 . . ? 
H37B C37 H37C 109.5 . . ? 
C39 C38 H38A 109.5 . . ? 
C39 C38 H38B 109.5 . . ? 
H38A C38 H38B 109.5 . . ? 
C39 C38 H38C 109.5 . . ? 
H38A C38 H38C 109.5 . . ? 
H38B C38 H38C 109.5 . . ? 
N2 C39 C38 178.6(7) . . ? 
C41 C40 H40A 109.5 . . ? 
C41 C40 H40B 109.5 . . ? 
H40A C40 H40B 109.5 . . ? 
C41 C40 H40C 109.5 . . ? 
H40A C40 H40C 109.5 . . ? 
H40B C40 H40C 109.5 . . ? 
N3 C41 C40 178.8(9) . . ? 
Cl2 C42 Cl1 111.3(5) . . ? 
Cl2 C42 H42A 109.4 . . ? 
Cl1 C42 H42A 109.4 . . ? 
Cl2 C42 H42B 109.4 . . ? 
Cl1 C42 H42B 109.4 . . ? 
H42A C42 H42B 108.0 . . ? 
  
loop_ 
 _geom_torsion_atom_site_label_1 
 _geom_torsion_atom_site_label_2 
 _geom_torsion_atom_site_label_3 
 _geom_torsion_atom_site_label_4 
 _geom_torsion 
 _geom_torsion_site_symmetry_1 
 _geom_torsion_site_symmetry_2 
 _geom_torsion_site_symmetry_3 
 _geom_torsion_site_symmetry_4 
 _geom_torsion_publ_flag 
C13 O1 C1 O2 -3.7(5) . . . . ? 
C13 O1 C1 C2 178.4(3) . . . . ? 
O2 C1 C2 C14 49.1(5) . . . . ? 
O1 C1 C2 C14 -133.0(3) . . . . ? 
O2 C1 C2 C3 -75.4(4) . . . . ? 
O1 C1 C2 C3 102.5(3) . . . . ? 
C15 O3 C3 C4 128.6(3) . . . . ? 
C15 O3 C3 C2 -108.9(3) . . . . ? 
C1 C2 C3 O3 110.4(3) . . . . ? 
C14 C2 C3 O3 -10.6(4) . . . . ? 
C1 C2 C3 C4 -127.7(3) . . . . ? 
C14 C2 C3 C4 111.3(4) . . . . ? 
O3 C3 C4 C31 47.2(4) . . . . ? 
C2 C3 C4 C31 -75.4(4) . . . . ? 
O3 C3 C4 C5 -79.3(4) . . . . ? 
C2 C3 C4 C5 158.1(3) . . . . ? 
C23 O7 C5 C4 -106.5(3) . . . . ? 
C23 O7 C5 C6 128.3(3) . . . . ? 
C3 C4 C5 O7 -177.7(3) . . . . ? 
C31 C4 C5 O7 56.4(4) . . . . ? 
C3 C4 C5 C6 -58.1(4) . . . . ? 
C31 C4 C5 C6 175.9(3) . . . . ? 
O7 C5 C6 O11 -166.6(3) . . . . ? 
C4 C5 C6 O11 74.1(4) . . . . ? 
O7 C5 C6 C32 -48.9(4) . . . . ? 
C4 C5 C6 C32 -168.3(3) . . . . ? 
O7 C5 C6 C7 77.0(4) . . . . ? 
C4 C5 C6 C7 -42.4(4) . . . . ? 
O11 C6 C7 C8 63.2(4) . . . . ? 
C32 C6 C7 C8 -53.0(4) . . . . ? 
C5 C6 C7 C8 -177.1(3) . . . . ? 
C6 C7 C8 C9 -146.4(3) . . . . ? 
C6 C7 C8 C33 89.8(4) . . . . ? 
C12 O12 C9 O13 75.1(3) . . . . ? 
C12 O12 C9 C10 -38.7(3) . . . . ? 
C12 O12 C9 C8 -164.4(3) . . . . ? 
C33 C8 C9 O13 -53.6(4) . . . . ? 
C7 C8 C9 O13 -178.3(3) . . . . ? 
C33 C8 C9 O12 -173.2(3) . . . . ? 
C7 C8 C9 O12 62.1(4) . . . . ? 
C33 C8 C9 C10 69.9(4) . . . . ? 
C7 C8 C9 C10 -54.9(4) . . . . ? 
O13 C9 C10 C11 -78.3(3) . . . . ? 
O12 C9 C10 C11 37.0(4) . . . . ? 
C8 C9 C10 C11 156.4(3) . . . . ? 
O13 C9 C10 C34 48.0(5) . . . . ? 
O12 C9 C10 C34 163.4(4) . . . . ? 
C8 C9 C10 C34 -77.3(5) . . . . ? 
C34 C10 C11 O14 22.8(6) . . . . ? 
C9 C10 C11 O14 152.1(4) . . . . ? 
C34 C10 C11 C12 -153.2(3) . . . . ? 
C9 C10 C11 C12 -23.9(4) . . . . ? 
C9 O12 C12 C35 -95.2(3) . . . . ? 
C9 O12 C12 C11 22.6(4) . . . . ? 
C9 O12 C12 C13 145.7(3) . . . . ? 
O14 C11 C12 O12 -173.8(4) . . . . ? 
C10 C11 C12 O12 2.3(4) . . . . ? 
O14 C11 C12 C35 -54.6(5) . . . . ? 
C10 C11 C12 C35 121.5(3) . . . . ? 
O14 C11 C12 C13 68.1(5) . . . . ? 
C10 C11 C12 C13 -115.7(4) . . . . ? 
C1 O1 C13 C36 -106.5(3) . . . . ? 
C1 O1 C13 C12 128.0(3) . . . . ? 
O12 C12 C13 O1 -47.1(4) . . . . ? 
C35 C12 C13 O1 -168.5(3) . . . . ? 
C11 C12 C13 O1 67.8(4) . . . . ? 
O12 C12 C13 C36 -168.0(3) . . . . ? 
C35 C12 C13 C36 70.5(4) . . . . ? 
C11 C12 C13 C36 -53.1(4) . . . . ? 
C3 O3 C15 O4 -82.9(4) . . . . ? 
C3 O3 C15 C16 154.4(3) . . . . ? 
C19 O4 C15 O3 -67.3(4) . . . . ? 
C19 O4 C15 C16 54.7(4) . . . . ? 
O3 C15 C16 C17 73.2(4) . . . . ? 
O4 C15 C16 C17 -49.8(4) . . . . ? 
C20 O5 C17 C21 67.5(5) . . . . ? 
C20 O5 C17 C18 -173.8(3) . . . . ? 
C20 O5 C17 C16 -56.8(5) . . . . ? 
C15 C16 C17 O5 -65.1(5) . . . . ? 
C15 C16 C17 C21 170.3(4) . . . . ? 
C15 C16 C17 C18 49.5(5) . . . . ? 
O5 C17 C18 O6 -54.5(4) . . . . ? 
C21 C17 C18 O6 64.6(4) . . . . ? 
C16 C17 C18 O6 -174.5(3) . . . . ? 
O5 C17 C18 C19 66.5(4) . . . . ? 
C21 C17 C18 C19 -174.4(3) . . . . ? 
C16 C17 C18 C19 -53.6(4) . . . . ? 
C15 O4 C19 C18 -60.3(4) . . . . ? 
C15 O4 C19 C22 177.1(4) . . . . ? 
O6 C18 C19 O4 -177.7(3) . . . . ? 
C17 C18 C19 O4 59.3(4) . . . . ? 
O6 C18 C19 C22 -59.4(5) . . . . ? 
C17 C18 C19 C22 177.6(4) . . . . ? 
C5 O7 C23 O8 -75.3(4) . . . . ? 
C5 O7 C23 C24 164.6(3) . . . . ? 
C27 O8 C23 O7 -178.9(3) . . . . ? 
C27 O8 C23 C24 -62.0(4) . . . . ? 
O7 C23 C24 O10 -62.2(4) . . . . ? 
O8 C23 C24 O10 179.1(3) . . . . ? 
O7 C23 C24 C25 174.4(3) . . . . ? 
O8 C23 C24 C25 55.7(4) . . . . ? 
O10 C24 C25 C26 -174.2(3) . . . . ? 
C23 C24 C25 C26 -52.6(4) . . . . ? 
O10 C24 C25 N1 58.6(4) . . . . ? 
C23 C24 C25 N1 -179.8(3) . . . . ? 
O9 N1 C25 C26 170.9(3) . . . . ? 
C28 N1 C25 C26 -68.1(4) . . . . ? 
C29 N1 C25 C26 54.7(5) . . . . ? 
O9 N1 C25 C24 -63.5(4) . . . . ? 
C28 N1 C25 C24 57.5(4) . . . . ? 
C29 N1 C25 C24 -179.7(4) . . . . ? 
C24 C25 C26 C27 54.5(4) . . . . ? 
N1 C25 C26 C27 179.8(3) . . . . ? 
C23 O8 C27 C30 -174.7(3) . . . . ? 
C23 O8 C27 C26 63.0(4) . . . . ? 
C25 C26 C27 O8 -58.0(4) . . . . ? 
C25 C26 C27 C30 -176.0(4) . . . . ? 
O1 C13 C36 C37 66.0(4) . . . . ? 
C12 C13 C36 C37 -172.4(3) . . . . ? 
  
loop_ 
 _geom_hbond_atom_site_label_D 
 _geom_hbond_atom_site_label_H 
 _geom_hbond_atom_site_label_A 
 _geom_hbond_distance_DH 
 _geom_hbond_distance_HA 
 _geom_hbond_distance_DA 
 _geom_hbond_angle_DHA 
 _geom_hbond_site_symmetry_A 
O6 H6 O9  0.84 1.80 2.633(4) 173.0 1_565 
O10 H10 O9  0.84 1.82 2.571(4) 148.3 . 
O10 H10 N1  0.84 2.48 2.933(4) 114.5 . 
O11 H11 O4  0.84 2.00 2.814(4) 162.6 . 
O13 H13 O2  0.84 2.10 2.914(4) 162.8 4_466 
  
_refine_diff_density_max    0.760 
_refine_diff_density_min   -0.296 
_refine_diff_density_rms    0.066 
  
_shelx_res_file 
; 
  
    007b-24081.res created by SHELXL-2014/7 
  
TITL 007b-24081 
CELL 1.54184 10.547 11.633 39.471 90 90 90 
ZERR 4 0.0023 0.0028 0.007 0 0 0 
LATT -1 
SYMM 0.5-X,-Y,0.5+Z 
SYMM -X,0.5+Y,0.5-Z 
SYMM 0.5+X,0.5-Y,-Z 
SFAC C H Cl N O 
UNIT 166 288 4 12 56 
EQIV $1 +X,1+Y,+Z 
EQIV $2 -0.5+X,1.5-Y,1-Z 
  
L.S. 30 0 44 
PLAN  15 
SIZE 0.1 0.2 0.3 
TEMP -180 
CONF 
HTAB O6 O9_$1 
HTAB O10 O9 
HTAB O10 N1 
HTAB O11 O4 
HTAB O13 O2_$2 
MORE -1 
BOND $H 
fmap 2 53 
acta 
OMIT 0 0 4 
OMIT 2 0 1 
  
WGHT    0.111600    2.370100 
FVAR       0.64705 
O1    5    0.897587    0.578843    0.474283    11.00000    0.02619    0.02956 = 
         0.02280   -0.00293   -0.00160   -0.00034 
O2    5    0.924880    0.765934    0.460903    11.00000    0.02772    0.02862 = 
         0.03093    0.00020   -0.00367   -0.00251 
O3    5    0.790751    0.747209    0.376437    11.00000    0.03240    0.03178 = 
         0.02433   -0.00177   -0.00011    0.00391 
O4    5    0.608345    0.861552    0.380478    11.00000    0.03486    0.04044 = 
         0.02656   -0.00107   -0.00100    0.01002 
O5    5    0.807987    0.855655    0.309475    11.00000    0.03996    0.03712 = 
         0.03318   -0.00428   -0.00066    0.00324 
O6    5    0.584241    0.954742    0.292307    11.00000    0.05463    0.03280 = 
         0.02731   -0.00124   -0.01040    0.00663 
AFIX 147 
H6    2    0.561875    1.020884    0.286209    11.00000   -1.50000 
AFIX   0 
O7    5    0.525591    0.457284    0.367900    11.00000    0.02928    0.03174 = 
         0.02443   -0.00411   -0.00614    0.00095 
O8    5    0.366586    0.516418    0.332892    11.00000    0.03099    0.04247 = 
         0.02653   -0.00444   -0.00718    0.00475 
O9    5    0.534068    0.165656    0.272119    11.00000    0.04368    0.03433 = 
         0.03231   -0.00348   -0.00174    0.00689 
O10   5    0.597467    0.286264    0.324019    11.00000    0.03686    0.04220 = 
         0.03853   -0.01153   -0.01040    0.01126 
AFIX 147 
H10   2    0.604059    0.236701    0.308643    11.00000   -1.50000 
AFIX   0 
O11   5    0.519276    0.699547    0.427787    11.00000    0.02870    0.03047 = 
         0.02758   -0.00446   -0.00183    0.00332 
AFIX 147 
H11   2    0.532599    0.743069    0.411183    11.00000   -1.50000 
AFIX   0 
O12   5    0.671587    0.586686    0.506618    11.00000    0.02351    0.02572 = 
         0.02707   -0.00074   -0.00282   -0.00020 
O13   5    0.517218    0.498014    0.539431    11.00000    0.02994    0.03217 = 
         0.02807    0.00079    0.00454   -0.00013 
AFIX 147 
H13   2    0.494656    0.565684    0.543766    11.00000   -1.50000 
AFIX   0 
O14   5    0.839675    0.364924    0.545802    11.00000    0.04187    0.03416 = 
         0.04782    0.01080   -0.01159   -0.00091 
N1    4    0.409092    0.209027    0.274303    11.00000    0.03810    0.03166 = 
         0.02779   -0.00105   -0.00571    0.00033 
C1    1    0.914281    0.666437    0.452601    11.00000    0.01653    0.03679 = 
         0.02533   -0.00191   -0.00490    0.00117 
C2    1    0.913422    0.625853    0.416149    11.00000    0.02182    0.04126 = 
         0.02345   -0.00293   -0.00100    0.00472 
AFIX  13 
H2    2    0.923361    0.540370    0.415862    11.00000   -1.20000 
AFIX   0 
C3    1    0.780134    0.657116    0.401098    11.00000    0.02150    0.03318 = 
         0.02084   -0.00136   -0.00218    0.00434 
AFIX  13 
H3    2    0.724519    0.684548    0.419957    11.00000   -1.20000 
AFIX   0 
C4    1    0.718505    0.551776    0.384918    11.00000    0.02448    0.03760 = 
         0.02472   -0.00586    0.00026    0.00458 
AFIX  13 
H4    2    0.735727    0.485121    0.400241    11.00000   -1.20000 
AFIX   0 
C5    1    0.572566    0.563744    0.382204    11.00000    0.02637    0.02903 = 
         0.02703   -0.00518   -0.00458    0.00251 
AFIX  13 
H5    2    0.552370    0.628086    0.366294    11.00000   -1.20000 
AFIX   0 
C6    1    0.500508    0.583766    0.415932    11.00000    0.02136    0.03154 = 
         0.02871   -0.00475   -0.00325    0.00143 
C7    1    0.552793    0.506642    0.444116    11.00000    0.02159    0.02994 = 
         0.02890   -0.00424    0.00006    0.00362 
AFIX  23 
H7A   2    0.643233    0.526266    0.447525    11.00000   -1.20000 
H7B   2    0.549329    0.426022    0.436136    11.00000   -1.20000 
AFIX   0 
C8    1    0.485850    0.512941    0.478710    11.00000    0.02415    0.02798 = 
         0.03134   -0.00495    0.00049    0.00093 
AFIX  13 
H8    2    0.448918    0.591707    0.481071    11.00000   -1.20000 
AFIX   0 
C9    1    0.580184    0.495362    0.507831    11.00000    0.02480    0.02624 = 
         0.02811   -0.00122    0.00227   -0.00238 
C10   1    0.661297    0.386597    0.507335    11.00000    0.02675    0.02665 = 
         0.03681   -0.00346   -0.00250   -0.00078 
AFIX  13 
H10A  2    0.693273    0.376804    0.483660    11.00000   -1.20000 
AFIX   0 
C11   1    0.771819    0.424566    0.528669    11.00000    0.02573    0.02742 = 
         0.03116    0.00105   -0.00011    0.00176 
C12   1    0.779615    0.556529    0.527201    11.00000    0.02429    0.02811 = 
         0.02774    0.00192   -0.00030   -0.00021 
C13   1    0.899947    0.606315    0.510462    11.00000    0.02779    0.02708 = 
         0.02193   -0.00355   -0.00139   -0.00046 
AFIX  13 
H13A  2    0.898100    0.691830    0.512995    11.00000   -1.20000 
AFIX   0 
C14   1    1.025567    0.679569    0.397469    11.00000    0.02201    0.06621 = 
         0.03107    0.00209    0.00165    0.00229 
AFIX 137 
H14A  2    1.104916    0.654304    0.408026    11.00000   -1.50000 
H14B  2    1.019521    0.763529    0.398703    11.00000   -1.50000 
H14C  2    1.024216    0.655338    0.373693    11.00000   -1.50000 
AFIX   0 
C15   1    0.742902    0.855405    0.385791    11.00000    0.03488    0.03208 = 
         0.02706   -0.00361   -0.00296    0.00559 
AFIX  13 
H15   2    0.760281    0.867531    0.410439    11.00000   -1.20000 
AFIX   0 
C16   1    0.810596    0.948490    0.365929    11.00000    0.04317    0.03493 = 
         0.03050   -0.00404   -0.00613    0.00165 
AFIX  23 
H16A  2    0.903060    0.934617    0.367321    11.00000   -1.20000 
H16B  2    0.793251    1.023550    0.376803    11.00000   -1.20000 
AFIX   0 
C17   1    0.772643    0.956150    0.328304    11.00000    0.04536    0.03285 = 
         0.02623   -0.00117   -0.00429    0.00279 
C18   1    0.627492    0.958492    0.326304    11.00000    0.04584    0.03329 = 
         0.02778   -0.00364   -0.00484    0.00477 
AFIX  13 
H18   2    0.596625    1.031325    0.336937    11.00000   -1.20000 
AFIX   0 
C19   1    0.570143    0.857983    0.345146    11.00000    0.04221    0.03871 = 
         0.02676    0.00009   -0.00402    0.00666 
AFIX  13 
H19   2    0.600634    0.784632    0.334747    11.00000   -1.20000 
AFIX   0 
C20   1    0.938815    0.824174    0.309798    11.00000    0.04256    0.04708 = 
         0.03597    0.00138    0.00715    0.00502 
AFIX 137 
H20A  2    0.952549    0.759777    0.294217    11.00000   -1.50000 
H20B  2    0.963348    0.801220    0.332770    11.00000   -1.50000 
H20C  2    0.990354    0.889914    0.302629    11.00000   -1.50000 
AFIX   0 
C21   1    0.828289    1.064549    0.312161    11.00000    0.05063    0.04364 = 
         0.03758    0.00235   -0.00029    0.00027 
AFIX 137 
H21A  2    0.920998    1.062059    0.313655    11.00000   -1.50000 
H21B  2    0.796757    1.132513    0.324171    11.00000   -1.50000 
H21C  2    0.802758    1.068512    0.288317    11.00000   -1.50000 
AFIX   0 
C22   1    0.426431    0.859177    0.345140    11.00000    0.04223    0.04848 = 
         0.04441    0.00905   -0.00834    0.00679 
AFIX 137 
H22A  2    0.394764    0.791306    0.357170    11.00000   -1.50000 
H22B  2    0.395460    0.858146    0.321733    11.00000   -1.50000 
H22C  2    0.396155    0.928850    0.356513    11.00000   -1.50000 
AFIX   0 
C23   1    0.485196    0.461387    0.334394    11.00000    0.03035    0.03417 = 
         0.02435   -0.00216   -0.00438    0.00461 
AFIX  13 
H23   2    0.548316    0.504131    0.320299    11.00000   -1.20000 
AFIX   0 
C24   1    0.476310    0.337103    0.322548    11.00000    0.03163    0.03384 = 
         0.02747    0.00057   -0.00533    0.00104 
AFIX  13 
H24   2    0.418554    0.294454    0.338223    11.00000   -1.20000 
AFIX   0 
C25   1    0.419589    0.333843    0.286898    11.00000    0.03549    0.02953 = 
         0.02547    0.00047   -0.00331   -0.00465 
AFIX  13 
H25   2    0.480538    0.374204    0.271564    11.00000   -1.20000 
AFIX   0 
C26   1    0.295138    0.400112    0.285460    11.00000    0.03477    0.03698 = 
         0.02737    0.00226   -0.00816   -0.00233 
AFIX  23 
H26A  2    0.230462    0.361056    0.299529    11.00000   -1.20000 
H26B  2    0.263787    0.403085    0.261835    11.00000   -1.20000 
AFIX   0 
C27   1    0.317494    0.521781    0.298655    11.00000    0.03676    0.03561 = 
         0.02687    0.00000   -0.00788    0.00465 
AFIX  13 
H27   2    0.380248    0.561717    0.283751    11.00000   -1.20000 
AFIX   0 
C28   1    0.332571    0.135034    0.296783    11.00000    0.04679    0.03494 = 
         0.03251    0.00312   -0.00355   -0.00454 
AFIX 137 
H28A  2    0.373260    0.130192    0.319058    11.00000   -1.50000 
H28B  2    0.326141    0.057912    0.286941    11.00000   -1.50000 
H28C  2    0.247515    0.167880    0.299271    11.00000   -1.50000 
AFIX   0 
C29   1    0.354696    0.206057    0.239623    11.00000    0.05945    0.03754 = 
         0.02855   -0.00413   -0.01276    0.00000 
AFIX 137 
H29A  2    0.263561    0.222040    0.240735    11.00000   -1.50000 
H29B  2    0.368318    0.129847    0.229688    11.00000   -1.50000 
H29C  2    0.396302    0.264326    0.225554    11.00000   -1.50000 
AFIX   0 
C30   1    0.197290    0.592364    0.300588    11.00000    0.04185    0.04748 = 
         0.03980   -0.00524   -0.01277    0.00795 
AFIX 137 
H30A  2    0.156738    0.594358    0.278257    11.00000   -1.50000 
H30B  2    0.218011    0.670849    0.307711    11.00000   -1.50000 
H30C  2    0.139231    0.557623    0.317048    11.00000   -1.50000 
AFIX   0 
C31   1    0.779976    0.523691    0.350559    11.00000    0.02929    0.04525 = 
         0.02959   -0.00781   -0.00104    0.00146 
AFIX 137 
H31A  2    0.764787    0.587112    0.334729    11.00000   -1.50000 
H31B  2    0.742847    0.452915    0.341454    11.00000   -1.50000 
H31C  2    0.871456    0.513155    0.353605    11.00000   -1.50000 
AFIX   0 
C32   1    0.358011    0.568763    0.410281    11.00000    0.02363    0.04314 = 
         0.03340   -0.00796   -0.00172    0.00412 
AFIX 137 
H32A  2    0.330539    0.618265    0.391581    11.00000   -1.50000 
H32B  2    0.312280    0.590059    0.430963    11.00000   -1.50000 
H32C  2    0.339905    0.488351    0.404679    11.00000   -1.50000 
AFIX   0 
C33   1    0.376704    0.425995    0.481390    11.00000    0.02362    0.03526 = 
         0.03855   -0.00426    0.00072   -0.00139 
AFIX 137 
H33A  2    0.305521    0.451828    0.467365    11.00000   -1.50000 
H33B  2    0.349245    0.420077    0.505045    11.00000   -1.50000 
H33C  2    0.405708    0.350609    0.473469    11.00000   -1.50000 
AFIX   0 
C34   1    0.602221    0.272640    0.517924    11.00000    0.03660    0.02812 = 
         0.06554    0.00438   -0.00526   -0.00052 
AFIX 137 
H34A  2    0.538432    0.286377    0.535517    11.00000   -1.50000 
H34B  2    0.668336    0.221711    0.526814    11.00000   -1.50000 
H34C  2    0.561888    0.236518    0.498253    11.00000   -1.50000 
AFIX   0 
C35   1    0.769385    0.606228    0.562903    11.00000    0.03260    0.03811 = 
         0.02734   -0.00243    0.00196   -0.00293 
AFIX 137 
H35A  2    0.840466    0.578604    0.576666    11.00000   -1.50000 
H35B  2    0.689322    0.581624    0.573208    11.00000   -1.50000 
H35C  2    0.771800    0.690352    0.561749    11.00000   -1.50000 
AFIX   0 
C36   1    1.024628    0.562369    0.524750    11.00000    0.02657    0.03196 = 
         0.02772   -0.00188   -0.00390    0.00187 
AFIX  23 
H36A  2    1.032921    0.479480    0.519517    11.00000   -1.20000 
H36B  2    1.023671    0.570899    0.549704    11.00000   -1.20000 
AFIX   0 
C37   1    1.138719    0.625902    0.510534    11.00000    0.02430    0.03981 = 
         0.03503   -0.00190   -0.00083    0.00020 
AFIX 137 
H37A  2    1.141710    0.615760    0.485899    11.00000   -1.50000 
H37B  2    1.216423    0.595005    0.520653    11.00000   -1.50000 
H37C  2    1.131603    0.707915    0.515880    11.00000   -1.50000 
AFIX   0 
  
N2    4    0.808748    0.254004    0.423756    11.00000    0.05326    0.08915 = 
         0.12831   -0.01607   -0.01803    0.01529 
C38   1    0.579422    0.184398    0.405839    11.00000    0.05650    0.04496 = 
         0.04217    0.00079    0.01001    0.00624 
AFIX 137 
H38A  2    0.519970    0.201711    0.424225    11.00000   -1.50000 
H38B  2    0.579947    0.101410    0.401572    11.00000   -1.50000 
H38C  2    0.553025    0.224953    0.385252    11.00000   -1.50000 
AFIX   0 
C39   1    0.708447    0.222385    0.415620    11.00000    0.06403    0.05198 = 
         0.08185   -0.01491    0.00928    0.01109 
  
N3    4    0.913133    0.543273    0.253711    11.00000    0.06397    0.07592 = 
         0.06694   -0.00553   -0.00352    0.01218 
C40   1    0.893382    0.339508    0.279064    11.00000    0.10531    0.06868 = 
         0.09641   -0.00799    0.05047   -0.00696 
AFIX 137 
H40A  2    0.929132    0.283449    0.263183    11.00000   -1.50000 
H40B  2    0.803578    0.322185    0.282880    11.00000   -1.50000 
H40C  2    0.939221    0.335410    0.300627    11.00000   -1.50000 
AFIX   0 
C41   1    0.905510    0.453914    0.265040    11.00000    0.05663    0.07078 = 
         0.05920   -0.01273    0.01433   -0.00160 
  
CL1   3    1.141262    0.074698    0.365005    10.50000    0.03155    0.07065 = 
         0.03786    0.02480    0.00696   -0.00053 
PART 1 
CL2   3    1.125698    0.325110    0.371523    10.50000    0.10199    0.07265 = 
         0.05172    0.01352    0.00932   -0.01405 
PART 0 
C42   1    1.106237    0.193587    0.392505    10.50000    0.03463    0.09150 = 
         0.03239    0.03563    0.00356    0.00211 
PART 1 
AFIX  23 
H42A  2    1.017808    0.187048    0.400693    10.50000   -1.20000 
H42B  2    1.163120    0.190952    0.412441    10.50000   -1.20000 
AFIX   0 
HKLF 4 
  
REM  007b-24081 
REM R1 =  0.0580 for    8177 Fo > 4sig(Fo)  and  0.0590 for all    8392 data 
REM    569 parameters refined using      0 restraints 
  
END 
  
WGHT      0.1123      2.3305 
  
REM Highest difference peak  0.760,  deepest hole -0.296,  1-sigma level  0.066 
Q1    1   1.0755  0.2851  0.3591  11.00000  0.05    0.76 
Q2    1   1.1645  0.2951  0.3778  11.00000  0.05    0.57 
Q3    1   1.1077  0.3508  0.3750  11.00000  0.05    0.56 
Q4    1   0.6462  0.3398  0.2374  11.00000  0.05    0.37 
Q5    1   0.5135  0.1006  0.3971  11.00000  0.05    0.31 
Q6    1   0.2640  0.5761  0.2974  11.00000  0.05    0.23 
Q7    1   0.5570  1.0577  0.2811  11.00000  0.05    0.23 
Q8    1   0.6161  0.7919  0.3418  11.00000  0.05    0.22 
Q9    1   0.9968  0.2616  0.2806  11.00000  0.05    0.22 
Q10   1   0.5551  0.8976  0.2792  11.00000  0.05    0.21 
Q11   1   0.8098  1.0987  0.2629  11.00000  0.05    0.19 
Q12   1   0.7325  0.3455  0.2382  11.00000  0.05    0.19 
Q13   1   0.7480  0.6029  0.4001  11.00000  0.05    0.18 
Q14   1   0.8008  1.2373  0.3424  11.00000  0.05    0.18 
Q15   1   0.4978  0.5551  0.4453  11.00000  0.05    0.18 
; 
_shelx_res_checksum   55904 
  
_shelx_hkl_file 
; 
   3   3   2  586.58    4.97 
   0  -1 -17    0.94    1.24 
  -1  -2  -9    0.80    1.08 
   2   1   9 3444.13   44.67 
   2   2   4 1514.13    6.87 
  -1  -4  -6  300.33    3.88 
  -1  -4  -5 1993.01    9.28 
   3   2   8 2258.71   10.67 
   3   3   1  286.97    3.45 
  -1  -4  -4 1716.13    8.40 
   0  -6   5  324.11    3.33 
  -1  -3  -7 1703.70    8.25 
   2  -2  15 2360.59    9.25 
  -1  -4  -9 2556.35   11.72 
   3   3   0  283.73    3.38 
   4   3   0    3.10    1.34 
  -1  -4  -2 2398.02    9.26 
  -1  -5  -7  102.63    2.86 
   3   1  12   98.93    2.67 
  -1  -5  -8 2794.81   13.14 
  -1  -5  -4  113.50    2.69 
  -1  -4 -11  654.68    6.47 
   2   2   3 1476.03    6.61 
   3   2   7  103.55    2.47 
  -1  -4  -1   44.23    1.55 
   3   3  -1  261.54    3.24 
  -1  -5 -10  479.00    5.94 
   4   0  15  313.52    5.10 
  -1  -5  -2 1766.80    8.87 
   4   3   5  163.70    3.42 
  -1  -2  -8 1250.15    6.63 
  -1  -4 -13  530.32    6.16 
   3   3  -2  572.59    4.50 
   2  -1  13 3436.78   45.13 
  -1  -5  -1 2159.76    9.53 
   2   2   2 1637.99   27.64 
   3   2   6    8.89    1.26 
   1   0   7 1152.43   19.55 
  -1  -7  -2    0.00    0.96 
  -1  -2 -10  193.97    2.95 
   3  -1  16 2623.78   12.05 
   1  -1 -23 1417.43    9.62 
   3   3  -3  418.85    3.79 
   4   1  12  131.07    3.48 
  -1  -3   0   29.27    1.13 
   4   3   4 1343.21    8.91 
   3   3 -11  419.02    2.62 
   4   3   1  597.95    5.70 
  -1  -5   0  305.11    3.66 
   3   3  -4  500.50    3.93 
   0   0 -14  267.49    3.00 
  -1  -6  -2  281.75    4.17 
   3   3 -10  145.85    1.73 
  -1  -2  -2 2092.63   26.73 
   3   3  -6 4295.64   42.36 
  -1  -5   1 2285.15    9.12 
   3   3  -9   14.24    0.89 
   3   3  -7  267.89    2.66 
  -1  -6  -1  680.18    6.03 
   3   3  -8 1459.67    5.74 
   4   1  11  624.48    6.70 
   2  -1  12   43.25    1.56 
   4   0  13 1497.64   10.26 
   3  -1  15  509.75    5.41 
  -1  -4   2 2519.80   32.04 
  -1  -6   0  280.19    3.91 
   0  -1 -20   10.75    1.64 
   1   1 -17  826.83    4.52 
   2   1   6 1335.46    6.50 
   3  -3  16  913.63    6.87 
   3  -2  16  612.66    5.81 
   2   2   0  329.83    2.95 
   4   3   2   23.47    1.81 
   0   0 -16   31.15    1.34 
   1   0 -22  146.86    2.85 
  -1  -5   2 1623.74    7.41 
   0  -5   8 2156.43    5.44 
  -1  -6  -4   81.95    2.72 
  -1  -2 -16  449.53    5.16 
  -1  -6   1  645.36    5.38 
   0  -1 -21   52.97    2.27 
   4  -1  15  402.36    5.57 
   2  -2  13  761.92    5.16 
   3   2   3  791.05    5.61 
   4   3  -4 1428.76    7.72 
  -1  -2 -17   67.84    2.56 
   4  -2  16  674.54    7.02 
  -1  -3   2 1590.61   22.03 
   1   1 -18 1487.49    6.17 
   4   3  -5  149.44    2.70 
  -1  -4   3 2125.68   27.94 
  -1  -5   3 1049.42    5.70 
   5   3   0 4411.08   16.70 
   5   3  -4 2702.35   12.04 
   2  -3  14 2507.81    8.96 
  -1  -6   2  281.05    3.51 
   4   3  -6  432.55    4.17 
   3   2   2  586.44    4.76 
   3  -2  15   32.35    1.84 
   0   0 -18  301.49    3.55 
   5   3  -5  111.29    2.82 
   4   3  -7  135.12    2.46 
  -1  -1 -14  403.59    4.26 
   4   3  -8  465.72    4.09 
   5   3  -6  244.76    3.85 
   5   3  -1   71.56    2.74 
   4   3 -11  288.94    2.95 
   4  -1  14  905.51    7.93 
   4   3  -9  512.75    4.17 
   4   3 -10  575.62    4.29 
   5   3  -7  571.14    5.44 
   5   3  -8   24.11    1.54 
  -2  -4 -11  751.02    7.00 
  -2  -4  -8 1675.39    9.54 
   1   1 -19  225.67    2.57 
   1   0   5  209.88    1.93 
  -1  -2 -20  176.59    3.81 
  -2  -4 -12 2107.37   11.80 
  -2  -5  -7 3821.12   15.09 
   3   2   1  154.52    2.54 
  -2  -4  -7 3151.52   12.97 
   5   3  -2 1229.94    8.57 
  -1  -6   3  614.58    4.83 
  -1  -1 -16 3418.30   12.48 
   3  -2  13    3.85    1.29 
  -2  -5  -6  403.72    5.09 
   5   2   4  845.86    7.71 
   3  -1  13 1486.21    8.67 
   1   1   0  290.81    1.87 
  -1  -5   4  118.36    1.89 
  -1  -1  -3 1087.18   16.70 
  -2  -5  -5   61.19    2.29 
   3  -3  15 1112.52    7.44 
   2   2  -3 1435.21   21.24 
  -1  -3   3 1038.82    4.07 
   4  -3  15  227.17    4.21 
   3   0  10    9.94    1.37 
  -1  -1 -17  837.12    6.43 
   5   3  -3  238.61    3.93 
  -1  -4   4 1604.00    5.60 
   1  -3  11 3229.58   28.74 
   2  -4  14 1748.69    7.17 
   2  -1  10  463.22    3.91 
  -2  -3 -13  322.96    4.58 
   4  -1  13  710.94    7.05 
   3  -2  14  871.17    6.66 
   3   2   0   74.10    1.82 
  -2  -4  -4 3770.07   50.63 
   5   1   7  323.01    5.10 
  -2  -6  -5 1205.40    8.87 
   2  -3  13  283.11    3.12 
   4   2   1  413.18    4.57 
  -2  -3 -15  419.49    5.41 
   4  -2  14  899.38    7.73 
  -2  -5  -3 1121.73    7.39 
   5   1   6 2393.97   12.98 
   4   1   7 1219.66    8.36 
  -2  -6  -4 3387.53   14.15 
   3  -1  11 1002.60    7.02 
  -1  -6   4   89.51    1.95 
   5   2   2 1307.18    9.29 
  -2  -5  -2  269.57    3.71 
  -2  -3  -4 1388.55    7.04 
  -2  -4  -2 1735.24    8.12 
  -1  -1 -20 1766.95    9.84 
   4  -1  12  129.36    3.25 
   5   1   5  343.72    5.08 
  -2  -2 -10  478.91    4.61 
  -2  -2 -12  656.34    5.67 
   4   2   2  588.26    5.48 
  -2  -2 -14  316.53    4.27 
  -2  -5  -1   28.54    1.54 
  -1  -5   5 1833.39    6.38 
   5   2   1 1603.38    9.93 
   4  -2  13  495.50    5.93 
   0   1 -17    2.14    0.75 
   4   2  -1  400.31    4.39 
  -1  -1 -21   83.31    2.68 
  -2  -2  -7 3484.67   44.57 
   4   0   8 3675.79   14.33 
  -2  -4  -1  460.42    4.13 
   0   1 -11 1331.78   17.13 
   0   1 -12 1300.01    4.52 
   3  -1  10 1528.87    8.30 
   5   1   4 2562.33   12.96 
  -1   0 -11 2001.97   28.63 
  -1   0 -12  118.34    1.98 
   0   1 -10 1273.25   15.73 
   0   1 -13 1288.28    4.77 
  -1   0 -13  329.75    3.26 
   2  -4  13  824.95    5.06 
   1  -2   9    5.18    0.63 
  -2  -2  -6  688.27    4.88 
  -1  -1 -22  112.63    3.03 
  -1  -4   5 2077.98   23.22 
  -1   0 -14   29.20    1.29 
  -2  -5   0  599.02    4.96 
  -1  -3   4 1706.60   18.93 
   4   2  -2  554.79    4.94 
  -1   0  -9 2501.03   29.51 
   2  -3  12 1956.06    7.81 
   0   1 -14 1401.04    5.22 
   4  -1  11  646.37    6.60 
  -2  -2 -18  475.80    5.72 
   3   0   8  218.32    3.24 
   3   2  -3  744.04    4.72 
   0   1  -9 1072.81   13.23 
  -1   0 -15 4190.12   12.09 
  -2  -6  -3  830.23    7.06 
  -2  -2  -5 3672.86   42.72 
   5   1   3  897.82    7.65 
   0   1 -15  164.66    1.97 
  -2  -4   0 2300.10    8.72 
  -1   0 -16 5805.02   57.78 
   3  -3  13  115.23    2.60 
   1  -4  11  604.90    3.03 
  -1   0 -17 1109.53    6.53 
   3  -2  12  240.53    3.56 
   0   1 -16  500.83    3.42 
   3   2  -4  582.89    4.09 
  -1   0  -7 1224.26    4.83 
  -2  -5   1   14.79    1.30 
   3  -1   9 3337.02   47.61 
   5   1   2 1440.04    9.50 
   5   2  -5   59.23    2.23 
   4   1   4 4061.40   56.76 
   5   2  -2 1217.85    8.42 
  -1   0 -18 1112.83    6.75 
   2  -2  10  465.48    3.84 
   4   2  -4  282.69    3.52 
   2  -1   8 1425.68    6.48 
   1  -3  10  104.35    1.42 
  -2  -6   1  535.21    4.93 
  -2  -6  -1  521.51    5.18 
  -2  -1 -12   43.25    1.69 
   3   1   2  330.22    3.48 
  -3  -4  -9  423.28    5.32 
  -2  -1 -14 1105.89    7.08 
   5   2  -6  883.80    6.80 
  -2  -4   1  403.66    3.57 
   4   0   6 3112.35   13.05 
  -2  -1 -15 6543.39   17.68 
  -1   0 -19 9278.88   78.66 
   3   2  -5  744.04    4.52 
  -2  -2  -3 1513.14    6.49 
  -3  -2 -13    6.83    1.63 
   4  -3  12  922.46    7.71 
   5   1   1 2344.92   11.94 
   4  -2  11 1518.42    9.71 
   0   1 -18   78.63    1.63 
  -3  -5  -6  210.65    3.97 
   5   2  -7 1044.65    7.36 
  -1  -5   6 3994.03    8.35 
   1   0   3   87.03    1.15 
  -2  -1 -17 2944.99   12.61 
   2  -4  12 1901.80    7.71 
   5   0   6  332.38    5.08 
  -1   0 -20 1110.03    7.16 
   2  -3  11  686.18    4.73 
  -2  -5   2  246.08    3.07 
  -3  -3 -11  500.41    5.63 
   4   1   3 1379.81    8.23 
  -2  -6   0 3870.38   13.35 
  -2  -1 -18 7327.23   19.92 
   5   2  -8   85.88    2.47 
  -3  -5  -5 2030.78   11.05 
  -3  -3 -10  134.26    3.22 
  -3  -4  -6  168.64    3.43 
   4   2  -6  504.41    4.52 
   3  -2  11   73.63    2.18 
   5   2  -4  839.73    6.83 
  -2  -6   2  134.38    2.60 
   3   2  -6   28.43    1.14 
  -3  -3  -9   13.97    1.69 
   0   1 -19  176.00    2.34 
   3   1   1 1196.10    6.36 
   4   0   5 1879.58    9.90 
  -2  -1  -7  612.38    4.42 
   4  -4  12  754.27    7.14 
  -3  -3  -8 1424.04    8.75 
  -3  -4  -5  238.14    3.75 
  -3  -5  -4  914.19    7.48 
   5   2 -10   29.41    1.90 
  -2  -4   2 1439.72    6.44 
   5   0   5 7350.13   88.88 
   5   2 -11  275.08    3.79 
  -3  -3  -7  257.08    3.75 
   3  -4  12  410.62    4.64 
  -1   0 -22  151.58    3.00 
   2  -5  11    0.00    0.17 
   3   2  -7  117.76    1.85 
   5  -1   7  326.99    5.17 
   4   2  -8  235.12    3.12 
  -3  -6  -3  451.85    5.32 
  -3  -3  -6 3984.53   13.61 
   2   2  -9  190.63    1.57 
  -2  -5   3 1182.41    6.08 
  -1  -4   6  329.25    2.06 
  -3  -2 -12  280.32    4.11 
   3   1   0  215.14    2.78 
   5   1  -2 1393.11    9.10 
   5   0   4  284.35    4.70 
   4   2  -9  383.96    3.82 
   0   1 -21   45.40    1.50 
  -3  -4  -3 1816.39    9.24 
  -2  -2  -1  501.05    3.60 
   3   2  -8 2326.89   29.90 
   3  -1   7 2149.45    9.48 
   3  -3  11  483.04    4.84 
   3  -2  10 3097.01   11.81 
   4  -4  11  630.47    6.56 
   4   1   1 3370.40   49.98 
   2  -4  11  712.15    4.87 
   4   2 -10  678.27    4.95 
   4  -2   9  407.05    5.13 
  -3  -2  -9 1129.05    7.36 
   4   2 -11 1457.57    6.97 
   3   2  -9 1536.28    5.94 
  -3  -3  -4  494.57    4.63 
  -3  -2  -8 2302.37   10.14 
  -2  -4   3  396.07    3.26 
   2   2 -10  456.35    2.25 
  -3  -4  -2  468.39    4.61 
   3  -3  10  156.68    2.94 
   4   2 -12 1489.93    6.99 
   4  -1   7 1243.10    8.37 
   3   1  -1 1255.18    6.21 
  -3  -2  -7  109.18    2.35 
   4   2 -13  539.50    4.22 
  -2  -3   2  228.13    2.38 
  -2   0 -14  187.65    2.83 
   3   2 -10 3028.25   32.61 
   4   1   0 1204.33    7.43 
  -2   0 -13   58.42    1.71 
  -2   0 -16 2842.97   10.80 
  -3  -3  -3  474.13    4.42 
  -2  -2   0  347.55    2.86 
   3   0   3 1229.33    6.64 
  -2  -5   4  458.05    3.60 
  -3  -4  -1  200.78    3.11 
  -2   0 -18   88.65    2.37 
   2  -2   8 1716.16    7.04 
  -2   0 -11  631.05    4.55 
   4  -3   9  591.10    6.14 
   2   2 -11 2049.65   18.09 
   4   0   2  722.81    5.96 
   3   2 -11   80.19    1.46 
  -3  -5   0   16.44    1.43 
  -3  -6   0  130.13    2.76 
  -2   0 -19   93.38    2.45 
   1  -1   5  438.84    2.52 
  -2   0 -10 3225.09   39.51 
   5  -1   4 2894.52   14.06 
   5   1  -6 2533.53   11.51 
  -3  -2  -5  773.50    5.54 
  -3  -3  -2  624.87    4.91 
   4   1  -1 2663.90   10.83 
   1  -3   9  929.56    3.99 
   3   2 -12  261.41    2.39 
   1  -4  10  457.83    2.85 
   3  -4  10  134.94    2.85 
  -2   0 -21    7.24    1.47 
   5   1 -11    8.85    1.60 
  -1   1 -17  731.10    4.66 
  -3  -4   0  102.91    2.21 
   3   2 -13   12.11    0.82 
  -3  -1 -16 2753.84   12.37 
   5   1  -7  313.02    4.27 
  -3  -1 -15  594.10    5.76 
   2   2 -12  643.41    2.46 
   2  -4  10 1283.55    6.48 
  -3  -1 -14  411.32    4.75 
   2  -3   9 1068.63    5.80 
  -2  -4   4 3879.55   37.60 
   1  -2   7 1505.20   19.47 
  -3  -2  -4  595.95    4.77 
   3   2 -14  876.14    4.11 
  -3  -5   1 1372.39    7.57 
   4  -3   8  533.62    5.83 
   4  -4   9  259.96    4.42 
  -4  -3  -9  539.42    5.92 
  -4  -4  -6  284.21    4.38 
  -1   1 -19  247.42    2.96 
   3   2 -15   35.23    1.02 
   5   1  -8  168.37    3.31 
  -2  -3   3 2447.02   28.79 
  -4  -3  -8  504.61    5.63 
   2  -1   5 1330.33   23.27 
   3  -5  10 1225.77    7.90 
  -1   1 -20 1508.90    7.21 
  -3  -1 -11 1053.58    6.95 
   4   1  -5 3440.91   11.81 
   5   1  -9  805.32    6.58 
  -4  -3  -7  134.04    3.13 
  -3  -2  -3  743.57    5.23 
  -3  -4   1  232.75    3.07 
  -1   1 -21   97.79    2.09 
  -2  -5   5   32.99    1.17 
   5   1 -10 1885.23    9.88 
   1  -5  10  391.12    2.75 
  -2   0 -20  676.16    5.90 
   2   2 -17   75.81    0.62 
   2  -5  10 1444.04    7.15 
  -3  -1  -7 2112.83    8.94 
  -4  -4  -4   47.83    2.22 
  -4  -2 -11 1454.20    9.44 
  -4  -3  -6  376.07    4.72 
   4  -3   7  116.65    3.03 
   3  -3   8 1330.59    7.75 
  -3  -5   2  685.99    5.24 
   3  -4   9  383.43    4.41 
   4  -4   8  844.71    7.70 
   3   1  -4  998.75    5.38 
   4  -1   4 3852.79   14.20 
   5   0  -2 9359.56   93.83 
   2   2 -16  524.23    1.82 
   5   1 -13  118.96    2.87 
   2   2 -15 2202.04    4.00 
  -4  -5  -2  142.94    3.21 
   2  -3   8  566.27    4.22 
   2  -4   9  880.82    5.49 
   3  -5   9   20.58    1.82 
  -3  -4   2  419.55    3.96 
   4  -2   5 2421.03   11.67 
   5   0  -3  615.94    6.18 
  -3  -1  -5 2793.53   10.00 
  -2  -2   2 1811.07   23.59 
   3   1  -5 2897.02   35.78 
   4  -1   3 1225.18    7.91 
   4  -3   6  429.48    5.23 
   1  -4   9 2368.37   27.11 
   5  -1   0  955.07    7.90 
  -2  -4   5 1354.95    5.25 
  -3  -3   1  304.83    3.27 
   4   0  -2  686.32    5.54 
  -3  -5   3  370.00    3.80 
   3  -3   7  260.39    3.59 
  -2  -3   4 1275.73    4.90 
   3  -4   8   48.04    2.04 
   4   1  -9  121.42    2.36 
  -4  -2  -6  533.68    5.23 
   5  -1  -1 2621.00   12.76 
   4  -2   4  290.70    4.14 
  -2   1 -16  281.04    3.26 
  -2   1 -17 3248.82   10.83 
  -4  -1 -13  788.29    6.82 
  -2   1 -15 6674.62   59.16 
   2  -5   9 1184.50    6.56 
   5  -2   1 1469.31    9.91 
   3  -2   5  752.28    5.49 
   4  -1   2 1766.52    9.40 
  -2   1 -19  281.83    3.44 
  -3   0 -17 9743.42   88.25 
  -3   0 -18  110.16    2.77 
  -4  -3   0    2.33    1.17 
   5   0 -13    2.39    1.66 
   4   0  -3 5352.60   60.35 
  -3   0 -16  201.39    3.41 
  -3   0 -19  826.58    6.93 
   4   1 -10  214.73    3.00 
  -2   1 -13 3474.99   10.23 
  -2   1 -20   67.96    2.02 
  -3  -4   3 1900.52    7.84 
  -4  -1 -11  701.15    6.20 
   5  -1  -2 1255.70    8.81 
  -2  -5   6  371.74    2.75 
  -1  -4   7   24.57    0.51 
   1  -5   9 7078.65   49.58 
  -2   1 -12   70.32    1.65 
  -3   0 -13  746.77    5.85 
  -3  -3   2  633.54    4.48 
   5  -2   0 3060.36   14.11 
   4  -2   3   20.59    1.57 
  -1  -3   6   34.96    0.54 
   2  -3   7 3127.30   38.57 
   3   1  -7 2005.77    7.28 
   2  -4   8 1648.41    7.40 
   2   1  -5 1276.97   18.16 
   4   1 -12  146.16    2.58 
  -2   1 -11  154.84    2.19 
  -3  -5   4  882.31    5.41 
  -4  -2  -4  285.28    3.78 
  -4  -1  -9  135.52    2.89 
   4  -3   4 1556.17    9.45 
  -4  -3  -1  634.10    5.47 
   4   1 -13  782.65    5.44 
  -2  -2   3 1512.45   20.76 
   5  -2  -1 1692.17   10.55 
  -3   0  -7  525.68    4.35 
   3   0  -2   64.81    1.68 
  -4  -1  -8  702.93    5.92 
   4   0  -5 1884.21    8.88 
   5   0  -8   86.24    2.60 
  -2   0  -3   59.57    1.40 
  -3  -1  -2  289.54    3.10 
   4   1 -15  374.83    3.89 
   4  -2   2  582.87    5.58 
  -4  -4   1 3043.67   11.64 
  -4  -2  -3   18.49    1.43 
   5   0 -12   84.92    2.66 
   2  -5   8  586.52    4.72 
  -4   0 -15  313.63    4.41 
  -3  -4   4  170.64    2.42 
   1  -4   8  136.19    1.79 
  -4  -1  -7 1054.00    7.13 
   1  -3   7 1681.88   22.00 
   5  -2  -2 1463.09    9.77 
   3  -1   1 1229.76    6.54 
  -4   0 -14  375.53    4.67 
   5  -1  -5  340.41    4.77 
   0  -3   7   27.58    0.48 
  -3  -3   3  439.05    3.61 
   4  -3   3  245.83    3.98 
  -4  -5   2  106.72    2.54 
   4   0  -6 3205.29   11.58 
   3  -3   5  390.80    4.24 
   0  -4   8  191.75    1.26 
  -2  -4   6 4836.71   35.56 
   5   0 -14  363.90    4.72 
  -2  -3   5 1093.34    4.26 
   2   0  -1  194.57    2.10 
  -4   0 -12  145.40    3.02 
   3   0  -3 1141.62    5.96 
  -3   1 -17  453.55    4.64 
  -3   1 -16 2551.61   10.53 
   5   0 -11   55.53    2.31 
  -4   0 -11  127.03    2.85 
  -3  -1  -1 1241.65    6.10 
  -3   1 -14  422.08    4.25 
  -3  -5   5 1916.17    7.57 
  -4  -4   2 3699.68   12.55 
  -4   0 -10  224.25    3.49 
  -2   0  -2  286.38    2.52 
   4  -3   2   18.18    1.78 
  -4  -3   1  612.04    5.11 
  -3   1 -12   93.16    2.13 
  -4   0  -9   93.80    2.44 
   1  -5   8 2837.64    8.29 
   2  -2   4 1522.03   25.28 
   3  -3   4  487.94    4.69 
   3   0  -4  368.42    3.47 
   1   1  -5  413.12    6.54 
  -4  -2  -1  422.06    4.33 
  -2   1  -7  573.59    3.77 
   3  -4   5  248.07    3.66 
   3   1 -11  999.56    5.22 
   2  -5   7 3446.91   11.62 
  -5  -3  -2 1187.38    8.23 
   2   1  -7  609.15    3.18 
   3  -2   2  493.39    4.47 
  -3  -4   5  230.82    2.64 
  -3  -3   4  508.03    3.79 
  -4  -1  -4 3712.02   12.78 
  -1   1  -5  393.75    2.26 
  -2  -2   4 1570.32   20.52 
   4  -3   1  750.92    6.63 
   0   2 -17  882.28    3.02 
   0   2 -18  669.94    2.71 
  -3   1 -10 1637.35    7.69 
  -4  -4   3  879.93    6.05 
   2   0  -2  287.94    2.45 
  -3   1 -19   93.08    2.47 
   4  -4   2 4007.75   15.59 
  -3   1 -20   56.25    2.15 
   3   1 -12   89.91    1.72 
  -3   1 -18  994.83    6.85 
   0   2 -16   41.45    0.72 
   0   2 -19 5066.15   29.92 
   4   0 -10  207.37    3.13 
  -4  -3   2   23.22    1.50 
  -5  -3  -1   76.30    2.53 
  -1   2 -17   60.11    1.26 
  -1   2 -18   44.96    1.16 
  -2  -5   7 3497.95   27.64 
   3  -6   5  715.91    6.58 
   3  -5   5 2369.72   11.10 
  -3  -1   4  940.36    6.18 
  -4   0  -4 1762.74    8.19 
   4  -3  -1  531.69    5.19 
  -4  -4  10  847.23    9.12 
  -4  -2   6  523.65    5.95 
  -5  -1  -1 2385.74   12.01 
  -6  -2  -1 1558.53   11.34 
  -1  -5  13  566.65    5.07 
  -5  -2   3  274.09    4.90 
   4  -2  -9  371.73    5.26 
   2   0 -13   51.89    2.06 
   2   0 -12  291.02    3.88 
  -3  -2   8 2300.26   10.73 
  -4   0  -3 5873.26   59.30 
   0  -2   8  378.75    2.90 
  -4  -3   9  482.90    6.46 
   4  -3  -2   25.81    1.75 
  -5  -1   0  716.22    6.95 
  -3  -4  12  471.49    6.46 
   4  -4   1 3084.21   11.90 
  -6  -1  -7  186.60    3.90 
  -1  -1   7 1582.87   24.27 
  -5  -2   4  875.34    8.37 
  -4   0  -2  675.26    5.22 
  -6  -1  -6  161.82    3.66 
  -1   1 -12 1160.19   16.92 
  -4  -1   2 1875.07    9.77 
   1  -3   9  788.95    2.78 
  -4  -1   4 4175.67   14.80 
  -3  -3  11  457.62    5.55 
  -3  -2   9 1106.49    7.78 
  -6  -1  -5  534.60    6.11 
   1   0  -7  911.87    4.54 
   4  -3  -4 1321.08    8.66 
  -3   0   1 3397.05   41.51 
  -1  -2   9    8.09    1.14 
   4  -4   0  940.36    6.75 
  -5  -2   5   53.51    2.78 
   3  -2  -1  155.14    2.49 
  -4  -2   8  211.32    4.01 
  -1  -5  14   51.02    1.87 
  -3  -4  13  915.12    8.89 
  -4   0  -1 4066.43   51.15 
  -1  -3  11 3302.40   48.12 
   1   0  -8 2301.10   29.88 
   1   0 -10 2790.79   35.76 
   1   0  -9 2332.92   31.38 
  -5  -1   2 1405.40    9.63 
   4  -3  -5  153.53    3.35 
   3  -3   3  475.21    3.55 
  -6  -1  -4  359.71    5.14 
   0  -4  12  245.73    3.24 
  -4  -1   5 3302.31   13.31 
   4  -4  -1 3527.78   13.33 
   4  -5  -2    0.00    0.84 
   4  -3  -7   93.19    2.95 
  -3  -3  12  383.01    5.12 
  -6  -1  -3  930.01    8.05 
  -5  -2   6  882.04    8.56 
  -5   0 -11   49.10    1.59 
  -5  -1   3  934.10    8.05 
  -4   0   0 4513.01   55.20 
  -5   0 -10  511.31    4.39 
   1  -4  11  679.38    3.76 
  -4  -2   9  354.73    5.41 
  -5   0  -9 1362.62    7.26 
  -6  -1  -2  192.79    4.06 
  -4  -1   6 3410.84   13.62 
  -3  -4  14  484.71    6.71 
  -5   0  -8   77.60    2.12 
   3  -4   5  246.07    2.44 
  -1  -4  13  353.87    3.97 
  -5  -2   7 1259.81   10.26 
  -5   0  -7   45.95    1.79 
   3  -3   2  630.47    4.38 
  -6  -1  -1 1575.86   10.75 
  -3  -2  13    2.06    1.84 
  -2  -2  11 2226.81   10.71 
  -3   0   3 1342.82    7.10 
  -6   0  -4    2.76    1.56 
   0   0 -20 4235.09   14.67 
   1   0 -11 1890.62    8.32 
   2  -1 -15 5959.27   18.91 
   3  -2 -13   20.80    1.84 
  -4   0   2  728.31    6.01 
  -5   0  -5 8192.27   76.39 
  -3  -4  15  954.74    9.40 
   3  -2  -8 2191.62   10.83 
   3  -2  -9 1433.55    9.05 
  -4  -2  11 1308.56   10.34 
   3  -3   1  284.05    3.22 
  -5   0  -4  287.93    3.89 
   0  -4  13   90.26    1.73 
  -4  -1   8  614.23    6.12 
  -4   0   3 5447.56   63.87 
  -1   0 -20  950.47    6.64 
  -5  -2   9  192.90    4.62 
   0  -3  12    8.10    1.04 
  -5   0  -3  682.11    6.21 
  -1  -4  14 1423.47    8.93 
   2  -1 -10  415.45    4.46 
  -5   0   1  830.07    7.07 
   2  -1  -7  639.45    4.95 
   0  -1 -20    7.05    1.75 
  -2  -1  11  150.72    2.76 
  -2  -3  14 2267.43   10.78 
  -5  -1   7  356.91    5.54 
   0  -5  14  784.76    5.97 
  -4   0   4 1891.26   10.01 
  -5   0  -2 9999.00   89.64 
  -5  -2  10   31.85    2.54 
   0  -2  10  770.34    3.89 
  -5  -1  11   11.94    2.26 
   3  -3  -1  260.13    3.40 
  -5   0  -1  755.19    6.78 
  -3   1  -7 2022.66   20.60 
  -5   0   3  670.51    6.58 
  -2  -1  12   72.29    2.13 
  -2  -2  13  688.43    6.35 
  -4  -1  10  249.70    4.57 
   3  -3 -11  521.29    6.08 
  -3   1  -4 1019.68    4.62 
  -6   0  -3 2084.23   11.33 
  -3  -1  11 1123.43    8.26 
   3  -3  -9   10.62    1.72 
   3  -3  -5  428.48    4.69 
  -6   0  -2  197.81    3.83 
  -1  -2  12  592.17    5.02 
  -3   1  -3 2105.16   26.54 
   0  -3  13  977.47    5.63 
   3  -4   2  489.90    4.31 
  -4   1  -6 3438.68   36.39 
  -4   1  -7 1343.55    5.48 
  -4   1  -5 3352.37    9.97 
   0  -4  14 1168.34    6.75 
  -5   0   5 8493.10   23.49 
  -3   0   7  612.17    5.42 
   2  -2 -14  302.39    4.49 
  -5  -1  10 2258.48   13.78 
   0   0 -14  299.69    3.39 
  -1   0 -19 8685.52   74.72 
  -6   0   4    1.86    1.95 
   0  -1 -17    3.47    1.45 
  -2  -1  13 3956.66   54.80 
  -4   1  -4 4153.64   43.51 
  -2   0 -19  105.43    2.10 
   3  -5   4  952.36    5.78 
   2  -2 -13  640.99    6.22 
   3  -4   1  203.22    3.04 
  -2  -3  16  274.40    4.64 
   2  -2   1  500.91    3.24 
  -3   1  -1 1127.81    5.40 
   2  -2 -12  641.64    6.06 
   0  -2  11  178.15    2.24 
  -1   0   5  213.74    2.23 
   3  -4   0   99.27    2.28 
   0   0 -12 1552.25    6.72 
   3  -5   3  347.67    3.86 
  -2   1  -5 1278.18   12.07 
   3  -4  -1  263.10    3.62 
  -4   1   0 1152.77    6.73 
  -1  -2  13 2890.11   11.17 
   2  -2   0  454.31    3.30 
  -2  -2  15 1926.78    9.75 
   1  -1 -12 1241.88    7.24 
  -2  -1  14 1018.44    7.10 
  -1   0   7 1250.66   21.38 
  -1  -3  15  392.17    4.64 
  -4   1 -10  212.41    1.80 
  -5   1  -5  329.26    3.68 
  -5   1  -4 2371.40    9.84 
   3  -4  -7  434.58    5.47 
  -3  -2  16  542.03    6.80 
  -5   1  -6 2180.85    8.72 
  -1  -1  12 1054.47    6.56 
  -2  -2  17  107.64    2.92 
  -2  -4  18  499.42    6.44 
   3  -4  -3 1881.21    9.83 
  -3   1   1 1213.09    6.13 
  -4   1   1 2892.69   10.94 
  -3  -3  18  608.94    7.66 
   3  -4  -6  138.82    3.37 
  -3  -1  16 2648.87   13.43 
   3  -4  -4  148.64    3.35 
   3  -4  -5  187.64    3.88 
   3  -5   2  660.53    5.39 
  -1   0 -17 1052.38    6.15 
  -5   1  -2 1259.00    7.76 
   2  -2  -1  529.04    3.84 
  -5   1  -7  270.15    3.08 
  -5   1  -1 2913.20   11.75 
  -1  -1 -21   80.04    2.68 
  -4   1   2 1773.29    8.96 
   2  -2  -2 2046.22   30.91 
  -5   1  -8  189.50    2.49 
   3  -5   1 1587.27    8.53 
   2  -2  -6  739.99    5.40 
  -5   1   0  974.99    7.11 
   2  -2  -3 1709.44    7.25 
   0  -4  15 1801.12    8.36 
  -3   0  10    7.44    1.42 
  -2  -2  18  341.84    4.67 
  -1  -1  13  732.60    5.27 
   3  -5   0   21.75    1.74 
  -5   1   1 2480.63   11.62 
  -6   0   5  127.08    3.76 
   2  -3 -13  249.76    4.44 
  -3  -2  17  607.14    7.37 
   0  -4  16  253.60    3.31 
   3  -5  -1 1301.95    8.30 
  -3   1   3 1940.82   33.21 
   0  -2  12   79.62    1.66 
  -1  -2  14  471.09    4.87 
  -5   1  -9  845.45    4.65 
  -5   1   2 1207.35    8.38 
  -2   0 -17 5292.86   50.61 
   3  -5  -2  647.76    6.14 
   3  -5  -5 1794.28   10.94 
   3  -5  -3  367.30    4.92 
   0   0  -4   87.24    0.90 
  -2  -4  19   69.65    3.19 
  -4   1   4 4148.80   56.92 
  -4   0  11  141.90    3.67 
  -1  -3  16  907.36    7.09 
  -2  -3  18 1970.35   12.13 
  -4  -1  15  327.49    5.86 
  -5   1   3  911.36    7.49 
  -3   0  11   92.30    2.82 
  -2  -2  19 1259.59    8.61 
  -5   0   8   67.84    2.81 
  -4   1   5 3605.11   54.74 
  -6   1  -4  312.58    4.14 
  -5   1   4 2703.74   13.01 
  -4   1 -11  535.13    2.29 
  -1  -1  14  215.79    3.38 
  -1   0 -15 4273.43   45.07 
  -4   0  12  189.34    4.21 
   1  -2 -14  519.86    5.52 
   0  -3  15  192.03    2.78 
  -1   0  10 3030.10   37.19 
  -5   1  11    8.37    2.19 
   0  -2 -15    4.02    1.41 
  -3  -1  19   77.50    2.93 
  -3   1   5 3000.41   44.41 
  -4  -1  16 1158.40   10.55 
  -5   1   5  406.20    5.37 
  -1  -2  15  280.52    3.98 
   2  -3  -9  976.26    7.46 
  -2  -2  20   49.46    2.36 
  -5   1   6 2408.84   12.74 
   2  -3   4 1454.26    5.19 
  -4   1   7 1131.68    8.16 
   1  -1   0  308.70    1.88 
  -1  -3  17   36.35    2.02 
  -1  -1  15 2376.79   10.36 
  -1   0  11 2022.76   31.17 
  -3  -2  19  413.37    6.41 
   2  -3  -8  455.30    4.95 
   0  -2  13  448.47    3.71 
  -6   1  -2  197.99    3.64 
  -1   0 -14   36.46    1.33 
   0  -4  17  341.55    3.71 
  -6   1  -1 1411.09    9.17 
   2  -3  -7 3530.90   51.22 
  -4   1   8  658.21    6.50 
  -6   1   1 1695.73   10.53 
  -2   0  15 3848.05   54.24 
   0  -2 -17  978.54    7.65 
   1  -3 -15  421.63    5.51 
   2  -3   3 2583.84   29.33 
  -6   1   6  208.47    4.47 
   2  -4 -10 1321.65    9.46 
  -3   0 -17 8898.44   59.36 
  -1  -2  16  372.33    4.51 
  -4   1   9  114.71    3.15 
  -3   1   8  451.47    4.86 
   1  -2 -11 4266.52   54.50 
  -3   0  14  704.26    7.13 
  -6   1   3  905.38    8.17 
   0  -3  16  189.16    2.76 
  -2  -1 -19  263.83    3.73 
   2  -3  -4 1216.59    6.92 
  -2  -2  21  162.50    3.53 
  -1   0  12   97.76    1.92 
  -1  -1  16 2960.83   11.02 
   2  -3   2  238.85    2.49 
   2  -4  -9  678.30    6.64 
  -1  -1 -17  867.48    6.35 
  -2   0 -15 4015.39   40.93 
  -6   1   4  290.80    4.92 
   2  -4   7 3665.62   31.04 
   0  -2 -16   42.55    2.15 
  -1  -3  18  428.30    5.21 
   2  -3   1 3523.67   38.40 
   0  -1   9 1204.13   19.41 
   2  -3  -2  257.23    3.01 
  -4   1  10  262.57    4.41 
   2  -3   0 1735.12    6.92 
   2  -3  -1 3684.33   41.88 
  -2   0  16 2499.59   11.09 
   2  -4  -8 1580.38    9.78 
  -3   1   9 3358.12   13.07 
  -6   1   5  555.06    6.71 
   0  -2  14   25.07    1.16 
  -3   0  15  949.50    8.27 
  -4   0  16  433.37    6.46 
   2  -4  -7 3321.24   13.47 
  -3   1  10 1458.52    8.79 
  -1  -2  17   41.90    2.09 
   1  -2  -9    8.27    1.13 
   2  -4  -6 4989.23   62.77 
   0  -1 -11 1440.73    6.68 
  -2   0  14  187.32    3.43 
  -5   1   8  183.29    4.08 
  -3   0  16  191.75    4.12 
   2  -5   8  618.33    3.64 
  -4   1  12  138.77    3.59 
   2  -4  -5 1584.33    8.66 
  -2   1   8 1423.52    7.28 
   0  -3  17  151.71    2.52 
   1  -2  -8 1248.67    6.50 
  -1  -1  17  708.13    5.49 
  -5   1   9  639.83    7.15 
  -2   0 -14  172.61    2.11 
   2  -4  -4 4084.71   52.43 
   2  -5  -6  381.93    4.88 
   2  -4   5 1634.98    5.96 
   2  -4  -3  362.99    3.96 
  -1  -1 -15 3063.72   10.80 
   1  -3 -11 2569.85   11.18 
   0  -2  15    6.47    0.92 
  -3   0  17 9061.15  101.48 
   0  -3 -16  185.70    3.76 
  -3   1  12   86.88    2.63 
   2  -5  -5   48.29    2.17 
  -5   2   1 1521.19    8.34 
  -1  -2  18   47.32    2.04 
  -5   2   2 1393.87    8.28 
  -5   2   0 2805.34   10.91 
   2  -4  -2 1581.99    7.81 
   2  -5   7 3795.34    9.37 
  -5   2   3  292.91    4.18 
  -4   2   1  417.78    4.12 
   2  -4   4 4048.77   38.94 
  -6   2   3   11.39    1.76 
  -4   2   0  352.86    3.62 
  -1   0 -11 2165.78   26.54 
  -4   2   3   26.90    1.53 
   2  -4  -1  455.73    4.13 
  -4   1  14  870.64    8.05 
   2  -5  -4  494.60    5.13 
  -5   2  -2 1390.72    7.28 
  -4   2   4  289.66    3.76 
   2  -4   3  400.49    3.33 
   2  -4   0 2572.10    9.08 
   2  -4   1  488.84    3.97 
   2  -4   2 1866.61    7.21 
   2  -5  -3 1397.73    8.20 
   0  -2 -13  442.61    4.36 
  -4   2  -2  648.19    4.35 
  -3   0  18   96.84    3.23 
  -6   2   1 1625.56    9.34 
  -5   2  -3  347.68    3.53 
   2  -5   6  416.90    3.37 
  -6   2   0 1318.46    8.18 
   2  -5  -2  280.66    3.78 
   2  -6  -1  516.36    5.40 
   2  -5  -1   17.37    1.43 
  -4   2  -3   24.52    1.09 
   2  -5   5   71.50    1.69 
  -4   2   7 1068.72    7.47 
   2  -6   0 4030.71   13.97 
  -6   2   6  998.21    8.41 
  -2  -1  22 1048.65    8.33 
   0  -3 -12    2.82    1.17 
  -5   2  -4  793.02    4.96 
   2  -6   1  589.17    5.36 
   2  -5   0  659.42    5.27 
   2  -6   2  143.42    2.84 
  -1  -2  21  474.79    4.90 
   2  -5   4  481.94    3.96 
   0  -2  16   38.19    1.36 
   2  -5   1   30.23    1.54 
  -2   0 -13   62.67    1.30 
  -1  -2 -16  427.76    4.60 
   2  -5   3 1181.37    6.39 
   2  -5   2  315.89    3.51 
  -4   1  16 1232.65    9.97 
   1  -2  -5 2372.10   31.24 
  -2   0  17 5088.76   17.29 
  -3   2   2  555.18    4.13 
  -3   2   3  668.86    4.77 
  -3   2   1  134.63    2.08 
  -3   0 -15  864.77    4.39 
  -4   2   9  337.59    4.60 
  -3   1  15  496.41    5.82 
  -2   1  12   46.51    1.89 
  -3   2  13    4.81    1.67 
  -4   2  -4  284.77    2.59 
  -5   2  10   30.78    2.26 
  -3   2   5  702.37    5.20 
  -3   2   0   62.09    1.42 
   1  -3  -8 3061.94   44.49 
  -5   2  -5   45.03    1.38 
  -6   2   2 1309.50    8.64 
  -1  -2  22  758.51    6.26 
  -4   2  10  783.38    7.02 
  -1  -1 -13  876.77    5.37 
  -5   2   4  897.03    7.05 
  -5   2  11  331.85    5.23 
  -6   2   4  291.78    4.72 
   1  -2  -4 2207.86   28.54 
  -3   0  20  700.18    7.63 
  -3   2   7  108.48    2.40 
  -5   2   5   51.08    2.25 
  -2   0  18   84.71    2.80 
   1  -4  15    0.00    0.03 
  -4   2  11 1485.71    9.81 
  -5   2   6  883.70    7.28 
  -2  -1 -16  281.96    3.35 
   0  -3 -13 1001.61    7.11 
  -1  -2 -15  322.22    3.95 
   0  -2 -11  194.22    2.81 
  -3   2   8 2369.93   10.37 
   1  -3  -7 1769.23    8.13 
  -4   2  -5 2145.78    6.45 
  -3   2  -2  588.94    3.48 
   1  -4 -11  622.80    6.02 
   0  -3  19   23.20    1.36 
  -4   2  12 1563.43   10.27 
  -3   2   9 1571.75    8.72 
  -5   2   8   69.19    2.70 
  -3   1  17  402.10    5.58 
   1  -4  -8  153.93    3.00 
  -5   2  -6  763.16    4.26 
  -2   0  19  101.81    3.04 
  -3  -1 -17  371.21    3.84 
  -4   2  13  422.22    5.69 
   1  -3  -6   36.81    1.55 
  -2  -2 -17  128.13    2.84 
  -1  -1 -12 1294.89    6.12 
   0  -1  -7  837.37    4.22 
  -1  -1  19  212.50    3.60 
   1  -3  13   30.42    0.65 
  -3   2  11   75.80    2.50 
  -3   1  18  877.28    8.24 
   1  -4  -7   39.35    1.86 
  -1  -2 -14  485.11    4.65 
  -4   2  14  810.80    7.89 
  -3   2  -3  627.36    3.37 
  -2   0  20  636.83    6.78 
  -3   2  12  281.35    4.28 
   1  -3  -5 2151.97    8.39 
  -3   0 -14  801.78    4.16 
  -1  -3 -15  342.12    4.61 
  -4   2  15  419.05    5.91 
  -2   1  16  267.86    4.16 
  -1  -1  20 1652.80    9.58 
  -4   2  -6  452.59    2.73 
  -1   0  17  968.42    6.86 
   1  -2  -1  256.69    2.20 
   0  -2  17  845.01    5.33 
  -2  -2 -16  608.73    5.44 
  -2   2   6  672.50    4.76 
  -2   0  21   13.24    2.10 
   1  -3  -4 1783.78    7.36 
  -2   2   7 3495.23   43.29 
  -3   2  14  906.67    7.61 
  -1  -2 -13 2700.50   10.23 
   1  -4  -5 1956.27    9.14 
  -2   2   2 1642.52   24.40 
  -3   2  -4  566.15    2.89 
  -2   0 -12  304.18    2.46 
  -1   1  12 1299.69    6.91 
  -2   2   9  195.62    2.97 
  -1  -3 -14   33.40    1.94 
  -1   0  18 1014.73    7.19 
  -3   2  15   31.64    2.21 
  -2  -1 -14 1134.46    6.01 
   0  -3 -10   85.16    2.20 
  -5   3   8   37.98    2.26 
  -6   3   4  252.37    4.25 
  -2   0  22  591.41    6.76 
   1  -3  -3 1117.31    5.70 
  -6   3   3  791.06    6.76 
  -2   2   1  484.60    3.22 
   1  -5  -4  110.93    2.56 
   1  -4  -4 1799.19    8.17 
  -1   1  13  989.94    6.26 
  -4   3   5  152.68    2.91 
  -4   3   7  154.21    3.12 
  -4   3   8  545.38    5.54 
  -4   3   4 1596.66    8.24 
  -2  -2 -15 2439.17   10.07 
  -1   0  19 9581.89   87.55 
  -4   3   3  258.75    3.36 
  -3   2  17  758.86    7.46 
   1  -5  -3 1027.47    7.04 
   1  -5  -6 4633.34   15.54 
   0   0  12 1589.35   25.17 
  -1  -1  22   82.76    2.59 
   1  -3  -2 1732.91    6.69 
   0  -3  -9  426.68    4.13 
  -1  -3 -13   38.48    1.84 
   1  -4  -3 2236.48    8.82 
  -4   3   2   22.09    1.36 
  -4   3  11  426.23    5.28 
  -2   2  13  694.75    5.88 
  -3   0 -13  738.61    3.82 
  -4   3  12  873.31    7.57 
  -2   1  20   78.42    2.84 
  -1   1  15 3084.93   11.40 
  -4   3   1  638.67    4.74 
   1  -5  -2 1876.32    8.82 
  -1   0  20 1220.75    8.10 
  -5   3  -1   55.82    1.75 
  -2   2  14  269.44    3.94 
  -1   2   9    3.99    1.01 
   0  -1  17   14.64    1.11 
  -4   3  13 1159.19    8.99 
  -5   3   6  220.66    3.85 
   1  -5  -5 1858.06    9.77 
  -5   3   5   82.67    2.56 
  -5   3   7  509.39    5.74 
   1  -4  -2 2410.57    8.99 
  -5   3   4 2243.42   10.76 
  -2  -3 -15  411.26    4.75 
  -5   3   3  208.47    3.47 
   1  -6   1  706.81    5.74 
  -4   2  -7  985.23    3.25 
  -3  -2 -16  654.19    5.51 
  -2   2  15 2239.60   11.02 
  -1   1  16 3023.26   11.79 
   1  -5  -1 2418.34    9.73 
  -3   2  -5  733.59    2.78 
  -2   1  21  161.48    3.77 
  -3   3   7  280.59    3.65 
  -3   3   8 1450.87    8.18 
  -5   3   2 1219.97    7.59 
   0  -4 -10 5799.58   16.63 
  -3   3   6 4245.52   13.01 
  -3   3   9    9.34    1.50 
  -1  -2 -11 3922.26   44.85 
   1  -6   2  320.14    3.91 
  -5   3  -2 1275.40    6.40 
  -1   0  21  103.38    2.77 
  -2   2  16  601.21    6.02 
  -1   0  -7 1180.67   14.01 
   1  -4  -1   33.01    1.32 
   0  -4  -8  193.20    3.13 
   0  -1  18   84.78    1.95 
  -5   3   1   70.62    2.19 
  -3   3  11  458.20    5.15 
   1  -5   0  310.49    3.60 
   1  -6   3  679.62    5.42 
   1  -3   0   39.53    1.18 
  -4   3  -1  542.80    4.04 
   0  -2  20  172.94    2.62 
   1  -6  -1  726.66    6.08 
   1  -6   4   89.81    2.24 
   1  -5   1 2432.54    9.38 
   0  -4  -9   24.74    1.71 
   0  -3  -5    3.89    1.02 
  -1   0  22  127.26    3.09 
  -1   1  18 1302.04    8.26 
   1  -6   5  284.27    3.46 
  -2  -1 -12   46.55    1.38 
  -3   3  14  522.43    5.89 
  -3  -1 -14  382.75    3.59 
  -5   3  -3  184.99    2.46 
   1  -6   6 1283.63    6.90 
   1  -6   0  313.87    4.01 
  -3  -2 -15   43.95    1.87 
  -3   3  15 1094.63    8.55 
   1  -5   2 1827.40    7.94 
  -2   2  -2 1928.89   19.79 
  -4   3  -2   28.85    1.17 
   1  -4   1   51.72    1.45 
  -3   3   1  259.68    2.82 
  -2   2  19 1793.37   10.94 
  -3   3  16  986.80    8.36 
  -1   2   8 1210.25    6.04 
   0  -2  21  422.28    4.12 
  -1   0  23  385.11    5.09 
  -1   2   7 1282.25    6.01 
  -1   2  10  167.09    2.55 
  -3   0 -12  292.99    2.41 
   1  -5   3 1152.74    6.16 
   0  -1  20    8.93    1.26 
   0  -4  -6   19.72    1.46 
   0  -6   0    1.65    1.41 
  -3  -2 -13    6.80    1.30 
  -1   2  12  660.38    5.19 
  -2   2  20   63.21    2.70 
  -1   1  20 1550.39    9.48 
  -1   2   5 2254.29   29.65 
   1  -4   2 2560.92   32.56 
   1  -3   2 1799.11   22.71 
   1  -5   4  106.52    2.07 
  -5   4   6   15.14    1.80 
  -1  -3 -10  115.67    2.41 
  -2   3   9  982.75    6.51 
  -2   3  10 2288.20   10.27 
  -2   3   8  456.48    4.37 
  -5   4   5  736.27    6.45 
  -1   0  24  801.95    7.29 
   0   0  18  256.29    3.29 
   0   1  17    0.91    1.11 
  -2   3  11  756.36    6.19 
   1  -5   5 2131.61    8.03 
  -4   3  -3  257.52    2.54 
  -5   4   4  233.54    3.75 
  -2   3   6 2664.06   38.62 
  -4   4   9  236.76    4.05 
  -4   4  10  914.54    7.68 
  -3  -2 -14  974.26    6.54 
  -2   3  13  334.21    4.48 
  -4   4   8 1024.63    7.78 
  -4   4  11  638.79    6.68 
  -1   2  15  299.89    4.01 
   1  -4   3 2181.36    7.36 
   0   1   9 1045.40    4.97 
  -1  -2  -9    4.48    0.91 
   0   1  10 1386.23   23.72 
  -4   4   7 1170.11    8.05 
  -4   0 -13 1525.76    5.89 
  -3  -1 -13 1402.14    6.77 
   1  -5   6 4460.11   44.97 
  -4   4   6  259.59    3.88 
  -5   4   3  804.06    6.40 
   1  -3   3 1095.19   17.17 
   0  -4  -2    2.40    1.04 
   0   1  12 1317.65    6.27 
  -4  -2 -15  466.42    4.92 
   0   1   7  960.39   16.92 
  -1   0  25  147.46    3.69 
  -1   1  22   86.74    3.01 
  -4   4   5  722.83    6.12 
  -3   3  -1  243.52    2.49 
   1  -5   7   79.32    1.71 
   0  -5  -5 2004.10   10.13 
  -1  -3  -9 1012.60    6.28 
   1  -4   4 1825.87    6.57 
  -2   3  16  224.27    4.17 
  -1   2  17   62.25    2.33 
  -5   4   2  161.74    2.99 
   0  -1  22  288.03    3.69 
   1  -5   8 2652.68    8.26 
  -4   4   4   33.00    1.73 
  -2   2  -3 1391.18   15.33 
  -2   3  17  752.52    7.23 
   1  -5   9 7561.73   53.71 
   0  -4  -4  187.18    2.84 
  -1   2  18   38.00    2.12 
   1  -5  10  400.50    3.09 
   1  -5  11  152.63    1.85 
  -2   3   3 2217.11   31.64 
   0   1  15  186.68    2.80 
  -4   4   3  932.81    6.39 
   1  -3   4 1731.06   20.63 
   1  -4   5 2100.14    6.77 
   0  -5  -4  310.01    4.02 
   0  -3  -4  348.95    3.27 
  -1  -4  -8  137.89    2.82 
  -1   2  19   46.88    2.29 
  -2  -2 -11 2255.24    8.88 
  -3   4   8   53.52    2.10 
   0   1  16  475.79    4.43 
  -1  -2  -8 1103.63    5.78 
  -4   3  -4 1293.43    5.10 
  -3   4   7  429.34    4.73 
  -3   4  10  156.79    3.35 
  -3   4   9  428.62    4.98 
  -3   0 -11  102.04    1.51 
  -3   4  11  901.94    7.49 
  -4   4   2 3606.70   12.14 
   0  -6   1  336.94    4.27 
  -3   3  -2  530.52    3.39 
  -2   3   2  235.95    2.61 
  -3   4  12  397.92    5.28 
  -1  -3  -8 3369.16   44.44 
  -3   4   6  181.87    3.13 
  -4  -2 -14  967.38    6.86 
   1  -4   6  310.18    2.61 
   0  -4  -3   71.97    1.85 
  -2  -1 -10  455.41    3.44 
  -3   4   5  232.92    3.36 
   0  -5  -3   12.95    1.38 
  -1  -5  -6 4501.58   15.53 
   1  -3   5 1928.99   20.83 
   1  -4   7   39.66    1.05 
   0  -1  -2  400.91    2.03 
   0  -3  -3   30.52    1.29 
  -3   4   4  227.28    3.22 
  -1   2   1  254.55    2.11 
  -2   3   1 2837.58   33.26 
  -4  -1 -13  806.14    5.42 
  -3  -3 -12  505.58    5.31 
  -2  -3 -10 2723.21   11.01 
  -3  -2 -12  280.96    3.59 
  -2  -2 -10  491.05    4.18 
   0  -5  -2 2770.73   11.05 
   1  -4   8  124.83    1.60 
  -1   3  14   29.19    1.72 
  -1  -3  -7 1778.99    8.05 
  -1  -5  -5 2212.15   10.84 
  -3   4   3 1792.82    8.45 
   0   1  20   15.29    1.61 
  -4   4   0  977.78    5.97 
  -1   3   8 3125.05   43.11 
   1  -3   6   31.47    0.78 
  -1   3  16  844.47    7.25 
  -4  -2 -13  537.14    5.26 
  -1  -4  -6  323.95    3.91 
  -2  -4  -9  872.31    7.06 
   1  -4   9 2505.06   25.85 
  -3   3  -3  424.58    2.89 
  -1   3  17   59.81    2.51 
  -1   3   7 1593.86    7.47 
   0  -6   2 3935.46   13.58 
  -3   4   2  446.98    4.16 
   1  -1  13  978.32    3.80 
   0  -4  -1  801.49    5.25 
   0  -3  -2 2501.05   32.15 
  -2   3   0 1540.27   23.59 
   0  -5  -1  217.24    3.20 
   1  -1  14  413.32    2.70 
  -4   5   8   34.32    2.29 
  -1   3   6   33.15    1.43 
   0   2  14   24.86    1.49 
  -4   3  -5  131.60    1.58 
   0   2  10  902.30    5.46 
  -2   4   7 3039.90   11.73 
   0   2  15    9.61    1.25 
   0  -2  -2  779.97    3.77 
   0  -6   3   77.12    2.29 
   0   1  22  339.12    4.65 
  -4   5   7  694.66    6.70 
  -4   4  -1 3254.40   10.24 
   1  -4  11  679.38    3.76 
  -2   0  -8   36.58    0.90 
  -1   3  20   23.35    2.17 
  -2   4   6 4784.99   56.46 
  -1  -4  -5 2319.39    9.82 
   1  -3   7 1704.14   17.86 
  -1   3   5 1915.68   30.61 
  -2  -4  -8 1616.33    9.10 
  -4   5   6  173.87    3.48 
   0  -4   2    1.79    0.91 
   0   2  17  790.27    6.35 
  -3  -2 -11   74.85    2.08 
  -3   4   1  193.24    2.72 
  -2   4  12 1742.80   10.27 
  -3   0 -10    8.03    0.74 
  -2   4  13  818.71    7.35 
  -2   4  11  640.01    6.17 
   1  -4  12 1760.07    4.70 
  -2   4  10 1139.06    7.98 
  -1  -5  -3 1214.35    7.77 
   0   3  12    4.79    1.36 
   0  -4   0  418.46    3.74 
   0  -6   4  548.16    5.17 
   0   2  18  723.53    6.19 
  -2   4  15   49.09    2.57 
   1  -4  13  401.90    2.13 
   1  -4  14  904.54    2.83 
  -2   4   9  782.47    6.37 
  -2   4   5 1448.51    7.64 
  -4   5   5  151.39    3.19 
  -2   4  16  204.54    4.04 
   0  -6   8 1351.96    7.49 
  -4  -2 -12 1553.25    8.60 
  -2   4   8 1487.49    8.59 
  -3   5  10 1122.57    8.61 
   0  -5   3   11.25    1.25 
  -1   3   4 1681.81   27.31 
  -3   5   9   23.35    1.95 
   1  -1  18 1416.60    5.92 
   0  -6   5  343.27    4.07 
  -4   5   4 1151.77    7.85 
   1   0  13  242.77    2.37 
  -2   4   4 4030.69   12.36 
   0  -5   1  228.37    3.17 
   1   0  14   30.02    1.13 
  -1  -4  -4 1928.72    8.79 
  -4   0 -11   99.77    1.77 
  -3  -3 -10  180.62    3.25 
  -2  -3  -8  545.36    4.79 
  -2  -4  -7 3391.86   12.91 
  -4   4  -2 3747.15   10.33 
  -1  -3  -5 1968.67    8.14 
   0  -4   1  746.27    4.86 
   1   0  11 2054.17   23.67 
  -3   5   7  553.52    5.71 
   1   0  16 6201.21   51.93 
   1  -1  19  214.42    2.46 
   0  -5   4  314.34    3.52 
   0  -6   6  146.04    2.79 
   0   1  25 2351.97   12.35 
  -4   5   3  249.46    3.70 
  -1   3   3 1030.92    5.33 
  -3   3  -4  553.72    2.97 
   0  -2  -1  360.29    2.49 
  -3   5   6  194.32    3.49 
  -1  -5  -2 1849.24    9.44 
  -2   4   3  312.17    3.49 
   0   2  22  887.91    7.81 
  -2  -1  -8 1395.52    5.66 
   0  -5   2 2818.68   10.35 
  -1   4  11  637.14    5.88 
   0  -6   7 2389.33    9.95 
   1   0  18 1059.49    5.82 
  -1   4  10  461.95    4.97 
   0  -5   5 1870.35    8.24 
  -3   5   5 1989.56   10.06 
  -4  -2 -11 1487.83    8.45 
  -4  -1 -11  735.21    5.26 
   0   2  23   38.26    2.42 
  -2  -4  -6 5127.02   15.71 
  -1   4   9 2201.25   10.23 
  -4   5   2  110.89    2.58 
  -3  -3  -9   11.28    1.48 
  -3   4  -1  181.29    2.45 
  -1  -5  -1 2371.91   10.67 
   1  -3   9  788.95    2.78 
  -2   4   2 1626.72    7.46 
  -1  -3  -4 1844.80    7.65 
  -1   4   8  125.49    2.67 
  -1   3   2 1696.31   25.96 
  -3   5   4  924.27    6.76 
   0  -5   6  521.20    4.37 
  -2   3  -2  218.16    2.08 
   1   0  20 1149.29    6.64 
  -4   4  -3  735.84    4.42 
  -1   4   7   42.32    1.75 
   1   1  14  326.09    3.29 
   1   1  15 3115.51   40.32 
  -2   5  12  439.16    5.61 
  -1  -4  -2 2364.04    9.70 
  -2   5  11  249.48    4.35 
  -3   0  -9  592.09    3.42 
   0  -4   3   71.75    1.65 
  -3   5   3  283.55    3.77 
   0  -5   7  827.44    5.39 
   0   3   5    6.78    1.03 
  -2  -4  -5 1547.27    8.60 
  -1  -5   0  338.30    4.15 
  -2   5  10 1629.01   10.04 
  -1   4   6  296.41    3.60 
   1   1  18 1308.00    7.30 
  -2   4   1  410.68    3.70 
  -2   5   9 1120.11    8.32 
  -1   4  16  164.12    3.76 
  -3  -3  -8 1539.89    8.47 
   1   1  19  242.41    3.36 
  -2  -3  -6 2784.04   10.32 
  -3  -1  -9 3298.73   38.42 
   1   0  22  142.42    2.61 
  -2   5   8  555.64    5.71 
   0  -5   8 2741.32    9.50 
  -1  -2  -4 2291.64   29.18 
  -1  -3  -3 1369.71    6.51 
  -3   4  -2  444.01    3.47 
  -1   4   5 2185.26    9.10 
  -3   5   2  816.25    5.96 
   0   3   7   19.31    1.23 
  -4  -1 -10  264.70    3.22 
  -2  -1  -7  644.23    3.78 
  -1  -5   1 2509.84   10.69 
   0  -4   4  193.35    2.41 
  -2   5   7 3281.67   13.22 
  -1  -4  -1   48.91    1.65 
  -2  -4  -4 3937.32   13.34 
   0  -5   9  348.77    3.46 
  -3  -4  -6  209.85    3.79 
  -2   5   6  375.57    4.58 
  -2   4   0 2251.87   32.74 
  -3   1  -8  426.07    2.02 
   0   3   6   82.02    1.89 
  -1   4   4 1459.56    7.41 
  -2   6   8    7.57    1.86 
   0  -3   2 1945.08   25.82 
   0  -5  10  267.33    3.07 
  -2  -5  -1   27.18    1.94 
   0   4  16  231.15    4.10 
   1   2  15  263.42    3.47 
   1   2  16  365.41    4.17 
  -3  -2  -8 2351.14    9.48 
   0   4  17  633.89    6.69 
   0   4  14 1008.94    7.75 
  -1  -5   2 1793.99    8.85 
  -3   5   1 1151.78    6.89 
  -3  -3  -7  262.88    3.83 
   0   4  13   82.98    2.61 
  -2  -3  -5 1117.89    6.58 
   1   2  13 2730.02   10.03 
  -2   5   5   69.58    2.22 
   0   4  12  236.56    3.79 
  -4   4  -4   36.59    1.16 
   1   1  23 1475.67    8.73 
  -2   3  -3 2091.41   23.17 
  -2  -2  -6  721.29    4.70 
  -3   3  -5  318.63    2.02 
  -1  -4   0 5531.27   56.39 
   1   2  19   46.86    2.03 
  -4  -3  -8  537.79    5.68 
   0  -5  11 1334.94    6.49 
  -1  -3  -2 1760.84    7.25 
  -3   6   6  228.07    4.19 
  -2  -4  -3  438.68    4.71 
  -1   3   0   41.94    1.29 
  -1   4   3 2214.71    8.81 
   0   4  10 4962.35   62.60 
  -2  -5   0  591.72    5.74 
   0  -5  12  394.25    3.58 
  -1  -5   3 1059.74    6.87 
  -2   5   4  417.54    4.61 
  -1   5  13  575.03    6.38 
   0  -2   1  371.65    2.38 
   0   2   2  797.09   14.95 
  -3   4  -3 2197.37    7.23 
   0   4   9   23.81    1.61 
  -4  -1  -9  135.65    2.46 
   0  -4   6   19.42    1.04 
  -4   1  -9  110.86    1.42 
  -1   5  11  286.88    4.44 
  -3  -3  -6 4558.61   14.55 
   0  -3   3   24.37    1.02 
  -1  -4   1   39.24    1.59 
  -3   0  -8  224.05    2.20 
   0   3   4  308.67    3.17 
  -4   0  -9   84.35    1.76 
  -2  -4  -2 1764.22    9.00 
  -2  -3  -4 1338.38    7.21 
   0   4   8  190.31    3.11 
  -3  -4  -4  241.83    3.96 
  -2  -5   1   17.75    1.63 
  -1  -5   4  103.04    2.37 
  -2   5   3 1001.92    6.71 
  -3   6   4   86.60    2.71 
  -1   4   2 1957.67    8.28 
   1   2   9    5.97    0.96 
  -4  -2  -8  221.47    3.47 
   1   3  16  964.08    7.29 
   1   3  17   41.33    2.07 
   1   3  18  430.12    5.20 
  -5  -1  -9  831.83    6.24 
  -2  -2  -5 4050.38   43.61 
   0  -4   7  771.79    4.56 
   1   3  13   46.77    1.95 
  -1   5   8 2505.48   11.73 
  -2   6   7   13.36    1.79 
   1   3  21  334.80    5.08 
  -2  -5   2  272.33    4.03 
  -1  -5   5 2037.44    9.32 
  -3   6   3  510.88    5.43 
  -1  -4   2 2651.97    9.85 
  -3   5  -1 1174.43    7.11 
  -2   5   2  218.76    3.23 
  -2  -4  -1  498.37    4.87 
   0   3   3   23.21    1.25 
  -3  -3  -5  422.32    4.66 
  -1   5   7  103.25    2.70 
   0   4   6   15.05    1.27 
   1   3  11 3024.42   45.68 
  -2   6   6  448.73    5.35 
  -1   4   1   34.50    1.39 
   0  -3   4  281.73    2.50 
  -2  -3  -3 2212.53    9.12 
  -1  -2  -2 2271.14   27.93 
  -1  -5   7   69.82    2.13 
   0   2   1  405.48    2.68 
   0  -4   8  160.08    2.18 
  -2   4  -2  892.27    4.91 
  -1  -5   6 4285.45   13.43 
   1   3  10  117.67    2.39 
  -2  -5   3 1037.46    7.57 
  -1  -1  -3 1114.62   16.18 
   1   2   7 1369.44    6.17 
  -4  -3  -6  406.89    5.21 
  -1   5   6 4365.72   14.74 
  -3   6   2  102.80    2.80 
  -3  -2  -6   14.21    1.27 
  -2   6   5 1005.78    7.75 
   0  -2   2  788.07   13.26 
  -1  -4   3 2305.07    9.09 
  -5   0  -9 1362.62    7.26 
  -2   5   1   27.64    1.52 
  -3   4  -4  177.64    2.05 
  -1  -5   8 2571.32   10.61 
   1   4  17  678.64    6.92 
   1   4  18 1938.01   11.66 
  -2   3  -4 1310.63    4.34 
   1   4  16  198.93    3.94 
  -5  -1  -8  177.47    3.21 
  -5  -2  -7 1357.77    8.87 
   1   4  15   70.37    2.66 
  -2  -5   4  433.95    4.93 
   0  -4   9   24.94    1.11 
   0   3   2 2030.52   29.38 
  -2   6   4 3481.67   14.03 
  -3   5  -2  550.42    4.42 
   1   4  13  500.42    5.55 
  -4   0  -8 3540.62    9.99 
   1   3   8 3217.12   43.71 
  -1  -5   9 6255.87   16.26 
  -2  -1  -5 1316.21   21.29 
  -3   6   1  434.37    4.77 
   0   4   4  157.33    2.68 
   0   4   2    1.88    1.00 
  -2  -3  -2  258.20    3.24 
   1   4  12 2294.94   11.30 
  -1   6   9  534.52    6.25 
   0  -3   5    4.39    0.71 
  -1   5   4   91.00    2.40 
  -2  -5   5   47.11    2.16 
  -3   0  -7  445.32    3.12 
  -3  -4  -1  174.85    3.41 
  -2  -4   1  402.38    4.38 
   0  -4  10 5936.79   49.83 
  -2   5   0  526.98    4.64 
  -1  -5  10  459.91    4.59 
  -1   6   8  191.57    3.89 
   0   5  11 1335.25    9.22 
  -3  -2  -5  782.78    5.50 
  -1  -2  -1  249.69    2.44 
  -4  -2  -6  607.54    5.54 
   0   5  10  293.64    4.46 
  -5  -2  -6  802.16    7.11 
  -2   4  -3  387.64    3.19 
  -1  -5  11  267.17    3.66 
   1   0   5  208.19    1.34 
   1   2   5 2415.36   30.48 
   0  -4  11  732.18    4.45 
  -1  -4   5 1998.62    8.40 
   0   5   9  309.90    4.48 
  -3   1  -7 2022.66   20.60 
   2   1  18 7085.15   64.72 
   2   1  17 3190.16   10.68 
  -2  -4   2 1491.31    8.20 
   2   1  19  279.04    3.50 
  -2  -3  -1 3504.93   45.02 
  -2   6   2  136.17    2.99 
   2   1  16  264.81    3.15 
  -1   6   6 1244.18    8.83 
   2   1  20   59.01    1.89 
  -2  -2  -3 1563.44    6.85 
  -1   4  -1   34.06    1.31 
  -2  -5   7 3813.26   14.10 
   2   2  18  434.16    4.73 
   2   2  17  127.90    2.73 
   0  -3   6   79.60    1.40 
   2   2  19 1791.11    9.57 
  -4  -3  -4 1484.07    9.23 
   2   1  21  160.43    2.87 
  -1  -5  13  566.65    5.07 
  -3   5  -3  377.03    3.55 
   0  -4  12  245.73    3.24 
   2   2  15 2408.82   10.02 
   2   2  21  182.53    3.42 
  -1  -3   2 1804.26    7.17 
   2   1  14 1122.94    5.85 
  -1   5   2 1780.04    8.80 
  -1  -5  14   51.02    1.87 
   2   0  18   93.55    1.78 
   2   2  22  638.92    6.17 
   2   0  17 5479.91   46.54 
   2   0  19  110.44    1.95 
   1  -2   9    5.44    0.30 
  -3  -3  -2  676.67    5.71 
  -3  -4   1  256.07    4.02 
  -2  -4   3  406.17    4.43 
   2   0  16 2494.93    7.69 
  -3  -2  -4  622.39    4.97 
   2   1  13 3569.94   40.63 
   1   4   7   33.51    1.66 
   1   2   4 2131.23   28.56 
   2   3  18 1844.37   10.54 
   0  -4  13   90.26    1.73 
   2   2  13  678.16    5.34 
   2   3  19  380.54    5.10 
   2   3  17  757.30    6.82 
  -4   0  -7  766.46    4.88 
  -4  -2  -5 2365.79   10.70 
  -1   0  -3   96.66    0.86 
   2   3  21   65.70    2.81 
   2   0  15 3864.06   36.96 
  -4  -1  -6 3618.22   11.95 
   2   3  15  355.52    4.52 
   0   5   6  513.55    5.33 
  -2  -3   0 1512.42    7.56 
  -5  -1  -6 2254.24   10.63 
   2   2  12  587.32    4.87 
   2   0  20  616.96    4.29 
   2   1  12   62.36    1.55 
  -3   4  -5  215.97    2.05 
   0  -4  14 1168.34    6.75 
  -4  -3  -3  258.19    4.17 
   1   4   6  302.02    3.89 
  -3  -4   2  406.15    4.95 
   2   3  13  267.85    3.96 
   0   4   1  776.44    5.31 
  -2  -2  -2 2055.31   31.10 
   0  -4  15 1801.12    8.36 
  -3  -3  -1  288.12    3.86 
  -1   4  -2 2748.99   35.29 
   2   1  11  145.22    2.09 
   2   4  17  338.74    5.14 
  -2   4  -4 3746.84   36.68 
   2   0  13   54.94    1.20 
  -5  -2  -4  859.00    7.28 
   2   4  15   51.35    2.53 
  -1  -4   8  145.09    2.50 
  -5   0  -7   45.95    1.79 
   1   4   5 1944.10    9.40 
   2   3  11  816.26    6.36 
   2   2  10  441.67    4.09 
  -3  -2  -3  733.07    5.44 
  -4  -3   0    3.30    1.67 
  -4  -2  -4  314.66    4.10 
   1   5  11  249.85    4.32 
  -1   5   0  304.81    3.69 
  -4  -3  -2   20.22    1.87 
   2   1  10  404.70    3.29 
  -5  -1  -5  409.78    4.84 
   2   3  10 2635.30   11.04 
   1   1   3 1128.33   16.30 
   1   3   3 1152.11    6.21 
   2   0  12  285.08    2.36 
   2   2   9  202.16    2.79 
  -4  -1  -5 3789.19   12.55 
  -2  -4   6 5340.67   62.60 
  -4   0  -6 3583.45   10.78 
   0   5   3   12.04    1.56 
   2   3   9  992.87    6.70 
  -2  -3   2  202.54    3.01 
   0   6   5  361.74    5.05 
   1   0   4  344.02    1.64 
   2   4  10 1260.78    8.69 
   0   4  -2    2.00    1.02 
  -1   6   1  703.53    6.31 
  -3  -1  -4 1076.30    5.93 
   2   2   8 1741.58    7.73 
  -3  -2  -2  587.65    4.98 
  -4  -3  -1  713.83    6.59 
  -2  -4   7 2914.85   11.80 
   2   0  11  495.91    3.04 
   1   4   3 2106.36    9.62 
  -4  -2  -3   23.10    1.71 
  -5  -1  -4 3172.99   13.20 
  -5   0  -6  369.32    4.17 
   1   5   7  122.77    3.14 
   2   5  11  300.93    5.06 
   2   2   7 3737.24   45.26 
   3   2  13    6.04    1.25 
   2   1   8 1275.82    5.71 
  -2  -3   3 2306.31    9.58 
  -3   1  -6 1507.92   19.06 
  -4  -1  -4 4123.47   13.44 
  -1   3  -4 1521.52   20.94 
  -2   0  -4 1471.84   19.01 
  -3  -4   7  351.47    4.89 
  -1  -4  13  353.87    3.97 
   0   6   0    2.01    1.56 
   0   7   1    1.06    2.05 
  -4   0  -5 1668.14    7.74 
   2   2   6  693.14    4.84 
  -3  -1  -3 2042.06    8.29 
   3   3  19   33.24    2.50 
   3   3  18  687.74    7.15 
   3   3  20  133.36    3.72 
   2   1   7  635.94    4.03 
  -1  -4  15   51.48    1.91 
   3   3  16  964.88    7.86 
   3   2  19  504.49    5.43 
  -4  -3   1  619.01    6.41 
   3   2  18  204.60    3.54 
   3   2  20  509.83    5.52 
   3   2  17  796.34    6.47 
   3   3  15 1218.27    8.81 
   1   4   1   40.10    1.77 
   3   2  16  644.57    5.82 
   3   3  14  583.67    6.02 
   3   4  15  859.25    8.35 
   3   2  15   53.18    2.08 
   3   4  14  491.55    6.19 
   3   3  13  132.13    3.11 
  -5  -1  -2 1427.82    9.30 
   3   2  14 1021.58    7.00 
  -4  -1  -3 1313.00    7.74 
  -4  -2  -1  429.23    4.98 
   3   3  12  512.42    5.52 
   2   1   6 1418.03   23.07 
   3   1  19   98.40    2.33 
   3   1  18 1006.00    6.38 
   3   1  17  392.81    4.05 
   3   3  11  569.10    5.78 
  -4   0  -4 1762.74    8.19 
  -3   0  -4  410.78    3.37 
   0   7  -1    2.70    2.17 
  -3  -1  -2  302.54    3.40 
   3   2  12  272.53    3.68 
  -3  -3   5  242.62    3.86 
   1   5   2 1812.14   10.07 
   3   1  16 2397.48    9.60 
  -3  -2   1  149.79    2.81 
  -3  -3   9   10.74    1.75 
  -5   0  -4  287.93    3.89 
  -5  -1  -1 2385.74   12.01 
   3   1  15  461.59    4.28 
   3   2  11   79.63    2.27 
  -4  -2   0  385.59    4.84 
   2   5   4  465.87    5.78 
  -3  -3   6 4168.89   15.12 
  -1   6  -3  743.87    6.33 
   3   1  14  450.09    4.14 
  -4   1  -5 3352.37    9.97 
  -4  -1  -2 1812.27    9.23 
   0   5  -2 2481.51   10.76 
   2   0   8   32.72    0.94 
   3   2  10 3442.27   12.20 
   2   1   5 1273.39   22.03 
   2   5   3 1121.93    8.72 
  -2   0  -3   53.35    1.23 
  -5  -1   0  716.22    6.95 
   3   4   8   33.73    2.23 
  -1   7  -2   10.58    2.15 
   3   1  13 1416.70    7.09 
   3   3   8 1192.51    8.77 
  -1  -3  10  103.83    2.11 
  -5   2  -5   45.03    1.38 
   2   2   3 1579.84    7.22 
   3   2   9 1638.20    8.48 
  -4   0  -3 5873.26   59.30 
  -5   0  -3  682.11    6.21 
   3   3   7  273.53    4.05 
   3   1  12   86.84    1.98 
  -1   6  -4   58.19    2.22 
  -1  -3  11 3302.40   48.12 
  -3   0  -3 1388.37    6.40 
  -4  -1  -1 2860.73   11.76 
   1   4  -2 1816.64    9.04 
   1   2  -1  191.52    2.37 
   0   7  -3    1.04    2.04 
   3   4   6  148.38    3.42 
  -2   5  -6  377.94    3.52 
   3   3   6 4548.77   61.94 
   1   3  -2 1421.41    7.04 
   3   5   9   16.15    2.33 
   3   1  11 1177.31    6.46 
  -5   0  -2 9999.00   89.64 
  -2  -2   4 1624.42    7.69 
  -3  -1   0  217.26    3.07 
   3   2   7  134.06    2.63 
   3   4   5  254.44    4.35 
   4   3  17  220.94    4.46 
  -5  -1   2 1405.40    9.63 
   4   3  16  199.64    4.31 
  -6   1  -1 1411.09    9.17 
  -4   1  -4 4153.64   43.51 
  -4   0  -2  675.26    5.22 
   4   3  15  294.75    4.93 
  -4  -2   5 2352.68   12.04 
   1   6  -1  856.61    7.84 
  -3  -3  11  457.62    5.55 
   0   5  -4  368.45    4.34 
   4   3  14  495.29    6.15 
   0   7  -4    0.19    1.85 
   2   5   0  698.54    6.87 
   1   1   0  333.80    2.36 
   1   5  -2 1291.22    8.69 
   3   4   4  206.63    3.97 
  -5   1  -3  908.75    6.70 
  -5   2  -4  793.02    4.96 
   1   4  -3 2001.82    9.40 
  -3  -3  12  383.01    5.12 
   3   1  10 1642.65    7.55 
   4   3  13 1297.87    9.46 
   3   2   6   12.50    1.25 
  -5  -1   3  934.10    8.05 
  -4  -2   6  523.65    5.95 
   2   3   0 1769.83    8.62 
  -3  -2   5  846.98    6.36 
  -2  -2   5 3851.81   46.50 
   4   3  12  947.93    7.93 
  -1  -3  15  392.17    4.64 
   4   2  17  711.74    6.34 
  -5   0  -1  755.19    6.78 
   3   0  15  756.97    4.31 
   1  -2  19    0.00    0.28 
   4   2  16  797.86    6.73 
  -3   0  -2   77.57    1.76 
   3   5   6  226.55    4.64 
  -3  -1   1 1172.49    6.68 
  -2  -3  14 2267.43   10.78 
  -1  -3  16  907.36    7.09 
   1   3  -3 1179.58    6.31 
   4   3  11  467.31    5.60 
   3   5   3  378.96    5.60 
   4   2  15  467.48    5.14 
  -2   0  -2  324.55    2.50 
   3   1   8  486.92    3.99 
  -1  -3  17   36.35    2.02 
  -4   0  -1 4066.43   51.15 
   4   4   9  208.01    4.32 
  -3   1  -4 1019.68    4.62 
   4   2  14  942.21    7.16 
   3   0  14  823.74    4.34 
   3   1   9 3362.49   10.42 
   2   0   6   86.56    1.33 
  -2  -3  16  274.40    4.64 
  -1  -3  18  428.30    5.21 
  -3  -2   6    9.39    1.43 
   4   3  10  688.66    6.68 
  -4  -1   1 3167.37   12.78 
   4   2  13  514.80    5.34 
  -4  -2   8  211.32    4.01 
   3   5   2  673.84    7.20 
   4   4   8 1091.73    9.05 
   1   4  -4  752.48    5.83 
  -3  -2  13    2.06    1.84 
  -4   1  -3 1178.64    6.35 
   4   3   9  555.90    6.15 
   4   2  12 1576.84    9.07 
  -3  -2   7  110.14    2.68 
   3   1   7 2140.39    8.18 
  -3  -1   2  283.18    3.44 
   3   2   4  593.15    5.08 
   4   2  11 1586.51    8.98 
   3   3   2  586.93    5.57 
  -4  -1   2 1875.07    9.77 
  -4   0   0 4513.01   55.20 
  -3  -2   8 2300.26   10.73 
   3   0  12  313.02    2.66 
  -4  -1   4 4175.67   14.80 
  -3   0  -1 3589.71   41.11 
   4   2  10  737.58    6.14 
   4   3   7  115.45    3.01 
   3   1   6 1734.26    7.38 
   2   3  -2  245.31    3.38 
   3   2   3  794.06    5.74 
   3   5   0   10.92    1.98 
  -3  -2   9 1106.49    7.78 
   4   2   9  426.67    4.75 
   4   3   6  462.85    5.39 
  -4  -1   5 3302.31   13.31 
   4   1  16 1267.73    7.05 
   3   0  11   96.67    1.57 
  -1  -2   9    8.09    1.14 
  -5   0   2 9227.56   92.99 
   4   1  15  331.95    3.70 
   4   4   4   51.20    2.63 
   4   2   8  236.40    3.56 
   1   6  -5  286.79    4.58 
   3   1   5 3159.85   39.45 
  -3   1  -3 2105.16   26.54 
  -4  -1   6 3410.84   13.62 
   3   2   2  614.01    5.03 
   4   1  14  876.87    5.86 
   0  -2  10  770.34    3.89 
  -3  -1   4  940.36    6.18 
   4   2   7 1119.86    7.43 
   3   0  10   12.46    0.79 
  -5   0   3  670.51    6.58 
   4   1  13  816.88    5.65 
   0   6  -7 2346.83   11.32 
  -1  -2  20   87.79    2.25 
  -1  -2  17   41.90    2.09 
  -1  -2  18   47.32    2.04 
  -5   0   5 8493.10   23.49 
   5   3  13 2008.63   11.85 
  -4   0   2  728.31    6.01 
  -2  -2  11 2226.81   10.71 
   5   3  12  654.03    6.89 
   4   1  12  146.78    2.53 
   4   2   6  519.00    5.14 
   2   6  -7    9.19    1.96 
   3   1   4 1012.25    5.61 
   3   2   1  163.96    2.77 
  -4  -1   8  614.23    6.12 
   5   3  11   89.58    3.08 
  -4   1  -2 1627.54    7.66 
   3   0   9  641.74    3.71 
  -2  -2  13  688.43    6.35 
   5   3  10   76.48    2.93 
   4   1  11  622.35    4.91 
  -4   0   3 5447.56   63.87 
   2   0   4 1408.84   18.16 
   4   4   1 3359.31   15.37 
   1   5  -7   95.57    2.67 
   2   4  -5 1467.08    8.75 
  -1  -2  12  592.17    5.02 
  -3   0   1 3397.05   41.51 
  -2  -2  15 1926.78    9.75 
   4   2   5 2298.61   10.73 
   5   3   9  707.22    7.09 
   1   6  -7  569.80    6.20 
   3   4  -3 1978.96   11.07 
  -1  -2  13 2890.11   11.17 
   3   2   0   79.02    2.11 
   4   1  10  247.60    3.19 
   3   1   3 2160.84   32.36 
   5   3   8   59.00    2.65 
  -1   3  -7 1736.91   20.28 
   1   7  -7   20.38    2.40 
  -3   1  -2  339.64    2.93 
   4   4   0  989.60    8.46 
  -4   0   4 1891.26   10.01 
   3   0   8  226.35    2.23 
  -2  -1   5 1161.24    5.93 
   5   2  13  645.76    6.16 
  -1  -2  14  471.09    4.87 
  -4   1  -1 2983.12   10.61 
   5   3   7  612.74    6.58 
   4   2   4  291.00    3.90 
   5   2  12  335.63    4.51 
   4   3   1  634.79    6.24 
  -1  -2  15  280.52    3.98 
   4   1   9  158.15    2.62 
  -1  -2  16  372.33    4.51 
   5   2  11  294.78    4.21 
   2   3  -5 1085.27    6.78 
   4   4  -1 3618.28   15.81 
   5   2  10   36.43    1.98 
   0  -2  20  172.94    2.62 
  -5   1   4 2703.74   13.01 
   0  -2  16   38.19    1.36 
   4   1   8  634.15    4.94 
   0  -2  17  845.01    5.33 
  -4   1   0 1152.77    6.73 
   4   1   7 1356.81    7.12 
  -5   4   0    3.51    1.47 
  -4   3 -10  642.23    5.35 
  -5   9 -12   10.78    2.75 
   0  11 -24    8.29    2.16 
  -3  12 -15   10.47    2.20 
  -3   8 -22   14.73    3.01 
  -4  12  -8    9.85    2.11 
  -2   9 -24    5.34    2.73 
  -2   7 -24   15.52    2.85 
  -5   8 -13    9.86    2.74 
   0   8 -27    8.10    2.63 
   1  11 -24    9.07    1.82 
  -4  11 -12    6.76    2.41 
   0   7 -27    5.26    2.59 
  -5  10  -6    0.54    2.33 
  -3  13  -8    7.24    1.77 
  -4  11 -11    1.48    2.37 
  -5   8 -11    3.04    2.77 
   1  10 -25   12.79    2.39 
  -4  12   1    1.05    1.87 
  -3  11 -16    4.32    2.55 
  -3  13  -5    7.68    1.81 
   1  12 -21    5.70    1.79 
  -4  12  -1    0.93    1.93 
   0  12 -21    7.73    1.96 
  -4  12  -9   49.49    2.54 
  -2   3 -19  405.29    4.63 
  -1   3 -21  419.31    4.52 
  -4   9 -18   86.34    3.83 
  -3  11 -18   40.30    2.89 
  -4  10 -16   23.25    2.91 
  -3  10 -20   20.40    2.90 
  -4   3  -9  628.52    5.20 
  -3  13 -10   35.88    2.05 
  -4  11 -13   16.22    2.56 
  -4   5 -16  266.98    4.86 
  -2   4 -21  241.20    4.22 
  -3   5 -20  304.60    5.20 
   0   4 -24  520.42    5.22 
  -3   4 -18  819.13    7.18 
  -2   8 -24   18.12    2.96 
  -4   8 -19  100.52    4.10 
  -4  12  -7   12.24    2.15 
  -4   4 -13  712.59    6.46 
  -3   9 -21   37.72    3.24 
  -4   3  -8  494.92    4.54 
  -3  13  -9   33.09    2.03 
  -3  12 -14   32.95    2.46 
  -5  10  -7   45.33    2.91 
  -1   8 -26   91.00    3.60 
  -3   6 -21    3.46    2.63 
  -3  13  -4    9.07    1.79 
  -3  12 -13    4.76    2.16 
  -3  13  -3   10.66    1.83 
  -4   6 -17    0.31    2.59 
  -5   9  -6    4.46    2.52 
   1  11 -23   79.50    2.23 
  -3  13  -2    8.88    1.77 
  -3  13   1    2.20    1.68 
  -3  13  -1    3.28    1.68 
  -3  13   0    1.13    1.66 
  -1  13 -15    3.04    1.79 
  -1   9 -24    3.45    2.66 
  -5   7 -14  171.34    4.56 
  -5   9 -10   13.82    2.78 
  -3   7 -22  223.13    5.15 
  -4  10 -15  105.35    3.83 
  -4  12  -6   29.83    2.28 
  -1   6 -25  666.50    7.34 
  -2   3 -18 1897.77    9.22 
  -3  11 -17   39.40    2.93 
  -1   5 -24  452.62    5.85 
  -1  10 -24   96.07    3.40 
  -5   6 -13  242.36    4.87 
   0  10 -25   47.27    2.71 
  -1   7 -26   88.59    3.58 
   0   6 -26   93.25    3.52 
  -3   6 -22  274.22    5.39 
  -3  10 -19   15.67    2.75 
  -4  12  -5   51.78    2.54 
  -2   6 -23   45.95    3.17 
   0   9 -26  295.14    4.87 
  -1   9 -25   78.20    3.42 
  -5  10  -5  137.67    3.75 
  -3  11 -15    1.73    2.42 
  -1  12 -19    4.51    2.07 
  -3  12 -12   10.45    2.27 
  -3  10 -17    9.12    2.79 
  -3   8 -19    8.29    3.02 
  -2  12 -16    7.51    2.21 
  -4   6 -16   13.27    2.64 
  -2  10 -23   22.71    2.77 
  -1   3 -20   38.17    2.09 
  -4   8 -18  156.44    4.73 
  -2  11 -21   53.17    2.84 
  -4   4 -12  875.44    6.99 
  -2  12 -18   12.70    2.18 
  -5   7 -13  735.70    8.12 
  -4  12  -4   33.41    2.28 
   0  11 -23   41.71    2.55 
  -3   4 -17  205.61    3.94 
  -3  13  -7   27.89    2.02 
  -4   9 -16  231.99    5.25 
  -3   3 -14  613.22    5.37 
  -4  10 -14  114.44    4.01 
  -5  10   2   33.60    2.37 
  -2   4 -20  380.07    5.06 
  -4  12  -3   13.31    2.14 
  -5   6 -12  251.37    4.87 
  -3   9 -20  337.60    6.08 
  -1  12 -20   38.26    2.35 
  -2   9 -23   21.66    2.98 
  -5  10  -3   34.29    2.77 
  -2  13 -13   11.67    1.89 
  -5   9  -8  125.08    4.02 
  -4  12  -2   20.92    2.19 
  -5  10   1   40.46    2.62 
   0  12 -20    1.05    1.95 
  -5   9  -1   12.64    2.58 
   1  10 -24  138.30    2.82 
  -1  13 -14    0.72    1.84 
  -5   9   0   12.06    2.52 
   0  13 -16    0.28    1.75 
  -4  10 -11   13.84    2.79 
  -2  13 -10    2.73    1.89 
  -1  11 -21    2.44    2.30 
  -4   7 -15   12.62    2.94 
  -3  13  -6   19.73    1.92 
  -5  10  -2   40.56    2.72 
  -5  10   0   24.14    2.46 
  -5  10  -1   47.05    2.74 
  -5   5  -4   76.49    2.62 
  -3   7 -21  364.05    6.19 
  -4   5 -14  610.26    6.68 
  -4  12   0   21.72    2.16 
  -5   7 -12  185.24    4.58 
  -3  10 -18   88.72    3.76 
   1   9 -26   41.12    2.88 
  -4   4 -11  553.00    5.76 
  -4  11 -10  129.35    3.79 
  -3   8 -20   34.23    3.33 
  -5   9  -7   82.64    3.52 
  -5   5  -3   12.91    1.91 
  -2   3 -17  922.11    6.45 
  -4   9 -15   69.65    3.61 
  -5   6 -11   56.63    3.03 
   0   4 -23  657.81    5.87 
  -4  10 -13   15.59    2.83 
  -1   8 -25   84.79    3.61 
  -2  12 -17   31.04    2.50 
  -5   5 -10  129.33    3.47 
  -1  10 -23  114.82    3.79 
  -2  13 -12   76.54    2.53 
  -2  11 -20   67.55    3.15 
  -3  12 -10    3.38    2.18 
   0  10 -23    1.10    2.40 
   1  11 -22   63.62    2.46 
  -4  11  -5    3.54    2.28 
   0  11 -21    9.79    2.35 
  -1  13 -13    6.33    1.86 
  -3  11 -14    7.93    2.64 
  -3   4 -16  258.90    4.25 
  -2  10 -22   70.65    3.39 
  -3   5 -18 1267.27    9.44 
  -1  11 -22   52.42    2.87 
  -1   5 -23  381.73    5.31 
  -2   6 -22  133.75    4.10 
  -5   7 -11   22.74    2.85 
  -3   9 -19  110.75    4.18 
   0  10 -24   41.16    2.86 
  -4  11  -9   62.09    3.18 
  -1   7 -25  292.63    5.44 
  -2   8 -23  134.70    4.30 
   1   8 -26   64.82    2.91 
  -4   5 -13  183.49    4.03 
  -4   4 -10  652.16    6.23 
  -5   9  -5   39.71    3.01 
   0   6 -25 1574.11   10.32 
  -5   5  -9  232.75    4.17 
  -4   9 -14  147.04    4.46 
  -2   7 -23  637.29    7.74 
   0   9 -25   29.07    2.81 
   0  11 -22   19.56    2.48 
   0  13 -15    8.59    1.87 
  -3  12  -9    8.90    2.29 
   0  12 -19    2.58    2.06 
  -1  12 -17    1.94    2.17 
  -1  13 -12    3.03    1.92 
   1  12 -19    2.35    1.93 
  -2  13  -7    5.29    1.91 
  -2  13 -11   16.18    2.03 
  -4  11  -8  180.81    4.25 
  -5   9   3  150.21    3.52 
  -5   9  -3  274.95    4.98 
  -3   3 -12  573.10    4.99 
  -5   8  -7   25.60    2.89 
  -5   5  -8   12.82    2.18 
  -4   4  -9  182.98    3.49 
  -5   9  -2  392.23    5.70 
  -5   9   2  291.67    4.62 
  -2  11 -19   16.78    2.64 
  -2   3 -16  329.14    4.04 
  -3   9 -18  127.95    4.41 
  -5   9   1   13.16    2.51 
  -4  11  -7   54.52    3.08 
  -3  12 -11   17.42    2.40 
  -2  10 -21  442.55    6.36 
  -4   9 -13   86.25    3.88 
   1  12 -20   32.82    2.29 
  -5   8  -6  170.08    4.31 
  -1  10 -22   47.98    3.14 
  -2   5 -20  540.42    6.29 
  -2   6 -21  202.75    4.66 
  -5   6  -8  223.87    4.38 
   1  10 -23  156.61    3.04 
  -5   7   3    4.96    1.90 
  -5   7  -3    6.95    2.17 
  -3  12  -7    4.89    2.26 
   0  13 -14    5.48    1.84 
  -4  11   0    1.46    2.14 
  -2  13  -6    6.79    1.98 
  -5   7   0    1.80    2.10 
   2  12 -19    2.58    1.82 
   1  11 -21    3.78    1.95 
   1   9 -24    1.87    2.49 
   0  12 -18    8.36    2.15 
  -1  12 -18   72.45    2.87 
  -5   5  -7  360.03    4.83 
  -3  10 -16   33.27    3.18 
  -2   8 -22   35.87    3.25 
  -1   6 -23  761.41    7.77 
  -4  11  -6   13.92    2.51 
  -5   7  -8   52.71    3.21 
   1   9 -25   49.67    3.01 
  -4   4  -8  944.90    6.75 
  -1   5 -22  128.97    3.72 
  -2  12 -15   52.52    2.84 
  -3   7 -19   23.40    3.12 
   0   4 -22   24.31    2.18 
  -2   9 -21  136.96    4.51 
  -1   9 -23   50.75    3.39 
   0   8 -25   18.95    2.81 
  -4  10 -10   75.93    3.57 
  -1   7 -24  654.27    7.61 
  -2  13  -9   53.88    2.50 
  -2   7 -22  208.42    5.00 
  -5   8   3   94.14    3.17 
  -5   6  -2    4.62    1.93 
   1  13 -15    2.07    1.76 
   0   9 -23    5.22    2.53 
  -2  13  -5    5.05    1.92 
  -5   6   2    3.91    1.73 
  -3   9 -15   13.34    2.99 
   0   6 -23   13.93    2.48 
  -2  12 -12   11.33    2.40 
  -4   9 -12   32.30    3.27 
  -3   9 -17  218.32    5.28 
  -2  11 -18   34.57    2.93 
  -3   6 -19  189.72    4.69 
  -4   8 -14  116.85    4.24 
  -5   8   2  356.86    4.91 
  -5   8  -1   63.93    2.96 
  -3   4 -14  558.36    5.62 
  -5   8   0   16.11    2.36 
  -5   8   1   52.00    2.69 
   0   9 -24  205.77    4.63 
   0   6 -24   86.06    3.29 
  -3   5 -16  365.88    5.34 
   2  11 -22   44.88    2.36 
  -4   4  -7 1181.10    7.24 
  -4  11  -4   63.03    3.08 
   0   7 -25   30.57    3.05 
  -4   7 -14  511.79    6.91 
  -5   7  -6  198.07    4.36 
  -5   6  -6   47.75    2.75 
  -2  10 -20   88.64    3.81 
  -2  13  -8   38.14    2.35 
  -4  10  -9  187.25    4.80 
  -3  10 -15   85.57    3.79 
   0   5 -23 1062.87    8.05 
   0  13 -13    7.04    1.92 
  -2  13  -4    4.60    1.90 
  -4   9  -8    5.46    2.73 
   1  10 -22   66.26    2.60 
   0  12 -17   13.10    2.30 
  -3  12   5    9.87    1.67 
   0  11 -19   24.44    2.37 
  -4  11   4   24.24    1.76 
  -1  10 -21   36.88    3.09 
  -5   7  -5   18.05    2.52 
  -4   6 -14   57.07    3.13 
  -4   9 -11   36.94    3.31 
  -2   5 -19  362.58    5.25 
  -2   6 -20  341.04    5.60 
  -3  12  -8   31.81    2.62 
  -4   8 -13  304.87    5.77 
  -3   8 -17  305.07    5.86 
  -4   4  -6  284.32    3.71 
  -2   8 -21   60.36    3.56 
  -1   8 -23  236.21    5.18 
  -5   7  -4   39.97    2.81 
  -4  11   3   24.99    2.23 
  -4  10  -8  556.04    7.28 
  -2   9 -20   83.32    3.89 
  -3   9 -16  164.59    4.76 
  -5   6  -4   55.70    2.75 
  -4   7 -13  122.77    3.97 
  -4  11   2   31.81    2.42 
   1  13 -14   -0.13    1.74 
  -2  11 -15   15.91    2.74 
  -2  13  -2    2.81    1.88 
  -3  12   4   11.30    1.98 
  -2  13   5    2.02    1.49 
   1  11 -20   34.21    2.37 
  -1  13  -9    5.39    1.98 
   2  12 -18    9.96    2.03 
  -2  13  -1    3.18    1.88 
  -2  13   4    3.22    1.73 
  -2   9 -18   15.48    3.04 
  -2   8 -19    8.81    2.85 
  -2  13   1    2.65    1.72 
  -2  12 -10    7.42    2.30 
  -2  13   2    3.53    1.71 
  -3   6 -18  343.33    5.65 
  -5   7   2  140.81    3.29 
  -4  11  -2   36.60    2.62 
   0  10 -22   28.35    2.89 
  -2   7 -21  119.97    4.22 
  -4  11   1   36.53    2.56 
  -5   7  -2  168.47    3.80 
  -3   5 -15 1504.89    9.69 
  -4  11  -1   47.50    2.72 
  -2  12 -13   43.51    2.79 
  -4   9 -10 1170.75   10.15 
  -4   4  -5  932.85    6.10 
  -5   7   1  200.69    3.89 
  -5   7  -1  246.92    4.35 
   0  11 -20   44.56    2.85 
  -4  10  -7  127.47    4.02 
  -4   8 -12  278.00    5.52 
   2  10 -23   16.12    2.27 
   0   8 -24  368.23    5.84 
  -4   6 -13  221.08    4.71 
  -3   6 -16   19.42    2.59 
  -1  12 -16   16.07    2.46 
  -1  13 -11   37.30    2.32 
  -3  12  -6   54.29    2.80 
  -3  11 -12  296.80    5.30 
  -1  11 -19   55.68    3.15 
  -5   6  -1  145.50    3.23 
   1  12 -17    0.67    2.01 
  -1  13  -8    6.14    1.95 
  -1  11 -17    7.61    2.57 
   2   9 -23   15.50    2.50 
   1  13 -13    6.81    1.85 
  -2  12  -9    0.91    2.26 
   0  11 -18  156.11    3.55 
  -5   6   0   28.59    2.13 
  -4   7 -12  649.86    7.62 
  -4  10  -6  199.28    4.60 
  -1  10 -20  186.47    4.68 
  -5   6   1  126.54    2.96 
  -3  12  -5   12.86    2.35 
  -4   9  -9   79.78    3.64 
  -2  11 -16   13.33    2.70 
  -2   5 -18  218.15    4.19 
   2  11 -21   45.51    2.43 
  -2   9 -19  293.48    5.76 
  -4   8 -11  327.83    5.90 
  -3  12  -4   21.76    2.36 
  -1  13 -10   12.46    2.03 
  -3  11 -11   33.34    3.02 
  -4  10  -5   51.66    3.17 
   0  13 -11    6.14    1.94 
   1  10 -21   49.12    2.60 
  -4  10   0    7.22    2.37 
  -1  13  -7    3.48    1.97 
   1  11 -19   62.54    2.68 
  -2  11 -13    5.21    2.55 
   0  12 -15    2.68    2.26 
   0   8 -22    8.10    2.72 
  -1   8 -22  110.27    4.05 
  -2   4 -16  222.72    3.70 
  -3  12  -3   22.22    2.43 
  -2  10 -18   24.34    3.03 
  -1  12 -15   48.11    2.79 
  -1   9 -21  125.71    4.21 
  -3   6 -15  200.78    4.37 
  -2  13  -3   25.28    2.11 
  -3  10 -14   86.82    3.82 
  -2   7 -20  265.00    5.33 
  -4   7 -11   19.61    2.68 
  -4   5  -7  752.79    6.33 
  -1   6 -21   77.12    3.24 
  -3  12  -2   34.89    2.45 
  -4  10  -4   74.44    3.31 
   0  10 -21  126.14    3.83 
  -4   8 -10   43.84    3.23 
  -3   8 -15   34.17    3.18 
  -3   9 -14  322.07    5.90 
  -1  11 -18   42.51    3.02 
  -1   5 -20  250.03    4.36 
  -3   7 -16  254.30    5.16 
  -3  12  -1   68.22    2.81 
  -4   5 -11  149.06    3.59 
  -3  11 -10   36.74    3.00 
   1   8 -24  462.95    6.03 
  -3  12   0   36.12    2.49 
  -3  12   3   16.04    2.17 
   1  13 -12    3.65    1.85 
  -2  12  -7    2.11    2.26 
   0  11 -17    3.52    2.25 
  -3  12   2   22.63    2.29 
  -1  10 -19   40.59    3.21 
   0   8 -23  350.37    5.82 
   0  13 -12   27.84    2.18 
  -4   5  -6  224.57    3.70 
   1   9 -23   40.58    2.86 
  -2  13   0  129.48    2.92 
  -4   8  -9  147.17    4.21 
   0   9 -22   18.84    2.80 
  -3   5 -13  517.77    5.75 
  -2   5 -17 1075.84    8.10 
  -3  10 -13   26.22    3.02 
  -2  13   3   22.81    1.91 
   2  10 -22   56.67    2.72 
  -3  11  -9  147.18    4.12 
  -2  10 -17   94.32    3.87 
  -4   9  -6  448.65    6.47 
  -4  10   5   41.81    2.41 
  -4   5 -10  115.13    3.22 
   0  12 -16   36.47    2.59 
  -2  11 -14   20.35    2.84 
   2  13 -14   12.78    1.78 
  -2   6 -19  534.90    6.66 
   1   7 -24  540.00    6.39 
  -2  12  -6    8.05    2.37 
  -2   8 -17    2.38    2.76 
   0  12 -14    6.11    2.30 
   1  11 -18   60.57    2.71 
  -1  13  -4    3.47    1.95 
   2  12 -16    5.23    2.01 
  -3  11  -3    4.95    2.37 
  -2   4 -15   67.00    2.51 
  -1   8 -21  418.85    6.54 
  -4  10  -3   58.23    3.11 
  -1   9 -20  527.20    7.16 
  -4   6 -10  332.94    5.09 
   0   7 -23  391.43    5.83 
   2  11 -20   67.20    2.80 
  -4   8  -8  390.70    5.91 
  -2   7 -19  466.75    6.60 
   1   6 -23  616.94    6.27 
  -4  10   4   48.62    2.68 
  -3   7 -14   79.93    3.52 
  -4   9  -5  155.85    4.19 
  -4  10  -2   40.86    2.77 
  -3  11  -8   50.11    3.14 
   0  10 -20   77.30    3.46 
  -3  10 -12   45.09    3.37 
  -4  10  -1   78.72    3.17 
  -1  12 -13   34.54    2.71 
  -4  10   2   27.22    2.51 
  -1  10 -18  207.04    4.88 
  -4   5  -9  815.41    6.83 
  -2  10 -16   26.10    3.12 
  -2   8 -18   64.24    3.61 
  -3  11  -7  257.89    4.96 
  -3   6 -13   16.42    2.39 
  -4   6  -9  737.11    7.04 
   3  12 -17   22.84    2.03 
   2  12 -17   28.60    2.17 
  -2   5 -16  267.16    4.34 
  -4   5  -3  235.23    3.52 
  -2   9 -15    3.74    2.70 
   0  11 -16   44.38    2.77 
  -3  11  -1    1.54    2.27 
  -1   8 -19   12.01    2.94 
  -1  12 -10    7.76    2.40 
  -3  11   0    0.49    2.15 
   1   8 -23  183.15    4.26 
  -1  11 -16   86.68    3.58 
   1  12 -16   14.39    2.25 
  -1  13  -6   27.57    2.28 
  -3  11  -6   35.44    2.85 
   0  13 -10   41.80    2.40 
   2  13 -13   13.19    1.82 
  -2   4 -14 2391.12   10.22 
  -1  12 -12   37.83    2.83 
  -2   6 -18  262.91    4.78 
  -1   9 -19   22.85    3.05 
  -4   5  -8   34.38    2.31 
  -4   7  -7   16.00    2.38 
  -1   8 -20  171.48    4.71 
   2  10 -21  354.35    5.17 
  -4   6  -8  157.71    3.70 
  -4   8  -5  146.06    3.96 
  -2  11 -12   94.13    3.71 
  -3  11  -5   29.49    2.83 
  -2   9 -16   35.08    3.22 
  -2  10 -15   18.97    2.95 
   0  10 -19   23.30    2.86 
  -1  10 -17  248.10    5.26 
  -3  11   1    3.84    2.19 
  -1  11 -14    4.85    2.62 
  -4   8   0    2.44    2.16 
  -3  11   3    3.28    2.19 
   1  11 -17   12.70    2.24 
   1  10 -19   63.47    2.85 
   3  10 -20   17.05    2.38 
   0  13  -7    2.93    2.00 
  -1   7 -19   14.01    2.71 
   0   4 -19  564.26    5.07 
   0   6 -21 1805.90   10.99 
   2  11 -19   14.10    2.35 
  -4   5  -1  221.70    3.29 
  -4   8  -4  298.32    5.12 
  -4   9   6  333.90    4.29 
   0   7 -22   20.36    2.82 
  -4   6  -4  249.17    4.13 
  -3  11  -4   70.98    3.23 
   2   8 -23   94.38    3.36 
   0  13  -9  109.08    3.06 
  -4   6  -7  140.75    3.45 
  -1   5 -18  148.31    3.44 
  -1   7 -20 1054.14    9.22 
  -4   9  -3  380.83    5.66 
  -4   8  -3  162.67    3.95 
  -1  13   0    5.43    1.99 
  -1  13   7    2.49    1.65 
  -1   9 -17    2.37    2.69 
   0  11 -15  108.98    3.38 
  -1  10 -15    2.11    2.63 
   0   9 -19    4.78    2.72 
   3  13 -11    7.02    1.72 
   3  12 -15   10.27    2.02 
   3   9 -21   13.17    2.05 
  -1  12  -8   11.52    2.52 
   1  13  -9    7.05    2.02 
   0  13  -6    5.46    2.07 
  -1  13   4    3.22    1.77 
  -2  12   7    2.79    1.86 
  -2  11  -8   10.54    2.65 
  -3   4  -8   29.23    1.98 
   0   5 -20  715.06    6.33 
  -1   6 -20   75.24    3.18 
  -2  12  -5  110.43    3.52 
  -4   5   1  223.42    3.12 
  -4   6  -3  408.78    4.83 
  -2  11 -11   49.10    3.21 
  -3  10  -9   45.18    3.20 
  -4   5   2  122.70    2.48 
  -4   5   3  200.65    2.86 
   2  13 -12   64.33    2.36 
  -4   8  -2  129.04    3.73 
  -2  10 -14  255.23    5.35 
  -3  11  -2   94.93    3.41 
  -4   9   5  107.46    3.27 
  -2   4 -13  980.03    6.61 
  -1   9 -18   31.15    3.10 
  -3  11   7  142.80    3.19 
  -2  12   6    8.22    2.03 
  -2  12   2   12.03    2.25 
   0  12 -11    1.35    2.27 
   2  13 -10    3.76    1.80 
   1  11 -16   84.59    3.07 
   1  10 -18  210.73    4.21 
  -4   9  -1  563.09    6.50 
  -2   6 -17   57.84    3.03 
  -1  13  -3   45.03    2.41 
  -2  12  -4   87.91    3.30 
  -4   6  -6  196.07    3.79 
  -4   9   4   71.55    2.94 
   0  13  -8   28.14    2.34 
  -4   9   0  128.22    3.78 
  -4   8  -1   18.27    2.37 
   1   8 -22   91.47    3.59 
   1   5 -21  635.08    5.76 
   0  12 -13   30.61    2.67 
  -4   9   3  335.48    4.89 
  -4   9   1  444.78    5.79 
  -3  11   6   36.71    2.36 
  -3  10  -8  294.60    5.51 
   0  10 -18   24.53    2.96 
  -4   7  -4  319.41    4.80 
  -4   9   2  146.44    3.63 
  -3  11   5   28.92    2.38 
  -3  11   2   66.56    3.01 
  -2  12  -3   71.26    3.13 
  -3  11   4   48.51    2.76 
   0  11 -14   44.94    2.73 
   1  13  -8    4.90    1.97 
  -3   9  -8    3.92    2.66 
   0   9 -18    0.03    2.63 
   3  10 -19   15.89    2.41 
   0  10 -16    5.58    2.39 
   0  13  -4    0.58    1.91 
   2  11 -18   27.15    2.55 
   1  13 -10   19.02    2.10 
  -4   8   6  138.36    3.20 
  -4   8   1   14.48    2.25 
  -1  13  -1  157.16    3.34 
  -1  12  -9   91.09    3.40 
  -4   8   2  154.66    3.55 
  -4   8   5  130.30    3.22 
   0   7 -21   34.22    2.87 
  -3  10  -7   40.62    3.07 
  -2  12  -2   22.74    2.50 
  -4   8   3  147.90    3.44 
  -4   8   4  273.96    4.24 
   2  13 -11   18.55    1.96 
  -3   7 -12   98.66    3.50 
   3  11 -18   26.60    2.32 
   2  12 -15   48.39    2.62 
  -1   5 -17   34.88    2.39 
  -2   9 -14   76.33    3.71 
   0  12 -12  132.05    3.75 
  -2   7 -16  210.33    4.65 
  -2   4 -12 1908.84    8.80 
   2   9 -21  128.44    3.72 
   1   7 -22  599.00    6.79 
  -1  11 -13   56.61    3.30 
  -1  13   1  117.36    3.01 
   1  13  -7    2.45    1.96 
   2   6 -21   11.06    1.50 
   1   9 -19   20.61    2.55 
   1  11 -15  141.81    3.61 
   0  11 -13  317.78    4.92 
   2  11 -16   14.38    2.41 
   1  10 -17  214.53    4.28 
  -2  12   8   49.35    2.27 
  -2   6 -16  103.16    3.38 
   2   8 -22   33.64    2.89 
  -3  10  -6   88.10    3.72 
  -1  13   6   23.27    1.96 
  -1   8 -18   30.30    3.12 
  -1  13   2   22.74    2.06 
  -2  12   0   31.30    2.49 
  -2   8 -15  279.34    5.52 
  -1  13   5   33.86    2.04 
  -1  13   3   34.37    2.16 
  -2  10 -12   16.92    2.93 
  -2  12   1   35.25    2.57 
  -3   9  -9  121.47    4.16 
  -3  10  -5  323.84    5.55 
  -3   7 -11  416.65    5.83 
   1   8 -21  451.28    6.24 
  -2  12   5   80.53    2.90 
  -2  12   3   62.82    2.78 
   0  13  -2    0.82    1.87 
   4  11 -16   11.90    2.10 
   0   9 -17   10.17    2.74 
  -2  11  -3    7.57    2.41 
   0  13  -1    0.34    1.87 
   3  12 -13    6.63    1.95 
   3  11 -16    4.85    2.10 
  -2  12   4   65.60    2.77 
   1  12 -13   40.01    2.68 
   2  11 -17  117.16    3.38 
  -1  12  -7   98.69    3.46 
   2  10 -19   39.22    2.75 
  -1  11 -12   57.22    3.32 
   0  13  -5   84.18    2.90 
  -2  11  -7  102.72    3.84 
  -1  10 -14  293.52    5.55 
  -3  10  -4   22.86    2.80 
   2  12 -14   59.79    2.68 
   4  12 -14   42.61    2.06 
   1   5 -20  252.99    3.85 
  -2   7 -15  783.81    7.93 
  -1   7 -18   51.74    3.16 
   0  11 -12   52.28    2.79 
   0  12  -8    2.83    2.25 
   1  11 -14    3.46    2.14 
  -2   8 -12    0.01    2.47 
   2  12 -12   11.88    2.19 
   3  13  -8   10.06    1.75 
   1   9 -18   35.37    2.66 
  -2  11  -1    6.05    2.30 
   2  13  -7    8.07    1.92 
   0  13   1    0.53    1.78 
   2  11 -15   15.27    2.41 
   1  10 -16   58.59    2.87 
  -4   7  -1  282.13    4.34 
  -1   5 -16   42.20    2.35 
  -3   5  -7  607.98    5.42 
  -2   8 -14  414.44    6.32 
  -3   8  -9  138.15    4.01 
  -1   6 -18  179.75    4.00 
  -4   7   0  560.21    5.78 
  -1   8 -17  127.37    4.13 
  -2  11  -6  192.11    4.59 
  -1  12  -6   60.16    3.03 
   0  12 -10   69.52    3.12 
   3  12 -14   28.12    2.15 
  -2   9 -12  228.56    5.08 
  -3  10  -2  362.49    5.65 
   2  13  -9   65.02    2.53 
   0  10 -14  460.18    5.93 
   1  12 -10    5.83    2.24 
   0  13   2    1.10    1.78 
  -2  11   0    3.73    2.29 
   1   8 -19    8.24    2.56 
   1  13  -4    5.73    1.90 
   4  12 -12    6.19    1.85 
   0  11 -11    3.88    2.27 
   0  13   7    3.41    1.68 
   0  13   4    1.10    1.70 
  -2  11   1    6.58    2.23 
   0  13   6    6.89    1.72 
  -3   8  -5    4.47    2.22 
  -3   9  -2    1.61    2.29 
   4  11 -15    4.64    1.93 
  -1   9 -13    6.85    2.56 
  -4   6   0  197.16    3.38 
  -3   9  -7   77.09    3.51 
   1   7 -21  128.75    3.78 
  -2  10 -10   44.46    3.21 
  -4   7   2   45.00    2.26 
  -2   5 -12  564.52    5.52 
  -1  10 -13  100.36    4.00 
  -2  11  -5   27.51    2.78 
  -3  10   8  186.76    3.83 
   2   8 -21   54.38    3.08 
   0  13  -3   26.83    2.24 
  -4   6   1  408.75    4.45 
  -4   7   3  275.48    3.97 
  -4   7   5   68.67    2.41 
  -4   7   4  259.89    3.80 
  -1  12  -5   19.15    2.52 
   3   9 -20  301.18    4.74 
  -3   8  -8  347.47    5.48 
  -1   9 -15  727.74    8.17 
  -3  10   0   54.61    3.02 
  -3  10   7   42.65    2.50 
   2  12 -13   48.71    2.63 
  -4   6   2  188.99    3.27 
  -3  10   6   87.56    3.00 
   3  13  -9   30.02    1.99 
   2  13  -6    4.89    1.83 
   1  11 -13   58.70    2.88 
   3  11 -15    1.12    2.10 
  -2  11   3    6.13    2.25 
   0  12  -6    1.14    2.22 
  -2  11   8   10.06    2.16 
  -1  12  10    5.95    1.88 
   3  10 -17   10.43    2.32 
  -3   7  -6    3.97    2.09 
   0  10 -13   30.78    2.63 
   1   9 -17    2.35    2.21 
   1  10 -15    5.73    2.25 
   0  11 -10    8.86    2.27 
  -3   9   8    4.76    1.98 
   0  12  -9   31.01    2.75 
  -3   9  -6   84.91    3.54 
  -3   7  -9  178.33    3.99 
  -4   6   3  321.39    3.99 
   2  10 -18   19.11    2.62 
  -2  11  -4  172.17    4.29 
  -1  11 -10   13.21    2.65 
  -4   6   5  284.10    3.46 
  -3  10   5  277.02    4.53 
  -4   6   4  219.32    3.35 
  -3  10   2  352.25    5.23 
  -1   7 -17  117.06    3.78 
  -3  10   4   17.75    2.36 
  -3  10   3   55.12    2.80 
   4  12 -13   47.08    2.48 
  -2  10  -9   39.11    3.03 
   1  13  -6   35.91    2.26 
  -1   8 -16  215.85    4.86 
  -1   5 -15  253.49    3.92 
   1  12 -11  164.68    3.93 
  -3   8  -7  399.57    5.80 
  -1  10 -12  406.93    6.34 
  -1   6 -17   19.98    2.41 
  -3   9  -5  173.76    4.27 
   1   5 -19  417.27    4.69 
   0   8 -18  700.59    7.67 
   3  10 -18   72.28    3.07 
   2  13  -5    5.77    1.87 
  -1  12   8    6.45    1.99 
  -3   9   2    3.95    2.23 
   1   7 -19    7.73    2.49 
   1  11 -12   57.40    2.93 
   2  12 -10   11.24    2.32 
   2   8 -19    4.37    2.31 
   1  12  -8    7.79    2.31 
  -1  11  -9   24.11    2.78 
  -2  11  -2   36.11    2.85 
   0  13  10   28.65    1.84 
  -3   7  -8  440.95    5.72 
   0   6 -19  270.83    4.65 
  -2  10  -8  112.84    3.96 
   1  13  -5   50.51    2.45 
  -3   9  -4  154.45    4.08 
  -2   9 -10  242.02    5.03 
  -3   8  -6  485.79    6.20 
  -1  12  -2   62.43    2.96 
   1   7 -20  962.11    8.23 
   0  13   9   86.30    2.30 
   0   5 -17   55.51    2.38 
  -3   6  -8 2208.10   10.99 
   2  13  -4    6.57    1.87 
   3  11 -14    9.75    2.27 
   2  11 -13    8.81    2.42 
   1  10 -14  287.90    4.89 
   0   9 -14    1.46    2.45 
   3   8 -19    9.00    2.47 
  -1  10 -11  312.25    5.85 
  -1  11  -8   68.60    3.36 
  -1   7 -16  338.69    5.36 
   0   9 -16   23.56    2.89 
   0  13   8   22.34    1.90 
  -2  10  -7  108.48    3.84 
  -1   8 -15  404.55    6.09 
   0  13   3   32.19    2.11 
   3   9 -19   86.60    3.24 
  -3   7  -7  432.88    5.60 
   3  12 -12   16.21    2.10 
   0  13   5   82.11    2.51 
  -2   9  -9   35.72    2.95 
   3  13  -7   44.12    2.18 
   0   7 -18  180.35    4.19 
  -2  11   9  156.04    3.36 
  -1   6 -16  307.21    4.74 
   3  12 -10    4.49    2.00 
   2  12  -9    3.09    2.13 
   0  12  -3    6.39    2.31 
   0  11  -8   60.80    2.82 
   2  10 -15   16.99    2.59 
   0  10 -11    2.29    2.26 
  -3   5  -3  329.74    3.84 
  -1  11  -7   85.72    3.52 
   0   8 -17  650.82    7.41 
  -2   7 -12  142.40    3.80 
  -2  10  -6   38.80    3.01 
  -3   6  -7  100.57    2.90 
  -3   9  -1  233.46    4.51 
   4  10 -17   28.71    2.46 
  -1  12   1  164.63    3.79 
   1  12  -9   90.96    3.27 
  -2  11   4  149.63    3.70 
  -2  11   7  102.06    3.13 
  -3   8  -4  273.53    4.67 
  -2  11   5   23.34    2.28 
  -2  11   6  193.48    3.90 
   2  11 -14   19.82    2.58 
   2   9 -18   22.66    2.63 
  -1  12   2   55.86    2.79 
   0   6 -18 2099.39   11.13 
  -2   9  -8  232.33    4.93 
  -1  12   9   63.88    2.51 
  -2   6 -12  104.52    3.08 
  -2  10  -5   41.17    2.99 
   1   5 -18  105.11    2.83 
  -1  11  -6  463.90    6.44 
   2  13  -2    4.77    1.83 
   1  13   9    5.48    1.69 
   1  13   4    4.55    1.75 
   1  13   8    9.28    1.72 
   1  10 -13  128.89    3.67 
   1  13   7    5.15    1.67 
   1  11 -10   28.73    2.52 
   0  11  -7  101.60    3.32 
   3  12  -9   11.31    2.17 
   2  13  -1    3.44    1.82 
  -1   8 -14   32.69    2.93 
  -3   5  -2  586.10    4.80 
  -3   9   1  212.28    4.25 
  -1  12   3   33.95    2.54 
  -1   7 -15  226.87    4.45 
   3  13  -6   40.56    2.14 
  -2   8 -10  295.05    5.15 
   0  12  -5   15.18    2.41 
  -3   9   7   78.86    2.74 
   2  10 -16   23.55    2.68 
  -1  12   4   79.47    2.90 
   3  12 -11   39.14    2.37 
   4  12 -11   49.93    2.32 
  -1   9 -12  328.79    5.68 
  -3   8  -3  104.83    3.32 
  -3   6  -6  212.77    3.78 
  -1  12   7   83.54    2.81 
  -1  12   5   18.31    2.14 
  -1  12   6   48.66    2.45 
  -3   9   6   87.82    2.87 
  -3   9   3  103.36    3.21 
  -2   5  -9 1360.91    7.69 
  -1  10  -9  188.47    4.62 
  -3   7  -5  105.74    3.26 
  -3   9   5  141.46    3.40 
  -3   9   4  126.84    3.33 
  -2  10  -4  563.78    6.92 
  -1  11  -5  162.76    4.19 
   3   9 -18  114.51    3.58 
   4  11 -14   75.22    2.76 
  -1   6 -15  250.66    4.28 
   0  10 -10    8.72    2.31 
   5  12 -10    7.22    1.69 
  -3   8   5    8.20    1.88 
   0  11  -6  389.54    5.50 
   2  12  -7    2.63    2.10 
   0   8 -16   46.68    3.01 
   4   9 -18   79.49    3.01 
   0   7 -17  134.98    3.81 
   1  13   0   14.24    2.02 
   3  13  -5   18.08    1.90 
  -2  10  -3   68.64    3.25 
  -2   8  -9  151.86    4.04 
  -3   7  -4 1001.17    7.84 
  -3   6  -5  649.58    5.93 
  -1  11  -4   30.61    2.76 
   2   6 -20  297.12    4.41 
  -1  10  -8  263.48    5.17 
   3  10 -16   27.49    2.52 
  -3   8  -1  252.16    4.47 
   2   9 -17  463.99    6.35 
   4  10 -16   17.75    2.27 
  -1   7 -14  386.00    5.44 
   1  13  11   32.62    1.87 
   4  12 -10   24.29    2.09 
  -2   7 -10  112.55    3.28 
   2  13   1    4.68    1.77 
   0   9 -12   32.58    2.65 
   4  11 -12    8.34    2.13 
   3  13  -1    6.66    1.82 
   2  13   2    7.69    1.86 
   2   8 -17    1.93    2.25 
   1  13   2   34.31    2.18 
  -1  11  -3  179.44    4.34 
  -3   8   0 1054.82    7.99 
   3  13  -4   14.36    1.90 
  -3   7  -3  477.10    5.38 
   1  13  10   15.40    1.66 
   1   8 -17  123.96    3.76 
   0  12  -2  296.37    5.10 
   1   7 -18   41.91    2.73 
  -1  10  -7   73.47    3.46 
   0   8 -15   29.27    2.77 
  -2  10   0  127.76    3.73 
  -1   9 -10   93.52    3.62 
   4  11 -13   20.97    2.28 
  -1   6 -14  715.88    6.54 
   1  13   5   54.91    2.30 
   1  13   6   41.56    2.10 
   0  12   3    6.16    2.18 
   0  11  -5  169.64    3.93 
   0  12  11    0.65    1.78 
   2  12  -6   10.55    2.27 
  -1  10  -4  284.26    4.82 
   2   9 -15    3.29    2.35 
   3  13   0    1.98    1.67 
   0  12   5   15.62    2.18 
   2  13   4    6.87    1.81 
   3  12  -7    5.45    2.12 
   0  12   6    0.79    1.93 
   1  10 -11  311.74    5.07 
   0  12   8    4.59    1.92 
   2  13  10    2.88    1.54 
   0   9 -11   93.86    3.27 
  -1   8 -12   56.45    3.05 
   2  12  -8  114.42    3.44 
  -2   6 -10  377.87    4.95 
   0   9 -13  257.17    5.26 
  -3   7  -2 1507.08    9.00 
   3   9 -17  198.31    4.18 
  -3   8   2   94.09    2.95 
   0  12  -1   85.44    3.23 
   3  13  -3   24.86    2.02 
  -2   7  -9   12.64    2.24 
  -1   7 -13  167.62    3.92 
   4   9 -17   84.66    3.00 
  -2  10   2  531.92    6.45 
  -2   5  -7 3793.97   12.12 
  -2  10  11   57.67    2.36 
  -2   9  -4  345.79    5.44 
   1  12  -5   19.35    2.41 
  -2   8  -7   85.56    3.24 
  -3   8   4  235.46    3.91 
  -3   7  -1  707.75    6.17 
   2  13   0  255.30    3.90 
  -3   8   8  298.08    4.01 
  -2  10  10   37.82    2.44 
   2  13   5    3.44    1.73 
   0  10  -8   32.31    2.63 
   2  13   6    4.79    1.72 
   3  13   1    6.08    1.68 
   2  13   7    6.11    1.67 
  -1  10  -3   16.73    2.30 
  -2   9   0    3.79    2.24 
   4  11 -11    3.46    2.12 
   1   9 -13    6.33    2.24 
  -3   7   6    3.14    1.69 
   5  12  -8    8.99    1.71 
  -2  10   4  601.00    6.52 
  -3   8   7  347.40    4.41 
  -3   8   6  430.13    4.93 
   3  13  -2   20.70    1.98 
   3   8 -18  113.71    3.51 
  -1   9  -9  140.55    4.06 
  -1  11   0   40.64    2.78 
  -2  10   9   41.96    2.39 
  -2  10   5   42.89    2.59 
   0  12  13   22.42    1.90 
   3   7 -19   20.12    2.49 
   0  12   1   63.91    2.99 
   2  11 -11   40.49    2.90 
  -2  10   6   42.17    2.59 
  -2  10   8  116.53    3.22 
  -3   6  -2  104.81    2.70 
  -2  10   7  106.46    3.21 
  -2   9  -3  537.83    6.51 
   1  11  -9   15.70    2.58 
  -1   8 -11  205.01    4.41 
   1   8 -16  202.97    4.49 
   0  11  -3   10.62    2.45 
  -1  10  -2  850.92    7.63 
   0   9 -10  593.58    6.44 
   3   9 -15    8.38    2.34 
   0   8 -12    0.88    2.24 
   0   8 -14   50.98    2.99 
  -2   6  -9  149.50    3.30 
   1  12  -4   85.36    3.22 
  -1  11   1  121.33    3.66 
  -2   7  -8  168.20    3.66 
   5  11 -13   49.10    2.23 
   0  12   2  378.15    5.29 
  -1   6 -13  570.78    5.88 
   4  13  -5  119.07    2.54 
   0  12  12  120.96    2.86 
   2  13  12   80.46    2.11 
  -1  11   2  102.47    3.45 
  -3   7   1  630.61    5.81 
  -2   9  -2  120.98    3.72 
   2   7 -18   52.65    2.81 
  -1  11  12   46.18    2.37 
   5  12  -9   51.24    2.10 
  -1  10  -1  431.60    5.57 
   1   9 -12  284.97    4.78 
  -2   9  11   97.29    2.61 
   2  11  -8   13.23    2.51 
   0  10  -6   25.26    2.57 
   4  13  -1    3.99    1.55 
  -1  10   0   17.74    2.28 
   0   9  -9   15.63    2.38 
   1  12  -3   46.47    2.74 
   2  10 -13   25.46    2.70 
   2  13  11   22.45    1.72 
   0  12  10   60.19    2.49 
   1  11  -8   63.15    3.25 
  -3   7   2 1538.90    8.50 
   2  11 -10  182.10    4.35 
  -1  11  11  164.52    3.48 
  -2   8  -5  565.53    6.38 
  -2   9  -1  301.77    5.00 
   0  12   9   32.80    2.22 
  -1  11   4   30.89    2.55 
   4  13  -4   27.19    1.88 
   3  11 -11   30.41    2.63 
   4   9 -16  251.40    4.35 
  -3   6   0  148.67    2.91 
   4  10 -14  140.94    3.64 
  -2   6  -8   10.16    1.92 
  -1  11  10   22.34    2.16 
  -1  11   5  139.12    3.69 
  -3   7   3  442.49    4.86 
   0   8 -13   21.27    2.64 
   1  12  -2   66.13    3.01 
  -1  11   6  419.81    5.64 
  -1  11   9   18.02    2.24 
  -1  10   1  436.55    5.49 
   0  10  -5  100.71    3.29 
   2  12  -5  141.73    3.66 
  -1  11   7   69.31    2.95 
  -1  11   8   56.76    2.71 
  -1   9  -7   73.41    3.35 
   0   6 -15   93.14    2.88 
   3   8 -17  218.10    4.37 
  -3   7   4 1088.99    7.04 
  -1   6 -12  317.08    4.44 
  -3   7   5  107.55    2.62 
   4   8 -17  194.23    3.90 
  -2   8  -4  279.50    4.74 
  -3   6   1  503.17    4.62 
   3  13   2   12.90    1.83 
   1   7 -16  340.44    4.99 
  -3   7   8  337.75    3.81 
  -3   7   7  354.39    4.11 
  -2   7  -6  136.56    3.34 
   2  10 -12   25.79    2.70 
  -1   8  -9  146.42    3.83 
   5  12  -6    5.84    1.81 
   6  12  -4    9.31    1.54 
  -1  10   2  944.07    7.58 
   4  13   1    2.22    1.53 
   0   9  -8    3.26    2.09 
  -1  10   3   16.78    2.27 
   3  13   3   26.96    1.92 
   2  12  -4  114.55    3.46 
   3  11 -10   38.75    2.71 
  -1   9  -6  259.16    4.89 
  -2   9   2  137.99    3.60 
  -2   6  -7   15.40    1.92 
   1  12   0   91.67    3.27 
   2   7 -17  299.16    4.68 
  -2   8  -3  889.41    7.65 
   6  11 -10   86.73    2.36 
   4  10 -13   23.21    2.51 
   4  12  -8   11.20    2.00 
   5  10 -14   21.28    2.20 
   3  12  -5   31.47    2.37 
   1   8 -14   16.46    2.49 
   1  12   1  192.09    4.08 
  -2   9   4  347.23    4.95 
   0  10  -4 1022.42    8.45 
   1  12  10    9.28    1.93 
   1  12   8    9.30    2.06 
  -1  10   4  341.35    4.63 
   0  11   3   13.03    2.32 
  -1  10  13  106.44    2.76 
  -1  10   5  883.13    7.06 
   0   9  -7  324.82    4.97 
   3  13  11    4.74    1.49 
  -1  10  12  344.99    4.31 
   2  12  -3  110.14    3.45 
   1  12  15   45.46    2.11 
  -2   7  -5  200.68    3.73 
  -1   7 -10   22.05    2.25 
   5  12  -7   85.84    2.48 
   0  11  -1   32.90    2.83 
  -3   6   4   79.14    2.25 
  -1   9  -5  306.07    5.28 
  -2   9  10  184.55    3.54 
  -2   9   5  565.75    6.07 
  -1   8  -8   11.22    2.32 
   5  11 -11   81.98    2.68 
  -2   8  -2  616.95    6.33 
   0   6 -14  414.68    5.04 
   1  10  -9  162.44    4.30 
  -2   9   6   46.66    2.48 
  -2   9   9   27.85    2.13 
  -2   9   7   60.55    2.58 
  -2   9   8  262.47    4.16 
  -3   6   5  540.63    4.48 
   3  11  -9  176.65    4.11 
   1  12  14   30.70    2.04 
   2   8 -15  344.89    5.27 
  -3   6   6  180.46    2.82 
   2  12  -2   24.25    2.43 
   3  12  -4   27.11    2.42 
  -1  10   6   41.44    2.39 
   0  10  -3  172.68    4.08 
  -1  10  11  303.11    4.19 
  -1  10   7   84.47    2.82 
   3  13   8    9.76    1.64 
  -1  10   8  252.67    3.99 
  -1  10  10  186.57    3.55 
  -1  10   9  173.08    3.43 
   5  11  -9    5.56    1.94 
  -1   9  -1  717.21    7.57 
   0  11  11    0.86    1.90 
   5  10 -12    9.82    2.10 
   1  12   3   54.48    2.80 
   2   9 -13   97.04    3.57 
  -3   6   7   76.66    2.03 
  -2   8  -1  128.21    3.36 
   4  12  -7   20.79    2.12 
   3   9 -14  376.17    5.63 
  -2   7  -4  341.50    4.54 
   3   6 -17  271.76    3.99 
   6  11  -9   65.39    2.34 
   1  12  13   33.48    2.08 
   1  12   4   81.20    3.08 
   2   6 -17   36.09    2.25 
  -1   8  -7   46.07    2.76 
  -1   7  -9  171.25    3.67 
   1  11  -4   35.99    2.80 
   2  12  -1   60.05    2.80 
   1  12   5   19.31    2.26 
   1  12  12   41.50    2.23 
  -2   8   0  273.28    4.35 
  -1   6 -10   37.99    2.17 
   0  11  10    7.01    2.08 
   0   9  -6   53.59    2.71 
   0   8  -9   11.72    2.34 
   6  11  -7    3.55    1.80 
  -2   6  -5 1164.82    7.27 
   1  12   6   63.76    2.77 
   5  10 -13   68.87    2.69 
   2  10 -10   45.67    3.01 
   5  11 -10  103.67    2.93 
   1  12  11  157.48    3.25 
   0  11   2  468.43    6.16 
  -1   5  -8 2601.22    9.80 
   4   9 -14  182.95    4.03 
   4  13   2   37.01    1.95 
   1  12   7   87.83    2.99 
   0  11  15  109.45    2.78 
   0   7 -12   44.40    2.57 
   5   9 -15   45.61    2.50 
   1  12   9   71.35    2.76 
   1   5 -14   74.19    2.41 
   0   6 -13   96.04    2.82 
  -2   8   1  162.18    3.55 
   2  11  -6  243.62    4.77 
   1  11  -3  200.32    4.50 
   0  10  -1   46.02    2.68 
   0   9  -5   12.59    2.25 
   2  12   6   13.93    2.26 
   2  12   7    2.23    2.04 
   2  12  12   10.96    1.94 
   6  12   0    0.20    1.59 
   0  10   0  452.83    5.82 
   2  11  -3    3.59    2.41 
   3  13   4   14.54    1.80 
   5  12  -5   32.21    2.03 
   6  12  -3   12.84    1.63 
   2   9 -12  214.49    4.60 
   1   9 -10  106.23    3.72 
   1   7 -14  435.71    5.43 
   3  12  -2   58.78    2.86 
   0  11  14   41.98    2.30 
   3  13   5   12.03    1.72 
   0  11   4   40.89    2.73 
   4  13   4   41.93    1.93 
   6  11  -8  106.58    2.65 
   2  12   1   39.93    2.67 
   3   9 -13   30.64    2.79 
   3  13   6   49.77    2.06 
   3  13  10   51.91    1.95 
  -2   6  -4 3448.58   12.42 
   3  13   7   66.16    2.17 
   3  13   9   45.89    1.92 
   2  12   9    2.66    1.98 
   6  11  -6    2.82    1.82 
   0   9  -4 1239.81    8.98 
  -1   9   3  615.86    6.13 
   0   6 -11    0.97    1.70 
   0  10   1   50.34    2.84 
   4   7 -15   10.63    2.18 
   2   8 -12    1.61    2.29 
   5  11  -7    5.22    2.10 
   0  11  13  245.31    4.15 
   3  11  -7  308.31    5.18 
   2  10  -9   45.48    2.99 
   4  10 -11   18.80    2.46 
   1  11  -2  123.02    3.81 
   0  11   6  426.66    5.70 
  -2   8   3  917.60    7.27 
   2  12   2   26.81    2.53 
   0  11  12   50.05    2.46 
  -1   6  -9  613.05    5.61 
   4   7 -16  505.43    5.57 
   6  12  -2   43.84    1.94 
   7  11  -5   19.45    1.76 
   0  11   7   96.29    3.28 
  -1   8  -5  902.90    7.74 
   0  11   8   39.21    2.61 
   1  11  17    9.31    1.88 
  -1   9   4  186.46    3.69 
   2  12  16    8.49    1.70 
   0   9  -3 1595.63   10.09 
   4  12  -1    0.80    1.98 
   1  10  -3    7.18    2.55 
   0  11   9   89.65    3.15 
   3   6 -16   15.33    2.09 
  -2   8   4  309.52    4.45 
   3  12   0   73.68    3.02 
  -2   8   5  540.87    5.70 
  -1   7  -7   58.99    2.57 
   4  12  -4   87.65    2.81 
   5   9 -14   51.06    2.70 
   2  12   4   91.53    3.27 
   6  12  -1   13.00    1.71 
  -2   8   6  480.52    5.20 
  -2   8  11  100.89    2.67 
   2  11  -1    3.02    2.42 
  -1   9   6  224.35    3.88 
  -1   9  14  237.62    3.66 
   3  11  -3    6.32    2.39 
   0   8  -6  138.50    3.37 
  -1   9  13    6.47    1.78 
  -1   9   8   79.05    2.68 
   2  11   0    4.03    2.34 
   6  12   4   10.30    1.71 
   4  11  -6    9.28    2.35 
  -1   9  12  283.78    3.97 
   5  12  -3   50.07    2.29 
   2  12  14   61.59    2.40 
   3   9 -12   37.82    2.89 
  -1   8  -4  669.17    6.80 
  -2   8   7   75.35    2.61 
  -2   8  10  277.50    3.94 
  -2   7   0   33.91    2.16 
  -2   8   8   63.23    2.51 
  -2   8   9  139.20    3.14 
   5  11  -8  312.54    4.45 
   3  12   1  115.73    3.31 
   7  11  -4   42.03    2.03 
  -1   6  -8  245.21    3.73 
   0   8  -8  128.33    3.63 
   4  12  -3   44.24    2.51 
   0   5 -10  201.40    3.23 
   0   7 -10   30.40    2.39 
  -2   6  -2  141.28    2.83 
   6  10 -10   30.83    2.29 
   2  12   8   79.81    2.99 
   2  12  11   24.97    2.21 
   1  11  14    3.33    1.95 
  -1   9   9  191.66    3.55 
   0  10  16    5.29    1.91 
  -1   9  11  238.48    3.80 
  -1   9  10   92.91    2.78 
   4  12   1    0.80    1.99 
   6  11  -4    3.14    1.86 
   5   8 -13   11.46    2.28 
   2  11   1    7.29    2.38 
   0   9  -1   47.29    2.56 
   5  12  -2   56.92    2.44 
  -1   7  -6  598.62    6.01 
  -2   7   1  567.36    5.38 
   2  12  17   32.28    1.88 
   2   7 -14  468.73    5.66 
   2  10  -7  130.41    4.02 
   4   9 -12   29.13    2.68 
   1  11   2  111.34    3.73 
   7  10  -7   45.02    2.29 
   3  12   3   40.00    2.64 
   4  12  -2   51.14    2.62 
   6  12   1    8.15    1.70 
   2   6 -15  231.59    3.83 
  -2   7   2  177.39    3.34 
   7  11  -3   87.38    2.37 
   5  12  -1   17.60    2.05 
  -2   6  -1  540.16    4.90 
   5   9 -13   15.52    2.40 
  -1   6  -7  606.31    5.43 
   1   9  -7   55.67    3.16 
   8  10  -3    8.16    1.81 
   4  11  -5    2.63    2.22 
   3  12  15   12.96    1.79 
   3  11  -1    4.72    2.39 
   0  10   9    1.85    2.09 
   0  10  10    9.35    2.16 
   0  10  11    1.68    2.01 
   7  11   0    9.54    1.77 
   6   9 -11   85.95    3.06 
   4  11  -7   91.25    3.23 
  -2   7   3  544.44    5.27 
   1   6 -13  560.78    5.59 
   1  11  16   75.51    2.59 
   6  11  -5   10.48    1.98 
   5  12   0   57.29    2.48 
   5  10 -10  512.62    5.96 
   6  12   3   11.12    1.76 
   7  11  -2   11.69    1.81 
  -2   6   0 3515.30   11.98 
  -2   7   4  306.58    4.01 
  -1   8  -1   84.91    3.04 
   4  12   0   62.26    2.80 
   4   9 -11   46.32    2.93 
   2   8 -11  114.44    3.55 
   0  10   4 1150.90    9.25 
   8  10  -2    1.03    1.63 
   2  11   3    5.79    2.36 
   0   8  -4  158.95    3.49 
   3  12  13    8.74    1.84 
   3  11   0    0.25    2.30 
   3  12   7    5.16    2.07 
   5  12   6    7.53    1.88 
   0   9   1   43.06    2.50 
  -1   8   3  136.70    3.04 
   3  12   9    9.07    2.07 
   3  12  10    3.12    1.96 
   6  11  -2    7.45    2.02 
   7  10  -6   59.22    2.42 
   1  11   6  515.94    6.39 
   3   7 -14   65.01    2.83 
   5  12   1   17.54    2.03 
  -2   7   5  163.40    3.16 
  -1   7  -4   64.16    2.66 
   3  12  17   29.09    1.88 
   3  10  -7   52.51    3.20 
  -2   7   6  130.84    2.81 
  -2   6   1  509.97    4.64 
   3  11  -2  115.14    3.76 
   1  11  12   61.03    2.74 
   1  11   9   20.07    2.44 
   2   6 -14  126.83    3.11 
   7  11  -1   73.86    2.36 
   5  12   2   59.27    2.45 
   0  10  15  151.96    3.47 
   5  12  12    5.40    1.63 
   3  11   1    4.10    2.27 
   5  12  11    2.05    1.61 
  -1   8   4  584.43    5.47 
   5  12  10    5.78    1.76 
   0   8  -3    6.47    1.85 
   3   9  -8    5.34    2.47 
   0   9   2   26.59    2.35 
   4  12  12    9.34    1.83 
   1  11  11  208.14    4.10 
   5   9 -12   19.94    2.45 
   1  11  10   21.60    2.34 
   0  10   6   23.81    2.53 
  -2   7   7   94.76    2.56 
   3  12  16   47.42    2.12 
   6  12   6   24.76    1.88 
   5  11  -5   20.70    2.33 
   1  10  -1  422.43    6.27 
   6  10  -8   82.10    2.90 
   0   8  -5  631.18    6.79 
   5  10  -9  196.81    4.23 
  -2   7   8  105.56    2.59 
   0  10   7   81.92    3.30 
  -2   7   9   17.86    1.71 
  -2   7  10   76.66    2.29 
   3   6 -14   90.28    2.87 
  -1   8   1   94.32    3.10 
  -1   7  -3  709.89    6.29 
   3  12   4   25.83    2.34 
   0  10  13   22.04    2.34 
   1   8  -8    9.65    2.33 
   2  11   2   53.96    3.02 
   2  10  -4  667.08    7.59 
  -1   8   6  737.52    5.86 
  -2   6   2  116.99    2.57 
   3  10  -6  119.06    3.89 
   2   8 -10  322.79    5.18 
   0  10  12  712.22    6.81 
   4   9 -10 1303.27    9.84 
   7  10  -5   45.83    2.34 
   1   5 -11  339.60    3.91 
   3   9  -9  114.70    3.82 
   3  12   5   21.13    2.35 
  -1   6  -5  266.02    3.76 
   4  12  16   27.09    1.83 
   1  10   0   16.52    2.65 
   2   7 -12  119.47    3.34 
   0   6  -9   36.38    2.19 
   3  12  14   35.60    2.14 
  -1   8   2   58.82    2.66 
   5  11  -4   29.72    2.58 
   0   7  -7  247.07    4.16 
   2   9  -7   63.98    3.24 
   5  12   5   40.83    2.23 
   3   8 -11   71.35    3.09 
  -2   6   3  798.87    5.62 
   4  11  -4   99.59    3.44 
   4  12  15  112.61    2.60 
   2  11  13    7.53    2.08 
  -1   8   7   44.43    2.05 
   6  11   0    0.32    1.90 
  -1   8  14   16.13    1.76 
  -1   8   8   13.17    1.73 
  -1   8  13   54.91    2.21 
   3  11  21    2.03    1.64 
  -1   8   9  125.78    2.83 
  -1   8  12   49.16    2.12 
  -1   8  11  155.75    2.99 
  -1   8  10  282.29    3.79 
   5   8 -11    3.30    2.22 
   0   9   5    6.18    2.19 
   7   9  -8   70.56    2.72 
   1   9  -4  213.70    4.55 
   3  12  12   12.88    1.98 
   2  10  -3   66.71    3.35 
   4  12   5  148.78    3.43 
   7  11   1   64.82    2.31 
   2  11   4  170.63    4.16 
   5  10  -8   29.28    2.66 
   1  10   1  437.35    6.20 
   5   9 -11   43.02    2.72 
   3  10  -5  303.12    5.45 
   5  12  13   14.55    1.71 
   4  10  -8  742.96    7.82 
   5  12   7   97.39    2.66 
   2   6 -13  202.73    3.65 
   6   9  -9   20.83    2.40 
  -2   6   4 2868.98   10.20 
   5  12   8    9.97    1.85 
   4   7 -13  115.86    3.38 
   7  10  -4   44.50    2.34 
   2   8  -9  161.87    3.90 
   4  12  13  121.36    2.81 
   4  12   7   17.14    2.08 
   5  10  -6    0.44    2.17 
   7  11   6    1.48    1.68 
   7  10  -2   17.76    1.89 
   0   9  17    8.24    1.99 
   5  11   0    2.74    2.13 
   4  11   0    2.95    2.21 
   4   6 -14   52.00    2.47 
  -1   6  -4   94.59    2.64 
   4   9  -9   91.17    3.42 
   1  10   2 1002.47    8.86 
   4  11  -3   46.47    2.86 
   4  12   8   16.82    2.05 
   7  11   2   12.28    1.82 
   8  10  -1   31.99    1.92 
   4  12   9   88.13    2.78 
   2  11   6  210.80    4.43 
   4  12  11   62.15    2.46 
   2  10  -2  530.47    6.88 
   4  12  10   27.08    2.15 
   1   9  -3  618.41    7.07 
  -2   6   5 1089.96    6.33 
   0   6  -8 1605.40    8.72 
   1   7  -9  149.70    3.50 
   6  11   2    5.57    2.09 
   7  11   7    5.11    1.74 
   0   7  -4    0.52    1.74 
   1  10  15    3.56    2.10 
   0   9   8    1.61    2.10 
   7  11   8    4.82    1.69 
   6  10  -4    3.46    2.13 
   0   9   9   11.82    2.25 
   8  10   2    0.25    1.66 
   0   9  14    3.05    1.90 
   3  10  -4   21.33    2.68 
   4   8 -11  334.28    5.29 
   1  10   3   14.65    2.54 
   1   5 -10  448.06    4.34 
   3   8 -10  115.73    3.60 
   2  11   8   18.39    2.40 
  -2   6   6  392.92    3.98 
   2  11  14   26.71    2.24 
   4  10  -7  168.59    4.18 
   1  10  19   49.85    2.35 
   7   9  -7  159.87    3.42 
   4  11  -2   52.21    2.93 
   2  11   9  196.82    4.21 
   2  10  -1  233.22    5.04 
   5   9 -10   16.26    2.45 
   2  11  10  169.91    3.95 
  -1   7   0  500.83    5.20 
   7  10  -3   12.64    2.08 
   2   8  -8   60.32    2.94 
   7  10  -1   33.99    2.14 
   3  11   3    5.51    2.36 
   7  11  10    9.56    1.70 
   7  11  11    5.94    1.64 
   6  11   4    4.19    1.94 
   0   7  -3    7.54    1.98 
   8  10   0   31.12    1.98 
  -2   6   7   15.19    1.60 
   3   9  -7   98.84    3.56 
   0   7  -5   84.78    2.85 
   3  10  -3   69.31    3.35 
   1  10  18  206.13    3.73 
  -2   6   8   11.00    1.53 
   2  11  18   37.40    2.21 
   1  10   5  844.09    8.16 
   0   8  -1 1111.69    8.37 
  -2   6   9  134.93    2.45 
   2  10   0  108.30    3.80 
   0   6  -7 2261.72   10.16 
  -1   7   1  514.79    5.17 
   8  10   3    6.84    1.82 
   4   9  -8    5.61    2.44 
   4  11  19    1.41    1.66 
   7  10   0   12.84    1.90 
   6  11   6    2.00    1.95 
   0   8   3    3.58    2.09 
   3  11  16    5.31    1.93 
   1  10  17  216.48    3.95 
   0   9   6   57.22    2.82 
   2  11  17  131.34    3.14 
   8   9  -4   25.45    2.09 
   8  10   1   29.16    1.99 
   6   8 -10   44.37    2.76 
   3  11  20  117.97    2.72 
   1  10   7   86.43    3.35 
   3  10  -2  423.46    6.31 
   7   9  -6   29.29    2.35 
   2   9  -4  336.05    5.55 
   1  10  16   62.99    2.68 
   4  11  21   99.10    2.39 
   2  10   1  224.52    4.84 
   0   9   7  280.02    4.79 
   3   9  -6   74.75    3.52 
   0   8   0  351.70    5.05 
  -1   7   2   36.03    2.17 
   2  11  16   17.65    2.07 
   1  10   8  206.78    4.62 
   0   9  16   15.37    2.18 
   1   9   0  229.67    4.63 
   6   9  -7   58.17    2.98 
   1   8  -4  532.24    6.19 
   1  10  14  229.55    4.23 
   2  11  15   16.40    2.12 
   0   9  15   44.35    2.46 
   1  10  10  192.56    4.17 
   4  10  -5   84.43    3.44 
   1  10  13  106.05    3.27 
   3  11  19  114.73    2.81 
   1  10  11  320.47    5.08 
   6  11   7    2.23    1.91 
   6  10  -2    7.71    2.28 
   3  11  15    0.53    1.88 
   9   9   2    9.23    1.77 
   6  11  14    0.46    1.65 
   7  10   1   43.30    2.27 
   4  11   5    3.63    2.26 
   3  11  14   10.51    2.15 
   8  10   5    0.44    1.70 
   1  10  12  353.52    5.23 
   2  10   2  529.85    6.81 
   5   7 -12  209.26    4.04 
   5  11  20   66.04    2.11 
   3  10  -1  602.49    7.40 
   0   9  10  560.85    6.17 
   0   8   1  965.10    7.82 
  -1   7   3  796.19    6.31 
   0   6  -6  134.17    2.96 
   0   9  13  264.45    4.44 
   0   9  11   86.94    3.10 
   0   9  12   28.81    2.46 
   4  11  20   22.50    1.90 
  -1   6  -1  666.01    5.36 
   2   7  -9   23.05    2.25 
   2   6 -11  237.15    3.80 
   5  11   2  121.84    3.53 
   1   9   1  720.21    7.45 
   8   9  -3   36.30    2.29 
   3   8  -8  376.03    5.55 
   4  11   2   53.02    2.94 
   3   9  -5  172.63    4.35 
   3  11  18   37.33    2.24 
   4   7 -11   24.14    2.37 
   4   8  -9  201.04    4.32 
   2  10   3   64.57    3.29 
   3  11   4   81.54    3.35 
   7   9  -5   39.52    2.45 
   6   7 -11  208.26    3.93 
   7   8  -8  108.66    3.10 
  -1   7   4   73.28    2.47 
   9   9   1   34.82    1.91 
   0   8   2  715.31    6.78 
   5   9  -8  159.58    4.12 
   5  11  19   14.78    1.75 
   7   8  -7   11.84    2.32 
   0   7  -1   12.20    1.99 
   5  11   7    1.28    2.08 
   7  10   2   19.14    2.07 
   4  11  15    2.58    1.96 
   8   9  -1    1.71    1.88 
   5  10  -4  101.03    3.50 
   6  11   5   15.74    2.12 
   6   8  -9  550.01    6.13 
   3   7 -10  118.73    3.32 
   4  10  -4   83.17    3.40 
   6   9  -6   74.16    3.15 
   1   9   2   57.98    3.06 
   2  10   4  638.38    7.37 
   2   9  -2  162.72    4.25 
  -1   6   0  281.50    3.65 
  -1   7   5 1233.76    7.57 
   4   6 -12  119.25    3.01 
   3  11   6   40.93    2.80 
   6  11  16   17.30    1.85 
   3   6 -11  172.82    3.42 
   5  11  18   87.74    2.54 
   4  11   4   93.88    3.40 
   0   6  -5  367.74    4.27 
   0   7  -2  139.16    3.23 
   4  11  18   19.25    1.95 
   2   9   0    1.46    2.28 
   5  11   9    6.53    2.21 
   4  11  12   10.33    2.17 
   4  11  11    3.38    2.05 
   5   9  -6    7.11    2.47 
   7  10   3   15.18    2.04 
   3   9  -2    1.00    2.45 
   9   9   4    1.91    1.68 
   2   7  -8  158.76    3.57 
   8   9  -2   47.30    2.45 
  -1   7   6  505.74    5.04 
   5  10  -3   75.83    3.26 
   3   8  -7  429.51    5.86 
   2   8  -5  618.27    6.74 
   5  11   5   15.57    2.39 
   0   8   4  156.31    3.56 
   3  11   8   57.89    3.01 
   7   9  -4   23.46    2.34 
   6  11  13   71.86    2.53 
   4   8  -8  461.43    6.19 
   7   8  -6    3.08    2.31 
   8   9   0   10.69    2.13 
   6   8  -7    6.22    2.54 
   0   7   1    9.39    1.88 
   0   8   9   11.80    2.08 
   4  10   0   11.11    2.50 
   3  10  22    1.27    1.78 
   4  11  17   43.50    2.30 
   2  10   6   45.56    3.09 
   6  11  10  112.22    2.96 
   5   7 -11   27.73    2.49 
   6  11  12   43.12    2.35 
   3  11   9  156.63    4.02 
   5   6 -12  252.10    3.98 
   6  11  11   89.57    2.77 
  -1   7   7   56.30    2.34 
   2   5 -10 1505.62    7.74 
   5  11   6   60.31    2.83 
   3  11  12  336.02    5.03 
   4  11   6   13.07    2.45 
   3  11  11   38.06    2.60 
   5  11  16   53.28    2.38 
   4  11  16   16.13    2.07 
  -1   7   8 1019.16    6.80 
   6   8  -8  172.89    4.19 
   3   9  -3  129.33    4.01 
   1   8  -1  109.58    3.38 
   4  10  -2   53.54    3.18 
   8  10   6   67.65    2.42 
  -1   7   9  136.22    3.00 
   3   8  -5    6.96    2.36 
   8  10  11    0.60    1.74 
   1   9  17    1.51    2.07 
   4  10  23   12.14    1.95 
   0   8  12    1.88    1.87 
   6  10   2   10.48    2.15 
   8   9   1    2.58    2.01 
   1   9  13    8.46    2.27 
   2  10   8  132.90    3.90 
   5  11   8  313.16    4.81 
   9   9   3   22.56    1.89 
   4  11   8  265.76    4.78 
   1   9   5  297.18    5.15 
  -1   7  10   24.81    1.87 
  -1   7  13  153.10    2.91 
   6   7 -10   30.77    2.60 
  -1   7  11  301.23    3.88 
  -1   7  12   25.51    1.84 
   2   8  -4  263.11    4.80 
   1   9  20  448.38    5.18 
   0   8   6  160.84    3.76 
   2   7  -7  119.73    3.28 
  -1   6   2  295.78    3.68 
   5  11  13   57.68    2.60 
   4  11  13   24.04    2.26 
   4  11  10  171.31    3.91 
   8  10   7   54.19    2.31 
   2  10  10   40.23    2.80 
   3  10  23   33.47    2.12 
   9   9   5    4.33    1.73 
   2   6  -8    8.53    1.92 
   7   9  -1   13.75    2.44 
   6   8  -6    4.93    2.46 
   5  10  22    9.87    1.88 
   0   7   3    8.47    1.93 
   6   9  -2    9.78    2.56 
   7  10  19    2.09    1.68 
   1   6  -7  611.13    5.49 
   2  10  11   57.35    3.01 
   1   9   6  210.50    4.49 
   4   6 -11   37.16    2.28 
   4   8  -7  337.69    5.41 
   2  10  12   21.04    2.55 
   2  10  13   22.23    2.50 
   0   8   7  109.22    3.21 
   2  10  20   80.31    2.74 
   4  10  -1  100.98    3.63 
   1   8   0  154.90    3.79 
   5  10  -1  126.94    3.91 
   5   8  -8  174.26    4.12 
   6   9  -4   70.54    3.14 
   1   9  19   21.79    2.20 
   4   5 -12  331.32    4.08 
   1   7  -4   78.74    2.87 
   3   5 -11  450.87    4.59 
   2   6  -9  154.74    3.23 
   0   8   8  101.82    3.17 
  -1   6   3  705.46    5.30 
   5  10  24   26.13    1.94 
   8  10   9   70.67    2.45 
   4   7  -9  504.74    5.96 
   9   8   0    0.48    2.01 
   6  10   4    7.21    2.16 
   4  10  21   14.57    2.06 
   7  10   9    1.82    2.04 
   0   7   4    1.57    1.80 
   7  10   4   49.70    2.63 
   1   9  18   32.34    2.42 
   2   8  -3 1003.64    8.48 
   2  10  19   42.98    2.45 
   1   9   8   76.75    3.22 
   0   8  17  474.49    5.36 
   8   8  -4   27.33    2.35 
   9   8  -1  101.28    2.65 
   8  10  10   70.42    2.45 
   5  10   0   61.01    3.17 
   7   9  -2   58.05    2.90 
   5   6 -11   72.85    2.77 
   2   5  -9 1256.31    7.11 
   2   7  -6  152.18    3.56 
   1   8   1  101.84    3.26 
   4   9  -5  199.80    4.61 
   2   9   2  130.48    3.97 
   1   9   9  161.10    4.05 
   6  10  23   53.91    2.13 
   0   8  10   26.16    2.33 
   0   8  16   40.60    2.40 
  -1   6   4   84.32    2.35 
   7  10   5   44.82    2.59 
   3  10   2  369.17    5.97 
   6   9  -3   17.72    2.66 
   0   8  11  100.62    3.06 
   0   8  15   23.57    2.28 
   4   8  -6  202.86    4.44 
   9   9   7    4.10    1.78 
   3   7  -6    3.83    2.05 
   7  10  11    4.41    2.02 
   6  10   6   46.52    2.65 
   7  10  14    2.67    1.96 
   9   9  11    1.64    1.71 
   6  10  19    1.45    1.90 
   3  10  17   12.97    2.25 
   7   9   1   11.86    2.37 
   1   6  -6 1383.63    8.03 
   0   8  14   38.99    2.36 
   0   8  13   18.97    2.06 
   7   7  -8   55.14    2.85 
   1   9  11  220.29    4.42 
   5  10  23  114.96    2.75 
   1   9  15  592.95    6.48 
   4  10   1   83.04    3.51 
   1   9  12  274.71    4.83 
   0   7   2  145.02    3.23 
   1   9  14  286.11    4.82 
   5  10   1  101.27    3.64 
   5   8  -7   33.46    2.81 
   9   9   6  189.50    3.18 
   2  10  17   87.80    3.05 
   3  10  21  238.71    4.10 
   2   9   3  461.32    6.41 
   2   8  -2  534.11    6.49 
   1   8   2   56.18    2.83 
   0   6  -2 3439.15   12.27 
   3  10   3   65.22    3.32 
  -1   6   5  268.62    3.43 
   4  10  22   19.25    2.05 
   5   9  -4   66.94    3.36 
   8   8  -3   94.25    3.10 
   7  10   7   39.00    2.61 
   2  10  15   17.55    2.32 
   5  10   2   91.19    3.59 
   2   9   4  282.78    5.21 
   3  10  20   18.11    2.13 
   2   9  23    0.00    1.06 
   0   6   0    8.14    1.78 
   6  10   8   86.91    2.95 
   6  10  18   10.63    2.03 
   5  10   6    0.88    2.36 
   6  10  10   25.49    2.33 
   1   7  -2   34.95    2.35 
   3  10   4   20.16    2.85 
   2  10  14  187.86    4.15 
   8   9   2   37.16    2.52 
   5   7  -9  373.50    5.30 
   3   5 -10  972.97    6.75 
   1   8   3  107.62    3.40 
   6  10  21   54.54    2.34 
   9   9   8   73.84    2.44 
   4  10   3   90.77    3.59 
   7  10  18   29.11    2.01 
   5  10   3   94.96    3.59 
   2   9   5  522.24    6.64 
   7   9   0   47.10    2.85 
   3  10  19   22.24    2.33 
   0   6  -1  347.31    4.11 
   5  10  21   17.35    2.08 
   2   5  -8  548.75    4.80 
   5   8  -6  212.95    4.63 
  -1   6   7  528.11    4.63 
   5   9  -3  376.90    5.91 
   1   8   4  595.29    6.56 
   6   7  -8  296.61    4.89 
   4   9  26   17.29    1.77 
   6  10  12   10.38    2.26 
   8   9   6    2.53    2.06 
   3   8  -3   95.52    3.45 
   4  10   4   86.06    3.66 
   1   7  -1  468.01    5.33 
   7  10  16  122.78    2.98 
   5  10   4   94.12    3.65 
   3  10  18   75.46    3.17 
   9   9  10  247.19    3.51 
   2   6  -7   16.84    2.04 
   8   8  -2   22.61    2.44 
  -1   6   8  192.27    3.04 
   5  10  20   24.74    2.17 
   7  10  15  223.77    3.77 
   7  10  12   42.92    2.50 
   0   7   5   71.99    2.55 
   3  10   7   50.68    3.18 
   7  10  13   34.69    2.41 
   3   6  -8 2066.86   10.39 
   2   8   0  280.09    4.82 
   1   8   5  802.49    7.35 
   2   9   7   54.20    3.07 
  -1   6   9  477.35    4.36 
   3  10   8  280.42    5.33 
   4   6  -9  648.30    6.32 
   8   7  -5   16.35    2.36 
   8   9   4   16.47    2.32 
   4  10  19  157.55    3.82 
   3  10  16   25.15    2.54 
   6   9  26    9.11    1.77 
   4  10  11   15.62    2.57 
   3   9  24    5.62    2.02 
   5   9  26    6.07    1.89 
   1   8  19   12.75    2.20 
   0   7   6   77.06    2.59 
   1   6  -4   73.76    2.48 
  -1   6  10   37.99    1.92 
   5   6 -10  354.74    4.79 
   2   9   8  201.92    4.45 
   9   8   2   39.16    2.35 
   1   7   0  516.81    5.59 
   3  10  15   99.10    3.50 
   3  10  10  373.53    5.84 
   5   8  -5  490.31    6.42 
  -1   6  11  167.41    2.81 
   1   8   6  530.05    6.03 
   5   9  27  111.51    2.65 
   6  10  17   40.92    2.56 
   3  10  11  138.36    4.04 
  -1   6  12  264.96    3.40 
   4  10  18  167.43    3.83 
   2   7  -3  471.79    5.51 
   5  10  18   56.56    2.71 
   3   9  25  108.72    2.88 
   4  10   7  137.31    4.16 
   2   8   1  102.78    3.39 
   2   9   9   24.50    2.71 
   3   9   2    0.64    2.55 
   5  10   7   60.76    3.27 
   8   8  -1   44.53    2.71 
   3   5  -9   17.07    1.94 
   6  10  13   38.10    2.59 
   4  10  17   31.50    2.61 
   6  10  14   17.60    2.26 
   2   9  22  179.57    3.76 
   7   7  -6   40.78    2.89 
   2   6  -6  446.62    4.93 
   0   7   8   72.69    2.59 
   5   9  -1   25.20    2.84 
   0   6   1  296.01    3.79 
   4  10  16   19.75    2.44 
   2   9  11  117.33    3.67 
   4  10   9  303.86    5.42 
   5  10  16   94.12    3.21 
   5  10   9  213.70    4.66 
   4   9  24   28.27    2.03 
   8   9  18    3.29    1.74 
   2   9  18   11.16    2.39 
   6   9  24    8.43    1.89 
   9   8   3   38.71    2.32 
   2   9  12  189.92    4.29 
   6   6  -9  769.67    6.92 
   1   8  20  177.70    3.58 
   4  10  10   89.48    3.56 
   0   7   9  802.44    6.36 
   1   8   8   12.21    2.27 
   5  10  15  108.98    3.45 
   1   6  -3  719.46    5.86 
   4  10  14  163.20    4.06 
   4  10  13   24.61    2.66 
   5  10  14   30.13    2.63 
   0   7  10   21.59    2.09 
   5  10  12   19.09    2.54 
   5  10  13   78.11    3.24 
   4   7  -7   13.99    2.34 
   2   9  21  140.40    3.52 
   2   7  -2  215.45    3.98 
   7   8  -2  121.10    3.72 
   1   8   9  152.05    3.66 
   8   9   7  162.27    3.66 
   0   7  11  426.72    4.78 
   4   6  -8  156.53    3.39 
   8   9  12   10.33    2.08 
   4   9  23  171.88    3.38 
   7   7  -4   10.78    2.37 
   2   9  15    1.67    2.24 
   0   7  17  127.08    3.00 
   6   9   2   11.37    2.67 
   5   9   0   22.35    2.82 
   7   9  24   32.17    2.00 
   1   7   2   51.20    2.45 
   6   8  -3  191.13    4.43 
   9   7  -1   36.98    2.30 
   0   7  12   41.34    2.14 
   0   7  16  231.85    3.59 
   9   8   4   92.44    2.88 
   1   8  10  272.42    4.78 
   7   9   4   13.05    2.54 
   1   8  18   26.81    2.37 
   0   7  13   83.21    2.65 
   0   7  15   45.91    2.26 
   0   7  14  109.44    2.90 
   2   9  20   75.72    2.98 
   8   9   8   15.51    2.22 
   2   6  -5 1106.70    7.45 
   8   7  -2    3.16    2.28 
   4   9  22   51.85    2.42 
   6   8  29  188.56    2.85 
   5   9  22   33.17    2.20 
   1   8  17  124.12    3.35 
  10   7   4   26.78    2.08 
   6   9  25  158.54    3.07 
   6   7  -6  852.23    7.83 
   3   9  23   46.79    2.47 
   1   8  12   61.86    2.73 
   1   8  16  206.93    3.92 
   8   9  19   16.68    1.91 
   8   9   9   48.34    2.61 
   5   9  25   15.20    1.97 
   1   6  -2  295.87    3.93 
   1   8  13   60.86    2.70 
   1   7   3  831.27    6.70 
   1   8  15  336.68    4.80 
   1   8  14   22.70    2.29 
   2   9  19  231.69    4.23 
   8   8   1   43.07    2.75 
   5   8  -3  224.78    4.69 
   3   5  -8   70.84    2.37 
   2   7  -1  591.27    5.99 
   9   8   5   27.42    2.27 
   0   6   3   83.01    2.44 
   5   8  29    9.06    1.77 
   4   9  21  103.43    2.99 
   6   8   0    5.07    2.47 
   7   6  -6   12.12    2.38 
   3   9   8    3.48    2.35 
   6   9  21   99.47    2.70 
   5   9  21   11.14    2.01 
   2   8  24    0.00    0.88 
   9   7   2    0.92    1.94 
   5   9   6    5.58    2.22 
   4   9  20  141.36    3.33 
   2   8   4  316.56    4.99 
   8   7  -3  196.43    4.08 
   4   5  -9  818.68    6.10 
   6   9   4   94.18    3.55 
   8   9  11   24.17    2.31 
   8   9  17  160.48    3.24 
   3   9  22  165.74    3.63 
   9   7   0   37.44    2.40 
  10   7   5   14.22    1.85 
   3   9   4  162.08    4.26 
   8   9  16   42.20    2.37 
   7   9  22   21.97    2.03 
   5   9  24   37.13    2.39 
   1   7   4   57.15    2.47 
   9   8   6  226.31    3.90 
   2   9  17  490.83    6.07 
   4   6  -7  154.58    3.43 
   2   8   5  556.65    6.34 
   0   6   4  547.94    4.84 
   4   8  -3  186.89    4.38 
   2   9  16   33.90    2.64 
   7   9   7  158.39    3.97 
   4   9   3  488.94    6.72 
   7   9  15    4.85    2.15 
   6   9  20   29.79    2.14 
   5   9  20    6.25    2.02 
   5   9   7  118.67    3.37 
   3   8  26   58.47    2.30 
   3   9  15    9.53    2.36 
   6   9  19  112.32    3.08 
   4   9  19   92.00    2.97 
   5   9  19   15.08    2.14 
   4   8  27   29.91    2.04 
   6   9  11  101.92    3.26 
   4   9   8    6.77    2.53 
   9   8  14    5.85    1.87 
   5   8  28    8.39    1.89 
   6   9  18  129.91    3.22 
   7   8   0   21.98    2.58 
   6   7  -5   44.25    2.91 
   3   9  21   41.19    2.54 
   5   9   3  398.47    6.16 
   2   9  14   62.50    3.18 
   7   9  21   67.53    2.56 
   6   9  23   57.08    2.51 
   2   9  13   75.89    3.38 
   9   8   7  110.23    3.04 
   2   8   6  431.34    5.70 
  10   7   6   24.78    1.94 
   5   6  -8  220.77    3.99 
   5   9  23   99.79    3.14 
   1   7   5 1336.89    8.45 
   0   6   5  340.18    3.97 
   9   7   1   33.45    2.45 
   4   9   4  109.21    3.81 
   7   9  20   53.15    2.48 
   7   8  27    4.29    1.74 
   5   9   8  179.86    4.05 
   4   9  18   91.68    3.03 
   2   8  12    0.60    2.05 
   5   9  18  206.29    4.03 
   6   9  16   20.94    2.20 
   6   9  14    2.40    2.07 
   6   9  15   65.79    2.84 
   4   8   0    2.68    2.27 
   8   8   6    1.45    2.18 
   5   9  17  251.78    4.47 
  10   7   9    1.22    1.76 
   5   9  10   24.26    2.52 
   5   9  16   21.88    2.33 
   5   9  11   37.95    2.50 
   3   8  25   76.78    2.64 
   5   9   4   97.99    3.78 
   4   7  -5   76.65    3.07 
   3   7  -2 1628.83    9.92 
   9   8   8   64.24    2.60 
   7   9   9   31.65    2.74 
   2   8   7   80.25    3.16 
   6   9  22   53.96    2.56 
   5   7  -5   26.62    2.59 
   6   9   7   60.68    3.23 
   3   9   7   99.88    3.67 
  10   7   7   13.32    1.85 
   5   8  -1   83.44    3.53 
   2   7   1  502.08    5.60 
   1   7   6  543.40    5.54 
   3   9  19   93.90    3.33 
   2   6  -3  786.46    6.22 
   0   6   6  124.44    2.71 
   5   9   5   82.78    3.56 
   7   9  11   19.35    2.51 
   6   9   8   55.06    3.10 
   6   7  -4  598.91    6.74 
   8   8   4   32.70    2.61 
   4   5  -8   38.81    2.04 
   7   9  17   78.41    2.93 
   7   9  12   99.43    3.42 
   5   9  15   45.84    2.69 
   5   9  12   14.38    2.28 
   6   8  27    5.21    1.71 
   5   9  14   53.34    2.79 
   5   9  13   25.13    2.44 
   0   6  11    2.57    1.54 
   4   8  26  110.44    2.89 
   1   7  19    9.37    2.00 
   5   7  -3    3.99    2.16 
   9   8  10   38.66    2.37 
  10   7   8   87.90    2.53 
   3   9   9  124.51    3.91 
   7   9  13   12.40    2.42 
   1   7   7   52.96    2.41 
   7   9  16   21.29    2.31 
   2   8   9  125.56    3.54 
   6   9   9   13.93    2.66 
   3   9  17  193.79    4.23 
   7   9  14   67.91    2.98 
   0   6   7 2106.12    9.07 
   4   8  -1   19.70    2.69 
   3   9  10  715.95    7.78 
   9   8  11   15.97    2.07 
   3   9  16  188.63    4.27 
   4   9   7  188.21    4.63 
   7   8  25    4.49    1.84 
  10   7  13    9.15    1.82 
   3   8  24  288.54    4.18 
   9   6   0    1.54    2.14 
   6   8  26   47.60    2.18 
   8   8   9   14.63    2.38 
   4   8  25  186.43    3.57 
   5   8   0   16.36    2.67 
   1   6   1  679.74    5.53 
   6   9  10  380.09    5.79 
   4   7  -4  313.48    4.93 
   6   8   1   64.14    3.19 
   9   8  12   79.43    2.69 
   5   6  -7   83.25    2.85 
   9   8  17   15.65    1.87 
   8   8   5  127.40    3.60 
   3   9  12   39.60    2.81 
   3   9  14  351.83    5.54 
   3   9  13   48.79    2.98 
   1   7   8  859.88    6.72 
   0   6   8 1396.29    7.38 
   9   8  13   25.42    2.15 
   9   8  16   34.87    2.17 
   2   6  -2   89.16    2.65 
   2   8  11   82.35    3.04 
   9   8  15   70.33    2.54 
   2   8  23  123.95    3.21 
   1   7  21  109.40    2.93 
   7   8   6    2.61    2.37 
   8   7   2    4.56    2.31 
   2   8  19    8.87    2.13 
   7   7  30    4.69    1.66 
   9   7   6    5.33    2.13 
   6   8  25  112.74    2.87 
   0   6   9   44.03    1.95 
  10   6   3   16.35    2.08 
   8   7   0   46.18    2.77 
   6   6  -6   42.76    2.54 
   3   5  -6  233.43    3.37 
   5   8   1   74.69    3.30 
   9   6  -1  126.60    3.34 
   1   6   2  259.34    3.61 
   3   7   0   85.72    3.00 
   7   8  26   18.52    1.91 
   8   8  23   98.41    2.65 
   0   6  10  172.93    2.93 
   1   7  20  850.30    6.61 
   4   9  15   71.32    3.19 
   3   8   5    3.94    2.21 
   8   8  13    0.50    2.11 
   2   8  17    3.49    2.15 
   3   8  22    8.13    2.03 
  10   6   6    4.77    1.99 
   6   8   6    7.18    2.50 
   6   8  24   26.16    2.09 
   8   7  27    5.78    1.67 
   1   7  10   24.47    2.03 
   2   8  22   30.80    2.33 
   4   9  14  151.58    4.00 
   0   6  16   49.03    2.03 
   4   7  -3  333.35    4.96 
   7   8   4   20.02    2.58 
   2   6  -1  515.49    5.06 
   9   7   4   73.00    2.96 
   5   8  27   14.31    2.13 
   0   6  12   29.58    1.79 
   0   6  15   81.15    2.32 
  10   7  15   19.11    1.87 
   0   6  13   80.42    2.24 
   0   6  14  392.43    4.07 
   4   8   1   10.96    2.53 
   4   6  -6  203.28    3.71 
   8   6  -3  291.35    4.61 
  10   7  11   66.56    2.35 
   8   8  22  156.91    3.15 
   6   8   3  159.99    4.22 
   2   7   4  359.79    4.72 
   6   8   7    5.61    2.52 
   7   7  29    3.18    1.71 
   6   8  23  213.15    3.80 
   6   5  -7    1.01    1.89 
   9   6   2   14.46    2.24 
   4   8  22   76.85    2.79 
  11   5  10   11.41    1.74 
   5   8   2  725.08    7.68 
   7   7  -1  119.90    3.60 
   3   6  -3  509.21    5.18 
   1   7  12   20.74    1.96 
   1   7  18   45.84    2.27 
  10   6   4   27.75    2.09 
   5   6  -6   65.39    2.71 
   2   8  21   47.73    2.68 
  10   7  12   23.65    2.03 
   6   7  -2  140.01    3.77 
   1   7  13  140.42    3.20 
   1   7  17  102.97    2.89 
   3   8   3   77.27    3.18 
   1   7  14  332.51    4.49 
   1   7  16  287.22    4.24 
  10   7  14  101.84    2.65 
   1   7  15  186.78    3.51 
   5   5  -8   16.34    2.01 
   9   7   5  214.50    4.04 
   6   8   4  410.05    6.08 
   2   8  20   17.38    2.40 
   7   6  -4  473.42    5.71 
   5   8  26   91.47    2.92 
   2   7   5  192.00    3.72 
   5   8   3  189.55    4.54 
   2   6   0 3730.27   12.75 
   8   8  20   32.51    2.34 
   3   8   4  155.91    4.11 
   5   7  -2  225.94    4.33 
   5   7   0    2.85    2.20 
   3   8  19    7.02    2.21 
   4   8  21   32.75    2.41 
   7   8  18    5.46    2.24 
   3   7  27   62.02    2.45 
   6   7  31   30.54    2.02 
   8   8  19  108.82    3.06 
   8   8  11  149.96    3.75 
   3   7   2 1569.37    9.61 
   6   8   5   91.66    3.59 
   8   6  -2   24.75    2.46 
   4   8   3  181.23    4.28 
   3   6  -2  111.73    2.88 
   2   7   6  124.77    3.17 
   8   8  18  119.83    3.27 
   5   8   4  152.38    4.32 
   2   8  18   52.99    2.81 
   7   8   7   12.39    2.51 
   4   6  -5  376.32    4.77 
   5   8  25  231.82    4.13 
   7   8  23   49.55    2.53 
   1   6   5  281.24    3.68 
   8   8  16   16.02    2.26 
   9   7   7   40.68    2.62 
   8   7   3  191.57    4.22 
   7   8   8  107.81    3.63 
   2   8  16  227.85    4.28 
   4   8   4  364.84    5.61 
   2   7   7  117.90    3.06 
   5   8   5  478.57    6.44 
   7   8  22   38.25    2.44 
   2   8  15  270.75    4.60 
   7   7   1  122.94    3.75 
   3   7   3  550.69    5.96 
   3   8   6  479.81    6.21 
   7   6  -3   48.04    2.74 
   2   8  14  378.34    5.32 
   5   8  24   29.38    2.41 
   6   7   0   33.95    2.76 
   1   6   6 1355.02    7.42 
  11   5   9   30.73    1.92 
   8   6   0    0.33    2.17 
   4   8  20   12.81    2.14 
  10   6  10    1.09    1.88 
   2   7  24    9.53    2.12 
   4   8  19   80.37    2.98 
  10   6   7   52.11    2.53 
   6   7  30   30.31    2.13 
   4   8   5  158.93    4.09 
   3   8   7  421.79    5.77 
   5   8   6  197.29    4.54 
   3   6  -1  495.34    5.10 
   7   8  10  277.39    5.14 
   8   7   4  395.56    5.62 
   3   5  -4  939.50    6.14 
   3   8  20   33.85    2.60 
   9   7   9   37.62    2.62 
   5   8  23  188.32    4.00 
   6   8   8  179.39    4.65 
   1   6   7  528.59    4.81 
   7   8  20  121.18    3.48 
   3   7   4  857.99    7.31 
   2   6   2  115.03    2.82 
   4   6  -4  283.88    4.19 
   4   7   0  641.73    6.62 
   8   7  26   41.43    2.16 
   2   7   9   13.72    1.96 
  10   6   8   49.49    2.46 
   9   7  10  109.55    3.31 
   3   8   9  121.05    3.63 
  11   5  11   23.23    1.89 
   3   7   6    4.03    1.86 
   4   8  18  156.28    3.70 
   5   8  11    8.01    2.48 
   9   6   4   10.75    2.36 
   7   7   4    8.87    2.42 
   3   7  26  200.21    3.71 
   8   7   7    7.82    2.39 
   4   8  17  200.31    3.98 
   6   7  28    1.55    1.89 
   9   7  20    6.58    1.91 
   4   8  16   35.86    2.46 
   4   8  15  185.81    3.88 
   4   8  14  102.00    3.16 
   7   8  13   34.74    2.88 
   7   6  -2   81.87    3.09 
   8   7   5   15.44    2.52 
   4   5  -5  162.25    3.07 
   1   6   8  235.72    3.41 
   7   8  17   91.99    3.35 
   6   8  21  225.61    4.41 
   2   7  10  113.64    3.04 
   7   8  14   21.61    2.62 
   7   7  28   41.08    2.24 
   7   8  16  284.92    5.00 
   7   8  15  103.43    3.55 
   3   7   5  112.55    3.23 
   4   7  29  446.93    5.09 
  10   6   9   96.28    2.86 
  10   6  17    8.47    1.92 
  10   6  14    6.92    1.97 
   8   7  23    1.91    1.87 
  10   6  16    2.37    1.80 
   8   7   9    9.48    2.42 
   8   7  22   11.32    2.10 
   6   7  29   33.60    2.28 
  11   5  12   81.72    2.34 
   3   8  17  274.27    4.81 
  10   5   3   13.34    2.10 
   9   7  12   15.86    2.28 
   5   8  21   72.97    3.11 
   3   8  11   59.32    2.99 
   6   8  20   16.03    2.43 
   8   7  25   28.09    2.12 
   4   8   8  416.09    5.97 
   9   7  18   21.85    2.13 
   3   8  16   87.75    3.22 
   5   8   9  425.73    6.16 
   9   7  13   27.71    2.35 
  11   5  13   24.30    1.92 
   4   7   1  266.15    4.58 
   3   8  15   32.38    2.64 
   3   8  13  318.18    5.09 
   5   7  27    8.85    2.13 
   5   7   3    8.74    2.33 
   5   6  -2    2.68    1.88 
   6   5  -5    5.07    1.97 
   1   6   9  495.25    4.71 
   9   7  17  119.57    3.18 
   3   8  14  108.50    3.45 
   8   7   6   54.26    2.97 
   6   8  19   64.76    3.07 
   9   7  14  144.81    3.54 
   6   8  12  305.01    5.46 
   2   7  12  104.81    2.98 
   9   7  16   39.08    2.49 
   9   7  15   77.11    2.90 
   6   8  18  329.96    5.37 
   6   6  33   51.58    2.10 
   2   7  13  185.33    3.66 
   9   7  21   69.19    2.51 
   3   5  -3  280.54    3.78 
   4   6  -3  405.13    4.91 
   5   5  -6  725.27    6.01 
  10   6  11  154.80    3.38 
   6   8  16  253.88    4.93 
   6   8  15  253.92    4.94 
   7   7  27   89.01    2.83 
   7   6  32   32.71    1.98 
   8   5  -4  209.76    3.88 
   2   7  14  457.94    5.38 
   4   8  10   47.13    2.97 
   9   5   0    3.24    1.96 
   8   7  19    1.48    2.12 
   8   7  18    2.26    2.19 
   2   6  25    9.02    1.53 
   6   5  -6  168.96    3.40 
   8   7  24   52.06    2.43 
   7   6  -1  121.59    3.53 
  10   6  19   26.48    1.98 
   4   7  28  284.47    4.44 
  10   6  12   35.36    2.25 
  10   5   4  207.53    3.76 
   8   6   1  176.86    3.98 
   5   7  28  188.73    3.73 
   5   8  17   67.30    3.17 
   2   6   4 3426.98   12.18 
   6   7   3  458.79    6.18 
   4   8  12  303.73    5.21 
   3   7   7  428.62    5.28 
   2   7  23  569.66    5.81 
   5   7   2  183.50    4.07 
  10   6  18   17.60    1.96 
   5   8  16  219.88    4.66 
   4   8  13  265.11    4.97 
  10   6  13   47.64    2.40 
   1   6  11  173.65    3.06 
   3   6   1  421.77    4.87 
   5   4  -7  217.80    3.20 
   7   6  30   11.25    1.97 
   9   6  24   11.68    1.92 
   1   6  20   62.12    2.25 
   8   7   8  230.45    4.74 
  10   6  15   29.17    2.17 
   7   7   5   63.27    3.13 
   9   5  -1  224.94    3.95 
   9   6   5  234.65    4.36 
   3   7   8  428.13    5.32 
   1   6  19  193.43    3.33 
   3   7  25  221.08    4.04 
   2   7  22  154.64    3.46 
   1   6  13  542.94    4.94 
   6   7  27  124.48    3.32 
   4   7  27  635.06    6.38 
  10   5   5   16.61    2.08 
   1   6  18  141.27    2.89 
   2   6   5 1004.35    6.95 
   4   6  -2  242.07    3.96 
   1   6  14  671.73    5.55 
   8   6   2   15.72    2.50 
   1   6  17   19.61    1.83 
   1   6  15  212.81    3.41 
   8   6  29   30.40    2.00 
   6   6  32   55.60    2.36 
   1   6  16  262.07    3.72 
   7   6  31   74.80    2.49 
   6   6  -1   22.06    2.34 
   8   5  -3  367.48    4.88 
   8   7  10   23.64    2.57 
  10   5   8    5.47    2.09 
   6   7  23   12.15    2.33 
   4   7   7   12.38    2.24 
   5   6  32  153.70    3.27 
   9   6   6  230.84    4.37 
   8   7  21   21.19    2.30 
   9   6  25  113.50    2.77 
   2   7  21   94.00    2.93 
   9   5   1  212.18    4.03 
   6   7   5   39.26    2.94 
  11   4   8   57.44    1.91 
   3   7  24   70.82    2.84 
   3   7  10  101.85    3.09 
   8   7  20   93.33    3.21 
   6   7  26   45.09    2.66 
   5   7   4   58.75    2.94 
   4   7   4  318.47    4.87 
   2   6   6  339.88    4.31 
   5   7  26  102.35    3.39 
   4   7  26   57.97    2.71 
   2   7  20  193.38    3.88 
   9   6   7   80.02    3.19 
   8   6   3  211.89    4.39 
   7   5  -4   41.19    2.52 
   8   7  13   33.31    2.80 
   7   6   1  104.48    3.39 
   6   7   6  862.79    8.24 
   8   7  14  165.56    4.13 
   8   7  17   72.63    3.15 
   4   6  -1  461.72    5.17 
   3   7  12   66.47    2.80 
  11   4   9   35.83    2.11 
   7   7   8   40.57    3.02 
   8   7  15  133.62    3.79 
   8   7  16   24.75    2.60 
   9   6  11    2.31    2.14 
  11   4  13    2.68    1.77 
   7   7  18    3.43    2.28 
   6   5  34    9.61    1.83 
   9   5  28    3.57    1.70 
   9   6  14    0.54    2.09 
   6   6   0   50.31    2.67 
   3   7  23  210.95    4.07 
   3   6   3  405.70    4.69 
   2   7  19  410.46    5.08 
   6   7  25   40.95    2.61 
   5   7   5   15.84    2.48 
   7   7  23   31.89    2.55 
   4   7   5   84.53    3.10 
  10   5   7  259.21    4.22 
   6   6  31  115.01    3.04 
   4   7  25  135.20    3.57 
   9   5   2  361.03    5.16 
   8   5  -2   99.56    3.12 
   2   7  18   49.18    2.55 
   5   6  31  172.95    3.57 
   7   7   9  229.25    4.77 
   8   6   4  126.80    3.69 
  11   4  10  121.87    2.82 
   7   7  22  207.84    4.29 
   2   7  17  310.52    4.61 
   6   7  24   68.33    3.02 
   2   6  24  256.92    3.97 
   5   7   6  189.87    4.46 
   7   6   2   69.11    3.11 
   4   7   6  313.17    4.85 
   7   7  10  247.49    5.04 
   5   7  24   99.39    3.44 
   2   6   8   12.10    1.74 
   4   7  24   67.56    2.95 
   9   6  23   74.28    2.64 
  11   4  11   14.21    1.92 
   6   6   1   21.27    2.37 
   5   6   0   33.80    2.33 
   9   6  10  141.86    3.71 
   8   6  25    6.05    2.07 
   9   4   0    7.91    2.14 
  10   5  20    5.64    1.86 
   9   6  20    2.14    2.01 
   8   5   0   14.05    2.25 
   9   5  27   11.57    1.92 
   3   7  21  352.06    5.23 
   7   5  -3   91.77    3.13 
   4   5  -2  143.56    2.96 
   5   7   7  506.38    6.33 
   7   6  29   24.57    2.12 
   8   6   5  235.57    4.63 
   7   7  20   79.68    3.25 
   9   5   3  286.44    4.63 
   2   6  23   42.55    2.28 
   6   7   9  314.55    5.46 
   4   6  30  119.51    3.16 
   5   7  23   45.87    2.77 
  10   5   9  121.67    3.24 
  11   4  12   28.38    1.99 
   7   7  12  459.33    6.34 
  10   4   3  189.79    3.68 
   2   6   9  143.29    2.94 
   6   6  30  152.50    3.43 
   8   5  -1   58.98    2.73 
  10   5  22   62.68    2.38 
   5   6  30  213.18    3.94 
   3   7  20  425.16    5.51 
  11   4  18   77.07    2.31 
   9   6  12  125.76    3.57 
   7   7  17   34.89    2.77 
   7   7  16   23.27    2.68 
   3   5   0   15.90    1.72 
   7   5  33   28.26    2.02 
  10   5  10   96.82    3.05 
  11   4  14  116.29    2.73 
  10   5  18    9.39    2.00 
   5   6   2    5.39    1.97 
   5   7  18    3.55    2.35 
   8   6  23    0.64    2.15 
   4   7  15    9.04    2.28 
  11   3   8    3.26    1.39 
   2   6  22  102.89    2.94 
   9   6  19   82.83    3.01 
  11   4  17   59.96    2.21 
   8   6   6  332.59    5.33 
  11   4  15   61.48    2.27 
   9   6  13  117.79    3.53 
  11   4  16  106.47    2.57 
   6   7  21   55.84    3.08 
   3   7  19   17.52    2.30 
   8   5  31   61.25    2.28 
  10   5  21   81.63    2.61 
   9   6  21   18.27    2.18 
   9   6  18  115.72    3.38 
   6   7  11  203.79    4.54 
   5   7   9  360.97    5.55 
   4   6   1  362.32    4.72 
   9   6  17   51.91    2.77 
   9   5   4   78.67    3.04 
   9   6  15   67.21    3.04 
   7   6   6   13.87    2.46 
  11   3   9    8.37    1.85 
   7   6  28   14.08    2.15 
  10   5  11  120.99    3.31 
   9   6  16  124.22    3.60 
   5   7  21  350.43    5.48 
   4   7   9  443.00    5.74 
   3   7  18   27.90    2.46 
   2   6  21  139.29    3.26 
   2   6  11  220.14    3.51 
   5   4  -6   11.06    1.70 
   6   5  -3  140.02    3.25 
  10   4   4   63.13    2.56 
   4   7  21  336.67    5.22 
   5   5  -3   10.52    1.89 
   3   7  17  120.42    3.35 
   4   6  29  289.14    4.54 
  10   5  12   34.58    2.44 
   8   6   7  608.42    6.94 
   3   7  16  206.99    4.12 
   4   5  -1  256.91    3.70 
   6   7  18  635.38    7.29 
   5   6  29   32.27    2.39 
   3   6  28  313.22    4.49 
   2   6  20  299.24    4.19 
   2   6  12   85.35    2.52 
   6   7  14  106.20    3.66 
  10   5  19   22.79    2.12 
   7   4  -5  504.69    5.09 
   3   7  15   87.44    3.05 
   6   7  17   53.08    3.13 
   3   7  14   66.88    2.76 
   6   7  15  113.13    3.80 
  10   5  13   82.78    2.92 
   7   6  25    2.76    2.15 
   6   6  26    7.66    2.27 
   5   7  11   25.35    2.59 
   6   7  16   86.63    3.49 
   5   7  19  224.04    4.60 
   4   7  11   25.28    2.41 
  10   5  14   22.45    2.30 
   8   6  24  160.05    3.70 
   2   6  13  179.85    3.36 
  10   5  17  108.33    3.05 
  10   5  15   86.77    2.94 
   7   6  27   61.47    2.78 
  10   5  16  145.74    3.41 
   5   7  13  822.43    8.03 
   7   6   5  575.59    6.75 
   5   7  17   30.35    2.72 
   9   5   8    4.63    2.28 
   7   6  24    3.52    2.24 
  10   4  24    1.43    1.79 
  11   3  11   10.88    1.96 
   4   6  26   10.95    2.31 
   6   6  25    2.46    2.21 
   8   5  30   30.60    2.12 
   4   7  18   34.27    2.69 
   2   6  15  220.37    3.61 
  10   4   5   15.74    2.27 
   2   6  17   46.04    2.22 
   5   7  14  170.39    4.22 
   7   5  32   57.25    2.42 
   6   5  33   47.50    2.37 
   5   7  16  132.93    3.96 
   2   6  16   78.28    2.53 
   5   7  15   71.07    3.27 
   4   7  13  113.73    3.49 
   6   6  28   15.41    2.25 
   4   7  17  136.29    3.75 
   8   4  -3  353.72    4.64 
   4   7  14  416.30    5.69 
   8   5   2  101.77    3.31 
   5   5  33  138.61    3.15 
   4   6  28  372.36    5.06 
   9   5  26  120.11    3.02 
   5   6  28  453.19    5.70 
   9   4   1  305.25    4.53 
   3   6  27  235.09    4.09 
   8   5   1   52.69    2.84 
   6   5  -2  204.72    3.70 
   7   5  -1   93.47    3.16 
   7   6  26   13.42    2.30 
   5   6   3  322.99    4.71 
   8   6  10   77.45    3.29 
   7   4  35   86.31    2.47 
  10   4   6   30.57    2.44 
   4   6   3  449.72    5.14 
   6   4  -5  125.71    2.78 
   1   5  12  329.74    3.56 
   6   6  27  150.63    3.75 
   8   6  21  214.02    4.38 
   6   6   5   49.86    2.78 
   9   5  25  120.28    3.11 
   8   4  32   12.55    1.89 
  10   4   9   11.39    2.27 
  10   4  10    2.88    2.07 
   1   5  20  230.78    3.21 
   8   5  29   89.82    2.85 
   9   5   7  344.77    5.31 
   5   4  -5  796.46    5.60 
   7   4  -4  929.00    6.92 
   4   6  27   20.64    2.31 
   8   4  33   20.35    1.90 
   7   6   7  332.00    5.50 
   1   5  13  559.82    4.56 
   3   6  26  405.19    5.19 
   7   5  31   40.19    2.41 
   8   6  12  315.84    5.39 
   1   5  19  424.92    4.29 
  10   4   7   50.68    2.67 
  11   3  10   16.77    2.06 
   1   5  14   76.05    2.09 
   8   6  19  195.86    4.38 
   8   6  13   39.64    3.01 
   1   5  18  116.63    2.48 
   8   4  -2  586.93    5.99 
   9   5  24   41.75    2.48 
   5   5   0  229.24    3.71 
   4   6   4  268.26    4.20 
   3   6   5  690.78    5.98 
   7   5   0   29.13    2.37 
   1   5  15  193.71    2.87 
   8   6  18  163.93    4.13 
   6   6   6   35.83    2.57 
   8   6  14   66.78    3.23 
   5   5  32   47.91    2.46 
   7   6  20   12.04    2.53 
   9   5  20   11.89    2.33 
   9   4  28    2.69    1.83 
  10   4  11    1.66    2.06 
   6   5  30    6.47    2.18 
   1   5  17   33.16    1.73 
   1   5  16   34.11    1.74 
   7   6   8   32.48    2.85 
   8   6  17   44.70    2.95 
   8   6  15   49.93    3.10 
   6   5  -1  364.74    4.76 
   8   6  16   32.64    2.82 
   5   6  26  520.80    6.37 
   4   5   1  252.52    3.67 
   8   5  28   18.47    2.20 
   8   5   4  253.89    4.66 
  10   4   8  127.41    3.46 
   5   6   5  529.55    6.04 
   9   5  23   74.44    2.88 
   9   5   9  199.02    4.29 
   7   6  23  193.01    4.29 
   7   6   9  245.76    4.96 
   6   6   7  224.43    4.46 
  11   3  12   88.25    2.61 
   3   6   6  243.20    3.79 
   7   5  30   18.16    2.22 
   6   4  35   20.99    1.98 
   7   5   2  237.31    4.33 
   7   4  34   40.26    2.25 
   9   4  29   39.72    2.18 
  10   4  23   41.40    2.30 
   5   6  25  196.86    4.35 
   9   4   3   75.26    3.01 
   6   5   1  261.22    4.38 
   9   5  16    8.96    2.35 
   8   4  31    0.69    1.89 
   6   4  34    2.26    1.95 
   8   4   0    3.56    2.16 
   3   6  21    2.99    1.94 
  10   4  17   11.30    2.26 
   3   5  29    0.00    0.88 
   5   4  34    5.58    1.99 
  11   3  19   17.69    1.90 
   6   5  31   58.73    2.77 
   9   5  10   19.83    2.57 
  11   3  13  104.56    2.83 
   4   5  31  175.89    3.69 
   6   4  -4  796.07    6.16 
   4   6  25  182.41    4.07 
   3   6  24  619.23    6.30 
   7   4  -3   42.40    2.29 
  11   3  18   31.04    2.09 
   8   5   5   27.30    2.57 
   6   6   8   88.07    3.35 
  11   3  14   24.08    2.08 
   8   4  -1   96.00    3.13 
   2   5  25  246.72    3.83 
   5   5  31  162.89    3.66 
  11   3  17  148.62    2.99 
  11   3  15   17.58    1.93 
   7   6  11  309.06    5.40 
   7   6  21   34.64    2.85 
   9   5  21  117.15    3.42 
   6   5   0   96.72    2.94 
  11   3  16   66.02    2.39 
   9   5  11  199.25    4.32 
   3   6   7  100.15    2.84 
  10   4  22   21.43    2.15 
   4   6   6  154.78    3.41 
   4   5   2  103.15    2.63 
   5   6  24  119.15    3.65 
  10   3   4   66.99    2.67 
   7   6  12  169.86    4.44 
   8   5  24   11.95    2.36 
  10   3  26    5.54    1.83 
   8   4  30    7.47    2.03 
   5   6   7   75.45    2.88 
   7   5   3  114.17    3.42 
   3   6  23  205.99    4.06 
   7   5  29   18.19    2.32 
   2   5   8  540.95    4.65 
  10   4  21   45.90    2.47 
   9   4   4   96.67    3.24 
   9   5  19   76.56    3.15 
   8   5   6  235.02    4.59 
   7   6  14   40.75    3.02 
   7   6  18   98.83    3.69 
   5   6  23  148.45    4.00 
   6   5   2  201.80    3.83 
   9   5  18  278.96    4.84 
   7   6  15   30.03    2.84 
   7   6  17  155.82    4.25 
   6   6  10  867.72    8.15 
   7   6  16   75.23    3.41 
   6   6  22  546.00    6.82 
   9   5  17  117.25    3.63 
  10   4  20   50.61    2.56 
  10   4  12   84.42    3.03 
   3   6  22  223.34    4.09 
   4   5  30  387.73    5.12 
   5   5   2  194.70    3.58 
   4   6  23   65.62    2.98 
  10   4  19   14.90    2.21 
  10   3  25    5.69    1.90 
   7   5  26   13.97    2.46 
   4   6  17    0.35    1.99 
   4   6  16   12.74    2.18 
  10   4  13   49.15    2.79 
   5   5  30  240.59    4.44 
   2   5   9 1278.77    6.99 
  10   3   5   73.08    2.89 
   8   5   7  311.68    5.25 
   4   5   3  245.71    3.68 
   8   5  25   95.78    3.27 
   7   5   4   54.40    2.81 
   3   5   5 1956.38    8.94 
   7   4  -2  195.18    3.62 
  10   4  18   43.15    2.58 
  10   4  14   30.72    2.49 
   7   5  28   25.21    2.45 
   5   6   9  110.96    3.36 
   2   5  23  198.10    3.45 
   9   4  27   73.16    2.75 
  10   4  15   28.06    2.46 
   9   4   5   28.99    2.49 
   6   6  12  210.49    4.54 
   9   3  30   10.72    1.91 
   9   3   2    9.83    2.10 
   8   4  29    1.71    2.05 
   6   5   5    6.96    2.01 
   7   4  31   -0.11    2.02 
   6   4  -3  117.28    2.81 
  10   4  16   65.23    2.87 
   6   6  20  402.65    5.97 
   5   6  21  254.38    4.85 
   8   3  34   17.33    1.86 
   5   6  10  346.74    5.13 
   3   6  20   73.54    2.77 
   6   5  29  309.45    5.01 
   8   3  -2  168.08    3.32 
   8   5   8   29.80    2.75 
   6   6  14  852.66    8.35 
   6   6  15   26.22    2.72 
   9   3   1   19.57    2.30 
   3   6  11  176.50    3.46 
   8   5  16   11.59    2.54 
   7   5  24    4.68    2.31 
  10   3   9    6.95    2.25 
   9   3  29    1.36    1.91 
   9   3   3    9.45    2.17 
   6   6  17  149.50    4.12 
   4   6  21  927.45    8.09 
   2   5  22   38.30    2.19 
   6   6  16  379.55    5.90 
   4   4  -1 2704.57    9.74 
   5   6  11   70.38    3.05 
  10   3   6  117.56    3.32 
   7   5   5   35.09    2.62 
   5   6  19  609.58    6.97 
   4   6  10  271.72    4.41 
   5   5  29   49.74    2.73 
   9   4  26   28.34    2.36 
   9   4   6   55.19    2.78 
   4   6  20   11.09    2.33 
   8   4   1  112.58    3.28 
   8   5   9  583.16    6.92 
   8   5  23  110.69    3.60 
   5   6  18   34.38    2.78 
   2   5  21  630.41    5.58 
   3   6  13   12.43    1.94 
   4   6  11   45.19    2.48 
   5   6  17  540.55    6.62 
   3   6  17  278.81    4.34 
   3   6  14   99.95    2.92 
  11   2   9    6.09    1.96 
   6   5   7    3.82    2.03 
   6   3  35    3.11    1.98 
   9   4  12    0.93    2.29 
   5   6  14   28.53    2.64 
   3   6  16   21.93    2.12 
   6   5   4  133.51    3.33 
   5   6  15  126.99    3.73 
   4   6  19  207.39    4.19 
   3   6  15  184.63    3.66 
   7   4  -1  340.73    4.57 
   2   5  12  528.25    4.68 
   6   5  28   20.61    2.45 
   8   5  10   36.25    2.90 
   8   5  22  194.98    4.37 
   2   5  20  444.08    4.68 
   7   5   6  108.88    3.42 
   4   6  18   99.69    3.30 
  10   3   7   36.80    2.50 
   9   4  25   34.83    2.54 
   9   4   7  107.59    3.40 
   4   6  13  250.55    4.33 
   7   3  35   38.74    2.13 
   6   4  -2  275.87    3.89 
   4   6  14   41.79    2.61 
   4   6  15   45.26    2.64 
   5   5  28  142.57    3.81 
   5   4  33  203.47    3.84 
   4   5  28  585.45    6.36 
   8   5  21  546.94    6.85 
   5   5   3   15.17    1.95 
   8   3  33   89.82    2.72 
   8   4   2  489.44    5.82 
   2   5  15  386.73    4.23 
   8   3  -1   31.87    2.27 
   2   5  17  852.57    6.16 
   5   5  25    5.33    2.32 
  10   3  13    3.39    2.20 
  11   2  21    5.92    1.76 
   8   4  26    4.93    2.27 
   9   4  15   13.54    2.56 
  11   2  11    8.74    1.84 
   8   5  12   85.34    3.47 
   2   5  16  223.30    3.35 
   6   3  -5   90.70    2.35 
   7   5   7  849.71    7.86 
  10   3  24   82.53    2.80 
   9   4  24   22.01    2.39 
   6   5  27   23.59    2.58 
   7   5  25   25.76    2.65 
   9   4   8   46.38    2.83 
  10   3   8   49.87    2.70 
   4   4   0  914.95    5.82 
   3   5  27  379.22    4.87 
   8   5  13   98.19    3.67 
   8   5  19   74.87    3.39 
   5   4  -2  174.98    3.10 
   8   5  14   21.32    2.66 
   8   5  18  127.87    3.90 
   8   5  15  205.16    4.60 
   8   5  17  381.56    5.92 
   7   4   0  194.69    3.65 
   7   2  37   45.10    2.07 
   9   4  23   58.24    2.91 
   9   4   9   26.17    2.68 
   7   5   8  913.28    8.33 
   8   4  28   16.53    2.39 
   4   4  32   27.10    2.24 
   6   5   6  158.97    3.63 
   8   4   3  309.40    4.88 
  11   2  12   15.63    2.06 
   6   2  37    8.22    1.39 
  11   2  18    6.32    1.90 
  11   2  17    8.93    1.92 
   9   4  22  196.40    4.17 
   6   4  -1   53.85    2.29 
   9   4  10  127.77    3.72 
   5   4  32   37.29    2.49 
   3   5  26   61.43    2.65 
   7   5   9   92.68    3.46 
   8   2  35   76.59    2.34 
  10   3  22   69.08    2.81 
   7   5  23   65.32    3.23 
   8   3  32   18.12    2.15 
  10   3  10   52.43    2.78 
   7   3  34  100.46    2.92 
   7   4  30   35.48    2.62 
   5   5   5  430.73    4.99 
   8   3   0  147.23    3.37 
   9   4  21  124.92    3.70 
   9   4  11   47.83    2.92 
  10   3  21   19.01    2.32 
   7   5  10  303.89    5.12 
   7   5  22  171.77    4.26 
   4   4   1 3079.19   10.41 
  10   3  11  187.41    4.03 
   7   3  -3   50.97    2.24 
   7   4   1  321.07    4.58 
   8   4   4   35.99    2.65 
   9   4  20  113.11    3.61 
   9   3  28   50.44    2.55 
   5   4  -1  113.72    2.66 
   7   3  32    0.70    2.00 
   9   3   4   94.79    3.08 
  10   3  20   75.11    2.92 
  10   3  12   43.80    2.72 
   7   5  21   84.74    3.45 
   7   5  11  145.12    4.00 
  11   2  10   37.34    2.25 
   3   5  25  227.35    4.05 
   9   4  19  951.25    8.44 
   9   4  13   39.50    2.87 
   6   5   8   41.97    2.54 
   6   5  24  147.27    4.06 
   4   5   5  136.87    3.09 
   6   3  -4  253.88    3.43 
   5   5   6  693.13    6.34 
  10   3  19  179.33    3.86 
   9   4  18   39.68    2.79 
   5   3  35   34.97    2.20 
   9   4  14  362.70    5.53 
   7   5  12  230.71    4.69 
   9   4  17  283.52    5.06 
   9   4  16   93.87    3.47 
  10   3  18   60.19    2.84 
  10   3  14   31.86    2.55 
   1   4  18 1840.28    7.44 
   6   4   0   34.17    2.10 
   8   3  31   18.00    2.22 
  10   3  17  112.39    3.36 
   7   5  19  118.00    3.83 
   7   5  13   26.17    2.70 
   9   3  25   10.86    2.27 
  11   1   9    8.00    1.89 
  11   1  22    4.09    1.73 
   5   4  29    3.34    2.11 
   9   3  24   14.46    2.38 
   9   2  32   10.79    1.85 
  11   1  10   14.42    1.99 
  10   3  15   70.41    2.96 
   8   4   5  341.05    5.19 
  10   3  16   28.34    2.52 
   6   5   9  283.75    4.63 
   6   5  23   18.24    2.54 
  11   2  20   42.22    2.20 
   7   5  18  261.46    5.01 
   7   5  14   71.34    3.24 
   7   2  36   41.56    2.17 
   7   5  17  374.59    5.88 
   7   5  15  348.51    5.65 
   7   3  33   60.57    2.69 
   5   5   7  513.56    5.49 
   8   3   1   25.25    2.20 
   7   5  16   41.24    2.92 
   7   4   2  191.97    3.81 
   9   3   5   37.46    2.62 
   6   4  30   19.66    2.44 
   8   2  34   48.38    2.33 
  11   2  19   63.16    2.38 
   4   5  24  318.68    4.91 
   4   4   2 3572.34   11.32 
  10   2   6  183.66    3.81 
   6   5  22   76.78    3.34 
   6   5  10  464.94    5.80 
  11   2  13  118.43    2.92 
   9   2   1  474.19    5.15 
   8   4   6  335.95    5.18 
   7   4  28   71.91    3.10 
  11   2  14   65.78    2.56 
   5   5   8   18.10    1.99 
   7   3  -2  274.82    3.87 
   2   4  23    6.51    1.60 
  11   1  21   -0.02    1.68 
   7   1  37    7.98    1.79 
   8   3  28    7.85    2.25 
  11   2  15   27.98    2.18 
  11   2  16   32.41    2.22 
   6   5  21  258.80    4.95 
   6   5  11  299.43    4.91 
   9   3  26   70.92    2.88 
   5   5  22  192.82    4.22 
   8   3  30   30.47    2.43 
   9   3   6   74.90    3.03 
   6   4   1   58.03    2.36 
   7   4   3   44.30    2.46 
   5   5   9  224.28    3.87 
   8   4   7  218.76    4.39 
  10   2   7   17.27    2.26 
   5   3  34  148.31    3.37 
   6   5  19  127.79    3.77 
   6   5  13  195.01    4.17 
   5   5  21  107.29    3.44 
   8   3   2  192.02    3.75 
   3   5  22   26.15    2.14 
   5   3  -2 1212.00    6.36 
   7   4  27   21.42    2.57 
   6   3  -3 1096.14    6.66 
   6   5  18  305.51    5.12 
   6   5  14   94.07    3.27 
   4   5   8   28.84    1.97 
   5   5  10  144.58    3.33 
   6   5  17  196.24    4.31 
   6   5  15   55.07    2.92 
   6   5  16  291.20    5.09 
   8   4  17   13.61    2.49 
  11   1  12   14.47    2.06 
   8   2  32    3.37    1.95 
   9   3  10    8.89    2.37 
  11   1  15    8.17    1.98 
   2   4  24  264.25    3.61 
   8   4   8  350.32    5.34 
   9   3   7  275.35    4.72 
   9   2   2  130.17    3.25 
   8   2  33   78.93    2.70 
   3   5   9   18.84    1.82 
   5   5  11  991.46    7.59 
  10   2   8   42.67    2.58 
   7   2  35   67.62    2.57 
   4   5  21   86.43    3.00 
   8   3  29   41.08    2.61 
   6   3  33   98.22    3.09 
   4   5   9  741.45    6.11 
   7   4   4  923.36    7.39 
   5   4   1   88.44    2.45 
   5   5  18  123.27    3.44 
   5   5  12  639.94    6.55 
   8   4   9  320.33    5.17 
   7   4  26   84.07    3.33 
   8   4  21  253.52    4.83 
   6   4   2  246.99    3.83 
   7   3  30    1.69    2.14 
   9   3  20    6.03    2.36 
  11   0  22   12.60    1.78 
  10   2  14   16.01    2.34 
   9   3  19   11.85    2.50 
   8   2  31   10.63    2.17 
   9   3  15   17.64    2.54 
   8   1  34    2.32    1.85 
  10   2  24    1.44    1.94 
   6   4  28   87.41    3.29 
   7   3  -1  121.23    2.92 
   5   5  17  182.54    3.91 
  10   2  27   18.84    1.96 
   5   5  13  309.83    4.67 
   6   2  36   52.88    2.32 
   9   3   8  208.57    4.19 
   5   5  16  184.82    3.82 
   5   5  14  326.82    4.74 
   8   2  -1   63.99    2.31 
   4   5  20  159.99    3.60 
   5   5  15   27.95    2.28 
   4   5  10  104.64    2.81 
   8   3   3 1320.98    8.67 
  10   2   9   45.60    2.65 
   8   4  10   22.98    2.59 
   8   4  20   30.63    2.77 
   3   5  19  388.03    4.71 
   9   3  23  129.18    3.67 
   4   5  19  747.41    6.81 
   8   4  19  102.39    3.61 
   4   4   4   47.28    1.96 
   4   5  11  126.22    2.98 
  11   1  11   44.09    2.22 
   8   4  11  862.67    8.01 
   7   4  25   92.80    3.43 
  11   0  21   -0.24    1.53 
   8   0  36    0.40    1.66 
  11   0  10    6.62    1.87 
   9   2  30    3.96    1.87 
  11   0  20    3.43    1.57 
   5   2  35   12.56    2.07 
   8   3  25   18.11    2.57 
  11   0  11    5.39    1.92 
  10   1  27    5.32    1.83 
   7   4   5  516.53    5.76 
  11   1  20   14.82    1.90 
   8   1  35   24.16    1.95 
   9   3   9  605.31    6.65 
   8   4  18  542.78    6.75 
   3   5  12  159.12    3.06 
  10   2  10   76.84    2.93 
   9   2   3  177.38    3.62 
   8   4  12  178.48    4.25 
   2   4  22   77.60    2.24 
   4   5  12  455.22    5.01 
   6   4  27   43.41    2.81 
   8   4  15  121.28    3.76 
   8   4  16  588.24    7.03 
  10   2  26   32.83    2.17 
   3   5  17   42.09    2.13 
   9   3  22  265.07    4.79 
   8   4  13  644.63    7.16 
  11   1  19   77.30    2.51 
   5   3  -1   73.50    2.07 
   4   5  17  113.89    3.07 
   6   3  -2  101.48    2.48 
   4   5  13  213.41    3.70 
   6   4   3  115.49    2.89 
   8   4  14   35.30    2.83 
   3   5  16  342.73    4.33 
   3   5  14  474.96    4.91 
   4   5  16  284.24    4.28 
  11   0  19    6.08    1.85 
   8   2  30    4.81    2.15 
   9   2  25   12.80    2.32 
  11   0  17   14.84    1.79 
  11   0  14    4.15    1.71 
  11  -1  22    0.26    1.61 
   8   1  33    1.40    1.88 
   7   4  13    1.41    2.15 
  11   0  15    9.20    1.71 
   5   4   2  160.71    2.98 
   3   5  15 1266.72    7.73 
   4   5  15  176.08    3.48 
  10   2  11   47.69    2.70 
  11   1  13   14.82    1.94 
  11   1  18   64.98    2.41 
   8   3   4  833.30    7.15 
   7   4   6  241.76    4.21 
   7   2  34   20.72    2.14 
  11   1  14   16.66    2.03 
  11   1  17   50.49    2.33 
   7   3   0  153.74    3.14 
   9   2  31   61.71    2.45 
  11   1  16   42.93    2.28 
   9   3  11  280.11    4.90 
   8   3  27   23.37    2.50 
   4   4   5  945.29    5.96 
   6   4  26   34.67    2.68 
   5   4  27  203.69    4.31 
  10   2  25   89.62    2.79 
   7   4  23  185.70    4.48 
   8   2   0  361.59    4.45 
  10   2  13  226.90    4.30 
   9   3  12  386.01    5.65 
   9   2   4   90.60    3.04 
   7   1  35    8.36    2.05 
   7   2  32    8.54    2.18 
   9   1   2  202.30    3.41 
   7   3  27   17.59    2.52 
  11  -1  21   -0.07    1.62 
   8   0  35   12.67    1.91 
  10   0  28    0.08    1.58 
   7   0  37    1.22    1.73 
   9   2  28   15.53    2.23 
   7   4   7   23.62    2.30 
   6   4   4 1031.98    7.35 
  10   1  28   15.91    1.85 
   9   3  13   52.57    3.01 
   8   3   5   89.27    3.03 
   9   3  18   82.64    3.37 
   7   4  22   26.02    2.73 
   2   4  13  886.28    5.27 
   9   3  14   54.32    2.99 
   5   4   3 1076.10    6.74 
   9   3  17   49.68    2.93 
   6   4  25   72.33    3.18 
   9   3  16   21.46    2.61 
   2   4  18  571.84    4.70 
   7   4   8  444.32    5.56 
   7   1  36   15.68    1.99 
   2   4  14 1975.73    7.96 
   7   4  21  347.24    5.73 
   3   4   8   34.94    1.71 
   6   3  -1 1050.56    6.49 
   7   3  29   18.71    2.46 
   7   2  -2   15.05    1.74 
   5   4   6   10.02    1.76 
  11  -1  20    2.19    1.70 
   9   2   8   13.37    2.29 
  11  -1  11    8.96    1.89 
   6   2  33   12.75    2.30 
  10   2  17    1.34    2.12 
   6   0  38    3.30    1.75 
   6   1  36    5.94    2.05 
  11  -1  12    4.03    1.79 
   8   2  28   14.00    2.35 
  10   1  24    7.16    2.05 
   7   2  31   10.72    2.29 
   5   3   0 4156.07   11.79 
   7   3   1  108.07    2.74 
   4   4  26  298.20    4.58 
   6   4   5  119.65    2.96 
   7   2  33   32.13    2.39 
   3   4  26   65.94    2.48 
   7   4  20  398.85    5.95 
   7   4   9  966.47    8.10 
   8   3   6  270.32    4.47 
   6   4  24   60.08    3.07 
  10   2  23   46.23    2.48 
   3   3  30  213.39    3.56 
   7   4  19  985.60    8.83 
   8   2   1   74.22    2.56 
   5   4  25   69.42    3.04 
   6   1  37   21.18    2.06 
   9   1  32   27.43    2.01 
   7   4  10  468.58    5.84 
   3   4   9  350.75    3.70 
   7   4  18  185.49    4.43 
  11   0  12   81.74    2.56 
   7   4  17   16.35    2.54 
  10   2  22   82.64    2.93 
   6   2  34   56.32    2.73 
   6   4   6  192.59    3.58 
   4   4  25   56.46    2.65 
   7   4  11  293.21    4.90 
   8   3   7   80.98    3.02 
   9   2  27    7.39    2.18 
  11  -1  13    5.17    1.87 
  11  -1  17   14.53    1.99 
  11  -1  14    5.02    1.88 
   7   3  25    2.58    2.36 
   6   4  11    7.13    1.95 
   9   0  32    3.69    1.78 
   7   1  34    7.13    2.09 
   9   2  21    8.26    2.46 
  11  -1  16   12.99    1.94 
  11  -1  15    3.26    1.82 
  10   1  23    8.33    2.14 
   8   0  34    1.82    1.88 
   9   2   6   45.30    2.58 
  11   0  13   61.08    2.48 
   9   2  29   26.20    2.25 
   3   4  25   31.49    2.14 
   7   4  12  209.71    4.33 
   7   3   2  212.36    3.62 
   5   4  24   22.16    2.47 
   3   4  10  126.84    2.47 
   6   4  22  553.52    6.73 
  10   2  21   86.73    3.01 
  10   1  26   17.50    2.07 
   7   4  14   17.87    2.42 
   7   4  15   97.36    3.49 
   6   3   0  212.65    3.24 
   5   4   5  692.08    5.74 
   8   3  23  477.69    6.38 
   5   3   1   54.76    1.98 
   6   4   7   51.24    2.34 
   8   3   8  148.30    3.72 
   4   4  24  251.25    4.24 
  10   2  20   25.26    2.45 
   9   2   7  273.46    4.53 
   8   2   2  122.44    3.08 
   9   2  24   69.24    3.10 
   8   2  29   39.84    2.71 
   4   3  30  204.50    3.88 
   5   3  30  435.38    5.62 
   6   3  29   96.09    3.36 
   9   1  31   60.02    2.50 
  10  -1  28    3.58    1.75 
   5   1  36    1.46    1.84 
   6   2  32    2.99    2.18 
  10   0   6    1.07    1.97 
  10   0  26    1.83    1.75 
  11  -2  21    1.25    1.64 
  10   1  22    2.91    2.14 
   5   3  28   11.41    2.36 
   9   2  18   15.83    2.61 
   9   1  29    4.93    2.08 
   8   3  22   73.19    3.29 
  10   2  19   60.78    2.82 
   5   2  34   34.50    2.35 
   6   4  20  497.06    6.27 
   8   3   9   41.31    2.72 
   6   4   8   35.21    2.20 
  10   1  25   33.58    2.31 
   7   3   3   69.49    2.53 
  10   2  18   61.15    2.89 
   9   2  23  154.50    3.93 
  10   1  10   37.16    2.57 
   8   3  21   27.23    2.75 
  10   2  16   42.61    2.68 
   8   3  10  174.89    4.03 
  10   2  15   54.72    2.81 
   6   4  18  475.22    6.08 
   7   3  26   56.98    3.07 
   6   4   9  779.56    6.73 
   3   4  14  486.89    4.52 
   3   4  17  211.40    3.32 
   4   4   6  281.11    3.53 
   6   4  17  118.59    3.53 
   5   4  21 1418.58    9.65 
   8   1  32   33.04    2.43 
  11  -1  19   15.22    1.90 
   3   4  23  307.63    4.17 
   3   4  15  910.51    6.15 
   3   4  16  223.69    3.38 
   8   3  20  444.21    6.20 
   6   3   1 1007.49    6.62 
  10   1  11   59.23    2.76 
  11  -2  20    3.39    1.71 
   9   0  31    0.03    1.67 
   7   1  33    3.67    2.13 
   6   0  37    0.08    1.90 
  10  -1  27    0.42    1.79 
  10   1  20    3.60    2.16 
  11  -2  19    5.55    1.75 
   8   0  33    0.95    1.97 
   8  -1  35    4.91    1.82 
   8   3  11  267.47    4.78 
   9   2  22   24.36    2.62 
   8   2   3   84.89    2.75 
   6   3  28   86.68    3.32 
   9   2   9  244.40    4.45 
   6   4  10  218.60    3.98 
  11  -1  18   17.57    1.96 
   8   3  19   96.51    3.62 
   7   3   4   32.64    2.17 
  10   1  12   36.90    2.62 
   8   3  12  375.10    5.52 
   8  -1  36   19.81    1.84 
   8   3  18   35.95    2.94 
   9   1  30   58.33    2.56 
  10   1  13  112.93    3.38 
   5   4  19   48.91    2.65 
   8   3  13  138.45    3.87 
   9   2  10  144.71    3.77 
  11  -2  12    1.50    1.69 
   9  -1  32    5.29    1.82 
  10   1  19    6.96    2.18 
  10   0   8    5.44    2.07 
  11  -2  18    1.56    1.73 
   7  -1  37    1.62    1.79 
  10   0  24    2.79    2.07 
  11  -2  17    1.65    1.79 
  10   1  18   13.80    2.36 
   5   1  35    9.63    2.22 
  11  -2  14    7.47    1.89 
  11  -2  16    3.50    1.84 
  11  -2  15    2.53    1.77 
   7   0  35    5.35    2.00 
  10  -1  26    3.46    1.97 
  10   0   9    5.89    2.06 
   9   0  30    2.45    1.98 
   6   1  34    2.45    2.10 
   8   3  17  380.50    5.82 
   7   2   0  399.43    4.34 
   6   2  -3   13.96    1.59 
   4   4   7 1138.34    6.74 
   8   3  16   76.85    3.38 
   8   3  14  120.78    3.75 
   6   4  12   96.22    3.08 
   4   4  21  715.04    6.51 
   8   3  15  279.25    5.07 
   5   4  18  120.01    3.28 
   6   4  16  638.98    6.73 
   2   3  25   46.79    1.91 
   6   4  13   57.30    2.68 
   5   4   8  818.62    6.32 
   5   2  33   27.74    2.34 
   8   2  27   49.93    2.90 
   9   2  20   24.72    2.63 
   6   4  15   72.56    2.91 
   9   1  24   11.41    2.43 
   7   3   9    5.78    2.03 
  10   0  23   10.32    2.02 
   9   1  27   10.69    2.26 
   8   2  23    7.91    2.53 
   6  -1  38    3.56    1.86 
  11  -3  19    1.06    1.57 
  10  -1  25   10.55    2.13 
  10   0  22   19.34    2.12 
   4   2  31   15.39    2.17 
   6   4  14  105.76    3.29 
   5   4  17  680.70    6.62 
   4   2  33   64.66    2.67 
   9   2  11  248.85    4.62 
   9   2  26   37.29    2.57 
   4   4  17  214.60    3.69 
   5   4  16   26.25    2.16 
   6   3  27  190.40    4.30 
   7   3  24  369.33    5.82 
   7   3   5  936.37    7.21 
   8   2   4   47.34    2.49 
   9   2  19  161.87    4.06 
   8   1  31   28.87    2.46 
   7   0  36   29.33    2.28 
   4   4  20   14.08    2.00 
   6   3   2  103.17    2.55 
   9   2  12  331.22    5.20 
   7   2  30   44.71    2.85 
   9   1   4  275.58    4.25 
   4   4   8 1049.91    6.51 
   5   4   9   81.79    2.53 
   9   2  13  101.40    3.52 
   9   2  17  110.69    3.62 
   9   2  14  241.49    4.66 
   4   4  19   38.95    2.27 
   6   0  36    0.52    1.91 
   8  -1  34    0.67    1.89 
   5   0  37    0.89    1.69 
  11  -3  18    1.89    1.64 
  10   0  12    3.83    2.23 
   8   1   2  986.79    6.50 
   8   1  28    7.29    2.43 
   9   1  26    3.19    2.19 
  10  -2  27    1.69    1.74 
  11  -3  17    6.43    1.78 
   9  -2  32    1.91    1.76 
   7   0  34    0.61    2.06 
  11  -3  16    2.73    1.65 
  11  -3  14    1.36    1.65 
  10  -1   6    0.00    1.64 
  11  -3  15    1.31    1.61 
   7  -1  36    9.84    1.95 
   9   2  16   19.34    2.51 
   6   1  35   14.05    2.17 
   9   2  15   49.84    2.92 
   7   3  23  133.01    3.91 
   3   4  20  183.80    3.28 
   5   4  10  598.78    5.55 
   7   3   6   40.75    2.38 
  10   1  21   19.16    2.35 
   4   4   9  183.25    3.02 
  10   0  25   24.36    2.23 
   8   2   5  115.01    3.15 
   5   4  11  611.89    5.83 
   7   2   1  283.76    3.81 
   7   3  22  645.21    7.33 
   9   1   5  114.89    3.10 
   5   4  12   47.12    2.35 
   6   2  31   17.62    2.43 
   6   3   3 1155.47    7.10 
   4   4  10  955.36    6.33 
  10  -1  24    5.16    2.09 
   4   1  34    9.88    2.15 
   4   3  25    5.85    2.01 
   8  -2  35    5.92    1.81 
   8   1  27    1.27    2.33 
   9   0  28   10.51    2.25 
  10  -2  26    3.85    1.84 
   8   1   3  159.72    2.99 
  10  -1  23    4.25    2.07 
   8   1  30   25.22    2.53 
   8   2  25  169.33    4.21 
   5   4  13  793.48    6.64 
   7   3   7   53.56    2.52 
   5   4  15   93.05    2.86 
   5   4  14   57.13    2.44 
   6   2  -2 1209.32    6.34 
   6   3  25  341.92    5.53 
   9   1  25   19.81    2.55 
   7   3  21   55.06    3.10 
   9   1  28   63.63    2.78 
   4   4  11  620.73    5.27 
  11  -2  13   15.55    1.97 
   8   2   6  263.04    4.34 
   4   4  12  881.88    6.28 
   7   3   8  520.89    5.73 
   7   3  20  305.38    5.28 
  10   1  17   38.53    2.67 
   8   2  24   73.89    3.33 
   4   4  13  663.54    5.62 
   9   1   6   95.33    3.05 
   4   3  27  126.06    3.34 
  10   1  16   31.33    2.57 
  10   1  14  127.67    3.58 
  10   1  15   78.63    3.11 
   5   3   2 1289.72    6.68 
   6   3   4  337.37    4.10 
   7   2  28   27.94    2.69 
   6   3  24  750.11    7.70 
   7   2   2   17.40    1.86 
   7   3  19   88.42    3.45 
   7   1  32   17.10    2.43 
   5   3  26  133.56    3.60 
   7  -2  37    6.24    1.79 
   8  -1  33    2.28    1.97 
   7   1  30    1.04    2.26 
  10   0  17    5.65    2.19 
   9   0   4   98.44    2.71 
   9  -2  31    8.62    1.91 
   7   0  33    3.92    2.18 
  10   0  14    6.03    2.24 
   5   1  33    2.82    2.08 
  10  -1  22    1.45    2.06 
   8   0  30    9.63    2.34 
   5   0  36    1.40    2.00 
   8   1  29   23.03    2.54 
   6   2  30   32.71    2.71 
   8   2   7  544.41    5.96 
  10   0  10  126.29    3.42 
   7   3  18  212.22    4.60 
   7   3  10  255.68    4.40 
   9   1   7   92.04    3.03 
   8   0  32   24.41    2.47 
   9   1  23   44.96    2.96 
   7   3  17  543.99    6.67 
   7   3  11  403.74    5.35 
   6   3  23   79.85    3.27 
  10   0  11  232.54    4.25 
   2   3  21   65.63    2.01 
   9  -1  31   18.71    2.14 
   6   3   5  161.01    3.13 
   8   2   8   94.15    3.13 
   7   3  16  618.80    6.93 
   7   3  12   41.09    2.65 
   8   2  22   35.47    2.86 
   4   3  26   43.06    2.50 
   7   3  15   55.57    2.99 
  10  -2  25   12.61    2.01 
   9   0  27    1.75    2.14 
   8   1   4  134.01    2.89 
   9  -1  29    1.83    2.02 
   7  -1  35    4.67    2.05 
  10  -1  21   10.95    2.24 
   8   1  25   10.28    2.50 
   9   0   5    1.85    1.80 
   8  -2  34    7.78    1.92 
   6  -2  38    3.95    1.59 
   9   0  24    3.50    2.32 
   6   3  14   10.37    2.03 
   7   3  13  314.26    4.98 
   6   2  -1 1608.13    7.39 
   7   3  14  336.31    5.19 
   5   3  25   36.49    2.58 
   9   1  22   52.87    3.08 
   5   3   3  199.44    2.98 
   9   1   8  175.97    3.92 
   9   0  29   11.98    2.20 
   7   2   3  490.26    5.01 
  10   0  13   94.09    3.24 
   8   2  21   68.63    3.41 
  10  -2  24    0.81    1.91 
   6   2  26    3.99    2.33 
  10  -1  20    1.78    2.18 
   9   0  26   13.65    2.38 
  10  -3  26    1.01    1.69 
   8   1   5  269.58    3.85 
   9  -2  30    1.00    1.86 
   6   1  31   11.10    2.38 
   8   1  24    7.98    2.51 
   4   3  22    5.59    1.88 
  10  -1  19    4.82    2.18 
   9   0  23    1.24    2.39 
   7  -2  36    5.11    1.88 
   7   1  28   15.93    2.50 
   7  -3  37    1.51    1.60 
   8   2   9  412.83    5.48 
   5   1  34   36.63    2.47 
   7   1  31   29.94    2.65 
   6   3   6 1038.09    7.08 
   6   1  33   24.14    2.41 
   9   1  21   51.01    2.99 
   3   3  25  157.67    3.22 
   9   1   9  148.01    3.69 
   8   2  20  289.23    5.40 
   8   2  10  233.47    4.38 
   7   2  26   25.06    2.70 
   6   3  21  731.63    7.47 
   9   1  20  113.22    3.74 
   8   2  19  630.88    7.35 
   8   2  11   95.09    3.32 
   9   1  10   68.31    2.99 
   6   3   7  239.27    3.76 
   9  -1  30   26.31    2.29 
  10   0  19   45.03    2.71 
   5   3   4 2550.00    9.71 
   7   2   4   48.97    2.26 
   8   2  18   69.34    3.28 
   6   2  28   78.02    3.22 
   8   2  12   88.98    3.24 
  10  -2  23    7.74    2.07 
   6  -1  36    5.01    1.99 
  10  -1  18    7.29    2.18 
   8   1  23    1.11    2.37 
   9   0  25    0.68    2.22 
   8   1   6   46.99    2.23 
   5  -1  37    3.19    1.90 
   7  -1  34    3.90    2.07 
  10  -3  25    1.54    1.77 
   8   0  28    4.63    2.33 
   4   0  35    1.19    1.91 
   9  -2  29    3.84    1.97 
   9   1  19   51.26    3.02 
  10  -1   7   64.50    2.60 
   4   2  30   94.82    3.05 
   9   1  11  162.11    3.96 
   2   3  17  698.00    4.78 
   8   2  17   55.37    3.06 
   4   3   7  125.75    2.40 
  10   0  18   30.04    2.56 
   8   2  13   22.06    2.51 
   6   2   0 1268.91    6.74 
   7   2  25  215.79    4.63 
   8   2  16  710.44    7.56 
   9   1  18  286.68    5.20 
   8   2  14  308.00    5.15 
   8   2  15  371.26    5.64 
   6   0  35   11.49    2.31 
   9   1  12 1175.68    9.11 
   6   3   8  316.09    4.26 
   6  -1  37   11.08    2.06 
   9   1  17  226.70    4.68 
   5   2  29  316.51    5.01 
   6   3  19  296.39    4.89 
   9   1  13  123.98    3.72 
  10   0  16   38.32    2.68 
   9   1  16   64.06    3.22 
   9   1  14  369.21    5.61 
   9   1  15  122.50    3.76 
  10   0  15   46.80    2.77 
   9  -1  27    9.41    2.24 
  10  -2   7    4.89    1.89 
   8   1   7  767.05    6.32 
   8  -3  34    1.28    1.78 
  10  -3  24    9.36    2.00 
   6  -2  37    1.86    1.69 
   8   0  27   14.47    2.66 
   7   1   2 1413.51    7.11 
   6  -3  38   -0.17    1.60 
   6   1  32   24.22    2.49 
  10  -1   8   22.59    2.20 
   5   3   5   68.42    2.16 
   6   3   9  145.99    3.15 
   7   2   5  596.01    5.56 
   6   3  18  142.74    3.72 
   4   3   8  553.54    4.44 
   7   2  24  418.78    6.05 
   6   2  27  142.27    3.96 
   6   3  10   52.30    2.39 
   6   3  17  374.48    5.29 
  10  -1   9   16.41    2.22 
   3   3  23  395.64    4.54 
   4   1  33   90.46    3.10 
   4   3  23  163.47    3.50 
   6   3  11  345.88    4.59 
   6   3  16  498.51    5.85 
   7   2  23  173.02    4.29 
   6   3  12  458.36    5.33 
   6   3  15   35.50    2.45 
   6   2   1 1929.55    8.37 
   5   3   6  311.47    3.73 
   5   2  28  252.30    4.61 
   7   2   6 1023.02    7.29 
   5   3  21  203.45    3.95 
   6   3  13   29.10    2.22 
  10  -1  10   18.80    2.23 
   8  -1  32   16.26    2.27 
   8   0  29   43.74    2.80 
   6   0  34   83.09    3.19 
  10  -1  11   41.99    2.62 
   7   0  32   50.80    2.87 
   9  -3  30    0.87    1.81 
  10  -4  25    3.29    1.71 
  10  -2  20    5.44    2.17 
   7  -2  35   15.59    1.97 
   9  -1  26    3.33    2.32 
   8  -1  30   11.64    2.46 
   9  -2  28    1.78    2.11 
   6  -1  35   10.54    2.32 
   7  -1  33    4.13    2.26 
  10  -2   9   16.83    2.24 
  10  -3  23    2.36    2.06 
   8  -2  32    0.51    2.15 
   7  -3  36    2.47    1.84 
   7   2  22  142.35    4.07 
   5   1  32   95.79    3.22 
   7   2   7   21.38    2.04 
   9  -1  28   29.92    2.46 
  10  -1  12   16.89    2.30 
   3   3  13  116.51    2.33 
   3   3  14  559.22    4.47 
  10  -1  13   58.04    2.77 
  10  -1  14   73.76    2.98 
   6   2  25  119.25    3.74 
   7   2  21  218.94    4.61 
   9  -3  31   12.49    1.81 
   5   3  19   22.07    2.19 
   5   2  27   60.15    2.95 
   6   2   2 1299.33    6.98 
   5   3   8   57.86    2.14 
   5   0  35  146.32    3.60 
   9   0  22  122.80    3.71 
   7   2   8  820.69    6.75 
   4   2  28  130.31    3.30 
  10  -1  17   21.80    2.41 
   9   0   7  144.07    3.46 
   9   0  15   15.93    2.70 
  10  -2  18   18.49    2.46 
   8   1  17   18.08    2.73 
   9  -1  24    4.40    2.46 
   4   0  34    3.67    2.10 
  10  -4  24    0.16    1.77 
   7   1   3  176.09    2.89 
   9  -1  25   15.81    2.50 
   4   2  26    9.04    2.11 
  10  -2  17    0.16    2.24 
  10  -3  22   10.47    2.13 
   9  -3  29   -0.41    2.04 
   8  -3  33    5.59    2.03 
   9  -2  27    0.87    2.26 
  10  -2  16   10.92    2.37 
   8  -1  29    8.81    2.60 
  10  -2  15   10.40    2.33 
  10  -2  14    2.95    2.20 
   3   3  21  424.62    4.45 
   4   1  32  222.71    4.12 
   6   1  -1 1846.54    7.37 
  10  -1  16   18.50    2.37 
   7   2  20  323.78    5.38 
   8  -1  31   28.16    2.53 
  10  -2  22   21.94    2.30 
   8  -2  33   20.75    2.18 
  10  -1  15   44.51    2.71 
   7   0  29    1.89    2.45 
   9  -1  23   14.70    2.67 
   7  -1  32    6.34    2.48 
  10  -3  21    2.04    2.11 
   6  -2  36    7.33    2.01 
  10  -4  23    2.06    1.92 
   7  -2  34    2.12    2.22 
   7   1   4  360.69    4.01 
   8  -2  31    2.52    2.24 
   6  -1  34    0.62    2.01 
   8   0  24    7.79    2.81 
   7   1  23    8.93    2.75 
   7  -4  36    0.97    1.71 
   6   0  31    0.83    2.46 
   8   0   4  190.59    3.34 
   5   3   9  725.74    5.65 
   8   1  22   18.18    2.60 
   7   2   9  166.85    3.48 
   6   1  30   27.37    2.62 
   6   2  24   92.41    3.40 
   7   1  27  160.00    4.23 
   9   0  21   71.40    3.29 
   7   0  31   48.42    2.96 
   7   2  19  140.05    3.90 
   4   3  20   10.31    1.82 
   2   2  25  173.72    2.87 
   9   0   8  237.90    4.30 
   5   3  10   82.24    2.44 
  10  -5  23    0.75    1.72 
   6  -3  37    0.24    1.71 
   8  -1  28    6.74    2.58 
   9  -3  28    4.18    2.10 
  10  -3   8   12.88    2.18 
  10  -4  22    1.81    1.97 
   7  -3  35    2.72    2.06 
   7   0  28    1.58    2.52 
   5  -1  35    9.60    2.16 
   7   1   5   96.52    2.53 
   9  -4  29    2.34    1.92 
   8   0  23    4.51    2.75 
   8  -4  33    1.15    1.88 
   8  -3  32    2.08    2.17 
  10  -3   9    1.36    1.96 
   5   1  31   44.86    2.86 
   6   0  33   53.73    2.97 
   5   3  16  167.81    3.42 
   7   2  10  132.53    3.30 
  10  -2  21   16.12    2.30 
   7   2  18    4.80    2.33 
   8   1  21  182.67    4.52 
   5   3  11   94.44    2.60 
   9   0  20  396.43    5.89 
   6   2   3   23.29    1.73 
   5   3  15  373.04    4.64 
   8   1   8  312.06    4.72 
   7   2  11  673.31    6.56 
   9   0   9   19.32    2.34 
   5   3  14  665.21    5.89 
   7   2  17  888.59    8.15 
   5   3  13 2396.29   10.61 
   4   3  19  190.72    3.42 
   6   2  23   71.15    3.17 
   9  -2  25    9.35    2.51 
   8   0   5   73.18    2.53 
  10  -3  18    8.66    2.36 
   8  -2  30    2.08    2.34 
  10  -5  22    4.70    1.83 
  10  -4  21    5.31    2.07 
   8  -1  27   -0.01    2.47 
   8   0  22   16.73    2.82 
   7   1   6  127.82    2.82 
  10  -3  10   14.84    2.35 
   7  -2  33   10.10    2.45 
   6   2  15   15.34    2.32 
   6  -1  33   10.96    2.30 
   9  -3  27    4.59    2.38 
   6   2  11    5.89    1.85 
   6  -2  35   18.44    2.25 
  10  -3  16    6.09    2.35 
   8   0   6   34.48    2.26 
  10  -3  12    5.88    2.19 
  10  -3  15   13.24    2.33 
  10  -2   8   15.07    2.06 
   7   2  12   61.32    2.88 
   9   0  19  352.28    5.64 
   7   2  16  856.56    7.89 
   8   1  20   65.66    3.37 
   7   1  26   76.64    3.47 
   7   2  13 1644.65   10.25 
   7   2  15 1071.85    8.64 
   7   2  14  371.31    5.29 
   9   0  10   84.90    3.21 
   8   1   9  220.57    4.20 
   9   0  18   90.05    3.64 
   6   1  29  233.24    4.74 
   8   1  19  305.99    5.45 
   9   0  11   58.64    3.01 
   7   0  30  219.84    4.77 
  10  -2  19   17.88    2.46 
   6   2  22 1016.40    8.72 
  10  -4  20    8.06    2.18 
  10  -3  13    0.34    2.21 
  10  -3  14    8.27    2.34 
   7   1   7 1054.20    7.09 
  10  -5  21    6.38    1.96 
   9  -4  28    0.06    2.05 
   5   1  27   11.85    2.63 
   7  -1  30    0.15    2.62 
   6  -4  37    4.31    2.01 
   8  -3  31    1.48    2.25 
   7  -4  35    4.62    2.05 
   8  -2  29    8.21    2.61 
  10  -4  19    1.06    2.09 
   7  -3  34    6.15    2.31 
   7   1   8  335.80    4.29 
   5  -1  34   11.76    2.27 
   8  -4  32    0.34    2.07 
   6  -3  36    5.17    2.15 
   9  -3  26    6.02    2.43 
  10  -5  20    0.50    1.88 
   4  -1  35   21.37    2.08 
   9   0  17  405.36    6.07 
   6   2   4  413.15    4.19 
   8   1  10  142.05    3.72 
   8   0  26  267.47    5.19 
   4   3   9  635.82    4.78 
   5   2   4 1020.92    5.84 
   9   0  12  147.77    3.96 
   8   1  18   89.44    3.63 
   9   0  16  151.64    4.17 
   5   1  30   49.49    2.92 
   9  -1   4  196.99    3.71 
   9   0  13  282.73    5.06 
  10  -2  10   26.91    2.40 
   7   1  25   28.61    2.92 
   9   0  14   53.42    3.13 
   8   1  11  143.29    3.83 
   6   0  32   42.10    2.99 
   4   3  10  579.32    4.71 
   4   3  16  208.12    3.37 
   8   1  12  379.83    5.54 
   3   3  17  933.98    5.97 
   8   1  16  125.95    3.95 
  10  -2  11   15.14    2.35 
   6   2  21  187.97    4.32 
   8   1  13  667.40    7.25 
   9  -5  28   -0.09    1.86 
  10  -4  18    2.33    2.15 
   8   0   8  443.41    5.21 
   7  -2  32    4.33    2.28 
  10  -4   9    0.00    1.98 
   6  -1  32   12.79    2.50 
   5   0  31    7.62    2.59 
  10  -6  19    1.08    1.76 
   8  -1  25    4.35    2.80 
   8   0  18    2.92    2.50 
   9  -4  27    5.78    2.27 
  10  -4  17    0.60    2.10 
  10  -5  19    1.68    1.88 
   9  -2  22    7.33    2.68 
   7  -5  35    2.39    1.76 
   8   0   9  224.36    4.02 
   5  -3  37    3.73    1.86 
  10  -4  10   -0.02    2.05 
   6  -2  34   21.65    2.36 
   8   1  15   37.75    3.01 
   4   3  15  310.95    3.91 
   4   3  11  479.27    4.42 
   8   1  14  950.38    8.59 
   6   2   5   58.03    2.15 
  10  -2  12   35.57    2.55 
   4   3  14  577.06    5.05 
   4   3  13 1422.24    7.50 
   8   0  25   45.16    3.23 
  10  -2  13   46.94    2.75 
   3   2  26   26.78    1.97 
   6   2  20   16.35    2.53 
   7  -1  29    6.20    2.36 
   9  -3  25    1.97    2.38 
  10  -4  16    5.88    2.15 
   8  -2  28    3.02    2.49 
   8   0  10  144.18    3.48 
  10  -4  11   -0.12    2.05 
   8  -3  30    2.32    2.31 
  10  -6  18    1.33    1.79 
  10  -4  15    1.41    2.17 
   8   0  16   77.19    3.16 
  10  -5  18    0.49    1.97 
  10  -4  12    6.65    2.25 
   8   0  11 1570.66    9.66 
  10  -4  14    1.34    2.15 
   6   0  28    3.26    2.61 
  10  -4  13    3.05    2.22 
   8   0  15    2.09    2.39 
   9  -2  21    2.74    2.60 
   8  -1  24    4.39    2.77 
   8   0  12  379.66    5.19 
   8   0  14  412.51    5.60 
   8   0  13  532.60    6.10 
   4   1  27   10.77    2.23 
   8  -4  31    0.00    2.08 
   9  -5  27    1.71    1.96 
  10  -6  17    0.65    1.71 
   5  -1  33    3.60    2.17 
   6   2   6 1161.29    7.14 
   6   1   0   43.50    1.84 
   6   2  19   18.09    2.45 
   9  -1  22   49.77    3.23 
   9  -2  26   17.07    2.55 
  10  -3  20   16.34    2.32 
   6   1  27  108.42    3.81 
   9  -1   6   98.92    3.17 
   6   2   7  126.96    2.85 
   3   1  30   14.24    2.06 
   6   2  18  115.94    3.53 
   4   0  33   15.39    2.47 
   9  -1  21   38.71    3.11 
  10  -3  19   37.61    2.65 
   7   1  22  214.29    4.87 
   6   2   8  404.43    4.60 
   6   2  17  536.48    6.30 
   9  -1   7   98.92    3.18 
   5   1  28   53.96    2.99 
   7  -1  31   26.32    2.81 
   9  -1  20   93.09    3.71 
   9  -4  26    6.97    2.26 
   7  -4  34    6.72    2.14 
   9  -3  24    6.31    2.47 
   7  -2  31    8.47    2.35 
   6  -1  31    7.42    2.38 
   9  -2  20   19.13    2.84 
   5   0  30    0.47    2.41 
  10  -6  16    0.61    1.78 
   6  -3  35    1.45    2.04 
   7  -1  28   14.90    2.51 
   6  -4  36    9.15    2.19 
   8  -1  23    0.13    2.63 
   4  -1  34   11.80    2.17 
  10  -6  15    4.64    1.84 
   7   0  23    0.36    2.74 
   3   0  31    6.50    2.12 
  10  -5  14    2.89    1.98 
  10  -5  12    4.99    2.01 
   6   0  27   19.09    2.88 
   8  -3  29    6.89    2.52 
  10  -6  14    0.95    1.78 
  10  -6  13    6.87    1.87 
   6   2   9  166.11    3.29 
   6   1  26  170.30    4.35 
   7   1  21   16.65    2.76 
   6   1   1 1652.53    7.51 
  10  -3  17   20.90    2.48 
   6   0  30  245.25    5.10 
   6   2  10  182.20    3.48 
   9  -1   8  154.52    3.73 
   7   0  27  201.80    4.91 
   6   2  14  292.64    4.58 
   9  -1  19   35.95    3.18 
  10  -3  11   39.66    2.56 
   6   2  13 1501.34    9.32 
   6   2  12  403.21    5.08 
   5   2  21   61.64    2.85 
   8  -5  31    7.63    2.01 
   6  -2  33   10.03    2.33 
   9  -4  25    7.88    2.33 
   9  -2  18   12.91    2.77 
   8  -1  22   12.55    2.86 
   9  -2   8   10.06    2.42 
   7  -5  34    0.21    1.88 
   8  -4  30    0.92    2.21 
   5  -3  36   18.78    2.13 
   7  -1  27   74.35    3.39 
   7  -3  32    0.09    2.39 
   5  -4  37    1.12    1.98 
   6  -1  30   18.70    2.61 
   5  -1  32   60.10    2.92 
   6  -5  36    5.59    1.94 
   6   0  26    0.47    2.51 
   7   1  20  500.42    6.72 
   2   2  20   71.27    2.05 
   9  -2  24   27.01    2.87 
   8   0  21   55.53    3.52 
   9  -1   9  109.52    3.51 
   9  -1  18  206.37    4.79 
   4   2  23  201.33    3.80 
   3   1  29   15.48    2.09 
   6   1  25  471.81    6.56 
   7   1  19  197.44    4.73 
   8  -1  26   22.41    3.03 
   9  -1  17  146.66    4.32 
   9  -1  10   57.72    3.02 
   4   0  32   30.14    2.74 
   5   2  20  200.44    3.95 
   8   0  20  831.61    8.74 
   7   0  26  171.46    4.69 
   9  -1  16   37.73    3.16 
   9  -1  11   90.60    3.52 
   7   1  18  555.81    6.95 
   9  -2  23   27.75    2.94 
   8  -1  21  143.77    4.00 
   9  -2  16    7.72    2.61 
   8  -3  28    2.30    2.44 
   9  -4  24    2.48    2.32 
   9  -3  21   16.24    2.74 
   4  -1  33   46.77    2.53 
   6  -2  32    4.61    2.20 
   8  -5  30    4.11    2.02 
   5   2   5   57.81    2.00 
   9  -1  15   72.93    3.48 
   9  -1  12  624.70    7.14 
   6   1   2  270.82    3.43 
   6   0  29   27.05    2.99 
   4   1  28  154.08    3.78 
   9  -1  14  163.47    4.36 
   9  -1  13   54.08    3.30 
   9  -2   4   41.30    2.45 
   8   0  19  291.73    5.60 
   7   1   9  535.48    5.80 
   7   1  17 1333.67   10.17 
   4   2  22  296.78    4.37 
   7   0  20  130.03    3.69 
   6  -4  35    1.09    2.06 
   8  -1   6   54.39    2.43 
   8  -4  29    0.39    2.23 
   7  -2  29   22.02    2.59 
   5   0  28   18.03    2.61 
   9  -4  23    6.99    2.39 
   9  -3  20    1.62    2.47 
   7  -3  31    6.85    2.53 
   7   0  19   76.17    3.22 
   8  -3  27   13.61    2.69 
   7  -5  33    5.23    2.05 
   5  -1  31   59.42    2.90 
   9  -5  24    9.97    2.28 
   6   1  24   61.51    3.35 
   7   1  10  132.03    3.44 
   5   1  26  264.28    4.94 
   7   1  16  218.18    4.72 
   7   1  11  594.16    6.33 
   5   2   6  963.51    6.07 
   7   0  25  106.79    4.03 
   7   1  15  279.79    4.97 
   8  -5  32    7.38    1.97 
   7   1  12   79.08    3.12 
   7   1  14   81.93    3.25 
   5   2  18  243.40    4.15 
   8   0  17   22.00    2.83 
   7   1  13  463.88    5.88 
   8  -1   2  886.71    6.50 
   9  -2   5   86.57    2.99 
   6   1  23   27.70    2.89 
   6   1   3  863.55    5.89 
   7  -1  25   40.01    2.94 
   7   0  18  761.52    7.21 
   9  -3  19    9.83    2.57 
   5  -3  35    8.07    2.08 
   7  -6  33    3.83    1.79 
   8  -1  17   22.54    2.56 
   7   0  17  229.92    4.38 
   8  -1  16  135.24    3.76 
   5  -4  36    3.36    2.11 
   8  -2  23    6.99    2.86 
   8  -5  29   14.91    2.33 
   8  -1   9  233.81    4.02 
   6  -2  31   12.52    2.46 
   8  -4  28    4.19    2.40 
   6  -1  28  277.57    4.94 
   8  -3  26    7.53    2.62 
   8  -1  15   38.47    2.75 
   7   0  16  990.19    7.89 
   3  -1  33    3.08    2.11 
   9  -5  23    9.83    2.24 
   5   2   7 1437.24    7.39 
   5   2  17  268.36    4.25 
   4   0  31  124.43    3.63 
   3   2  22  100.43    2.61 
   7  -3  33   19.32    2.55 
   7   0  24   54.14    3.42 
   4   2  10  913.47    5.65 
  10  -5  17   11.03    2.09 
   5   1  25  555.29    6.56 
   5   2   8   88.09    2.41 
   9  -2   6   36.13    2.51 
   7  -1  24  712.78    7.45 
   8  -1  14 1144.77    8.66 
   4  -1  32  261.78    4.23 
   7  -3  30    0.21    2.41 
   7   0  15   79.54    2.92 
   6  -6  35    0.38    1.74 
   6  -4  34    0.59    2.21 
   7   0  14   10.86    2.21 
   9  -3  16   10.30    2.57 
   6   0   1   47.81    1.74 
   2   0  28    1.95    1.31 
   9  -3  15    9.70    2.53 
   7  -5  32   11.32    2.21 
  10  -5  16   28.30    2.32 
   8  -1   3  201.15    3.69 
   8  -2  27   21.03    2.86 
   5   2  15   53.46    2.40 
   5   2   9  193.26    3.24 
  10  -5  15   14.79    2.15 
  10  -5  11   18.93    2.25 
   5   2  14  131.08    3.08 
   5   2  10   43.94    2.10 
   9  -2  19   87.53    3.64 
   3   2  21   58.18    2.26 
   7  -1  23    8.24    2.47 
   8  -3  25    9.65    2.68 
   9  -3  10    7.24    2.36 
   7  -4  31    0.37    2.27 
   8  -4  27   12.97    2.57 
   6   0  22  610.56    6.48 
   8  -5  28    2.72    2.19 
   6  -2  30   14.45    2.47 
   5  -3  34   27.28    2.33 
   7  -6  32    3.30    1.92 
   5  -5  36    1.12    1.94 
   6  -3  32    4.84    2.52 
   7  -3  29    4.46    2.65 
   7  -1  22  107.78    3.59 
   9  -5  21    7.39    2.37 
   6   0   2  304.90    3.13 
   9  -2   7  218.13    4.19 
   5   2  13  670.55    5.87 
  10  -5  13   14.64    2.11 
   5   2  11  352.46    4.29 
   5   2  12  379.98    4.48 
   3   2  15   57.48    1.99 
   6   1  21   69.55    3.21 
   9  -3  23   49.16    3.07 
   5   1  24   59.20    3.07 
   9  -5  26   16.36    2.17 
   4   0  30   41.09    2.85 
   8  -1   4  170.18    3.55 
   4  -3  35    6.94    1.92 
   6   0  21   16.19    2.24 
   4  -1  31   72.77    2.78 
   6  -5  34    1.01    2.11 
   5  -1  29   80.87    3.13 
   7  -2  26   10.91    2.51 
   5  -4  35    1.91    2.25 
   9  -4  18    9.56    2.64 
   8  -4  26    2.07    2.57 
   9  -6  25   11.93    1.99 
   6  -4  33    8.89    2.44 
   9  -4   6   11.38    2.26 
   7  -1  21   30.44    2.80 
   9  -5  20    4.01    2.36 
   8  -5  27   16.13    2.47 
   3  -2  34    2.25    1.29 
   7  -4  30   13.35    2.57 
   7  -5  31   11.73    2.34 
   6   0  20   11.14    2.19 
   7   0  22   71.70    3.61 
   8  -2  26   17.77    2.94 
   6   1   5  672.14    5.38 
   9  -2  17   43.10    3.17 
   7  -2  30   17.42    2.88 
   6   1  20  630.57    6.91 
   9  -2   9  128.43    3.65 
   9  -3  22   51.35    3.18 
   9  -2  10   72.94    3.24 
   7  -4  33   18.30    2.43 
   9  -2  15   32.67    3.00 
   6   1  19  282.91    4.86 
   9  -2  11  139.57    3.93 
   8  -1   5  294.88    4.41 
   6   1   6  222.12    3.39 
   9  -2  14  155.15    4.17 
   4   2  17  840.91    6.28 
   9  -2  12  218.86    4.58 
   9  -2  13   77.50    3.40 
   9  -5  25   14.02    2.30 
   5  -6  36    1.14    1.85 
   6  -6  34   10.11    2.02 
   6  -2  29   87.93    3.41 
   6   0   3 2171.26    8.01 
   9  -6  24    1.96    1.90 
   9  -4  15   14.08    2.62 
   8  -2  25   94.13    3.83 
   4   1  25  404.57    5.22 
   6   1  18   62.08    2.90 
   4   2  16  962.57    6.63 
   6   1   7  224.50    3.51 
   4   0  29   16.25    2.48 
   6   0  25   45.71    3.13 
   8  -6  30   18.57    1.96 
   8  -1  19  247.07    5.11 
   5   1  22  344.81    5.03 
   2   1  26  283.72    3.64 
   6   1  17  539.92    6.15 
   9  -3   5   27.77    2.39 
   5  -5  37    9.27    2.02 
   6   1   8  218.64    3.55 
   3   2  18  246.34    3.36 
   8  -2  24   60.92    3.49 
   6   1  16  103.60    3.18 
   6   1   9  665.80    5.73 
   4   1  24  988.66    7.67 
   4   2  13  626.76    5.05 
   6   1  15  281.95    4.50 
   4   2  12 1930.89    8.42 
   7  -4  32   21.89    2.56 
   4  -1  30  415.51    5.17 
   6   0   4    7.60    1.44 
   7  -1  19  180.39    4.15 
   3   0  27    1.04    1.81 
   8  -5  26    8.02    2.49 
   9  -4  12    1.41    2.41 
   6   0  18  624.81    6.23 
   5  -5  35   12.27    2.37 
   8  -6  29    4.90    1.90 
   6  -2  28   42.82    3.02 
   6  -5  33    7.73    2.34 
   4  -3  34   10.62    2.47 
   7  -4  29    7.88    2.69 
   7  -3  27    9.13    2.89 
   5  -4  34    1.64    2.33 
   7  -5  30    3.99    2.41 
   5   1  11    9.91    1.75 
   7  -1  18  511.50    6.21 
   9  -6  23    9.77    2.05 
   6   0   5  191.03    2.84 
   4  -2  32   13.31    2.64 
   5   1  21   65.34    2.85 
   9  -3   6   47.87    2.65 
   6   1  10  601.21    5.54 
   6   0  24   60.28    3.31 
   8  -1   8  319.76    4.79 
   6   1  14  435.51    5.24 
   9  -4  22   62.19    3.09 
   6   1  11  776.79    6.39 
   6   1  13  827.83    6.84 
   6   1  12  152.67    3.32 
   7  -2  28   21.24    2.96 
   9  -3  18   38.13    3.02 
   6  -3  33   27.12    2.73 
   6  -5  35   17.40    2.14 
   5   0  27  236.14    4.80 
   9  -3   7  160.01    3.65 
   4   0  28  186.07    4.01 
   8  -2   2  126.51    2.97 
   3   2  16  832.11    5.51 
   8  -4  24    7.24    2.65 
   6   0  17  117.52    3.23 
   8  -3  21   16.84    2.95 
   9  -5   6    0.00    1.65 
   4  -5  36    3.04    2.08 
   8  -2  13    9.13    2.66 
   9  -5  16    1.92    2.41 
   5  -1  27   16.21    2.46 
   6   0  16  724.80    6.37 
   6   0   6  162.56    2.62 
   7  -6  30    5.59    2.29 
   7  -1  16  264.28    4.62 
   5  -3  32  339.23    5.16 
   9  -6  22    3.71    2.09 
   9  -3  17   27.24    2.84 
   5   1   6 2954.33    9.89 
   9  -4  21   23.19    2.74 
   6   0  23   83.46    3.53 
   4   1  23  460.75    5.41 
   9  -3   8  114.42    3.45 
   8  -2  22   44.03    3.28 
   7  -1   1 1531.72    7.68 
   9  -3   9  430.06    5.60 
   9  -5  22   17.12    2.39 
   5   1  19  255.22    4.37 
   9  -4  20   37.48    2.90 
   6  -2  27  151.18    4.12 
   4  -1  29   56.34    2.72 
   9  -7  21    4.18    1.90 
   9  -5   8    2.22    2.17 
   8  -6  28    6.43    2.08 
   6   0   7 1032.08    5.66 
   6   0  14  502.64    5.22 
   4  -6  36    9.29    2.11 
   6   0   8  328.75    3.57 
   7  -5  29    6.65    2.53 
   6   0  13  785.47    6.15 
   6   0   9   89.88    2.29 
   7  -1   9  498.15    5.17 
   8  -5  24    4.81    2.58 
   9  -6  21    2.23    2.10 
   8  -7  27    1.93    1.78 
   9  -3  14   28.46    2.77 
   3   1  24  232.30    3.62 
   9  -3  11  176.21    4.14 
   9  -3  13   44.04    2.98 
   9  -3  12  217.68    4.48 
   8  -2   3   86.02    2.75 
   8  -2  21   32.92    3.02 
   4   1  22  565.61    5.90 
   9  -4  19  102.01    3.76 
   5   1  18  108.11    3.05 
   7  -1   2  970.24    6.42 
   8  -2  20  169.79    4.57 
   8  -3  24   49.39    3.41 
   3   0  28  297.69    4.36 
   7  -1  12   76.30    2.73 
   7  -1  10  124.04    3.02 
   9  -7  20    1.57    1.87 
   5  -5  34    4.96    2.34 
   8  -4  22    5.13    2.80 
   9  -8  17    3.41    1.73 
   8  -3  18   16.50    2.96 
   7  -3  25    1.02    2.75 
   6  -2  26    7.94    2.52 
   9  -6  20    1.14    2.07 
   9  -7  19    8.96    2.03 
   4  -1  28  243.69    4.00 
   9  -8  16    4.98    1.81 
   8  -2   4   31.26    2.35 
   3  -1  32   78.22    2.93 
   5   1  17  127.92    3.16 
   5   0  25   94.46    3.44 
   3   1  23  455.03    4.74 
   4  -4  36   33.49    2.51 
   4   1  21  187.29    3.47 
   8  -2  19  564.16    7.24 
   9  -4  17  130.29    3.84 
   5   1  16   55.01    2.42 
   8  -2   5  125.92    3.31 
   8  -3  23  475.64    6.76 
   7  -1   3  181.52    3.23 
   9  -4   7   69.39    2.95 
   7  -3  28   94.49    3.77 
   4   0  26  440.44    5.53 
   8  -2  18   69.52    3.61 
   9  -4  16   67.73    3.29 
   5   0  20   13.99    2.22 
   7  -5  28   13.56    2.69 
   5  -7  35    1.29    1.75 
   5  -1  25  614.54    6.18 
   9  -8  15    7.80    1.80 
   6  -4  30   11.57    2.76 
   8  -7  26    6.33    2.07 
   6  -7  33    1.27    1.81 
   9  -6  19   11.14    2.31 
   9  -7  18    4.08    1.99 
   6  -2  25  164.24    4.16 
   5  -2  28  349.04    4.73 
   9  -8  14    0.99    1.79 
   7  -7  30    1.52    1.92 
   2  -1  29    5.93    1.98 
   7  -2  25  204.02    4.95 
   9  -5  19   43.82    2.86 
   6  -3  31   19.59    2.82 
   5   1  15   59.28    2.36 
   7  -6  31   19.97    2.34 
   9  -4   8   40.08    2.58 
   8  -4  25  201.49    4.64 
   5   0  24  245.78    4.65 
   4   1  20  761.13    6.23 
   8  -2   6  331.53    4.78 
   8  -2  17   53.83    3.33 
   2   1  23  240.77    3.24 
   9  -4  14  189.13    4.32 
   5   1  14  672.87    5.76 
   9  -4   9   17.58    2.47 
   8  -3  22   31.48    3.15 
   7  -1   4  463.44    4.85 
   9  -5  18   59.60    3.18 
   9  -4  13   19.67    2.72 
   5   1   7  324.19    3.57 
   9  -4  10   63.72    3.11 
   8  -2  16  531.27    6.93 
   9  -4  11   27.63    2.74 
   8  -2   7  443.57    5.50 
   5   1  13  127.64    2.89 
   5   1   8  170.74    2.88 
   7  -2  24  253.03    5.45 
   6  -4  32   37.20    2.99 
   5   1  12  302.48    3.91 
   8  -2  15  329.38    5.68 
   5   0  19  262.54    4.04 
   8  -6  26   10.38    2.31 
   9  -8  13    4.57    1.85 
   4  -2  30  104.25    3.17 
   8  -8  24    5.78    1.90 
   4  -1  27   18.77    2.28 
   7  -5  27    8.49    2.78 
   5   0  18   16.95    1.99 
   8  -7  25    8.45    2.14 
   7  -2  18    5.40    2.67 
   2   0  25    9.38    1.72 
   5   1   9 1009.47    6.24 
   8  -2   8   78.50    3.08 
   9  -5  17   28.96    2.75 
   4   1  19  252.18    3.79 
   5   1  10 2724.17   10.32 
   8  -2  14  255.63    5.09 
   5   0  23  314.12    5.05 
   7  -1   5   88.23    2.67 
   9  -7  22   14.14    1.89 
   8  -2   9  260.64    4.64 
   8  -2  10  181.20    4.17 
   8  -2  12   57.59    3.20 
   6  -3  30   20.04    2.93 
   8  -2  11   77.98    3.35 
   5  -6  35   13.43    2.17 
   6  -6  33   12.80    2.23 
   2   0  27  126.01    2.74 
   4   0  24  647.68    6.50 
   9  -5   7   88.06    3.14 
   6  -2  24   69.71    3.26 
   5  -2  27   66.89    3.15 
   8  -6  25    2.21    2.38 
   5   0  17  499.74    5.00 
   6  -5  30    6.14    2.78 
   5  -6  33    3.68    2.31 
   3  -4  34   11.91    2.32 
   7  -7  29    1.58    2.05 
   7  -8  28    6.42    1.85 
   9  -5  13    6.44    2.45 
   7  -2  23  191.99    4.91 
   9  -5  15   20.58    2.69 
   8  -3  20  424.65    6.49 
   8  -4  23   35.99    3.18 
   7  -3  26   36.62    3.21 
   3   0  26   22.48    2.10 
   5   0  22   83.18    3.11 
   7  -4  28   38.62    3.16 
   6  -4  31   17.79    2.87 
   8  -3  19   84.26    3.91 
   4   1  17   16.22    1.82 
   8  -3   3 1325.50    8.28 
   7  -2  22  101.31    4.08 
   6  -5  32   54.63    3.08 
   7  -7  31   12.36    1.86 
   4   0  23   49.03    2.53 
   4  -3  33   48.73    2.98 
   3  -1  30   19.90    2.38 
   6  -3  29   32.37    3.15 
   5  -4  33   34.88    2.98 
   5   0  21  412.83    5.47 
   3  -3  34   16.09    2.47 
   4   1  16 1479.47    7.93 
   8  -3   4  546.60    5.82 
   7  -4  27   21.69    2.98 
   8  -6  27   14.52    2.33 
   6  -6  32   31.55    2.58 
   2   0  26   13.48    1.72 
   3  -4  35   19.90    2.01 
   8  -3  17  426.07    6.40 
   3   0  25   38.26    2.32 
   8  -4  21  232.76    5.18 
   8  -5  23   81.04    3.54 
   8  -4  17    9.86    2.93 
   9  -7  13    5.72    2.14 
   6  -2  23   81.46    3.36 
   9  -5  12    2.23    2.34 
   4  -2  29  123.57    3.40 
   7  -5  26   12.06    2.82 
   9  -5  10   15.17    2.45 
   4  -1  26  229.18    3.99 
   9  -6  14    0.44    2.26 
   9  -7  12    5.33    2.07 
   9  -7   9    3.39    2.10 
   7  -6  29    9.26    2.39 
   5  -8  33    4.15    1.79 
   9  -6   9    8.84    2.24 
   5   0  15  465.21    4.70 
   9  -6  11    1.31    2.10 
   2   0  24    2.60    1.69 
   4   1  15  292.44    4.01 
   7  -2   1  444.93    4.48 
   4   0  22 1090.62    8.01 
   4  -5  35   88.41    3.13 
   5  -6  34   43.10    2.62 
   4  -4  34   39.18    2.82 
   8  -3   5   99.12    3.20 
   8  -3  16   89.57    3.81 
   7  -2  20  392.21    6.42 
   7  -3  24  400.95    6.52 
   6  -3  28  108.64    4.04 
   6  -5  31   29.55    2.87 
   8  -3   6  355.08    4.98 
   8  -3  15  303.86    5.51 
   8  -4  20   27.93    3.08 
   7  -4  26   63.67    3.59 
   8  -5  22  116.71    3.94 
   4   1  13  993.62    6.17 
   6  -1   1 2027.26    8.18 
   8  -3  14  140.43    4.23 
   7  -2  19  200.27    4.84 
   5  -4  32   23.04    2.88 
   8  -3   7   91.33    3.21 
   9  -6  18   18.13    2.43 
   4  -3  32  120.15    3.83 
   7  -2   2   22.18    1.98 
   9  -7  17   15.16    2.21 
   5  -5  33   53.63    3.04 
   8  -3  13  139.91    4.10 
   8  -3   8  177.97    3.94 
   4   1  12  170.98    2.87 
   4  -6  35   37.95    2.50 
   7  -3  23   66.26    3.84 
   4  -7  35   11.80    2.01 
   8  -4  19   47.95    3.47 
   8  -3  12  298.57    5.32 
   8  -3   9   37.32    2.83 
   5  -3  30  196.85    4.84 
   8  -3  11  186.73    4.39 
   8  -3  10  129.12    3.82 
   9  -7  16   16.17    2.23 
   9  -6  17   16.97    2.48 
   3  -3  33  124.08    3.56 
   6  -6  31   21.10    2.64 
   8  -5  21  131.56    4.28 
   6  -3  27  117.01    4.36 
   6  -4  29   30.08    3.12 
   7  -2   3  605.80    5.45 
   5  -2  26  139.81    4.03 
   6  -1  15  181.25    4.15 
   6  -2  22  787.32    7.78 
   8  -9  19    4.46    1.78 
   8  -7  23    0.75    2.13 
   7  -5  25   19.08    3.06 
   7  -8  27    2.61    1.97 
   6  -1  14  300.54    4.95 
   5   0  13    5.40    1.57 
   8  -6  23    0.48    2.34 
   6  -1   2  224.66    3.14 
   9  -7  15   26.49    2.26 
   7  -4  25   54.71    3.57 
   8  -4  18  358.07    6.13 
   3  -2  31   42.77    2.67 
   9  -6  16   38.70    2.68 
   7  -2  17  943.07    8.99 
   7  -3  22  738.79    8.60 
   9  -5  14  116.71    3.64 
   4  -4  33  164.96    4.17 
   9  -7  14   32.57    2.37 
   8  -8  23   48.46    2.31 
   3  -5  35   74.23    2.96 
   4  -5  34   93.77    3.32 
   9  -6  15   25.36    2.52 
   6  -7  32   28.74    2.27 
   8  -4   3  337.23    4.60 
   8  -5  20  210.65    4.94 
   7  -2   4   74.70    2.57 
   7  -2  16  979.82    9.07 
   9  -5   9  110.38    3.36 
   5  -7  34   25.39    2.18 
   3  -1  28  104.16    3.09 
   8  -7  24   26.14    2.41 
   9  -5  11  107.21    3.38 
   6  -8  31   15.98    1.95 
   5  -4  31   33.24    3.17 
   6  -1   3 1294.02    6.91 
   3   0  23 1112.43    7.39 
   9  -7  11   29.45    2.35 
   9  -7  10   20.01    2.25 
   4  -3  31  118.72    3.98 
   6  -3  26  357.72    6.35 
   9  -6  13   23.67    2.56 
   7  -4  24   19.76    3.12 
   7  -2  15 1003.57    8.94 
   8  -4  16  471.12    6.82 
   9  -6   8   19.12    2.34 
   5  -5  32   25.22    2.90 
   7  -3  21   60.77    3.76 
   7  -2   5  613.59    5.78 
   8  -6  24  100.81    3.41 
   8  -4   4   39.99    2.54 
   9  -6  12   34.31    2.60 
   6  -4  28   35.67    3.32 
   8  -5  19   39.79    3.26 
   9  -6  10   37.99    2.59 
   6  -6  30   49.06    3.14 
   8  -8  22   64.45    2.56 
   7  -2  14  319.82    5.36 
   6  -1   4  376.39    4.10 
   8  -4  15   67.55    3.65 
   7  -2   6  897.08    7.11 
   8  -4   5  224.92    4.25 
   7  -2  13 1545.34   10.63 
   5   0  14  503.59    5.24 
   4  -6  34   39.40    2.81 
   3  -3  32  191.73    4.34 
   6  -5  29  156.39    4.56 
   7  -2   7   21.91    2.28 
   7  -7  28   15.41    2.29 
   3  -6  35   20.29    2.43 
   8  -4  14   31.50    3.13 
   7  -3  20  286.52    5.68 
   7  -2  12   78.37    3.31 
   6  -1   5  630.97    5.28 
   8  -5  18  102.25    3.98 
   3  -2  30  446.38    5.78 
   4  -7  34   14.50    2.17 
   7  -2   8  909.71    7.37 
   7  -4  23  211.02    5.17 
   7  -2  11  834.30    7.54 
   8  -4   6  306.48    4.78 
   7  -2   9  168.66    3.72 
   7  -2  10  135.15    3.57 
   3  -7  35   14.65    1.40 
   7  -6  28    8.84    2.44 
   6  -1   6  241.03    3.56 
   6  -7  31    6.95    2.22 
   5   0  12   89.18    2.65 
   8  -8  21   27.72    2.36 
   8  -9  18    1.85    1.82 
   5   0   7   48.69    1.98 
   4  -8  34   11.85    1.88 
   5   0  11   62.78    2.36 
   5   0   8   84.68    2.38 
   6  -8  30    1.31    1.92 
   5   0  10  512.71    4.81 
   5   0   9 1402.46    7.50 
   8  -7  22    4.77    2.23 
   2  -1  27  138.33    3.05 
   5  -7  33   20.43    2.26 
   2   0  23  183.41    3.11 
   8  -6  22   24.74    2.86 
   8  -9  17   33.12    2.22 
   7  -7  27   53.52    2.82 
   8  -8  20   17.80    2.31 
   7  -8  26    5.10    2.12 
   3   0  21  908.68    6.50 
   5  -8  32   10.63    2.09 
   7  -6  27   34.55    2.84 
   8  -7  21    9.21    2.43 
   8  -6  21  173.29    4.32 
   6  -7  30    7.48    2.32 
   8  -8  19   45.75    2.60 
   2  -2  30   38.82    2.58 
   8  -7  20   45.53    2.97 
   7  -7  26   38.50    2.83 
   2   0  22  622.35    4.96 
   8  -6  20   56.78    3.36 
   7  -6  26   11.30    2.78 
  -5   6 -24  124.77    4.37 
  -3   8 -22    5.50    2.85 
  -7  10 -17   26.27    2.07 
  -9   4 -17  288.17    4.57 
   0   7 -17  126.89    3.20 
  -2   6 -22  100.34    3.80 
  -5  10 -19   27.58    2.73 
  -7   5 -22  160.46    4.69 
  -4   9 -21  101.53    3.81 
  -5   9 -21   12.92    2.83 
  -6   2 -20   17.95    2.75 
  -1   9 -17    0.98    2.38 
  -5  11 -16   54.90    2.61 
  -6   5 -23   18.93    3.12 
  -4  11 -16    2.51    2.40 
  -3   6 -23  214.33    4.86 
  -5   4 -23  144.53    4.36 
  -1   6 -20   70.87    2.94 
  -5   3 -22  176.61    4.34 
  -6  10 -18   12.88    2.11 
  -3  11 -15    1.18    2.17 
  -6   7 -23    8.52    2.98 
  -4   3 -22    5.37    2.50 
  -6   9 -20   33.93    2.63 
  -1   7 -19   12.58    2.44 
  -7   2 -18    4.38    2.48 
  -5   2 -20  157.37    3.48 
  -6   1 -17  541.92    5.11 
  -5  12 -11    3.30    1.73 
  -7  10 -16  116.49    2.83 
  -5   9 -20    6.68    2.74 
  -4  11 -15    4.14    2.28 
  -2   9 -18   15.60    2.65 
  -6  11 -14    0.45    2.04 
  -6  10 -17   57.67    2.62 
  -4   2 -20  279.24    4.07 
  -3  10 -17    7.94    2.58 
  -6   9 -19  170.46    3.59 
  -9   5 -16    9.68    2.60 
  -2   8 -19    7.54    2.69 
  -5  12 -10    9.00    1.87 
  -8   7 -19    2.29    2.55 
  -5   2 -19  244.03    4.02 
  -6   1 -16   74.05    2.57 
  -9   4 -15   10.84    2.68 
  -5   9 -19   11.14    2.86 
  -6   6 -23  211.34    5.05 
  -2   9 -19  254.80    4.71 
  -8   5 -20  307.10    5.27 
  -7   8 -21  159.70    3.96 
  -4   4 -23  213.27    4.73 
  -6   8 -22   50.00    3.37 
  -4   7 -23  157.18    4.66 
  -2   3 -20   70.21    2.73 
  -7   1 -16  208.20    3.73 
  -3   5 -23  364.16    5.72 
  -7   9 -19   68.02    2.94 
   0   6 -17  139.04    3.28 
  -8   8 -19  121.70    3.31 
  -8   9 -17  184.56    3.51 
  -9   5 -17  101.29    3.52 
  -6   4 -22  658.19    7.68 
  -6   3 -21  863.13    8.22 
  -2   8 -20   23.83    2.83 
  -2   2 -18  419.68    4.38 
  -5   8 -22   21.98    3.21 
  -4   5 -23  261.57    5.37 
  -8   4 -19  100.36    3.67 
  -5   5 -23  226.98    5.22 
  -4   6 -23   59.19    3.75 
  -1   8 -18   32.24    2.68 
  -5   6 -23  142.79    4.65 
  -8   2 -16  715.30    6.67 
  -3   7 -22  165.13    4.57 
  -8   7 -20  114.12    3.59 
  -5   7 -23   34.43    3.45 
  -9   8 -16   31.06    2.28 
  -3   8 -21   90.06    3.90 
  -9   4 -16   92.96    3.39 
  -5  10 -18   59.87    3.08 
  -4  10 -18  153.62    4.00 
   0   7 -16  227.90    3.84 
  -2   6 -21  152.03    3.97 
  -3   6 -21    2.96    2.79 
  -4   8 -20   17.56    3.06 
  -5   0 -14  339.22    3.44 
  -9   8 -14    5.02    2.20 
  -7   5 -21   86.74    3.87 
  -1   5 -20  267.52    4.27 
  -5  11 -15  108.24    3.05 
  -3   2 -20  503.43    5.39 
  -6   2 -19   21.53    2.56 
  -3   4 -22   99.43    3.51 
  -6   5 -22   72.90    3.86 
  -3   6 -22  204.77    4.85 
  -6   6 -22  538.64    7.47 
  -7   8 -20  158.82    4.03 
  -5   4 -22  102.79    4.08 
  -5   0 -15  393.05    3.92 
  -5   3 -21  172.91    4.34 
  -8   5 -19   73.81    3.61 
  -9   7 -17  124.00    3.29 
  -8   7 -18    2.45    2.66 
  -4   3 -20   12.51    2.52 
  -8   4 -17   11.69    2.97 
  -3   8 -19    7.21    2.83 
   0   8 -13    6.82    1.64 
  -7   6 -20   19.62    3.09 
  -6   1 -15  201.45    3.24 
  -4   4 -22  218.99    4.76 
  -4   7 -22  259.08    5.62 
  -7   9 -18   51.55    2.93 
  -6   7 -22  138.44    4.40 
  -3   3 -21  357.24    4.97 
  -7   7 -21  161.42    4.32 
  -3   9 -19   97.99    3.84 
  -8   9 -16   66.47    2.71 
  -3   5 -22   24.31    2.98 
  -8   8 -18  143.71    3.67 
  -2   4 -20  339.97    4.81 
  -8   6 -20  149.26    4.09 
  -7   1 -15  192.49    3.53 
  -7   3 -19   98.22    3.82 
 -10   7 -13   11.19    1.89 
  -7   4 -20  409.71    6.24 
  -8   3 -17  381.95    5.59 
   0   6 -16   56.31    2.38 
  -4   3 -21  472.46    5.94 
  -6   4 -21   33.93    3.35 
  -8   4 -18  499.48    6.42 
  -6   3 -20   69.08    3.49 
  -4   5 -22   76.39    3.82 
  -9   8 -15   71.96    2.76 
  -3   7 -21  346.08    5.95 
  -7   8 -18    4.76    2.68 
  -3  11 -14    8.40    2.23 
  -7   9 -16   35.40    2.61 
  -8  10 -11    3.00    1.99 
  -2  10 -15   12.68    2.61 
  -5   1 -16   45.81    2.14 
  -6   9 -17   50.30    2.85 
  -4   4 -20   13.64    2.71 
  -2   2 -17  116.41    2.80 
  -1   7 -18   39.68    2.85 
  -8   2 -15  374.98    5.04 
  -7   2 -17  759.03    7.24 
  -1   3 -17   44.34    2.21 
  -5  10 -17   85.85    3.35 
  -4  10 -17   42.71    3.09 
  -5  11 -14   57.96    2.77 
  -4  11 -14  104.26    3.15 
  -9   6 -17   60.32    2.93 
  -2   5 -20  450.66    5.61 
  -7   5 -20  302.98    5.65 
  -1   9 -15  700.07    6.57 
  -7   6 -21   35.46    3.26 
   0   7 -15   55.61    2.49 
  -2   6 -20  307.15    5.04 
  -7   8 -19   37.56    3.10 
  -6   5 -21  286.09    5.78 
  -9   7 -16   42.69    2.67 
  -6   2 -18  107.35    3.39 
  -6   8 -20   15.76    3.19 
  -6   6 -21  178.33    5.06 
   0   4 -16  273.72    3.43 
  -3   4 -21  219.53    4.43 
  -8   5 -18  132.21    4.26 
  -7  10 -13   37.68    2.40 
  -2   8 -17    3.20    2.73 
  -4   6 -20    9.28    3.05 
  -4  11 -12   13.84    2.44 
  -5   4 -21 1336.36   10.42 
  -7   9 -17   96.79    3.36 
  -3  10 -16   18.50    2.78 
  -8   9 -15   28.36    2.43 
  -8   8 -17   36.55    2.84 
  -7   7 -20   72.58    3.65 
  -6   7 -21   50.28    3.76 
  -1   4 -18 1842.68    9.12 
  -4   4 -21  666.85    7.30 
 -10   7 -12   28.20    2.09 
  -3   1 -17  427.19    4.29 
 -10   6 -13   53.12    2.40 
  -4   2 -19  745.00    6.60 
  -8   6 -19  198.49    4.63 
  -3   3 -20  141.91    3.51 
  -2   3 -18 1897.35    9.25 
  -7   3 -18  245.48    4.79 
  -9   5 -15   35.44    2.77 
  -7   4 -19 1059.25    9.43 
  -2   4 -19   61.23    2.79 
  -8  10 -10   78.62    2.42 
  -7   9 -15    9.01    2.35 
  -1   9 -13    6.90    2.41 
  -8   5 -16   14.90    3.08 
  -6   9 -16   24.59    2.67 
  -2   9 -15    1.44    2.62 
  -6   1 -14  322.50    3.93 
  -7   7 -18    1.48    2.95 
  -1   3 -16  935.13    5.91 
  -5  12  -9   70.81    2.33 
  -8   3 -16   79.19    3.28 
  -4  12  -9   99.62    2.68 
  -2   7 -19  458.67    6.15 
   0   6 -15   89.89    2.60 
  -2   8 -18   62.13    3.36 
  -6   4 -20  551.40    7.16 
  -6   3 -19  279.97    5.19 
  -4   5 -21   83.53    3.77 
  -5   6 -21  231.33    5.37 
  -5   7 -21  367.83    6.30 
  -1   8 -16  217.87    4.30 
  -8   2 -14  302.76    4.68 
  -5  10 -16   96.70    3.50 
  -4  10 -16   23.56    2.78 
  -5  11 -13   66.96    2.80 
  -4  11 -13   27.38    2.59 
  -9   4 -14  363.19    5.28 
  -7   2 -16  700.99    6.80 
  -9   6 -16  138.76    3.62 
  -7   5 -19  124.18    4.29 
  -9   9 -11    5.65    2.01 
  -9   7 -15   89.48    3.12 
  -1   9 -14  322.26    4.62 
  -2   5 -19  296.52    4.82 
  -6   8 -19   66.43    3.66 
  -7  10 -12   51.21    2.53 
  -4  11 -11    5.17    2.45 
  -8  10  -9   97.91    2.58 
  -9   6 -14    0.79    2.42 
 -10   7  -9    1.95    2.01 
  -9   4 -12    1.14    2.34 
  -8   9 -14   46.49    2.65 
   0   7 -14  124.43    2.99 
  -7  11 -10   12.88    2.06 
  -6   5 -20   85.29    4.03 
  -6   6 -20  373.75    6.35 
  -2   9 -16   32.13    2.97 
 -10   7 -11   60.58    2.42 
  -8   8 -16   18.02    2.66 
  -3   6 -20   78.67    3.58 
  -1   5 -18  109.48    3.19 
  -3   4 -20  183.47    4.10 
 -10   6 -12   37.79    2.32 
  -7   7 -19  263.02    5.26 
  -6   7 -20  321.02    5.91 
  -1   6 -17   19.74    2.26 
  -3   9 -17  188.00    4.39 
  -3   2 -18  195.69    3.47 
  -5   3 -19   22.28    2.69 
  -8   6 -18  167.11    4.52 
  -9   8 -13   25.42    2.43 
  -1   4 -17  679.97    5.86 
  -7   9 -14   82.32    3.11 
 -10   6 -10    3.07    2.13 
  -6   9 -15   88.55    3.33 
  -7   4 -18  206.38    4.90 
  -7   3 -17  567.93    6.76 
  -8   7 -17   78.13    3.55 
  -3   1 -16 2232.68    9.01 
  -8   3 -15  279.68    4.92 
  -8   4 -16  567.85    6.96 
  -5  11 -12   54.41    2.81 
  -5  10 -15  121.90    3.72 
  -5   6 -20   20.37    3.32 
  -4   3 -19  165.15    3.81 
  -4   1 -16 1224.45    7.07 
  -4  10 -15  117.65    3.68 
  -6   3 -18  150.55    4.02 
  -3   7 -19   17.97    3.05 
  -1   8 -15  338.94    4.87 
  -9   9 -10  267.73    3.69 
  -6  11 -11   90.36    2.95 
  -3   8 -18  134.24    4.15 
  -9   6 -15   89.18    3.24 
  -8   2 -13   15.45    2.41 
  -1   7 -16  319.57    4.60 
  -9   4 -13   38.69    2.89 
  -9   7 -14  155.21    3.65 
  -7   8 -17   87.34    3.75 
  -8   9 -13   51.07    2.80 
  -3   9 -15    8.95    2.77 
  -6   1 -13  517.70    4.65 
  -6   2 -15    8.76    2.41 
  -7  11  -7    7.98    2.12 
  -5   1 -14  442.48    4.24 
  -5   7 -18    2.85    3.02 
  -6  10 -12    9.17    2.65 
  -7   6 -19  143.23    4.42 
  -7   2 -15  923.18    7.56 
  -7   5 -18  278.16    5.65 
 -10   7 -10   35.68    2.30 
  -6   8 -18  414.90    6.29 
  -8   8 -15   61.61    3.13 
 -10   6 -11  169.46    3.27 
  -5   2 -17  229.02    4.02 
  -4  12  -7   31.26    2.31 
   0   7 -13   98.06    2.76 
  -9   8 -12   70.78    2.89 
  -6   7 -19   72.22    3.81 
  -8   6 -17   52.57    3.46 
  -4   7 -19   11.77    3.22 
  -6   2 -16  461.88    5.45 
  -3   4 -19  310.08    4.79 
   0   5 -15  227.10    3.27 
  -1   5 -17   35.06    2.31 
  -5   3 -18  197.91    4.37 
  -1   6 -16  233.57    3.96 
  -8   7 -16   32.35    3.12 
 -10   5 -11  105.70    2.78 
  -4   4 -19   24.74    2.78 
  -7   4 -17   22.29    3.25 
  -8   8 -13    0.04    2.56 
  -6   9 -14    8.04    2.56 
  -9   5 -13    8.04    2.57 
  -3   5 -19  331.31    5.20 
  -8   3 -14  116.35    3.84 
  -5  10 -14   36.34    2.98 
  -6  11 -10  149.76    3.41 
  -8   4 -15  129.42    4.12 
  -2   8 -16  235.27    4.61 
  -4   2 -17  618.61    5.71 
  -4  10 -14  202.16    4.35 
  -2   7 -17  327.23    5.11 
  -1   4 -16  201.59    3.33 
  -7  11  -8   10.22    2.08 
  -8   9 -12   15.85    2.54 
  -6   4 -18  463.87    6.45 
  -5   9 -16   17.81    3.14 
  -5   5 -19   72.97    3.67 
  -9   7 -13   31.70    2.66 
  -3   7 -18   26.50    3.06 
  -7   8 -16  296.29    5.48 
  -3   8 -17  245.06    5.06 
  -4   5 -19  661.74    7.50 
  -1   8 -14   26.35    2.48 
  -4   9 -16  227.96    5.10 
  -6   3 -17  347.84    5.36 
  -4   3 -18  165.23    3.91 
  -2   3 -16  262.47    3.71 
  -7  11  -6    5.52    2.09 
  -8   9 -10   37.57    2.49 
  -6   1 -12   93.32    2.43 
  -8   2 -12   67.16    2.71 
   0   6 -13   83.48    2.45 
  -6   8 -17   91.95    3.98 
  -8   8 -14   31.75    2.91 
  -7   6 -18  100.79    4.16 
  -6   6 -19  187.31    4.92 
  -4  12  -6   60.65    2.53 
  -4   1 -15  309.10    3.73 
  -9   8 -11   19.40    2.42 
  -2  10 -13   29.13    2.84 
  -9   5 -14  254.47    4.60 
  -7   2 -14  298.43    4.81 
  -2   4 -17  340.60    4.45 
  -2   9 -14   81.13    3.41 
  -6   5 -18  300.26    5.77 
  -6   7 -18  666.37    7.90 
  -8   6 -16   44.86    3.33 
  -2   6 -17   39.62    2.67 
  -5   2 -16  127.55    3.26 
  -4   7 -18   22.62    3.27 
  -3   6 -18  201.95    4.56 
 -10   5 -10  101.76    3.00 
 -10   8  -6   71.97    2.40 
  -5  10 -13   84.02    3.55 
  -4   6 -17    0.95    2.65 
  -5   1 -13   98.44    2.37 
  -9   5 -12    4.36    2.58 
  -8  10  -6  103.78    2.67 
  -8   9 -11   25.88    2.63 
  -1   6 -15  232.14    3.80 
  -7   4 -16  338.68    5.71 
 -10   7  -8   84.21    2.64 
  -4  10 -13   29.93    2.85 
   0   5 -14  729.03    5.25 
  -9   7 -12   24.55    2.65 
  -9   6 -13  106.35    3.51 
  -7   3 -15   62.23    3.18 
  -8   4 -14   35.38    3.07 
  -5   9 -15   44.53    3.34 
  -2   8 -15  262.68    4.83 
  -4  12  -5  177.27    3.23 
  -5   6 -18   31.21    3.42 
  -3   2 -16  520.98    4.96 
  -9   4 -11   55.20    2.99 
  -4   9 -15   78.99    3.82 
 -10   6  -9   96.11    2.93 
  -6   4 -17  100.20    3.99 
  -9   8 -10   51.75    2.70 
  -4   6 -18   98.59    3.94 
  -6   8 -16  311.39    5.72 
  -2   5 -17  757.18    6.61 
  -4   2 -16  754.67    6.06 
  -8   9  -9   63.57    2.73 
   0   6 -11    0.85    1.65 
  -9   6 -11    3.56    2.49 
  -7   6 -17  157.17    4.71 
  -6   6 -18   53.55    3.66 
  -8   2 -11   56.82    2.63 
  -7   5 -16   43.68    3.42 
  -4   3 -17  196.16    3.84 
  -2  10 -12   29.08    2.69 
  -6  12  -3   24.72    2.00 
  -1   7 -14  395.78    4.83 
  -7   7 -16   19.42    3.32 
 -10   8  -5   44.67    2.17 
  -1   9 -11  271.75    4.35 
   0   6 -12   37.43    1.95 
  -6   7 -17   55.58    3.72 
  -2   9 -13  100.40    3.43 
  -8   6 -15   60.56    3.51 
  -2   3 -15  381.98    4.10 
  -7   2 -13 1469.48    9.06 
  -6   5 -17  190.62    4.91 
 -10   5  -9  113.24    3.13 
  -8   7 -14  161.51    4.39 
  -3   9 -14  312.10    5.41 
  -4   1 -14  762.62    5.42 
  -5  12  -4   83.60    2.59 
  -7   4 -14   11.81    3.10 
  -6  11  -6    7.39    2.37 
  -6   1 -11  512.59    4.51 
  -4   6 -16   10.82    2.78 
  -5  10 -12   16.83    2.91 
  -9   7 -11  139.18    3.73 
  -5   2 -15   47.21    2.57 
  -3   5 -17   37.75    2.76 
  -5   4 -17  674.71    7.08 
  -4  10 -12  123.90    3.80 
  -8   5 -15  235.51    4.98 
  -6  10 -11  191.07    4.21 
   0   7 -11  414.52    4.35 
  -9   6 -12  130.24    3.81 
  -3   4 -17  204.49    3.89 
  -7   4 -15  112.30    3.95 
  -6   2 -14  239.86    4.01 
  -9   8  -9   80.42    2.99 
  -5   9 -14   48.99    3.39 
 -10   6  -8   58.10    2.79 
  -8   4 -13  635.34    7.16 
  -8   3 -12  394.73    5.48 
  -9   9  -6  220.56    3.60 
  -7   3 -14  295.96    5.18 
  -9   4 -10  117.65    3.65 
  -6   8 -15  312.35    5.77 
  -9   9  -4    3.73    2.08 
  -6   3 -14    7.01    2.60 
  -5   1 -12  213.00    2.99 
  -4   7 -15    6.79    3.01 
  -1   5 -15  222.88    3.51 
  -7   6 -16   79.84    3.85 
  -6   4 -16  643.87    7.23 
  -5   5 -17  181.68    4.51 
  -2  10 -11   72.58    3.09 
  -1   8 -12   59.94    2.76 
  -7   5 -15  393.79    6.23 
  -4   5 -17  101.39    3.63 
  -3   2 -15   40.32    2.17 
  -2   5 -16  231.25    3.92 
  -6   3 -15   29.20    2.69 
  -8   6 -14   87.69    3.70 
 -10   7  -6   30.24    2.33 
 -10   5  -8   10.48    2.39 
  -3   3 -16  853.51    6.52 
  -5   9 -12    9.22    3.07 
  -8   9  -7  172.76    3.69 
  -7   4 -13    1.47    2.80 
  -2   8 -12    1.01    2.40 
  -8   7 -13   36.38    3.29 
  -1   9 -10   88.16    2.99 
  -1   7 -13  153.84    3.46 
  -4  12  -3  113.66    2.87 
  -9   7 -10  115.30    3.66 
  -4   8 -15  216.11    4.98 
  -1   4 -14 1223.23    6.76 
  -7   2 -12   51.61    2.94 
  -6  10 -10   42.26    2.94 
 -10   8  -3   65.30    2.35 
  -4  10 -11   16.62    2.79 
  -3  10 -12   76.88    3.34 
 -10   6  -7   72.64    2.85 
  -3  11  -9  198.62    3.81 
  -8   8 -11  171.38    4.22 
  -8   5 -14   30.99    3.09 
  -2   6 -15  219.57    4.07 
  -3   6 -16   17.52    2.69 
  -7  10  -8   52.70    3.02 
  -2   4 -15   50.74    2.46 
  -5   4 -16   13.74    2.85 
  -6   8 -14  211.66    5.12 
  -8   4 -12  192.08    4.75 
  -8   8  -9   14.34    2.98 
  -5   8 -13   10.96    3.16 
 -10   8   0   10.41    1.99 
  -4   9 -13  101.44    4.08 
  -9   4  -9   25.37    2.88 
  -5  12  -2  120.33    2.92 
  -8   3 -11  242.73    4.82 
  -5   2 -14  108.89    3.00 
   0   7 -10   25.90    2.08 
  -3   4 -16  219.56    3.98 
  -6   2 -13 1188.05    8.11 
  -2   8 -13  229.17    4.53 
  -4   4 -16  318.63    4.90 
  -5   6 -16  231.05    5.19 
  -7   6 -15   27.12    3.20 
  -5   3 -15  312.26    4.76 
  -9   5 -11  203.31    4.37 
  -3   8 -14   86.55    3.77 
  -6  12   0   13.92    1.98 
  -7   7 -14  394.66    6.35 
  -2  10 -10   44.14    2.79 
  -1   6 -13  503.75    5.03 
 -10   5  -7  273.99    4.18 
  -6   4 -15   62.16    3.42 
  -8   7 -12  230.02    5.03 
 -10   8  -2   78.81    2.50 
  -7   5 -14   65.78    3.77 
  -8   6 -13   50.56    3.28 
  -1   8 -11  154.16    3.55 
  -5   1 -11    9.40    1.57 
  -8  10  -2    6.83    2.17 
  -1   9  -9  152.77    3.60 
  -2   9 -11   94.81    3.55 
 -10   6  -6   13.44    2.32 
  -8   8 -10   36.38    3.09 
  -9   6 -10  146.58    3.92 
  -4   8 -14  109.15    4.17 
  -7   8 -12  110.96    4.22 
  -1   7 -12   25.59    2.23 
  -3  10 -11  190.11    4.24 
  -3   3 -15 1218.48    7.37 
  -8  10  -4   47.30    2.58 
  -6   5 -15   60.79    3.57 
  -4   3 -15  245.07    4.07 
  -4   2 -14  871.78    6.26 
  -8   5 -13  119.52    4.04 
  -7   2 -11  585.51    5.91 
 -10   7  -4   31.66    2.34 
  -5   7 -15   89.03    4.02 
  -6   9 -11  125.67    4.39 
  -5  11  -6   65.54    3.10 
  -9   4  -8   48.36    3.12 
  -9   9  -1   60.51    2.39 
  -6   2 -11    6.46    2.04 
  -9   9  -3   26.21    2.37 
  -8   4 -11  822.29    8.18 
  -5   4 -15   94.25    3.48 
  -8   3 -10  164.65    4.19 
  -9   5 -10   26.65    2.90 
  -7   6 -14   35.27    3.44 
  -3   5 -15 1185.53    8.40 
  -9   8  -6  271.64    4.51 
  -2  10  -9   44.43    2.76 
  -7   3 -12   40.10    2.94 
  -9   7  -8   38.89    2.99 
  -2   4 -14 1815.33    8.82 
  -8   6 -12  354.52    5.87 
  -6   6 -15   26.41    3.50 
  -5   2 -13  591.28    5.49 
  -4   4 -15  972.34    7.87 
  -3   4 -15  811.54    6.65 
  -6  12   2   65.31    2.35 
 -10   6  -5   79.61    2.88 
  -6   7 -14   92.76    4.27 
  -7   5 -13   20.58    3.40 
  -9   7  -6   10.10    2.72 
  -6   1  -9  470.90    4.20 
  -9   5  -8    7.31    2.73 
  -5   5 -15   22.24    3.04 
  -3  11  -7  366.48    4.88 
  -9   6  -9   45.06    3.06 
  -4  10  -9  357.57    5.58 
  -6  11  -4   14.41    2.46 
  -9   9  -2   19.13    2.27 
  -4   5 -15  173.41    4.11 
  -3  10 -10  452.91    5.94 
  -4   8 -13  293.43    5.58 
  -1   5 -13  518.93    4.88 
  -6   8 -12  367.66    6.21 
  -8   5 -12   86.80    3.80 
  -6   5 -14   96.59    3.91 
  -2   5 -14   52.61    2.55 
  -5   8 -11    9.85    3.18 
 -10   7   0    9.00    2.17 
 -10   6  -2   12.26    2.34 
  -9   4  -7  121.08    3.74 
  -5   7 -14  206.94    5.00 
  -4  11  -5   12.78    2.77 
  -4   3 -14  478.37    5.15 
  -7   2 -10  105.69    3.33 
  -9   5  -9  185.70    4.31 
 -10   8   1   16.13    2.04 
  -9   7  -7   49.09    3.05 
  -8   7 -10   18.34    3.20 
  -4   2 -13  418.84    4.45 
  -7   4 -12  228.10    4.78 
  -7   6 -13  185.71    4.93 
  -3   6 -14   94.29    3.33 
  -8   3  -9   42.83    2.93 
  -8   6 -11   50.70    3.45 
  -5   4 -14   42.16    3.02 
  -5   6 -14   17.46    3.26 
  -6   6 -14 1005.32    9.46 
  -8   8  -6   -0.11    2.80 
  -1   8  -8   11.74    2.40 
  -7   8  -8  108.53    3.80 
  -9   6  -8   73.23    3.46 
  -7   8 -10  340.22    5.95 
  -7   3 -11  370.97    5.52 
  -7   5 -12  267.52    5.50 
  -4  10  -8 1022.15    8.75 
  -4   4 -14  216.52    4.09 
  -4   6 -14   47.10    3.16 
  -5   5 -14  321.95    5.42 
  -6   4 -13   58.42    3.23 
  -3   4 -14  460.72    5.08 
 -10   8   2   57.40    2.32 
  -9   8  -4  133.12    3.61 
  -5   9 -10   22.47    3.22 
  -5   3 -13 2066.77   10.65 
  -6   8 -11  610.38    7.68 
  -2   4 -13  890.54    6.10 
  -7   9  -5   51.81    3.14 
  -9   9   3   31.08    2.11 
  -1   8  -9  143.22    3.36 
  -8   5 -11  314.16    5.68 
 -10   5  -4  201.21    3.81 
  -1   6 -11  197.50    3.42 
  -3   9 -11   85.93    3.61 
  -9   4  -6   63.83    3.38 
  -4   9 -10 1305.32   10.23 
  -8   7  -9   16.64    3.04 
  -8   8  -7   57.62    3.45 
  -8   4  -9  343.73    5.54 
 -10   8   3   76.69    2.48 
  -1   7 -10   20.94    2.14 
  -1   5 -12  350.51    3.99 
  -8   6 -10   88.02    3.83 
  -7   8  -9   86.58    3.91 
  -7   4 -11  319.87    5.62 
  -7   2  -9  145.24    3.42 
  -2   5 -13   68.34    2.66 
  -8   7  -7    7.68    3.10 
  -7   3  -9    3.07    2.54 
  -4   9  -8   11.95    3.19 
  -6   4 -11    7.61    2.57 
  -8   3  -8  163.38    4.10 
  -3   6 -13   16.61    2.50 
  -6   6 -13  152.00    4.56 
  -5   6 -13  253.65    5.20 
  -3  10  -8  374.46    5.50 
  -5   4 -13  702.44    6.95 
  -4   2 -12 1362.22    7.39 
  -3   8 -11   68.07    3.52 
  -7   3 -10  247.29    4.60 
  -5   9  -9  297.13    5.70 
  -6   9  -8   54.34    3.66 
  -6   8 -10   50.92    3.80 
  -5  12   4   79.93    2.58 
  -6  11  -1   57.40    2.89 
  -3   7 -12   55.73    3.17 
  -4   6 -13  133.65    4.12 
  -6   4 -12   73.37    3.52 
  -8   5 -10   35.25    3.52 
  -8   7  -8  266.94    5.35 
  -9   4  -5   22.59    3.09 
  -3   4 -13  826.05    6.48 
  -9   5  -7  386.69    5.60 
  -8  10   1   56.58    2.78 
  -5   3 -12  637.08    6.08 
  -4   7 -12  829.09    8.12 
  -9   8  -2   58.44    3.07 
  -5   2 -11  192.66    3.63 
  -4   5 -13  182.84    4.11 
  -6   5 -12  291.32    5.34 
  -9   6  -6  283.97    5.24 
  -8   4  -8  359.09    5.62 
  -5  12   5   58.41    2.39 
  -6   3 -11  317.16    4.88 
 -10   7   1   15.40    2.17 
  -2   4 -12 1518.29    7.68 
  -1   6 -10   40.59    2.26 
  -9   9   5   12.97    1.94 
  -7   8  -6   12.98    2.85 
  -9   6  -4   13.75    2.83 
  -3   9  -8    3.69    2.66 
  -8   9   0   11.51    2.40 
 -10   6  -1   89.81    3.14 
  -8   3  -7   76.79    3.52 
  -6   1  -8  145.30    2.93 
 -10   8   6   73.44    2.34 
  -9   7  -4  107.25    3.74 
  -5   8 -10  105.79    4.13 
  -1   7  -9  167.77    3.40 
  -6   6 -12  179.45    4.90 
 -10   5  -2   87.19    3.15 
  -6   9  -7   80.89    3.91 
  -7   5 -10  328.86    5.75 
  -6   8  -9  608.69    7.64 
  -7   2  -8  745.78    6.45 
  -5   6 -12  244.21    5.06 
  -6  10  -4   13.20    2.97 
  -3   6 -12  520.65    5.98 
  -2   8  -9  143.46    3.70 
  -1   5 -11  294.32    3.69 
  -7  11   7    8.05    2.07 
  -7   9  -3  136.06    3.87 
  -6   8  -7   11.98    3.28 
  -7  11   8    4.65    1.99 
  -7   8  -5   33.60    3.17 
  -9   8  -1  125.67    3.78 
  -3   8 -10  116.21    3.89 
  -2   9  -7   52.17    3.03 
  -7  11   4  163.08    3.28 
  -9   4  -4  105.15    3.75 
  -9   5  -6  135.96    3.99 
  -3   3 -12  446.94    4.46 
  -5   5 -12  730.21    7.35 
  -9   6  -5  247.26    4.93 
  -8   9   1    9.74    2.43 
  -9   3  -1    6.77    1.73 
  -3  11   0    1.16    2.29 
  -8  10   3   12.53    2.28 
  -4   7 -11   21.62    2.97 
  -7   6 -10   42.38    3.64 
  -1   8  -7   35.86    2.40 
  -8   4  -7  229.25    4.87 
  -6   5 -11  310.26    5.49 
  -7  11   5   76.83    2.69 
  -6   2  -9  108.88    3.16 
 -10   7   3   18.85    2.34 
  -6   8  -8  262.36    5.56 
  -5   8  -9  449.95    6.60 
  -5   9  -7  147.59    4.49 
  -6   3 -10   51.42    2.77 
   0   7  -6   64.81    2.06 
  -7   4  -9 1161.61    9.24 
  -8   3  -6  290.23    4.89 
  -8   7  -6   63.79    3.74 
  -7   5  -9  102.79    4.02 
  -8  10   4   56.15    2.65 
  -6   8  -6    6.20    3.25 
  -7   8  -4   24.79    3.00 
  -7  11  11    8.21    1.85 
  -7  11   6   15.37    2.16 
 -10   6   1  138.52    3.54 
  -9   4  -3   68.56    3.42 
  -2   8  -8   50.93    3.03 
  -7   2  -7   15.49    2.46 
  -2   9  -6   33.84    2.93 
  -3   6 -11  172.21    3.76 
 -10   7   4   32.60    2.36 
  -6   1  -7  171.86    3.07 
  -9   8   1  104.55    3.37 
  -7   3  -8  480.33    5.77 
  -4  10  -4  101.71    3.87 
 -10   5   0   79.69    3.08 
  -4   3 -11  385.61    4.49 
  -9   8   4  143.62    3.32 
  -6  11   6   11.10    2.41 
  -3  11   1    4.83    2.52 
  -8   9   3   73.48    2.92 
  -9   3   0    0.46    1.85 
  -5   5 -11 1173.83    9.09 
  -6   4 -10  245.21    4.66 
  -6   7  -9  371.97    6.23 
  -2   7  -9   19.26    2.44 
  -6   5 -10  485.67    6.61 
  -3   5 -11  498.92    5.33 
 -10   7   5   31.90    2.30 
  -5   8  -8  188.18    4.89 
  -4   5 -11   91.94    3.19 
  -9   6  -3  137.60    4.17 
  -3   4 -11  914.58    6.52 
  -7   4  -8  424.31    5.96 
  -8   3  -5   82.60    3.31 
  -7   5  -8  896.70    8.66 
  -7   8  -3   85.06    3.67 
  -8   8   0  176.83    3.88 
  -6  11   7    5.93    2.37 
  -9   4  -2   82.09    3.39 
  -6   2  -8  358.43    4.48 
  -6   3  -9  130.43    3.59 
  -2   5 -10 1282.99    7.47 
  -5  11   2  168.66    4.01 
  -8   5  -7  303.43    5.62 
  -4   8  -8  417.89    6.14 
  -7   9  -2   79.29    3.77 
 -10   6   3   12.86    2.29 
  -8  10   7  107.21    2.98 
  -5   7  -9  422.50    6.37 
  -7   2  -6  851.19    6.66 
  -9   3   1    4.23    1.97 
  -2   6  -8    9.65    2.06 
  -7   8  -2  145.19    4.07 
  -7   3  -7   46.98    3.00 
  -6   7  -8  346.51    6.08 
  -7  11  10   14.45    2.04 
  -8   4  -5  285.25    5.50 
  -6  11   5   21.84    2.57 
  -5   5 -10  160.22    3.98 
  -9   7   0   61.61    3.30 
  -5   4 -10  515.88    5.76 
  -4   7  -9  438.46    6.09 
  -5   8  -7   36.77    3.51 
  -8  10   8  152.18    3.19 
  -6   1  -6  118.89    2.78 
  -6   5  -9  294.62    5.24 
  -7   7  -4    8.66    3.07 
 -10   5   2   86.91    3.05 
  -4   3 -10  568.33    5.18 
  -9   5  -3  287.66    5.18 
 -10   6   4   37.22    2.61 
  -9   9  10  257.12    3.57 
  -7   5  -7  893.07    8.64 
  -3   5 -10 1156.87    7.70 
  -8   3  -4  818.15    7.38 
  -7   4  -7   19.32    3.07 
  -3   4 -10  102.49    2.79 
  -8   5  -6  317.34    5.74 
  -4  12   8   23.32    2.13 
  -8  10   9  119.54    2.97 
  -3   8  -7  425.98    5.78 
  -7   6  -7  363.47    6.18 
  -5   7  -8   57.54    3.61 
  -5  12  10   21.78    1.91 
  -6   5  -7    2.99    2.61 
  -9   3   2    3.59    2.01 
  -5   3  -9  651.03    5.86 
  -6   2  -7  106.69    2.90 
  -8  10  10  101.09    2.80 
  -6   7  -7   82.97    3.96 
 -10   6   5   77.20    2.97 
  -7  10   4   65.68    3.17 
  -9   9  12  109.73    2.60 
  -2   5  -9 1088.19    6.77 
  -5   8  -6  174.38    4.69 
  -5   2  -8   64.33    2.47 
  -9   5  -2  489.28    6.33 
  -7   2  -5  460.76    5.19 
  -7   7  -5   64.47    3.81 
  -6   4  -8   33.73    2.73 
  -3   7  -8  347.56    5.02 
  -8   8   3   47.11    3.60 
  -3   8  -5    4.00    2.52 
  -9   7   2   15.20    2.80 
  -8   6  -4  146.23    4.55 
 -10   7  11   67.59    2.30 
  -8  10  12   22.98    1.98 
  -7  10   5   74.36    3.18 
  -2  10  -1  302.74    4.74 
 -10   5   4  196.47    3.82 
  -8   3  -3 1239.83    8.87 
  -2   7  -7  110.81    3.05 
  -7   4  -6  256.24    4.80 
 -10   7  12   41.33    2.17 
  -4   3  -9  496.82    4.70 
  -8   9   5   72.54    3.15 
  -6   1  -5  487.63    4.35 
 -10   7  13   14.93    1.75 
  -6  11  14    2.72    1.91 
  -9   3   3    3.29    1.98 
  -6   7  -6 1085.50    9.60 
  -3   5  -9   11.02    2.26 
  -3   8  -6  523.72    6.15 
 -10   6   7   58.41    2.63 
  -9   7   3  110.07    3.61 
  -3   4  -9  341.68    4.05 
  -8   4  -3  375.44    5.67 
  -4   4  -9  191.02    3.58 
  -6   3  -7  258.97    4.25 
  -5  10   1  167.35    4.34 
  -6  11  10  145.46    3.28 
  -8   7  -1   69.90    3.62 
  -6  10   3   61.04    3.28 
  -6   2  -6 1022.16    6.72 
  -7   3  -5  891.54    7.28 
  -3   7  -6    4.87    2.21 
 -10   6   8   80.61    2.79 
  -4   6  -8  136.53    3.68 
  -8   5  -4  268.73    5.33 
  -7   2  -4   49.43    2.56 
  -5   5  -8   16.88    2.53 
  -7  10   7   86.50    3.18 
  -2   5  -8  496.53    4.60 
  -3   6  -8 1884.73    9.90 
  -5   9  -2  698.29    7.68 
  -6  11  11  118.90    2.98 
  -1   7  -5 1299.91    7.28 
  -9   4  -1  288.27    4.85 
  -3  11   4   79.51    2.99 
  -5   2  -7 1004.97    6.19 
  -5   4  -8  757.16    6.61 
  -7   4  -5  476.66    5.99 
  -7   6  -5  610.38    7.46 
 -10   5   6   72.86    2.82 
  -4  10  -1  111.41    3.85 
  -9   8  14   14.69    1.82 
  -1   9   1  750.93    5.13 
 -10   6  14   11.81    1.80 
 -10   6  16    4.19    1.67 
 -10   6  17   10.71    1.64 
  -6   5  -5    6.10    2.44 
 -10   6   9  114.12    2.98 
  -4  11   4  125.04    3.57 
  -6  11  12   49.75    2.47 
  -5  11   8  328.67    4.63 
  -7   7  -3  149.17    4.53 
  -5   6  -7   66.57    3.32 
  -8   4  -2  739.18    7.39 
  -2   6  -7   12.60    2.02 
  -6  11  13   83.46    2.57 
  -4   3  -8  437.41    4.39 
  -2   8  -4  276.96    4.32 
  -2  10   1  335.75    4.82 
 -10   5   7  251.71    4.01 
  -2   9   0    2.97    2.26 
  -7  10  14    9.50    2.06 
  -7  10   9   15.57    2.50 
  -6   3  -6  858.10    7.11 
  -4   7  -6  295.14    4.92 
  -4   4  -8  967.44    6.72 
  -6   8  -2   71.66    3.67 
  -6  11  15   68.64    2.38 
 -10   6  11  160.73    3.10 
  -9   5   1  229.33    4.76 
  -7   6  -4  547.89    7.09 
  -8   7   1   89.68    3.74 
  -6  11  16   37.59    2.03 
  -4   8  -4  378.38    5.65 
  -5   5  -7  542.30    5.98 
  -5   3  -7  623.83    5.46 
  -6   4  -6  221.64    4.12 
  -6  11  17   64.50    2.16 
  -6   2  -5   55.87    2.34 
  -7   2  -3  559.94    5.26 
  -7   4  -4  929.45    7.94 
  -5   4  -6    4.89    2.19 
  -7  10  19    5.94    1.75 
  -8   8   8   85.54    3.01 
  -8   6  -1  183.51    4.86 
  -5   4  -7  252.30    4.10 
  -4  11   6   14.20    2.59 
  -8   9  10   54.15    2.71 
 -10   6  13   54.90    2.34 
  -9   7   7   43.57    2.78 
  -7   9   5   60.32    3.38 
  -4  10   1  110.64    3.88 
 -10   5   9  108.23    2.99 
  -8   9  11   35.65    2.48 
  -6   6  -5   60.79    3.32 
  -8   9  18    6.17    1.85 
  -8   5   0    9.71    2.76 
  -7  10  12   50.12    2.55 
 -10   6  15   29.10    1.96 
  -4  11   7  101.14    3.27 
  -7   6  -3   74.48    3.74 
  -9   8  16   36.78    2.08 
  -4   8  -3  185.05    4.32 
  -4   3  -7   85.03    2.37 
  -7   3  -3   68.09    2.78 
  -6   3  -5  146.61    3.25 
  -9   8  17   16.26    1.83 
  -8   9  12   22.30    2.35 
  -8   3   0  152.56    3.65 
  -5   7  -4   63.83    3.39 
 -10   5  10  139.85    3.17 
  -9   8  18   23.56    1.86 
  -4  11  12   10.90    2.25 
  -4  11   8  326.00    4.55 
  -3   7  -5  126.65    3.27 
  -8   9  13   45.99    2.46 
  -7   2  -2   14.90    2.17 
  -5   6  -5  672.43    6.79 
 -10   5  11  128.84    2.98 
  -6   2  -4  307.82    3.81 
  -7  10  15  223.93    3.55 
  -5  11  10  138.31    3.37 
  -8   9  14   41.24    2.41 
  -3   6  -6  197.60    3.59 
  -6   6  -4  280.51    5.10 
  -2   7  -4  296.16    4.04 
  -6  10   9  310.81    4.75 
  -8   9  15   28.52    2.15 
  -7  10  17   28.53    2.08 
  -3   9  -1  237.06    4.45 
  -5  11  11  131.64    3.13 
  -4   7  -4  314.66    4.89 
  -7  10  18   29.77    2.04 
  -4   9  -1  725.18    7.39 
  -4   8  -2  178.46    4.21 
  -8   9  16   63.02    2.44 
  -6   5  -4  141.35    3.80 
  -3  11  14   12.01    2.19 
  -7   8   6   16.26    2.98 
  -4  11  15    6.65    2.16 
  -9   7  20    6.78    1.62 
  -4   8   0    1.18    2.54 
  -3  11  15    1.55    2.02 
  -5   7  -3   23.45    2.87 
  -9   5   4  137.68    3.86 
  -8   3   1   34.75    2.70 
  -8   9  17  167.71    3.08 
  -4  11  10  238.03    3.92 
  -8   4   1  115.75    3.75 
  -7   3  -2  213.73    4.14 
  -5  11  12   60.30    2.67 
  -8   9  19   17.98    1.89 
  -1   6  -4   85.07    2.21 
  -7   7   1  399.28    6.08 
  -9   3   6   75.68    2.92 
  -4   6  -5  387.30    4.96 
  -9   4   3   89.80    3.26 
  -5  10   7   71.47    3.23 
  -6   3  -4  313.95    4.23 
  -5   5  -5  453.57    5.44 
  -6   4  -4 1049.54    7.75 
 -10   5  14   23.55    1.95 
  -5   6  -4   70.03    3.24 
  -3  11  16    6.70    1.97 
  -1   8   1   90.63    2.43 
  -8   8  13    5.56    2.40 
  -4  11  19    4.17    1.85 
  -7   8   7   12.82    2.84 
  -3  11  11   36.90    2.48 
  -6   6  -3  199.18    4.48 
  -6  10  11  187.72    3.97 
  -7   2  -1  281.04    4.00 
  -7   9   9   68.88    3.23 
  -5  11  14   57.58    2.47 
  -9   5   5  219.91    4.52 
  -3   9   0 1006.39    7.93 
  -5   8   0   25.65    3.08 
  -4   8  -1   13.81    2.79 
  -5   3  -5   64.94    2.43 
  -3  11  12  306.56    4.13 
  -6   2  -3   19.65    1.91 
  -8   2   4    7.99    1.48 
  -6  10  18   10.88    2.18 
  -6  10  19    5.87    2.06 
  -5   6  -2    3.59    2.35 
  -4   8   1   12.27    2.72 
  -7   9  15    7.58    2.43 
  -3   6  -5  653.42    5.82 
  -2   9   2  123.52    3.37 
  -8   7   6   56.46    3.38 
  -5  11  16   61.17    2.42 
  -8   3   2  139.63    3.60 
  -6   5  -3  101.21    3.47 
  -7   9  10   61.08    3.15 
  -8   5   1   64.91    3.45 
  -8   6   3  277.82    5.15 
  -5  11  17  131.11    2.75 
  -5  11  20   77.09    2.19 
  -4  11  13   21.48    2.34 
  -6   9   6  113.36    3.87 
  -5  11  18   92.63    2.46 
  -5  11  19   16.65    1.91 
  -3  11  13   77.86    2.64 
  -8   8  11  143.30    3.69 
  -7   4  -1  262.47    4.51 
  -7   3  -1   86.70    2.92 
  -6  10  13   36.85    2.58 
  -4  11  14  104.84    2.82 
  -9   6  14    5.31    2.36 
  -4   6  -4  253.85    4.27 
  -6   4  -3   96.65    3.31 
  -3   8  -1  286.48    4.60 
  -9   7  22   77.06    2.19 
  -3   9   1  250.82    4.58 
  -6  10  14   23.15    2.43 
  -8   8  12   77.34    3.09 
  -6   9   7  129.50    4.07 
  -4  11  16   22.36    2.07 
  -7   2   0  367.81    4.36 
  -8   5   2  130.40    4.00 
  -8   4   3  410.86    5.68 
  -9   5   7  395.29    5.44 
  -5   7  -1  374.32    5.66 
  -4  11  21   95.47    2.37 
  -8   3   3 1342.04    8.75 
  -4  11  18   20.14    2.10 
  -4  11  20   30.45    2.01 
  -3  11  17   53.38    2.37 
  -6  10  16   45.40    2.57 
  -9   6  24    8.08    1.74 
  -3  11  18   38.23    2.25 
  -3  11  19  107.98    2.41 
  -5   3  -4 1989.48    8.96 
  -8   8  14   24.56    2.53 
  -6  10  17   49.15    2.57 
  -6   2  -2  913.70    6.11 
  -7   3   0  107.43    3.17 
  -9   3   9  441.49    5.20 
  -9   6  21   12.49    1.93 
  -9   6  20    1.93    1.84 
  -1   8   3  135.74    2.62 
  -7   9  14   88.65    3.21 
  -8   8  15   51.67    2.80 
  -4   6  -3  421.14    5.18 
  -6  10  20   32.79    2.24 
  -8   5   3  312.24    5.24 
  -5   5  -3   22.21    2.49 
  -8   4   4   42.54    2.94 
  -2   9   4  474.95    5.41 
  -8   8  16   14.63    2.38 
  -6   8   7    7.76    2.86 
  -9   5  13    8.68    2.47 
  -6   3  -2  100.41    3.05 
  -7   7   5   71.55    3.68 
  -7   5   0   27.03    2.87 
  -7   6   2   85.83    3.80 
  -8   3   4  872.95    7.25 
  -8   7  10   18.42    2.93 
  -8   8  17   43.04    2.65 
  -4  10   8  966.40    7.93 
  -7   9  16   34.89    2.68 
  -2   6  -3  836.98    6.02 
  -7   2   1  320.18    4.32 
  -8   8  24   20.05    1.86 
  -9   4   7  127.34    3.51 
  -5  10  10  758.10    7.06 
  -8   8  18  147.92    3.24 
  -7   4   0  165.27    3.90 
  -3  10   8  286.30    4.57 
  -7   9  17   94.85    3.04 
  -8   8  23  102.32    2.51 
  -8   8  19  106.25    2.93 
  -8   8  22  154.28    3.01 
  -8   8  20   40.16    2.38 
  -8   8  21   94.29    2.71 
  -8   7  11   93.24    3.50 
  -6   9  14    8.45    2.72 
  -7   9  24   34.45    2.07 
  -7   9  18   49.12    2.67 
  -9   6  15   70.32    2.88 
  -7   3   1  116.47    3.33 
  -2   7  -1  511.64    5.10 
  -7   9  19   63.24    2.67 
  -7   9  23   84.06    2.52 
  -8   4   5  340.66    5.29 
  -3   8   1  313.71    4.79 
  -8   6   7  785.95    7.89 
  -7   9  20   58.89    2.54 
  -7   9  22   26.63    2.09 
  -6  10  23   63.56    2.34 
  -7   8  10  324.34    5.33 
  -7   9  21   82.85    2.64 
  -1   9   8   63.27    2.28 
  -8   7  27    7.08    1.74 
  -5   7   3    3.65    2.59 
  -5  10  22    8.67    1.99 
  -8   7  18    3.32    2.28 
  -9   5  16    7.78    2.26 
  -6   7   3  602.29    7.03 
  -5   3  -3  207.41    3.44 
  -9   3  11  240.57    4.12 
  -6   2  -1 1515.19    7.71 
  -6  10  22  228.35    3.36 
  -9   6  23   66.93    2.21 
  -7   5   1  116.82    3.86 
  -8   7  12  209.82    4.42 
  -9   6  17   54.42    2.60 
  -8   3   5   84.71    3.11 
  -6  10  21   59.88    2.39 
  -9   6  22   24.22    1.95 
  -9   6  18   96.57    2.95 
  -9   6  19   72.00    2.56 
  -7   8  11  668.77    7.15 
  -6   5   0  111.91    3.45 
  -6   6   1   25.46    2.87 
  -6   9  12  335.99    5.23 
  -7   4   1  318.51    4.90 
  -7   7   7  255.07    5.06 
  -9   3  12  383.93    4.78 
  -7   2   2   15.05    2.03 
  -8   4   6  486.76    6.03 
  -7   6   4  548.99    6.77 
  -9   5  12   16.56    2.64 
  -8   7  19    0.66    2.25 
  -9   4  12    1.90    2.39 
  -8   7  23    2.60    1.93 
  -8   7  22   15.30    2.18 
  -8   2   6  229.20    3.69 
  -6   9  13  154.01    3.98 
  -7   3   2  231.45    4.15 
  -5   6   0   31.30    2.69 
  -8   3   6  239.87    4.22 
  -4   7   0  799.90    7.11 
  -8   5   6  233.03    4.77 
  -3   9   5  180.86    4.03 
  -5  10  26   23.34    1.86 
  -4  10  12  110.15    3.47 
  -5  10  15  126.55    3.35 
  -9   3  13   72.28    2.82 
  -9   4  10  122.35    3.45 
  -6   6   2   47.79    3.13 
  -1   7   1  478.40    4.37 
  -5  10  25   11.73    1.87 
  -6   5   1  362.91    5.13 
  -9   5  14  222.95    4.14 
  -2   8   3 1024.34    7.25 
  -7   4   2  206.14    4.16 
  -4   9   6  692.15    7.19 
  -6   2   0 1263.10    7.08 
  -8   7  16   30.85    2.70 
  -4  10  13   35.68    2.70 
  -9   5  20    9.75    2.15 
  -7   8  27   10.54    1.94 
  -7   8  18    6.30    2.53 
  -5   6   2    0.52    2.34 
  -4  10  23    8.50    2.15 
  -5  10  17   85.06    2.98 
  -2  10  13   18.27    2.39 
  -5  10  24   37.98    2.14 
  -9   3  14   54.26    2.61 
  -8   2   7  459.41    5.02 
  -5   8   6  263.72    5.07 
  -8   5   7  395.93    5.76 
  -5  10  23  108.27    2.71 
  -6   8   9  580.43    6.95 
  -3   8   3  123.01    3.46 
  -5  10  19   33.51    2.47 
  -6   9  16   26.93    2.67 
  -9   5  26   72.55    2.17 
  -5  10  20   21.97    2.20 
  -5  10  21   19.20    2.14 
  -7   8  15  133.89    3.82 
  -7   8  25    7.85    2.09 
  -4  10  21   10.39    2.22 
  -3  10  17   12.01    2.47 
  -3  10  25    5.36    1.98 
  -8   6  11   65.90    3.34 
  -7   3   3   55.44    2.67 
  -8   7  26   44.44    2.12 
  -4  10  27   80.77    2.32 
  -6   6   3  196.82    4.34 
  -9   3  15   19.54    2.20 
  -8   4   8  455.05    5.89 
  -9   5  25  100.76    2.39 
  -8   7  25   28.68    2.16 
  -7   7  10  324.79    5.60 
  -9   5  17   93.40    3.05 
  -6   7   6 1121.15    9.26 
  -8   7  20  104.95    3.17 
  -3  10  14   77.69    3.08 
  -5   9   9  351.52    5.46 
  -2   9   8  278.51    4.49 
  -6   9  18  173.67    3.88 
  -8   7  24   45.87    2.32 
  -5   4   0   11.62    2.37 
  -3  10  24    6.32    2.10 
  -3  10  22    2.33    2.17 
  -6   9  24    9.72    2.16 
  -5   4  -1  102.99    2.94 
  -2  10  15   18.32    2.36 
  -8   7  21   18.76    2.27 
  -8   6  12  361.83    5.46 
  -6   5   2  233.14    4.39 
  -9   5  24   33.20    2.07 
  -7   8  28   17.90    1.84 
  -4  10  26   36.22    2.15 
  -4  10  16   19.15    2.51 
  -7   4   3   44.12    2.86 
  -6   9  19  138.73    3.65 
  -7   8  17  126.49    3.71 
  -9   5  19   70.10    2.69 
  -9   5  23   51.15    2.34 
  -9   3  16   22.93    2.22 
  -7   5   4   52.83    3.31 
  -3  10  15  127.80    3.40 
  -8   2   8   95.04    3.01 
  -9   5  22   42.82    2.31 
  -4  10  17   38.11    2.63 
  -2  10  16   27.13    2.40 
  -9   5  21   84.71    2.75 
  -4  10  25   51.31    2.31 
  -9   4  13   36.27    2.64 
  -3   8   4  303.73    4.83 
  -7   7  11  119.64    4.04 
  -3  10  28  122.15    2.59 
  -4  10  24   57.10    2.49 
  -3  10  16   34.96    2.58 
  -6   2   1 1377.34    7.52 
  -7   8  19   37.43    2.74 
  -9   3  17   47.36    2.47 
  -7   8  26   17.81    2.05 
  -6   3   1  935.78    6.89 
  -4  10  19  222.59    4.01 
  -6   4   1   57.01    2.73 
  -7   2   4   50.09    2.44 
  -7   3   4   30.24    2.49 
  -4  10  20   62.98    2.77 
  -7   8  20  118.01    3.51 
  -4  10  22   19.47    2.32 
  -8   6  25    8.28    2.21 
  -8   6  23    2.80    2.27 
  -5   9  28    3.32    1.99 
  -9   4  14  271.20    4.32 
  -3  10  27   26.86    2.02 
  -8   6  14   71.55    3.32 
  -7   8  21  145.55    3.67 
  -7   8  24   53.75    2.61 
  -6   9  27   31.19    2.11 
  -7   8  22   43.71    2.67 
  -7   8  23   55.84    2.70 
  -9   3  18   26.59    2.10 
  -5   9  11   46.76    3.11 
  -2  10  18   18.66    2.39 
  -6   8  12  379.61    5.94 
  -3  10  18   81.69    2.94 
  -6   5   3  152.34    3.86 
  -3  10  26   48.26    2.31 
  -8   6  15   55.94    3.26 
  -6   9  26   14.91    2.05 
  -8   3   9   41.61    2.80 
  -3  10  19   20.36    2.52 
  -8   2   9  306.95    4.44 
  -2  10  19   43.37    2.49 
  -3  10  20   18.03    2.35 
  -3   5   0   10.67    2.04 
  -7   7  29    0.63    1.90 
  -7   7  18    3.59    2.63 
  -1   9  13   11.13    2.08 
  -3  10  21  281.76    4.18 
  -6   9  25  172.02    3.34 
  -7   7  13  278.72    5.39 
  -5   9  12   26.11    2.86 
  -2   6   0 3594.23   11.63 
  -8   6  29   31.17    2.02 
  -6   9  20   30.65    2.70 
  -6   9  23   57.82    2.67 
  -8   6  17   52.21    3.04 
  -6   9  21   87.82    3.11 
  -6   9  22   60.62    2.82 
  -2  10  22   69.76    2.72 
  -2  10  23   21.87    2.29 
  -8   5  11  299.35    5.12 
  -1   7   3  442.09    4.38 
  -9   4  17  283.81    4.40 
  -7   3   5  734.33    6.68 
  -9   4  26   18.36    1.73 
  -5   9  26    6.14    2.15 
  -4   9  31    8.99    1.90 
  -5   9  19   12.13    2.74 
  -5   9  25   11.05    2.29 
  -5   9  20    6.67    2.46 
  -1   8   8   14.67    1.95 
  -8   5  16   12.08    2.77 
  -5   9  13   22.73    2.88 
  -6   4   2  246.55    4.34 
  -8   6  28   89.43    2.59 
  -8   4  11  619.37    6.87 
  -5   9  30  152.47    2.85 
  -8   3  10  117.42    3.70 
  -6   7   9  403.03    6.12 
  -9   4  18   39.11    2.50 
  -7   4   5  486.03    5.88 
  -9   4  25   29.16    2.00 
  -8   2  10  165.70    3.82 
  -6   8  30    3.13    1.97 
  -7   7  30    6.15    1.89 
  -6   6   6   45.93    3.19 
  -9   4  19  948.62    7.03 
  -5   9  14   53.39    3.27 
  -4   6   1  468.04    5.38 
  -8   6  20  127.79    3.56 
  -9   4  20   95.82    2.99 
  -8   6  26   74.96    2.66 
  -9   4  23   47.85    2.29 
  -9   4  21   93.72    2.79 
  -8   6  21  177.50    3.96 
  -9   4  22  134.11    3.02 
  -2   7   3  433.23    4.79 
  -8   6  22   73.08    3.08 
  -8   6  24  139.44    3.43 
  -7   7  16   30.79    3.06 
  -7   5   7  851.02    8.04 
  -5   4   1  128.67    3.25 
  -6   8  16  291.45    5.23 
  -7   6  11  334.60    5.59 
  -8   3  11  234.88    4.40 
  -3   9  32    8.96    1.87 
  -6   8  28    1.68    2.13 
  -2   9  15   14.73    2.23 
  -3   9  15   20.57    2.50 
  -8   4  32   11.76    1.75 
  -6   5   7    3.96    2.61 
  -8   5  24    9.24    2.44 
  -6   8  27    7.52    2.22 
  -8   5  13  104.12    3.72 
  -7   3   6   60.87    2.91 
  -4   9  32   83.82    2.37 
  -5   9  16   23.86    2.93 
  -7   7  17   31.83    3.13 
  -8   2  11  104.51    3.16 
  -3   6   1  433.29    4.88 
  -8   5  31   59.29    2.20 
  -7   2   6  980.26    7.18 
  -5   9  27  115.61    2.99 
  -8   5  14   33.16    2.99 
  -7   6  12  256.49    5.15 
  -6   3   3 1125.91    7.59 
  -4   5   0   21.17    2.37 
  -4   9  26   16.06    2.36 
  -3   9  31    2.88    1.89 
  -2   9  16   22.25    2.43 
  -8   4  31    0.40    1.76 
  -3   9  17  201.89    3.74 
  -3   9  12   43.69    3.05 
  -5   9  18  253.49    4.68 
  -6   8  31   47.69    2.19 
  -8   3  12  405.01    5.38 
  -7   7  19  234.42    4.73 
  -7   7  28   47.70    2.50 
  -4   9  14  189.43    4.39 
  -8   5  30   27.25    2.06 
  -6   6   8  115.86    3.83 
  -5   3   1   87.93    2.83 
  -1   9  17    9.57    2.01 
  -8   4  30    4.72    1.85 
  -2   9  31   13.90    2.14 
  -7   6  30   14.71    2.17 
  -3   9  28    7.71    2.16 
  -2   9  18   28.56    2.31 
  -3   7   4 1385.64    8.76 
  -8   4  14   42.40    3.14 
  -5   9  24   51.39    2.81 
  -7   6  13  189.33    4.57 
  -7   7  27  106.46    3.03 
  -5   9  21   13.03    2.56 
  -8   2  12   71.93    3.02 
  -5   9  23  115.92    3.44 
  -5   9  22   36.84    2.82 
  -7   7  21  143.20    3.86 
  -4   9  30   96.04    2.66 
  -7   3   7   80.48    3.04 
  -7   7  26   88.77    3.03 
  -7   7  22  204.02    4.27 
  -8   5  29   85.67    2.60 
  -6   5   6  179.65    4.17 
  -7   7  25   84.77    3.12 
  -7   7  23   31.87    2.77 
  -7   7  24   32.33    2.67 
  -7   5   9  145.75    4.30 
  -3   9  21   42.77    2.60 
  -6   7  33    4.58    1.92 
  -7   6  20   10.67    2.89 
  -8   4  29    1.86    2.00 
  -2   9  30  127.97    2.83 
  -3   9  24    9.30    2.47 
  -1   9  19   18.95    2.23 
  -7   6  28   16.74    2.40 
  -8   4  17   10.21    2.72 
  -5   8  30   14.12    2.31 
  -8   3  13  153.30    3.96 
  -8   4  15  125.45    3.87 
  -7   6  14   49.83    3.24 
  -4   9  29   46.16    2.46 
  -5   4   2  169.58    3.64 
  -8   5  28   17.65    2.14 
  -6   8  29  197.33    3.50 
  -5   8  11   16.31    3.12 
  -8   5  18  140.99    3.85 
  -8   5  27   48.27    2.50 
  -6   3   4  246.76    4.08 
  -8   2  13   17.74    2.40 
  -2   6   2  145.34    3.09 
  -8   5  26   28.92    2.51 
  -8   5  19   75.98    3.42 
  -7   6  15   14.51    3.04 
  -7   5  10  350.40    5.73 
  -5   5   4   72.05    2.96 
  -7   4   8  533.98    6.23 
  -2   9  20   54.33    2.69 
  -2   9  29    2.59    1.86 
  -7   6  26   13.49    2.62 
  -7   6  24    4.25    2.67 
  -7   6  25    3.70    2.54 
  -7   5  34    2.63    1.91 
  -5   8  29   11.92    2.40 
  -2   9  28    6.36    2.13 
  -2   9  22  174.77    3.57 
  -5   8  28    8.32    2.42 
  -2   9  27  151.42    3.17 
  -8   4  26    5.22    2.28 
  -8   5  20  288.71    4.80 
  -4   9  27   15.26    2.40 
  -7   3   8  508.67    5.75 
  -6   7  14  118.70    4.06 
  -8   5  21  451.45    5.74 
  -5   8  33   14.62    2.03 
  -5   8  12  990.03    8.75 
  -8   5  22  144.91    3.86 
  -6   2   4  336.74    4.13 
  -4   9  19  105.11    3.54 
  -6   8  26   43.95    2.75 
  -4   9  25   25.97    2.56 
  -7   5  11  130.82    4.20 
  -4   9  24   29.96    2.69 
  -6   8  20   17.38    2.79 
  -6   7  15  107.59    3.89 
  -6   8  25  126.60    3.49 
  -4   9  22   59.94    3.01 
  -2   9  23   20.29    2.27 
  -2   9  26   81.90    2.78 
  -4   8  33   10.51    2.22 
  -2   9  24    7.49    2.19 
  -2   9  25    9.20    2.19 
  -5   8  27   13.74    2.63 
  -8   4  22   12.46    2.59 
  -8   4  24   17.10    2.46 
  -1   9  24    1.86    2.29 
  -4   9  23  180.08    3.95 
  -7   2   8  701.59    6.24 
  -6   8  21  218.80    4.55 
  -6   8  24   31.06    2.77 
  -2   9  32   38.27    2.22 
  -6   8  22   59.18    3.18 
  -7   6  17  134.86    4.15 
  -3   9  30   83.77    2.70 
  -5   8  32   37.85    2.31 
  -6   3   5  137.62    3.46 
  -6   5   8   55.13    3.10 
  -4   7   7   12.85    2.73 
  -7   3   9   12.32    2.69 
  -5   5   5  539.55    5.86 
  -7   5  12  249.09    5.02 
  -5   8  14   28.20    3.12 
  -8   2  15  366.02    5.12 
  -5   8  31   34.90    2.47 
  -4   8  35   24.69    2.06 
  -7   6  33   17.66    1.96 
  -6   6  35    5.53    2.01 
  -5   7  35    5.93    1.88 
  -2   8  13  229.18    3.94 
  -3   8  35   18.49    1.96 
  -4   8  31  132.44    3.10 
  -6   4   6  166.30    3.91 
  -8   4  16  439.44    5.95 
  -7   5  35   53.06    2.15 
  -5   8  15  468.17    6.36 
  -3   9  27   17.86    2.54 
  -7   6  29   18.41    2.45 
  -7   4  10  473.56    6.10 
  -3   9  26   64.67    2.97 
  -3   9  23   44.65    2.96 
  -5   7  12  217.34    4.75 
  -7   2   9  128.94    3.47 
  -6   7  18  633.03    7.27 
  -7   4  13    1.08    2.56 
  -1   8  13   40.74    2.29 
  -6   7  28    0.56    2.44 
  -4   8  30   33.74    2.46 
  -5   7  34   62.76    2.45 
  -3   8  34  135.88    2.86 
  -4   8  29  117.19    3.20 
  -8   2  23   10.08    2.30 
  -3   9  25  155.92    3.71 
  -8   2  16  588.11    6.11 
  -7   6  21   29.73    2.98 
  -5   3   3  197.16    3.64 
  -7   6  27   47.92    2.87 
  -7   3  10  232.06    4.35 
  -5   4   4  223.71    3.95 
  -7   6  32   40.99    2.25 
  -8   3  14  104.19    3.60 
  -8   4  28   19.14    2.26 
  -4   8  34   16.86    2.19 
  -7   5  14   70.59    3.53 
  -6   7  32   72.40    2.63 
  -3   8  12  446.18    5.79 
  -8   2  17   54.36    3.05 
  -5   7  13  892.87    8.46 
  -8   4  27   40.34    2.66 
  -6   6  13  159.48    4.51 
  -8   4  19   84.10    3.50 
  -1   9  21   97.64    3.19 
  -6   4   7   37.90    2.76 
  -5   8  18  239.54    4.88 
  -2   7   7  124.98    3.15 
  -8   4  20   30.60    2.71 
  -7   5  29   13.91    2.53 
  -6   7  23    9.72    2.82 
  -1   8  14   11.73    2.21 
  -5   7  18    0.65    2.87 
  -8   3  28    7.96    2.15 
  -7   5  24    2.94    2.65 
  -7   5  26   10.42    2.63 
  -3   8  33   52.44    2.39 
  -4   8  20   17.99    2.71 
  -7   6  31   57.15    2.57 
  -8   3  15  273.59    4.76 
  -8   4  25  321.41    4.67 
  -8   4  21  206.98    4.39 
  -6   5  10  463.93    6.14 
  -6   7  31   39.04    2.48 
  -7   2  10  107.43    3.34 
  -1   9  23   30.24    2.60 
  -8   2  18   73.29    3.11 
  -8   4  23   51.84    2.87 
  -1   9  26   44.41    2.44 
  -5   7  14  182.05    4.70 
  -1   9  25   43.82    2.66 
  -3   8  13  313.00    5.18 
  -6   6  14  972.21    8.85 
  -5   8  20  204.90    4.59 
  -3   5   3  350.22    4.28 
  -5   8  26   81.72    3.34 
  -4   8  26   91.43    3.25 
  -4   8  21   39.65    2.85 
  -4   8  25  144.20    3.75 
  -4   8  24   37.22    2.82 
  -8   3  25   13.15    2.54 
  -5   7  32   33.60    2.45 
  -3   8  32   33.48    2.42 
  -2   8  16  227.18    3.92 
  -5   8  25  209.29    4.39 
  -8   3  16   74.71    3.36 
  -5   8  22   14.66    2.98 
  -3   7   8  457.34    5.55 
  -5   8  24   40.24    3.05 
  -4   8  32   10.95    2.37 
  -8   3  32   19.61    1.85 
  -8   2  19  619.47    6.23 
  -7   5  32   46.62    2.62 
  -5   7  15   97.36    3.85 
  -6   3   7  283.62    4.39 
  -6   6  15   37.99    3.42 
  -6   5  11  343.24    5.51 
  -2   8  34    9.40    2.24 
  -4   7  36    7.54    2.18 
  -6   6  28   15.50    2.77 
  -2   8  17    4.73    2.23 
  -3   8  30   52.70    2.64 
  -7   4  36    9.51    1.83 
  -6   7  29   39.95    2.71 
  -8   3  17  316.61    5.04 
  -8   2  20  344.74    4.94 
  -7   5  18  267.63    5.18 
  -2   7   8  144.24    3.38 
  -8   3  31   20.26    1.96 
  -7   5  31   35.82    2.55 
  -6   6  34   37.01    2.46 
  -8   2  21   59.78    2.95 
  -8   3  18   27.21    2.75 
  -3   8  15   18.76    2.92 
  -6   4  11    5.53    2.49 
  -5   7  30  142.34    3.44 
  -6   6  26    5.91    2.79 
  -6   6  25    1.42    2.75 
  -7   4  31    1.47    2.28 
  -2   8  33   40.13    2.34 
  -3   8  29    7.08    2.42 
  -1   8  34    2.27    2.03 
  -3   7  38    9.73    1.89 
  -2   8  18   64.47    2.89 
  -3   8  28    9.17    2.37 
  -3   8  27   15.38    2.44 
  -3   8  24  227.64    4.30 
  -3   8  26   42.83    2.71 
  -3   8  25   63.00    3.00 
  -7   5  30   17.61    2.46 
  -6   7  27  108.13    3.60 
  -1   6   5  256.82    3.35 
  -8   2  28   18.27    2.32 
  -7   5  20  243.19    4.96 
  -2   8  36   25.21    2.19 
  -8   2  22   61.53    2.97 
  -8   3  30   35.09    2.28 
  -6   7  20  337.69    5.63 
  -6   7  26   46.23    3.02 
  -8   2  27   55.33    2.65 
   0   7   9  566.29    4.69 
  -7   4  14   18.65    2.90 
  -5   7  17   18.66    3.25 
  -6   6  33   50.10    2.70 
  -6   7  25   44.47    3.02 
  -6   4   9  731.13    6.99 
  -8   2  26   92.50    2.96 
  -8   2  24   78.78    2.91 
  -6   7  24   78.05    3.42 
  -2   8  32    4.41    2.04 
  -5   6  37    2.59    2.04 
  -7   4  29   11.82    2.60 
  -2   8  19    5.25    2.46 
  -1   8  33    0.68    2.13 
  -5   7  27   10.30    2.53 
  -2   8  31   11.71    2.23 
  -2   8  20   36.10    2.65 
  -3   7  37   84.71    2.52 
  -8   2  25  235.73    4.02 
  -4   7  11   21.37    2.93 
  -7   3  13  289.97    4.98 
  -8   3  29   31.82    2.43 
  -7   5  28   17.59    2.69 
  -6   3   8  239.97    4.10 
  -8   3  20  455.20    5.76 
  -7   5  23   54.62    3.25 
  -7   5  27   27.20    2.71 
  -2   7   9   14.41    2.35 
  -7   2  12   53.70    2.91 
  -6   6  18   33.90    3.37 
  -7   5  25   21.43    2.80 
  -6   6  32   51.33    2.80 
  -7   4  15   99.41    3.69 
  -6   1   7  176.26    3.07 
  -2   8  35   12.39    2.14 
  -4   7  37   21.20    2.13 
  -8   3  27   26.14    2.42 
  -1   8  32    9.27    2.28 
  -1   8  19    7.28    2.59 
  -4   6  39   11.97    2.14 
  -2   8  29  200.36    3.86 
  -2   8  22   42.68    2.65 
  -7   3  32    4.14    2.13 
  -8   3  22   65.22    3.02 
  -8   3  26   29.17    2.63 
  -7   1  12   53.71    2.60 
  -8   3  23  529.77    6.01 
  -4   7  12  805.68    7.71 
  -6   6  31  126.07    3.55 
  -8   3  24  221.66    4.31 
  -7   3  14  288.89    4.98 
  -7   3  36   40.22    2.17 
  -7   4  16  269.75    5.01 
  -1   8  35  115.07    2.59 
  -7   2  13 1524.70    9.34 
   0   7  10    9.66    1.83 
  -2   8  28   43.49    2.69 
  -2   8  23   68.20    3.02 
  -2   8  24    8.72    2.49 
  -1   7  39    6.00    1.97 
  -2   7  38    1.33    2.13 
  -2   6   8   11.53    2.00 
   0   8  22    3.82    2.20 
  -6   3   9  170.11    3.74 
  -6   6  29   74.31    3.31 
  -5   7  22  168.93    4.52 
  -7   4  17   19.20    3.02 
  -6   6  22  511.95    6.77 
  -1   8  16  173.09    3.79 
  -5   6  11   81.05    3.59 
  -6   6  23  148.50    4.44 
  -3   8  20   41.28    3.05 
  -1   7  10    9.78    2.02 
  -7   3  35   39.64    2.22 
  -7   1  13  502.02    5.21 
  -5   3   6  258.31    3.81 
  -6   1   8  157.33    3.10 
  -7   3  30    1.12    2.33 
  -1   8  27   13.97    2.67 
  -6   5  34   13.50    2.38 
  -3   8  23  287.85    5.10 
  -1   8  17  100.36    3.27 
  -7   4  19  850.46    8.20 
  -4   6   9  766.13    7.05 
  -7   3  34   88.99    2.83 
  -7   2  36   65.11    2.29 
  -7   4  35   97.36    2.70 
  -4   7  15    7.92    2.93 
  -7   1  14   92.23    3.14 
  -7   4  21  328.79    5.52 
  -6   2   9  148.30    3.29 
  -1   8  18   29.70    2.72 
  -2   6   7    7.95    2.00 
  -2   7  39   17.68    2.09 
  -5   7  25   18.83    3.13 
  -7   4  22   18.63    3.11 
  -7   4  27   24.74    2.76 
   0   8  19   26.07    1.91 
  -7   4  26   96.97    3.57 
  -7   3  33   84.52    2.93 
  -1   7  38    8.06    2.09 
  -3   7  34   70.59    2.82 
  -6   2  11    4.84    2.20 
  -3   7  33   19.21    2.37 
  -7   4  24   41.06    3.10 
  -7   4  25  101.61    3.62 
  -2   7  12   93.54    3.15 
  -4   7  16  439.08    6.11 
  -7   4  34   43.57    2.37 
  -6   4  13   55.17    3.14 
  -7   2  35  137.05    3.05 
  -6   5  36  125.53    3.10 
  -4   4   6  297.70    4.10 
   0   8  20  795.35    6.39 
  -7   2  16  790.03    7.09 
  -6   1   9  510.45    4.75 
  -7   1  15  342.64    4.61 
  -1   8  31   55.09    2.76 
  -7   3  16  552.41    6.44 
  -3   7  32    9.42    2.32 
  -7   3  25    0.87    2.60 
  -6   3  14    9.81    2.39 
  -5   6  14   11.48    3.02 
  -4   7  32  712.09    6.89 
  -7   4  33  181.70    3.52 
  -5   6  35  115.87    3.30 
  -1   7  12   26.67    2.31 
  -1   8  30  141.54    3.66 
  -1   8  21  401.46    5.39 
  -6   5  20   77.02    3.77 
  -6   5  35  120.14    3.11 
  -7   2  34   38.50    2.39 
  -4   6  11   46.96    2.99 
  -7   2  17  805.90    7.20 
  -7   4  32   85.83    3.02 
  -5   5  10  109.81    3.58 
  -4   6  38   40.95    2.52 
  -3   7  31  204.45    3.91 
  -6   5  30    5.24    2.76 
  -3   7  30   37.23    2.75 
  -1   6   8  197.70    3.21 
  -4   7  19   31.07    3.17 
  -1   8  28  107.79    3.59 
  -5   6  34  101.47    3.27 
  -4   7  30  115.27    3.77 
  -7   3  29   26.89    2.75 
   0   8  24  237.63    4.12 
  -5   5  39   52.84    2.39 
  -1   8  24  388.83    5.37 
   0   8  25   20.01    2.28 
   0   8  26  367.14    4.54 
  -7   2  33   80.22    2.88 
  -1   8  25   64.60    3.19 
  -1   8  26   76.97    3.26 
  -2   7  37   88.36    2.87 
  -5   6  16  237.82    5.08 
  -4   7  21  345.56    5.72 
  -6   1  10  459.18    4.67 
  -6   4  38   93.10    2.66 
  -7   3  19   85.97    3.61 
  -7   1  34   22.35    2.08 
  -6   2  40   73.89    2.32 
  -3   7  29   95.07    3.33 
  -5   5  36    8.93    2.43 
  -7   1  30    1.62    2.28 
  -3   7  26  219.09    4.33 
  -6   5  23   17.22    3.00 
  -5   4  40    7.41    2.05 
  -7   2  32   25.58    2.52 
  -6   3  13   33.06    2.65 
  -4   6  37  133.00    3.52 
  -6   5  33   51.53    2.91 
  -4   7  26   58.37    3.50 
  -5   2   7 1227.96    6.86 
  -5   6  17  595.91    7.09 
  -7   3  20  254.99    4.89 
  -5   5  38   38.37    2.50 
  -4   5  41   52.66    2.42 
  -4   6  16   14.52    2.68 
  -7   1  23    5.81    2.49 
   0   7  35   10.53    2.35 
  -6   3  38    2.00    1.98 
  -6   4  34    1.27    2.35 
  -7   2  31   16.72    2.45 
  -7   3  28  138.21    3.71 
  -7   1  18  462.37    5.50 
  -4   6  13  250.40    4.58 
  -7   1  33   17.95    2.22 
  -1   7  14  338.00    4.54 
  -7   3  22  625.84    7.04 
  -7   3  27   14.86    2.61 
  -3   7  18   22.78    2.90 
  -5   6  31  208.06    4.46 
   0   7  14  121.41    2.89 
  -1   7  37   69.10    2.80 
  -7   3  23  144.18    4.04 
  -7   2  21  186.18    4.20 
  -3   6  39   87.58    2.91 
  -5   3   9  707.17    5.95 
  -2   6  41  121.62    2.83 
  -6   5  31   57.16    3.09 
  -6   2  12  375.92    4.63 
  -4   4   8 1016.91    6.89 
  -4   6  17    0.52    2.56 
  -3   5  41    0.84    2.12 
  -1   7  33    9.32    2.45 
  -7   1  19  221.46    4.09 
  -6   1  11  676.67    5.53 
  -7   1  32   63.16    2.67 
  -5   6  20   34.65    3.39 
  -4   6  14   46.49    2.98 
  -7   2  23  166.23    4.18 
  -2   6  10  449.60    4.80 
  -6   4  19  204.99    4.62 
  -5   6  29   29.07    3.10 
  -5   4  12   63.72    2.92 
  -3   7  20  381.50    5.76 
  -7   2  24  431.97    5.72 
  -7   2  27  343.19    5.12 
  -5   6  21  229.50    5.08 
  -7   2  25  225.37    4.43 
  -7   2  26   30.05    2.73 
  -6   4  36   87.21    3.04 
  -7   1  20  546.69    5.89 
  -6   3  37    1.24    2.04 
  -6   2  15    4.56    2.33 
   0   6  11    0.51    1.67 
  -1   7  19   12.96    2.43 
  -5   4  38   13.13    2.39 
  -4   6  20    9.78    2.92 
   0   7  33   13.42    2.45 
  -6   5  29  307.49    5.20 
  -7   1  31   63.73    2.72 
  -6   4  20  471.45    6.43 
  -5   2   8   69.82    2.55 
  -5   6  27  414.10    6.21 
  -5   6  23  144.48    4.33 
  -3   6  38   28.86    2.60 
  -6   5  28   23.02    2.94 
  -5   6  26  393.78    6.15 
  -5   6  24  105.17    4.01 
  -5   6  25  155.07    4.45 
  -3   6  12  642.55    6.17 
  -7   1  21   26.98    2.71 
  -6   5  27   19.76    2.94 
  -3   7  25  207.30    4.65 
  -6   5  26  181.72    4.59 
  -5   3  10   72.63    2.73 
  -6   5  24  150.83    4.32 
  -4   4  41    6.52    2.13 
  -4   6  27   12.75    3.04 
  -4   6  26    5.12    2.94 
  -1   6  39    8.02    2.27 
  -2   6  40   34.48    2.38 
  -2   7  18   43.45    2.86 
  -3   5  42  138.13    2.99 
  -6   5  25   76.63    3.70 
  -1   7  16  262.31    4.11 
  -6   4  35   19.71    2.52 
  -7   1  22  212.96    4.04 
  -6   3  16  349.09    5.16 
  -7   1  29   32.66    2.46 
  -1   7  35   78.58    3.02 
  -1   6  41   44.81    2.32 
  -7   1  28   18.38    2.55 
  -6   1  39   47.38    2.24 
  -4   5  39  118.90    3.21 
  -4   6  33  276.70    4.88 
  -5   5  35  133.43    3.65 
  -7   1  24  737.70    6.90 
  -7   1  27  184.77    3.96 
  -4   3   7  117.86    2.64 
  -2   7  32  209.33    4.33 
  -3   6  13   11.04    2.38 
  -7   1  25   43.76    2.84 
  -7   1  26  108.23    3.37 
  -6   2  14  232.16    3.97 
  -6   2  37   20.55    2.32 
  -5   4  39  194.01    3.65 
  -2   7  31   32.69    3.02 
  -6   3  35    5.25    2.37 
  -3   5  39   10.22    2.32 
  -5   3  40    7.97    2.08 
  -3   6  32    6.21    2.81 
  -6   0  37    2.44    1.87 
  -4   4  40    6.48    2.20 
  -4   4  42   18.94    2.15 
   0   7  17   99.37    2.95 
  -1   6  11  157.18    3.01 
  -3   6  36   48.49    2.99 
  -2   7  21   98.52    3.53 
  -2   5  43   67.52    2.49 
  -2   7  30   36.02    2.99 
  -6   3  18  124.65    3.71 
  -4   4  10  720.76    5.91 
  -4   6  31  129.27    4.00 
  -1   6  40   13.54    2.17 
  -6   1  38   66.74    2.44 
  -5   5  16  172.31    4.28 
  -2   7  28   61.98    3.38 
  -6   4  32  179.93    4.13 
  -2   7  24   20.43    2.91 
   0   7  18  148.51    3.29 
  -3   6  35  100.55    3.52 
  -2   7  27   92.93    3.57 
  -5   2  42    7.17    1.84 
   0   7  22    9.38    2.34 
  -5   5  25    9.89    2.97 
   0   7  27    5.01    2.40 
  -6   2  32    3.42    2.34 
  -2   7  26   16.13    2.83 
  -1   7  32  158.22    3.85 
  -2   6  38   26.57    2.53 
  -4   6  29  291.26    5.32 
  -5   5  17  168.43    4.33 
  -5   3  41   45.48    2.35 
  -4   3   8  358.71    4.00 
  -5   3  12  605.97    5.69 
  -5   5  32   54.10    3.22 
  -2   6  13  189.65    3.57 
  -6   2  39   41.52    2.23 
  -4   6  28  265.87    5.12 
  -5   4  16   21.23    2.66 
  -2   6  35    2.42    2.44 
  -5   3  39    4.42    2.20 
  -3   6  29    5.11    2.74 
  -6   0  36    7.58    1.96 
  -3   6  21    0.38    2.49 
  -2   6  34    3.79    2.56 
  -6   1  34    4.53    2.13 
   0   7  19  206.77    3.75 
  -6   2  35  117.29    3.40 
  -6   4  30   22.90    2.84 
  -2   5  42   30.61    2.32 
  -3   6  16   18.17    2.52 
  -1   7  30   30.46    2.74 
  -5   4  37   29.71    2.64 
   0   7  36   74.01    2.72 
  -5   5  30  216.33    4.72 
  -5   4  34   10.80    2.66 
  -5   3  38    2.22    2.19 
  -4   4  38   14.23    2.51 
  -4   5  36   23.51    2.80 
  -6   3  28  117.07    3.97 
  -1   5  43   41.68    2.31 
  -6   2  34  243.11    4.32 
   0   6  12   34.86    1.91 
  -6   3  24  840.95    7.95 
  -5   1  42   44.12    2.14 
  -6   4  28   62.26    3.48 
  -6   3  27  261.54    4.95 
  -1   7  28   52.80    3.10 
  -6   3  25  547.33    6.59 
  -6   3  26  528.77    6.50 
  -5   5  20   40.15    3.27 
  -5   5  29   27.04    3.10 
  -6   2  38   42.55    2.36 
  -1   7  24  615.86    6.37 
  -6   2  26    1.15    2.45 
   0   5  43    1.64    1.94 
  -5   0  41    1.06    1.72 
  -1   5  41    8.58    2.24 
  -2   4  43   14.83    2.17 
  -5   1  11    6.39    1.74 
   0   7  21   28.34    2.45 
  -6   4  27   41.55    3.17 
  -1   7  27  118.51    3.59 
  -6   1  36   45.65    2.53 
  -1   7  25  285.20    4.71 
  -1   7  26   74.83    3.21 
   0   7  30   40.25    2.72 
  -6   4  26   32.32    3.07 
  -6   4  25   75.71    3.56 
  -6   4  24   63.64    3.48 
  -1   6  38  132.09    3.43 
  -5   5  27  473.71    6.53 
  -4   4  37    9.73    2.53 
  -6   1  31    9.29    2.43 
  -3   2  45    6.78    1.87 
  -1   6  34   18.06    2.62 
   0   6  38   10.92    2.31 
  -1   5  40    3.32    2.19 
  -2   5  41   43.92    2.59 
   0   7  24 1154.62    7.98 
  -6   2  19   18.46    2.43 
  -3   4  42   25.34    2.34 
   0   7  25   24.30    2.57 
   0   7  26  333.57    4.76 
  -5   0  42   21.91    1.80 
  -5   4  35   22.44    2.79 
   0   6  13   50.26    2.10 
  -4   5  15  103.49    3.40 
  -1   6  14  615.45    5.34 
  -6   0  15  316.35    3.77 
   0   6  40   51.45    2.40 
  -4   4  39   35.52    2.66 
  -5   1  41   85.75    2.60 
  -6   2  31   36.49    2.78 
  -6   2  20   18.02    2.50 
   1   6  37   26.73    2.00 
   1   5  41    9.03    1.98 
  -5   0  40    0.25    1.80 
  -5   4  29    1.42    2.67 
  -4   0  44    1.11    1.63 
  -4   1  43   10.91    1.92 
  -3   5  33    8.85    2.69 
  -3   5  37   13.86    2.65 
  -3   6  26  422.98    5.96 
  -5   2  41   58.20    2.52 
  -2   5  10 1565.86    7.81 
  -4   5  16  268.09    4.53 
  -3   6  25  211.80    4.57 
  -3   6  24  577.66    6.60 
  -6   2  29  112.33    3.72 
  -6   2  22 1016.60    8.15 
  -6   0  35  138.49    3.20 
  -2   5  37    8.64    2.53 
  -6   0  31    1.33    2.05 
  -6   0  20    4.67    2.13 
  -2   4  41    6.68    2.32 
  -6  -1  31    1.93    1.47 
  -6   2  28   83.79    3.35 
  -4   5  32  309.88    5.29 
  -6   0  16  814.59    5.86 
   1   5  42   55.34    2.23 
  -4   5  17  118.69    3.45 
   0   6  39   16.09    2.24 
  -6   3  30   58.46    3.16 
  -4   1  44   25.23    1.94 
  -5   2  13  585.57    5.13 
  -6   1  32   82.51    3.06 
  -6   0  34  446.64    4.95 
  -1   6  35   23.25    2.66 
  -5   2  40   26.31    2.30 
  -4   5  30  407.21    6.04 
  -3   4  40   14.81    2.48 
   0   6  15   63.95    2.28 
  -6   0  21    6.19    2.04 
   1   5  40    4.84    2.03 
  -6   0  28    6.37    2.32 
  -4   1  42   10.06    2.04 
  -6   0  26    0.15    1.99 
   1   6  35   10.47    2.28 
  -4   2  43   61.56    2.44 
  -1   4  44  101.15    2.74 
  -2   6  21  149.22    3.62 
  -6   0  33  209.61    3.82 
  -5   4  18  104.98    3.51 
  -6   1  30   54.91    2.88 
  -5   4  30   56.26    3.32 
  -4   4  12  734.32    6.10 
  -2   5  38  129.24    3.54 
  -5   1  39   22.75    2.18 
  -4   5  21   80.83    3.40 
  -4   5  27   65.90    3.53 
  -5   3  36  127.85    3.62 
  -5   4  19   31.56    2.76 
  -4   4  36  230.29    4.47 
  -2   4  42   14.83    2.38 
  -4   3  40   77.10    2.87 
  -2   6  27   13.59    2.75 
  -2   5  35    6.95    2.57 
  -3   1  45    3.78    1.80 
  -3   5  29    6.58    2.73 
   0   4  43   16.00    2.19 
  -5   1  36    7.82    2.28 
  -6   1  22  152.20    3.65 
  -2   6  26  138.34    3.86 
  -4   5  25  467.69    6.29 
  -2   6  25   21.41    2.76 
  -4   5  24  184.84    4.46 
  -6   0  32  126.28    3.31 
  -5   2  39   15.01    2.23 
   0   6  16   52.69    2.15 
  -5   4  20   93.10    3.57 
  -5   2  36   26.18    2.52 
  -5   4  28  176.04    4.44 
  -6   1  23   41.44    2.68 
  -6   1  27  120.19    3.47 
  -6   0  19  328.14    4.17 
  -6   1  24   81.40    3.04 
  -2   3  43    1.02    2.07 
  -1   5  37    1.92    2.34 
   0   6  30    0.73    2.28 
  -4  -1  43    5.13    1.62 
  -3   2  43    1.44    1.98 
   1   6  34    9.82    2.29 
  -3   3  40    1.44    2.34 
  -5   0  37    7.01    2.07 
  -4   2  40    2.30    2.15 
   0   6  28    0.46    2.22 
  -5   3  35   42.84    2.90 
  -4   4  35  176.06    4.17 
  -5   4  25   82.44    3.53 
   0   4  44   15.52    2.11 
  -5   4  24   23.36    2.88 
  -1   6  19  217.53    3.74 
  -4   2  42   25.12    2.27 
   0   6  37  168.51    3.52 
  -1   4  43   88.63    2.82 
  -5   2  35   28.54    2.60 
   0   6  17  179.31    3.11 
   1   6  36   39.66    2.42 
  -1   6  31   25.68    2.72 
  -6   0  30  595.37    5.93 
  -5   3  22  159.14    3.81 
  -2   5  13   41.87    2.16 
  -3   4  38   57.90    3.01 
  -5   3  34  171.84    4.07 
  -4   0  42    1.08    1.82 
  -1   4  41    8.98    2.37 
   0   6  23    9.89    2.22 
  -1   3  44    9.60    2.14 
   0   4  42    6.10    2.18 
  -4   4  34   79.00    3.39 
  -3   2  44   14.85    2.07 
  -4   4  14  231.67    3.81 
  -1   6  21   65.96    2.76 
  -5   2  34   94.60    3.32 
  -6   0  22  589.10    5.70 
  -5   1  37   38.12    2.55 
   0   5  41  114.96    2.92 
   0   6  18 1784.27    8.49 
  -1   5  12  416.96    3.87 
  -6  -1  30   25.92    2.07 
  -1   5  38   27.51    2.58 
  -3   5  30   43.74    3.14 
   0   6  36  115.65    3.21 
   0   6  32   28.68    2.58 
  -6   0  27   18.77    2.33 
  -5  -1  39   13.91    1.91 
  -5   3  33  240.32    4.60 
  -3   3  41   43.03    2.63 
  -5   2  37  104.45    3.23 
  -1   6  24  206.41    4.09 
  -1   6  26 1118.92    8.36 
  -5   2  33   45.62    3.00 
  -5   3  28    8.09    2.69 
  -1   5  35    5.52    2.62 
  -4   4  20    9.36    2.28 
  -4  -1  42   12.92    1.88 
  -5   1  33   12.40    2.43 
  -4  -2  42   19.21    1.58 
  -2   2  44    5.87    2.12 
  -2   5  29    4.11    2.59 
   1   5  37    2.65    2.08 
  -1   6  25  597.13    6.25 
  -1   3  45   19.58    2.13 
  -5   0  38   19.28    2.25 
  -1   4  42   51.48    2.65 
  -6  -1  28  334.49    4.32 
  -5   1  14  496.93    4.45 
  -3   5  20  223.14    4.20 
   1   5  39   43.54    2.44 
  -3   5  27  306.31    5.24 
  -3  -1  45    5.11    1.49 
  -2   3  41   13.07    2.43 
  -5  -1  36    7.48    2.14 
  -3   3  38    4.49    2.44 
  -1   3  43    9.34    2.21 
   0   5  38    9.20    2.33 
  -3   4  36   31.09    2.90 
  -3   5  26   51.87    3.15 
  -5   3  31  230.55    4.57 
  -3   5  25  216.12    4.49 
   0   5  40   63.08    2.70 
  -4   3  15  249.34    3.63 
  -3   5  23  320.90    5.02 
   0   6  29  346.99    4.94 
  -3   5  24  129.01    3.68 
   0   6  21 1605.19    8.60 
  -5  -1  38   62.93    2.46 
  -5   2  31  356.57    5.28 
  -2   2  45   14.58    2.03 
  -3   2  41    5.75    2.34 
  -3   4  32    1.88    2.62 
  -4   3  20    9.67    2.11 
  -2   4  36    2.39    2.52 
  -2   2  43    0.35    2.04 
  -4   1  38    9.51    2.33 
  -2   3  40    5.48    2.42 
   0   2  46    2.62    1.86 
  -4  -2  41  125.16    2.35 
  -5   1  35   63.89    2.89 
  -2   4  39   29.93    2.72 
   1   6  20   59.71    2.30 
  -5   1  15   55.78    2.19 
  -5   0  13    3.19    1.56 
  -3   1  44   17.74    2.11 
   0   6  26  109.58    3.34 
  -3   4  35   42.11    3.12 
   0   6  24   73.29    2.92 
   0   6  25 1659.24    9.46 
   1   6  33  113.69    3.23 
   1   5  38   17.04    2.43 
  -4   3  16  186.81    3.34 
  -4   3  22    2.28    2.06 
  -2   0  46    0.27    1.73 
   2   4  41    8.22    1.95 
   1   5  35   11.09    2.44 
  -3  -1  44   11.66    1.60 
  -5   2  29  508.49    6.07 
  -5   1  34   99.76    3.29 
  -5   2  21   54.19    2.61 
  -2   3  42   23.72    2.46 
   1   6  22  905.23    6.35 
  -5   0  36   18.79    2.26 
  -5  -1  37   23.48    2.09 
  -3   3  39   34.41    2.71 
  -5   1  16   43.38    2.17 
  -3   2  42   29.02    2.44 
  -5   2  23  368.53    4.98 
  -3   4  34   18.61    2.85 
  -5   2  26  256.90    4.55 
  -2   5  18  193.62    3.46 
  -3   4  13  923.41    6.08 
  -3   0  43    4.97    1.95 
  -2   1  44    4.29    1.98 
  -1   4  37    1.67    2.36 
  -5  -1  33    5.40    1.99 
  -4   3  35   20.39    2.72 
  -1   5  15  219.32    3.12 
  -1   4  40   73.78    3.02 
  -5   0  14  392.10    3.72 
  -4   4  23  220.71    4.27 
  -5   3  24  232.32    4.51 
  -1   5  34  234.63    4.57 
  -2   5  20  468.19    5.06 
  -3   1  43  112.55    3.01 
   0   4  41   27.90    2.53 
  -4   2  13  445.85    4.10 
  -4   1  39   38.42    2.62 
  -3   4  14  379.85    4.28 
  -4   3  34   68.31    3.31 
  -2   5  26  363.75    5.15 
  -1   5  16   42.43    2.00 
  -2   5  23  194.31    3.81 
  -5  -2  36    6.33    1.51 
  -2   4  33    7.80    2.59 
  -4  -2  40    1.35    1.48 
  -4   1  36    6.30    2.41 
   1   4  41   11.43    2.23 
  -5   0  30    0.56    2.24 
   2   5  35    7.03    2.09 
   1   3  44    4.25    2.00 
   0   3  44    1.17    2.01 
  -2   0  45    1.62    1.79 
  -3   0  44    5.82    1.90 
   0   5  35  503.95    5.82 
  -2   1  45   16.08    2.01 
  -5   1  30   65.60    3.00 
  -3   4  31  184.05    4.34 
   1   3  45   19.95    1.95 
   0   4  40   17.59    2.45 
  -4   2  37   60.53    2.98 
  -5   0  33  445.17    5.34 
  -3   0  42    1.85    1.99 
   2   3  43    2.05    1.91 
  -3  -1  43   79.48    2.26 
  -5   0  20   10.80    1.83 
  -3  -3  43   16.72    1.42 
  -1   2  43    0.93    2.08 
  -1   1  45    1.60    1.91 
  -4  -2  39   50.48    2.02 
   2   3  44   23.52    1.98 
   0   3  45   94.49    2.64 
  -5  -2  35   24.41    2.04 
  -1   5  31  160.73    3.98 
  -5   1  28   77.33    3.08 
  -4   2  34  133.37    3.73 
  -5   1  21   37.57    2.26 
  -3   2  40  212.51    4.09 
  -5   1  27   14.82    2.38 
  -3   4  29   96.56    3.50 
  -3   4  17  166.49    3.25 
  -5   1  23  637.88    5.87 
  -5   1  25  341.78    4.75 
  -4   0  39  154.36    3.46 
   1   6  27  275.52    4.10 
  -5   1  24   36.68    2.57 
  -2   4  34  204.39    4.44 
  -4   3  25    4.49    2.34 
  -4  -1  38    7.72    2.08 
   1   3  43    8.85    2.10 
  -2  -1  45   12.92    1.60 
  -4   2  36   99.21    3.41 
  -1   1  46   37.85    2.19 
   1   5  34  336.40    4.70 
   1   6  26 1057.89    7.25 
  -1   5  20  253.70    3.64 
  -3   4  18  684.71    5.77 
  -3   3  14  620.00    4.70 
  -1   2  44   40.34    2.44 
  -4   3  30  222.05    4.58 
  -3   1  41   36.59    2.56 
  -4   2  16  826.91    5.67 
  -4   2  26    7.33    2.26 
  -1   3  39    5.12    2.39 
   0   4  36    2.31    2.34 
  -4  -2  38   55.63    2.16 
  -3   4  26   75.79    3.09 
  -1   5  26   95.62    3.18 
  -5   0  18   10.21    1.75 
  -3   4  20  202.26    3.67 
  -1   5  25   86.75    2.94 
  -3   4  25   42.15    2.72 
   1   5  15  198.32    2.57 
   1   5  33   63.02    2.87 
  -4   0  38   12.79    2.29 
  -3   4  24  115.38    3.29 
  -3   3  15 1194.68    6.37 
   0   5  17   56.46    1.95 
  -4   2  31   19.96    2.60 
  -4   2  17  666.06    5.16 
  -4   3  28   25.36    2.69 
  -5   0  29  142.63    3.36 
  -5   0  19  208.90    3.13 
   0   5  30  305.29    4.60 
   1   5  32  277.55    4.36 
   0   5  18 1776.28    7.70 
  -2   1  43   11.92    2.17 
  -5  -1  31  115.93    3.10 
   2   5  34   55.31    2.60 
  -3   3  16 1021.71    6.10 
   1   5  16   36.80    1.65 
  -2   3  37   33.15    2.85 
  -5   0  21  359.08    4.09 
  -2  -2  45    8.17    1.45 
  -2   3  35    1.52    2.43 
  -2   2  39    2.84    2.37 
  -3  -3  42   18.25    1.52 
  -4   0  35    4.56    2.27 
  -1   3  38    6.15    2.36 
   0   4  35    7.03    2.34 
   2   2  44   11.48    1.94 
  -3   2  34   13.42    2.55 
  -2   4  23    7.97    1.93 
  -2   0  43   41.07    2.17 
   2   2  45    9.63    1.81 
  -5   0  26  888.78    6.80 
  -2   4  15   55.09    2.11 
  -5  -1  17  123.40    2.26 
  -3   3  33  247.71    4.64 
  -5   0  22   95.65    2.71 
  -5   0  25  150.31    3.41 
   0   5  28  542.43    5.69 
  -2   4  29  206.50    4.11 
  -3   3  17  897.09    5.84 
   0   2  44   31.62    2.30 
  -2   2  40   84.05    3.10 
   0   5  20  677.28    5.21 
   0   3  43   10.69    2.21 
   1   5  17   36.73    1.71 
  -3   0  41  229.15    3.86 
  -2   0  44   48.09    2.37 
  -4   2  21  151.24    3.09 
  -2   4  16  264.23    3.37 
  -3   1  39   46.42    2.73 
  -3   2  37   35.83    2.71 
   1   5  30  447.62    5.12 
  -4   1  14  887.01    5.15 
  -4   2  22  296.87    4.13 
  -4   2  25   40.43    2.54 
  -4   2  23  215.71    3.76 
  -4   2  24   85.56    2.85 
   0   5  25  111.41    3.01 
   0   5  24  147.45    3.16 
  -1   2  42   48.97    2.66 
  -2   4  17  347.52    3.84 
   2   3  42   27.35    2.14 
   3   3  41   33.49    2.15 
   1   5  18  133.78    2.41 
  -5  -1  28   72.67    2.67 
  -5  -1  19  259.26    3.28 
   0   1  46   96.84    2.62 
  -3   3  19   36.85    2.09 
  -3   2  35  200.08    4.26 
  -1   4  33  396.35    5.35 
  -1   1  44   13.00    2.20 
  -2   4  26  141.27    3.40 
  -4  -1  37   26.10    2.29 
   2   5  32   81.84    2.83 
   2   4  38   72.34    2.72 
  -5  -1  20  267.66    3.43 
   1   2  44   31.70    2.27 
  -2   4  25 1083.00    7.56 
  -2   4  19   43.47    2.16 
  -3   3  21  375.79    4.34 
  -2   4  24  241.15    3.96 
  -1   4  32   91.81    3.29 
   0   2  43   36.10    2.42 
   1   5  27  691.22    5.92 
  -5  -1  25  519.02    5.02 
  -5  -1  22  310.60    3.77 
   1   5  20  254.88    3.20 
  -2   4  22   79.09    2.61 
  -5  -1  24   56.24    2.31 
   1   3  42   37.81    2.43 
   2   5  31   61.34    2.68 
  -5  -2  28  266.85    3.81 
   1   1  46   35.25    2.12 
   1   4  38   55.63    2.75 
   2   3  41   10.43    2.09 
   0   3  41    2.56    2.20 
   2   5  29   11.58    1.99 
   1   3  41   54.09    2.66 
   1   4  37    1.81    2.12 
  -3   3  25  188.71    3.65 
  -3   3  24  162.72    3.43 
   2   5  28  320.01    4.14 
  -3   3  23  396.48    4.72 
   0   3  40   62.91    2.85 
   4   4  13  563.18    3.53 
   1   6   7  536.69    3.47 
   2   9   2  155.95    2.77 
   9   7   5  211.54    2.64 
   6  10   1  182.97    2.93 
   4  11 -18   19.51    1.13 
   8  10  -5    5.19    1.08 
   6   7  10   29.15    1.72 
   8   9   1    2.92    1.39 
   1   9  -3  658.51    4.17 
   6  11  -7    2.79    1.28 
   8   7   7    7.36    1.54 
   6   9   5   76.51    2.14 
   8  10  -6   67.62    1.53 
   4  11 -11    3.61    1.32 
   0   8  -3    9.62    1.06 
  10   7   0    1.58    1.07 
   9   9  -4    3.32    1.13 
   7   8   6    4.71    1.60 
   1   9  -4  216.82    2.55 
   2   9   0    3.22    1.58 
   8  10  -8  109.29    1.71 
   0   8  -4  123.86    1.77 
   6   7   9  314.57    3.46 
   9   9  -5    5.95    1.16 
   6   9   4   85.64    2.17 
   7   9   2   64.55    1.95 
   1   9  -5  342.00    3.07 
   8  10  -9   75.02    1.49 
   9   8   0    2.46    1.25 
   8   9  -1    1.59    1.39 
   8  10 -10   79.55    1.52 
   0   8  -5  610.98    3.43 
   1   9  -6  217.14    2.53 
   8  10 -11    3.05    0.94 
   6  11 -14    1.11    1.04 
   8  10 -12   23.96    1.10 
   6   9   3   31.90    1.82 
   1   9  -7   60.37    1.61 
   2  10 -15   18.12    1.19 
   6   7   8  286.30    3.31 
   0   8  -6  178.15    1.99 
   1   9  -8   74.61    1.71 
   3   9   2    2.07    1.59 
   9   7   2    1.28    1.31 
   6  10  -4    8.31    1.60 
   6   9   2   17.04    1.62 
   0   8  -7  137.44    1.78 
   1   9  -9  177.40    2.30 
   7  10  -7   46.97    1.57 
   6   8   5   91.85    2.22 
   0   7  -2  148.40    1.78 
   5   7   8   57.59    1.91 
   3   7   6    3.23    1.30 
   9   9 -11    2.67    1.08 
   7   9  -1   15.33    1.52 
   0   8  -8  104.81    1.62 
   6   7   7   77.10    2.09 
   6   9   1  473.27    4.18 
   6   4  11    4.35    1.25 
   0   8  -9   17.00    1.09 
   3   9  -2    4.16    1.62 
   6   9   0  947.98    5.76 
   5   7   7  462.81    4.01 
   1   8  -4  611.28    3.79 
   8   9  -6    6.97    1.44 
   7  10 -19    7.35    0.93 
   6   7   6  947.39    5.76 
   7  10 -18   25.94    1.11 
   0   7  -4    0.86    0.92 
   7  10 -14    8.44    1.14 
   5  10  -6    2.30    1.66 
   7  10 -17   29.19    1.18 
   7  10 -15  206.57    2.20 
   7  10 -16  132.35    1.81 
   6   9  -1  481.89    4.18 
   1   8  -5  722.65    4.08 
  10   6  -2    3.14    1.27 
   7   7   4    9.36    1.77 
   1   9  -2   51.72    1.83 
   1   7   5 1414.23    5.89 
   5  10   2   89.00    2.47 
   8   8   5  138.44    2.48 
   2   6   9  147.99    2.20 
   7   7   9  219.59    3.16 
   2   8   5  554.95    4.38 
   3   7   9  150.88    2.51 
   1   5   8 2173.75    6.12 
   5   6  12  245.70    3.10 
   9   9  -3   20.43    1.28 
   4  11 -17   41.71    1.34 
   5  11 -18   86.50    1.51 
   4   8   8  421.44    4.23 
  10   8  -4   20.40    1.09 
   4  11 -10  210.81    2.73 
   5   4  13  640.79    3.87 
   2   7   7  115.10    2.16 
   4  11 -15    1.61    1.21 
   8   7   2    5.60    1.64 
   1   8  -6  733.32    4.14 
   6   8   2   69.70    2.18 
   6   6  11  882.85    5.54 
   4  11 -12   10.51    1.32 
   5  10   1  138.69    2.80 
   4  11 -13   24.31    1.40 
   4   9   5  185.43    3.22 
   2  10  -6   41.35    1.81 
   7   6  10   34.67    1.82 
   6  11  -8  130.82    2.15 
   7   5  11  136.36    2.37 
   9   8   1   82.94    1.92 
   9   7   4   51.40    1.77 
   1   7   4   63.04    1.69 
   3   8   7  459.46    4.22 
   1   6   6 1140.35    5.08 
   4  10   1  115.37    2.63 
   1   8   1  119.09    2.19 
   8   8   4   32.35    1.79 
   2   8   4  343.96    3.52 
   5  11  -6   60.04    1.89 
  10   8  -5   21.10    1.12 
   8   9   0   10.86    1.44 
   2  10  -7  131.66    2.42 
   0   6   3   69.19    1.43 
   6  11  -9   85.47    1.89 
   2   5  10 1535.98    5.59 
   3   6  11  178.76    2.50 
   3   7   8  409.52    3.76 
   7   7   8   57.56    2.12 
   9   7  -2    1.97    1.46 
   1   8  -7   37.98    1.44 
   4  11  -6   21.45    1.59 
   4   7  10  164.45    2.76 
   2   6   8    7.51    1.15 
   8   6   8   66.88    2.03 
   5   9   4   95.10    2.64 
   6  11 -10  123.00    2.07 
   5  11  -7    7.93    1.47 
   5   6  11   65.21    1.95 
   2   7   6  137.66    2.30 
  10   7  -1   11.91    1.21 
   8   7   6   55.69    1.99 
   3   4  11  764.72    3.79 
   4  10   0   15.41    1.78 
  10   8  -6   62.69    1.39 
   6  11 -11   98.45    1.87 
   4  11  -7   93.23    2.19 
   2  10  -9   52.75    1.81 
   1   8   0  211.79    2.69 
   4   6  11   44.06    1.70 
   6  10  -2   13.22    1.69 
   5  11  -8  325.89    3.30 
   9   9  -6  169.79    2.17 
   2   9  -1  295.73    3.39 
   6  11 -12   41.31    1.47 
   7   8   5   24.90    1.84 
   6   7   4  684.82    5.05 
  10   7  -9    1.70    1.16 
   6  10 -19    3.33    1.16 
   1   8  -8   10.48    1.24 
   7   8  -1   78.79    2.25 
   8   9 -18    2.50    1.12 
   2   8   3  694.07    4.99 
   9   7   3  103.50    2.16 
   2  10 -10   45.03    1.77 
   6  11 -13   76.97    1.63 
   3   9   3  114.45    2.63 
   5  10  -1  136.21    2.78 
   6   4  12   84.67    1.80 
   4  11  -8  268.93    3.10 
   9   6   5  193.63    2.69 
   6  11 -16   25.23    1.18 
   6  11 -15   66.82    1.49 
   5  11  -9   10.33    1.47 
  10   8  -7   22.00    1.09 
   3   9   1  253.39    3.39 
   0   6   2 3479.18    7.57 
   9   9  -7    6.60    1.16 
   4  10  -1  120.43    2.69 
   5   4  12   35.22    1.39 
   1   8  -9  117.67    1.92 
   2   9 -18   22.05    1.29 
   2   9 -15    3.29    1.24 
   3   9  -8    8.16    1.64 
   2   9 -17  466.41    3.47 
   2   9 -16   30.37    1.49 
   9   6   0    1.92    1.54 
   6   8   0    9.44    1.70 
   6   7   3  421.16    4.08 
   1   8 -10  254.21    2.58 
   2  10 -12   27.48    1.47 
   7   5  10  282.42    3.16 
   3   7   7  390.03    3.65 
   4  11  -9   95.45    2.14 
   2  10 -13   29.99    1.47 
   7   7   7  185.25    3.04 
   8   9  -2   46.81    1.80 
   5  11 -10  110.43    2.14 
   2  10 -14  236.26    2.70 
   9   8  -1   91.63    2.03 
  10   7  -2   12.47    1.16 
   2   9  -2  152.28    2.66 
   1   8  -1  101.28    2.08 
   4   9   3  474.77    4.58 
   4   7   9  452.59    4.11 
   3   5  11  389.68    3.21 
   3  10  -6  130.29    2.59 
   3   6  10  176.48    2.52 
   2   7   5  231.97    2.74 
   5  11 -11   98.13    2.00 
   6   5   7    4.43    1.46 
   4   8   0    1.04    1.61 
   1   8 -11  158.45    2.14 
   7   8  -3   50.36    2.07 
   8   8  -6    1.63    1.64 
   5   9 -26    5.25    1.07 
   8   7   5   16.66    1.65 
   2   8   2  653.77    4.58 
   8   8   2   22.47    1.72 
   7   8   4   22.42    1.85 
   5  11 -12   49.81    1.62 
   3   9   0  942.14    6.00 
   5   6  10  314.21    3.44 
   3  10  -7   51.42    2.01 
   3   8   5    6.14    1.58 
   9   9  -9   17.81    1.25 
   8   9  -3   34.94    1.71 
   5  11 -13   65.65    1.69 
   2   9  -3  541.03    4.36 
   5   9   2  740.39    5.66 
   8   5   8   32.80    1.71 
   5  11 -14   52.87    1.55 
   5   8   6  185.41    3.21 
   5  11 -17  118.25    1.76 
   9   8 -14    5.03    1.28 
  10   6  -6    2.65    1.35 
   7   9 -23   66.23    1.42 
   1   8 -12   45.85    1.49 
   5   9  -6    6.18    1.77 
   5   7   3    4.39    1.64 
   7   9 -22   27.44    1.23 
   1   8 -13   52.22    1.47 
   5  11 -15  108.86    1.87 
  10   7  -3    8.94    1.19 
   5  11 -16   50.41    1.46 
   9   6   4   14.88    1.50 
   6   6   9  899.43    5.65 
   3  10  -8  362.05    3.72 
   9   9 -10  242.43    2.39 
   0   6   1  290.04    2.35 
   3   4  10  114.13    1.68 
   7   6   8   39.22    1.91 
  10   6   0   44.55    1.31 
   7   7   6   43.01    2.04 
   8   9  -4   21.94    1.57 
   3  10  -9   35.43    1.87 
   6   5  10  415.81    3.74 
   2   9  -4  323.02    3.48 
   2   7   4  313.51    3.09 
   4   7   8  661.01    4.90 
   2   6   6  397.85    3.16 
   1   7   1  504.15    3.53 
   9   7   1   34.19    1.65 
   7   5   9   87.48    2.14 
   9   8  -3   38.27    1.62 
   7   8  -4   21.89    1.78 
   8   7  -2    3.49    1.72 
   6   8  -2   57.34    2.17 
   6   9  -8   46.49    1.92 
   9   7  -6    5.10    1.55 
   7   9 -14   81.51    1.99 
   1   8 -14   21.96    1.30 
   7   9 -20   48.84    1.51 
   7   9 -19   54.29    1.60 
   1   8 -15  344.56    2.88 
   5  10  -4   94.39    2.43 
   3  10 -10  422.49    3.89 
   8   6   6  300.29    3.44 
   1   8  -3  152.56    2.32 
   2   5   8  435.95    3.20 
   3   8   4  265.80    3.33 
   6  10  -6   39.28    1.87 
  10   7  -4   24.39    1.28 
   3  10 -19   22.50    1.25 
   3   5  10 1301.08    5.41 
   3  10 -11  165.23    2.71 
   8   9  -5   43.53    1.78 
   5   4  11  521.25    3.61 
   5   8   5  528.60    4.79 
   5  10 -23  105.58    1.60 
   2   9  -5  594.42    4.49 
   5   3  11   74.79    1.51 
   3  10 -18   87.20    1.91 
   3  10 -12   68.26    1.99 
   8   8   0   99.93    2.41 
   1   6   3  644.34    3.62 
   2   8   0  282.53    3.19 
   5  10  -5  249.18    3.38 
   9   6   3  131.35    2.38 
   6  10  -7  208.60    3.01 
   6   9  -9   31.87    1.85 
   7   8  -5   25.03    1.85 
   6   7   1   87.11    2.34 
   6   8  -3  173.57    3.02 
   3  10 -13   37.09    1.68 
   3  10 -17   12.51    1.30 
  10   6  -1   80.83    1.78 
   4   6   9  755.07    4.84 
   0   8 -10   17.00    0.99 
   9   8  -4  115.52    2.18 
   3   7   5  118.74    2.32 
   3  10 -14   89.39    2.07 
   8   5   7  292.08    3.25 
   3  10 -16   30.10    1.51 
   3   8   2  101.73    2.38 
   7   8   2  109.18    2.64 
   7   7   5   56.66    2.19 
   3  10 -15  121.27    2.22 
   6   6   8   80.67    2.28 
   7   6   7  395.84    4.09 
  10   7  -5   11.46    1.24 
   2   9  -6   51.71    1.96 
   8   7   3  186.11    3.08 
   9   7   0   33.95    1.76 
   5  10 -22    9.64    1.14 
   4  10 -21    9.65    1.23 
   4   7   7   13.49    1.53 
   6  10  -8  101.80    2.34 
   4   4  10  753.95    4.01 
   4   9   0  182.53    3.18 
   7   8  -6    1.80    1.61 
   4   9  -8    4.67    1.77 
   6   9 -11  125.71    2.50 
   8   6   0    0.62    1.67 
   6   8  -4  417.98    4.19 
   6   9 -24    8.32    1.23 
   6   7   0   39.83    2.03 
   4  10 -10  118.60    2.51 
   9   8  -5   25.38    1.54 
   4  10 -20   56.51    1.58 
   8   8  -1   45.23    2.02 
   2   9  -7   58.66    1.98 
   5  10 -21   20.54    1.27 
   4  10  -6  191.63    3.18 
   4  10 -11   12.29    1.66 
   6  10  -9  290.73    3.39 
   2   5   7 3493.60   32.10 
   7   5   8  868.99    5.44 
  10   7  -6   18.08    1.31 
   3   6   8 1967.99    7.19 
   4  10 -19  182.94    2.46 
   5   9  -1   30.39    2.09 
   9   5   4   66.52    1.91 
   3   8   1  306.39    3.53 
   5  10  -7   72.72    2.23 
   4  10 -12  117.30    2.40 
   8   9  -8   16.58    1.57 
   9   6   2   14.28    1.52 
   5  10 -20   19.81    1.30 
   5   6   8  231.42    3.04 
   1   6   2  311.62    2.63 
   4  10 -18  166.28    2.39 
   3   7   4  874.22    5.24 
   4  10 -13   27.55    1.74 
   7   8  -7   15.35    1.74 
   6   5   5    3.58    1.53 
   5   9 -20    4.33    1.52 
  10   6 -10    0.88    1.33 
   8   8 -13    2.12    1.57 
   6   9 -14    5.11    1.47 
   9   5   0    3.75    1.54 
   6   8  -5   96.56    2.43 
   7   8  -8   95.40    2.44 
   9   7  -1   35.17    1.73 
   6   4  10  192.02    2.46 
   6  10 -10   35.19    1.82 
   9   8  -6  221.70    2.78 
   4   9  -1  588.75    5.20 
   5   7   6  272.77    3.49 
   2   7   2  196.40    2.64 
   3   5   9   16.24    1.24 
   4  10 -14  174.10    2.71 
   4  10 -17   31.46    1.61 
   4  10 -15  116.78    2.37 
   4  10 -16   19.16    1.55 
   4   6   8  125.52    2.31 
   5  10  -8   36.75    1.93 
   8   5   6  236.81    3.15 
   6  10 -11  156.67    2.60 
   4   7   6  272.07    3.37 
   7   4   9  958.26    5.16 
   5   9  -2  700.68    5.60 
   4  10  -8  848.23    5.57 
   9   8  -7  108.94    2.17 
   8   9 -10   27.18    1.59 
   6  10 -12   11.00    1.49 
   6   7  -1   89.01    2.42 
   2   8 -12    0.88    1.39 
   7   8  -9   77.99    2.30 
   6   8  -6    5.94    1.68 
   3   8   0  877.69    5.66 
   8   6   4  111.76    2.53 
   2   6   4 3168.73    8.49 
  10   6  -3   15.57    1.35 
   5  10  -9  271.13    3.40 
   4   5   9  654.94    4.19 
   4   8   2  142.08    2.83 
   5   3  10   53.91    1.40 
   6  10 -22  220.56    2.08 
   2   9 -10  197.06    2.80 
   6  10 -13   39.23    1.75 
   8   8  -3   94.50    2.39 
   1   7  -2   41.16    1.48 
   9   6   1  127.53    2.47 
   7   7   3  143.29    2.90 
   6   5   8   43.96    1.75 
   8   7   1   59.44    2.18 
   6  10 -21   51.01    1.40 
   3   7   3  596.51    4.41 
   9   8  -8   58.02    1.82 
   4   4   9  160.81    2.09 
   6  10 -14   16.97    1.51 
   5   7   0    1.06    1.68 
   6   7  -2  142.18    2.84 
   6   8  -7    5.16    1.71 
   1   6   1  693.59    3.74 
   9   5   3  281.18    3.18 
   2   8  -3  864.96    5.31 
   2   7   1  563.25    4.01 
   2   9 -11  110.71    2.29 
   8   9 -12   17.15    1.48 
   7   5   7  872.76    5.47 
   5   7   5   23.91    1.83 
   6  10 -20   31.75    1.31 
   5   9  -3  367.51    4.25 
   6  10 -15   80.18    1.97 
   5   6   7   63.56    2.00 
   8   9 -19   14.42    1.20 
   8   9 -13   38.23    1.62 
   6  10 -16   39.35    1.61 
   5   8   2  729.90    5.63 
   2   9 -12  173.22    2.67 
   6  10 -17   49.19    1.63 
   6  10 -18   11.26    1.26 
   5  10 -11  171.65    2.84 
   8   9 -14   38.13    1.56 
   3   9  -7   94.30    2.39 
   6   6   6   42.16    1.96 
   7   6   5  540.99    4.75 
  10   6  -4   21.35    1.47 
   8   9 -17  163.08    2.17 
   7   8 -11  463.07    4.37 
   8   7  -7    6.41    1.83 
   7   7  -4    6.72    1.93 
   9   4   0    4.02    1.64 
   7   8 -25    4.70    1.30 
   2   8 -17    4.12    1.46 
   2   8 -19    3.10    1.43 
   9   7 -20    3.58    1.29 
   7   8 -12   96.49    2.44 
   5   6   2    3.94    1.51 
  10   5  -8    7.40    1.48 
   6   8  -8  220.38    3.25 
   8   9 -15   27.55    1.47 
   4   7   5   70.25    2.09 
   8   9 -16   67.08    1.70 
   9   7  -3  122.86    2.43 
   0   7  -7  208.06    2.17 
   2   9 -13   91.38    2.08 
   8   8  -4   31.53    1.92 
   4   8   1   18.32    1.80 
   8   5   5   28.39    1.75 
   5  10 -12   17.29    1.71 
  10   7 -10   30.50    1.38 
   2   9 -14   76.24    1.96 
   8   6   3  259.19    3.45 
   6   4   9  702.24    4.32 
   2   8  -4  309.54    3.35 
   1   7  -3  653.62    4.27 
   9   8 -10   33.25    1.63 
   8   7   0   44.74    2.10 
   5  10 -13   76.76    2.09 
   2   7   0   22.03    1.50 
   7   8  -2  110.59    2.73 
   7   8 -13   28.62    1.84 
   6   7  -3  385.06    4.11 
   5   4   6    8.93    1.32 
   7   8 -14   31.61    1.87 
   6   8  -9  488.97    4.57 
   7   4   8  380.18    3.50 
  10   7 -11   52.71    1.51 
   5  10 -14   30.76    1.69 
   9   8 -11   19.29    1.49 
   5   4   9   71.52    1.68 
   8   8  -5  120.72    2.65 
   3   8  -2  100.01    2.44 
   1   6   0  277.46    2.51 
   4   5   8   30.04    1.47 
  10   6  -5   61.89    1.77 
   9   7  -4   53.56    2.00 
   0   7  -8   91.02    1.59 
   9   5   2  326.74    3.51 
   5  10 -15  107.25    2.25 
  10   5  -2   61.27    1.85 
   5  10 -16   96.74    2.09 
   2   5   5   41.54    1.36 
   5   9  -5   68.62    2.41 
   5  10 -19   28.82    1.51 
   5  10 -17   79.15    1.92 
   5  10 -18   65.11    1.80 
   7   9 -24   33.41    1.28 
   4   7   4  313.10    3.57 
   7   6   4  508.65    4.69 
   1   7  -4   77.69    1.75 
  10   7 -13   11.12    1.17 
   6   6   5   61.14    2.18 
   9   8 -13   32.83    1.54 
   7   8 -16  279.59    3.41 
   8   7 -27    5.45    1.21 
   6   8 -28    1.00    1.16 
   7   8 -18    3.46    1.47 
  10   6 -14    7.69    1.35 
   6   8 -10   54.74    2.22 
   8   7  -1   62.74    2.28 
   5   3   9  548.76    3.34 
   8   6   2   24.23    1.88 
   4   4   8  924.73    4.46 
   4   9  -5  190.67    3.18 
  10   7 -14   76.92    1.66 
   7   7   1  112.43    2.83 
   4   6   6  198.43    2.73 
   9   6  -1  120.80    2.55 
   9   7  -5  204.23    3.05 
   0   7  -9  828.36    3.92 
   9   8 -15   64.64    1.73 
   9   8 -18   18.46    1.25 
   8   5   4  234.78    3.29 
  10   7 -15   15.30    1.17 
   3   9 -11   76.95    2.27 
   9   8 -16   28.90    1.42 
   9   8 -17   12.49    1.23 
   5   8   0   20.92    1.95 
   3   9 -22  132.83    2.14 
   8   8  -7   40.14    2.01 
   3   5   7  516.16    3.53 
   3   9 -12   45.92    1.99 
   5   5   7  491.86    3.97 
   1   6  -1  692.94    3.75 
   4   9  -9   81.31    2.47 
  10   5  -3   14.43    1.43 
   4   8  -1   12.17    1.80 
   9   5   1  207.11    3.00 
   1   7  -5 1315.75    5.58 
   4   9  -6  560.31    4.89 
   6   4   8   37.07    1.55 
   3   9 -21   42.85    1.70 
   8   5   0    7.14    1.82 
  10   6 -16    3.17    1.24 
   6   8 -27    5.43    1.28 
  11   4 -13    1.06    1.11 
   7   7 -30    5.40    1.19 
   5   7  -3    3.83    1.78 
   6   8 -12  318.06    3.79 
   3   7  -6    0.55    1.41 
   5   9 -25   11.73    1.26 
   0   7 -10   18.28    1.11 
  10   6  -7   57.36    1.81 
   5   9  -7  126.28    2.86 
   2   8  -7   88.17    2.11 
   4   9 -24   27.03    1.53 
   4   7   3  327.84    3.67 
   7   4   7   22.13    1.61 
   4   9 -10 1279.79    7.10 
   7   6   3   58.37    2.24 
   7   7   0  343.46    4.16 
   3   9 -20  350.60    3.39 
   3   9 -14  381.91    3.82 
   8   8  -8   67.35    2.20 
   9   6  -2   16.13    1.67 
   3   6   5  709.81    4.39 
   6   5   6  155.23    2.62 
   6   6   4  242.85    3.43 
   8   6   1  199.86    3.20 
   5   8  -1   75.73    2.56 
   7   5   5   39.42    1.94 
   3   9 -15    9.57    1.58 
   3   9 -19  103.16    2.15 
   3   8 -19    9.88    1.62 
   9   6 -11    3.73    1.74 
   7   7 -29    1.64    1.21 
   6   8 -14  190.72    3.10 
   3   6   3  479.39    3.74 
   3   9 -16  187.30    2.82 
   3   9 -18  135.79    2.42 
   3   7   0   82.55    2.15 
   5   4   8  774.79    4.43 
   6   9 -26   12.18    1.12 
   3   9 -17  184.96    2.79 
   5   9 -24   47.79    1.61 
   4   9 -23  159.71    2.41 
   5   9  -8  217.14    3.42 
   4   6   5  385.73    3.64 
   8   8  -9   15.07    1.70 
   8   5   3  345.76    3.87 
   2   8  -8   64.90    1.92 
   4   8  -2  183.96    3.16 
   8   7  -3  205.50    3.32 
   3   8  -5   12.92    1.74 
   4   9 -12   32.63    2.00 
   1   6  -2  315.79    2.64 
   8   4   5  355.99    3.62 
   5   9 -23  123.10    2.16 
   4   9 -22   61.41    1.81 
   6   9 -25  152.46    2.00 
   4   4   7 1086.82    5.04 
   8   8 -10   25.30    1.84 
   9   6  -3  126.65    2.66 
   5   9  -9  343.73    4.05 
   9   7  -8   35.09    1.90 
  10   6  -9   89.95    2.05 
   4   9 -21   98.09    2.22 
   4   7   2   50.83    1.99 
   5   5   6  716.24    4.67 
   2   7  -3  651.75    4.29 
   8   7 -23    0.91    1.41 
   6   8 -15  256.40    3.47 
   5   8 -11    2.42    1.93 
   6   8 -17   85.09    2.34 
   7   6   2   81.65    2.46 
   4   9 -14  191.48    3.04 
   6   3   8  200.74    2.49 
   3   5   6  207.40    2.41 
   8   8 -11  157.12    2.80 
   3   7  -1  709.17    4.81 
   5   6   4   71.04    2.11 
   4   9 -20  154.69    2.54 
   1   7  -7   59.23    1.62 
   3   8  -6  482.75    4.32 
   6   6   3  166.65    3.03 
   4   9 -15   74.96    2.27 
   8   7  -4  390.96    4.34 
   5   9 -21   14.72    1.51 
   4   9 -19  101.19    2.26 
   4   8  -3  175.26    3.05 
   4   9 -16  275.01    3.43 
  10   5  -5   13.35    1.50 
   3   6   4   98.18    2.01 
   4   9 -18   89.46    2.26 
   4   9 -17   87.86    2.30 
   8   8 -23   79.57    1.76 
   7   5   4   38.24    2.02 
   9   7  -9   34.03    1.85 
   6   4   7   49.28    1.70 
   8   7 -18    1.90    1.65 
   8   7 -19    1.60    1.59 
  10   5 -18    7.53    1.42 
   4   5   6  198.86    2.54 
   5   7   1  358.77    4.04 
   6   9 -13  120.16    2.68 
   6   9 -23   63.90    1.69 
   7   4   6  245.19    3.01 
   8   5   2   98.73    2.51 
   9   6  -4   14.57    1.75 
   7   7  -2   33.52    2.19 
   4   6   4  260.85    3.11 
   8   8 -22  153.86    2.20 
   1   6  -3  693.20    3.74 
   5   9 -11   44.77    2.17 
   3   8  -7  448.02    4.25 
   3   5   4  899.58    4.58 
   9   7 -10  115.13    2.46 
   1   7  -8  988.30    4.83 
   2   7  -4  320.36    3.18 
   8   7  -5   14.20    1.93 
  10   6 -11  157.26    2.40 
   9   4   1  282.09    3.30 
   8   8 -14   21.41    1.76 
   8   8 -21   76.25    1.94 
   8   6  -1  183.24    3.34 
   8   4   0    3.06    1.74 
   6   9 -21   78.83    1.99 
   5   4   7  210.15    2.52 
   6   9 -16   19.71    1.73 
   8   4   4   34.87    1.77 
  10   5  -6   68.16    2.03 
   8   8 -20   34.69    1.62 
   6   9 -17   36.56    1.88 
   4   8  -6  233.07    3.43 
   6   9 -19  112.32    2.33 
   6   9 -18  154.42    2.63 
   8   8 -16   15.04    1.60 
   8   8 -19  102.28    2.14 
  10   6 -12   38.00    1.61 
   8   8 -17   42.96    1.84 
   8   8 -18  137.56    2.41 
   6   6   2   54.74    2.23 
   5   8  -4  166.44    3.22 
   3   8  -8  354.50    3.83 
   5   6   3  347.08    3.68 
   7   8 -27    9.45    1.17 
   9   6  -5  221.10    3.26 
   5   5   5  413.97    3.79 
   5   6  -2    2.88    1.65 
   9   6 -14    1.36    1.64 
   6   7 -28    1.73    1.44 
   5   9 -13   24.82    1.89 
   1   7  -9  147.30    2.15 
   8   7  -6   37.15    2.21 
   4   4   6  260.28    2.66 
  10   6 -13   44.27    1.70 
   2   8 -13  226.09    3.00 
   4   8  -7  464.68    4.54 
   9   5  -1  228.33    3.21 
  10   5  -7  248.67    3.04 
   9   7 -13   28.32    1.78 
   3   8  -9  163.82    2.89 
   8   6  -2   27.62    2.09 
   5   8 -29   10.45    1.25 
   7   8 -26   15.33    1.30 
   4   6   3  406.16    3.77 
   5   9 -15   41.38    2.06 
   9   7 -22   73.45    1.74 
   4   7   0  580.14    4.76 
   9   6  -6  209.31    3.31 
   6   3   7  231.07    2.53 
   9   7 -14  113.34    2.44 
   2   8 -15  289.32    3.26 
   7   4   5  445.12    3.98 
   1   7 -10   25.33    1.39 
   6   4   6  194.40    2.68 
   5   3   7  535.09    3.47 
   5   9 -16   23.95    1.83 
   9   7 -21   57.64    1.69 
   2   8 -16  196.37    2.86 
   9   7 -15   60.87    1.97 
   2   8 -20   24.33    1.65 
   4   8  -8  405.34    4.33 
   6   6   1   25.11    1.96 
  10   4  -9    9.54    1.59 
  10   5 -20    6.17    1.32 
   9   5  -8    2.89    1.85 
   7   7 -18    2.39    1.93 
   9   6 -24    8.62    1.35 
   5   9 -17  261.96    3.36 
   5   7  -1  305.61    3.83 
   2   8 -18   60.80    1.93 
   9   7 -16   32.29    1.71 
   2   7  -6  121.74    2.23 
   5   9 -18  262.26    3.29 
   9   7 -19   25.39    1.56 
   9   7 -17   85.91    2.11 
   8   4   3  310.69    3.65 
   5   9 -19   13.14    1.63 
   9   7 -18   20.22    1.55 
   8   7  -8  172.43    3.37 
   5   8 -28    9.75    1.30 
   1   7 -11  277.06    2.75 
   8   6  -3  223.32    3.68 
   9   6  -7   77.50    2.45 
   7   8 -24   47.61    1.70 
   8   5   1   52.18    2.19 
   6   8 -29  166.72    2.07 
   3   7  -4 1092.58    6.07 
   5   5   4   78.20    2.02 
  10   4 -10    0.68    1.53 
   9   6 -20    0.73    1.51 
   2   6  -2  158.59    2.24 
   4   7  -1  294.72    3.58 
   7   6  -1  130.80    2.99 
   6   5   3  141.67    2.68 
  10   5  -9  111.17    2.33 
   4   6   2  237.08    3.03 
   4   8 -27   33.02    1.60 
   7   8 -15  105.46    2.72 
   8   7  -9   12.91    1.94 
   3   8 -12  496.87    4.49 
   7   8 -22   43.09    1.84 
   1   7 -12   28.79    1.40 
   4   4   5  828.34    4.44 
   9   6  -8   61.87    2.36 
   9   4  -1  273.55    3.53 
   5   8 -27   16.94    1.51 
   7   8 -21  128.45    2.59 
   7   8 -20  110.83    2.52 
   3   8 -24  283.86    3.20 
   7   7  -6   48.74    2.38 
   8   6  -4  129.36    3.00 
   8   7 -10   22.66    2.04 
  11   4 -12   23.78    1.28 
  10   5 -10  102.65    2.29 
   4   8 -26  108.89    2.20 
  10   6 -15   29.64    1.53 
   9   5  -3  243.06    3.51 
   1   6  -6 1249.71    5.02 
   3   8 -14   93.64    2.41 
   3   8 -23  321.51    3.35 
  10   4  -4   56.09    1.90 
   9   6  -9   32.50    2.04 
   8   4   2  618.90    4.88 
   5   8 -26   78.67    2.10 
   7   3   5  838.31    4.95 
  10   6 -17   10.94    1.31 
   3   8 -22   11.44    1.66 
   6   3   6  913.80    4.95 
   7   7  -7  218.84    3.71 
   4   8 -12  299.59    3.84 
   6   7 -32   65.50    1.60 
   9   3  -2    7.66    1.78 
  10   4 -11    0.77    1.53 
   5   7 -27    7.42    1.74 
  10   6 -18   17.25    1.32 
   5   5   3   13.64    1.52 
  10   5 -11  110.21    2.32 
   4   8 -25  198.85    2.83 
   1   7 -14  379.61    3.29 
  10   6 -19   20.20    1.31 
   3   8 -16  103.75    2.45 
   3   8 -21  113.15    2.36 
   8   6  -5  248.89    3.80 
   6   7  -5   52.41    2.53 
   6   5   2  176.70    2.96 
   4   6   1  409.30    3.82 
   5   8 -25  209.88    2.92 
  11   4 -14   86.07    1.63 
   3   8 -17  247.29    3.30 
   9   6 -10  116.44    2.72 
   3   8 -20   37.69    1.83 
   8   7 -12  166.00    3.20 
   3   8 -18  109.06    2.49 
   8   7 -25   20.18    1.49 
   6   8 -26   42.87    1.69 
   9   4  -2   87.95    2.45 
  11   4 -15   50.84    1.44 
   5   4   5  746.37    4.55 
   9   5  -4   93.23    2.52 
   7   7  -8   57.79    2.53 
  10   4  -5   18.41    1.66 
   5   8 -24   35.13    1.83 
   8   7 -13   32.23    2.12 
   4   8 -14  107.78    2.68 
   8   7 -24   44.36    1.76 
   6   8 -25  116.56    2.26 
   7   6  -3   52.86    2.44 
   5   8 -10   93.42    2.71 
   4   8 -23   93.48    2.28 
   1   7 -16  295.13    2.88 
   8   5  -1   51.78    2.34 
   8   6  -6  303.16    4.13 
   5   8 -23  170.16    2.89 
  10   5 -13   64.89    2.05 
   8   7 -14  145.73    3.01 
   4   4   4   39.08    1.50 
   5   5   2  168.71    2.75 
   6   7  -6 1083.27    7.20 
   3   5   1 1276.29    5.52 
   4   8 -22   65.70    2.24 
   7   4   3   45.25    1.95 
   6   8 -24   23.74    1.72 
   5   7 -32   29.20    1.31 
   6   7 -31   29.95    1.48 
   2   7 -10   92.00    2.10 
   8   4   1  103.64    2.57 
   7   7  -9  232.59    3.75 
   4   8 -17  204.81    3.22 
  10   5 -14   19.47    1.59 
   8   7 -22   15.02    1.62 
   6   6  -2   60.79    2.36 
   6   8 -23  211.56    3.04 
   5   8 -21   82.81    2.39 
   4   8 -20   20.89    1.81 
   4   8 -18  155.41    2.96 
   4   8 -19  100.36    2.50 
   8   7 -16   25.78    1.98 
   5   8 -20  213.20    3.33 
   9   5  -5  133.79    2.89 
   8   7 -21   11.92    1.67 
  10   4  -6   28.77    1.73 
   5   8 -19   42.62    2.18 
   4   6   0  200.12    2.85 
   8   7 -17   66.15    2.31 
   7   7 -28   44.42    1.69 
   6   5   1  270.84    3.54 
   1   6  -8  215.34    2.35 
   8   7 -20   78.92    2.33 
  10   5 -15   65.10    2.02 
   6   8 -18  377.04    4.22 
   6   8 -21  222.72    3.20 
   8   6  -7  522.48    5.28 
   7   6  -4  454.67    4.97 
   6   7  -7   86.16    2.94 
   6   8 -19   52.61    2.23 
   6   8 -20   17.27    1.85 
   5   8 -12  919.87    6.53 
   7   3   4   30.30    1.67 
   5   7  -5   24.29    2.05 
   3   7  -8  419.48    3.97 
   5   6  -1  153.57    2.78 
   8   5  -2   94.81    2.67 
  10   5 -17  110.08    2.20 
   8   3   3  909.86    5.34 
   3   6  -3  557.28    4.12 
   6   7 -30   33.90    1.55 
   2   6  -5 1227.18    5.50 
  10   5 -19   15.14    1.45 
   5   8 -13    7.92    1.96 
   7   7 -27   89.76    2.09 
   7   7 -11   78.27    2.73 
   5   7 -31   32.46    1.51 
   5   3   5   68.67    1.66 
   2   7 -12   94.91    2.13 
  10   4  -7   56.35    2.08 
   8   6  -8   67.03    2.61 
   7   5   0   23.93    1.98 
   6   7  -8  313.98    4.28 
   5   8 -14   27.37    2.13 
   7   6  -5  486.71    5.03 
   3   5   0   10.20    1.39 
   5   7  -6  272.19    3.83 
   7   7 -12  435.94    4.92 
   4   7  -5   84.83    2.35 
   7   4   2  171.71    2.93 
   7   7 -26   76.75    2.11 
   4   6  -1  451.10    4.00 
   2   7 -13  156.30    2.52 
  11   3 -14   20.18    1.35 
   4   4   3  796.77    4.41 
   6   7 -29   34.68    1.68 
   8   6  -9   41.81    2.36 
   6   7  -9  305.47    4.25 
  10   4  -8  119.37    2.47 
   5   7 -30  108.48    2.29 
  11   3 -15   14.22    1.28 
   4   7 -30   91.30    2.10 
   9   5  -7  352.99    4.17 
   6   4   3  117.49    2.37 
   9   6 -13  103.60    2.63 
   5   8 -17   73.78    2.48 
   6   6  -4  239.89    3.67 
   7   7 -14  309.70    4.24 
   7   6  -6   10.14    2.24 
   5   8 -18  228.03    3.51 
   5   7  -7  460.77    4.78 
   1   6 -10   38.93    1.41 
  11   3 -16   54.67    1.55 
   9   4  -3   76.26    2.34 
   4   7  -9  439.65    4.48 
   7   7 -24   26.86    1.90 
  10   5 -22   47.00    1.57 
   8   6 -10   78.85    2.68 
   2   7 -15  608.23    4.42 
  11   3 -17  137.88    1.94 
   6   7 -10   27.48    2.33 
   7   5  -1   98.21    2.68 
   7   7 -15  325.03    4.36 
   9   3  -1   20.58    1.77 
   8   3   2  165.25    2.81 
  10   5 -21   72.77    1.75 
   7   3   3   56.83    1.89 
  11   3 -18   24.24    1.29 
   4   5   0   22.25    1.50 
   3   7 -11  455.42    4.22 
   7   7 -16   17.89    2.12 
   9   6 -25   86.13    1.85 
   8   4  -1  104.79    2.71 
   9   6 -15   63.42    2.20 
   6   6 -34   39.57    1.53 
   5   7 -29  155.12    2.61 
   7   7 -22  178.13    3.09 
   4   7 -29  471.79    3.96 
  10   3  -6  125.35    2.49 
   7   7 -17   28.88    2.22 
   7   7 -21  108.67    2.75 
   8   6 -11   41.01    2.43 
   8   5  -4  215.17    3.61 
   5   7  -8   41.99    2.31 
   2   7 -22  161.47    2.58 
   2   7 -17  278.50    3.20 
   6   7 -27  103.36    2.43 
   7   6  -7  371.28    4.69 
   2   6  -7   16.76    1.41 
   7   7 -20   59.84    2.42 
   7   7 -19  189.79    3.43 
   6   6  -5   46.28    2.35 
   3   6  -5  564.77    4.25 
   1   6 -11  159.58    2.13 
   2   7 -18   43.67    1.80 
   2   7 -21   77.19    2.07 
   3   7 -27   52.31    1.86 
   6   5   0   78.77    2.38 
   2   7 -19  397.81    3.77 
   2   7 -20  177.88    2.73 
   9   6 -17   50.79    2.03 
   4   7  -7   14.84    1.89 
   9   6 -23   65.22    1.88 
   5   4   3  962.33    5.28 
   5   3   4 2315.74    7.41 
   9   4  -4  102.94    2.62 
   9   6 -18   97.32    2.41 
   9   6 -19   67.19    2.15 
   9   6 -21   10.44    1.51 
   5   7 -28  181.62    2.88 
   6   7 -26   51.09    2.08 
   9   5  -9  183.13    3.31 
   6   7 -12  113.05    3.09 
   4   4   2 3822.46   37.40 
   4   7 -28  332.48    3.57 
   5   7  -9  403.22    4.58 
   7   6  -8   34.26    2.44 
   3   7 -26  239.56    3.09 
   6   4   2  242.03    3.14 
  10   3  -7   25.59    1.81 
   1   6 -12  311.69    2.78 
   6   7 -13   46.22    2.49 
   2   6  -8    9.32    1.36 
   8   4  -2  551.26    5.09 
   6   6 -33   59.09    1.80 
   8   3   1   26.07    1.87 
   9   5 -10   19.93    2.06 
   4   7 -27  613.86    4.79 
   5   6 -34   79.35    1.89 
   3   7 -25  217.82    3.08 
   5   7 -10  307.22    4.14 
   9   4  -5   25.10    2.02 
  10   4 -12   71.94    2.20 
   7   6  -9  212.10    3.84 
   7   3   2  229.92    3.08 
   3   5  -2  642.32    4.11 
   3   7 -15   93.06    2.44 
   6   5  -1  313.16    3.83 
  11   2 -16   22.78    1.18 
   1   6 -13  518.24    3.51 
  10   3  -8   43.15    1.98 
   6   7 -15  116.09    3.08 
  11   2 -17    8.34    1.21 
   7   5  -3  130.59    2.98 
   5   7 -11   28.08    2.26 
   8   5  -6  245.45    3.86 
  11   2 -18    7.49    1.22 
   6   7 -16   99.99    2.90 
  11   2 -19   60.99    1.61 
   9   3  -3    6.71    1.78 
   6   7 -24   76.32    2.40 
   4   6  -4  274.61    3.40 
   5   4   2  156.49    2.50 
  10   4 -14   21.67    1.78 
   8   4  -3  362.08    4.25 
   9   4  -6   54.59    2.34 
   9   5 -12    1.68    1.86 
  10   3  -9    8.99    1.72 
  10   4 -24    0.03    1.25 
   8   6 -28  106.44    2.14 
  10   4 -15   20.75    1.79 
   8   6 -13   38.32    2.36 
   9   5 -28    1.81    1.24 
   8   5  -7  282.45    4.11 
  10   4 -23   37.01    1.64 
   9   5 -13    7.60    1.91 
  10   4 -16   51.84    2.06 
   6   5  -2  194.25    3.19 
   5   7 -13  740.10    6.05 
   8   6 -14   70.50    2.62 
   9   4  -7  111.66    2.80 
   7   6 -32   36.80    1.53 
   9   5 -27    6.70    1.34 
   9   3  -4   87.71    2.49 
   8   6 -26   69.05    2.09 
   8   6 -25    5.03    1.61 
   7   6 -31   70.53    1.87 
  -1  10 -10  193.49    3.05 
  -1  10  -2  877.55    5.86 
   1  12  -8    8.56    1.64 
  -1  10  -9  161.58    2.82 
   1  12  -4   85.13    2.41 
  -1  10  -3   20.32    1.77 
   1  12  -5   17.98    1.73 
   1  12  -6   56.64    2.12 
   1   9  13    7.96    1.47 
   3  11  11   36.75    1.64 
   0  11 -11    4.15    1.49 
   3  12   6   78.28    2.02 
   4  13  -5  142.55    1.99 
   1  11   6  479.63    4.59 
   4  13  -6   38.14    1.36 
   1  10 -22   58.57    1.69 
  -1  10  -6   43.83    1.96 
   0  10 -18   24.65    1.62 
   0  10   6   23.25    1.66 
   4  12   7   26.26    1.41 
   2  12   3  125.40    2.51 
   2  11   9  214.73    3.02 
  -2   5 -14   59.40    1.48 
  -2   8  -2  579.07    4.37 
   0  11 -10   10.08    1.59 
   1  10  10  208.47    3.05 
   0  11  -2  469.25    4.73 
   1  11 -17   10.26    1.38 
   3  12 -17   42.08    1.38 
   0  11  -9   96.95    2.35 
   2  12 -14   74.26    1.82 
  -1   9 -16  363.37    3.71 
   0  11  -3    7.87    1.75 
  -2   7   2  186.65    2.63 
  -2   8  -9  147.43    2.75 
  -1   7   9  124.05    1.97 
  -2   8  -4  310.68    3.68 
   0   9   9   11.78    1.48 
   0   7  13   86.32    1.65 
   2  12   2   28.07    1.75 
   0  11  -6  418.66    4.20 
   0  10 -17  139.63    2.53 
   0  10   5   82.99    2.22 
   2  12 -13   52.14    1.72 
  -1   9 -15  677.17    4.94 
   0   8  11   87.07    1.85 
   0   9 -21   52.84    1.84 
   3  12 -16   67.70    1.63 
   2  12 -12   16.16    1.42 
   0  10 -16    9.32    1.52 
  -1   9 -14  302.79    3.51 
   0   9   8    2.07    1.32 
   4  12 -17  148.47    1.85 
  -1   7   8  855.92    4.50 
   2  12 -11   32.07    1.58 
   1  11   3  167.77    2.79 
   3  12 -15   16.01    1.27 
  -1   9 -13   11.95    1.54 
   0  10 -15  145.09    2.65 
   2  12 -10   15.81    1.43 
   0   9 -20  155.19    2.57 
   4  11 -22   33.27    1.21 
   0   7  12   36.67    1.26 
   1  10   8  246.76    3.13 
   0   8  10   29.50    1.45 
   2  12  -9    4.57    1.40 
   2  12  -3  105.64    2.27 
  -1   9  -1  853.40    5.64 
  -1   9 -12  288.17    3.41 
   1  11   2   95.66    2.29 
   2  12  -8   95.43    2.16 
   2  12  -4   97.66    2.20 
   0   9   7  249.55    3.08 
   0  10   2  705.34    5.21 
   4  12 -16   42.57    1.36 
   3  12 -14   32.19    1.48 
   2  12  -7    4.56    1.39 
   2  12  -5  128.12    2.41 
   0   6  13   63.89    1.33 
  -1   9 -11  243.37    3.24 
   1  11 -13   62.92    2.01 
  -1   7   7   52.47    1.54 
   1  11   1  148.12    2.72 
  -1   9 -10   85.53    2.21 
   0  10   1   43.95    1.97 
   0   9 -19    4.13    1.39 
   1   9 -23   49.22    1.74 
   3  12 -13    7.92    1.27 
   1  10   7   74.57    2.09 
  -1   9  -5  307.98    3.58 
  -1   9  -8   73.25    2.19 
   1  11   0   42.66    1.90 
  -1   9  -6  242.82    3.24 
  -1   9  -7   61.64    2.11 
   4  12 -15  107.16    1.80 
   0   8 -22    7.42    1.36 
   0   8   9   13.29    1.35 
   1  11 -11  202.42    3.04 
   3  12 -12   20.87    1.44 
   1  11  -1  143.28    2.71 
   4  11 -21  107.05    1.73 
   0   7  11  361.60    2.86 
   0   9 -18    1.16    1.38 
   1  11  -2  104.17    2.42 
   3  12 -11   47.63    1.68 
   1  10   6   37.46    1.83 
  -1   8   2   48.47    1.77 
   0   9   5    9.39    1.52 
   0  10  -3  190.70    3.09 
   3  12 -10   10.93    1.39 
   1  11  -7   84.72    2.34 
   1  11  -5  165.69    2.92 
   1  11  -6  482.48    4.50 
   3  12  -9   16.38    1.44 
   0   8   8   96.09    1.98 
   3  12  -3   38.37    1.69 
   4  12 -13  113.79    1.96 
   0   8 -21  597.95    4.26 
   5  11   9    4.40    0.94 
  -1   7   5 1334.78    5.65 
   4  12   1    1.37    1.34 
  -1   8 -14   30.08    1.64 
   1  10   5  734.51    5.25 
   3  10 -23   31.10    1.46 
   3  12  -7    9.26    1.39 
   2  11 -15   17.58    1.53 
   2  11   3    9.03    1.69 
   4  12 -12    8.64    1.25 
   0   7  10   19.14    1.17 
  -1   8 -13   58.48    1.89 
   3  11 -18   37.98    1.58 
   6  12   0    0.68    1.05 
   2   9 -24    8.79    1.35 
  -1   8  -1  109.74    2.23 
   4  12  -1    1.69    1.39 
   0   8 -20 1037.88    5.68 
  -1   8  -2   55.78    1.77 
  -1   8 -11  162.98    2.59 
   2  11 -13   10.82    1.56 
   2  11   1    6.86    1.54 
   1   9   8   67.79    1.99 
   4  11 -19    3.56    1.19 
   1  10   3   19.13    1.73 
   3  11 -17   55.22    1.82 
  -1   8  -3  145.97    2.41 
   3  10 -22    2.57    1.28 
   5  12 -11    1.82    1.21 
  -1   8  -4  647.52    4.55 
   2  11 -12   98.07    2.35 
  -1   8  -9  126.88    2.36 
   2  11   0    8.08    1.72 
   0   7   9  725.39    4.01 
  -1   8  -5  780.88    5.01 
  -1   8  -8   16.56    1.51 
  -1   8  -6  641.55    4.57 
  -1   8  -7   44.48    1.77 
   1  10   2  827.38    5.71 
   0   8 -19   37.32    1.73 
   2  11 -11   46.93    1.95 
   2  11  -1    6.41    1.55 
   3  11 -16    5.39    1.43 
   2   9 -23   23.44    1.58 
   4  10 -23   10.77    1.23 
   6  11   7    1.74    1.13 
   2  11 -10  190.16    3.01 
   4  11 -18   21.26    1.40 
   1  10   1  419.74    4.23 
   5  11   7    6.56    1.40 
   1   8 -23  199.43    2.67 
   2  11  -9  189.71    3.07 
   2  11  -3   10.32    1.63 
   2  11  -8    9.87    1.67 
   3  10 -21  278.75    3.06 
   2  11  -4  173.00    2.97 
   1  10   0   18.22    1.77 
   3  11 -15    2.68    1.44 
   3  11   3    9.29    1.72 
   1  10  -1  425.63    4.33 
   1   9   6  246.43    3.18 
   4  11 -17   43.33    1.62 
   4  11   5    3.19    1.51 
   6  11   6    4.94    1.21 
   3  11 -14   11.34    1.52 
   2   9 -22  203.13    2.84 
   1  10  -2  818.24    5.80 
   0   8   4  129.66    2.32 
   4  10 -22   18.32    1.38 
   0   8 -17  519.89    4.29 
   1   8 -22   84.42    2.06 
   3   9 -24   10.36    1.39 
   1  10  -4  305.29    3.80 
   3  10 -20   17.38    1.52 
   1  10  -7   89.34    2.48 
   1  10  -5  786.49    5.81 
   3  11 -13   63.47    2.09 
   1  10  -6   41.94    2.13 
   3  11   1    2.39    1.70 
   1   9   5  308.75    3.54 
   4  11 -16   23.98    1.55 
   0   7   7  205.82    2.40 
   2  10 -16   28.73    1.82 
   3  11   0    0.87    1.65 
   0   8 -16   44.18    1.84 
   2   8  12    1.30    1.41 
   2   9 -21  136.72    2.53 
   3  11 -11   37.91    1.93 
   4  11 -15    7.37    1.46 
   3  11  -1    4.42    1.74 
   1   9   4  184.64    2.93 
   3  10 -19   23.30    1.63 
   4  10 -21   10.98    1.38 
   2  10 -15   17.41    1.72 
   3  11 -10   39.46    1.93 
   0   8 -15   23.29    1.69 
   3   9 -23   55.57    1.81 
   0   7   6   84.10    1.76 
   3  11  -3    7.75    1.78 
   6  11   4    4.87    1.36 
   1   9   3  614.82    4.82 
   2  10 -14  233.66    3.34 
   2   9 -20   85.50    2.21 
   3  10 -18   89.52    2.28 
   0   8   0  293.10    3.14 
   2  10 -13   28.15    1.89 
   1   8 -20  171.25    2.74 
   0   7   5   71.62    1.68 
   4  11 -12    6.47    1.66 
   4  11   0    0.79    1.59 
   2  10 -12   27.04    1.87 
   1   9   1  670.00    5.03 
   0   8 -12    0.75    1.39 
   2   9 -19  263.84    3.33 
   3  10 -17   14.14    1.64 
   1   9 -13    7.48    1.65 
   6  11 -14    1.27    1.28 
   4  11 -11    5.76    1.67 
   0   8  -2  612.59    4.46 
   6  11   2    9.01    1.45 
   2  10 -11   76.17    2.36 
   1   9   0  254.42    3.35 
   1   8 -19   10.49    1.57 
   0   7   4    1.77    1.09 
   2  10 -10   46.74    2.07 
   0   8 -10   29.20    1.66 
   7  11 -11    5.85    1.23 
   0   8  -5  604.09    4.55 
   2   9 -18   21.73    1.78 
   0   8  -6  167.06    2.70 
   2  10  -8  134.67    2.83 
   4  11  -5    4.16    1.71 
   5  11   0    2.29    1.59 
   1   9 -10   97.99    2.49 
   2  10  -7  116.87    2.69 
   1   9  -2   48.39    2.08 
   2  10  -5   43.97    2.16 
   2  10  -6   43.71    2.12 
   7  11 -10    5.23    1.24 
   1   9  -9  163.00    2.87 
   1   9  -3  572.43    4.77 
   6  11   0    0.64    1.39 
   0   7   3   12.92    1.19 
   1   8 -18   29.11    1.74 
   1   9  -8   67.65    2.19 
   1   9  -4  197.84    3.11 
   7  10 -19    3.75    1.16 
   6   9 -24    6.16    1.29 
   7  11  -8    5.14    1.25 
   8  10   5    1.28    1.03 
   7  11  -7    5.68    1.32 
   7  11  -6    0.18    1.24 
   5  11  -9    6.26    1.67 
   6  11  -2    5.45    1.51 
   0   7   2  143.06    2.14 
   1   8 -17  114.79    2.43 
   5  11  -7    6.29    1.66 
   6  10 -19    3.19    1.36 
   3   9   8    6.11    1.67 
   6  11  -4    3.03    1.48 
   6  11  -7    2.23    1.46 
   6  11  -6    2.23    1.48 
   0   7   1    9.54    1.26 
   2   8 -21   64.06    1.97 
   1   8 -16  192.23    2.92 
   2   9 -15    1.30    1.61 
   5  10   6   -0.05    1.60 
   1   8 -15  331.17    3.60 
   2   9 -14   73.40    2.27 
   0   7  -1    7.25    1.29 
   2   9 -13   86.91    2.39 
   1   8 -14   23.04    1.71 
   0   7  -2  140.92    2.20 
   1  11   5  158.90    2.92 
  -2   8  -8   55.71    2.07 
   3  12   5   29.66    1.62 
   2  10  12   28.89    1.62 
  -1   6  10   33.41    1.29 
   4  12   6   44.78    1.58 
   2  12   1   50.97    2.02 
  -1   8 -19   12.90    1.58 
   2  11   8    9.72    1.60 
   3  11  10   42.47    1.73 
   1  10   9  170.65    2.95 
   1   9  12  291.44    3.40 
   1   8  14   23.85    1.47 
   5  12   6   11.32    1.15 
   1  11   4   32.96    1.93 
  -2   6   3  794.28    4.40 
   3  12   4   29.23    1.63 
   2  12   0   45.12    1.95 
  -2   7 -13  169.92    2.72 
  -2   7   0   17.51    1.43 
  -2   5 -11  304.49    2.69 
   4  12   5  136.64    2.26 
   1   8 -13   54.01    1.98 
   2   9   0    2.77    1.77 
   8  10   2   -0.35    1.23 
   0   7  -4    0.75    1.16 
   2   8 -19    4.39    1.69 
   1   7 -19    6.68    1.64 
   1   8  -1  112.17    2.27 
   0   7  -5   73.18    1.78 
   0   7  -8   95.80    1.96 
   1   8 -12   42.66    1.85 
   3   8 -22   11.86    1.79 
   0   7  -7  221.93    2.67 
  -2   7 -12  127.26    2.34 
   2  11   7  137.30    2.67 
   2  12  -2   26.17    1.78 
   3  12   3   45.19    1.81 
  -2   6   2  141.05    2.10 
   2  10  11   72.64    2.06 
   5  12   5   38.33    1.38 
  -2   5 -10 1573.42    5.62 
  -1   6   9  508.03    3.37 
   3  11   9  188.61    2.75 
   1   9  11  233.38    3.13 
   4  11  10  164.47    2.49 
  -2   7 -10  103.20    2.19 
   3  12   2   64.68    1.97 
  -1   7 -20  886.24    5.28 
  -1   8 -17  144.75    2.71 
   4  12   4   82.18    1.92 
  -2   6   1  531.46    3.63 
  -2   5  -8  554.49    3.44 
   2  11   6  222.84    3.25 
   1   8  13   51.80    1.70 
  -2   7  -5  226.32    2.87 
  -2   5  -7 3514.06    8.20 
  -2   7  -6  131.29    2.36 
   4   9   8    7.38    1.76 
   1   8 -11  159.49    2.72 
   6  10   4    7.80    1.64 
   1   8  -3  150.52    2.52 
   1   8 -10  268.64    3.29 
   1   8  -4  541.28    4.22 
  -2   7  -7  120.72    2.30 
   3  12   1  116.21    2.44 
   5  12   4   45.53    1.50 
  -2   6 -13  199.32    2.53 
   3  11   8   66.29    2.07 
  -1   8 -16  208.64    3.07 
   2  10  10   50.24    1.99 
   4  12   3   47.51    1.74 
   3  10  12   67.00    1.99 
   2   9  13   83.68    2.14 
   3  12   0   93.55    2.29 
  -1   6   8  192.49    2.24 
   1   9  10   86.83    2.23 
  -1   7 -19   14.39    1.46 
  -2   6  -1  516.86    3.64 
   4  11   9   85.15    2.07 
   5  12   3   50.99    1.59 
  -1   8 -15  352.59    3.82 
   4  12   2   61.63    1.86 
   3  12  -2   70.05    2.13 
   0   6  12   26.30    1.17 
   3  11   7  312.53    3.62 
   1   8  12   53.05    1.72 
   5  12 -14   18.55    1.28 
  -2   6  -3  895.46    4.69 
   2  10   9   39.32    1.99 
   1   8  -5  771.77    4.91 
   1   8  -8   10.43    1.60 
   1   8  -6  629.83    4.53 
   1   8  -7   34.86    1.76 
   7  10 -14    5.59    1.40 
   8  10 -11    1.39    1.23 
   3   9 -15    8.79    1.89 
   2   8 -17    3.05    1.75 
   5  12   2   66.40    1.75 
   3  12  -6   83.12    2.21 
  -1   7 -18   44.28    1.87 
  -2   6  -4 3332.31    8.95 
  -2   6  -9  155.46    2.23 
   3  10  11  164.63    2.71 
  -2   6  -8   11.54    1.24 
   2   9  12  191.58    2.80 
  -2   6  -7   19.27    1.28 
   4  11   8  265.68    3.10 
   4  12   0   80.82    2.09 
   5  12 -13   14.91    1.28 
  -1   7   4   65.96    1.79 
   2  11   2   50.40    2.10 
  -1   8 -12   51.12    2.02 
   5  11 -20   72.29    1.63 
   2  10   8  131.10    2.63 
   5  12 -12   10.32    1.26 
   4  12 -10   32.67    1.71 
   5  12   0   68.08    1.85 
   4  12  -2   56.15    1.95 
   6  12  -1   18.85    1.23 
   1   7  13  136.51    2.10 
   5  11   8  308.87    3.06 
   1   8  11  154.69    2.49 
  -1   6   6 1247.06    5.22 
  -1   5 -17   32.11    1.38 
   3  11   5   44.33    2.01 
   5   9 -20    4.59    1.66 
   8  10  -2    0.87    1.30 
   6  10   2    6.76    1.74 
   3   9   2    2.45    1.77 
   9   9   4    2.90    1.13 
   8  10  -5    0.72    1.27 
   4  12  -8   16.49    1.52 
   5  12  -1   21.82    1.46 
   4  12  -4   83.38    2.13 
   6  12  -2   46.83    1.47 
  -1   6 -19  228.92    2.62 
   4  12  -7   23.24    1.61 
   4  12  -5  144.17    2.55 
   4  12  -6   52.10    1.89 
  -1   7 -16  325.58    3.39 
   2   9  11  107.47    2.35 
   5  12 -10    8.22    1.32 
   5  12  -2   57.35    1.81 
   6  12  -4    7.18    1.20 
   5  12  -3   48.93    1.73 
   6  12  -5  180.12    2.23 
   5  11 -19   14.05    1.29 
   3  11   4   83.63    2.37 
   6  12  -6   29.07    1.33 
  -1   7   2   37.37    1.60 
   5  12  -8   12.82    1.34 
   5  12  -4   53.41    1.71 
   2  11  -2   49.48    2.21 
   4  10  11   13.01    1.57 
   5  12  -7  105.65    2.11 
   5  12  -5   37.82    1.65 
   5  12  -6    9.84    1.41 
   4  11   6   18.72    1.58 
   0   6   0    2.00    1.18 
   6  10 -12    9.90    1.71 
   7  10 -11    4.38    1.47 
   8   9 -18    1.86    1.22 
  -1   7 -15  195.27    2.77 
  -1   5 -16   33.80    1.28 
   1   8  10  291.33    3.24 
   2   8  13  212.49    2.78 
   3  10   9   32.99    1.98 
  -1   7   1  464.22    3.77 
   1   7  12   19.91    1.31 
  -1   7 -14  372.22    3.61 
   0   6  10  193.45    2.19 
   5  10 -23  117.61    1.95 
   5  11 -18   88.06    1.91 
   0   7 -21   27.77    1.67 
   5  11   6   50.92    1.84 
  -1   5 -15  195.45    2.26 
   2  10   5   38.51    2.08 
  -1   6 -17   21.49    1.35 
   4  10  10  103.08    2.39 
   1   8   9  130.89    2.41 
  -1   7  -1  443.79    3.77 
   3  10   8  346.61    3.91 
   7  11   4   61.16    1.51 
   6  11 -17   49.54    1.58 
   5  11 -17  103.46    2.13 
   2   9   9   30.07    1.92 
   6  11   5   18.26    1.45 
   5  11   5   18.85    1.65 
  -1   5 -14   63.43    1.63 
   5  10  -6    0.06    1.75 
   3   8 -19   10.87    1.82 
   8   9   6    5.53    1.38 
   7  10  -9    1.68    1.51 
   6  10  -2    9.34    1.77 
   0   6 -11    0.86    1.23 
   6  10  -4    7.51    1.76 
  -1   7 -11  269.19    3.20 
   1   7  11  243.32    2.87 
  -1   6 -16  267.19    2.93 
   0   6   9   40.78    1.36 
   4  11   3   52.59    2.15 
   5  10 -22   10.16    1.30 
   7  11   3  102.64    1.82 
  -1   7  -9  166.80    2.58 
   2  10   3   62.12    2.46 
   1   8   8   15.85    1.60 
   5  10  10  564.19    4.36 
  -1   7  -5 1299.39    6.38 
   4  10   9  280.13    3.59 
  -1   7  -8  886.76    5.31 
   5  11 -16   51.10    1.82 
  -1   5 -13  507.71    3.43 
  -1   7  -7   58.87    1.86 
   5  11   4   36.11    1.82 
   4  11 -14  101.38    2.44 
   3  11  -8   74.86    2.52 
   2   8 -24    8.89    1.46 
   3  11  -4   85.44    2.60 
   2   9   8  243.12    3.37 
   3  11  -5   44.41    2.23 
   3   9  -2    3.34    1.75 
   5   8  11    7.19    1.62 
   5   9   6    4.65    1.76 
   3   9  -8    5.40    1.87 
   2   8 -12    0.95    1.65 
   3  11  -6   50.35    2.29 
   2  10   2  560.11    5.25 
   0   7 -19  243.57    3.12 
   7  11   2   12.17    1.28 
  -1   5 -12  333.07    2.85 
   5  11 -15  110.40    2.30 
   3  10   6  126.33    2.82 
   4  11   1   82.54    2.43 
   5  11   3  719.64    5.17 
   6  11 -15   64.06    1.74 
   2  10   1  272.28    3.90 
   6  11   3   63.54    1.88 
   4  10 -20   57.32    2.00 
   0   6   8 1225.60    5.17 
   4  10   8  843.18    5.76 
   4   9 -24   28.67    1.68 
   5  10 -21   25.01    1.53 
   4   9  12   36.85    1.72 
   5  10   9  256.92    3.18 
   6  10 -21   48.03    1.55 
  -1   6   0  233.41    2.63 
   1   6  12  254.78    2.45 
   7  11   1   72.16    1.76 
   5  11   2  115.18    2.58 
   3   9  10  712.65    5.45 
   6  10   9  252.28    2.98 
   3  10   5  373.85    4.27 
  -1   6 -13  532.57    3.89 
   2  10  -1  279.49    3.95 
  -1   6  -1  676.34    4.08 
   7  11   0   15.89    1.34 
   3   8   5    5.41    1.62 
   4  11 -10  194.43    3.25 
   1   8   6  639.94    4.79 
   4  11  -2   61.87    2.28 
   5  11 -13   52.47    2.00 
   5  11   1   48.72    2.08 
   2  10  -2  478.28    5.15 
   6  11 -13   73.68    1.92 
   6  11   1   53.01    1.87 
   2   8  10  245.67    3.23 
   3  10   4   26.87    1.97 
   7  11  -1   82.95    1.88 
   0   7 -17  134.46    2.48 
   2  10  -4  620.78    5.61 
   5  11 -12   52.24    2.00 
   4  11  -7   98.89    2.61 
   4  11  -6   19.41    1.91 
   5  10   8   37.36    1.87 
  -1   6 -11  172.57    2.39 
   3   9 -21   50.49    2.07 
   4   9 -23  176.79    2.74 
   6  10 -20   28.33    1.48 
   6  11 -12   31.71    1.69 
   5   9 -24   52.93    1.75 
   3   9   9  103.31    2.49 
   4   9  11   38.05    1.85 
   1   8   5  729.56    5.21 
   1   7 -22  591.80    4.69 
   5  11 -11   89.90    2.37 
  -1   6 -10   32.45    1.51 
   6  10   8   84.79    2.11 
   5  11  -1   54.31    2.16 
   3  10 -15  121.25    2.84 
  -1   6  -4   95.98    1.88 
   4  10 -18  164.02    2.93 
   7  11  -9   34.11    1.47 
   7  11  -3  109.29    2.06 
   2   8 -22   37.69    2.05 
   4  10   6  230.64    3.42 
   2   9   5  561.27    4.94 
   6  11 -11   96.59    2.14 
   5  11 -10  138.99    2.72 
  -1   6  -5  257.97    2.72 
   0   7 -16  228.29    3.07 
   5  11  -2  114.66    2.62 
   6  11  -1   53.88    1.91 
   7  10   7   38.83    1.62 
   7  11  -4   63.41    1.76 
  -1   6  -6 1303.62    5.71 
   2   7  12  110.99    2.06 
  -1   6  -7  541.92    3.80 
   3   8  12  494.50    4.11 
   5  11  -3  691.45    5.37 
   5  10 -19   27.84    1.74 
   3  10 -14   82.34    2.57 
   3  10   2  381.33    4.51 
   2   8   9  148.97    2.63 
   5  11  -8  294.74    3.71 
   5  10   7   64.71    2.21 
   5  11  -4   29.06    1.98 
   1   8   4  601.34    4.92 
   1   7   8  914.56    5.07 
   3   9 -20  350.12    4.13 
   3   8 -24  307.80    3.56 
   4  10 -17   35.41    1.99 
   2   9   4  335.04    4.00 
   0   7 -15   52.31    1.91 
   4  10   5   81.57    2.43 
   6  11  -8  127.73    2.45 
   3  10 -13   35.67    2.14 
   4   9 -22   60.74    2.10 
   6  10   7  206.87    2.96 
   3  10   1  769.06    6.04 
   6  11  -5   18.60    1.69 
   1   7 -21  146.45    2.68 
   7  10 -18   22.60    1.37 
   4   9  10 1193.40    6.70 
   5   9 -23  112.48    2.30 
   1   8   3  128.96    2.60 
   0   5 -18 1742.71    6.17 
   8  10   4   35.42    1.39 
   7  10   6   59.08    1.79 
   5  10 -18   50.47    2.04 
   0   7 -14  130.77    2.47 
   5   9  11   33.72    1.83 
   4  10 -16   18.67    1.85 
   4  10   4   94.90    2.58 
   4   8 -25  160.94    2.73 
   0   6   5  327.62    2.86 
   3  10 -11  184.58    3.40 
   6   9 -23   54.32    1.72 
   3  10  -1  753.32    6.12 
   1   7   7   54.80    1.70 
   6  10 -18    9.24    1.49 
   3   9   7   93.62    2.51 
   1   6  10   33.52    1.32 
   1   8   2   55.19    2.04 
   2   7  11   79.50    1.84 
   3   8  11   65.75    1.99 
   0   7 -13   98.78    2.22 
   6  10   6   39.67    1.86 
   7  10 -17   22.62    1.45 
   3   8 -23  327.48    3.76 
   1   7 -20  906.89    5.65 
   4   9 -21  107.61    2.61 
   8  10   3   13.68    1.30 
   5  10 -17   77.39    2.28 
   2   8 -20   23.96    1.93 
   4  10   3  105.47    2.70 
   7  10   5   43.94    1.77 
   5  10   5  277.50    3.65 
   4   9   9   83.07    2.40 
   1   8   1  117.72    2.58 
   3  10  -8  360.36    4.44 
   3  10  -4   26.93    2.13 
   0   5 -17   50.92    1.51 
   3  10  -7   60.75    2.47 
   3  10  -5  357.46    4.46 
   3  10  -6  115.13    2.93 
   3   9 -18  131.94    2.92 
   7   9 -22   25.72    1.37 
   5   9 -22   38.61    1.82 
   6  10 -17   42.68    1.84 
   2   8   7   84.04    2.25 
   4  10 -14  163.63    3.15 
   1   7   6  518.23    3.93 
   5   9  10   17.64    1.75 
   0   7  -3   11.29    1.44 
   6  10   5   34.29    1.92 
   5  10 -16   90.80    2.42 
   7  10 -16  115.73    2.15 
   0   6 -17  189.29    2.60 
   5  10   4   93.01    2.51 
   4   8 -24   45.44    1.95 
   7  10   4   45.42    1.81 
   4  10 -13   25.45    2.11 
   6   9 -22   57.20    1.83 
   3   8  10  123.81    2.47 
   2   9 -11  106.79    2.84 
   4   9 -20  152.01    2.93 
   4  10   1  100.94    2.77 
   2   9  -1  282.45    3.90 
   1   6   9  526.27    3.51 
   2   7  10  105.72    2.06 
   3   9 -17  179.00    3.32 
   6  10 -16   35.05    1.87 
   4   8  12  257.63    3.31 
   5   8 -25  210.16    2.88 
   0   5 -16   45.75    1.49 
   6   9  10  393.85    3.85 
   5  10 -15  110.35    2.66 
   8  10   1   29.05    1.52 
   4  10   0   15.20    1.94 
   5  10   3   97.40    2.58 
   7  10 -15  204.63    2.70 
   2   9  -9   33.28    2.16 
   2   9  -3  523.60    5.04 
   5   9 -21   15.28    1.67 
   2   9  -8  274.42    3.91 
   2   9  -4  338.31    4.24 
   8  10 -12   19.72    1.41 
   2   8 -18   58.82    2.42 
   4  10 -11   13.93    1.99 
   2   6  12   66.17    1.47 
   7   9 -21   70.00    1.80 
   2   9  -7   56.13    2.38 
   2   9  -5  477.71    4.94 
   4  10  -1   95.89    2.72 
   2   9  -6   36.13    2.24 
   3   9 -16  168.55    3.26 
   1   7 -18   49.00    1.92 
   5   9   9  287.00    3.63 
   8  10   0   32.28    1.57 
   6  10 -15   72.22    2.20 
   5  10 -14   25.41    1.98 
   4   9 -19   92.20    2.61 
   6   8 -25  110.89    2.15 
   6  10   3   48.51    2.10 
   4   9   7  223.09    3.41 
   2   8   5  545.96    4.60 
   3   8   9  118.31    2.54 
   6   9 -21   79.99    2.14 
   4  10  -9  337.59    4.35 
   4  10  -3  109.65    2.86 
   8  10  -1   31.32    1.54 
   4   8 -23   93.97    2.42 
   4  10  -8  845.79    6.52 
   5  10 -13   69.66    2.46 
   2   7   9   16.80    1.38 
   4  10  -4   97.32    2.77 
   1   6   8  212.47    2.38 
   4  10  -7  123.18    3.04 
   6  10 -14   12.67    1.70 
   4  10  -5   67.47    2.51 
   4  10  -6  185.79    3.61 
   8  10 -10   63.13    1.80 
   8   9 -19   14.06    1.31 
   6   9   9   30.80    1.77 
   1   7 -17   86.95    2.36 
   3   7  12   75.42    1.93 
   7  10 -13   32.28    1.73 
   4   8  11  299.04    3.56 
   0   6   1  284.12    2.77 
   8  10  -9   65.50    1.80 
   5  10 -12   16.77    1.90 
   5   8 -24   29.96    1.89 
   7  10   1   42.74    1.87 
   8  10  -3   14.77    1.41 
   5  10   0   60.14    2.34 
   2   8   4  333.45    3.75 
   5   9   8  188.13    3.15 
   3   9 -14  378.90    4.49 
   7   9 -20   50.22    1.73 
   8   9   7  136.83    2.29 
   6  10 -13   37.52    1.97 
   8  10  -8  102.75    2.08 
   4   9   6  627.00    5.33 
   8  10  -4   38.61    1.66 
   8  10  -7   51.15    1.78 
   7  10 -12   33.60    1.79 
   5  10 -11  148.98    3.10 
   8  10  -6   55.75    1.81 
   3   7 -24   82.05    2.32 
   5  10  -1  116.32    2.87 
   7   8 -24   51.43    1.61 
   3   8   8  310.55    3.69 
   7  10   0    7.40    1.60 
   6   9 -20   23.16    1.75 
   7   9   8   72.15    2.09 
   5  10  -2   99.25    2.70 
   0   6 -13   81.60    1.90 
   2   8   3  903.49    5.86 
   6  10   0  128.57    2.77 
   5   9 -19   14.78    1.80 
   3   9   1  237.83    3.68 
   4   8 -22   83.58    2.43 
   2   6  11  173.55    2.30 
   6   8 -24   22.80    1.67 
   5  10  -9  262.71    3.86 
   2   8 -15  282.26    3.82 
   7  10  -1   43.08    1.93 
   1   6   7  451.81    3.35 
   0   5 -13  651.94    3.82 
   6   9   8   51.00    2.02 
   5  10  -3   93.19    2.72 
   6  10 -11  157.91    3.01 
   4   9   5  167.31    3.17 
   5  10  -8   29.68    2.16 
   7  10 -10   63.69    2.11 
   3   9 -12   39.84    2.26 
   5  10  -4   81.62    2.63 
   5   9   7  112.91    2.69 
   6  10  -1  159.75    3.09 
   5  10  -7   54.45    2.40 
   4   7 -25  112.01    2.37 
   5  10  -5  232.45    3.71 
   1   7 -15  148.07    2.79 
   7  10  -2   13.52    1.67 
   3   9   0  879.46    6.49 
   1   6 -20   47.85    1.85 
   4   8  10   51.85    2.06 
   9   9   3   20.09    1.32 
   7   9 -19   45.33    1.84 
   2   8 -14  324.33    4.02 
   3   7  11  342.67    3.41 
   7  10  -3   13.41    1.67 
   5   8 -23  165.75    2.95 
   0   6  -2 3465.01    8.98 
   3   8   7  395.56    4.05 
   7  10  -8   44.50    1.94 
   0   5 -12  298.88    2.69 
   6   9 -19  106.99    2.43 
   3   9  -1  223.26    3.60 
   6  10  -9  265.28    3.65 
   7  10  -4   45.38    1.97 
   1   7   1  442.45    3.81 
   7  10  -7   44.82    1.98 
   6  10  -3   50.86    2.20 
   2   7 -20  190.96    3.08 
   5   9 -18  254.63    3.63 
   7  10  -5   46.80    1.98 
   7  10  -6   58.61    2.11 
   7   9   7  148.69    2.64 
   3   9 -10  734.14    6.08 
   4   9   4  100.84    2.72 
   6  10  -8   84.65    2.55 
   1   7 -14  352.64    3.79 
   3   7 -23  217.76    3.19 
   2   6 -22  105.26    2.25 
   6  10  -7  180.11    3.29 
   2   8 -13  234.50    3.49 
   2   8   1  112.60    2.64 
   6  10  -5   33.32    2.05 
   2   7   7  111.35    2.19 
   6  10  -6   40.45    2.10 
   0   6 -10  225.99    2.71 
   6   9   7   60.74    2.25 
   4   8 -21   40.01    2.14 
   9   9   2    9.53    1.29 
   8   8 -22  124.19    2.08 
   7   8 -23   45.70    1.79 
   1   7   0  470.48    3.93 
   0   6  -9   35.62    1.55 
   3   9  -7   93.76    2.76 
   7   9 -18   44.68    1.83 
   1   7 -13  166.15    2.73 
   3   9  -5  163.56    3.28 
   0   6  -5  345.65    3.09 
   3   9  -6   96.84    2.80 
   8   9   5   40.71    1.75 
   1   6 -19  225.10    2.87 
   2   8   0  268.53    3.50 
   6   8 -23  218.09    3.00 
   0   6  -6  132.94    2.19 
   4   9   3  444.33    4.70 
   0   6  -7 2282.92    7.56 
   3   8   6  459.63    4.35 
   2   6  10  355.86    3.03 
   4   8   9  150.22    2.77 
   6   9 -18  142.04    2.80 
   5   9 -17  243.11    3.64 
   2   8 -11   91.97    2.53 
   9   9   1   32.98    1.51 
   8   9 -16   53.06    1.82 
   5   8 -22   23.17    1.92 
   5   9   5   74.65    2.53 
   3   7  10  104.29    2.21 
   3   8 -17  262.02    3.74 
   1   7  -2   32.20    1.71 
   2   8  -2  602.06    5.00 
   1   5 -19  386.48    3.29 
   1   7 -11  305.21    3.50 
   3   7 -22  161.28    2.93 
   4   8 -20   19.35    1.89 
   2   8  -9  151.17    2.94 
   7   9 -17   82.53    2.21 
   8   9   4   19.09    1.57 
   4   9 -13  106.39    2.86 
   5   9 -16   18.74    1.97 
   2   8  -3  845.06    5.94 
   9   9   0   43.07    1.60 
   2   6 -21  148.67    2.53 
   1   7 -10   24.65    1.69 
   2   7 -18   49.42    2.02 
   1   7  -6  521.94    4.23 
   1   6   4  100.25    1.87 
   1   6 -17   23.44    1.49 
   1   6 -16  271.59    3.15 
   8  -2 -10  251.60    3.37 
   9   2 -13  156.94    3.06 
   7   1  -3  177.59    2.72 
   9   4 -27   77.42    1.86 
   9  -2 -21    4.22    0.78 
   8   2  -7  645.22    5.28 
   9   4 -26   34.40    1.58 
   9   2 -14  309.58    4.00 
   7   0  -4   29.04    1.61 
   8   0  -8  456.33    4.34 
   9   3 -29    4.16    1.39 
   9   4 -24   27.78    1.67 
   9   4 -21  126.67    2.58 
   9   3 -16   26.20    2.06 
   9   4 -23   58.80    1.97 
   9   4 -22  184.40    2.86 
   9   1 -15  178.95    3.17 
   7   1  -4  413.44    3.96 
   9   3 -18   90.23    2.54 
   9   3 -27   40.17    1.82 
   9   1 -16  107.56    2.83 
   9   0 -31    0.64    1.27 
   9   3 -19   21.36    1.94 
   9   2 -30    5.67    1.48 
   8   0  -9  288.85    3.81 
   9   3 -26   72.28    2.14 
   9   3 -20   11.06    1.72 
   9   3 -25   14.30    1.70 
   7   0  -5  175.98    2.82 
   9   1 -17  349.19    4.24 
   8   2  -9  410.39    4.68 
   9  -1 -26    9.23    1.60 
   9   1 -18  401.71    4.51 
   7   1  -5  112.28    2.52 
   6   7 -28    3.30    1.55 
   8   0 -10  203.72    3.19 
   9   1 -19   71.67    2.31 
   9   2 -22   36.08    1.92 
   9   2 -23  202.55    3.13 
   9   2 -24   94.36    2.37 
   8   2 -10  299.71    4.04 
   6   7 -23    9.39    1.78 
   9   0 -27    4.87    1.52 
   9   0 -23    2.80    1.63 
   9   0 -25    0.92    1.51 
   9   1 -26    6.11    1.62 
   9   0 -24    5.24    1.61 
   8   2 -11   67.57    2.85 
   7   1  -6  116.51    2.48 
   6   6 -35    5.93    1.23 
   8   2 -12   64.85    2.63 
   7   1  -7  801.05    5.37 
   8   4 -31    0.64    1.41 
   8   2 -13   21.14    2.06 
   5   7 -18    5.47    1.68 
   8   4 -30    4.78    1.51 
   8   2 -14  269.20    4.11 
   7   0  -8    1.00    1.58 
   8   4 -29    1.96    1.53 
   8   4 -26    5.76    1.79 
   8   1 -15   60.30    2.28 
   8   0 -15    2.65    1.88 
   7   6 -24    3.41    1.78 
   7   6 -25    5.21    1.76 
   7   5 -34    1.35    1.28 
   5   7 -27    8.60    1.52 
   9  -2 -20   18.71    1.38 
   6   6  -9 1055.60    6.85 
   4   7  -9  516.02    4.08 
   9  -1 -16   83.99    2.48 
   9   3 -15   16.17    2.12 
   6   7 -15  120.69    2.91 
   9   2 -32   19.01    1.32 
   9   4 -20  115.31    2.93 
   8  -1  -9  210.90    3.24 
   6   3  -2  120.86    2.61 
   8  -2 -11   93.17    2.30 
   8   3  -8  206.22    3.77 
   9   0 -15   24.65    2.08 
   9  -1 -17  335.55    3.86 
   6   4  -3  146.64    2.85 
   7  -1  -5   87.49    2.17 
   9   0 -32   27.39    1.30 
   9  -1 -30  191.76    2.22 
   5   6  -7   91.24    2.35 
   8   3 -18   38.48    2.23 
   8  -1 -33    6.94    1.28 
   8   2 -32    6.81    1.48 
   8   3 -19  105.98    2.75 
   8   2 -17   69.03    2.46 
   8   3 -28    3.91    1.75 
   7   4 -13    5.74    2.07 
   8   3 -20  439.70    4.63 
   6   1  -1 1542.12    7.03 
   4   4  -1 3662.78    9.35 
   8   4 -11  973.35    7.31 
   9   2 -31   94.29    1.96 
   6   7 -31   32.91    1.50 
   9   1 -32   56.08    1.61 
   7   6 -32   39.80    1.55 
   9  -1 -18  397.80    4.15 
   8   5 -14   29.84    2.38 
   6   2  -2 1544.00    7.54 
   3   6  -5  728.59    4.06 
   9   0 -16  229.22    3.74 
   6   5  -5   10.22    1.80 
   9  -1 -29   15.71    1.40 
   6   7 -17   52.50    2.41 
   4   7 -10  176.76    2.77 
   4   6  -5  429.88    3.65 
   9  -1 -19   67.68    2.41 
   8  -1 -10  135.41    3.08 
   8  -2 -12   82.92    2.49 
   6   7 -30   32.16    1.69 
   6  -2  -4  350.56    3.17 
   9   0 -17  542.26    5.41 
   8   5 -15  224.60    3.87 
   9   1 -31  201.98    2.68 
   7   6 -31   72.48    1.98 
   9  -1 -28  136.31    2.38 
   6   7 -18  665.87    5.62 
   9  -1 -20  181.06    3.13 
   8   5 -32  179.68    2.25 
   9   2 -29   28.43    1.79 
   9   0 -30   17.94    1.51 
   9  -1 -27   32.60    1.64 
   9  -1 -21   77.00    2.39 
   8   2 -18   72.80    2.51 
   8   3 -21   37.69    2.11 
   8   0 -33    1.83    1.38 
   8  -2 -23    8.35    1.60 
   6   6 -26   11.31    1.74 
   6   6 -25    4.95    1.76 
   7   0 -10    5.95    1.66 
   9   0 -18  145.18    3.24 
   6   3  -3 1304.76    7.29 
   6  -1  -3  878.35    5.17 
   6   4  -4 1156.62    6.81 
   6   7 -29   37.60    1.74 
   7  -1  -6  120.24    2.65 
   8   5 -16   16.26    2.16 
   9   1 -30  223.69    2.93 
   7   6 -30   12.26    1.64 
   9  -1 -22   89.21    2.53 
   9   2 -28   19.27    1.79 
   9  -1 -23   96.40    2.50 
   9  -1 -25   45.93    1.99 
   9  -1 -24   16.67    1.76 
   8   4 -13  717.25    6.65 
   9   0 -19  634.24    5.59 
   6   7 -20  395.96    4.42 
   9   0 -29  121.81    2.35 
   8  -2 -13   19.61    1.94 
   9   2 -27   13.69    1.70 
   8  -1 -11  151.37    3.09 
   8   5 -31   60.17    1.71 
   6   6 -12  267.24    4.03 
   9   1 -29   12.78    1.53 
   7   2  -5  694.18    5.80 
   7   6 -29   24.47    1.64 
   9   2 -26   61.20    2.18 
   6   7 -21   49.62    2.22 
   8   0 -18    1.71    1.89 
   8   2 -23    9.90    2.03 
   6   7 -27  122.51    2.43 
   9   2 -25   27.09    1.96 
   9   0 -28   63.63    1.97 
   5   7 -13  855.33    6.05 
   9   1 -20  179.11    3.45 
   7   4  -8  498.64    5.42 
   4   4  -2 3811.97    9.83 
   7  -2  -8  769.91    4.94 
   4   6  -6  230.24    3.02 
   6   7 -22  130.00    2.84 
   4   6  -7  153.10    2.56 
   9   1 -28  141.91    2.61 
   6   7 -26   46.47    2.01 
   9   0 -21  109.33    2.74 
   3   6  -6  255.97    2.66 
   8   5 -18  163.19    3.57 
   6   7 -25   46.48    2.03 
   6   7 -24   83.65    2.34 
   9   1 -21   95.38    2.67 
   7   0  -6   40.70    1.98 
   9   1 -27   36.96    1.87 
   9   0 -22  216.57    3.31 
   7   6 -27   58.95    2.09 
   6   0  -3 2300.07    8.07 
   9   0 -26   54.08    1.98 
   9   1 -22  103.06    2.71 
   5   5  -4   77.65    2.15 
   8  -2 -14  322.07    3.65 
   6   6 -13  156.56    3.25 
   8   5 -19   80.25    2.94 
   9   1 -23   88.90    2.59 
   8  -1 -23    0.15    1.67 
   8  -1 -27    3.47    1.58 
   6   5 -34    8.94    1.55 
   8   1 -23    0.47    1.84 
   9   1 -25   51.32    2.17 
   8   5 -29   86.36    2.25 
   8  -1 -12  379.72    4.26 
   9   1 -24   15.52    1.88 
   6   4  -5  144.78    3.14 
   7  -1  -7  843.70    5.65 
   4   7 -12  860.80    5.35 
   6  -2  -5   51.61    1.64 
   5   7 -14  175.92    3.10 
   6   3  -4  313.60    3.86 
   7   5 -11  191.62    3.92 
   8   4 -15  149.81    3.68 
   7   6 -15   24.04    2.25 
   8   5 -20  305.62    4.34 
   8   3 -12  502.69    5.67 
   8   5 -28   18.02    1.76 
   8   4 -33   28.01    1.57 
   8   5 -21  563.02    5.53 
   6  -1  -4  388.14    3.30 
   5   6 -10  391.83    4.05 
   6   6 -14  943.27    6.63 
   8   5 -22  176.81    3.57 
   8  -2 -15  380.92    3.90 
   8   5 -23  125.98    3.06 
   8   1 -27    1.59    1.80 
   8   1 -24   11.83    2.03 
   7   5 -24    4.25    1.83 
   8   0 -28    3.15    1.71 
   8   0 -23    4.57    1.91 
   8   0 -24   11.95    1.95 
   5   6 -33    5.52    1.48 
   8   5 -25   92.34    2.70 
   8   3 -34   20.39    1.42 
   6   1  -3  941.53    5.61 
   8   5 -24   11.34    2.02 
   7   6 -16   70.95    2.87 
   7  -2  -9  145.44    2.53 
   7   3  -8  431.22    4.78 
   5   7 -15   91.53    2.51 
   8  -1 -13  815.34    5.91 
   8   0 -12  379.86    4.52 
   4   6  -8  145.30    2.49 
   8   3 -13  188.85    3.77 
   7   5 -12  288.70    4.47 
   8   4 -32   16.43    1.46 
   5   7 -32   33.13    1.39 
   7   6 -17  171.22    3.58 
   6   6 -34   38.17    1.51 
   3   6  -7   94.41    1.80 
   8  -2 -16  668.00    5.03 
   7  -1  -8  272.89    3.39 
   5   5  -5  523.82    4.62 
   8   3 -33   92.11    2.10 
   5   7 -16  174.59    3.00 
   6   4 -11    7.12    1.82 
   7   4 -31    2.27    1.59 
   6   5  -8   59.63    2.41 
   8   3 -14  146.30    3.48 
   6   3  -5  118.01    2.67 
   8   4 -18  570.14    5.74 
   8   0 -13  492.63    4.94 
   8   2 -35  108.13    1.96 
   7   5 -13   38.63    2.44 
   8   1 -36  233.92    2.45 
   6   6 -16  359.30    4.31 
   5   7 -31   29.85    1.53 
   6  -2  -6 1027.64    4.85 
   8   4 -19   83.98    2.94 
   8  -2 -17   58.58    2.04 
   4   7 -14  440.96    3.93 
   5   7 -17   38.48    1.99 
   8   3 -32   16.22    1.59 
   6   6 -33   58.01    1.76 
   7  -2 -10  102.07    2.22 
   7   6 -19  150.11    3.17 
   4   6  -9  772.30    5.00 
   5   7 -19  196.94    3.19 
   8   4 -20   32.92    2.31 
   7   4 -11  328.00    4.43 
   8  -1 -15   43.73    2.19 
   7   3 -32    3.42    1.70 
   6   5 -30    8.70    1.82 
   8   0 -14  346.37    4.26 
   6   6 -17  152.31    3.11 
   5   7 -30  121.95    2.24 
   7   5 -14   85.93    2.90 
   7   6 -20   14.50    2.06 
   7   5 -35   59.95    1.64 
   8   2 -34   80.68    1.95 
   5   6 -12  265.55    3.47 
   8  -2 -18   71.74    2.17 
   5   7 -20  301.52    3.64 
   8   3 -31   21.07    1.67 
   7  -1  -9  483.65    4.18 
   8   1 -35   41.00    1.60 
   6   6 -32   52.25    1.81 
   8  -1 -34   12.84    1.21 
   7   6 -21   40.60    2.22 
   8   4 -22    8.58    2.02 
   8   0 -35  126.06    2.06 
   5   7 -29  133.03    2.37 
   7   3 -10  234.73    3.70 
   4   7 -15   11.50    1.68 
   8   4 -24   21.20    2.03 
   7   6 -22   77.24    2.53 
   8   4 -25  341.58    4.17 
   5   5  -6  836.35    5.54 
   5   7 -21  322.82    3.86 
   6   3  -6  970.91    6.14 
   8   3 -17  371.39    4.74 
   8  -1 -16  153.08    3.01 
   3   6  -8 1957.14    6.69 
   7   6 -23  179.97    3.27 
   7   5 -15  359.04    4.66 
   7   3 -30    2.38    1.87 
   7   6 -26   21.63    1.80 
   5   7 -28  170.86    2.67 
   6   0  -5  158.19    2.51 
   8   2 -33  125.30    2.33 
   5   7 -22  165.86    2.89 
   6   6 -31  123.38    2.34 
   7  -2 -11  614.25    4.48 
   6   6 -19  183.53    3.31 
   5   7 -23   43.02    1.99 
   7   0  -9  167.14    2.92 
   5   6 -13  247.37    3.52 
   8   1 -34    8.02    1.42 
   6   5 -37   51.75    1.66 
   5   7 -26   92.09    2.33 
   4   6 -10  307.37    3.38 
   8   0 -34   10.87    1.39 
   8  -1 -17   20.04    2.01 
   7   1  -9  508.69    4.73 
   4   7 -16  466.28    4.28 
   8   0 -16  104.08    2.79 
   5   5 -36    7.47    1.56 
   6   3 -38    0.89    1.49 
   7  -3 -25    1.67    1.53 
   5   4 -40    8.42    1.43 
   6   4 -34    1.57    1.68 
   6   2 -11    1.98    1.70 
   6   5 -10  492.94    4.84 
   8  -2 -29   62.62    1.84 
   8  -2 -21   66.76    2.17 
   7  -1 -10  113.20    2.47 
   6   1  -5  561.23    4.37 
   6   4  -8   31.57    2.05 
   6  -1  -6  166.83    2.40 
   7   5 -33   21.55    1.58 
   6   6 -29   70.61    2.19 
   6   6 -21  171.81    3.25 
   8  -2 -28   15.61    1.44 
   8   1 -33    8.19    1.47 
   8   3 -27   30.17    2.01 
   8  -1 -32   71.54    1.90 
   8  -1 -18   80.77    2.55 
   6   6 -28   12.98    1.82 
   4   5  -7  742.21    4.72 
   8   0 -17   26.37    2.19 
   8   3 -26   37.14    2.15 
   5   6 -36   15.52    1.33 
   8  -2 -27   50.49    1.87 
   6  -2 -11    6.07    1.44 
   7   2 -18    8.16    2.27 
   4   6 -17    0.46    1.59 
   7   3 -25    1.18    2.10 
   5   3  -4 2783.31    8.98 
   6   3  -7  292.20    3.70 
   4   7 -17  133.42    2.68 
   8   3 -25   18.53    2.05 
   6   6 -27  140.44    2.80 
   7   4 -36    8.72    1.33 
   5   5  -7  519.69    4.47 
   8   3 -23  607.25    5.59 
   8  -2 -24   70.51    2.16 
   8  -2 -26   84.78    2.16 
   8   3 -24  274.85    3.97 
   6   5 -36  110.10    2.07 
   8  -2 -25  226.39    3.07 
   6   6 -24   70.52    2.42 
   8   2 -30   12.31    1.71 
   7   5 -32   46.70    1.83 
   7   3 -37   30.43    1.54 
   8   1 -18   92.84    2.90 
   8  -1 -19  325.17    4.03 
   8   1 -32   84.79    2.21 
   7   4 -14   24.72    2.27 
   4   6 -11   52.28    1.86 
   6   5 -11  297.27    4.01 
   6   0  -6  104.92    2.23
[truncated: 596,420 more chars]
