# Supplementary material for: Site-Divergent Oxidations within Venerable Macrolide Antibiotic Scaffolds Unveil Compounds with Broad Spectrum and Anti-MRSA Activities
Source: ACS Cent Sci. 2026 Mar 17;12(3):375–82. doi: 10.1021/acscentsci.5c02343 (PMC13022725; doi:10.1021/acscentsci.5c02343)
Supplement: Supplementary file 5 [file oc5c02343_si_005.zip › Biological, Computational, and X-ray Data/X-Ray/15/007b-25056.cif]

data_007b-25056
# start Validation Reply Form
_vrf_RINTA01_007b-25056
;
PROBLEM: The value of Rint is greater than 0.18
RESPONSE: There was signficant icing of the sample during data collection, which
affected the consistency of the integrated intensities.
;
_vrf_PLAT020_007b-25056
;
PROBLEM: The Value of Rint is Greater Than 0.12 .........      0.189 Report
RESPONSE: There was signficant icing of the sample during data collection, which
affected the consistency of the integrated intensities.
;
# end Validation Reply Form
_audit_creation_date               2025-09-24
_audit_creation_method
;
Olex2 1.5
(compiled 2025.07.13 svn.rb7424aed for OlexSys, GUI svn.r7314)
;
_shelx_SHELXL_version_number       '2019/3'
_audit_contact_author_address      ?
_audit_contact_author_email        ?
_audit_contact_author_name         ''
_audit_contact_author_phone        ?
_publ_contact_author_id_orcid      ?
_publ_section_references
;
D. Kratzert, I. Krossing, (2018), J. Appl. Cryst. 51, 928-934.

Dolomanov, O.V., Bourhis, L.J., Gildea, R.J, Howard, J.A.K. & Puschmann, H.
 (2009), J. Appl. Cryst. 42, 339-341.

Kratzert, D., Holstein, J.J. & Krossing, I. (2015). J. Appl. Cryst. 48, 933-938.

Sheldrick, G.M. (2015). Acta Cryst. A71, 3-8.

Sheldrick, G.M. (2015). Acta Cryst. C71, 3-8.
;
_chemical_name_common              ?
_chemical_name_systematic          ?
_chemical_formula_moiety           'C37 H63 N O12, C2 H6 O S'
_chemical_formula_sum              'C39 H69 N O13 S'
_chemical_formula_weight           792.01
_chemical_absolute_configuration   ad
_chemical_melting_point            ?
_chemical_oxdiff_formula           C39H63NO13S
loop_
  _atom_type_symbol
  _atom_type_description
  _atom_type_scat_dispersion_real
  _atom_type_scat_dispersion_imag
  _atom_type_scat_source
 'C' 'C' 0.0181 0.0091 'International Tables Vol C Tables 4.2.6.8 and 6.1.1.4'
 'H' 'H' 0.0000 0.0000 'International Tables Vol C Tables 4.2.6.8 and 6.1.1.4'
 'N' 'N' 0.0311 0.0180 'International Tables Vol C Tables 4.2.6.8 and 6.1.1.4'
 'O' 'O' 0.0492 0.0322 'International Tables Vol C Tables 4.2.6.8 and 6.1.1.4'
 'S' 'S' 0.3331 0.5567 'International Tables Vol C Tables 4.2.6.8 and 6.1.1.4'

_shelx_space_group_comment
;
The symmetry employed for this shelxl refinement is uniquely defined
by the following loop, which should always be used as a source of
symmetry information in preference to the above space-group names.
They are only intended as comments.
;
_space_group_crystal_system        'orthorhombic'
_space_group_IT_number             19
_space_group_name_H-M_alt          'P 21 21 21'
_space_group_name_Hall             'P 2ac 2ab'
loop_
  _space_group_symop_operation_xyz
 'x, y, z'
 '-x+1/2, -y, z+1/2'
 '-x, y+1/2, -z+1/2'
 'x+1/2, -y+1/2, -z'

_cell_length_a                     10.08166(17)
_cell_length_b                     13.7632(2)
_cell_length_c                     30.2820(4)
_cell_angle_alpha                  90
_cell_angle_beta                   90
_cell_angle_gamma                  90
_cell_volume                       4201.81(12)
_cell_formula_units_Z              4
_cell_measurement_reflns_used      58954
_cell_measurement_temperature      100
_cell_measurement_theta_max        68.0120
_cell_measurement_theta_min        3.2090
_shelx_estimated_absorpt_T_max     ?
_shelx_estimated_absorpt_T_min     ?
_exptl_absorpt_coefficient_mu      1.204
_exptl_absorpt_correction_T_max    1.00000
_exptl_absorpt_correction_T_min    0.84689
_exptl_absorpt_correction_type     multi-scan
_exptl_absorpt_process_details
;
CrysAlisPro 1.171.43.131a (Rigaku Oxford Diffraction, 2024)
Empirical absorption correction using spherical harmonics,
implemented in SCALE3 ABSPACK scaling algorithm.
;
_exptl_absorpt_special_details     ?
_exptl_crystal_colour              colourless
_exptl_crystal_colour_primary      colourless
_exptl_crystal_density_diffrn      1.252
_exptl_crystal_density_meas        ?
_exptl_crystal_density_method      ?
_exptl_crystal_description         prism
_exptl_crystal_F_000               1720
_exptl_crystal_size_max            0.23
_exptl_crystal_size_mid            0.1
_exptl_crystal_size_min            0.08
_exptl_transmission_factor_max     ?
_exptl_transmission_factor_min     ?
_diffrn_reflns_av_R_equivalents    0.1892
_diffrn_reflns_av_unetI/netI       0.0608
_diffrn_reflns_Laue_measured_fraction_full  0.996
_diffrn_reflns_Laue_measured_fraction_max  0.987
_diffrn_reflns_limit_h_max         12
_diffrn_reflns_limit_h_min         -12
_diffrn_reflns_limit_k_max         16
_diffrn_reflns_limit_k_min         -16
_diffrn_reflns_limit_l_max         36
_diffrn_reflns_limit_l_min         -36
_diffrn_reflns_number              99976
_diffrn_reflns_point_group_measured_fraction_full  0.997
_diffrn_reflns_point_group_measured_fraction_max  0.985
_diffrn_reflns_theta_full          67.684
_diffrn_reflns_theta_max           68.922
_diffrn_reflns_theta_min           3.527
_diffrn_ambient_temperature        100
_diffrn_detector                   'CCD plate'
_diffrn_detector_area_resol_mean   ?
_diffrn_measured_fraction_theta_full  0.996
_diffrn_measured_fraction_theta_max  0.987
_diffrn_measurement_details
;
List of Runs (angles in degrees, time in seconds):

  # Type    Start    End  Width  t~exp~   \w     \q     \k     \f   Frames
--------------------------------------------------------------------------
  1  \w   -108.00 -75.00   0.50    1.00    --  -35.00  55.00  60.00   66
  2  \w    -95.00 -48.00   0.50    1.00    --  -35.00  37.00-120.00   94
  3  \w    -72.00 -22.00   0.50    1.00    --  -35.00  28.00  60.00  100
  4  \w   -124.00  54.00   0.50    1.00    --  -35.00  55.00 -30.00  356
  5  \w    -15.00  54.00   0.50    1.00    --  -35.00  28.00  60.00  138
  6  \w    -32.00  54.00   0.50    1.00    --  -35.00  55.00-120.00  172
  7  \w    -30.00  52.00   0.50    1.00    --  -35.00  55.00  60.00  164
  8  \w   -122.00  54.00   0.50    1.00    --  -35.00  55.00 150.00  352
  9  \w      9.00  54.00   0.50    1.00    --  -35.00  37.00-120.00   90
 10  \w   -125.00 -99.00   0.50    1.50    --  -90.00  55.00-150.00   52
 11  \w    -27.00  -1.00   0.50    1.50    --  -90.00  55.00  90.00   52
 12  \w    -59.00  -1.00   0.50    1.50    --  -90.00  46.00  30.00  116
 13  \w   -178.00  -1.00   0.50    1.50    --  -90.00   9.00  30.00  354
 14  \w   -171.00 -82.00   0.50    1.50    --  -90.00  55.00-120.00  178
 15  \w   -159.00-132.00   0.50    1.50    --  -90.00  55.00  90.00   54
 16  \w    -54.00  -1.00   0.50    1.50    --  -90.00  55.00 -60.00  106
 17  \w    -27.00  -1.00   0.50    1.50    --  -90.00  55.00-180.00   52
 18  \w    -54.00  -1.00   0.50    1.50    --  -90.00  55.00 -30.00  106
 19  \w   -169.00-103.00   0.50    1.50    --  -90.00  55.00 -30.00  132
 20  \w   -165.00-139.00   0.50    1.50    --  -90.00  55.00-180.00   52
 21  \w   -179.00 -73.00   0.50    1.50    --  -90.00  55.00 150.00  212
 22  \w    -45.00  -1.00   0.50    1.50    --  -90.00  55.00 150.00   88
 23  \w   -137.00 -93.00   0.50    1.50    --  -90.00  46.00-180.00   88
 24  \w   -124.00 -79.00   0.50    1.50    --  -90.00  55.00  90.00   90
 25  \w   -142.00  -1.00   0.50    1.50    --  -90.00  46.00 -90.00  282
 26  \w   -161.00-134.00   0.50    1.50    --  -90.00  55.00-150.00   54
 27  \w   -179.00 -79.00   0.50    1.50    --  -90.00  18.00-150.00  200
 28  \w    -26.00  -1.00   0.50    1.50    --  -90.00  55.00-150.00   50
 29  \w   -161.00-134.00   0.50    1.50    --  -90.00  55.00 -90.00   54
 30  \w    -28.00  -1.00   0.50    1.50    --  -90.00  55.00 -90.00   54
 31  \w    -49.00  -1.00   0.50    1.50    --  -90.00  55.00 120.00   96
 32  \w    -43.00  -1.00   0.50    1.50    --  -90.00  55.00  30.00   84
 33  \w   -168.00-117.00   0.50    1.50    --  -90.00  46.00 150.00  102
 34  \w    -60.00  -1.00   0.50    1.50    --  -90.00  46.00 120.00  118
 35  \w    -88.00 -63.00   0.50    1.50    --  -90.00  55.00  30.00   50
 36  \w    -46.00  -1.00   0.50    1.50    --  -90.00  55.00   0.00   90
 37  \w   -104.00 -79.00   0.50    1.50    --  -90.00  46.00 150.00   50
 38  \w    -45.00  -1.00   0.50    1.50    --  -90.00  46.00 150.00   88
 39  \w   -131.00  -1.00   0.50    1.50    --  -90.00  46.00-120.00  260
 40  \w   -124.00 -89.00   0.50    1.50    --  -90.00  46.00 -60.00   70
 41  \w    -64.00  -1.00   0.50    1.50    --  -90.00  46.00 -60.00  126
 42  \w   -126.00 -94.00   0.50    1.50    --  -90.00  46.00   0.00   64
 43  \w    -64.00  -1.00   0.50    1.50    --  -90.00  46.00   0.00  126
 44  \w   -166.00 -91.00   0.50    1.50    --  -90.00  46.00 -30.00  150
 45  \w    -70.00  -1.00   0.50    1.50    --  -90.00  46.00 -30.00  138
 46  \w   -126.00 -86.00   0.50    1.50    --  -90.00  46.00  30.00   80
 47  \w   -127.00-101.00   0.50    1.50    --  -90.00  46.00 120.00   52
 48  \w    -47.00  -1.00   0.50    1.50    --  -90.00  55.00  60.00   92
 49  \w    -56.00  -1.00   0.50    1.50    --  -90.00  46.00-180.00  110
 50  \w   -145.00  -1.00   0.50    1.50    --  -90.00  46.00-150.00  288
 51  \w   -160.00-133.00   0.50    1.50    --  -90.00  55.00  30.00   54
 52  \w    -64.00  -1.00   0.50    1.50    --  -90.00  46.00  90.00  126
 53  \w   -169.00 -69.00   0.50    1.50    --  -90.00  46.00  60.00  200
 54  \w    -52.00  -1.00   0.50    1.50    --  -90.00  46.00  60.00  102
 55  \w   -104.00 -78.00   0.50    1.50    --  -90.00  55.00  60.00   52
 56  \w   -163.00-115.00   0.50    1.50    --  -90.00  55.00  60.00   96
 57  \w    -59.00 -33.00   0.50    1.50    --  -90.00  18.00-150.00   52
 58  \w    -43.00  -1.00   0.50    1.50    --  -90.00  55.00-120.00   84
 59  \w   -159.00 -85.00   0.50    1.50    --  -90.00  55.00   0.00  148
 60  \w   -157.00-130.00   0.50    1.50    --  -90.00  55.00 120.00   54
 61  \w   -117.00 -92.00   0.50    1.50    --  -90.00  55.00 -60.00   50
 62  \w   -134.00 -92.00   0.50    1.50    --  -90.00   9.00 120.00   84
 63  \w    -88.00  -1.00   0.50    1.50    --  -90.00   9.00 120.00  174
 64  \w   -167.00-142.00   0.50    1.50    --  -90.00  55.00 -60.00   50
;
_diffrn_measurement_device         'four-circle diffractometer'
_diffrn_measurement_device_type    'XtaLAB AFC11 (RCD3): quarter-chi single'
_diffrn_measurement_method         '\w scans'
_diffrn_orient_matrix_type        
 'CrysAlisPro convention (1999,Acta A55,543-557)'
_diffrn_orient_matrix_UB_11        0.1084243000
_diffrn_orient_matrix_UB_12        -0.0448884000
_diffrn_orient_matrix_UB_13        -0.0295303000
_diffrn_orient_matrix_UB_21        0.0283659000
_diffrn_orient_matrix_UB_22        0.1007467000
_diffrn_orient_matrix_UB_23        -0.0201232000
_diffrn_orient_matrix_UB_31        0.1037630000
_diffrn_orient_matrix_UB_32        0.0193021000
_diffrn_orient_matrix_UB_33        0.0362215000
_diffrn_oxdiff_ac3_digest_hkl      414fcdfdad827fda2d31e8013a1fa13064123b
_diffrn_radiation_monochromator    mirror
_diffrn_radiation_probe            x-ray
_diffrn_radiation_type             'Cu K\a'
_diffrn_radiation_wavelength       1.54184
_diffrn_source                     'Rotating-anode X-ray tube'
_diffrn_source_type                'Rigaku (Cu) X-ray Source'
_diffrn_special_details            ?
_reflns_Friedel_coverage           0.778
_reflns_Friedel_fraction_full      0.998
_reflns_Friedel_fraction_max       0.983
_reflns_number_gt                  7289
_reflns_number_total               7690
_reflns_special_details
;
 Reflections were merged by SHELXL according to the crystal
 class for the calculation of statistics and refinement.
 
 _reflns_Friedel_fraction is defined as the number of unique
 Friedel pairs measured divided by the number that would be
 possible theoretically, ignoring centric projections and
 systematic absences.
;
_reflns_threshold_expression       'I > 2\s(I)'
_computing_cell_refinement         'CrysAlisPro 1.171.43.131a (Rigaku OD, 2024)'
_computing_data_collection        
 'CrysAlisPro system (CCD 43.131a 64-bit (release 19-07-2024))'
_computing_data_reduction          'CrysAlisPro 1.171.43.131a (Rigaku OD, 2024)'
_computing_molecular_graphics      'Olex2 1.5 (Dolomanov et al., 2009)'
_computing_publication_material    'Olex2 1.5 (Dolomanov et al., 2009)'
_computing_structure_refinement    'SHELXL 2019/3 (Sheldrick, 2015)'
_computing_structure_solution      'SHELXT  (Sheldrick, 2015)'
_refine_diff_density_max           0.516
_refine_diff_density_min           -0.754
_refine_diff_density_rms           0.079
_refine_ls_abs_structure_details
;
 Flack x determined using 2857 quotients [(I+)-(I-)]/[(I+)+(I-)]
 (Parsons, Flack and Wagner, Acta Cryst. B69 (2013) 249-259).
;
_refine_ls_abs_structure_Flack     0.03(2)
_refine_ls_extinction_coef         .
_refine_ls_extinction_method       none
_refine_ls_goodness_of_fit_ref     1.052
_refine_ls_hydrogen_treatment      constr
_refine_ls_matrix_type             full
_refine_ls_number_parameters       505
_refine_ls_number_reflns           7690
_refine_ls_number_restraints       64
_refine_ls_R_factor_all            0.0762
_refine_ls_R_factor_gt             0.0705
_refine_ls_restrained_S_all        1.114
_refine_ls_shift/su_max            0.000
_refine_ls_shift/su_mean           0.000
_refine_ls_structure_factor_coef   Fsqd
_refine_ls_weighting_details      
 'w=1/[\s^2^(Fo^2^)+(0.1245P)^2^+1.8312P] where P=(Fo^2^+2Fc^2^)/3'
_refine_ls_weighting_scheme        calc
_refine_ls_wR_factor_gt            0.1979
_refine_ls_wR_factor_ref           0.2051
_refine_special_details            ?
_olex2_refinement_description
;
1. Fixed Uiso
 At 1.2 times of:
  All C(H) groups, All C(H,H) groups
 At 1.5 times of:
  All C(H,H,H) groups, All O(H) groups
2. Restrained distances
 O13-S1
 1.69 with sigma of 0.02
 S1-C38 = S1-C37
 1.89 with sigma of 0.02
 O13-C38 = O13-C37
 2.79 with sigma of 0.04
 S1-C38 \\sim S1-C37
 with sigma of 0.01
 C38-O13 \\sim C37-O13
 with sigma of 0.04
3. Uiso/Uaniso restraints and constraints
S1 \\sim O13 \\sim C37 \\sim C38: within 2A with sigma of 0.04 and sigma for
terminal atoms of 0.08 within 2A
Uanis(S1) \\sim Ueq, Uanis(O13) \\sim Ueq, Uanis(C37) \\sim Ueq, Uanis(C38)
\\sim Ueq: with sigma of 0.005 and sigma for terminal atoms of 0.01
4. Rigid body (RIGU) restrains
 S1, O13, C37, C38
 with sigma for 1-2 distances of 0.004 and sigma for 1-3 distances of 0.004
5.a Ternary CH refined with riding coordinates:
 C2(H2), C3(H3), C4(H4), C5(H5A), C8(H8A), C13(H13), C22(H22), C23(H23),
 C24(H24), C26(H26), C30(H30), C35(H35), C36(H36)
5.b Secondary CH2 refined with riding coordinates:
 C7(H7A,H7B), C14(H14A,H14B), C25(H25A,H25B), C31(H31A,H31B)
5.c Idealised Me refined as rotating group:
 C37(H37A,H37B,H37C), C38(H38A,H38B,H38C), C01D(H01A,H01B,H01C), C15(H15A,H15B,
 H15C), C16(H16A,H16B,H16C), C17(H17A,H17B,H17C), C18(H18A,H18B,H18C), C19(H19A,
 H19B,H19C), C20(H20A,H20B,H20C), C21(H21A,H21B,H21C), C27(H27A,H27B,H27C),
 C28(H28A,H28B,H28C), C29(H29A,H29B,H29C), C33(H33A,H33B,H33C), C34(H34A,H34B,
 H34C)
5.d Idealised tetrahedral OH refined as rotating group:
 O5(H5), O8(H8), O12(H12)
;
_atom_sites_solution_hydrogens     geom
_atom_sites_solution_primary       dual
_atom_sites_solution_secondary     ?
loop_
  _atom_site_label
  _atom_site_type_symbol
  _atom_site_fract_x
  _atom_site_fract_y
  _atom_site_fract_z
  _atom_site_U_iso_or_equiv
  _atom_site_adp_type
  _atom_site_occupancy
  _atom_site_site_symmetry_order
  _atom_site_calc_flag
  _atom_site_refinement_flags_posn
  _atom_site_refinement_flags_adp
  _atom_site_refinement_flags_occupancy
  _atom_site_disorder_assembly
  _atom_site_disorder_group
 S1 S 0.4049(4) 0.71241(19) 0.52055(7) 0.1227(9) Uani 1 1 d D U . . .
 O13 O 0.3594(9) 0.7542(5) 0.4774(2) 0.127(2) Uani 1 1 d D U . . .
 C37 C 0.5741(10) 0.7283(7) 0.5207(3) 0.126(3) Uani 1 1 d D U . . .
 H37A H 0.611415 0.702669 0.493153 0.190 Uiso 1 1 calc R U . . .
 H37B H 0.612663 0.693571 0.545837 0.190 Uiso 1 1 calc R U . . .
 H37C H 0.594588 0.797689 0.523093 0.190 Uiso 1 1 calc R U . . .
 C38 C 0.4045(9) 0.5906(7) 0.5153(3) 0.127(3) Uani 1 1 d D U . . .
 H38A H 0.313155 0.566543 0.516973 0.190 Uiso 1 1 calc R U . . .
 H38B H 0.457002 0.561687 0.539210 0.190 Uiso 1 1 calc R U . . .
 H38C H 0.443207 0.572564 0.486795 0.190 Uiso 1 1 calc R U . . .
 O1 O 0.3569(3) 0.4660(2) 0.19109(11) 0.0537(7) Uani 1 1 d . . . . .
 O2 O 0.5573(3) 0.4063(2) 0.17286(9) 0.0456(7) Uani 1 1 d . . . . .
 O3 O 0.7442(3) 0.5302(2) 0.19622(9) 0.0466(7) Uani 1 1 d . . . . .
 O4 O 0.8533(4) 0.4333(3) 0.09446(11) 0.0723(11) Uani 1 1 d . . . . .
 O5 O 0.9563(4) 0.3948(4) 0.34553(11) 0.0777(13) Uani 1 1 d . . . . .
 H5 H 0.932429 0.383667 0.371615 0.117 Uiso 1 1 calc R U . . .
 O6 O 0.7162(3) 0.2968(2) 0.36920(9) 0.0490(7) Uani 1 1 d . . . . .
 O7 O 0.7767(3) 0.4103(2) 0.41906(10) 0.0510(7) Uani 1 1 d . . . . .
 O8 O 0.5031(4) 0.2353(3) 0.42460(11) 0.0682(10) Uani 1 1 d . . . . .
 H8 H 0.454516 0.220383 0.446086 0.102 Uiso 1 1 calc R U . . .
 O9 O 0.4861(3) 0.4329(2) 0.30434(9) 0.0417(6) Uani 1 1 d . . . . .
 O10 O 0.5830(3) 0.5881(2) 0.30459(10) 0.0514(7) Uani 1 1 d . . . . .
 O11 O 0.3847(4) 0.5055(3) 0.39047(12) 0.0590(8) Uani 1 1 d . . . . .
 O12 O 0.5161(5) 0.6705(3) 0.41682(12) 0.0754(12) Uani 1 1 d . . . . .
 H12 H 0.474000 0.719296 0.425780 0.113 Uiso 1 1 calc R U . . .
 N1 N 0.5162(5) 0.2845(4) 0.51282(14) 0.0728(13) Uani 1 1 d . . . . .
 C1 C 0.4465(4) 0.4101(3) 0.19761(14) 0.0459(9) Uani 1 1 d . . . . .
 C01D C 0.7311(6) 0.6634(4) 0.35470(17) 0.0650(14) Uani 1 1 d . . . . .
 H01A H 0.803854 0.627994 0.340469 0.098 Uiso 1 1 calc R U . . .
 H01B H 0.752554 0.674038 0.385892 0.098 Uiso 1 1 calc R U . . .
 H01C H 0.718886 0.726204 0.340011 0.098 Uiso 1 1 calc R U . . .
 C2 C 0.4549(4) 0.3388(3) 0.23558(14) 0.0445(9) Uani 1 1 d . . . . .
 H2 H 0.491429 0.276389 0.223831 0.053 Uiso 1 1 calc R U . . .
 C3 C 0.5548(4) 0.3788(3) 0.27081(13) 0.0408(8) Uani 1 1 d . . . . .
 H3 H 0.616660 0.424416 0.255423 0.049 Uiso 1 1 calc R U . . .
 C4 C 0.6393(5) 0.2984(3) 0.29245(13) 0.0460(9) Uani 1 1 d . . . . .
 H4 H 0.696045 0.270335 0.268552 0.055 Uiso 1 1 calc R U . . .
 C5 C 0.7351(4) 0.3435(3) 0.32699(12) 0.0449(9) Uani 1 1 d . . . . .
 H5A H 0.713581 0.414059 0.330177 0.054 Uiso 1 1 calc R U . . .
 C6 C 0.8839(5) 0.3335(5) 0.31603(15) 0.0619(13) Uani 1 1 d . . . . .
 C7 C 0.9205(5) 0.3665(5) 0.26892(16) 0.0624(13) Uani 1 1 d . . . . .
 H7A H 0.877115 0.321534 0.247868 0.075 Uiso 1 1 calc R U . . .
 H7B H 1.017467 0.358444 0.265290 0.075 Uiso 1 1 calc R U . . .
 C8 C 0.8845(4) 0.4714(4) 0.25517(14) 0.0511(11) Uani 1 1 d . . . . .
 H8A H 0.803830 0.491371 0.272102 0.061 Uiso 1 1 calc R U . . .
 C9 C 0.8502(4) 0.4725(4) 0.20659(14) 0.0492(10) Uani 1 1 d . . . . .
 C10 C 0.9068(5) 0.4271(4) 0.17192(15) 0.0568(12) Uani 1 1 d . . . . .
 C11 C 0.8309(5) 0.4543(4) 0.13360(15) 0.0550(11) Uani 1 1 d . . . . .
 C12 C 0.7213(5) 0.5217(3) 0.14893(13) 0.0468(10) Uani 1 1 d . . . . .
 C13 C 0.5790(5) 0.4865(3) 0.14187(14) 0.0473(10) Uani 1 1 d . . . . .
 H13 H 0.516690 0.540619 0.149405 0.057 Uiso 1 1 calc R U . . .
 C14 C 0.5504(6) 0.4528(4) 0.09468(16) 0.0630(13) Uani 1 1 d . . . . .
 H14A H 0.583233 0.502615 0.073802 0.076 Uiso 1 1 calc R U . . .
 H14B H 0.600290 0.392075 0.089007 0.076 Uiso 1 1 calc R U . . .
 C15 C 0.4060(7) 0.4349(6) 0.0858(2) 0.0789(17) Uani 1 1 d . . . . .
 H15A H 0.396113 0.401047 0.057490 0.118 Uiso 1 1 calc R U . . .
 H15B H 0.358876 0.497106 0.084565 0.118 Uiso 1 1 calc R U . . .
 H15C H 0.368642 0.394792 0.109462 0.118 Uiso 1 1 calc R U . . .
 C16 C 0.3169(5) 0.3181(4) 0.25412(16) 0.0553(11) Uani 1 1 d . . . . .
 H16A H 0.271516 0.379667 0.260163 0.083 Uiso 1 1 calc R U . . .
 H16B H 0.325039 0.280841 0.281560 0.083 Uiso 1 1 calc R U . . .
 H16C H 0.265668 0.280620 0.232548 0.083 Uiso 1 1 calc R U . . .
 C17 C 0.5581(6) 0.2142(4) 0.31143(17) 0.0614(13) Uani 1 1 d . . . . .
 H17A H 0.497763 0.238960 0.334184 0.092 Uiso 1 1 calc R U . . .
 H17B H 0.618036 0.166124 0.324507 0.092 Uiso 1 1 calc R U . . .
 H17C H 0.506498 0.183740 0.287767 0.092 Uiso 1 1 calc R U . . .
 C18 C 0.9266(7) 0.2265(6) 0.3212(2) 0.087(2) Uani 1 1 d . . . . .
 H18A H 0.870721 0.185231 0.302526 0.131 Uiso 1 1 calc R U . . .
 H18B H 0.916733 0.206751 0.352150 0.131 Uiso 1 1 calc R U . . .
 H18C H 1.019570 0.219420 0.312306 0.131 Uiso 1 1 calc R U . . .
 C19 C 0.9944(6) 0.5447(6) 0.26479(18) 0.0775(18) Uani 1 1 d . . . . .
 H19A H 1.072823 0.528872 0.247063 0.116 Uiso 1 1 calc R U . . .
 H19B H 1.017407 0.542235 0.296212 0.116 Uiso 1 1 calc R U . . .
 H19C H 0.963595 0.610208 0.257257 0.116 Uiso 1 1 calc R U . . .
 C20 C 1.0276(6) 0.3641(6) 0.16901(18) 0.0728(16) Uani 1 1 d . . . . .
 H20A H 1.100080 0.394062 0.185721 0.109 Uiso 1 1 calc R U . . .
 H20B H 1.053899 0.357202 0.138015 0.109 Uiso 1 1 calc R U . . .
 H20C H 1.007760 0.299958 0.181374 0.109 Uiso 1 1 calc R U . . .
 C21 C 0.7433(5) 0.6219(4) 0.12801(15) 0.0560(11) Uani 1 1 d . . . . .
 H21A H 0.731943 0.617212 0.095943 0.084 Uiso 1 1 calc R U . . .
 H21B H 0.833238 0.644462 0.134701 0.084 Uiso 1 1 calc R U . . .
 H21C H 0.678628 0.668048 0.140033 0.084 Uiso 1 1 calc R U . . .
 C22 C 0.6669(5) 0.3542(3) 0.40336(13) 0.0482(10) Uani 1 1 d . . . . .
 H22 H 0.594655 0.397729 0.392340 0.058 Uiso 1 1 calc R U . . .
 C23 C 0.6156(5) 0.2885(4) 0.44011(15) 0.0543(11) Uani 1 1 d . . . . .
 H23 H 0.687025 0.241582 0.448518 0.065 Uiso 1 1 calc R U . . .
 C24 C 0.5796(5) 0.3488(4) 0.47998(14) 0.0564(11) Uani 1 1 d . . . . .
 H24 H 0.509872 0.395698 0.470081 0.068 Uiso 1 1 calc R U . . .
 C25 C 0.6985(5) 0.4099(4) 0.49482(14) 0.0549(11) Uani 1 1 d . . . . .
 H25A H 0.672217 0.452379 0.519701 0.066 Uiso 1 1 calc R U . . .
 H25B H 0.770721 0.366690 0.505059 0.066 Uiso 1 1 calc R U . . .
 C26 C 0.7470(5) 0.4716(4) 0.45631(14) 0.0543(11) Uani 1 1 d . . . . .
 H26 H 0.675974 0.518839 0.447851 0.065 Uiso 1 1 calc R U . . .
 C27 C 0.6049(8) 0.2173(5) 0.5338(2) 0.0817(19) Uani 1 1 d . . . . .
 H27A H 0.652732 0.180180 0.511284 0.123 Uiso 1 1 calc R U . . .
 H27B H 0.553944 0.172677 0.552509 0.123 Uiso 1 1 calc R U . . .
 H27C H 0.668507 0.253157 0.552090 0.123 Uiso 1 1 calc R U . . .
 C28 C 0.4429(7) 0.3420(7) 0.5460(2) 0.090(2) Uani 1 1 d . . . . .
 H28A H 0.504529 0.385311 0.561502 0.135 Uiso 1 1 calc R U . . .
 H28B H 0.401044 0.298093 0.567375 0.135 Uiso 1 1 calc R U . . .
 H28C H 0.374425 0.380785 0.531295 0.135 Uiso 1 1 calc R U . . .
 C29 C 0.8720(6) 0.5262(4) 0.46635(17) 0.0646(13) Uani 1 1 d . . . . .
 H29A H 0.941788 0.480184 0.474722 0.097 Uiso 1 1 calc R U . . .
 H29B H 0.855991 0.571427 0.490760 0.097 Uiso 1 1 calc R U . . .
 H29C H 0.899874 0.562559 0.440132 0.097 Uiso 1 1 calc R U . . .
 C30 C 0.4698(5) 0.5332(3) 0.29391(13) 0.0475(10) Uani 1 1 d . . . . .
 H30 H 0.456692 0.538042 0.261252 0.057 Uiso 1 1 calc R U . . .
 C31 C 0.3454(6) 0.5714(4) 0.31565(17) 0.0587(12) Uani 1 1 d . . . . .
 H31A H 0.273473 0.523329 0.311433 0.070 Uiso 1 1 calc R U . . .
 H31B H 0.318412 0.631996 0.300486 0.070 Uiso 1 1 calc R U . . .
 C32 C 0.3594(6) 0.5926(4) 0.36549(17) 0.0615(12) Uani 1 1 d . . . . .
 C33 C 0.2363(7) 0.6451(6) 0.3821(2) 0.0855(19) Uani 1 1 d . . . . .
 H33A H 0.157144 0.607530 0.374246 0.128 Uiso 1 1 calc R U . . .
 H33B H 0.231242 0.709590 0.368535 0.128 Uiso 1 1 calc R U . . .
 H33C H 0.241196 0.651871 0.414292 0.128 Uiso 1 1 calc R U . . .
 C34 C 0.2841(6) 0.4329(5) 0.3896(3) 0.0814(17) Uani 1 1 d . . . . .
 H34A H 0.268383 0.412573 0.359034 0.122 Uiso 1 1 calc R U . . .
 H34B H 0.201996 0.459424 0.402057 0.122 Uiso 1 1 calc R U . . .
 H34C H 0.312694 0.376833 0.407111 0.122 Uiso 1 1 calc R U . . .
 C35 C 0.6044(5) 0.6045(3) 0.35117(14) 0.0511(10) Uani 1 1 d . . . . .
 H35 H 0.618303 0.540383 0.366008 0.061 Uiso 1 1 calc R U . . .
 C36 C 0.4858(6) 0.6535(4) 0.37154(15) 0.0580(12) Uani 1 1 d . . . . .
 H36 H 0.472518 0.717631 0.356681 0.070 Uiso 1 1 calc R U . . .

loop_
  _atom_site_aniso_label
  _atom_site_aniso_U_11
  _atom_site_aniso_U_22
  _atom_site_aniso_U_33
  _atom_site_aniso_U_23
  _atom_site_aniso_U_13
  _atom_site_aniso_U_12
 S1 0.189(3) 0.1127(15) 0.0664(11) -0.0100(10) -0.0062(13) 0.0385(17)
 O13 0.184(6) 0.112(4) 0.084(3) -0.001(3) -0.012(4) 0.052(4)
 C37 0.201(9) 0.096(5) 0.082(5) 0.004(4) -0.042(6) -0.003(6)
 C38 0.093(5) 0.170(8) 0.117(6) 0.077(6) -0.008(5) -0.007(5)
 O1 0.0504(16) 0.0612(18) 0.0495(17) -0.0006(15) -0.0075(14) 0.0047(15)
 O2 0.0545(16) 0.0507(15) 0.0317(14) 0.0009(12) -0.0019(12) 0.0044(13)
 O3 0.0464(14) 0.0647(18) 0.0286(13) 0.0002(12) -0.0039(12) -0.0004(13)
 O4 0.080(2) 0.103(3) 0.0342(17) -0.0013(18) 0.0017(16) 0.028(2)
 O5 0.0495(18) 0.147(4) 0.0370(17) 0.008(2) -0.0101(15) -0.001(2)
 O6 0.0650(18) 0.0537(16) 0.0283(13) 0.0046(12) 0.0001(13) 0.0073(14)
 O7 0.0604(18) 0.0585(17) 0.0342(14) -0.0009(13) 0.0025(13) -0.0012(15)
 O8 0.086(3) 0.080(2) 0.0388(17) 0.0086(16) -0.0031(17) -0.025(2)
 O9 0.0528(15) 0.0405(13) 0.0317(13) -0.0030(10) -0.0002(12) 0.0002(12)
 O10 0.071(2) 0.0476(15) 0.0357(15) 0.0008(12) -0.0052(14) -0.0067(14)
 O11 0.0628(19) 0.065(2) 0.0492(18) -0.0007(15) 0.0052(15) -0.0039(16)
 O12 0.118(4) 0.069(2) 0.0392(17) -0.0091(16) -0.010(2) -0.008(2)
 N1 0.080(3) 0.101(3) 0.038(2) 0.014(2) 0.000(2) -0.029(3)
 C1 0.045(2) 0.055(2) 0.038(2) -0.0103(18) -0.0037(17) -0.0021(19)
 C01D 0.086(4) 0.061(3) 0.048(2) 0.004(2) -0.010(3) -0.021(3)
 C2 0.050(2) 0.047(2) 0.0365(19) -0.0054(17) -0.0005(17) 0.0004(18)
 C3 0.0458(19) 0.0454(19) 0.0311(18) -0.0021(15) -0.0011(16) 0.0040(16)
 C4 0.061(3) 0.045(2) 0.0317(19) 0.0012(16) -0.0037(18) 0.0070(19)
 C5 0.052(2) 0.055(2) 0.0278(18) 0.0062(16) -0.0013(17) 0.0077(19)
 C6 0.059(3) 0.094(4) 0.033(2) 0.008(2) -0.0028(19) 0.023(3)
 C7 0.048(2) 0.099(4) 0.040(2) 0.006(2) -0.0006(19) 0.014(2)
 C8 0.044(2) 0.080(3) 0.0290(19) 0.0023(19) -0.0011(16) -0.002(2)
 C9 0.041(2) 0.073(3) 0.033(2) 0.0049(19) -0.0047(17) -0.007(2)
 C10 0.048(2) 0.086(3) 0.037(2) 0.004(2) -0.0002(18) 0.010(2)
 C11 0.057(2) 0.076(3) 0.032(2) -0.002(2) 0.0012(19) 0.007(2)
 C12 0.060(2) 0.055(2) 0.0260(17) -0.0002(16) -0.0034(17) 0.005(2)
 C13 0.055(2) 0.054(2) 0.034(2) 0.0052(17) -0.0071(18) 0.0008(19)
 C14 0.083(3) 0.071(3) 0.035(2) 0.001(2) -0.008(2) -0.010(3)
 C15 0.089(4) 0.101(4) 0.047(3) -0.007(3) -0.026(3) -0.011(4)
 C16 0.057(3) 0.067(3) 0.042(2) -0.006(2) 0.000(2) -0.012(2)
 C17 0.093(4) 0.046(2) 0.045(2) 0.0033(19) -0.004(3) -0.008(2)
 C18 0.093(4) 0.115(5) 0.053(3) 0.023(3) 0.012(3) 0.055(4)
 C19 0.061(3) 0.126(5) 0.046(3) 0.004(3) -0.009(2) -0.027(3)
 C20 0.058(3) 0.118(5) 0.043(2) 0.006(3) 0.005(2) 0.025(3)
 C21 0.060(3) 0.069(3) 0.039(2) 0.010(2) -0.001(2) -0.007(2)
 C22 0.059(2) 0.057(2) 0.0291(18) 0.0045(18) 0.0005(18) 0.002(2)
 C23 0.065(3) 0.064(3) 0.034(2) 0.009(2) -0.007(2) -0.007(2)
 C24 0.062(3) 0.078(3) 0.029(2) 0.010(2) 0.0001(19) -0.009(2)
 C25 0.064(3) 0.068(3) 0.033(2) 0.005(2) -0.0024(19) -0.003(2)
 C26 0.068(3) 0.060(3) 0.035(2) 0.0006(18) 0.003(2) 0.003(2)
 C27 0.117(5) 0.084(4) 0.044(3) 0.022(3) -0.012(3) -0.024(4)
 C28 0.079(4) 0.147(7) 0.045(3) 0.011(4) 0.012(3) -0.020(4)
 C29 0.082(3) 0.069(3) 0.043(2) 0.001(2) 0.002(2) -0.018(3)
 C30 0.065(3) 0.045(2) 0.0321(19) -0.0029(16) -0.0085(18) 0.0043(19)
 C31 0.069(3) 0.057(3) 0.050(3) -0.010(2) -0.014(2) 0.014(2)
 C32 0.074(3) 0.063(3) 0.048(3) -0.011(2) 0.002(2) 0.012(3)
 C33 0.088(4) 0.095(4) 0.074(4) -0.026(3) 0.005(3) 0.030(4)
 C34 0.069(3) 0.088(4) 0.086(4) 0.000(3) 0.007(3) -0.020(3)
 C35 0.073(3) 0.048(2) 0.033(2) 0.0015(18) -0.007(2) -0.005(2)
 C36 0.090(4) 0.050(2) 0.034(2) -0.0065(18) -0.005(2) 0.003(2)

_geom_special_details
;
 All esds (except the esd in the dihedral angle between two l.s. planes)
 are estimated using the full covariance matrix.  The cell esds are taken
 into account individually in the estimation of esds in distances, angles
 and torsion angles; correlations between esds in cell parameters are only
 used when they are defined by crystal symmetry.  An approximate (isotropic)
 treatment of cell esds is used for estimating esds involving l.s. planes.
;
loop_
  _geom_bond_atom_site_label_1
  _geom_bond_atom_site_label_2
  _geom_bond_distance
  _geom_bond_site_symmetry_2
  _geom_bond_publ_flag
 S1 O13 1.501(6) . ?
 S1 C37 1.719(10) . ?
 S1 C38 1.684(9) . ?
 C37 H37A 0.9800 . ?
 C37 H37B 0.9800 . ?
 C37 H37C 0.9800 . ?
 C38 H38A 0.9800 . ?
 C38 H38B 0.9800 . ?
 C38 H38C 0.9800 . ?
 O1 C1 1.203(6) . ?
 O2 C1 1.346(5) . ?
 O2 C13 1.466(5) . ?
 O3 C9 1.367(6) . ?
 O3 C12 1.455(5) . ?
 O4 C11 1.241(6) . ?
 O5 H5 0.8400 . ?
 O5 C6 1.429(7) . ?
 O6 C5 1.443(5) . ?
 O6 C22 1.394(5) . ?
 O7 C22 1.430(6) . ?
 O7 C26 1.441(6) . ?
 O8 H8 0.8400 . ?
 O8 C23 1.429(6) . ?
 O9 C3 1.437(5) . ?
 O9 C30 1.426(5) . ?
 O10 C30 1.407(6) . ?
 O10 C35 1.445(5) . ?
 O11 C32 1.440(7) . ?
 O11 C34 1.424(7) . ?
 O12 H12 0.8400 . ?
 O12 C36 1.424(5) . ?
 N1 C24 1.477(6) . ?
 N1 C27 1.435(9) . ?
 N1 C28 1.479(10) . ?
 C1 C2 1.514(6) . ?
 C01D H01A 0.9800 . ?
 C01D H01B 0.9800 . ?
 C01D H01C 0.9800 . ?
 C01D C35 1.517(7) . ?
 C2 H2 1.0000 . ?
 C2 C3 1.568(6) . ?
 C2 C16 1.526(6) . ?
 C3 H3 1.0000 . ?
 C3 C4 1.542(6) . ?
 C4 H4 1.0000 . ?
 C4 C5 1.553(6) . ?
 C4 C17 1.530(7) . ?
 C5 H5A 1.0000 . ?
 C5 C6 1.542(7) . ?
 C6 C7 1.542(7) . ?
 C6 C18 1.544(9) . ?
 C7 H7A 0.9900 . ?
 C7 H7B 0.9900 . ?
 C7 C8 1.546(8) . ?
 C8 H8A 1.0000 . ?
 C8 C9 1.511(6) . ?
 C8 C19 1.528(8) . ?
 C9 C10 1.349(7) . ?
 C10 C11 1.440(7) . ?
 C10 C20 1.497(7) . ?
 C11 C12 1.516(7) . ?
 C12 C13 1.529(7) . ?
 C12 C21 1.533(6) . ?
 C13 H13 1.0000 . ?
 C13 C14 1.530(6) . ?
 C14 H14A 0.9900 . ?
 C14 H14B 0.9900 . ?
 C14 C15 1.501(9) . ?
 C15 H15A 0.9800 . ?
 C15 H15B 0.9800 . ?
 C15 H15C 0.9800 . ?
 C16 H16A 0.9800 . ?
 C16 H16B 0.9800 . ?
 C16 H16C 0.9800 . ?
 C17 H17A 0.9800 . ?
 C17 H17B 0.9800 . ?
 C17 H17C 0.9800 . ?
 C18 H18A 0.9800 . ?
 C18 H18B 0.9800 . ?
 C18 H18C 0.9800 . ?
 C19 H19A 0.9800 . ?
 C19 H19B 0.9800 . ?
 C19 H19C 0.9800 . ?
 C20 H20A 0.9800 . ?
 C20 H20B 0.9800 . ?
 C20 H20C 0.9800 . ?
 C21 H21A 0.9800 . ?
 C21 H21B 0.9800 . ?
 C21 H21C 0.9800 . ?
 C22 H22 1.0000 . ?
 C22 C23 1.525(6) . ?
 C23 H23 1.0000 . ?
 C23 C24 1.510(7) . ?
 C24 H24 1.0000 . ?
 C24 C25 1.531(7) . ?
 C25 H25A 0.9900 . ?
 C25 H25B 0.9900 . ?
 C25 C26 1.524(6) . ?
 C26 H26 1.0000 . ?
 C26 C29 1.498(8) . ?
 C27 H27A 0.9800 . ?
 C27 H27B 0.9800 . ?
 C27 H27C 0.9800 . ?
 C28 H28A 0.9800 . ?
 C28 H28B 0.9800 . ?
 C28 H28C 0.9800 . ?
 C29 H29A 0.9800 . ?
 C29 H29B 0.9800 . ?
 C29 H29C 0.9800 . ?
 C30 H30 1.0000 . ?
 C30 C31 1.510(7) . ?
 C31 H31A 0.9900 . ?
 C31 H31B 0.9900 . ?
 C31 C32 1.544(7) . ?
 C32 C33 1.521(8) . ?
 C32 C36 1.536(8) . ?
 C33 H33A 0.9800 . ?
 C33 H33B 0.9800 . ?
 C33 H33C 0.9800 . ?
 C34 H34A 0.9800 . ?
 C34 H34B 0.9800 . ?
 C34 H34C 0.9800 . ?
 C35 H35 1.0000 . ?
 C35 C36 1.506(8) . ?
 C36 H36 1.0000 . ?

loop_
  _geom_angle_atom_site_label_1
  _geom_angle_atom_site_label_2
  _geom_angle_atom_site_label_3
  _geom_angle
  _geom_angle_site_symmetry_1
  _geom_angle_site_symmetry_3
  _geom_angle_publ_flag
 O13 S1 C37 104.8(5) . . ?
 O13 S1 C38 107.4(4) . . ?
 C38 S1 C37 97.4(5) . . ?
 S1 C37 H37A 109.5 . . ?
 S1 C37 H37B 109.5 . . ?
 S1 C37 H37C 109.5 . . ?
 H37A C37 H37B 109.5 . . ?
 H37A C37 H37C 109.5 . . ?
 H37B C37 H37C 109.5 . . ?
 S1 C38 H38A 109.5 . . ?
 S1 C38 H38B 109.5 . . ?
 S1 C38 H38C 109.5 . . ?
 H38A C38 H38B 109.5 . . ?
 H38A C38 H38C 109.5 . . ?
 H38B C38 H38C 109.5 . . ?
 C1 O2 C13 116.8(3) . . ?
 C9 O3 C12 107.7(3) . . ?
 C6 O5 H5 109.5 . . ?
 C22 O6 C5 116.9(3) . . ?
 C22 O7 C26 114.6(4) . . ?
 C23 O8 H8 109.5 . . ?
 C30 O9 C3 113.7(3) . . ?
 C30 O10 C35 115.4(3) . . ?
 C34 O11 C32 116.6(5) . . ?
 C36 O12 H12 109.5 . . ?
 C24 N1 C28 110.7(5) . . ?
 C27 N1 C24 114.6(5) . . ?
 C27 N1 C28 110.8(5) . . ?
 O1 C1 O2 123.8(4) . . ?
 O1 C1 C2 125.5(4) . . ?
 O2 C1 C2 110.6(4) . . ?
 H01A C01D H01B 109.5 . . ?
 H01A C01D H01C 109.5 . . ?
 H01B C01D H01C 109.5 . . ?
 C35 C01D H01A 109.5 . . ?
 C35 C01D H01B 109.5 . . ?
 C35 C01D H01C 109.5 . . ?
 C1 C2 H2 107.9 . . ?
 C1 C2 C3 108.9(3) . . ?
 C1 C2 C16 110.5(4) . . ?
 C3 C2 H2 107.9 . . ?
 C16 C2 H2 107.9 . . ?
 C16 C2 C3 113.6(3) . . ?
 O9 C3 C2 110.7(3) . . ?
 O9 C3 H3 107.7 . . ?
 O9 C3 C4 109.8(3) . . ?
 C2 C3 H3 107.7 . . ?
 C4 C3 C2 113.1(3) . . ?
 C4 C3 H3 107.7 . . ?
 C3 C4 H4 106.6 . . ?
 C3 C4 C5 110.0(3) . . ?
 C5 C4 H4 106.6 . . ?
 C17 C4 C3 114.0(4) . . ?
 C17 C4 H4 106.6 . . ?
 C17 C4 C5 112.5(4) . . ?
 O6 C5 C4 109.7(4) . . ?
 O6 C5 H5A 108.6 . . ?
 O6 C5 C6 106.2(3) . . ?
 C4 C5 H5A 108.6 . . ?
 C6 C5 C4 115.1(4) . . ?
 C6 C5 H5A 108.6 . . ?
 O5 C6 C5 108.1(4) . . ?
 O5 C6 C7 106.4(5) . . ?
 O5 C6 C18 110.9(5) . . ?
 C5 C6 C18 109.5(5) . . ?
 C7 C6 C5 113.9(4) . . ?
 C7 C6 C18 107.9(5) . . ?
 C6 C7 H7A 107.8 . . ?
 C6 C7 H7B 107.8 . . ?
 C6 C7 C8 117.9(5) . . ?
 H7A C7 H7B 107.2 . . ?
 C8 C7 H7A 107.8 . . ?
 C8 C7 H7B 107.8 . . ?
 C7 C8 H8A 108.1 . . ?
 C9 C8 C7 109.0(4) . . ?
 C9 C8 H8A 108.1 . . ?
 C9 C8 C19 110.2(4) . . ?
 C19 C8 C7 113.3(5) . . ?
 C19 C8 H8A 108.1 . . ?
 O3 C9 C8 114.1(4) . . ?
 C10 C9 O3 114.9(4) . . ?
 C10 C9 C8 131.0(4) . . ?
 C9 C10 C11 106.3(4) . . ?
 C9 C10 C20 131.2(4) . . ?
 C11 C10 C20 122.4(4) . . ?
 O4 C11 C10 127.7(5) . . ?
 O4 C11 C12 124.6(4) . . ?
 C10 C11 C12 107.5(4) . . ?
 O3 C12 C11 103.6(3) . . ?
 O3 C12 C13 108.2(3) . . ?
 O3 C12 C21 108.2(4) . . ?
 C11 C12 C13 116.6(4) . . ?
 C11 C12 C21 108.6(4) . . ?
 C13 C12 C21 111.3(4) . . ?
 O2 C13 C12 106.8(3) . . ?
 O2 C13 H13 108.7 . . ?
 O2 C13 C14 109.9(4) . . ?
 C12 C13 H13 108.7 . . ?
 C12 C13 C14 113.8(4) . . ?
 C14 C13 H13 108.7 . . ?
 C13 C14 H14A 108.8 . . ?
 C13 C14 H14B 108.8 . . ?
 H14A C14 H14B 107.7 . . ?
 C15 C14 C13 113.6(5) . . ?
 C15 C14 H14A 108.8 . . ?
 C15 C14 H14B 108.8 . . ?
 C14 C15 H15A 109.5 . . ?
 C14 C15 H15B 109.5 . . ?
 C14 C15 H15C 109.5 . . ?
 H15A C15 H15B 109.5 . . ?
 H15A C15 H15C 109.5 . . ?
 H15B C15 H15C 109.5 . . ?
 C2 C16 H16A 109.5 . . ?
 C2 C16 H16B 109.5 . . ?
 C2 C16 H16C 109.5 . . ?
 H16A C16 H16B 109.5 . . ?
 H16A C16 H16C 109.5 . . ?
 H16B C16 H16C 109.5 . . ?
 C4 C17 H17A 109.5 . . ?
 C4 C17 H17B 109.5 . . ?
 C4 C17 H17C 109.5 . . ?
 H17A C17 H17B 109.5 . . ?
 H17A C17 H17C 109.5 . . ?
 H17B C17 H17C 109.5 . . ?
 C6 C18 H18A 109.5 . . ?
 C6 C18 H18B 109.5 . . ?
 C6 C18 H18C 109.5 . . ?
 H18A C18 H18B 109.5 . . ?
 H18A C18 H18C 109.5 . . ?
 H18B C18 H18C 109.5 . . ?
 C8 C19 H19A 109.5 . . ?
 C8 C19 H19B 109.5 . . ?
 C8 C19 H19C 109.5 . . ?
 H19A C19 H19B 109.5 . . ?
 H19A C19 H19C 109.5 . . ?
 H19B C19 H19C 109.5 . . ?
 C10 C20 H20A 109.5 . . ?
 C10 C20 H20B 109.5 . . ?
 C10 C20 H20C 109.5 . . ?
 H20A C20 H20B 109.5 . . ?
 H20A C20 H20C 109.5 . . ?
 H20B C20 H20C 109.5 . . ?
 C12 C21 H21A 109.5 . . ?
 C12 C21 H21B 109.5 . . ?
 C12 C21 H21C 109.5 . . ?
 H21A C21 H21B 109.5 . . ?
 H21A C21 H21C 109.5 . . ?
 H21B C21 H21C 109.5 . . ?
 O6 C22 O7 106.0(4) . . ?
 O6 C22 H22 110.6 . . ?
 O6 C22 C23 109.0(4) . . ?
 O7 C22 H22 110.6 . . ?
 O7 C22 C23 109.9(3) . . ?
 C23 C22 H22 110.6 . . ?
 O8 C23 C22 109.5(4) . . ?
 O8 C23 H23 108.9 . . ?
 O8 C23 C24 110.7(4) . . ?
 C22 C23 H23 108.9 . . ?
 C24 C23 C22 109.8(4) . . ?
 C24 C23 H23 108.9 . . ?
 N1 C24 C23 108.2(5) . . ?
 N1 C24 H24 106.5 . . ?
 N1 C24 C25 118.0(4) . . ?
 C23 C24 H24 106.5 . . ?
 C23 C24 C25 110.4(4) . . ?
 C25 C24 H24 106.5 . . ?
 C24 C25 H25A 109.8 . . ?
 C24 C25 H25B 109.8 . . ?
 H25A C25 H25B 108.2 . . ?
 C26 C25 C24 109.4(4) . . ?
 C26 C25 H25A 109.8 . . ?
 C26 C25 H25B 109.8 . . ?
 O7 C26 C25 109.8(4) . . ?
 O7 C26 H26 109.2 . . ?
 O7 C26 C29 106.1(4) . . ?
 C25 C26 H26 109.2 . . ?
 C29 C26 C25 113.2(4) . . ?
 C29 C26 H26 109.2 . . ?
 N1 C27 H27A 109.5 . . ?
 N1 C27 H27B 109.5 . . ?
 N1 C27 H27C 109.5 . . ?
 H27A C27 H27B 109.5 . . ?
 H27A C27 H27C 109.5 . . ?
 H27B C27 H27C 109.5 . . ?
 N1 C28 H28A 109.5 . . ?
 N1 C28 H28B 109.5 . . ?
 N1 C28 H28C 109.5 . . ?
 H28A C28 H28B 109.5 . . ?
 H28A C28 H28C 109.5 . . ?
 H28B C28 H28C 109.5 . . ?
 C26 C29 H29A 109.5 . . ?
 C26 C29 H29B 109.5 . . ?
 C26 C29 H29C 109.5 . . ?
 H29A C29 H29B 109.5 . . ?
 H29A C29 H29C 109.5 . . ?
 H29B C29 H29C 109.5 . . ?
 O9 C30 H30 107.4 . . ?
 O9 C30 C31 109.7(4) . . ?
 O10 C30 O9 112.1(3) . . ?
 O10 C30 H30 107.4 . . ?
 O10 C30 C31 112.7(4) . . ?
 C31 C30 H30 107.4 . . ?
 C30 C31 H31A 108.6 . . ?
 C30 C31 H31B 108.6 . . ?
 C30 C31 C32 114.6(4) . . ?
 H31A C31 H31B 107.6 . . ?
 C32 C31 H31A 108.6 . . ?
 C32 C31 H31B 108.6 . . ?
 O11 C32 C31 111.9(4) . . ?
 O11 C32 C33 111.4(5) . . ?
 O11 C32 C36 104.1(4) . . ?
 C33 C32 C31 109.8(5) . . ?
 C33 C32 C36 112.2(5) . . ?
 C36 C32 C31 107.2(4) . . ?
 C32 C33 H33A 109.5 . . ?
 C32 C33 H33B 109.5 . . ?
 C32 C33 H33C 109.5 . . ?
 H33A C33 H33B 109.5 . . ?
 H33A C33 H33C 109.5 . . ?
 H33B C33 H33C 109.5 . . ?
 O11 C34 H34A 109.5 . . ?
 O11 C34 H34B 109.5 . . ?
 O11 C34 H34C 109.5 . . ?
 H34A C34 H34B 109.5 . . ?
 H34A C34 H34C 109.5 . . ?
 H34B C34 H34C 109.5 . . ?
 O10 C35 C01D 106.2(4) . . ?
 O10 C35 H35 108.8 . . ?
 O10 C35 C36 110.5(4) . . ?
 C01D C35 H35 108.8 . . ?
 C36 C35 C01D 113.6(4) . . ?
 C36 C35 H35 108.8 . . ?
 O12 C36 C32 112.5(5) . . ?
 O12 C36 C35 107.3(5) . . ?
 O12 C36 H36 108.5 . . ?
 C32 C36 H36 108.5 . . ?
 C35 C36 C32 111.5(4) . . ?
 C35 C36 H36 108.5 . . ?

loop_
  _geom_hbond_atom_site_label_D
  _geom_hbond_atom_site_label_H
  _geom_hbond_atom_site_label_A
  _geom_hbond_distance_DH
  _geom_hbond_distance_HA
  _geom_hbond_distance_DA
  _geom_hbond_angle_DHA
  _geom_hbond_site_symmetry_A
  _geom_hbond_publ_flag
 O5 H5 O7 0.84 2.16 2.878(5) 143.4 . yes
 O12 H12 O13 0.84 2.00 2.681(8) 137.4 . yes

loop_
  _geom_torsion_atom_site_label_1
  _geom_torsion_atom_site_label_2
  _geom_torsion_atom_site_label_3
  _geom_torsion_atom_site_label_4
  _geom_torsion
  _geom_torsion_site_symmetry_1
  _geom_torsion_site_symmetry_2
  _geom_torsion_site_symmetry_3
  _geom_torsion_site_symmetry_4
  _geom_torsion_publ_flag
 O1 C1 C2 C3 -103.6(5) . . . . ?
 O1 C1 C2 C16 21.9(6) . . . . ?
 O2 C1 C2 C3 73.3(4) . . . . ?
 O2 C1 C2 C16 -161.3(3) . . . . ?
 O2 C13 C14 C15 70.4(6) . . . . ?
 O3 C9 C10 C11 -1.2(6) . . . . ?
 O3 C9 C10 C20 175.6(6) . . . . ?
 O3 C12 C13 O2 -45.6(4) . . . . ?
 O3 C12 C13 C14 -167.1(4) . . . . ?
 O4 C11 C12 O3 -174.6(5) . . . . ?
 O4 C11 C12 C13 66.8(7) . . . . ?
 O4 C11 C12 C21 -59.8(7) . . . . ?
 O5 C6 C7 C8 -62.2(5) . . . . ?
 O6 C5 C6 O5 -70.2(5) . . . . ?
 O6 C5 C6 C7 171.8(4) . . . . ?
 O6 C5 C6 C18 50.8(5) . . . . ?
 O6 C22 C23 O8 -66.2(5) . . . . ?
 O6 C22 C23 C24 172.1(4) . . . . ?
 O7 C22 C23 O8 178.0(4) . . . . ?
 O7 C22 C23 C24 56.2(5) . . . . ?
 O8 C23 C24 N1 52.6(5) . . . . ?
 O8 C23 C24 C25 -176.9(4) . . . . ?
 O9 C3 C4 C5 -55.6(5) . . . . ?
 O9 C3 C4 C17 71.8(5) . . . . ?
 O9 C30 C31 C32 77.6(5) . . . . ?
 O10 C30 C31 C32 -48.0(6) . . . . ?
 O10 C35 C36 O12 -177.8(4) . . . . ?
 O10 C35 C36 C32 58.6(5) . . . . ?
 O11 C32 C36 O12 -56.0(5) . . . . ?
 O11 C32 C36 C35 64.6(5) . . . . ?
 N1 C24 C25 C26 -179.1(5) . . . . ?
 C1 O2 C13 C12 130.8(4) . . . . ?
 C1 O2 C13 C14 -105.4(5) . . . . ?
 C1 C2 C3 O9 93.8(4) . . . . ?
 C1 C2 C3 C4 -142.6(4) . . . . ?
 C01D C35 C36 O12 -58.6(5) . . . . ?
 C01D C35 C36 C32 177.8(4) . . . . ?
 C2 C3 C4 C5 -179.8(3) . . . . ?
 C2 C3 C4 C17 -52.3(5) . . . . ?
 C3 O9 C30 O10 -83.2(4) . . . . ?
 C3 O9 C30 C31 150.8(3) . . . . ?
 C3 C4 C5 O6 125.0(4) . . . . ?
 C3 C4 C5 C6 -115.3(4) . . . . ?
 C4 C5 C6 O5 168.3(4) . . . . ?
 C4 C5 C6 C7 50.3(6) . . . . ?
 C4 C5 C6 C18 -70.8(5) . . . . ?
 C5 O6 C22 O7 -78.4(4) . . . . ?
 C5 O6 C22 C23 163.4(4) . . . . ?
 C5 C6 C7 C8 56.7(7) . . . . ?
 C6 C7 C8 C9 -146.5(4) . . . . ?
 C6 C7 C8 C19 90.5(6) . . . . ?
 C7 C8 C9 O3 139.3(4) . . . . ?
 C7 C8 C9 C10 -41.2(7) . . . . ?
 C8 C9 C10 C11 179.3(5) . . . . ?
 C8 C9 C10 C20 -3.9(10) . . . . ?
 C9 O3 C12 C11 -1.8(5) . . . . ?
 C9 O3 C12 C13 122.5(4) . . . . ?
 C9 O3 C12 C21 -116.9(4) . . . . ?
 C9 C10 C11 O4 175.5(6) . . . . ?
 C9 C10 C11 C12 0.0(6) . . . . ?
 C10 C11 C12 O3 1.1(5) . . . . ?
 C10 C11 C12 C13 -117.5(5) . . . . ?
 C10 C11 C12 C21 115.9(4) . . . . ?
 C11 C12 C13 O2 70.5(4) . . . . ?
 C11 C12 C13 C14 -51.0(5) . . . . ?
 C12 O3 C9 C8 -178.5(4) . . . . ?
 C12 O3 C9 C10 2.0(5) . . . . ?
 C12 C13 C14 C15 -169.9(5) . . . . ?
 C13 O2 C1 O1 11.7(6) . . . . ?
 C13 O2 C1 C2 -165.2(3) . . . . ?
 C16 C2 C3 O9 -29.8(5) . . . . ?
 C16 C2 C3 C4 93.8(5) . . . . ?
 C17 C4 C5 O6 -3.3(5) . . . . ?
 C17 C4 C5 C6 116.4(5) . . . . ?
 C18 C6 C7 C8 178.6(5) . . . . ?
 C19 C8 C9 O3 -95.8(5) . . . . ?
 C19 C8 C9 C10 83.7(7) . . . . ?
 C20 C10 C11 O4 -1.6(10) . . . . ?
 C20 C10 C11 C12 -177.1(5) . . . . ?
 C21 C12 C13 O2 -164.3(3) . . . . ?
 C21 C12 C13 C14 74.2(5) . . . . ?
 C22 O6 C5 C4 -114.8(4) . . . . ?
 C22 O6 C5 C6 120.2(4) . . . . ?
 C22 O7 C26 C25 59.4(5) . . . . ?
 C22 O7 C26 C29 -177.9(4) . . . . ?
 C22 C23 C24 N1 173.6(4) . . . . ?
 C22 C23 C24 C25 -55.9(5) . . . . ?
 C23 C24 C25 C26 55.7(5) . . . . ?
 C24 C25 C26 O7 -55.6(5) . . . . ?
 C24 C25 C26 C29 -174.0(5) . . . . ?
 C26 O7 C22 O6 -177.1(3) . . . . ?
 C26 O7 C22 C23 -59.4(5) . . . . ?
 C27 N1 C24 C23 71.1(6) . . . . ?
 C27 N1 C24 C25 -55.1(7) . . . . ?
 C28 N1 C24 C23 -162.7(5) . . . . ?
 C28 N1 C24 C25 71.0(7) . . . . ?
 C30 O9 C3 C2 -88.2(4) . . . . ?
 C30 O9 C3 C4 146.3(4) . . . . ?
 C30 O10 C35 C01D 179.4(4) . . . . ?
 C30 O10 C35 C36 -57.0(5) . . . . ?
 C30 C31 C32 O11 -64.5(6) . . . . ?
 C30 C31 C32 C33 171.2(5) . . . . ?
 C30 C31 C32 C36 49.0(6) . . . . ?
 C31 C32 C36 O12 -174.7(4) . . . . ?
 C31 C32 C36 C35 -54.1(5) . . . . ?
 C33 C32 C36 O12 64.6(6) . . . . ?
 C33 C32 C36 C35 -174.8(5) . . . . ?
 C34 O11 C32 C31 -62.5(6) . . . . ?
 C34 O11 C32 C33 60.8(6) . . . . ?
 C34 O11 C32 C36 -178.0(5) . . . . ?
 C35 O10 C30 O9 -73.1(5) . . . . ?
 C35 O10 C30 C31 51.2(5) . . . . ?

_shelx_res_file
;
TITL 007b-25056_a.res in P2(1)2(1)2(1)
    007b-25056.res
    created by SHELXL-2019/3 at 09:09:12 on 24-Sep-2025
REM Old TITL 007b-25056 in P2(1)2(1)2(1)
REM SHELXT solution in P2(1)2(1)2(1): R1 0.200, Rweak 0.053, Alpha 0.007
REM <I/s> 1.902 for 32 systematic absences, Orientation as input
REM Flack x = -0.464 ( 0.248 ) from 2535 Parsons' quotients
REM Formula found by SHELXT: C41 N O12
CELL 1.54184 10.081656 13.763197 30.282033 90 90 90
ZERR 4 0.000173 0.000225 0.000415 0 0 0
LATT -1
SYMM 0.5-X,-Y,0.5+Z
SYMM -X,0.5+Y,0.5-Z
SYMM 0.5+X,0.5-Y,-Z
SFAC C H N O S
UNIT 156 276 4 52 4
DFIX 1.69 O13 S1
DANG 2.79 O13 C38 O13 C37
DFIX 1.89 S1 C38 S1 C37
SIMU S1 > C38
RIGU S1 > C38
SADI 0.01 S1 C38 S1 C37
SADI 0.04 C38 O13 C37 O13
ISOR 0.005 0.01 S1 O13 C37 C38

L.S. 13 0 0
PLAN  11
TEMP -173.15
CONF
HTAB O5 O7
HTAB O12 O13
list 4
MORE -1
BOND $H
fmap 2 53
acta
OMIT -1 2 4
OMIT 0 2 4
REM <olex2.extras>
REM <HklSrc "%.\\007b-25056.hkl">
REM </olex2.extras>

WGHT    0.124500    1.831200
FVAR       5.65191
S1    5    0.404929    0.712405    0.520549    11.00000    0.18893    0.11266 =
         0.06639   -0.00999   -0.00618    0.03854
O13   4    0.359435    0.754234    0.477366    11.00000    0.18389    0.11249 =
         0.08354   -0.00062   -0.01238    0.05214
C37   1    0.574083    0.728292    0.520671    11.00000    0.20099    0.09639 =
         0.08187    0.00369   -0.04206   -0.00334
AFIX 137
H37A  2    0.611415    0.702669    0.493153    11.00000   -1.50000
H37B  2    0.612663    0.693571    0.545837    11.00000   -1.50000
H37C  2    0.594588    0.797689    0.523093    11.00000   -1.50000
AFIX   0
C38   1    0.404532    0.590562    0.515337    11.00000    0.09343    0.16962 =
         0.11715    0.07721   -0.00825   -0.00708
AFIX 137
H38A  2    0.313155    0.566543    0.516973    11.00000   -1.50000
H38B  2    0.457002    0.561687    0.539210    11.00000   -1.50000
H38C  2    0.443207    0.572564    0.486795    11.00000   -1.50000
AFIX   0

O1    4    0.356863    0.466026    0.191090    11.00000    0.05035    0.06117 =
         0.04949   -0.00061   -0.00752    0.00471
O2    4    0.557335    0.406293    0.172857    11.00000    0.05453    0.05066 =
         0.03167    0.00090   -0.00195    0.00444
O3    4    0.744215    0.530177    0.196219    11.00000    0.04644    0.06472 =
         0.02858    0.00017   -0.00388   -0.00037
O4    4    0.853335    0.433281    0.094455    11.00000    0.07958    0.10294 =
         0.03423   -0.00134    0.00167    0.02794
O5    4    0.956291    0.394845    0.345528    11.00000    0.04945    0.14656 =
         0.03699    0.00830   -0.01007   -0.00068
AFIX 147
H5    2    0.932429    0.383667    0.371615    11.00000   -1.50000
AFIX   0
O6    4    0.716240    0.296804    0.369196    11.00000    0.06503    0.05367 =
         0.02828    0.00463    0.00008    0.00732
O7    4    0.776682    0.410292    0.419059    11.00000    0.06039    0.05852 =
         0.03421   -0.00089    0.00247   -0.00117
O8    4    0.503123    0.235284    0.424598    11.00000    0.08581    0.08005 =
         0.03881    0.00856   -0.00310   -0.02509
AFIX 147
H8    2    0.454516    0.220383    0.446086    11.00000   -1.50000
AFIX   0
O9    4    0.486124    0.432929    0.304337    11.00000    0.05279    0.04050 =
         0.03169   -0.00305   -0.00017    0.00019
O10   4    0.582978    0.588125    0.304587    11.00000    0.07082    0.04760 =
         0.03572    0.00081   -0.00522   -0.00673
O11   4    0.384701    0.505539    0.390474    11.00000    0.06284    0.06496 =
         0.04921   -0.00070    0.00517   -0.00389
O12   4    0.516149    0.670475    0.416825    11.00000    0.11830    0.06874 =
         0.03918   -0.00905   -0.01004   -0.00842
AFIX 147
H12   2    0.474000    0.719296    0.425780    11.00000   -1.50000
AFIX   0
N1    3    0.516208    0.284497    0.512817    11.00000    0.07965    0.10100 =
         0.03778    0.01427   -0.00010   -0.02907
C1    1    0.446513    0.410118    0.197611    11.00000    0.04501    0.05453 =
         0.03823   -0.01034   -0.00369   -0.00212
C01D  1    0.731141    0.663393    0.354697    11.00000    0.08605    0.06109 =
         0.04791    0.00365   -0.00957   -0.02089
AFIX 137
H01A  2    0.803854    0.627994    0.340469    11.00000   -1.50000
H01B  2    0.752554    0.674038    0.385892    11.00000   -1.50000
H01C  2    0.718886    0.726204    0.340011    11.00000   -1.50000
AFIX   0
C2    1    0.454858    0.338780    0.235585    11.00000    0.05015    0.04687 =
         0.03652   -0.00541   -0.00052    0.00035
AFIX  13
H2    2    0.491429    0.276389    0.223831    11.00000   -1.20000
AFIX   0
C3    1    0.554824    0.378801    0.270814    11.00000    0.04578    0.04537 =
         0.03110   -0.00211   -0.00110    0.00402
AFIX  13
H3    2    0.616660    0.424416    0.255423    11.00000   -1.20000
AFIX   0
C4    1    0.639292    0.298390    0.292446    11.00000    0.06122    0.04525 =
         0.03167    0.00115   -0.00368    0.00703
AFIX  13
H4    2    0.696045    0.270335    0.268552    11.00000   -1.20000
AFIX   0
C5    1    0.735118    0.343483    0.326985    11.00000    0.05185    0.05522 =
         0.02776    0.00617   -0.00128    0.00765
AFIX  13
H5A   2    0.713581    0.414059    0.330177    11.00000   -1.20000
AFIX   0
C6    1    0.883871    0.333541    0.316029    11.00000    0.05903    0.09364 =
         0.03304    0.00843   -0.00283    0.02329
C7    1    0.920493    0.366473    0.268917    11.00000    0.04779    0.09896 =
         0.04034    0.00609   -0.00064    0.01449
AFIX  23
H7A   2    0.877115    0.321534    0.247868    11.00000   -1.20000
H7B   2    1.017467    0.358444    0.265290    11.00000   -1.20000
AFIX   0
C8    1    0.884484    0.471358    0.255168    11.00000    0.04399    0.08023 =
         0.02904    0.00229   -0.00108   -0.00196
AFIX  13
H8A   2    0.803830    0.491371    0.272102    11.00000   -1.20000
AFIX   0
C9    1    0.850180    0.472528    0.206593    11.00000    0.04139    0.07263 =
         0.03347    0.00489   -0.00471   -0.00659
C10   1    0.906802    0.427051    0.171922    11.00000    0.04776    0.08604 =
         0.03652    0.00379   -0.00025    0.01044
C11   1    0.830877    0.454312    0.133602    11.00000    0.05695    0.07572 =
         0.03245   -0.00238    0.00119    0.00731
C12   1    0.721284    0.521739    0.148925    11.00000    0.05983    0.05450 =
         0.02599   -0.00021   -0.00342    0.00483
C13   1    0.578953    0.486547    0.141867    11.00000    0.05471    0.05366 =
         0.03356    0.00520   -0.00707    0.00077
AFIX  13
H13   2    0.516690    0.540619    0.149405    11.00000   -1.20000
AFIX   0
C14   1    0.550414    0.452765    0.094684    11.00000    0.08315    0.07058 =
         0.03513    0.00127   -0.00780   -0.00984
AFIX  23
H14A  2    0.583233    0.502615    0.073802    11.00000   -1.20000
H14B  2    0.600290    0.392075    0.089007    11.00000   -1.20000
AFIX   0
C15   1    0.405972    0.434874    0.085777    11.00000    0.08868    0.10095 =
         0.04722   -0.00747   -0.02613   -0.01149
AFIX 137
H15A  2    0.396113    0.401047    0.057490    11.00000   -1.50000
H15B  2    0.358876    0.497106    0.084565    11.00000   -1.50000
H15C  2    0.368642    0.394792    0.109462    11.00000   -1.50000
AFIX   0
C16   1    0.316928    0.318129    0.254123    11.00000    0.05713    0.06703 =
         0.04169   -0.00571   -0.00026   -0.01207
AFIX 137
H16A  2    0.271516    0.379667    0.260163    11.00000   -1.50000
H16B  2    0.325039    0.280841    0.281560    11.00000   -1.50000
H16C  2    0.265668    0.280620    0.232548    11.00000   -1.50000
AFIX   0
C17   1    0.558097    0.214237    0.311433    11.00000    0.09300    0.04620 =
         0.04508    0.00329   -0.00374   -0.00807
AFIX 137
H17A  2    0.497763    0.238960    0.334184    11.00000   -1.50000
H17B  2    0.618036    0.166124    0.324507    11.00000   -1.50000
H17C  2    0.506498    0.183740    0.287767    11.00000   -1.50000
AFIX   0
C18   1    0.926626    0.226463    0.321227    11.00000    0.09349    0.11527 =
         0.05294    0.02268    0.01180    0.05470
AFIX 137
H18A  2    0.870721    0.185231    0.302526    11.00000   -1.50000
H18B  2    0.916733    0.206751    0.352150    11.00000   -1.50000
H18C  2    1.019570    0.219420    0.312306    11.00000   -1.50000
AFIX   0
C19   1    0.994431    0.544746    0.264787    11.00000    0.06059    0.12591 =
         0.04588    0.00373   -0.00870   -0.02666
AFIX 137
H19A  2    1.072823    0.528872    0.247063    11.00000   -1.50000
H19B  2    1.017407    0.542235    0.296212    11.00000   -1.50000
H19C  2    0.963595    0.610208    0.257257    11.00000   -1.50000
AFIX   0
C20   1    1.027554    0.364140    0.169006    11.00000    0.05762    0.11766 =
         0.04315    0.00565    0.00489    0.02484
AFIX 137
H20A  2    1.100080    0.394062    0.185721    11.00000   -1.50000
H20B  2    1.053899    0.357202    0.138015    11.00000   -1.50000
H20C  2    1.007760    0.299958    0.181374    11.00000   -1.50000
AFIX   0
C21   1    0.743255    0.621899    0.128015    11.00000    0.06039    0.06863 =
         0.03906    0.01035   -0.00072   -0.00654
AFIX 137
H21A  2    0.731943    0.617212    0.095943    11.00000   -1.50000
H21B  2    0.833238    0.644462    0.134701    11.00000   -1.50000
H21C  2    0.678628    0.668048    0.140033    11.00000   -1.50000
AFIX   0
C22   1    0.666899    0.354245    0.403359    11.00000    0.05854    0.05698 =
         0.02909    0.00453    0.00049    0.00238
AFIX  13
H22   2    0.594655    0.397729    0.392340    11.00000   -1.20000
AFIX   0
C23   1    0.615586    0.288470    0.440109    11.00000    0.06450    0.06383 =
         0.03443    0.00891   -0.00695   -0.00713
AFIX  13
H23   2    0.687025    0.241582    0.448518    11.00000   -1.20000
AFIX   0
C24   1    0.579600    0.348833    0.479976    11.00000    0.06179    0.07798 =
         0.02938    0.00951    0.00010   -0.00932
AFIX  13
H24   2    0.509872    0.395698    0.470081    11.00000   -1.20000
AFIX   0
C25   1    0.698463    0.409872    0.494817    11.00000    0.06384    0.06769 =
         0.03307    0.00536   -0.00243   -0.00334
AFIX  23
H25A  2    0.672217    0.452379    0.519701    11.00000   -1.20000
H25B  2    0.770721    0.366690    0.505059    11.00000   -1.20000
AFIX   0
C26   1    0.746977    0.471645    0.456315    11.00000    0.06831    0.05978 =
         0.03483    0.00063    0.00258    0.00289
AFIX  13
H26   2    0.675974    0.518839    0.447851    11.00000   -1.20000
AFIX   0
C27   1    0.604879    0.217299    0.533842    11.00000    0.11728    0.08398 =
         0.04383    0.02247   -0.01162   -0.02417
AFIX 137
H27A  2    0.652732    0.180180    0.511284    11.00000   -1.50000
H27B  2    0.553944    0.172677    0.552509    11.00000   -1.50000
H27C  2    0.668507    0.253157    0.552090    11.00000   -1.50000
AFIX   0
C28   1    0.442869    0.342021    0.546049    11.00000    0.07910    0.14696 =
         0.04487    0.01090    0.01181   -0.02029
AFIX 137
H28A  2    0.504529    0.385311    0.561502    11.00000   -1.50000
H28B  2    0.401044    0.298093    0.567375    11.00000   -1.50000
H28C  2    0.374425    0.380785    0.531295    11.00000   -1.50000
AFIX   0
C29   1    0.871957    0.526165    0.466349    11.00000    0.08211    0.06889 =
         0.04279    0.00093    0.00180   -0.01811
AFIX 137
H29A  2    0.941788    0.480184    0.474722    11.00000   -1.50000
H29B  2    0.855991    0.571427    0.490760    11.00000   -1.50000
H29C  2    0.899874    0.562559    0.440132    11.00000   -1.50000
AFIX   0
C30   1    0.469759    0.533218    0.293913    11.00000    0.06536    0.04516 =
         0.03208   -0.00290   -0.00855    0.00427
AFIX  13
H30   2    0.456692    0.538042    0.261252    11.00000   -1.20000
AFIX   0
C31   1    0.345402    0.571412    0.315647    11.00000    0.06926    0.05698 =
         0.04986   -0.00960   -0.01374    0.01406
AFIX  23
H31A  2    0.273473    0.523329    0.311433    11.00000   -1.20000
H31B  2    0.318412    0.631996    0.300486    11.00000   -1.20000
AFIX   0
C32   1    0.359353    0.592620    0.365486    11.00000    0.07351    0.06337 =
         0.04766   -0.01088    0.00200    0.01235
C33   1    0.236287    0.645068    0.382119    11.00000    0.08768    0.09479 =
         0.07403   -0.02551    0.00540    0.03044
AFIX 137
H33A  2    0.157144    0.607530    0.374246    11.00000   -1.50000
H33B  2    0.231242    0.709590    0.368535    11.00000   -1.50000
H33C  2    0.241196    0.651871    0.414292    11.00000   -1.50000
AFIX   0
C34   1    0.284101    0.432932    0.389601    11.00000    0.06919    0.08847 =
         0.08650   -0.00016    0.00682   -0.01952
AFIX 137
H34A  2    0.268383    0.412573    0.359034    11.00000   -1.50000
H34B  2    0.201996    0.459424    0.402057    11.00000   -1.50000
H34C  2    0.312694    0.376833    0.407111    11.00000   -1.50000
AFIX   0
C35   1    0.604428    0.604490    0.351169    11.00000    0.07261    0.04813 =
         0.03257    0.00153   -0.00732   -0.00550
AFIX  13
H35   2    0.618303    0.540383    0.366008    11.00000   -1.20000
AFIX   0
C36   1    0.485755    0.653478    0.371545    11.00000    0.09015    0.05019 =
         0.03373   -0.00646   -0.00529    0.00254
AFIX  13
H36   2    0.472518    0.717631    0.356681    11.00000   -1.20000
AFIX   0
HKLF 4


REM  007b-25056_a.res in P2(1)2(1)2(1)
REM wR2 = 0.2051, GooF = S = 1.052, Restrained GooF = 1.114 for all data
REM R1 = 0.0705 for 7289 Fo > 4sig(Fo) and 0.0762 for all 7690 data
REM 505 parameters refined using 64 restraints

END

WGHT      0.1248      1.8175

REM Highest difference peak  0.516,  deepest hole -0.754,  1-sigma level  0.079
Q1    1   0.3870  0.6383  0.5236  11.00000  0.05    0.52
Q2    1   0.2316  0.6943  0.3594  11.00000  0.05    0.31
Q3    1   0.2596  0.7193  0.5011  11.00000  0.05    0.29
Q4    1   0.4378  0.5802  0.5160  11.00000  0.05    0.28
Q5    1   1.1271  0.4310  0.1558  11.00000  0.05    0.27
Q6    1   0.3967  0.5637  0.5191  11.00000  0.05    0.26
Q7    1   0.1453  0.4962  0.0993  11.00000  0.05    0.25
Q8    1   0.6445  0.5276  0.4343  11.00000  0.05    0.25
Q9    1   0.6575  0.5406  0.4267  11.00000  0.05    0.25
Q10   1   1.1329  0.4916  0.1788  11.00000  0.05    0.24
Q11   1   0.6515  0.3224  0.1182  11.00000  0.05    0.23
;
_shelx_res_checksum                31541
_shelx_hkl_file
;
   0   0   1 73.4670 21.0586   4
   0   0  -1-0.80006 2.55401   4
   0   0   3 90.0355 28.8704   8
   0   0  -3 141.092 50.8217   7
   0   0  -3 114.236 25.9832   8
   0   0   3 28.1024 28.4625   7
   0   0   3 25.5064 25.9967   2
   0   0  -3 104.940 47.4777   4
   0   0   3 7.13483 13.9600   4
   0   0   3 87.0085 27.5377   5
   0   0  -3 26.6047 16.8218   5
   0   0   4 12079.5 326.747   8
   0   0   4 10307.2 531.480   7
   0   0  -4 12327.5 543.930   7
   0   0  -4 10690.1 309.211   8
   0   0  -4 11897.2 496.898   4
   0   0   4 8806.29 420.685   2
   0   0   4 8154.81 412.151   4
   0   0  -4 9035.77 327.335   5
   0   0   4 8017.75 308.963   5
   0   0   5 276.138 116.300   7
   0   0  -5 141.215 73.4364   7
   0   0  -5 259.473 54.7441   8
   0   0   5 124.289 61.8736   4
   0   0   5 78.3652 56.0063   2
   0   0   5 230.271 59.5491   5
   0   0  -5 150.734 48.0090   5
   0   0   7 71.5280 43.2296   8
   0   0  -7 56.8372 41.3117   8
   0   0   7 143.999 82.5440   4
   0   0  -7 56.3090 42.4231   5
   0   0  -8 112.419 9.51157   8
   0   0   8 217.789 76.8804   4
   0   0   8 121.596 70.9541   2
   0   0  -8 218.064 60.1851   5
   0   0  -9 162.615 39.7771   8
   0   0   9 86.4476 33.7545   8
   0   0   9 208.264 90.0523   4
   0   0   9 131.536 74.1526   2
   0   0 -10 193864. 2161.72   8
   0   0 -10 394125. 4969.07   7
   0   0  10 421635. 2931.91   8
   0   0  10 258525. 3912.02   4
   0   0  10 276979. 3839.86   2
   0   0  11 14.5648 26.4951   8
   0   0 -11 82.3453 37.7772   8
   0   0  11-3.70370 53.1839   2
   0   0 -12 24011.1 829.830   8
   0   0 -12 25884.6 1453.43   7
   0   0  12 23347.0 1308.16   2
   0   0  13 16.1287 19.1455   8
   0   0 -13 81.9203 54.3789   3
   0   0  13-11.0288 51.6461   2
   0   0 -13 19.9502 61.7493   4
   0   0  14 18125.7 536.758   8
   0   0 -14 34728.0 1920.02   4
   0   0 -14 35592.7 1271.27   3
   0   0  14 12663.4 1824.18   2
   0   0  15 32.7637 66.9296  19
   0   0  15 128.997 175.242  39
   0   0 -15 44.9878 65.1373   3
   0   0  15-11.3178 9.29492   2
   0   0  15 60.5310 113.096  40
   0   0  15 54.6388 25.0945  61
   0   0 -15 47.7385 12.5747   4
   0   0  15 54.4042 60.9279  25
   0   0  16 39388.4 1900.40  19
   0   0  16 24977.1 1592.40  39
   0   0  16 24805.5 1593.80  40
   0   0 -16 26742.2 1172.75   3
   0   0  16 20728.2 1512.08   2
   0   0  16 40074.7 2426.41  61
   0   0 -16 31506.0 1961.03   4
   0   0  16 43955.6 2124.84  25
   0   0  17 92.0378 103.916  25
   0   0  17 71.6651 89.0089  61
   0   0 -17 165.971 115.623   4
   0   0  17 460.931 238.579  39
   0   0 -17 74.1198 43.2729   3
   0   0  17 8.71422 56.0341   2
   0   0  17 119.055 130.821  50
   0   0  17 112.358 123.592  19
   0   0  17 145.407 133.099  40
   0   0  18 557077. 7101.37  50
   0   0 -18 812778. 11004.6   4
   0   0  18 553790. 7831.95  19
   0   0  18 875195. 10034.8   2
   0   0 -18 759450. 6642.84   3
   0   0  18 999999. 11952.0  44
   0   0  18 672532. 9089.35  25
   0   0  18 527119. 8014.26  40
   0   0  18 661393. 8543.28  39
   0   0 -19-21.7613 95.3524   4
   0   0  19 111.504 155.348  25
   0   0  19-14.5118 97.0754  39
   0   0  19 85.2587 89.3001  19
   0   0  19 102.215 145.183   2
   0   0  19-25.3735 102.440  44
   0   0  19-6.20167 110.382  40
   0   0  19 35.5840 88.3750  50
   0   0 -20 5130.48 914.955   4
   0   0 -20 1028.08 396.790   7
   0   0  20 479.816 261.901  25
   0   0  20 141.886 180.145  39
   0   0  20 969.867 351.652  19
   0   0  20 5873.72 884.484   2
   0   0  20 326.595 237.050  44
   0   0  20 94.6353 69.9759  40
   0   0  20 221.959 151.038  50
   0   0 -21-16.3410 113.875   4
   0   0 -21 101.768 162.687   7
   0   0  21-59.8452 150.088   2
   0   0  21 76.9010 134.717  50
   0   0  21-15.1558 107.586  39
   0   0  21 29.1844 82.3011  19
   0   0  21 60.1248 108.886  25
   0   0  21-48.9013 81.9232  40
   0   0  21 127.374 205.214  44
   0   0 -22 4855.22 939.189   4
   0   0  22 3889.69 903.512   2
   0   0  22 4917.23 747.219  50
   0   0  22 5634.58 916.666  19
   0   0  22 3588.81 624.591  14
   0   0  22 5198.79 933.818  40
   0   0  22 2621.46 702.677  39
   0   0  22 2671.06 693.470  25
   0   0  23 143.086 180.991  39
   0   0  23-54.8789 113.902  44
   0   0  23 42.1532 46.0323  19
   0   0  23 133.291 139.421   2
   0   0  23 32.6119 60.1047  50
   0   0 -23 108.504 125.571   4
   0   0 -23 23.9573 66.1393  12
   0   0  23 29.8611 81.9570  14
   0   0  23-23.6833 113.506  40
   0   0  23 102.883 112.384  25
   0   0  24 15204.0 1754.29  44
   0   0  24 15617.7 1794.66   2
   0   0  24 11793.5 1190.19  50
   0   0 -24 21217.8 2107.44   4
   0   0  24 18354.5 1682.26  19
   0   0 -24 9959.62 1043.36  12
   0   0  24 12815.7 1306.31  14
   0   0  24 14466.6 1508.12  39
   0   0  24 17840.7 1752.48  25
   0   0  25-8.74280 81.7685  14
   0   0  25 28.4386 138.767   2
   0   0  25 15.3416 35.4072  50
   0   0 -25 37.5588 123.401  12
   0   0  25 91.9359 152.623  39
   0   0  25 20.9283 104.331  25
   0   0 -25 87.3218 115.889   4
   0   0  25 47.2754 108.574  19
   0   0  26 2425.14 655.952  25
   0   0 -26 4336.76 705.475  12
   0   0  26 4749.94 863.731  19
   0   0 -26 2678.35 757.119  32
   0   0  26 4233.89 776.258  14
   0   0  26 5226.08 928.985  39
   0   0  26 4026.30 730.393  50
   0   0  27 62.3166 60.1455  25
   0   0 -27 62.3282 106.052  12
   0   0  27 196.945 184.639  19
   0   0  27 58.8167 99.7456  44
   0   0 -27 7.12842 69.0582  32
   0   0  27 199.502 156.471  14
   0   0  27 153.120 163.171  39
   0   0  27-9.85170 46.7201  50
   0   0  28 53515.1 3115.36  25
   0   0 -28 34943.1 2033.35  12
   0   0  28 54465.8 2883.90  19
   0   0 -28 45021.3 2779.13  32
   0   0  28 40544.9 2689.90  39
   0   0  28 48923.7 3316.33  44
   0   0  28 50042.1 2603.91  14
   0   0  29-5.10896 76.0179  19
   0   0  29-37.5176 131.546  25
   0   0  29 127.727 281.664  44
   0   0 -29 49.6002 107.197  12
   0   0  29 37.0847 57.8526  39
   0   0 -29-29.5115 45.1820  32
   0   0  29-32.1978 28.9260  14
   0   0  30 2342.11 590.337  19
   0   0  30 2954.61 713.814  25
   0   0  30 2852.00 786.620  44
   0   0  30 2274.28 654.687  39
   0   0 -30 1821.78 536.212  32
   0   0  30 1273.70 469.920  14
   0   0 -30 710.354 311.353  12
   0   0  31 104.866 62.8430  25
   0   0 -31-2.66790 73.3467  12
   0   0  31 72.6833 54.7591  19
   0   0  31-19.7120 65.5499  14
   0   0  32 34367.0 2130.09  19
   0   0  32 29763.5 1849.02  14
   0   0  32 24238.9 2175.27  44
   0   0  32 18256.7 1719.26  25
   0   0  33-120.987 150.768  64
   0   0  33-55.2519 82.0972  25
   0   0  33 30.6314 42.1803  39
   0   0 -33 15.2861 31.7200  36
   0   0  33-27.0872 57.4659  19
   0   0  33-1.97188 43.4454  14
   0   0  33 97.0420 171.686  44
   0   0 -33 15.8196 55.5562  32
   0   0  34 737.960 289.720  25
   0   0  34 542.928 289.928  39
   0   0 -34 287.695 184.329  36
   0   0  34 411.044 188.223  19
   0   0 -34 276.310 164.417  32
   0   0  34 408.448 231.483  64
   0   0  34 525.447 220.973  14
   0   0  35 2.48622 62.4874  25
   0   0  35 4.19761 52.3451  64
   0   0 -35 124.791 118.002  36
   0   0  35-14.6263 20.8763  39
   0   0  35-16.7867 32.5648  14
   0   0 -36 856.043 273.165  36
   0   0  36 545.211 192.267  14
   0   0  36 985.597 292.871  25
   0   0 -36 1069.80 306.227  43
   0   1   0 19.0825 13.5963   8
   0  -1   0 18.8154 15.6392   9
   0  -1   0-1.92184 10.7411   7
   0   1   0 15.2847 16.3083   4
   0  -1   0 12.3562 17.3091   6
   0   1   0 58.7568 21.7750   5
   0   1   0 36.0114 19.2901   6
   0  -1   0 66.8661 28.1962   5
   0  -1   1 15691.2 440.687   9
   0  -1   1 17983.4 432.850   8
   0   1   1 11334.8 413.006   8
   0   1  -1 16611.8 403.729   8
   0  -1  -1 10550.6 423.760   8
   0   1  -1 14462.5 426.101   9
   0  -1   1 6643.12 349.310   7
   0   1  -1 8989.95 393.305   7
   0  -1   1 17070.5 413.067   4
   0   1  -1 14477.7 390.698   4
   0   1   1 14492.8 422.446   4
   0   1  -1 16527.9 433.206   5
   0  -1  -1 16864.5 437.840   4
   0  -1   1 15545.2 420.979   5
   0   1  -1 15818.1 410.813   6
   0  -1   1 17706.4 441.454   6
   0   1  -2 94424.1 1215.86   9
   0   1  -2 117873. 1664.05   7
   0   1   2 86260.5 1248.38   8
   0  -1  -2 96221.8 1292.68   8
   0  -1   2 87145.8 1466.75   7
   0   1   2 100595. 1232.21   2
   0  -1   2 81546.6 1028.80   4
   0   1  -2 80479.9 1044.62   4
   0  -1  -2 95816.1 1214.27   2
   0  -1   2 81687.6 1083.09   5
   0   1  -2 86053.2 1084.16   5
   0  -1  -2 77080.5 1089.33   4
   0   1  -2 80652.2 1111.13   6
   0  -1   2 91842.4 1135.25   6
   0   1   2 87667.1 1275.61   4
   0  -1  -3 9727.61 434.545   8
   0   1   3 10966.9 456.781   8
   0   1  -3 10874.4 564.428   7
   0  -1   3 11103.6 624.492   7
   0   1  -3 11761.1 457.499   4
   0  -1  -3 6419.16 356.526   2
   0   1   3 15360.2 541.885   2
   0  -1   3 14179.4 487.643   4
   0  -1   3 11836.6 473.584   6
   0  -1  -3 12804.0 527.635   4
   0   1   3 7886.75 507.303   4
   0  -1   3 11022.0 432.855   5
   0   1  -3 11436.1 430.076   5
   0   1  -3 10973.4 456.836   6
   0   1   4 27837.7 778.729   8
   0  -1  -4 29382.6 803.213   8
   0   1  -4 33696.8 1152.97   7
   0  -1   4 29996.5 793.187   4
   0  -1  -4 24729.8 433.069   3
   0   1   4 28120.5 810.543   2
   0  -1  -4 30012.0 928.720   4
   0   1  -4 26910.1 717.822   5
   0   1  -5 14732.6 783.838   7
   0  -1  -5 11623.4 528.955   8
   0   1   5 13302.7 555.375   8
   0  -1  -5 8076.96 281.829   3
   0  -1   5 10518.5 528.858   4
   0   1   5 10910.5 551.291   2
   0   1  -5 8577.13 433.874   5
   0  -1  -5 8823.77 566.140   4
   0  -1  -6 5965.41 398.305   7
   0   1   6 4884.78 355.933   8
   0  -1   6 3957.68 357.367   4
   0  -1  -6 4342.12 228.780   3
   0   1   6 4689.66 403.701   2
   0   1   6 778.033 101.099   5
   0  -1  -6 2030.21 339.886   4
   0   1  -6 3748.71 306.190   5
   0  -1  -7 346383. 3992.32   4
   0   1   7 328444. 2238.85   5
   0  -1  -8 63199.5 1550.75   7
   0   1   8 55521.2 1636.87   2
   0  -1  -8 50289.0 935.067   3
   0  -1   8 61874.2 1627.70   4
   0  -1  -8 44953.9 1609.50   4
   0   1  -8 58297.9 1366.54   5
   0   1   8 53790.2 989.045   5
   0   1  -9 73299.5 2256.99   7
   0   1   9 49282.0 1303.12   8
   0  -1  -9 70159.4 1799.44   7
   0   1   9 53994.5 1653.13   2
   0  -1   9 57548.8 1680.31   4
   0  -1  -9 43796.7 942.413   3
   0  -1  -9 48286.8 1740.33   4
   0   1  -9 36618.3 1153.22   5
   0   1 -10 440378. 5802.05   7
   0  -1 -10 369079. 4392.18   7
   0  -1  10 420842. 4817.27   2
   0   1  10 139894. 2812.04   2
   0   1 -10 344705. 3670.62   5
   0  -1 -10 194886. 3755.10   4
   0   1  11 13055.6 714.284   8
   0   1 -11 15589.6 1151.85   7
   0  -1  11 11867.3 862.978   4
   0  -1 -11 10107.8 515.100   3
   0   1  11 12088.7 853.777   2
   0  -1  11 10540.0 814.101   2
   0   1 -11 10827.9 683.469   5
   0  -1 -11 8456.86 841.353   4
   0   1 -12 48348.6 2178.47   7
   0   1  12 46955.5 1404.05   8
   0  -1  12 47212.4 1841.04   4
   0   1  12 44845.1 1757.06   2
   0   1 -12 43763.0 1446.32   5
   0  -1 -12 48367.0 2078.42   4
   0   1  13-0.48153 67.6502   8
   0  -1  13 199.088 118.516   4
   0  -1  13 202.965 129.522   2
   0   1  13 457.155 202.863   2
   0  -1 -13 86.6614 43.5204   3
   0   1 -13 77.8280 59.9615   5
   0  -1 -13 180.232 140.406   4
   0   1  14 1437.52 250.276   8
   0  -1 -14 1648.35 405.424   4
   0  -1  14 1910.86 397.662   4
   0   1  14 1954.70 413.032   2
   0  -1 -14 1744.62 242.095   3
   0  -1  14 1788.23 399.728   2
   0   1  15 18222.5 1438.47  44
   0  -1  15 33592.9 1700.49  19
   0   1  15 31886.6 1672.82  19
   0  -1 -15 37765.5 1194.26   3
   0   1  15 38884.0 1916.88   2
   0  -1  15 45298.9 2050.57   2
   0  -1 -15 40982.0 2134.46   4
   0   1  15 34619.6 1277.00   8
   0  -1  15 33269.1 1695.14  39
   0   1  15 21864.5 1448.20  40
   0  -1  15 24442.1 1553.51  40
   0   1  15 20595.3 1382.55  39
   0   1  15 34412.5 1782.34  25
   0  -1  15 20259.5 1387.71  25
   0  -1  16 13337.1 1195.89  25
   0   1  16 27582.6 1662.90  25
   0   1  16 56533.6 2628.47  44
   0  -1  16 36113.4 1832.93  19
   0   1  16 45594.2 2082.30  19
   0   1  16 48822.8 2199.10   2
   0  -1  16 42431.5 2103.46   2
   0  -1 -16 38711.5 1248.95   3
   0   1  16 38544.0 1785.52  50
   0   1  16 7979.76 653.502   8
   0  -1 -16 45419.2 2436.65   4
   0   1 -16 32316.0 1988.82   4
   0   1  16 51097.4 2304.58  40
   0  -1  16 48889.3 2254.94  40
   0  -1  16 36928.1 1886.08  39
   0   1  16 35507.1 1916.72  39
   0  -1  17 125676. 3763.53  25
   0   1  17 80945.2 2963.31  25
   0  -1  17 74351.7 2455.80  50
   0   1  17 69261.0 2478.53  50
   0   1  17 99805.8 3624.14  44
   0  -1  17 148441. 4481.01  44
   0  -1  17 71117.4 2689.91  19
   0   1  17 66421.8 2580.58  19
   0   1  17 98724.5 3290.53   2
   0   1 -17 69002.0 2147.74   3
   0  -1  17 88921.2 3213.99   2
   0   1  17 71064.7 2790.57  39
   0  -1  17 84764.2 3044.48  39
   0  -1  17 84070.4 3096.47  40
   0   1  17 95889.3 3318.18  40
   0   1 -17 96668.9 3649.29   4
   0  -1 -17 96120.0 3507.97   4
   0   1  18 8844.32 863.134  14
   0  -1 -18 5567.49 921.509   4
   0   1 -18 4841.11 846.057   4
   0  -1  18 15388.6 1343.81  25
   0   1  18 14441.9 1307.29  25
   0   1 -18 2741.51 429.507  13
   0  -1 -18 3844.56 652.599   7
   0  -1  18 19257.4 1532.97  40
   0   1  18 14039.4 1275.11  39
   0   1  18 14254.7 1334.05  40
   0  -1  18 14981.2 1342.81  39
   0   1  18 12284.7 1165.59  19
   0  -1  18 11301.2 1102.38  19
   0  -1  18 14103.5 1435.24  44
   0   1  18 6031.58 978.288  44
   0  -1  18 9761.73 910.400  50
   0   1  18 14527.4 1179.82  50
   0   1 -18 3998.34 534.005   3
   0   1  18 5724.20 848.312   2
   0  -1  18 5689.03 818.928   2
   0  -1 -19 6485.52 847.014   7
   0   1  19 7869.68 831.932  14
   0   1  19 4516.83 817.244  44
   0  -1  19 11252.2 1139.08  19
   0   1  19 11439.1 1197.30  19
   0   1  19 4033.22 636.325  50
   0  -1  19 3661.86 591.327  50
   0  -1  19 3709.67 814.757  61
   0  -1 -19 15610.5 1569.04   4
   0   1 -19 14445.7 1531.67   4
   0   1  19 6606.45 950.442  40
   0   1  19 4866.20 791.449  39
   0  -1  19 5992.98 873.558  39
   0  -1  19 5729.81 875.810  40
   0   1  19 7438.37 975.489  25
   0  -1  19 7681.71 983.054  25
   0   1  19 13541.4 1336.06   2
   0   1 -19 12795.1 981.748   3
   0  -1  19 13204.6 1406.30   2
   0  -1  20 321.669 256.014  39
   0   1  20 424.590 259.129  39
   0   1  20 149.239 57.7155  14
   0   1  20 453.909 254.794  44
   0   1  20-15.2846 69.1350  19
   0  -1  20 76.0368 95.2815  19
   0  -1  20 159.841 144.833  25
   0   1  20 135.524 165.265  25
   0  -1  20 598.870 362.889  61
   0  -1  20 251.423 160.318  50
   0   1  20 422.908 238.537  50
   0  -1  20 411.768 234.844  40
   0   1 -20 88.8130 177.280   4
   0  -1 -20 77.9244 269.952   4
   0  -1  20 45.0352 100.680   2
   0   1  20 44.4924 83.8921   2
   0   1  21 8982.56 1245.87  44
   0  -1  21 9423.03 1343.80  44
   0  -1  21 13759.0 1340.01  19
   0   1  21 22050.8 1726.01  19
   0   1 -21 8221.10 1202.99   7
   0   1  21 10014.1 1035.92  14
   0  -1  21 9603.98 1231.21  40
   0  -1  21 6655.54 1056.12  39
   0   1  21 5900.50 937.893  39
   0   1  21 4644.19 744.517  50
   0   1 -21 5571.12 749.630  48
   0  -1  21 5256.97 731.696  50
   0  -1  21 23439.5 1924.07   2
   0   1  21 18866.5 1781.84   2
   0   1  21 12826.9 1341.91  25
   0  -1  21 9356.62 1172.37  25
   0  -1 -21 17254.9 1220.11  12
   0  -1 -21 26267.5 2146.09   4
   0   1 -21 19784.6 1950.16   4
   0  -1  22 3101.52 711.681  40
   0   1  22 2815.64 643.898  39
   0  -1  22 3565.94 688.136  19
   0   1  22 1003.76 434.723  19
   0   1  22 2703.19 548.867  14
   0  -1  22 1238.01 473.331  39
   0  -1 -22 2682.90 499.014  12
   0   1 -22 2012.37 452.593  48
   0  -1  22 1629.52 416.140  50
   0   1  22 1790.99 467.279  50
   0   1  22 3407.66 769.038   2
   0  -1  22 2866.42 763.142   2
   0  -1 -22 3761.30 834.971   4
   0   1 -22 2642.57 658.716   7
   0   1 -22 3873.40 903.361   4
   0  -1  22 2668.46 675.540  25
   0   1  22 2305.76 607.656  25
   0  -1  22 1978.69 638.653  44
   0  -1  23 9358.52 1250.53  39
   0  -1  23 11749.7 1428.87  40
   0   1  23 12367.8 1357.43  19
   0  -1  23 13557.9 1379.65  19
   0   1  23 12827.3 1402.22  39
   0   1 -23 11072.9 1413.92   7
   0   1  23 12122.4 1224.99  14
   0  -1 -23 12326.0 1072.50  12
   0   1 -23 9897.40 1039.53  48
   0   1  23 11768.6 1204.36  50
   0  -1  23 10449.7 1053.37  50
   0   1  23 18342.1 1800.99   2
   0  -1  23 18589.3 1733.66   2
   0  -1  23 15191.7 1713.98  44
   0  -1 -23 16501.5 1809.51   4
   0   1 -23 13944.8 1679.52   4
   0  -1  23 14432.2 1556.03  25
   0   1  23 7432.96 1084.98  25
   0   1  24 44197.3 2723.18  39
   0  -1  24 45226.0 2334.85  14
   0   1  24 58001.1 2713.75  14
   0  -1  24 22474.1 2221.77  44
   0  -1  24 65502.0 3179.76  19
   0   1  24 85926.8 3541.35  19
   0  -1 -24 53087.6 2787.88  32
   0  -1 -24 47965.7 2181.64  12
   0   1  24 36856.3 2220.47  50
   0  -1  24 37938.5 2062.36  50
   0   1 -24 30518.7 1833.03  48
   0  -1  24 82563.3 3771.39   2
   0   1  24 39733.6 2904.84   2
   0   1 -24 76334.9 4016.18   4
   0  -1 -24 66696.6 3721.82   4
   0   1  24 54419.5 3022.02  25
   0  -1  24 40241.6 2592.48  25
   0  -1  24 63238.3 3336.84  40
   0  -1  24 50005.5 2897.08  39
   0   1  25 5015.75 944.581  39
   0   1  25 6189.77 925.194  14
   0  -1  25 6203.51 903.484  14
   0  -1  25 5076.61 1087.33  44
   0   1  25 5228.53 1036.73  44
   0   1  25 7844.92 1109.13  19
   0  -1  25 7440.20 1105.56  19
   0  -1 -25 2559.66 868.636  32
   0  -1 -25 5279.25 741.615  12
   0   1 -25 5240.14 796.623  12
   0   1  25 3094.39 651.835  50
   0  -1  25 3992.92 907.180   2
   0  -1 -25 7608.71 1270.03   4
   0   1 -25 9088.27 1403.04   4
   0  -1  25 5755.38 979.935  39
   0  -1  25 6848.24 1137.17  40
   0   1  25 5623.94 1045.90  25
   0  -1  25 4966.05 945.539  25
   0   1  26 59.9866 101.515  50
   0  -1  26 141.764 166.007  25
   0   1  26-12.2227 78.9912  25
   0  -1 -26 3.70616 79.6781  12
   0   1 -26-4.52348 83.9191  12
   0  -1  26 178.956 176.197  44
   0   1  26 48.0582 155.579  44
   0  -1 -26-49.0329 100.630  32
   0   1  26 44.0645 84.1537  14
   0  -1  26 82.2098 121.189  14
   0  -1  26-9.49170 23.6438  19
   0   1  26 60.6743 55.8672  19
   0   1  26 23.9319 124.172  39
   0  -1  26 98.5464 116.951  39
   0   1  27 13683.2 1400.17  50
   0   1  27 18580.4 1919.81  25
   0  -1  27 19810.6 1926.72  25
   0  -1 -27 15423.3 1327.20  12
   0   1 -27 13707.4 1267.86  12
   0   1  27 17337.3 1965.32  44
   0   1 -27 10982.5 1518.74  32
   0  -1 -27 17531.8 1642.16  32
   0   1  27 17598.5 1519.40  14
   0  -1  27 18946.9 1589.65  14
   0   1  27 23471.3 1922.33  19
   0  -1  27 18186.2 1717.47  19
   0   1  27 14249.8 1570.11  39
   0  -1  27 17836.8 1733.29  39
   0   1  28 27362.6 1913.60  50
   0  -1  28 19800.4 1906.19  25
   0   1  28 20585.7 1976.97  25
   0   1 -28 23648.1 1686.32  12
   0  -1 -28 13926.5 1271.10  12
   0   1  28 35382.0 2808.06  44
   0  -1 -28 23454.9 1889.25  32
   0   1 -28 22179.7 2042.46  32
   0  -1  28 22592.6 1687.14  14
   0   1  28 25057.7 1852.23  14
   0  -1  28 17799.2 1656.92  19
   0   1  28 19386.6 1725.48  19
   0   1  28 18277.1 1893.52  39
   0  -1  28 26566.9 2115.94  39
   0  -1 -29 1344.61 494.384  32
   0   1  29 894.023 345.373  50
   0   1  29 1659.17 624.832  25
   0  -1  29 2828.47 760.225  25
   0  -1  29 1236.06 558.674  44
   0  -1  29 2596.25 621.729  19
   0   1  29 2863.27 703.920  19
   0   1 -29 2234.98 625.167  32
   0   1  29 2900.18 640.007  14
   0  -1  29 2839.05 599.155  14
   0   1 -29 3881.96 689.990  12
   0  -1  29 1354.21 457.544  39
   0   1  29 864.524 424.348  39
   0   1  30 5026.98 950.616  25
   0  -1  30 4314.72 887.628  25
   0  -1  30 4702.14 1005.76  44
   0   1  30 4462.67 795.462  19
   0  -1  30 4948.55 841.655  19
   0   1 -30 3055.25 675.656  12
   0   1 -30 1570.31 502.744  32
   0  -1  30 1814.79 587.036  39
   0  -1  30 3246.20 654.835  14
   0   1  30 4167.91 733.676  14
   0   1  31 2754.52 588.892  14
   0  -1  31 2202.66 576.826  14
   0   1  31 3721.26 793.745  25
   0  -1  31 1475.92 506.383  25
   0   1  31 2268.77 685.353  44
   0  -1  31 3146.02 799.791  44
   0   1  31 4380.45 779.030  19
   0  -1  31 3399.57 673.911  19
   0   1  31 2441.26 673.042  64
   0   1 -31 1720.70 518.004  32
   0  -1 -31 205.636 217.876  32
   0   1  31 2776.64 578.887  10
   0   1 -31 2441.18 588.514  12
   0  -1  31 1374.97 536.849  39
   0   1  32 22.9611 88.6562  25
   0  -1  32 173.658 138.440  25
   0   1  32 12.1902 115.265  39
   0  -1 -32 111.638 138.413  36
   0   1  32 160.283 157.580  19
   0  -1  32 117.803 71.0157  19
   0   1  32 95.7472 166.251  64
   0  -1 -32 73.6429 109.831  32
   0   1  32 317.618 206.328  10
   0   1 -32 128.597 124.090  12
   0   1  32 38.4133 107.861  14
   0  -1  32 120.236 115.590  14
   0   1  33 117.844 150.296  39
   0  -1 -33 178.180 168.906  36
   0   1  33 631.099 279.464  19
   0  -1  33 439.664 232.598  19
   0   1  33 42.4431 149.820  64
   0   1 -33 303.864 191.011  12
   0   1  33 210.492 187.147  25
   0  -1  33 275.931 214.658  25
   0  -1  33 388.418 202.933  14
   0   1  33 401.577 195.720  14
   0   1 -34 835.016 306.051  32
   0  -1  34 894.997 370.362  64
   0   1  34 895.113 366.145  64
   0  -1  34 1379.29 466.121  44
   0  -1  34 1401.01 362.532  14
   0   1  34 1671.14 372.152  14
   0   1  34 2375.15 555.546  25
   0  -1  34 1300.78 398.437  25
   0   1  34 1438.61 412.995  39
   0  -1  34 1200.53 368.618  39
   0  -1 -34 1180.29 358.156  36
   0   1 -34 589.483 251.836  36
   0  -1  34 1358.01 376.686  19
   0  -1 -35 8435.47 925.499  43
   0  -1 -35 8605.71 912.699  36
   0   1 -35 5358.00 734.061  36
   0   1  35 8354.91 920.147  39
   0  -1  35 9694.43 942.075  39
   0   1  35 11810.5 948.113  14
   0  -1  35 11217.5 892.477  14
   0   1  35 5765.92 801.400  64
   0  -1  35 2588.59 531.431  64
   0   1 -35 7397.51 822.412  32
   0   1  35 14531.2 1264.96  25
   0  -1  35 10676.1 1089.53  25
   0   1 -36 713.193 270.503  36
   0   1  36 1158.25 275.248  14
   0   1  36 1690.77 386.019  25
   0  -1  36 1125.90 321.060  25
   0   2   0 216575. 2053.48   6
   0   2   0 190665. 1958.67   4
   0  -2  -3 50324.3 1159.93   4
   0  -2   3 52583.5 1152.10   6
   0   2  -3 50053.5 1112.96   5
   0  -2   3 51158.2 1080.08   4
   0   2  -3 61029.8 1029.46   8
   0   2   3 65224.3 1446.04   8
   0  -2   3 52774.9 1037.51   8
   0   2   4 31169.3 623.862   3
   0  -2  -6 47837.0 1425.24   4
   0  -2   6 29417.6 1229.48   6
   0   2  -6 40105.3 1171.08   5
   0  -2   6 48198.5 1295.48   4
   0   2   6 47781.9 1385.02   2
   0   2   6 58710.7 1542.21   8
   0   2  -6 42269.1 587.071   8
   0  -2   6 21279.7 508.480   8
   0  -2  -7 15394.2 896.103   4
   0   2  -7 15700.3 769.057   5
   0   2   7 18446.6 909.239   2
   0  -2   7 16334.9 801.801   4
   0  -2  -7 15193.6 351.401   1
   0   2   7 19179.9 908.784   8
   0   2  -8 32175.8 1141.98   5
   0  -2  -8 32768.4 1356.59   4
   0   2   8 36216.7 1349.61   2
   0  -2   8 35466.2 1259.77   4
   0  -2  -8 28439.5 592.805   1
   0   2   8 25759.2 1088.32   8
   0   2  -8 42375.5 1875.65   7
   0  -2  -9 16768.5 1044.03   4
   0   2  -9 15870.4 842.151   5
   0   2   9 19024.8 1026.95   2
   0  -2   9 17371.2 937.175   4
   0  -2 -10 156273. 3307.10   4
   0   2 -10 140902. 2612.14   5
   0  -2  10 159599. 2993.99   4
   0   2  10 189742. 3465.69   2
   0   2 -10 210656. 4349.49   7
   0   2 -11 14763.0 879.898   5
   0  -2 -11 16253.0 1135.87   4
   0   2  11 17962.0 1109.25   2
   0  -2  11 17111.8 1039.85   4
   0   2  11 16330.7 945.723   8
   0   2 -11 19338.2 1390.25   7
   0   2 -12 27043.8 1234.99   5
   0  -2 -12 28919.3 1574.19   4
   0  -2  12 31823.5 1506.82   4
   0   2  12 31750.5 1535.53   2
   0   2  12 24695.0 1209.25   8
   0   2 -12 33750.8 1905.02   7
   0  -2  14 14073.3 1146.79  25
   0   2  14 14330.4 968.644   8
   0  -2 -14 7418.70 677.458   7
   0   2 -14 12747.6 911.622   5
   0  -2 -14 14483.4 1258.36   4
   0   2  14 11099.2 839.068  14
   0   2  14 13699.1 1099.02  25
   0   2  14 16451.6 1208.23  39
   0  -2  14 15782.7 1215.94  40
   0   2  14 18941.9 1279.18  19
   0  -2  14 9597.06 1059.63  44
   0   2  14 11039.8 1077.64  44
   0  -2  14 14905.1 1149.20   4
   0   2  14 16046.6 1216.34   2
   0  -2  14 16540.9 1190.28   2
   0   2  15 14565.3 1065.78  14
   0  -2 -15 18121.5 1469.57   4
   0   2 -15 17946.3 1121.53   5
   0   2  15 24587.1 1532.08   2
   0  -2  15 26076.0 1583.54   4
   0  -2  15 18560.9 1735.70  61
   0   2  15 12611.2 1015.24  50
   0  -2  15 11968.9 1106.84  40
   0  -2  15 13064.7 1060.55  39
   0   2  15 16587.8 1260.40  39
   0   2  15 20910.6 1352.35  19
   0  -2  15 20003.6 1367.53  19
   0   2  15 18687.6 1447.49  44
   0  -2  15 9345.24 1062.49  44
   0   2  15 20500.5 1377.67  25
   0  -2  15 5050.90 738.368  25
   0   2  15 12856.5 928.883   8
   0  -2 -15 5585.61 600.976   7
   0   2  16 1100.70 327.230  14
   0  -2 -16 995.339 273.818   7
   0  -2 -16 574.175 270.166   4
   0  -2  16 302.646 163.987   2
   0   2  16 333.877 209.261   2
   0  -2  16 540.945 243.610   4
   0  -2  16 11742.3 1337.12  61
   0   2  16 5385.24 681.082  50
   0  -2  16 4097.42 672.346  40
   0  -2  16 3805.23 648.855  39
   0   2  16 4152.17 657.300  39
   0  -2  16 2251.03 480.831  19
   0   2  16 3160.66 582.526  19
   0   2  16 886.908 247.557   8
   0  -2  16 8201.31 1040.61  44
   0   2  16 3263.39 581.948  25
   0  -2  16 3643.57 619.576  25
   0   2 -17 30049.0 1463.96  13
   0   2  17 33382.2 1925.09  25
   0  -2  17 41001.7 2169.92  25
   0   2  17 39174.8 1935.89  50
   0  -2 -17 23922.2 1776.05   4
   0   2  17 32462.8 1474.19   8
   0  -2 -17 32625.4 1563.43   7
   0   2  17 34775.9 1729.64  14
   0   2  17 43380.3 2218.41  39
   0  -2  17 35487.6 2026.18  40
   0  -2  17 40476.0 2178.65  39
   0  -2  17 41262.1 2149.52   2
   0   2  17 34795.7 2037.68   2
   0  -2  17 50790.5 2445.89   4
   0   2  17 43835.6 2080.11  19
   0  -2  17 20421.9 1457.43  19
   0   2  18 11132.5 1083.57  19
   0  -2  18 8451.38 960.844  19
   0   2  18 9291.69 895.364  14
   0  -2  18 17350.9 1474.88  40
   0   2  18 15309.2 1379.16  39
   0  -2  18 16953.9 1413.78  39
   0   2 -18 6640.16 708.896  13
   0  -2 -18 6788.96 666.747  12
   0   2  18 15556.7 1255.63  50
   0  -2 -18 4564.51 817.358   4
   0  -2  18 6285.44 871.423   2
   0   2  18 4199.42 802.011   2
   0   2  18 5203.75 784.269  25
   0  -2  18 12045.4 1210.83  25
   0   2  19 29012.7 1999.67  39
   0  -2  19 26263.8 1761.58  39
   0  -2  19 23295.4 1798.65  40
   0  -2  19 18820.1 1532.51  19
   0   2  19 33480.8 1965.61  19
   0  -2  19 51139.1 2606.79  25
   0   2  19 21159.8 1637.75  25
   0  -2 -19 30148.1 1463.36  12
   0   2  19 28821.5 1762.39  50
   0   2 -19 36873.2 2475.32   4
   0  -2 -19 36517.3 2355.17   4
   0   2  19 31409.7 1701.30  14
   0   2 -19 32614.6 1680.56   3
   0  -2  19 40056.5 2237.35   2
   0   2  19 25959.2 1954.63   2
   0  -2  19 23951.8 1991.52  44
   0   2  20 393399. 7259.75  39
   0  -2  20 273083. 5892.16  39
   0  -2  20 323585. 6788.18  40
   0  -2  20 362730. 6714.49  19
   0   2  20 280145. 5810.51  19
   0   2  20 263795. 5489.04  14
   0   2  20 408304. 7501.03  25
   0  -2  20 283117. 6328.78  25
   0  -2 -20 290046. 4697.66  12
   0   2  20 286336. 5751.25  50
   0  -2 -20 377192. 7851.64   4
   0   2 -20 173287. 5580.75   4
   0   2  20 356370. 7358.47   2
   0   2 -20 271910. 5041.69   3
   0  -2  20 330101. 7210.90   2
   0  -2  20 242038. 6588.61  44
   0   2  21 817.163 384.294  44
   0   2  21 411.797 209.292  19
   0  -2  21 442.991 239.108  19
   0  -2  21 549.809 323.132  40
   0   2  21 811.190 388.424  39
   0  -2  21 450.076 310.862  39
   0   2  21 231.844 182.947  14
   0  -2 -21 191.100 219.639  32
   0   2 -21 50.9743 94.4792  13
   0  -2  21 506.169 294.269  25
   0   2  21 483.506 326.082  25
   0  -2 -21 86.4378 74.2651   4
   0   2 -21 60.1944 100.258   4
   0   2  21 87.5420 181.653   2
   0  -2  21 112.015 118.471   2
   0   2  21 724.283 271.180  50
   0  -2 -21 345.401 218.467  12
   0   2  22 2345.67 677.750  44
   0   2  22 12026.4 1290.08  19
   0  -2  22 7194.31 1036.27  19
   0   2 -22 9122.02 1344.77   7
   0  -2  22 4947.07 866.179  39
   0  -2  22 4365.06 834.900  40
   0   2  22 5094.48 876.338  39
   0  -2 -22 2568.51 760.064  32
   0   2  22 8121.36 1040.89  14
   0  -2  22 3560.85 922.287  61
   0   2  22 4555.57 759.383  50
   0   2 -22 4465.05 709.953  48
   0  -2  22 991.118 487.847   2
   0   2 -22 15521.6 1772.07   4
   0  -2 -22 13544.0 1567.21   4
   0  -2 -22 2628.81 481.708  12
   0  -2  22 9083.34 1216.81  25
   0   2  22 9627.90 1198.64  25
   0  -2 -23 964.212 538.131  32
   0   2  23 2123.52 535.070  14
   0   2 -23 1713.60 600.421   4
   0   2 -23 1520.79 534.624   7
   0  -2 -23 2416.27 684.510   4
   0   2  23 3732.88 786.314  25
   0  -2  23 2715.02 683.815  25
   0   2  23 1285.02 442.780  50
   0   2 -23 2889.24 587.386  48
   0   2  23 2473.44 621.976  39
   0  -2  23 1458.30 521.264  39
   0  -2  23 3117.72 745.603  40
   0  -2  23 2776.47 609.166  19
   0   2  23 1603.56 473.488  19
   0  -2  23 2538.94 623.090   2
   0   2  23 2159.27 663.925  44
   0  -2  23 3096.45 831.333  44
   0  -2  24 2058.19 616.594  39
   0   2  24 2850.38 683.304  39
   0   2  24 4863.02 826.910  14
   0   2 -24 1538.42 438.814  48
   0  -2 -24 2386.23 638.744  32
   0   2  24 1467.99 463.862  50
   0   2 -24 3181.94 774.554   7
   0  -2 -24 9647.35 1402.93   4
   0   2 -24 9705.53 1468.36   4
   0   2  24 1148.60 468.086  25
   0  -2  24 4013.33 857.705  25
   0  -2  24 615.906 399.074  40
   0   2  24 6063.96 938.315  19
   0  -2  24 2458.13 667.279  19
   0  -2  24 1841.42 639.068  44
   0   2  24 1915.46 632.938  44
   0  -2  24 11841.8 1397.62   2
   0  -2 -25 10681.6 1216.73  32
   0   2  25 11359.7 1222.71  14
   0  -2  25 10320.8 1118.32  14
   0   2  25 13819.8 1722.14  44
   0  -2  25 8865.62 1425.26  44
   0  -2  25 13443.5 1427.88  19
   0   2  25 14206.2 1466.69  19
   0   2  25 8024.74 1096.81  50
   0   2 -25 6974.39 935.158  48
   0   2 -25 12890.0 1683.18   4
   0  -2 -25 13347.9 1699.14   4
   0  -2  25 12515.8 1478.52   2
   0  -2  25 12913.1 1507.01  25
   0   2  25 8861.54 1270.42  25
   0   2  25 8782.88 1237.74  39
   0  -2  25 10790.4 1380.11  39
   0  -2  25 12503.6 1514.65  40
   0   2 -26 29198.5 1930.51  48
   0   2  26 32011.4 2221.81  50
   0   2 -26 23448.3 1726.45  12
   0  -2  26 47122.1 3231.69  44
   0  -2  26 20239.8 1861.00  19
   0   2  26 41589.0 2506.64  19
   0   2  26 52199.2 3089.21  25
   0  -2  26 36107.1 2542.44  25
   0   2  26 24676.6 2477.96  39
   0  -2  26 39460.9 2221.14  14
   0   2  26 41337.8 2391.21  14
   0  -2 -26 35669.4 2252.09  32
   0  -2  26 40792.8 2765.74  40
   0  -2  26 31709.4 2393.74  39
   0   2 -27 7910.32 972.363  48
   0   2  27 10521.7 1277.91  50
   0   2 -27 6167.44 877.549  12
   0  -2  27 6608.88 1274.89  44
   0   2  27 5281.37 1026.57  25
   0  -2  27 7623.67 1201.14  25
   0   2  27 3466.77 955.252  39
   0   2  27 7249.47 1030.56  14
   0  -2  27 6239.08 920.406  14
   0  -2  27 8187.75 1257.09  40
   0  -2  27 7773.67 1139.55  39
   0   2  27 4980.50 930.065  19
   0  -2  27 7685.86 1103.40  19
   0   2 -27 5129.84 1107.64  32
   0  -2 -27 6472.29 975.027  32
   0   2 -28 1152.73 382.942  12
   0  -2  28 712.904 345.681  19
   0   2  28 1356.72 452.493  19
   0  -2  28 1283.15 488.862  25
   0   2  28 1468.14 543.454  25
   0   2 -28 442.586 298.001  32
   0  -2  28 998.193 359.472  14
   0   2  28 861.903 375.122  14
   0   2  28 862.517 356.383  50
   0  -2  28 1095.25 452.982  39
   0   2  29 12506.9 1366.94  50
   0   2 -29 24498.9 1701.11  12
   0   2  29 30904.2 2176.52  19
   0  -2  29 26643.7 1975.17  19
   0  -2  29 31920.1 2378.91  25
   0   2  29 27601.3 2240.00  25
   0   2  29 20107.9 2136.19  44
   0   2 -29 8921.23 1434.36  32
   0   2  29 25518.8 1812.20  14
   0  -2  29 20569.5 1584.19  14
   0   2  29 23781.6 2176.62  64
   0  -2  29 26799.6 2108.59  39
   0   2  30 8908.28 1084.37  50
   0   2 -30 14441.4 1332.79  12
   0   2  30 12872.9 1369.48  19
   0  -2  30 10159.1 1193.61  19
   0   2  30 20167.6 1869.74  25
   0  -2  30 13428.0 1543.10  25
   0  -2  30 7896.69 1284.08  44
   0   2 -30 14792.2 1557.80  32
   0   2  30 17347.6 1483.34  14
   0  -2  30 13843.8 1295.41  14
   0   2  30 7549.98 1209.11  64
   0   2  30 8293.90 1202.26  39
   0  -2 -30 12759.1 1389.98  36
   0  -2  30 8269.95 1218.89  39
   0   2  31 2997.02 566.751  50
   0   2 -31 1770.41 501.197  12
   0   2  31 3178.40 622.254  10
   0  -2  31 1274.04 504.135  39
   0   2  31 3720.86 787.906  39
   0  -2 -31 1926.16 525.161  36
   0  -2  31 2121.41 523.623  14
   0   2  31 2544.57 544.692  14
   0   2  31 3054.08 646.117  19
   0  -2  31 1033.27 388.436  19
   0  -2  31 1637.46 563.499  25
   0   2  31 3952.37 803.489  25
   0   2  31 2730.77 712.559  64
   0   2 -31 2358.16 603.830  32
   0  -2  31 1703.08 603.251  44
   0   2 -32 319.353 241.571  32
   0   2  32 386.769 256.072  64
   0  -2  32 253.619 190.731  39
   0  -2 -32 315.943 197.766  36
   0   2  32 298.757 196.022  39
   0  -2  32 402.350 259.291  44
   0   2  32 555.778 232.417  10
   0   2 -32 181.850 180.460  12
   0   2  32 661.134 310.041  25
   0  -2  32 487.564 257.324  25
   0  -2  32 520.514 263.324  19
   0  -2  32 208.837 165.789  14
   0   2  32 493.916 271.183  14
   0   2  33 5068.15 876.809  64
   0   2  33 4740.93 806.223  39
   0  -2 -33 3430.83 640.644  36
   0  -2 -33 3133.27 649.199  43
   0   2 -33 4577.37 711.326  12
   0   2  33 4761.94 701.200  10
   0   2  33 4131.06 774.812  25
   0  -2  33 4190.99 760.862  25
   0  -2  33 3901.53 646.669  19
   0   2  33 5703.96 749.573  14
   0  -2  33 3642.18 608.913  14
   0  -2  34 1719.42 363.577  14
   0   2  34 2193.08 426.505  14
   0  -2  34 900.510 382.601  44
   0  -2 -34 1075.71 351.535  43
   0   2 -34 1923.08 401.974  12
   0   2 -34 315.865 216.054  32
   0  -2  34 2156.04 459.526  19
   0  -2  34 1711.26 442.604  25
   0   2  34 1009.73 361.160  25
   0  -2 -34 1134.00 349.733  36
   0   2  34 1472.04 407.087  39
   0  -2  34 752.194 355.697  39
   0   2 -34 872.667 316.912  36
   0   2  35 198.396 175.009  25
   0  -2  35 109.320 123.699  25
   0  -2 -35 125.521 116.786  43
   0  -2  35 24.4926 14.0480  19
   0   2 -35 133.219 114.714  32
   0   2  35 175.269 148.834  29
   0  -2  35 112.504 63.3185  64
   0  -2  35 31.1807 33.1933  14
   0   2  35 52.0113 48.8658  14
   0  -2 -35 80.8226 82.1434  36
   0   2 -35 4.64821 61.4103  36
   0   2  35 197.092 148.086  39
   0   2 -36 937.296 318.353  36
   0   2  36 4075.53 616.181  29
   0  -2  36 4068.78 575.961  25
   0   2  36 1292.39 340.088  25
   0   2  36 4247.17 523.632  14
   0  -3   0 37.9057 49.2275   9
   0   3   0 92.5340 44.2682   8
   0  -3   0 29.8622 49.7124   4
   0  -3   0 49.6857 54.8066   6
   0   3   0 103.719 72.4036   7
   0   3   0 73.5991 26.7276   5
   0  -3  -1 242403. 2614.69   7
   0   3  -1 370135. 3602.65   8
   0   3  -1 349583. 3799.93   7
   0  -3   1 221471. 2505.62   4
   0  -3  -1 231133. 2673.52   4
   0   3  -4 185944. 2315.25   8
   0   3  -4 225559. 3689.17   7
   0   3   4 204565. 3119.79   8
   0  -3   4 135906. 2139.43   4
   0   3  -4 157423. 2407.50   5
   0  -3  -4 174627. 2589.36   4
   0  -3   4 165672. 2511.68   6
   0   3   4 154430. 1737.63   5
   0   3   5 34181.6 1318.52   8
   0   3  -5 33513.9 935.767   8
   0   3  -5 41755.7 1726.36   7
   0  -3   5 24049.7 946.670   4
   0  -3  -5 26213.8 1072.35   4
   0  -3   5 39914.1 1267.52   6
   0   3  -5 27069.5 1060.28   5
   0   3   5 27955.7 709.753   5
   0   3  -6 498107. 6095.08   7
   0   3   6 261413. 3790.62   8
   0  -3   6 27357.2 884.309   8
   0   3  -6 329510. 3781.73   5
   0  -3   6 343372. 3997.23   6
   0  -3  -6 367305. 4208.12   4
   0   3  -7 159753. 1721.35   8
   0  -3   7 111160. 1786.42   8
   0   3  -7 241593. 4523.11   7
   0   3   7 149022. 2952.22   8
   0  -3   7 154644. 2643.39   4
   0  -3  -7 202827. 3308.77   4
   0  -3   7 161285. 2844.16   6
   0   3  -7 126509. 2455.58   5
   0   3  -8 46470.0 2028.25   7
   0   3  -8 59187.0 823.367   8
   0  -3   8 38323.6 804.315   8
   0   3   8 51185.7 1768.29   8
   0  -3   8 55874.8 1661.32   4
   0   3  -8 50921.8 1616.10   5
   0  -3   8 67901.5 1966.43   6
   0  -3  -8 57223.3 1843.74   4
   0   3  -9 159796. 3960.73   7
   0   3   9 141466. 3000.70   8
   0  -3   9 127377. 2643.15   4
   0   3   9 105524. 1216.73   5
   0  -3  -9 118200. 2811.43   4
   0   3  -9 130281. 2652.41   5
   0   3 -10 53300.4 2401.63   7
   0  -3  10 48728.5 1711.80   4
   0   3  10 39817.3 711.406   5
   0   3 -10 40485.0 1555.27   5
   0  -3 -10 42477.2 1769.05   4
   0   3 -11 95401.3 3316.53   7
   0  -3  11 74571.9 2249.08   4
   0   3 -11 79000.7 2228.53   5
   0   3  11 75777.5 923.462   5
   0  -3 -11 102937. 2892.22   4
   0   3  12 69698.9 2303.78   8
   0  -3 -12 64106.2 2358.33   4
   0   3  12 65080.0 2417.49   2
   0  -3  12 62991.5 2136.08   4
   0   3  13 57951.5 2261.12  25
   0  -3  13 81590.0 2805.06  25
   0   3  13 59133.5 1919.99  14
   0   3  13 48524.0 1954.24   8
   0  -3 -13 42294.5 2013.95   4
   0  -3 -13 25026.8 766.008   7
   0   3 -13 54359.1 1977.71   5
   0   3  13 47538.9 2124.63   2
   0  -3  13 50809.7 2048.18   4
   0   3  13 100342. 3006.11  39
   0   3  14 2771.96 512.574  39
   0   3  14 1831.10 403.065   8
   0   3  14 1768.45 339.321  14
   0  -3 -14 1259.62 376.547   4
   0   3 -14 1470.00 339.336   5
   0   3  14 2009.23 391.238  50
   0   3  14 2423.60 460.228  25
   0  -3  14 668.128 275.587  25
   0   3  14 1404.99 401.786  44
   0   3  14 2033.00 400.659  19
   0  -3  14 1437.84 378.243  19
   0  -3  14 1600.22 368.763   4
   0   3  14 649.577 344.993   2
   0  -3  15 38130.9 1948.67  39
   0   3  15 59180.2 2315.83  19
   0  -3  15 20637.2 1409.06  19
   0  -3  15 34094.3 1515.43  13
   0   3  15 41297.7 2036.81  39
   0   3  15 47519.8 1879.64  14
   0   3  15 19317.1 1317.23   8
   0   3  15 57628.5 2378.74  25
   0  -3 -15 56633.5 2534.14   4
   0   3 -15 58066.9 2179.99   5
   0   3  15 41400.5 1949.46  50
   0   3  15 58984.0 2596.54   2
   0  -3  15 64174.9 2590.95   2
   0  -3  15 62896.8 2498.51   4
   0   3  15 6780.28 943.743  44
   0  -3  15 62477.8 2869.40  44
   0  -3  15 65802.9 2788.33  25
   0   3  16 130973. 3776.74  39
   0   3  16 150808. 3664.40   8
   0  -3  16 201732. 4748.11   4
   0  -3  16 241658. 5142.59   2
   0   3  16 182287. 3775.74  14
   0   3  16 206407. 4789.54  25
   0   3 -16 182357. 3989.13   5
   0  -3 -16 187612. 4814.17   4
   0  -3  16 195383. 4376.73  39
   0  -3  16 146823. 4113.71  40
   0  -3  16 129279. 3623.90  19
   0   3  16 170020. 4015.99  19
   0   3  16 160648. 3954.36  50
   0   3  16 194035. 5056.92  44
   0  -3  16 246842. 5841.37  44
   0  -3  16 123980. 3803.78  25
   0   3  17 5683.70 848.348  39
   0   3  17 8893.23 914.157   8
   0  -3  17 5708.45 845.636  25
   0   3  17 1985.79 500.250  25
   0   3  17 8044.22 845.908  14
   0   3  17 4439.75 668.979  50
   0   3  17 8950.63 1121.26  44
   0  -3  17 6269.63 971.263  44
   0  -3  17 10245.7 1046.48  19
   0   3  17 5561.30 758.221  19
   0  -3  17 15273.6 1344.28   4
   0  -3 -17 14940.2 1416.31   4
   0   3 -17 12175.2 1058.28   5
   0  -3  17 3746.17 905.696  61
   0  -3  17 7841.71 978.942  40
   0  -3  17 4510.06 710.896  39
   0   3  18 9229.88 1086.79  39
   0   3  18 6764.73 807.561   8
   0   3  18 10306.7 989.370  14
   0  -3  18 5798.05 894.321  25
   0   3  18 15164.7 1364.36  25
   0   3  18 9455.71 1019.73  50
   0  -3  18 11711.5 1250.91  40
   0  -3  18 11870.4 1155.63  39
   0  -3  18 7620.84 937.300  19
   0   3  18 9226.34 985.784  19
   0  -3  18 12968.7 1476.80  44
   0   3  18 14791.6 1490.64  44
   0  -3 -18 11118.4 1257.81   4
   0  -3  18 11504.3 1482.60  61
   0  -3  18 9613.96 1138.79   2
   0  -3  18 11185.4 1205.01   4
   0   3  19 9498.27 973.904  14
   0   3  19 12394.1 1292.89  25
   0  -3  19 3912.62 761.823  25
   0   3  19 9800.49 1057.50  50
   0   3 -19 9271.70 907.348  13
   0   3  19 6502.82 1034.49  44
   0   3  19 8079.78 957.791  19
   0  -3  19 9988.84 1100.15  19
   0  -3 -19 11224.5 1313.32   4
   0  -3  19 11512.5 1286.83  40
   0  -3  19 4660.30 782.944  39
   0   3  19 11068.6 1231.19  39
   0  -3  19 11603.9 1341.99   2
   0   3  20 42695.6 2526.24  39
   0  -3  20 31541.6 2184.73  25
   0   3  20 60956.7 2927.15  25
   0   3  20 40858.5 2059.86  14
   0  -3  20 67903.3 3082.97   2
   0   3  20 40100.4 1949.46  27
   0  -3 -20 64540.0 3269.14   4
   0   3 -20 54617.8 3117.87   4
   0  -3  20 35035.5 2091.51  39
   0  -3  20 38117.6 2416.09  40
   0  -3  20 43381.9 2359.34  19
   0   3  20 51110.6 2519.27  19
   0   3  20 40719.2 2679.04  44
   0   3  20 39350.2 2226.88  50
   0   3 -20 41976.3 1937.67  13
   0   3 -21 13231.5 1592.35   4
   0  -3 -21 15198.8 1644.93   4
   0   3 -21 11308.9 1116.36   3
   0  -3  21 16443.1 1634.54   2
   0   3  21 9412.51 1214.12  25
   0  -3  21 16505.8 1601.97  25
   0  -3  21 13304.1 1575.65  44
   0   3  21 11643.7 1458.65  44
   0  -3  21 9381.28 1133.02  19
   0   3  21 14039.0 1367.53  19
   0   3  21 10817.2 1085.42  14
   0   3  21 4717.56 790.695  50
   0   3  21 5963.38 947.947  39
   0  -3  21 7423.15 1099.60  40
   0  -3  21 4209.11 771.704  39
   0   3  22 1066.19 423.963  39
   0  -3  22 586.356 302.610  39
   0   3  22 519.522 306.933  50
   0   3  22 696.288 313.291  14
   0   3 -22 730.198 298.868  48
   0  -3  22 413.864 278.234   2
   0  -3  22 514.191 307.076  40
   0  -3  22 495.620 275.667  19
   0   3  22 681.927 326.057  19
   0   3 -22 398.755 312.185   4
   0  -3 -22 641.795 329.186   4
   0   3 -22 156.805 184.814   7
   0   3  22 648.771 352.992  25
   0  -3  22 712.058 322.386  25
   0  -3  22 759.755 468.507  44
   0  -3  23 22486.1 1980.42  40
   0  -3  23 10320.6 1328.62  39
   0   3  23 57722.5 2856.38  19
   0  -3  23 24958.3 1914.07  19
   0   3  23 30301.0 2325.90  39
   0   3  23 38674.4 2178.94  14
   0   3 -23 46233.2 3285.86   7
   0   3 -23 18359.2 1327.36  13
   0   3  23 25078.1 2086.46  25
   0  -3  23 47701.8 2845.86  25
   0  -3 -23 72239.7 3805.07   4
   0   3 -23 56579.3 3462.39   4
   0   3 -23 31575.0 2052.21  48
   0   3  23 26867.7 1962.21  50
   0  -3  23 11761.6 1710.45  61
   0  -3  23 59118.3 3714.92   2
   0   3  24 6623.55 1207.84  39
   0   3  24 10209.7 1162.15  14
   0   3 -24 14082.3 1769.70   4
   0  -3 -24 14976.5 1778.70   4
   0  -3  24 8307.51 1439.85  61
   0   3 -24 9997.20 1173.92  48
   0   3  24 11631.5 1332.76  50
   0  -3  24 14800.0 1588.61   2
   0  -3  24 7061.79 1236.67  44
   0   3  24 6510.31 1013.80  19
   0  -3  24 10989.5 1286.53  19
   0  -3  24 14716.1 1605.86  25
   0   3  24 13178.5 1530.58  25
   0   3 -24 12807.9 1712.27   7
   0  -3  24 13891.2 1497.83  39
   0  -3  24 9798.64 1310.22  40
   0  -3  25 5501.46 986.240  25
   0   3  25 3776.94 813.621  25
   0   3  25 6498.65 1127.19  64
   0   3  25 2935.83 734.571  50
   0   3 -25 4454.83 840.997  48
   0  -3  25 6687.80 1121.75  40
   0  -3  25 4862.37 909.789  39
   0  -3  25 3952.79 752.532  19
   0   3  25 4924.89 876.073  19
   0  -3  25 6954.20 1288.76  44
   0   3  25 3731.41 740.106  14
   0   3 -25 990.241 458.057   7
   0   3 -25 3661.49 986.105   4
   0  -3  26 320.449 303.938  25
   0   3  26 538.067 335.240  25
   0   3  26 241.402 215.670  64
   0   3  26 266.733 224.046  50
   0   3 -26 173.804 153.137  48
   0  -3  26 103.572 65.7585  39
   0   3  26 577.176 328.479  19
   0  -3  26 424.083 248.967  19
   0  -3  26 408.901 247.038  44
   0   3  26 396.870 357.252  44
   0  -3  26 205.278 148.190  40
   0   3  26 401.444 238.976  14
   0  -3  26 469.371 213.756  14
   0   3  27 3662.86 754.434  14
   0  -3  27 3850.66 670.750  14
   0  -3  27 4126.43 894.223  25
   0   3  27 5913.83 1034.24  25
   0   3  27 8232.09 1288.47  64
   0   3  27 6933.56 1047.57  50
   0   3 -27 6082.75 899.304  48
   0   3 -27 3946.11 708.910  12
   0   3  27 3803.93 767.838  19
   0  -3  27 1423.88 478.283  19
   0  -3  27 5674.06 965.397  39
   0  -3  27 6304.37 1123.17  40
   0  -3  27 5330.92 1092.66  44
   0   3  27 5388.09 1117.60  44
   0  -3  28 176.314 214.683  39
   0   3  28 197.661 277.781  39
   0  -3 -28 268.571 235.654  36
   0  -3  28 112.179 160.468  14
   0   3  28 170.414 189.175  14
   0  -3  28 119.620 177.982  40
   0   3 -28 198.789 170.497  32
   0   3  28 212.697 256.951  25
   0  -3  28 153.236 177.790  25
   0   3  28 134.046 215.301  64
   0   3 -28 228.796 155.908  48
   0  -3  28 379.665 296.761  44
   0   3  28 4.65130 89.0957  50
   0   3  28 287.191 225.160  19
   0  -3  28 213.730 183.433  19
   0   3 -28 167.525 134.828  12
   0   3  29 47455.0 2898.47  25
   0  -3  29 49593.2 2962.06  25
   0   3 -29 32504.6 1989.02  12
   0   3  29 30325.1 2078.37  50
   0   3 -29 26173.4 1811.71  48
   0  -3  29 37514.3 2369.98  39
   0  -3 -29 21288.8 1787.70  36
   0   3  29 54731.7 3128.59  39
   0  -3  29 26959.2 1788.79  14
   0   3  29 30866.6 1989.55  14
   0   3  29 38361.5 2749.43  64
   0   3 -29 34437.4 2446.71  32
   0  -3  29 28250.2 2016.20  19
   0   3  29 29960.0 2141.83  19
   0   3  30 4381.93 881.931  25
   0  -3  30 9758.22 1274.68  25
   0   3  30 11151.7 1449.61  64
   0   3 -30 7920.37 964.585  12
   0   3  30 8385.91 1061.62  10
   0   3  30 9949.50 1140.18  50
   0  -3 -30 6884.24 1041.65  36
   0   3  30 10503.3 1412.79  39
   0  -3  30 9660.69 1189.49  39
   0  -3  30 6982.52 899.946  14
   0   3  30 7734.84 1000.88  14
   0  -3  30 3712.34 705.124  19
   0   3 -30 10242.5 1332.75  32
   0   3 -31 420.865 246.583  32
   0   3  31 648.032 356.258  64
   0  -3 -31 595.782 308.071  43
   0  -3  31 496.278 324.128  44
   0   3 -31 713.578 311.633  12
   0   3  31 1764.87 472.473  10
   0  -3  31 897.132 332.998  19
   0   3  31 1405.35 396.582  14
   0  -3  31 772.112 333.318  14
   0   3  31 1374.50 473.085  25
   0  -3  31 906.506 364.447  25
   0  -3 -31 729.621 315.858  36
   0  -3  31 801.002 346.920  39
   0   3  31 954.353 370.449  39
   0   3  31 484.574 253.946  50
   0   3  32 146.723 136.182  50
   0  -3  32 202.123 169.260  19
   0   3  32 142.707 124.614  10
   0   3 -32 56.0809 112.106  12
   0  -3  32 97.2686 152.395  39
   0  -3 -32 79.7558 111.359  36
   0   3  32 129.128 98.4240  39
   0   3  32 175.131 158.565  25
   0  -3  32 120.143 157.907  25
   0   3 -32 82.6711 137.845  32
   0  -3 -32 69.0723 94.2159  43
   0  -3  32 145.515 131.083  44
   0   3  32 199.345 143.346  14
   0  -3  32 56.7719 100.084  14
   0  -3  33 389.966 200.527  19
   0   3  33 836.389 290.487  10
   0   3 -33 475.989 217.818  12
   0   3  33 1066.49 364.577  39
   0  -3 -33 563.249 260.354  36
   0   3  33 656.071 282.866  25
   0  -3  33 953.350 422.377  25
   0  -3  33 660.427 239.305  14
   0   3  33 1002.24 297.432  14
   0  -3 -33 991.758 328.309  43
   0  -3  33 994.031 407.536  44
   0   3  34 59.7367 104.886  64
   0  -3  34 979.240 297.477  19
   0   3  34 1528.00 362.514  10
   0   3 -34 1521.49 375.235  12
   0   3  34 747.230 324.606  29
   0   3 -34-104.262 138.766  32
   0  -3 -34 164.104 126.154  43
   0  -3  34 810.355 311.372  25
   0   3  34 658.990 284.152  25
   0  -3 -34 293.994 181.434  36
   0   3  34 386.133 215.352  39
   0   3 -34 236.151 166.238  36
   0   3  34 1203.85 323.113  14
   0  -3  34 425.867 204.132  14
   0   3  35 128.044 101.749  14
   0   3  35 41.0063 54.1972  29
   0   3 -35 24.0372 50.0887  32
   0  -3  35 122.289 149.114  25
   0  -3 -35-2.39410 66.2796  45
   0   3 -35-50.0331 70.2888  36
   0   3  35 22.4585 44.7242  39
   0  -3 -35 69.8964 80.4773  36
   0  -3  35-25.7170 99.0398  44
   0   3  35 83.8111 84.4756  64
   0  -3  35-34.1106 39.1237  64
   0  -3  35 28.8129 74.0463  19
   0  -3 -36-98.6761 113.887  18
   0  -4   0 1385.51 283.325   9
   0  -4   0 604.518 168.204   6
   0   4   0 793.658 180.449   5
   0  -4   0 415.886 136.309   4
   0   4   0 1239.31 267.995   8
   0  -4   1 45694.3 1488.99   9
   0  -4  -1 43474.7 1452.25   9
   0   4  -1 47615.1 1383.79   5
   0  -4  -1 47160.4 1360.87   6
   0   4   1 46435.6 1273.31   5
   0  -4   1 49772.9 1403.76   6
   0   4  -1 48699.4 1553.07   8
   0   4   1 49355.8 1645.95   8
   0  -4  -2 161892. 2854.55   9
   0   4   2 196404. 3396.59   8
   0  -4   2 177274. 2958.79   9
   0   4   2 149837. 2124.36   7
   0   4  -2 240668. 3423.95   8
   0   4  -2 263195. 4028.16   7
   0  -4   2 150023. 2430.35   4
   0  -4  -2 169546. 2693.01   6
   0   4  -2 158878. 2577.05   5
   0   4   2 177570. 2392.42   5
   0  -4  -2 61659.6 2432.10   4
   0  -4   2 191904. 2815.06   6
   0   4  -4 350054. 5137.09   7
   0   4  -4 283572. 3462.50   8
   0   4   4 365332. 4845.47   8
   0  -4   4 285094. 3899.61   9
   0   4   4 246809. 1437.87   1
   0  -4   4 248443. 3265.10   4
   0  -4  -4 314907. 3855.60   4
   0   4  -4 285959. 3681.05   5
   0   4   4 261061. 2729.72   5
   0  -4   4 275380. 3838.95   6
   0   4  -5 121170. 2182.19   8
   0  -4   5 116138. 2317.24   4
   0   4  -5 123954. 2501.20   5
   0  -4   5 130100. 2516.67   6
   0   4   5 114327. 1731.59   5
   0   4   6 2497.93 427.229   8
   0  -4   6 1737.29 293.605   4
   0  -4   6 2075.51 341.489   6
   0   4  -6 1432.02 279.842   5
   0   4   6 1765.76 206.211   5
   0  -4  -6 1693.98 303.826   4
   0   4  -7 54753.2 1359.73   8
   0   4   7 42172.4 1797.03   8
   0   4  -7 70350.9 2656.40   7
   0  -4   7 50482.0 1628.01   4
   0   4  -7 52407.8 1768.75   5
   0  -4  -7 32218.6 1433.21   4
   0  -4   7 64335.0 1972.21   6
   0   4   7 46940.2 1019.97   5
   0   4   8 41028.3 1808.33   8
   0   4  -8 39013.3 1052.04   8
   0  -4   8 36126.6 1435.60   4
   0  -4  -8 34354.9 1524.61   4
   0   4   8 34664.9 823.772   5
   0   4  -8 32746.5 1443.62   5
   0  -4   8 34291.6 1477.33   6
   0  -4   9 274246. 2910.52   8
   0   4   9 307402. 5089.01   8
   0   4  -9 380216. 2824.29   8
   0   4  -9 646515. 8594.35   7
   0   4   9 222861. 1945.03   3
   0   4   9 450727. 2715.59   5
   0  -4  -9 435843. 5662.33   4
   0  -4   9 535498. 6220.95   6
   0   4  -9 449971. 5453.32   5
   0  -4 -10 11137.2 968.840   4
   0   4 -10 13033.1 959.599   5
   0   4  10 10576.1 356.183   5
   0  -4  10 12256.5 904.169   4
   0   4 -11 37830.7 1683.76   5
   0  -4 -11 40710.3 1917.01   4
   0   4  12 76812.9 2872.52  39
   0   4  12 152779. 3788.89   8
   0   4  12 127990. 3084.65  19
   0   4  12 110538. 2591.31  14
   0   4  12 109633. 3107.03  25
   0  -4  12 75869.8 2700.57  25
   0   4  12 115287. 3114.91  50
   0  -4  12 157794. 3523.62   4
   0   4  12 108439. 3457.78  64
   0   4 -12 149163. 3441.45   5
   0  -4 -12 124227. 3470.49   4
   0   4  13 6844.24 917.683  44
   0  -4  13 32249.8 1957.89  44
   0  -4  13 21107.4 1173.48  13
   0  -4  13 19283.7 1367.36  19
   0   4  13 21168.3 1290.77  19
   0   4  13 13913.0 1236.84  39
   0   4  13 23686.2 1260.65  14
   0   4  13 30223.5 1743.67   8
   0   4  13 31233.2 1735.79  25
   0  -4  13 37925.5 1987.11  25
   0   4  13 28878.4 1592.23  50
   0  -4  13 26495.7 1504.50   4
   0   4  13 29944.9 1808.05  64
   0   4 -13 20689.6 1321.86   5
   0  -4 -13 30563.5 1817.53   4
   0  -4  14 75.8451 112.223  44
   0  -4  14-20.0374 59.2242  39
   0  -4  14 269.159 127.153  13
   0   4  14-65.8357 116.542  39
   0   4  14 383.274 205.285   8
   0  -4  14 161.911 132.896  19
   0   4  14 158.885 109.864  19
   0   4  14 171.031 133.587  14
   0   4  14 53.9005 15.9102  25
   0  -4  14 81.3097 95.5126  25
   0   4  14 37.7639 10.1214  27
   0   4  14 115.276 74.0434  50
   0  -4  14 629.890 253.425   4
   0  -4 -14 669.610 283.243   4
   0   4 -14 600.702 237.501   5
   0   4  14 167.582 165.415  64
   0  -4 -15 6286.91 866.314   4
   0   4 -15 6504.36 794.038   5
   0   4  15 10220.1 966.963  19
   0  -4  15 9502.04 1036.08  19
   0  -4  15 8725.41 807.437  13
   0  -4  15 21478.5 1425.26  39
   0   4  15 13515.6 1372.56  39
   0   4  15 8877.74 837.875  14
   0   4  15 4064.23 671.469   8
   0   4  15 12071.1 998.423  27
   0  -4  15 15351.7 1358.05  25
   0   4  15 26558.3 1840.97  64
   0   4  15 22871.3 1517.35  50
   0   4  15 8994.77 1016.50  25
   0  -4  15 5928.78 785.462   4
   0  -4  16 913.435 373.184  44
   0  -4  16 1087.36 352.798  19
   0   4  16 836.460 283.111  19
   0  -4  16 686.176 226.247  13
   0  -4  16 416.486 257.172  39
   0   4  16 1174.46 411.683  39
   0   4  16 682.675 249.179  14
   0   4  16 531.528 256.956   8
   0   4  16 681.666 294.683  25
   0  -4  16 664.012 339.428  25
   0   4  16 864.199 274.980  27
   0   4  16 1391.69 387.592  50
   0  -4  16 299.368 250.642   2
   0  -4  16 429.814 202.585   4
   0   4 -16 486.368 221.896   5
   0  -4 -16 447.324 265.041   4
   0   4 -16 602.640 224.400  63
   0   4  16 1701.70 458.800  64
   0  -4 -17 2574.77 614.065   4
   0   4 -17 2438.56 507.389   5
   0  -4  17 3426.00 780.909  44
   0  -4  17 2510.56 552.674  19
   0   4  17 1742.86 441.344  19
   0  -4  17 2732.97 469.126  13
   0  -4  17 2540.05 568.784  40
   0  -4  17 1559.75 403.322  39
   0   4  17 2316.56 619.743  39
   0   4  17 3176.61 545.002  14
   0   4  17 2186.79 494.941   8
   0   4  17 3935.08 580.441  27
   0  -4  17 3776.64 798.514  25
   0   4  17 1879.06 505.801  25
   0  -4  17 2087.30 505.283   4
   0  -4  17 2526.59 596.769   2
   0   4  17 2387.71 503.523  50
   0  -4  18 37242.8 2504.72  44
   0   4  18 41658.3 2150.83  19
   0  -4  18 47624.6 2453.69  19
   0  -4  18 60766.1 2848.59   4
   0  -4  18 34753.3 2233.81  40
   0  -4  18 36537.7 2145.32  39
   0   4  18 19611.2 1701.75  39
   0   4  18 37467.0 2098.79   8
   0   4  18 35661.0 1849.53  14
   0   4  18 40184.2 1980.20  27
   0  -4  18 29158.7 2041.79  25
   0   4  18 42636.6 2380.17  25
   0   4  18 18933.6 1506.91  50
   0   4 -18 43423.3 2204.56   5
   0  -4 -18 64004.4 3220.46   4
   0   4  18 31528.5 2168.85  64
   0  -4  19 21344.6 1780.41  40
   0  -4  19 15839.5 1445.88  39
   0  -4  19 13070.0 1293.88  19
   0   4  19 19146.5 1502.34  19
   0  -4  19 28988.4 2251.78  44
   0   4  19 10603.7 1338.76  44
   0   4  19 31301.2 2216.44  39
   0  -4  19 22662.4 1864.16  25
   0   4  19 10554.4 1263.44  25
   0   4  19 18197.3 1367.85  14
   0   4  19 14443.2 1202.73  27
   0   4  19 3874.26 960.459  64
   0   4  19 20908.4 1644.11  50
   0  -4  19 46178.3 3249.54  61
   0  -4 -19 14543.2 1597.41   4
   0  -4  19 21499.5 1774.07   4
   0  -4  20 14232.6 1638.39  44
   0   4  20 25243.4 2155.39  44
   0  -4  20 13125.0 1326.44  19
   0   4  20 11223.3 1210.96  19
   0   4  20 9579.94 1044.34  14
   0  -4  20 14499.7 1432.99  39
   0  -4  20 14318.6 1526.98  40
   0  -4  20 6256.87 1002.39  25
   0   4  20 16537.2 1591.77  25
   0   4  20 7925.82 935.689  27
   0   4 -20 8683.55 929.494  13
   0  -4 -20 6105.56 1028.41   4
   0   4  20 23574.6 1781.54  50
   0  -4  20 5831.22 1013.02   2
   0   4  20 30635.2 2264.98  64
   0   4  21 11667.4 1493.69  44
   0  -4  21 9149.91 1126.39  19
   0   4  21 12383.0 1265.38  19
   0  -4  21 14244.2 1545.47  25
   0   4  21 15567.2 1544.49  25
   0   4  21 11580.6 1147.48  14
   0  -4  21 17487.7 1645.47   2
   0   4  21 8349.76 924.905  27
   0   4 -21 11141.4 1089.21  13
   0  -4  21 10519.7 1316.96  40
   0  -4  21 7790.43 1005.38  39
   0  -4 -21 16923.7 1811.51   4
   0   4 -21 10669.4 1471.35   4
   0   4  21 7792.53 1106.88  50
   0   4  21 9699.07 1289.09  64
   0  -4  22 43019.6 2553.63  39
   0  -4  22 31815.2 2323.83  40
   0  -4  22 34389.9 2231.60  19
   0   4  22 34088.5 2169.70  19
   0   4 -22 24668.2 2447.84   7
   0   4  22 24947.5 1920.98  50
   0   4 -22 38806.7 2342.46  48
   0   4  22 40189.0 2189.84  14
   0   4  22 49347.4 3050.43  64
   0   4 -22 31056.8 2024.45   3
   0  -4  22 53262.5 3053.00   2
   0  -4  22 35215.9 2460.80  25
   0   4  22 33822.5 2352.99  25
   0  -4 -22 48219.5 3037.85   4
   0   4 -22 38211.1 2878.00   4
   0   4  22 50968.2 3264.01  44
   0  -4  22 38827.0 2823.44  44
   0   4 -22 26898.8 1663.15  13
   0  -4  23 2015.51 604.352  40
   0   4  23 651.426 300.911  19
   0  -4  23 603.847 303.556  19
   0  -4  23 1465.27 508.405  39
   0   4  23 1013.69 457.770  50
   0   4  23 396.856 252.816  14
   0   4  23 1754.96 569.487  64
   0  -4  23 33.7258 137.334   2
   0   4 -23 65.6892 152.534   4
   0   4 -23 330.681 252.603   7
   0  -4 -23 114.888 256.260   4
   0  -4  23 1383.71 561.367  44
   0   4  23 1600.99 593.665  44
   0   4 -23 1830.80 507.996  48
   0   4  23 630.848 334.223  25
   0  -4  23 941.752 387.992  25
   0   4 -24 9755.20 1534.26   7
   0   4  24 8391.37 1034.38  14
   0   4  24 5666.86 976.651  50
   0   4 -24 6090.68 928.530  48
   0   4  24 3645.51 873.424  64
   0  -4  24 9180.12 1288.49  25
   0   4  24 4854.07 917.361  25
   0  -4  24 6702.13 1115.27  40
   0  -4  24 2441.38 646.451  39
   0   4 -24 13325.9 1776.37   4
   0  -4 -24 16415.5 1862.02   4
   0   4  24 11726.9 1332.37  19
   0  -4  24 6064.34 934.349  19
   0   4 -24 5151.93 725.570  13
   0   4  25 14065.4 1537.88  50
   0   4 -25 10794.2 1299.92  48
   0  -4  25 14404.9 1895.37  61
   0   4  25 9008.77 1341.33  64
   0   4  25 15264.9 1743.25  39
   0  -4 -25 11845.3 1405.99  36
   0  -4  25 17238.5 1686.25  39
   0  -4  25 19726.6 1926.67  40
   0   4  25 15699.6 1569.57  19
   0  -4  25 19071.7 1694.34  19
   0   4  25 21771.5 1672.81  14
   0  -4  25 8120.52 1350.61  44
   0   4  25 17424.3 1764.13  25
   0  -4  25 28829.8 2297.68  25
   0   4 -26 347.728 223.093  48
   0   4  26 1898.64 585.771  25
   0  -4  26 1803.46 630.432  25
   0   4  26 2374.47 537.343  14
   0  -4  26 1366.49 517.238  40
   0   4  26 2892.34 694.973  19
   0  -4  26 1599.56 519.560  19
   0  -4  26 927.841 456.347  44
   0   4  26 413.193 278.910  50
   0  -4  26 788.460 404.064  39
   0   4  26 870.222 391.121  39
   0  -4 -26 1081.72 390.622  36
   0   4  26 200.012 214.228  64
   0  -4  27 23585.7 1662.90  14
   0   4  27 28924.0 1948.99  14
   0  -4  27 16152.3 1610.57  39
   0  -4  27 31472.6 2439.24  40
   0  -4  27 16460.7 1596.75  19
   0   4 -27 35803.8 2154.99  12
   0   4  27 43159.1 2808.31  25
   0  -4  27 27485.4 2262.37  25
   0   4  27 14723.5 1517.99  50
   0   4 -27 18452.0 1629.43  48
   0  -4  27 30666.7 2556.13  44
   0  -4 -27 20421.4 1755.62  36
   0   4  27 21379.2 2065.82  39
   0   4  27 19091.6 1967.74  64
   0   4 -28 15857.3 1665.37  32
   0  -4  28 10554.0 1103.55  14
   0   4  28 14601.0 1369.95  14
   0  -4  28 15318.1 1538.58  39
   0  -4  28 15565.5 1701.15  40
   0  -4  28 13737.5 1400.16  19
   0   4 -28 12581.9 1263.21  12
   0   4  28 13382.0 1544.26  25
   0  -4  28 19334.8 1856.12  25
   0   4  28 13141.8 1427.17  50
   0   4 -28 12336.5 1277.43  48
   0  -4  28 18449.5 1959.78  44
   0  -4 -28 12578.0 1412.40  43
   0   4  28 10339.8 1402.99  39
   0  -4 -28 13447.7 1392.16  36
   0   4  28 12166.1 1555.39  64
   0   4 -29 16594.5 1682.33  32
   0   4  29 18467.7 1508.18  14
   0  -4  29 12777.4 1190.48  14
   0  -4  29 17337.9 1758.31  40
   0  -4  29 13567.5 1402.49  39
   0  -4 -29 15176.3 1454.40  43
   0  -4  29 21056.1 2079.22  44
   0   4  29 15094.9 1496.58  10
   0   4 -29 17684.5 1468.44  12
   0   4  29 23306.5 2012.38  25
   0  -4  29 9745.53 1344.23  25
   0   4 -29 11669.9 1218.39  48
   0   4  29 17285.6 1572.13  50
   0  -4  29 13449.1 1343.36  19
   0  -4 -29 14722.1 1456.95  36
   0   4  29 13891.4 1580.57  39
   0   4  29 14049.7 1667.95  64
   0   4  30 3912.35 813.480  25
   0  -4  30 3529.68 750.611  25
   0   4  30 2282.68 547.368  50
   0  -4  30 3423.42 656.193  19
   0   4  30 3582.03 699.708  10
   0   4 -30 2692.07 562.137  12
   0  -4 -30 1842.14 508.186  36
   0   4  30 1647.72 528.902  39
   0  -4  30 2355.64 542.781  39
   0   4  30 3413.34 642.347  14
   0  -4  30 1808.63 438.259  14
   0   4 -30 3084.08 745.723  32
   0  -4 -30 1874.94 485.691  43
   0   4  31 2075.76 564.728  39
   0  -4  31 1559.09 483.954  39
   0  -4 -31 1231.75 406.035  36
   0  -4 -31 2043.40 484.341  43
   0   4  31 2228.64 605.989  29
   0   4 -31 1095.66 403.087  32
   0   4  31 2303.71 525.844  50
   0   4 -31 2069.55 496.335  12
   0   4 -31 1441.48 406.715  48
   0   4  31 2911.09 552.128  14
   0  -4  31 1264.00 396.829  14
   0  -4  31 2233.32 569.275  25
   0   4  31 1564.40 537.833  25
   0  -4  31 1001.71 337.749  19
   0   4  32 36.3589 100.870  29
   0   4 -32 137.028 140.873  32
   0   4  32 186.500 120.160  50
   0   4  32 60.1335 116.807  10
   0   4 -32 23.4012 58.5173  12
   0  -4  32 76.4955 96.6327  25
   0   4  32 12.2580 98.6058  25
   0   4  32 108.068 100.478  64
   0   4  32 64.6299 65.2841  14
   0  -4  32 6.00562 50.9977  14
   0  -4 -32 50.2618 83.0415  43
   0  -4  32 103.718 124.904  44
   0   4  32 149.698 148.097  39
   0  -4 -32 67.4642 72.7373  36
   0  -4  32-75.7568 87.7526  39
   0  -4  32 86.0527 42.4940  19
   0   4  33 1898.82 480.666  39
   0  -4 -33 912.875 334.928  36
   0  -4  33 2148.57 582.752  44
   0   4  33 1445.60 462.248  64
   0   4  33 1539.48 377.144  50
   0   4 -33 824.334 353.079  12
   0   4  33 570.124 276.243  10
   0  -4 -33 958.955 330.865  45
   0   4  33 2297.04 566.076  29
   0  -4  33 1177.59 441.789  25
   0   4  33 1459.87 446.807  25
   0  -4  33 832.490 268.506  19
   0  -4  33 588.751 234.455  14
   0   4  33 1437.48 351.763  14
   0  -4  34 207.058 152.767  14
   0   4  34 1204.99 302.827  14
   0  -4 -34 87.8259 138.834  18
   0  -4  34 832.171 250.567  19
   0  -4  34 1541.88 419.270  25
   0   4  34 1037.76 356.683  64
   0   4  34 1213.25 407.568  29
   0   4 -34-29.4917 53.5095  32
   0   4 -34 999.055 317.759  12
   0   4  34 695.272 229.925  10
   0  -4 -34 843.248 298.534  45
   0   4 -34 585.296 242.747  36
   0  -4 -34 498.029 233.385  36
   0   4  34 976.882 320.674  39
   0   4 -35 621.596 229.206  32
   0  -4  35 1018.74 296.232  25
   0  -4 -35-52.9506 59.2204  18
   0   4  35 1029.96 269.504  14
   0   4 -35 243.876 140.923  36
   0   4  35 1030.59 307.595  39
   0  -4  35 190.891 130.044  44
   0  -4 -35 902.908 278.795  45
   0  -5   0 2.57589 8.89859   4
   0   5   0 133.976 110.209   8
   0  -5   0 114.326 60.4221   9
   0   5   0 1.13231 22.2020   5
   0  -5   1 112756. 2377.04   4
   0  -5  -1 109336. 2353.89   4
   0   5  -1 122059. 2848.42   8
   0  -5   1 93150.6 2415.84   9
   0   5   1 135112. 3112.61   8
   0  -5  -1 95085.5 2495.58   9
   0  -5  -1 108199. 2351.88   6
   0   5   1 109243. 2218.31   5
   0   5  -1 107497. 2330.98   5
   0  -5   1 104081. 2311.35   6
   0  -5  -2 26505.6 1176.19   4
   0  -5   2 23141.7 1067.44   4
   0  -5   2 25816.3 1279.60   9
   0   5   2 31121.9 1532.19   8
   0   5   2 26231.1 1028.66   7
   0   5  -2 19228.6 1115.56   8
   0  -5  -2 20660.5 1160.79   9
   0   5  -2 23967.3 1136.16   5
   0  -5   2 22050.8 1076.48   6
   0   5   2 24171.1 1018.25   5
   0  -5  -2 21572.5 1071.80   6
   0  -5  -3 1616.44 291.863   4
   0  -5   3 1563.73 279.642   4
   0  -5   3 1056.15 274.912   9
   0   5  -3 880.643 247.199   8
   0   5   3 1018.52 300.415   8
   0  -5  -3 1056.89 267.603   9
   0   5  -3 1580.24 303.691   5
   0   5   3 775.550 147.331   7
   0   5   3 1516.22 256.806   5
   0  -5  -3 1287.35 255.915   6
   0  -5   3 1311.86 300.204   6
   0  -5   4 117352. 2483.42   4
   0   5   4 101845. 1232.01   1
   0  -5   4 114636. 2762.51   9
   0   5  -4 113963. 2586.64   8
   0  -5  -4 130146. 3042.36   9
   0  -5  -4 114291. 2585.48   6
   0  -5  -4 99453.2 2437.23   4
   0   5  -4 126847. 2739.66   5
   0   5   4 129652. 2219.70   5
   0  -5   4 114308. 3014.45   6
   0  -5  -5 184972. 3395.36   6
   0  -5  -5 164326. 3179.84   4
   0   5  -5 176199. 3340.87   5
   0  -5   5 174080. 3276.56   6
   0   5   5 180119. 2531.18   5
   0  -5   5 162924. 3027.15   4
   0   5   5 164805. 3784.97   8
   0   5  -6 50139.6 1837.28   5
   0  -5   6 45295.4 1707.14   6
   0   5   6 47400.0 1246.17   5
   0  -5  -6 41584.4 1670.17   4
   0  -5   6 43401.4 1605.82   4
   0   5  -6 55716.8 1712.04   8
   0   5   6 55082.9 2210.71   8
   0  -5   7 127.187 111.885   6
   0   5   7 169.823 54.6775   5
   0   5  -7 229.179 122.434   5
   0  -5   7 174.570 66.6995   4
   0  -5  -7 195.319 123.055   4
   0   5   7 164.175 74.1287   8
   0   5  -7 124.323 73.1381   8
   0   5  -8 11375.8 928.381   5
   0  -5  -8 13555.2 1009.48   4
   0   5   8 13188.7 591.700   5
   0  -5   8 12861.8 981.025   6
   0  -5   8 13172.6 932.317   4
   0   5   8 10059.8 1028.20   8
   0   5  -8 14024.8 780.671   8
   0   5   9 52746.7 1077.70   5
   0  -5  -9 47656.9 1986.45   4
   0  -5   9 46171.6 1965.42   6
   0   5  -9 54908.6 2082.28   5
   0  -5   9 53857.1 1945.35   4
   0   5  -9 58854.8 1525.27   8
   0   5  10 46.6982 48.0693  39
   0   5  10 37.5651 26.9938   5
   0   5 -10 635.111 247.055   5
   0  -5  10 569.600 229.515   6
   0   5  10 142.107 84.9631  25
   0   5  10 92.8807 112.581  50
   0  -5  10 626.126 204.313  13
   0  -5 -10 557.359 235.329   4
   0  -5  10 732.597 233.643   4
   0  -5  10 99.9937 85.3969  41
   0   5 -11 23918.0 1439.29   5
   0  -5 -11 23330.4 1498.34   4
   0  -5  11 23241.1 1231.32  13
   0   5  11 14691.5 1252.54  39
   0   5  11 33209.7 1913.79   8
   0   5  11 17193.3 1039.79  14
   0   5  11 18376.0 1186.79  27
   0  -5  11 24223.1 1635.06  25
   0  -5  11 24324.5 1398.70   4
   0   5  11 17629.6 1259.64  25
   0   5  11 18275.0 1382.70  64
   0   5  11 16417.0 1202.65  50
   0  -5 -12 1259.57 378.144   4
   0   5 -12 1061.80 327.177   5
   0  -5  12 64.1122 104.813  44
   0   5  12 422.794 183.961  19
   0  -5  12 325.209 158.463  58
   0  -5  12 174.743 136.399  39
   0   5  12 214.209 152.348  39
   0   5  12 265.486 135.232  14
   0   5  12 894.125 319.253   8
   0   5 -12 297.735 215.598  63
   0   5  12 214.153 108.515  64
   0   5  12 198.368 120.538  27
   0  -5  12 231.180 176.960  25
   0   5  12 191.289 128.163  50
   0   5  12 105.815 92.4812  25
   0  -5  12 623.344 210.695  13
   0  -5  12 1227.56 328.074   4
   0   5  13 8938.93 951.211  50
   0  -5 -13 8855.86 999.048   4
   0   5 -13 7401.62 854.500   5
   0  -5  13 12073.1 1271.31  44
   0   5  13 5485.36 689.173  19
   0  -5  13 3087.47 595.788  58
   0  -5  13 9880.57 983.490  39
   0   5  13 13000.5 1352.36  39
   0   5  13 7485.24 726.599  14
   0   5  13 11951.4 1215.56   8
   0   5  13 7735.84 800.525  27
   0  -5  13 7256.87 901.403  25
   0  -5  13 8425.12 890.338   4
   0   5  13 5468.49 767.487  25
   0  -5  13 8858.97 808.751  13
   0   5  13 6205.86 883.253  64
   0   5 -13 10513.4 999.695  63
   0  -5 -14 29332.7 1936.48   4
   0   5 -14 24311.8 1580.62   5
   0  -5  14 42854.1 2431.01  44
   0   5  14 29796.5 1661.55  19
   0  -5  14 14718.4 1264.08  19
   0  -5  14 25415.9 1412.03  13
   0  -5  14 21858.9 1450.94  39
   0  -5 -14 22729.7 1380.51  36
   0   5  14 20385.0 1829.83  39
   0   5  14 24196.9 1351.68  14
   0   5  14 19754.1 1589.50   8
   0   5  14 25244.4 1475.18  27
   0  -5  14 9629.10 1185.03  25
   0   5  14 26830.3 1703.84  25
   0   5  14 30464.9 1763.46  50
   0  -5  14 26097.2 1629.44   4
   0   5  14 45093.7 2401.82  64
   0   5 -14 36689.4 1907.90  63
   0  -5 -15 81865.4 3279.41   4
   0   5 -15 90105.9 3123.24   5
   0  -5  15 28101.5 2344.26  44
   0  -5  15 67177.5 2611.12  39
   0  -5  15 62988.6 2272.96  13
   0   5  15 57750.6 2659.73  39
   0  -5 -15 49010.5 2086.06  36
   0   5  15 56865.8 2754.05   8
   0   5  15 80609.2 2839.49  19
   0  -5  15 81793.2 2923.09  19
   0   5  15 66068.1 2328.12  14
   0   5  15 43389.3 2001.39  27
   0  -5  15 79841.7 3163.53  25
   0   5  15 96018.4 3355.71  25
   0   5  15 49376.3 2329.25  50
   0  -5  15 101300. 3351.79   4
   0   5  15 59149.5 2833.36  64
   0   5 -15 23691.9 1585.43  63
   0   5 -16 204033. 4833.88   5
   0  -5 -16 184622. 5102.33   4
   0   5  16 213470. 4739.00  19
   0  -5  16 223637. 5252.39  19
   0  -5  16 211411. 4276.79  13
   0  -5  16 216546. 4890.41  39
   0   5  16 134911. 4212.73  39
   0  -5 -16 178390. 4024.54  36
   0   5  16 185665. 4005.91  14
   0   5  16 104455. 3804.69   8
   0   5  16 156469. 3899.18  27
   0  -5  16 225610. 5616.90  25
   0   5  16 84193.9 3248.10  25
   0   5  16 167965. 4614.32  50
   0  -5  16 244754. 5406.80   4
   0   5  16 204955. 5489.51  64
   0   5 -16 149926. 4008.99  63
   0   5 -17 6668.46 898.650   5
   0  -5 -17 5606.18 929.634   4
   0  -5  17 1445.96 515.956  44
   0  -5  17 4002.16 722.936  19
   0   5  17 4602.32 724.708  19
   0  -5  17 4749.78 643.722  13
   0  -5  17 808.586 336.974  39
   0  -5 -17 2535.99 494.184  36
   0   5  17 1562.81 478.255  39
   0   5  17 3793.70 599.063  14
   0   5  17 3439.40 692.336   8
   0   5  17 2509.72 511.978  27
   0  -5  17 2953.43 697.465  25
   0   5  17 2909.49 611.197  25
   0   5  17 1968.73 516.086  50
   0  -5  17 4891.51 949.051   2
   0  -5  17 8204.56 1021.53   4
   0   5  17 1495.17 487.279  64
   0   5 -17 1050.32 352.735  63
   0   5  18 3342.84 655.211  50
   0   5  18 1615.89 449.548  21
   0  -5  18 4562.80 908.311  44
   0  -5  18 4028.67 764.716  19
   0   5  18 7928.48 1005.61  19
   0   5  18 5944.42 915.504  25
   0  -5  18 1805.47 486.573  39
   0   5  18 5224.93 992.280  39
   0  -5 -18 3404.75 745.956  36
   0   5  18 7023.28 841.129  14
   0   5  18 1910.19 530.448   8
   0   5  18 5220.53 759.167  27
   0  -5  18 7579.20 1069.77  25
   0   5  18 6315.55 1018.59  64
   0   5 -18 8349.87 1025.85   5
   0  -5 -18 7410.15 1107.83   4
   0  -5  18 7896.22 1127.91   2
   0  -5  18 8421.56 1084.69   4
   0  -5  18 4504.41 683.238  13
   0  -5  19 3204.90 629.595  39
   0  -5  19 1769.87 551.288  40
   0  -5  19 4344.34 789.672  19
   0   5  19 5302.36 814.505  19
   0   5  19 1583.03 483.230  50
   0   5  19 1239.83 564.113  39
   0  -5 -19 1007.60 454.675  36
   0   5  19 3668.68 628.280  14
   0   5  19 4916.60 847.190   8
   0   5  19 3832.06 649.959  27
   0   5  19 512.650 330.789  25
   0  -5  19 1800.93 553.654  25
   0  -5  19 8455.51 1117.84   4
   0  -5 -19 8674.35 1236.78   4
   0   5 -19 7826.55 1012.08   5
   0  -5  19 1869.67 589.146  44
   0   5  19 691.069 378.579  64
   0  -5  20 1551.47 488.212  39
   0  -5  20 1842.72 541.426  40
   0  -5  20 2207.67 559.897  19
   0   5  20 4012.93 723.691  19
   0  -5 -20 5688.32 1009.60   4
   0  -5 -20 2714.51 622.661  36
   0   5  20 3463.66 793.135  39
   0   5  20 2814.35 558.175  14
   0   5  20 1915.64 556.662  50
   0   5  20 3398.71 606.015  27
   0  -5  20 1627.71 520.539  25
   0   5  20 2791.33 680.364  25
   0  -5  20 2595.67 709.346  44
   0  -5  20 1933.26 789.324  61
   0  -5  20 5810.43 960.774   4
   0   5  20 1869.15 572.144  64
   0   5  21 1113.71 394.733  19
   0  -5  21 748.041 326.089  19
   0   5  21 2576.30 589.568  50
   0  -5  21 2685.78 647.473  39
   0  -5  21 2427.18 649.402  40
   0   5  21 2193.40 626.976  39
   0  -5 -21 1408.72 413.665  36
   0   5 -21 875.797 443.993   7
   0  -5 -21 1464.13 538.681   4
   0   5  21 936.264 357.579  14
   0   5 -21 957.422 344.540  13
   0   5  21 1677.52 435.144  27
   0  -5  21 2493.09 794.797  61
   0  -5  21 1107.89 455.612   2
   0   5  21 3189.00 769.579  64
   0   5  21 2249.76 619.807  25
   0  -5  21 1019.50 435.298  25
   0  -5  22 127410. 4331.64  19
   0   5  22 141941. 4552.21  19
   0  -5 -22 149647. 5498.73   4
   0   5 -22 109559. 4800.94   4
   0  -5  22 129515. 4807.55  40
   0  -5  22 97090.8 3700.94  39
   0  -5 -22 99276.0 3577.15  36
   0   5  22 86941.2 3975.69  39
   0   5  22 96269.8 3413.90  14
   0   5 -22 59760.2 4002.80   7
   0   5  22 110854. 3552.96  27
   0   5 -22 83911.6 3123.37  13
   0  -5  22 141586. 4830.00   2
   0   5 -22 115404. 4161.81  48
   0   5  22 76816.8 3588.31  50
   0   5  22 69330.4 3657.77  64
   0  -5  22 75988.3 3712.77  25
   0   5  22 127685. 4638.12  25
   0   5  23 3071.49 614.748  14
   0   5  23 4061.80 815.845  50
   0   5 -23 4537.05 824.281  48
   0   5  23 2374.67 697.929  39
   0  -5 -23 3039.98 646.950  36
   0   5  23 4586.15 943.680  64
   0   5 -23 1140.56 647.647   4
   0   5 -23 1513.03 548.477   7
   0  -5 -23 2775.81 776.373   4
   0  -5  23 3298.11 773.890  40
   0  -5  23 3995.07 772.231  39
   0  -5  23 2576.46 614.656  19
   0   5  23 4659.87 893.796  25
   0  -5  23 2575.92 690.271  25
   0   5 -23 1940.83 466.516  13
   0  -5  23 4987.33 1026.29  44
   0  -5 -23 3481.04 695.577  43
   0  -5 -24 9713.22 1162.39  43
   0  -5  24 8348.02 1370.45  44
   0  -5  24 9235.05 1161.21  19
   0   5  24 11769.7 1421.37  50
   0   5 -24 11109.3 1305.67  48
   0  -5  24 11201.0 1455.02  40
   0  -5  24 9686.73 1206.84  39
   0   5  24 10282.0 1157.30  14
   0   5  24 10750.0 1394.56  25
   0  -5  24 4881.53 979.614  25
   0  -5 -24 10352.4 1207.78  36
   0   5  24 10942.8 1461.82  39
   0   5  24 16269.6 1804.49  64
   0   5  25 50568.6 3303.46  64
   0   5 -25 21346.9 1521.76  13
   0   5  25 43546.9 2688.52  50
   0   5 -25 56876.7 2962.88  48
   0   5  25 41312.1 2793.24  39
   0  -5 -25 59076.4 2871.81  36
   0  -5  25 67776.6 3526.71  25
   0   5  25 43324.6 2822.06  25
   0  -5  25 33673.8 2282.71  19
   0  -5 -25 58674.2 2874.53  43
   0   5  25 66774.6 2920.80  14
   0  -5  25 60453.0 3361.79  40
   0  -5  25 64059.9 3116.98  39
   0   5  26 4701.66 787.062  14
   0  -5  26 7337.68 1362.72  61
   0  -5  26 5811.02 985.044  39
   0  -5  26 6468.38 1108.20  40
   0  -5  26 4741.82 811.117  19
   0  -5  26 6535.27 1179.18  25
   0   5  26 5297.89 995.341  25
   0  -5 -26 5480.34 865.057  36
   0   5  26 7317.46 1187.99  39
   0   5 -26 4333.71 812.132  48
   0   5  26 5697.40 966.993  50
   0  -5  26 7170.26 1292.06  44
   0  -5 -26 4785.60 807.822  43
   0   5 -27 33184.1 2220.78  48
   0   5  27 34608.6 2367.03  50
   0   5 -27 41988.4 2325.87  12
   0   5  27 42368.7 2582.29  10
   0  -5  27 35517.2 2501.81  25
   0   5  27 48026.9 2916.56  25
   0  -5  27 25901.6 1991.02  39
   0  -5  27 31866.0 2422.08  40
   0  -5  27 23340.8 1820.44  19
   0  -5  27 30577.2 2544.56  44
   0  -5 -27 36634.7 2207.12  43
   0  -5  27 21323.6 1535.97  14
   0   5  27 37473.2 2177.06  14
   0   5  27 33301.5 2426.77  39
   0  -5 -27 33789.1 2146.04  36
   0   5 -27 21187.3 1915.20  32
   0   5 -28 21022.3 2062.60  32
   0  -5  28 23439.3 1604.42  14
   0   5  28 59367.1 2691.94  14
   0  -5  28 70435.9 3780.84  44
   0  -5 -28 57239.9 2717.78  43
   0  -5  28 29108.9 2000.48  19
   0   5  28 46133.2 2941.86  29
   0   5  28 40819.9 2544.77  10
   0   5 -28 37288.8 2170.01  12
   0   5  28 54452.8 3074.46  25
   0  -5  28 24561.7 2091.84  25
   0  -5  28 58116.4 3240.51  40
   0  -5  28 52377.0 2733.22  39
   0   5  28 71172.3 3508.70  39
   0  -5 -28 53954.6 2671.64  36
   0   5 -28 57975.1 2824.85  48
   0   5  28 56952.0 2959.90  50
   0  -5  29-24.1179 85.3001  40
   0  -5  29 2.61764 42.3738  19
   0  -5  29 44.8783 119.290  44
   0  -5  29 79.9268 110.742  39
   0   5  29 4.02203 156.300  39
   0  -5 -29-9.08835 47.8479  36
   0  -5  29 16.9831 45.6289  14
   0   5  29-15.6615 79.3581  14
   0   5 -29 29.1573 103.406  32
   0   5  29 35.2178 80.4169  29
   0   5 -29-26.5794 53.2036  12
   0   5  29 22.8707 79.2520  10
   0   5  29-17.2556 104.437  25
   0  -5  29 41.2548 112.584  25
   0   5  29 61.6810 56.2507  64
   0   5 -29 11.9059 51.3727  48
   0   5  29 10.7638 86.7631  50
   0  -5  30 3561.05 664.004  39
   0   5  30 7004.11 1045.86  39
   0  -5 -30 4646.11 750.082  36
   0  -5  30 2508.52 523.502  14
   0   5  30 6690.50 854.688  14
   0  -5  30 6763.96 1037.39  40
   0   5 -30 6128.37 988.021  32
   0   5  30 7265.61 1097.95  29
   0   5  30 3859.11 779.671  25
   0  -5  30 4252.49 810.800  25
   0  -5  30 5641.95 809.022  19
   0   5  30 6027.56 892.079  50
   0   5 -30 818.001 358.870  54
   0   5  30 4855.91 989.072  64
   0   5  30 9738.21 1155.37  10
   0   5 -30 5832.69 826.688  12
   0  -5 -31 501.340 244.317  36
   0   5  31 1322.72 437.304  39
   0   5  31 911.172 394.770  64
   0   5  31 1193.79 445.817  29
   0   5 -31 1111.77 396.862  32
   0   5  31 804.934 323.398  50
   0   5  31 927.619 369.897  10
   0   5 -31 1271.53 367.862  12
   0  -5 -31 899.866 337.772  45
   0   5 -31 583.283 271.839  48
   0  -5  31 424.419 218.691  14
   0   5  31 1416.94 388.280  14
   0  -5  31 714.739 326.197  25
   0  -5  31 428.135 203.186  19
   0   5  32 357.383 176.149  39
   0  -5 -32 129.850 140.425  36
   0  -5  32 361.118 273.002  44
   0   5  32 649.098 302.802  64
   0   5  32 388.898 206.578  50
   0   5 -32 127.442 126.037  12
   0   5  32 125.262 122.859  10
   0  -5  32 86.4661 87.5460  19
   0  -5 -32 24.2733 62.7472  18
   0  -5  32 45.0624 83.4126  14
   0   5  32 204.295 131.190  14
   0   5 -32 244.083 173.673  32
   0  -5 -32 326.367 183.355  45
   0   5 -32 394.578 196.150  48
   0  -5  32 109.011 126.884  25
   0   5  33 54.7112 80.0148  50
   0   5  33 425.314 230.667  10
   0   5 -33 191.041 170.061  12
   0  -5  33 113.043 146.285  25
   0  -5  33 101.537 118.070  44
   0   5  33 170.398 138.658  14
   0  -5  33 28.0329 62.2567  14
   0   5  33 35.5584 73.1835  39
   0  -5 -33 47.7009 61.9512  36
   0  -5 -33 42.9103 25.4512  18
   0  -5  33 33.1089 8.79800  19
   0  -5 -33 15.3109 37.3217  45
   0   5 -34 637.527 292.267  32
   0   5  34 3945.66 627.973  29
   0  -5 -34 425.342 222.248  18
   0   5 -34 4535.11 646.300  12
   0   5  34 5988.22 691.446  10
   0  -5 -34 3278.49 532.647  45
   0  -5  34 2706.42 505.219  25
   0   5  34 4987.17 604.331  14
   0   5  34 3521.09 589.571  39
   0   5 -34 573.443 187.906  36
   0  -6   0 44521.0 1694.10   6
   0   6   0 40908.7 1598.30   5
   0  -6   0 42729.9 1860.99   9
   0  -6   0 30485.3 1382.66   4
   0   6   0 37679.3 1707.21   7
   0   6   0 54142.8 2205.78   8
   0  -6   1 2921.18 432.955   6
   0   6   1 3021.82 424.403   5
   0   6  -1 3461.86 509.218   5
   0  -6  -1 2802.90 447.350   6
   0  -6  -1 2464.33 436.858   9
   0  -6  -1 1723.70 412.160   4
   0  -6   1 2288.57 376.605   4
   0  -6   1 2964.76 514.731   9
   0   6   1 3217.70 544.721   8
   0   6  -1 3632.68 545.679   8
   0   6   1 3210.94 437.437   7
   0   6  -2 46171.4 1741.77   5
   0  -6  -2 56391.1 1918.97   6
   0   6   2 53278.4 1712.78   5
   0  -6   2 44316.6 1712.41   6
   0  -6  -2 45636.2 1953.72   9
   0  -6   2 45248.7 1660.33   4
   0  -6  -2 45209.1 1748.27   4
   0   6  -2 53515.5 2076.65   8
   0   6   2 45393.2 1477.30   7
   0  -6   2 37623.3 1741.06   9
   0   6   2 50228.0 2173.28   8
   0  -6  -3 169683. 3394.18   6
   0   6   3 86389.3 1789.71   7
   0  -6   3 122625. 2972.49   6
   0   6  -3 161068. 3352.03   5
   0   6   3 164278. 2917.12   5
   0  -6  -3 131969. 3324.33   9
   0  -6  -3 159932. 3305.46   4
   0  -6   3 129866. 2870.56   4
   0   6   3 181728. 4379.27   8
   0  -6   3 180910. 3857.02   9
   0  -6  -4 4903.25 591.559   6
   0  -6   4 5937.65 657.234   6
   0   6  -4 7060.51 733.013   5
   0   6   4 7203.47 593.110   5
   0  -6  -4 5474.07 684.363   9
   0  -6  -4 7563.90 722.468   4
   0  -6   4 6381.26 635.699   4
   0   6   4 8098.32 931.521   8
   0  -6   4 5015.37 672.394   9
   0  -6  -5 85.7810 161.615   4
   0  -6   5 382.869 163.487   4
   0   6  -5 358.471 179.893   5
   0  -6  -5 529.689 183.090   6
   0  -6   5 309.908 153.687   6
   0   6   5 420.950 140.549   5
   0   6   5 189.262 142.491   8
   0   6  -5 261.311 155.712   8
   0  -6  -5 227.858 157.364   9
   0  -6  -6 102408. 2812.34   4
   0  -6  -6 98257.9 2776.29   6
   0   6   6 133312. 2391.72   5
   0   6  -6 100354. 2830.35   5
   0  -6   6 128670. 3074.69   6
   0   6  -6 143836. 3122.40   8
   0   6   6 144904. 3992.72   8
   0  -6   6 116182. 2831.97   4
   0  -6   6 92945.2 2372.72  13
   0  -6  -6 142217. 3628.63   9
   0  -6   7 22198.4 1494.21  41
   0  -6   7 26712.6 1680.02  16
   0   6  -7 17517.1 1074.49   8
   0   6   7 16934.5 1130.31  27
   0   6   7 35730.5 1810.22  29
   0  -6   7 32061.6 1793.06  25
   0  -6   7 16989.4 1042.74  13
   0   6  -7 24919.2 1449.44   5
   0  -6   7 25568.1 1417.02   6
   0  -6  -7 23352.9 1383.72   6
   0   6   7 26671.3 1020.56   5
   0  -6  -7 22419.3 1355.95   4
   0   6  -7 32634.4 1730.03  63
   0  -6   7 22896.4 1293.80   4
   0  -6   8 64001.3 2558.89  41
   0   6  -8 128879. 3476.90  63
   0   6   8 114466. 3116.35  39
   0   6   8 90342.2 2293.28  14
   0   6  -8 88277.9 2312.57   8
   0   6   8 65150.3 2301.83  27
   0  -6   8 118114. 2983.57   4
   0  -6   8 81736.7 2328.16  13
   0   6   8 131426. 2147.21   5
   0   6  -8 115170. 3214.53   5
   0  -6   8 164427. 3699.20   6
   0  -6  -8 124219. 3281.43   4
   0  -6   8 45248.2 2177.29  25
   0   6   8 97114.1 2847.24  50
   0  -6   9 54240.0 2401.94  41
   0   6  -9 58602.3 2390.94  63
   0   6   9 89570.3 3168.90  64
   0   6   9 70162.7 2525.26  39
   0   6  -9 50614.4 1669.95   8
   0   6   9 74860.0 2589.06  50
   0   6   9 60348.4 1969.33  14
   0   6   9 80256.3 2565.27  27
   0  -6   9 76580.4 2480.56   4
   0  -6  -9 57129.8 2142.96  45
   0   6   9 29698.8 942.644   5
   0  -6   9 91763.4 2848.51   6
   0  -6  -9 68539.4 2525.59   4
   0   6  -9 75711.0 2661.00   5
   0  -6   9 43175.3 1733.70  13
   0  -6  -9 75792.3 2569.93  18
   0   6  10 52682.8 2468.41  64
   0   6 -10 86260.8 2948.75  63
   0  -6  10 129643. 3822.39  41
   0  -6  10 48702.3 2193.03  39
   0   6  10 106116. 3160.52  50
   0   6  10 107803. 3208.08  39
   0   6  10 156397. 4487.17   8
   0  -6 -10 97220.4 2927.48  45
   0   6  10 72551.5 2202.41  14
   0   6  10 85983.4 3019.33  29
   0   6  10 106859. 3041.24  27
   0  -6  10 108218. 3030.40   4
   0   6 -10 88335.9 2674.79  27
   0  -6  10 75866.2 2328.45  13
   0  -6  10 76751.8 2816.90  58
   0  -6  10 103122. 3149.55   6
   0  -6 -10 88811.3 2948.55   4
   0   6 -10 116883. 3359.15   5
   0   6  11 45261.5 2150.94  25
   0  -6 -11 46404.9 2030.28  45
   0   6 -11 37312.2 1972.52  63
   0   6  11 35966.2 2095.93  64
   0  -6  11 45870.9 2059.25  39
   0  -6  11 41664.5 2234.61  25
   0   6 -11 47737.0 2002.04  27
   0   6  11 51550.8 2295.82  39
   0   6  11 56980.2 1975.00  14
   0   6  11 81301.2 3325.66   8
   0   6  11 73162.9 2826.51  29
   0   6  11 65915.7 2445.48  27
   0  -6  11 90550.3 2852.44   4
   0  -6  11 71415.7 2313.83  13
   0  -6  11 41700.1 2123.56  58
   0   6  11 40329.1 1998.81  50
   0  -6 -11 80624.2 2998.69   4
   0   6 -11 90862.5 3053.07   5
   0   6  12 57859.3 2477.50  50
   0  -6  12 67352.6 3069.73  44
   0   6  12 74913.0 3156.51  64
   0   6 -12 53988.7 2401.82  63
   0  -6  12 62210.1 2441.03  39
   0   6 -12 43401.0 1925.65  27
   0  -6  12 47170.2 2430.39  25
   0   6  12 67360.1 2698.40  39
   0   6  12 48099.0 1879.85  14
   0   6  12 83271.1 3529.38   8
   0   6  12 62998.7 2400.92  27
   0   6  12 61459.2 2636.11  29
   0  -6  12 72657.0 2641.44   4
   0  -6  12 69785.8 2347.56  13
   0   6  12 63742.0 2642.80  25
   0  -6  12 47143.7 2350.93  58
   0   6 -12 75656.6 2858.19   5
   0  -6 -12 71071.4 2822.27   4
   0   6  13 59287.2 2579.39  50
   0  -6  13 63761.6 3084.14  44
   0   6 -13 48248.2 2332.88  63
   0  -6  13 58773.1 2482.86  39
   0   6 -13 34758.2 1783.40  27
   0  -6  13 44020.9 2456.75  25
   0   6  13 45470.2 2310.36  39
   0   6  13 41867.3 1815.11  14
   0   6  13 42454.4 2477.63   8
   0   6  13 40441.2 1970.59  27
   0   6  13 58336.9 2767.07  29
   0  -6  13 40365.2 2035.35   4
   0  -6  13 42597.3 1875.99  13
   0   6  13 49927.3 2387.51  25
   0  -6  13 32057.2 1955.72  58
   0  -6 -13 48179.0 2411.73   4
   0   6 -13 38605.7 2091.50   5
   0  -6 -14 6978.17 959.877   4
   0   6 -14 9290.55 1054.71   5
   0  -6  14 7944.01 1111.38  44
   0   6 -14 6222.53 836.068  63
   0  -6  14 6307.87 815.111  39
   0   6  14 7513.12 955.195  39
   0  -6 -14 5395.27 705.288  36
   0   6  14 7722.60 814.369  14
   0   6  14 8884.29 1156.87   8
   0   6  14 5537.01 912.094  29
   0   6  14 5871.29 777.923  27
   0  -6  14 11066.4 1100.63   4
   0  -6  14 9202.27 900.773  13
   0   6  14 6680.90 882.113  50
   0   6  14 5310.28 788.407  25
   0  -6  14 1907.19 545.521  25
   0   6 -15 9895.08 1109.32   5
   0  -6 -15 10049.5 1176.15   4
   0  -6  15 13525.5 1458.02  44
   0  -6  15 8230.59 973.274  39
   0   6 -15 8676.08 1015.19  63
   0  -6 -15 9312.10 917.301  36
   0   6  15 13100.7 1312.70  39
   0   6  15 4776.40 896.410   8
   0  -6  15 12677.7 1201.20  19
   0   6  15 8039.02 857.084  14
   0   6  15 7000.04 849.931  27
   0   6  15 11847.9 1253.87  29
   0  -6  15 9698.48 1052.81   4
   0  -6  15 10155.4 957.746  13
   0   6  15 9360.46 1083.59  50
   0   6  15 7962.86 1015.52  25
   0  -6  15 11601.0 1361.90  25
   0  -6  16 2770.57 584.149  39
   0   6 -16 2695.78 566.157  63
   0   6  16 3063.71 705.897  39
   0  -6 -16 2376.85 467.725  36
   0   6  16 657.832 367.739   8
   0  -6  16 1611.33 444.234  19
   0   6  16 1552.54 398.427  14
   0   6  16 1855.65 550.644  29
   0   6  16 2647.63 527.466  27
   0   6 -16 1310.25 418.320   5
   0  -6  16 1200.72 347.426  13
   0   6  16 2312.48 595.406  50
   0  -6  16 2017.19 545.908  25
   0   6  16 837.302 394.433  25
   0  -6 -16 1427.34 455.362   4
   0  -6  16 965.678 347.231   4
   0  -6 -17 42057.6 2561.04   4
   0   6 -17 33565.8 2141.99   5
   0  -6  17 13035.7 1412.12  19
   0   6 -17 13182.3 1309.54  63
   0  -6  17 12784.9 1240.46  39
   0  -6 -17 29836.1 1730.66  36
   0   6  17 22967.3 1902.01  39
   0   6  17 23629.0 1552.97  14
   0   6  17 23399.3 1980.29   8
   0   6  17 31318.2 1937.20  27
   0   6  17 22283.0 1876.91  29
   0  -6  17 35094.6 2157.31   4
   0  -6  17 40430.8 2011.17  13
   0   6  17 27645.7 1986.98  50
   0   6  17 30969.1 2120.32  25
   0  -6  17 35186.8 2352.47  25
   0   6  18 516.492 270.008  50
   0   6  18 907.313 354.587  21
   0  -6  18 811.372 422.553  44
   0  -6  18 1434.40 514.644  19
   0   6 -18 203.636 89.5196  63
   0  -6  18 471.723 265.618  39
   0  -6 -18 876.752 307.830  36
   0   6  18 623.045 321.855  39
   0   6  18 1096.41 331.736  14
   0   6  18 1324.07 482.850   8
   0   6  18 997.113 418.953  29
   0  -6  18 2745.05 662.710   2
   0  -6  18 3455.74 719.767   4
   0   6  18 1364.05 473.900  25
   0  -6  18 853.552 379.737  25
   0  -6 -18 2896.40 680.288   4
   0   6 -18 3458.88 690.393   5
   0   6  18 1007.44 359.609  27
   0  -6  18 1678.78 475.647  13
   0   6  19 17929.9 1577.66  21
   0  -6  19 30222.5 2415.55  44
   0  -6  19 15139.5 1451.41  19
   0  -6  19 9231.19 1270.62  25
   0  -6  19 25596.0 1858.88  39
   0  -6 -19 23794.8 1627.95  36
   0   6  19 30745.4 2256.48  39
   0   6  19 17403.8 1370.49  14
   0   6  19 18281.4 1773.25   8
   0   6  19 21433.6 1873.26  29
   0   6  19 21629.5 1648.92  27
   0   6  19 19711.4 1778.13  25
   0   6  19 27060.0 2025.29  50
   0  -6 -19 22107.0 1947.99   4
   0   6 -19 18607.7 1664.09   5
   0  -6  19 7870.07 1213.92  13
   0  -6  19 21671.0 1837.97   4
   0  -6  19 16960.9 1673.64   2
   0  -6  20 2874.02 724.781  40
   0  -6  20 2201.50 618.507  39
   0  -6  20 3618.14 726.406  19
   0  -6 -20 4273.41 897.715   4
   0   6 -20 2162.92 828.531   7
   0  -6 -20 2048.06 491.428  36
   0   6  20 2927.66 696.491  39
   0  -6  20 2450.38 673.317  25
   0   6  20 2982.21 566.684  14
   0   6  20 1766.12 547.682  27
   0   6  20 2405.03 670.022  29
   0   6  20 3095.04 774.811  25
   0   6  20 775.862 445.108  21
   0  -6  20 2566.02 747.254  44
   0  -6  20 4434.81 866.208   4
   0   6  20 2132.89 605.472  50
   0  -6  21 1261.70 514.285  44
   0  -6  21 790.763 401.396  39
   0  -6  21 1249.79 454.155  40
   0   6  21 257.093 206.760  25
   0  -6  21 257.334 266.481  25
   0  -6 -21 880.030 331.742  36
   0   6  21 1082.09 469.022  39
   0   6  21 116.790 113.234  14
   0  -6 -21 133.234 153.290   4
   0   6  21 597.649 324.720  29
   0   6 -21 1679.38 496.358  48
   0  -6  21 185.669 180.578  19
   0   6  21 1157.46 439.422  50
   0   6  21 381.935 237.783  27
   0   6 -21 3.18194 134.094   7
   0  -6  22 367.767 215.730  19
   0  -6  22 131.127 196.597  25
   0   6  22 183.932 106.623  25
   0  -6  22 35.2248 70.9127  39
   0  -6  22 14.8242 100.446  40
   0  -6 -22 113.591 118.814  36
   0   6  22 72.2948 221.491  39
   0   6  22 300.677 188.468  14
   0  -6 -22 779.346 376.689   4
   0   6  22 1.71101 96.5037  29
   0   6 -22 531.602 249.644  13
   0   6 -22 70.9790 67.9938  48
   0   6  22 293.098 205.370  27
   0   6  22 177.527 119.042  50
   0   6 -22 433.055 293.946   7
   0   6 -22 860.183 404.949   4
   0   6  23 2217.61 518.970  14
   0   6  23 2467.17 668.833  50
   0   6 -23 2872.48 688.396  48
   0   6  23 3031.10 731.063  29
   0   6 -23 929.479 364.867  13
   0  -6  23 2620.73 695.663  40
   0  -6  23 1734.91 572.789  39
   0  -6  23 1478.49 453.223  19
   0  -6  23 3063.87 843.270  44
   0   6  23 2420.38 534.153  27
   0  -6 -23 1874.96 503.395  36
   0   6  23 2316.79 638.122  39
   0  -6  23 2487.67 705.962  25
   0   6  23 2528.19 660.470  25
   0  -6  24 292.063 287.492  40
   0  -6  24 252.615 209.197  19
   0  -6  24 185.563 232.024  44
   0   6  24 268.758 196.633  14
   0   6 -24 244.590 194.260  48
   0   6  24 249.091 214.188  29
   0   6 -24 149.447 118.101  13
   0   6  24 278.023 198.617  50
   0   6  24 258.396 191.952  64
   0   6  24 324.489 224.327  39
   0  -6 -24 187.711 187.737  36
   0  -6  24 193.623 211.596  39
   0   6  24 274.100 229.918  10
   0   6  24 325.265 250.885  25
   0  -6  24 330.320 254.885  25
   0   6  25 29798.6 1926.59  14
   0   6  25 27900.3 2452.09  64
   0   6  25 28611.5 2324.95  29
   0  -6  25 20739.5 1922.98  25
   0   6  25 27926.9 2240.12  25
   0  -6 -25 20585.3 1766.37  36
   0   6  25 23818.2 2085.20  39
   0  -6  25 18048.0 1606.51  39
   0  -6  25 24095.9 2112.86  40
   0  -6  25 10603.3 1229.17  19
   0   6  25 23855.0 2033.80  50
   0   6 -25 17855.7 1715.33  48
   0   6  25 26794.4 2118.41  10
   0  -6  26 893.762 441.175  44
   0  -6  26 627.214 260.236  19
   0  -6  26 1549.42 528.817  40
   0  -6  26 726.979 345.766  39
   0   6  26 1713.52 555.796  39
   0  -6 -26 1562.57 472.844  36
   0   6  26 2654.12 740.283  64
   0   6  26 1447.31 420.081  14
   0   6  26 1112.38 431.620  29
   0   6  26 966.347 359.973  23
   0   6  26 424.978 353.811  25
   0  -6  26 1222.85 490.207  25
   0   6  26 2267.60 611.024  50
   0   6 -26 2254.20 609.418  48
   0  -6  26 1679.47 680.755  61
   0   6 -26 498.433 223.693  13
   0   6  26 1873.85 553.507  10
   0  -6 -27 8877.52 1189.96  45
   0  -6  27 9087.98 1089.18  39
   0  -6  27 9202.68 1294.87  40
   0  -6  27 5580.36 844.140  19
   0  -6  27 6803.44 1164.34  44
   0   6  27 11785.6 1444.30  39
   0  -6 -27 9710.87 1124.65  36
   0   6  27 17371.9 1447.12  14
   0  -6  27 7001.21 862.302  14
   0   6 -27 12109.9 1488.17  32
   0   6  27 16278.1 1720.50  29
   0   6  27 5545.78 1095.58  64
   0   6 -27 13446.0 1326.59  12
   0   6  27 24758.7 1961.95  10
   0   6  27 11867.3 1459.78  25
   0  -6  27 9206.43 1299.46  25
   0  -6  27 9144.56 1466.79  61
   0   6  27 9382.31 1223.59  50
   0   6 -27 10758.4 1254.43  48
   0  -6  28 5370.15 966.124  40
   0  -6  28 4884.27 784.500  39
   0  -6  28 3712.90 656.750  19
   0  -6  28 3078.08 813.603  44
   0   6  28 4987.93 903.309  39
   0  -6 -28 3970.29 727.441  36
   0  -6  28 2550.16 498.377  14
   0   6  28 7683.66 956.831  14
   0   6 -28 4740.13 958.225  32
   0   6  28 7116.27 1111.81  29
   0   6  28 4421.66 930.293  64
   0  -6  28 5950.46 992.352  25
   0   6 -28 8246.42 1005.47  12
   0  -6 -28 5341.24 893.344  45
   0   6  28 5349.80 891.546  50
   0   6 -28 4658.16 793.230  48
   0   6  29 3168.70 721.690  39
   0  -6 -29 1969.01 487.200  36
   0   6  29 5123.72 761.770  14
   0  -6  29 1213.68 366.232  14
   0  -6  29 3429.23 771.250  44
   0  -6 -29 3867.55 786.910  18
   0  -6  29 843.814 309.022  19
   0   6 -29 3364.31 800.076  32
   0   6 -29 1669.15 528.331  48
   0   6  29 3078.30 655.724  50
   0   6  29 3167.31 765.084  64
   0  -6  29 2917.27 683.634  40
   0  -6  29 4034.48 800.136  25
   0   6  29 6656.26 967.960  10
   0   6 -29 4222.64 703.655  12
   0  -6 -29 3748.21 702.630  45
   0  -6  30 1649.18 514.277  44
   0  -6 -30 1145.79 393.337  18
   0  -6  30 1124.82 329.435  19
   0   6  30 1544.24 415.837  14
   0  -6  30 157.443 140.485  14
   0  -6 -30 1377.00 374.782  36
   0   6  30 1581.01 483.513  39
   0   6 -30 1333.05 455.998  32
   0   6 -30 130.990 166.661  54
   0   6  30 1054.30 373.352  10
   0   6 -30 1280.78 360.612  12
   0  -6 -30 1383.09 417.488  45
   0  -6  30 1724.44 495.810  40
   0  -6  30 1042.28 392.090  25
   0   6  30 1889.56 491.878  50
   0   6  31 5958.67 902.487  29
   0   6 -31 8986.52 950.457  12
   0   6  31 6478.17 882.143  10
   0  -6 -31 3434.13 637.566  45
   0   6 -31 2727.81 551.271  48
   0  -6  31 2655.49 475.608  19
   0  -6 -31 4242.88 745.807  18
   0   6  31 4042.17 735.594  39
   0  -6  31 1459.61 399.432  14
   0   6  31 6493.20 820.052  14
   0   6 -31 2382.06 571.947  32
   0  -6  31 7014.50 934.942  25
   0   6  31 4727.06 750.314  50
   0  -6 -32 270.829 191.436  18
   0  -6  32 157.704 136.636  19
   0   6  32 398.849 214.697  14
   0  -6  32 181.707 144.063  25
   0  -6  32 213.611 177.993  44
   0   6 -32 309.342 177.754  48
   0  -6 -32 328.685 179.440  45
   0   6  32 435.047 248.604  29
   0   6  32 269.142 181.362  10
   0   6 -32 215.221 165.372  12
   0   6  32 276.923 154.756  50
   0   6  32 259.794 176.970  39
   0   6  33 2022.59 412.710  14
   0   6  33 2773.82 536.923  29
   0  -6 -33 2158.35 428.049  45
   0   6 -33 544.998 216.485  36
   0   6  33 3096.04 531.552  10
   0   6 -33 1308.60 350.548  12
   0  -6  33 2174.65 521.849  44
   0   6  33 2561.11 464.305  50
   0  -6  33 2385.79 488.826  25
   0   6 -34 1254.86 341.437  32
   0   7   0-40.9066 92.9804  34
   0  -7   0-13.3224 76.0175   9
   0   7   0 4.33384 73.7686  31
   0  -7   0-53.1424 76.5093  41
   0   7   0 43.2910 77.3604  27
   0  -7   0 38.4710 50.8417  13
   0  -7   0-6.80403 88.1929   6
   0   7   0-20.9156 77.1896   7
   0   7   0 19.8775 50.2217   5
   0  -7   0 16.4503 22.5076   4
   0  -7  -1 13715.0 1016.74   4
   0  -7   1 18011.4 1164.12   4
   0   7  -1 21043.3 1386.09  34
   0   7   1 10329.4 933.148  34
   0  -7   1 22415.5 1496.20   9
   0   7  -1 20023.1 1358.74   7
   0   7   1 19975.3 1164.70   7
   0  -7   1 7933.40 964.079  16
   0   7  -1 19150.3 1260.20  31
   0   7   1 16765.3 1210.59  31
   0  -7   1 13199.1 1292.01  30
   0  -7   1 22446.6 1473.77  25
   0   7   1 18108.0 1251.26  27
   0   7  -1 8567.27 852.179  27
   0   7  -1 20013.2 1253.16   5
   0  -7   1 21320.1 1307.30   6
   0   7   1 20704.8 1215.99   5
   0  -7  -1 20566.7 1286.35   6
   0  -7  -1 20997.6 1432.04   9
   0   7  -1 21001.9 1437.93  63
   0  -7   1 15333.9 974.987  13
   0  -7  -1 12953.3 888.397  13
   0  -7  -1 13315.0 1164.37  41
   0  -7   1 19240.7 1419.54  41
   0  -7   2 19865.6 1207.02   4
   0  -7  -2 21593.0 1295.56   4
   0  -7   2 7488.87 945.490  16
   0  -7  -2 13095.9 1176.39  16
   0  -7   2 22756.5 1488.19   9
   0   7  -2 23251.9 1586.18   7
   0  -7   2 4144.27 686.996  41
   0   7   2 9942.32 907.028  34
   0   7  -2 14311.2 1129.20  34
   0   7   2 9346.66 881.554  31
   0  -7   2 5999.09 795.345  30
   0   7  -2 9789.68 904.871  31
   0  -7   2 14610.5 1227.35  25
   0   7  -2 16273.5 1161.17  27
   0   7   2 17986.7 1216.41  27
   0   7   2 24171.2 1271.98   5
   0  -7   2 19329.8 1286.02   6
   0   7  -2 23742.1 1379.41   5
   0   7   2 16460.8 947.466   7
   0  -7  -2 23369.6 1377.06   6
   0  -7  -2 17109.8 1310.72   9
   0   7   2 7957.34 900.121  63
   0   7  -2 11432.2 1066.29  63
   0  -7   2 14893.0 968.044  13
   0  -7   3 666.225 289.219  16
   0  -7  -3 1283.19 365.540  16
   0   7  -3 1464.14 389.784   8
   0  -7   3 968.917 318.529   9
   0  -7  -3 1330.34 378.110   9
   0  -7  -3 1695.26 398.578  41
   0  -7   3 904.568 264.091   4
   0  -7  -3 886.627 288.834   4
   0   7  -3 961.403 292.352  34
   0   7   3 913.405 286.510  34
   0  -7   3 581.400 276.190  30
   0   7  -3 1139.35 312.837  31
   0   7  -3 401.394 214.605  27
   0   7   3 897.503 253.053  27
   0   7   3 1244.85 285.815   5
   0  -7   3 642.660 306.296   6
   0  -7  -3 1003.24 306.487   6
   0   7  -3 1059.39 308.527   5
   0   7  -3 1827.78 426.837  63
   0   7   3 1977.76 438.243  63
   0  -7   3 928.385 257.284  13
   0  -7   3 859.567 324.654  41
   0   7  -4 65096.0 2426.05   5
   0  -7  -4 74514.5 2480.23   6
   0   7   4 70784.0 2071.86   5
   0  -7   4 55811.3 2239.22   6
   0  -7   4 9385.55 1044.15  16
   0  -7  -4 56363.6 2434.82  16
   0   7  -4 68506.1 2538.00   8
   0  -7   4 58057.0 2397.71   9
   0   7   4 46195.4 1935.27  50
   0   7  -4 30342.2 1616.73  34
   0   7  -4 50004.9 2053.60  31
   0  -7   4 60120.8 2561.92  30
   0   7  -4 47865.9 2052.87  27
   0   7   4 39658.4 1962.85  63
   0   7  -4 48091.1 2222.00  63
   0  -7  -4 98728.3 2882.82   4
   0  -7   4 67026.8 2332.13   4
   0  -7  -4 23859.6 1662.61  41
   0  -7   4 60027.1 2503.16  41
   0  -7   4 61857.8 2042.08  13
   0  -7  -4 64480.6 2610.13   9
   0  -7   5 70620.7 2760.67  41
   0  -7  -5 104445. 3302.75  41
   0   7  -5 160986. 3838.71   8
   0  -7  -5 188506. 4367.09  16
   0  -7   5 126719. 3769.68  16
   0   7   5 112191. 2616.55  14
   0   7  -5 102620. 2964.26  34
   0  -7  -5 159615. 4183.01   9
   0  -7   5 118976. 2856.49  13
   0  -7   5 166675. 4420.34  30
   0   7  -5 105245. 2980.94  31
   0   7  -5 121977. 3234.67  27
   0   7   5 110801. 3010.35  50
   0  -7  -5 144819. 3539.65   4
   0  -7   5 153183. 3505.53   4
   0  -7  -5 156057. 3678.41   6
   0   7  -5 127715. 3419.89   5
   0   7   5 178643. 3208.46   5
   0  -7   5 146803. 3564.08   6
   0   7  -5 87488.8 3021.54  63
   0   7   5 100657. 3106.28  63
   0   7   6 75.9573 70.0754  50
   0  -7  -6 101.673 115.492  18
   0   7  -6 1093.13 317.542   8
   0  -7  -6 1173.32 372.387   9
   0  -7   6 36.6028 11.3562  41
   0  -7  -6 11.0533 10.3564  45
   0  -7   6 849.356 243.885  13
   0   7   6 958.075 280.353  10
   0   7  -6 116.948 122.499  31
   0   7   6 231.637 139.917  31
   0  -7   6 189.484 152.430  30
   0  -7   6 347.376 243.325  25
   0   7  -6 148.966 161.876  27
   0   7   6 301.918 176.350  27
   0  -7  -6 1430.90 372.307   6
   0  -7   6 2134.10 447.330   6
   0   7   6 2334.47 358.097   5
   0   7  -6 1751.12 417.196   5
   0  -7  -6 2407.33 454.796   4
   0  -7   6 2366.18 431.972   4
   0   7   6 240.802 175.174  63
   0   7  -6 250.670 151.235  63
   0   7   6 828.463 237.213  14
   0  -7  -7 41186.9 1879.09  45
   0  -7  -7 24426.3 1503.67  18
   0  -7   7 52271.0 2428.30  41
   0  -7  -7 50989.4 2443.07   9
   0   7   7 61744.1 2253.71  10
   0  -7   7 45543.7 1832.64  13
   0  -7   7 49794.9 2459.50  16
   0   7   7 40733.6 1708.91  14
   0   7   7 40495.8 1959.69  50
   0   7   7 29838.2 1611.40  34
   0   7   7 36841.5 1778.49  31
   0   7   7 41093.7 2101.90  29
   0   7  -7 46319.2 1992.61  31
   0  -7   7 45068.3 2301.33  25
   0   7  -7 39080.6 1965.89  27
   0   7   7 56944.8 2312.62  27
   0   7  -7 30268.5 1591.78   8
   0  -7  -7 58668.6 2365.11   6
   0   7  -7 51298.1 2263.10   5
   0   7   7 53502.4 1638.36   5
   0  -7   7 57531.2 2280.44   6
   0   7  -7 33856.1 1975.35  63
   0   7   7 50042.4 2191.62  63
   0  -7   7 51098.8 2075.75   4
   0  -7  -7 78609.7 2856.49   4
   0  -7   8 63.4602 16.2512  58
   0   7   8 273.633 191.210  50
   0  -7  -8 146.665 127.188  45
   0   7   8 727.474 359.062   8
   0   7  -8 397.824 178.401   8
   0  -7  -8 371.519 191.946   9
   0  -7   8 328.195 164.640  13
   0   7   8 390.210 184.545  10
   0  -7   8 381.588 203.960  41
   0  -7   8 175.396 89.7392  39
   0   7   8 151.886 141.829  39
   0   7   8 107.444 131.643  34
   0   7   8 192.706 129.731  14
   0   7   8 99.2104 110.895  31
   0   7  -8 82.6887 75.4088  31
   0   7   8 53.2079 71.9792  29
   0   7   8 106.732 18.2911  27
   0   7  -8 17.8694 41.1992  27
   0  -7   8 22.2305 45.8957  25
   0  -7   8 760.052 290.284   6
   0   7  -8 744.290 300.767   5
   0  -7  -8 770.735 288.655   6
   0  -7   8 920.085 284.421   4
   0  -7  -8 466.708 249.315   4
   0   7   8 1219.79 329.869  63
   0   7  -8 350.726 209.464  63
   0  -7  -8 357.150 187.219  13
   0   7   9 42365.6 2073.77  50
   0  -7  -9 29465.5 1683.02  45
   0  -7  -9 52590.9 2295.06  18
   0   7   9 83622.5 3552.07   8
   0   7  -9 60295.7 2106.33   8
   0   7   9 52961.9 2246.85  10
   0  -7  -9 64078.7 2871.75   9
   0  -7   9 35598.8 1706.85  13
   0  -7   9 17113.6 1366.49  39
   0  -7   9 30742.0 1965.60  41
   0   7   9 29303.9 1735.47  39
   0   7   9 28756.4 1583.79  34
   0   7  -9 31054.5 1668.66  34
   0   7   9 36109.2 1706.85  14
   0   7  -9 37575.1 1800.62  31
   0   7   9 55114.5 2527.78  29
   0   7   9 40445.1 1981.60  27
   0   7  -9 39091.9 1890.44  27
   0  -7   9 47475.8 2481.00  25
   0  -7  -9 47382.1 2288.32   4
   0   7  -9 61821.4 2629.41   5
   0  -7  -9 47633.4 2279.56   6
   0  -7   9 55482.8 2360.36   6
   0   7  -9 32487.8 1927.04  63
   0   7   9 15843.4 1314.08  63
   0  -7  -9 35813.8 1483.75  13
   0  -7   9 52755.9 2197.99   4
   0   7  10 291.495 187.875  10
   0  -7  10 393.451 180.861  13
   0  -7 -10 289.137 178.423  45
   0  -7 -10 325.527 190.665  18
   0   7  10 293.606 204.529   8
   0   7  10 366.236 206.068  50
   0  -7  10 233.909 142.149  41
   0  -7  10 282.676 153.028  39
   0   7  10 407.231 217.251  39
   0   7 -10 254.243 158.837  34
   0   7  10 277.926 174.593  34
   0   7  10 146.358 119.295  14
   0   7 -10 272.546 176.999  31
   0   7  10 430.661 209.398  29
   0   7  10 271.506 150.827  27
   0   7 -10 279.167 185.646  27
   0  -7  10 262.484 193.392   6
   0   7 -10 421.809 212.540   5
   0  -7 -10 296.378 184.137   6
   0  -7  10 517.160 294.484  58
   0   7 -10 343.601 215.506  63
   0   7  10 216.721 144.144  63
   0  -7 -10 200.920 190.606   4
   0  -7  10 258.706 159.063   4
   0   7  11 1289.58 367.381  10
   0  -7  11 1181.82 316.495  13
   0  -7 -11 3066.77 569.797  45
   0  -7 -11 840.460 317.811  18
   0   7  11 1256.43 436.937   8
   0   7  11 2087.45 500.600  50
   0  -7  11 1747.02 443.120  39
   0  -7  11 2223.02 570.915  41
   0   7  11 2165.31 499.310  39
   0   7  11 2212.09 443.776  34
   0   7 -11 2572.10 482.169  34
   0   7  11 679.644 244.546  14
   0   7  11 845.814 380.415  29
   0   7  11 2680.66 523.873  27
   0   7 -11 1264.49 376.308  27
   0   7 -11 737.261 308.020   5
   0  -7 -11 1059.15 354.151   6
   0   7  11 1467.72 421.409  63
   0   7 -11 4174.08 699.301  63
   0  -7  11 709.215 270.711   4
   0  -7 -11 650.426 271.752   4
   0  -7  11 377.007 278.591  58
   0   7  12 80166.6 3086.01  50
   0  -7 -12 86440.3 3067.92  45
   0  -7 -12 115015. 3676.25  18
   0   7  12 113236. 4348.37   8
   0  -7  12 90761.7 3148.73  39
   0   7  12 105095. 3524.44  39
   0   7  12 91944.9 2887.06  14
   0   7 -12 96953.2 2934.69  34
   0  -7  12 135958. 3770.88   4
   0   7  12 148550. 3968.82  27
   0   7 -12 80216.1 2793.61  27
   0  -7  12 92982.3 3582.15  25
   0   7  12 65342.9 2566.19  63
   0   7 -12 86289.1 3257.95  63
   0  -7  12 79017.6 2666.06  13
   0   7  12 88280.7 3096.49  10
   0   7 -12 112572. 3767.91   5
   0  -7 -12 143357. 4257.92   6
   0  -7 -12 136838. 4133.96   4
   0  -7  12 59973.1 2710.19  58
   0   7  13 56385.9 2682.23  50
   0  -7 -13 68800.7 2731.51  45
   0  -7  13 59840.7 3273.21  44
   0  -7 -13 80647.8 3108.25  18
   0   7  13 74656.7 3593.08   8
   0  -7  13 83787.3 3050.21  39
   0   7  13 70904.0 2961.62  39
   0   7  13 83758.8 2673.87  14
   0   7 -13 63200.8 2399.03  34
   0  -7  13 103631. 3397.79   4
   0   7  13 102838. 3354.56  27
   0   7 -13 56600.5 2392.27  27
   0  -7  13 101285. 3830.30  25
   0  -7  13 17290.1 1530.33  58
   0  -7  13 83622.7 2788.79  13
   0   7 -13 77818.4 3132.60  63
   0   7  13 45520.2 2649.02  64
   0   7 -13 80205.0 3228.37   5
   0  -7 -13 119153. 3975.17   4
   0  -7  14 153096. 5065.99  44
   0  -7 -14 161642. 4507.86  18
   0   7 -14 113630. 3830.68  63
   0   7  14 175349. 5318.19  64
   0  -7  14 116298. 3910.64  39
   0   7  14 155262. 4556.57  39
   0   7  14 169694. 3901.89  14
   0   7  14 174185. 5575.16   8
   0  -7  14 209128. 5065.20   4
   0   7  14 151993. 4442.42  50
   0  -7 -14 120588. 3712.84  45
   0  -7  14 173873. 4093.85  13
   0  -7 -14 271161. 6202.44   4
   0   7 -14 226971. 5557.93   5
   0   7 -14 154992. 4013.81  27
   0   7  14 233562. 5129.09  27
   0  -7  14 180418. 5262.54  25
   0  -7 -15 226.978 201.497  45
   0  -7  15 246.972 217.046  44
   0  -7  15 201.812 217.040  39
   0   7  15 232.509 185.123  64
   0   7 -15 305.376 200.957  63
   0   7  15 115.720 98.1493  39
   0   7  15 29.8232 110.802   8
   0  -7  15 156.680 129.949  13
   0   7  15 19.0072 14.6023  14
   0  -7 -15 114.340 130.923   4
   0  -7  15 135.332 158.175   4
   0   7  15 113.010 72.8750  50
   0   7  15 121.469 68.3455  27
   0  -7  15 33.1626 74.2309  19
   0   7 -15 213.365 151.066   5
   0  -7  15 320.263 297.375  25
   0  -7  16 13803.4 1349.32  39
   0   7  16 24816.4 2076.93  64
   0   7 -16 19959.9 1629.64  63
   0   7  16 19373.4 1666.80  39
   0   7  16 11552.9 1530.82   8
   0  -7 -16 20374.0 1596.21  45
   0   7  16 12453.5 1111.49  14
   0  -7  16 14142.9 1572.71  25
   0   7  16 21864.9 1636.36  27
   0  -7  16 12009.4 1257.39   4
   0   7  16 20161.4 1699.23  50
   0  -7 -16 13852.1 1472.53   4
   0   7 -16 12787.6 1371.41   5
   0  -7  16 6229.00 998.418  19
   0  -7  16 12548.7 1146.57  13
   0   7  17 632.642 293.674  50
   0  -7 -17 471.928 213.137  45
   0  -7  17 226.843 233.210  19
   0   7  17 712.080 369.203  64
   0   7 -17 307.337 229.198  63
   0  -7  17 320.452 235.575  39
   0   7  17 754.512 345.726  39
   0   7  17 372.872 190.283  14
   0   7  17 448.300 310.431   8
   0   7  17 639.994 318.544  29
   0  -7  17 314.079 205.841   4
   0  -7 -17 238.769 215.858   4
   0   7 -17 331.890 250.638   5
   0  -7  17 612.835 370.933  25
   0  -7  17 470.966 241.493  13
   0   7  17 498.154 272.938  27
   0   7  18 13911.9 1491.94  50
   0  -7 -18 14839.2 1483.74  45
   0  -7  18 13709.0 1614.15  44
   0  -7  18 15803.4 1509.92  19
   0   7  18 15008.9 1677.50  64
   0   7 -18 11770.3 1283.20  63
   0  -7  18 9183.17 1113.18  39
   0   7  18 18033.6 1708.43  39
   0   7  18 15705.7 1298.19  14
   0   7  18 19025.4 1921.00   8
   0   7 -18 15273.7 2092.31   7
   0   7  18 19256.0 1796.22  29
   0  -7  18 22926.9 1890.64   4
   0  -7 -18 22683.8 1987.04   4
   0   7 -18 26334.5 2041.02   5
   0  -7  18 18997.9 1462.80  13
   0   7  18 8088.85 1142.07  21
   0  -7  18 9918.82 1447.89  25
   0   7  18 8397.98 1066.24  27
   0   7 -19 5499.09 945.200  48
   0   7  19 5412.65 981.727  50
   0  -7 -19 5801.28 930.221  45
   0  -7  19 2257.55 714.705  44
   0  -7  19 5093.37 877.835  19
   0   7  19 5788.73 1041.85  64
   0   7 -19 4610.64 779.446  63
   0  -7  19 1162.19 466.331  39
   0   7  19 6972.17 1083.34  39
   0   7  19 5684.14 784.217  14
   0   7  19 5177.38 1016.22   8
   0   7 -19 3594.81 1065.72   7
   0   7  19 6888.80 1080.36  29
   0  -7  19 7521.24 1102.14   4
   0  -7 -19 7057.90 1129.82   4
   0   7 -19 6949.21 1071.69   5
   0  -7  19 4893.18 827.235  13
   0   7  19 4307.56 815.624  10
   0   7  19 4258.19 831.257  21
   0   7  19 4803.22 831.060  27
   0  -7  19 5424.22 1031.06  25
   0   7 -20 7586.65 1119.30  48
   0   7  20 5188.58 927.980  50
   0  -7 -20 6472.36 1002.33  45
   0  -7  20 2653.27 769.744  44
   0  -7  20 6830.48 1031.37  19
   0   7  20 7140.91 1203.71  64
   0  -7  20 4951.59 974.387  39
   0  -7  20 6808.50 1122.04  40
   0   7  20 8182.04 1172.62  39
   0   7  20 7082.53 908.079  14
   0   7 -20 9546.54 1668.14   7
   0   7  20 9144.97 1288.01  29
   0  -7  20 8801.82 1215.08   4
   0  -7 -20 8043.62 1265.51   4
   0   7  20 6405.05 983.020  21
   0  -7  20 7438.72 1184.97  25
   0   7  20 5889.53 865.430  27
   0   7  20 11587.7 1332.17  10
   0  -7 -21 30.8491 74.1645  45
   0   7 -21 74.7002 19.8233  48
   0  -7  21 153.679 209.992  44
   0  -7  21-20.0099 142.366  40
   0  -7  21 87.7994 162.781  39
   0   7  21 247.411 221.424  50
   0   7  21-8.06425 52.5200  39
   0  -7  21-22.7227 99.2019  61
   0   7  21-11.7408 100.214  14
   0   7  21 143.797 125.049  10
   0   7  21 126.018 205.342  29
   0   7  21 138.456 186.480  27
   0   7  21 114.148 165.658  64
   0  -7  21 83.3055 127.717  19
   0  -7  21-188.436 205.853   4
   0  -7  21-45.1955 126.831  25
   0  -7  22 372.311 251.729  39
   0  -7  22 500.413 342.933  40
   0   7 -22 624.002 332.534  48
   0  -7 -22 567.032 289.432  45
   0   7  22 802.178 377.833  39
   0  -7  22 686.015 375.881  25
   0   7  22 242.876 153.113  14
   0   7  22 393.142 257.784  10
   0   7  22 797.683 394.262  29
   0   7  22 601.004 288.188  27
   0   7  22 1058.15 452.263  64
   0   7  22 1205.92 449.270  50
   0  -7  22 317.498 199.032  19
   0  -7  22 1323.55 614.417  61
   0  -7  23 7362.82 1021.16  19
   0  -7 -23 8784.02 1258.46  18
   0   7  23 10953.0 1388.43  39
   0  -7  23 3548.06 851.319  25
   0  -7  23 8154.34 1103.54  39
   0  -7  23 15973.3 1723.66  40
   0   7  23 13498.0 1323.89  14
   0   7 -23 13033.7 1301.03  13
   0   7  23 9560.38 1112.68  27
   0  -7 -23 15332.0 1559.35  45
   0   7 -23 11095.5 1346.73  48
   0   7  23 15484.6 1620.64  50
   0   7  23 13359.8 1529.35  10
   0   7  23 16154.7 1831.38  64
   0  -7  24 15766.7 1485.40  39
   0  -7  24 18746.9 1858.16  40
   0  -7  24 10553.3 1199.86  19
   0  -7 -24 16707.2 1714.96  18
   0   7  24 12931.1 1296.63  14
   0   7 -24 14961.7 1590.99  48
   0   7  24 22832.6 1966.35  50
   0   7  24 16612.2 1653.10  10
   0   7 -24 3576.01 682.389  13
   0  -7 -24 16307.2 1559.23  45
   0   7  24 27324.1 2366.93  64
   0  -7  24 3033.30 875.243  44
   0   7  24 21586.9 1958.67  39
   0  -7  24 9691.87 1366.34  25
   0   7  25 5146.68 785.163  14
   0   7  25 4810.16 915.962  39
   0   7  25 3614.52 793.669  10
   0  -7  25 5917.02 1031.89  25
   0   7  25 3192.61 708.171  23
   0  -7 -25 4109.56 784.035  45
   0  -7 -25 6134.64 1036.89  18
   0  -7  25 2655.64 593.679  19
   0   7 -25 4060.28 854.392  48
   0   7  25 3889.82 803.070  50
   0  -7  25 2985.48 654.943  39
   0  -7  25 5284.27 982.426  40
   0   7  25 2888.04 814.655  64
   0  -7  26 405.433 332.881  39
   0   7  26 1102.30 426.381  39
   0   7  26 1142.77 375.203  14
   0  -7 -26 1298.88 444.555  45
   0   7 -26 1422.68 456.749  48
   0   7 -26 861.034 393.669  32
   0   7  26 1020.19 391.735  23
   0  -7  26 1309.24 484.206  25
   0   7  26 1315.92 450.932  50
   0  -7  26 1464.15 519.752  40
   0  -7 -26 1258.48 507.736  18
   0  -7  26 607.617 261.719  19
   0   7 -26 279.395 176.700  13
   0   7  26 1201.95 435.173  10
   0   7 -26 913.743 350.765  12
   0  -7  27 1917.47 592.584  44
   0  -7 -27 2218.89 600.492  18
   0  -7  27 1566.24 401.501  19
   0  -7 -27 1946.68 522.102  45
   0  -7  27 2921.24 701.947  40
   0   7  27 2773.45 667.977  39
   0   7 -27 1444.30 535.783  32
   0   7  27 2038.82 506.501  14
   0  -7  27 648.148 233.472  14
   0  -7  27 2673.68 661.485  25
   0  -7  27 2855.91 797.262  61
   0   7  27 1939.76 507.970  23
   0   7 -27 574.695 205.602  13
   0   7 -27 2389.51 531.879  12
   0   7  27 2450.59 610.857  10
   0   7 -27 2558.25 602.116  48
   0   7  27 2424.59 631.015  50
   0   7  28-137.554 68.7578  39
   0  -7  28-73.5046 99.7084  14
   0   7  28 129.003 165.450  14
   0  -7  28-59.6030 85.6230  40
   0  -7 -28 4.25723 95.7578  18
   0  -7  28-25.0082 30.6459  19
   0   7 -28-17.9772 90.5677  32
   0   7  28 53.1555 125.275  29
   0   7 -28 65.3181 126.008  48
   0  -7 -28-26.1939 95.1113  45
   0   7  28 38.6363 110.879  50
   0   7  28 148.577 79.4467  10
   0   7 -28 62.2076 63.7813  12
   0  -7  28 104.682 165.736  44
   0  -7  28 51.1028 45.2663  25
   0   7  29 148.199 154.617  14
   0   7  29 98.1407 96.0224  10
   0   7 -29 53.0898 97.7565  12
   0   7  29 338.198 207.264  39
   0  -7  29 254.625 189.939  44
   0  -7 -29 139.161 68.5236  45
   0   7  29 232.893 180.834  50
   0  -7  29 68.5963 45.7137  25
   0   7  29 387.569 292.854  29
   0   7 -29 211.303 159.823  32
   0  -7  29 207.019 151.131  40
   0  -7 -29 133.337 129.481  18
   0  -7  29 47.3654 59.3841  19
   0   7  30 770.091 334.574  29
   0   7 -30 225.404 156.949  32
   0   7 -30 914.276 305.068  12
   0   7  30 1131.22 360.189  10
   0   7  30 393.628 209.136  50
   0   7 -30 0.31905 72.3766  54
   0   7  30 464.211 251.860  14
   0  -7 -30 305.254 199.623  45
   0  -7  30 428.626 211.263  25
   0  -7  30 507.296 265.129  40
   0  -7  31 901.918 345.775  40
   0   7  31 1976.36 460.218  50
   0  -7  31 1981.53 479.871  25
   0   7  31 1753.52 394.392  14
   0  -7 -31 1556.52 398.864  45
   0   7 -31 1141.71 348.886  48
   0   7 -31 1576.22 385.256  12
   0   7  31 1747.91 454.022  10
   0   7  31 665.514 298.407  29
   0   7 -31 1369.07 397.005  32
   0   7  32 1181.22 373.331  29
   0  -7  32 539.822 271.998  44
   0  -7  32 1530.69 405.939  25
   0  -7 -32 1112.03 330.861  18
   0   7 -32 1318.28 324.317  48
   0  -7 -32 1269.32 319.078  45
   0   7  32 3877.99 561.396  14
   0   7  32 3128.18 555.808  10
   0   7 -32 2720.05 541.194  12
   0   7  32 1483.29 373.089  50
   0  -7 -33 33.5911 132.428  18
   0   7 -33 167.811 103.964  32
   0  -8   0 17142.2 1287.03  45
   0  -8   0 23759.2 1703.06  41
   0   8   0 21454.0 1366.65  50
   0  -8   0 21297.5 1427.10  18
   0  -8   0 22965.0 1664.70  16
   0   8   0 36114.9 2195.32   8
   0  -8   0 33009.5 1979.56   9
   0  -8   0 27869.2 1569.72   4
   0  -8   0 13010.3 1263.12  30
   0   8   0 18081.2 1359.31  27
   0  -8   0 24181.0 1672.51  25
   0   8   0 22453.2 1370.30  23
   0   8   0 22983.6 1451.19   5
   0   8   0 30553.8 1623.80   7
   0  -8   0 27463.9 1606.58   6
   0   8   0 25879.9 1729.58  63
   0  -8   0 21012.9 1236.60  13
   0   8   0 12209.7 896.261  14
   0  -8  -1 2699.25 497.831  45
   0  -8   1 3137.06 571.648  45
   0  -8   1 3541.54 634.811  41
   0  -8   1 1793.79 398.937  18
   0  -8  -1 961.151 440.176  41
   0  -8  -1 716.549 314.160  18
   0  -8   1 2095.33 563.946  16
   0  -8  -1 1467.68 443.971  16
   0   8  -1 2048.82 432.527  23
   0   8   1 1957.57 519.598   8
   0  -8  -1 1938.06 492.735   9
   0   8  -1 2080.08 512.013   8
   0  -8   1 1655.89 445.955   9
   0   8  -1 1557.24 419.266   7
   0   8   1 4607.51 720.153  63
   0   8  -1 5427.30 799.586  63
   0  -8   1 3719.36 692.729  30
   0  -8   1 1550.88 349.178  13
   0  -8  -1 2325.52 412.676  13
   0   8   1 1358.04 300.681  14
   0  -8   1 1249.97 347.445   4
   0  -8  -1 1459.25 355.746   4
   0   8   1 2536.33 470.229  50
   0   8   1-129.452 112.067   7
   0  -8   1 1266.38 366.454   6
   0   8   1 1619.26 384.410   5
   0  -8  -1 1736.34 407.591   6
   0   8  -1 1500.92 383.822   5
   0   8  -1 2796.79 535.911  27
   0  -8   1 1518.55 433.093  25
   0   8   1 1861.93 440.072  27
   0  -8  -2 8048.51 858.786   4
   0  -8   2 9061.25 897.668   4
   0  -8   2 5005.07 826.587  16
   0   8  -2 9735.28 867.532  23
   0  -8   2 11013.6 1147.07   9
   0   8   2 11005.2 1246.61   8
   0  -8  -2 11967.3 1196.77   9
   0   8  -2 11168.0 1143.10   7
   0   8  -2 11545.8 1219.61   8
   0   8   2 11404.4 1004.45  50
   0  -8   2 11204.1 1189.35  30
   0   8  -2 7115.41 842.372  31
   0   8   2 8526.63 937.056  27
   0   8  -2 12263.9 1089.33  27
   0  -8   2 10505.1 1108.68  25
   0   8  -2 12468.5 1207.24  63
   0  -8  -2 9028.35 920.320  45
   0  -8   2 6895.66 842.008  45
   0  -8   2 10074.2 1097.81  41
   0  -8  -2 8563.94 996.234  41
   0   8   2 10426.8 932.675   5
   0  -8   2 8438.61 988.071   6
   0   8  -2 6562.27 815.247   5
   0  -8  -2 11420.0 1040.44   6
   0  -8  -2 6841.26 701.481  13
   0   8   2 8749.05 768.211  14
   0  -8   2 9152.18 831.629  13
   0  -8  -3 43581.5 2023.07  45
   0  -8   3 46395.1 2285.80  45
   0   8   3 39319.0 1745.46  10
   0  -8  -3 72965.4 3021.93   9
   0  -8   3 77752.8 3173.13  16
   0  -8  -3 27977.1 1895.05  16
   0   8   3 42553.7 1706.46  14
   0   8   3 48769.6 2156.09  50
   0   8  -3 50883.4 2026.79  48
   0  -8   3 63006.8 2733.87   9
   0   8  -3 75112.0 2987.19   8
   0   8   3 61777.1 3014.99   8
   0   8  -3 67120.0 2959.59   7
   0  -8  -3 56090.0 2300.18   4
   0  -8   3 59062.7 2287.31   4
   0  -8   3 60953.0 2785.49  30
   0   8  -3 42085.3 2075.06  31
   0   8  -3 57674.2 2468.28  27
   0   8   3 40262.7 2018.06  27
   0   8  -3 65152.3 2778.34  63
   0  -8   3 55287.8 2486.57   6
   0   8  -3 61793.9 2510.60   5
   0   8   3 58141.3 2155.53   5
   0  -8  -3 67407.5 2561.11   6
   0  -8   3 47199.4 1939.55  13
   0  -8  -3 48909.6 1857.08  13
   0  -8   3 49998.8 2454.07  41
   0  -8  -4 930.735 306.430  45
   0  -8  -4 931.202 339.445  41
   0   8   4 2144.91 414.408  10
   0  -8   4 1754.02 373.844  13
   0  -8  -4 2771.63 598.843   9
   0  -8   4 715.826 327.542  41
   0  -8   4 1222.39 450.295  16
   0   8   4 1958.00 373.030  14
   0  -8  -4 2905.19 599.628  16
   0  -8   4 2119.12 484.923   6
   0   8  -4 3047.08 578.877   5
   0   8   4 2336.40 425.657   5
   0  -8  -4 2977.32 546.454   6
   0   8  -4 1773.17 514.460   7
   0   8   4 2831.42 671.209   8
   0   8  -4 2686.89 570.052   8
   0   8  -4 1222.20 357.613  31
   0  -8   4 555.599 311.628  30
   0   8   4 403.947 224.435  31
   0   8  -4 1402.18 415.105  27
   0   8   4 2006.12 461.590  27
   0  -8  -4 2631.76 521.432   4
   0  -8   4 3066.86 536.282   4
   0   8   4 1214.40 342.308  50
   0   8  -4 589.912 277.934  63
   0  -8  -4 1702.62 348.474  13
   0  -8   5 2876.69 571.516  58
   0   8   5 3388.34 585.465  50
   0  -8  -5 3489.37 575.277  45
   0  -8  -5 4086.06 729.004  41
   0  -8   5 5219.35 812.970  41
   0  -8   5 3398.42 524.409  13
   0   8   5 3184.99 507.505  10
   0  -8  -5 4840.82 819.183   9
   0   8   5 3606.80 514.437  14
   0  -8  -5 3772.16 672.549  16
   0   8   5 2435.03 498.422  34
   0   8  -5 1537.49 449.282   8
   0   8  -5 3192.79 707.029   7
   0   8   5 6251.38 1010.31   8
   0  -8   5 5091.02 842.165  30
   0   8   5 2716.97 533.396  31
   0   8  -5 2634.43 523.856  31
   0   8   5 2715.37 539.498  27
   0   8  -5 2537.79 594.865  27
   0  -8  -5 4542.01 679.423   6
   0   8  -5 4869.85 747.792   5
   0  -8   5 4127.54 653.832   6
   0   8   5 3241.04 487.063   5
   0   8  -5 3212.56 626.229  63
   0  -8  -5 2344.17 411.877  13
   0  -8  -5 4557.01 673.181   4
   0  -8   5 3785.85 595.979   4
   0  -8   6 231.799 162.351  58
   0   8   6 261.478 208.123  50
   0  -8  -6 82.6228 49.6808  45
   0  -8  -6 132.502 180.198  41
   0  -8  -6 59.8258 112.003  18
   0   8   6 261.586 157.094  10
   0  -8   6 221.528 150.363  13
   0  -8  -6 209.959 104.688  13
   0  -8   6 37.7774 41.6969  41
   0  -8   6 181.874 199.027  16
   0  -8  -6 147.459 126.516  16
   0   8   6 217.813 192.710  34
   0   8  -6 231.133 150.583   8
   0   8   6 73.9366 195.938   8
   0  -8  -6 137.259 100.792   9
   0   8   6 142.573 146.120  31
   0  -8   6 34.0739 126.750  30
   0  -8   6 116.154 127.702  25
   0   8  -6 82.9877 135.513  27
   0   8  -6 281.556 193.695   5
   0  -8   6 175.573 170.383   6
   0  -8  -6 174.052 132.333   6
   0   8   6 196.680 88.3274   5
   0  -8   6 168.949 108.397   4
   0  -8  -6 268.251 199.696   4
   0   8   6 108.912 108.465  63
   0   8  -6 170.750 149.629  63
   0   8   6 78.9221 88.8263  14
   0   8   7 2408.66 519.482  50
   0  -8  -7 2418.26 493.346  45
   0  -8  -7 2098.43 522.095  41
   0  -8  -7 507.892 704.920  18
   0  -8  -7 4581.84 815.537   9
   0  -8   7 3589.13 553.237  13
   0   8   7 2934.16 545.304  10
   0  -8   7 2100.46 535.774  41
   0   8   7 3538.69 525.923  14
   0  -8  -7 3875.18 769.301  16
   0   8  -7 2069.54 466.519  34
   0   8   7 2265.40 474.421  34
   0   8  -7 3303.86 587.986   8
   0   8   7 4755.21 905.273   8
   0   8   7 2021.06 469.670  31
   0   8  -7 2332.11 523.709  27
   0  -8   7 3479.20 729.321  25
   0  -8  -7 5645.56 787.499   6
   0  -8   7 4729.76 702.962   6
   0   8  -7 5193.52 792.279   5
   0   8   7 2840.35 564.348  63
   0   8  -7 2486.44 554.273  63
   0  -8   7 4865.83 694.140   4
   0  -8  -7 4962.36 738.859   4
   0  -8  -7 3702.98 505.381  13
   0   8   8 21056.4 1510.80  50
   0  -8  -8 23304.1 1523.32  45
   0  -8  -8 19797.5 1715.49  41
   0  -8   8 16357.3 1482.92  41
   0  -8   8 9029.41 996.980  39
   0   8   8 51578.5 2914.52   8
   0   8  -8 31351.8 1746.73   8
   0   8   8 24568.8 1679.20  63
   0   8  -8 12971.3 1303.33  63
   0   8   8 26972.3 1475.33  14
   0   8  -8 19385.4 1420.18  34
   0   8   8 18563.7 1409.18  34
   0  -8   8 28400.7 1577.63  13
   0  -8  -8 41252.0 2442.27   9
   0   8   8 29618.0 1711.93  10
   0   8  -8 26665.5 1674.90  27
   0  -8   8 32391.2 2126.59  25
   0  -8  -8 33597.2 1519.83  13
   0  -8  -8 40999.1 2089.52  18
   0  -8   8 36551.1 2019.58   6
   0  -8  -8 46130.4 2308.12   6
   0   8  -8 50713.2 2482.32   5
   0  -8   8 21154.3 1582.29  58
   0  -8  -8 49256.8 2383.55   4
   0  -8   8 48495.5 2203.62   4
   0  -8  -9 5538.14 774.874  45
   0  -8  -9 6866.26 1006.24  18
   0   8   9 22979.0 2019.56   8
   0   8   9 5122.53 767.053  50
   0  -8   9 5579.77 895.754  41
   0  -8   9 4034.74 681.742  39
   0   8   9 8844.04 878.960  14
   0   8  -9 9285.32 984.315  34
   0   8   9 7111.16 851.438  34
   0  -8   9 16557.6 1218.56  13
   0   8   9 10010.3 1023.07  10
   0  -8  -9 13483.9 1433.35   9
   0   8   9 10896.6 1206.05  29
   0   8  -9 8488.48 947.534  27
   0  -8   9 11838.3 1318.83  25
   0   8   9 4214.90 694.941  63
   0   8  -9 2146.90 547.702  63
   0   8  -9 22022.2 1664.88   5
   0  -8   9 22310.0 1596.76   6
   0  -8  -9 18487.9 1503.15   6
   0  -8  -9 10783.6 878.929  13
   0  -8  -9 20846.9 1582.26   4
   0  -8   9 18495.2 1372.01   4
   0   8  10 62143.6 2577.13  10
   0  -8  10 58558.2 2352.98  13
   0  -8 -10 46599.2 2704.93   9
   0  -8 -10 47169.3 2345.02  18
   0  -8  10 33813.6 2192.55  41
   0  -8  10 38880.8 2109.56  39
   0   8  10 45743.1 2344.23  50
   0   8  10 40346.9 1955.40  14
   0  -8 -10 52728.9 2370.15  45
   0   8  10 33501.7 1889.83  34
   0   8 -10 50652.4 2301.74  34
   0   8 -10 50353.7 2607.69   5
   0  -8 -10 58812.2 2736.18   6
   0  -8  10 42758.8 2316.66   6
   0   8  10 59116.1 2898.88  29
   0   8  10 54032.7 2532.86  27
   0   8 -10 29010.9 1734.86  27
   0   8  10 47233.2 2900.14   8
   0   8  10 56138.5 2559.47  63
   0   8 -10 36740.3 2227.63  63
   0  -8 -10 62659.2 2814.09   4
   0  -8  10 57898.3 2483.13   4
   0  -8  10 33374.1 2060.86  58
   0  -8  11 18405.9 1342.99  13
   0  -8 -11 15285.3 1566.83   9
   0   8  11 17501.3 1423.90  10
   0   8  11 12260.3 1534.14   8
   0   8  11 8386.77 1012.13  50
   0  -8  11 9153.54 1233.71  41
   0  -8  11 8290.59 993.414  39
   0   8  11 11253.8 1016.75  14
   0  -8 -11 7276.28 907.916  45
   0   8  11 13197.7 1180.13  34
   0   8 -11 9386.42 1007.41  34
   0   8 -11 4932.73 721.254  31
   0   8  11 6239.31 947.114  29
   0   8 -11 7523.67 888.925  27
   0   8  11 14391.8 1302.03  27
   0  -8  11 11708.3 1255.34  58
   0   8  11 9960.39 1073.27  63
   0   8 -11 8453.48 1070.13  63
   0  -8  11 16913.4 1380.36   4
   0   8 -11 15619.1 1470.13   5
   0  -8 -11 20203.3 1663.86   6
   0  -8 -11 2200.64 891.105   4
   0   8  12 1166.00 360.166  10
   0  -8  12 1327.45 364.369  13
   0  -8 -12 590.037 258.158  45
   0  -8 -12 1247.61 459.592   9
   0   8  12 651.633 361.434   8
   0   8  12 808.221 323.752  50
   0  -8  12 577.027 303.140  39
   0   8  12 820.601 320.779  39
   0   8 -12 1015.68 336.575  34
   0   8  12 832.828 298.539  34
   0   8  12 616.238 270.700  14
   0   8  12 678.950 353.540  29
   0   8 -12 823.835 281.247  31
   0   8  12 882.541 298.787  27
   0   8 -12 512.903 244.325  27
   0  -8  12 806.107 402.630  25
   0   8 -12 1010.50 378.944   5
   0  -8 -12 1341.07 439.643   6
   0  -8  12 323.614 204.160  58
   0   8 -12 591.593 281.300  63
   0   8  12 1010.35 328.638  63
   0  -8 -12 639.027 338.553   4
   0  -8  12 854.311 309.199   4
   0   8  13 3655.39 709.840  10
   0  -8 -13 5217.59 949.756   9
   0  -8  13 2661.17 527.672  13
   0   8  13 4149.34 743.153  50
   0  -8 -13 3514.13 667.999  45
   0  -8  13 2998.06 812.592  44
   0   8  13 2966.82 768.718   8
   0  -8  13 3542.68 650.084  39
   0   8  13 3701.34 706.846  39
   0   8  13 3101.40 609.806  14
   0   8 -13 2967.11 564.596  34
   0   8 -13 3967.88 614.132  31
   0   8  13 1818.34 548.165  29
   0   8  13 4218.48 729.249  27
   0  -8  13 5856.21 981.880  25
   0   8 -13 2070.18 523.301  27
   0   8 -13 3995.36 753.206  63
   0  -8  13 631.939 332.660  58
   0   8 -13 4956.58 865.374   5
   0  -8 -13 6028.97 948.520   6
   0  -8 -13 4089.20 1012.61   4
   0  -8  13 4974.64 795.302   4
   0  -8  14 1296.67 489.551  25
   0   8  14 1305.36 426.434  50
   0  -8 -14 925.377 345.264  45
   0  -8  14 1025.63 454.704  44
   0  -8 -14 3415.86 702.922  18
   0   8 -14 3747.47 975.403   7
   0   8  14 2736.59 784.801   8
   0  -8  14 683.172 281.317  39
   0   8  14 1169.96 394.701  39
   0   8  14 2105.42 520.008  14
   0   8 -14 509.814 284.245  34
   0   8  14 2638.30 671.032  29
   0   8 -14 1109.87 380.310  27
   0   8  14 1896.23 499.396  27
   0  -8 -14 3153.43 797.219   4
   0   8 -14 4726.68 843.100   5
   0  -8 -14 3771.38 765.280   6
   0   8  14 4027.28 716.560  10
   0  -8 -14 4171.39 890.004   9
   0  -8  14 2848.18 552.367  13
   0   8 -14 708.411 319.762  63
   0  -8  14 4058.32 749.334   4
   0  -8 -15 30994.8 2049.12  45
   0  -8  15 33045.2 2465.27  44
   0  -8  15 5878.10 898.290  39
   0   8 -15 21847.7 1801.54  63
   0   8  15 26415.2 1956.09  39
   0   8 -15 29520.7 2810.04   7
   0   8  15 50303.1 3275.72   8
   0   8  15 38418.1 2380.69  50
   0   8  15 33638.5 1878.53  14
   0   8  15 37311.0 2452.80  29
   0  -8  15 37626.8 2258.26   4
   0   8 -15 56724.7 3002.97   5
   0  -8 -15 51237.0 2916.22   6
   0  -8 -15 43529.7 2813.92   4
   0   8  15 54351.1 2719.36  10
   0  -8  15 44819.9 2235.36  13
   0  -8 -15 53935.0 3244.34   9
   0  -8  15 31374.3 2150.20  19
   0  -8 -15 50088.2 2689.79  18
   0   8  15 34295.7 2168.77  27
   0  -8  15 38053.4 2553.18  25
   0  -8  16 16647.6 1556.43  19
   0  -8 -16 15204.8 1517.16  18
   0   8 -16 16180.5 1555.85  63
   0  -8  16 14294.2 1366.17  39
   0  -8  16 14193.0 1573.43  25
   0   8  16 19270.6 1627.40  27
   0   8  16 21474.7 1806.80  39
   0   8  16 13562.6 1220.69  14
   0   8 -16 17717.7 2167.49   7
   0   8  16 14385.7 1742.60   8
   0   8  16 32228.8 2325.18  29
   0  -8  16 14449.0 1423.86   4
   0  -8 -16 17872.3 1811.66   4
   0  -8 -16 15681.0 1675.07   6
   0   8 -16 18234.0 1725.52   5
   0  -8  16 19856.5 1506.73  13
   0  -8 -16 17608.5 1906.84   9
   0   8  16 22442.0 1781.56  10
   0  -8 -16 19377.9 1620.93  45
   0   8 -16 23312.6 1878.22  48
   0   8  16 27568.8 2052.50  50
   0  -8  17 259.924 318.576  25
   0   8  17 536.717 297.587  50
   0   8 -17 512.750 269.616  48
   0  -8 -17 510.414 287.058  45
   0  -8  17 357.560 246.836  19
   0  -8 -17 661.421 315.107  18
   0   8 -17 359.648 227.486  63
   0  -8  17 184.454 147.262  39
   0   8  17 310.160 199.436  39
   0   8  17 348.744 185.958  14
   0  -8 -17 442.635 289.386   9
   0   8  17 424.948 287.910   8
   0   8  17 677.104 323.911  29
   0  -8 -17 544.488 326.483   4
   0  -8  17 467.913 304.585   4
   0   8 -17 459.782 286.192   5
   0   8 -17 384.911 367.340   7
   0  -8 -17 491.817 283.044   6
   0   8  17 364.913 242.092  21
   0  -8  17 663.665 262.783  13
   0   8  17 540.367 302.474  10
   0   8  17 602.675 302.570  27
   0  -8 -18 32112.6 2164.25  45
   0  -8  18 26674.9 2290.30  44
   0  -8  18 36777.9 2344.81  19
   0  -8 -18 32859.3 2292.13  18
   0  -8 -18 28730.6 2492.92   9
   0   8  18 47366.8 2678.01  10
   0  -8  18 33070.0 2011.24  13
   0  -8  18 26287.5 1933.32  39
   0   8  18 34648.7 2388.95  39
   0   8  18 30025.2 2581.43   8
   0   8 -18 31929.9 3022.87   7
   0   8  18 29198.0 1844.52  14
   0   8  18 20952.9 1988.63  29
   0  -8  18 37887.5 2657.82  25
   0   8  18 23919.3 1879.69  27
   0   8 -18 38870.0 2604.27   5
   0  -8 -18 45610.5 2938.38   6
   0  -8 -18 31883.8 2581.16   4
   0   8  18 34440.0 2403.77  21
   0   8 -18 31310.8 2164.76  63
   0   8 -18 38989.5 2489.43  48
   0   8  18 37383.7 2479.29  50
   0  -8  19 1927.75 659.459  44
   0  -8  19 4669.43 828.187  19
   0  -8 -19 8087.85 1133.87  18
   0   8 -19 4390.92 828.468  63
   0  -8  19 2695.25 617.642  39
   0   8  19 6812.55 1062.16  39
   0   8  19 7787.70 970.983  14
   0   8  19 8162.47 1332.84   8
   0   8  19 4186.78 886.051  29
   0   8  19 8680.19 1190.44  10
   0  -8  19 4491.78 852.079  13
   0  -8 -19 4896.72 856.748  45
   0   8  19 5167.81 986.088  21
   0   8  19 5305.59 950.572  50
   0   8 -19 6877.45 1065.59  48
   0   8  19 3668.61 733.154  27
   0  -8  19 5397.54 1040.86  25
   0   8  20 5612.80 900.833  14
   0   8 -20 8752.13 1198.61  48
   0   8  20 6522.49 1101.03  50
   0   8  20 4592.93 928.811  29
   0   8  20 6291.04 998.333  10
   0  -8  20 3982.96 927.660  44
   0  -8  20 7346.33 1039.23  19
   0  -8 -20 8002.83 1140.01  18
   0  -8  20 4515.02 923.741  40
   0  -8  20 6484.07 1058.80  39
   0  -8 -20 7380.37 1057.75  45
   0   8  20 8828.72 1243.16  39
   0  -8  20 4921.78 1033.25  25
   0   8  21 776.700 302.351  14
   0   8  21 670.250 391.744  50
   0   8  21 594.308 376.465  29
   0   8  21 1616.24 514.255  10
   0   8  21 627.237 297.179  39
   0   8 -21 568.489 282.897  48
   0  -8 -21 534.354 301.780  45
   0  -8  21 747.291 387.770  40
   0  -8  21 302.381 242.847  39
   0  -8 -21 787.943 365.556  18
   0  -8  21 674.186 331.040  19
   0  -8  21 427.923 312.792  25
   0  -8  21 516.496 327.225  44
   0   8  22 2736.12 699.167  39
   0   8  22 2787.09 720.116  50
   0   8 -22 2588.48 656.060  48
   0   8  22 3049.12 634.754  14
   0   8  22 1991.55 543.799  21
   0   8  22 4498.22 919.269  29
   0  -8  22 969.536 536.367  61
   0  -8  22 3602.28 831.101  25
   0  -8 -22 2841.84 651.740  45
   0  -8  22 2384.80 681.449  40
   0  -8  22 3368.23 689.803  39
   0  -8  22 2397.95 561.650  19
   0  -8 -22 3379.01 750.619  18
   0   8  22 3669.44 780.147  10
   0  -8 -23 29849.9 2265.98  18
   0  -8  23 13847.3 1340.41  19
   0  -8  23 20323.8 1944.89  40
   0  -8  23 7835.05 1040.15  39
   0   8  23 22640.1 2002.23  39
   0   8 -23 17626.2 1754.43  48
   0   8  23 21644.6 1935.06  50
   0   8  23 24536.2 1749.97  14
   0   8  23 36801.5 2628.88  29
   0   8 -23 22630.8 1697.59  13
   0   8  23 20610.8 1803.92  23
   0  -8  23 20981.6 1964.27  25
   0  -8 -23 17980.4 1632.33  45
   0   8  23 15928.2 1464.83  27
   0   8  23 36891.0 2455.78  10
   0  -8  24 1591.26 547.690  44
   0  -8  24 1902.62 488.210  19
   0  -8 -24 5438.92 1027.68  18
   0   8  24 4446.33 898.201  50
   0   8 -24 6768.61 1071.30  48
   0   8  24 7179.51 1141.85  39
   0   8  24 6967.43 912.328  14
   0  -8  24 4713.38 921.474  40
   0   8 -24 4145.57 868.465  32
   0   8  24 6676.65 1098.25  29
   0   8 -24 4801.07 777.315  13
   0   8  24 4307.26 842.647  23
   0  -8  24 6363.94 1066.29  25
   0  -8 -24 6384.97 960.047  45
   0   8  24 8273.50 1011.75  27
   0   8  24 4179.49 831.579  10
   0  -8  25 591.567 295.118  40
   0  -8 -25 1067.62 434.787  18
   0  -8  25 306.959 194.421  19
   0   8  25 898.616 392.028  39
   0   8 -25 195.684 231.950  32
   0   8 -25 435.917 233.933  13
   0   8  25 998.840 439.646  29
   0   8  25 867.008 360.643  23
   0  -8  25 728.141 338.176  25
   0   8 -25 743.931 331.611  48
   0  -8 -25 559.634 298.925  45
   0   8  25 747.539 315.494  14
   0   8  25 707.871 372.949  50
   0   8  25 809.363 368.736  10
   0   8  26 5033.43 778.010  14
   0  -8  26 2567.08 702.156  44
   0  -8  26 693.529 283.689  19
   0   8 -26 2544.47 693.131  32
   0   8  26 5302.87 825.961  23
   0  -8  26 2251.82 588.663  25
   0   8  26 4213.55 843.380  29
   0  -8 -26 3201.72 662.216  45
   0  -8  26 4783.96 902.780  40
   0   8  26 4639.44 854.184  50
   0   8 -26 4927.70 840.507  48
   0   8  26 3711.13 755.527  10
   0   8 -26 6097.17 841.836  12
   0  -8 -27 1148.10 371.470  45
   0   8 -27 1231.96 412.992  48
   0   8 -27 479.037 215.393  13
   0   8  27 440.758 294.548  29
   0   8 -27 1430.51 451.225  32
   0  -8  27 379.100 271.513  25
   0   8  27 1059.67 352.627  23
   0   8 -27 1386.45 391.561  12
   0   8  27 1274.41 437.834  10
   0  -8  27 908.246 397.070  40
   0   8  27 1207.51 391.145  14
   0  -8  27 1803.34 602.732  61
   0   8  27 1035.53 390.148  50
   0  -8  27 775.817 363.499  44
   0   8 -28 1795.36 484.800  32
   0   8  28 2223.05 560.242  29
   0   8 -28 2169.36 579.920  48
   0   8  28 4039.32 729.276  50
   0  -8  28 2260.41 588.043  44
   0   8  28 2960.70 552.442  23
   0  -8  28 2150.34 569.107  25
   0  -8  28 3335.03 677.669  40
   0   8  28 2590.09 526.376  14
   0  -8 -28 3077.59 596.962  45
   0   8  28 2999.64 639.296  10
   0   8 -28 2976.63 549.855  12
   0  -8  29 540.302 285.684  44
   0  -8 -29 1072.08 387.925  18
   0   8 -29 1043.79 371.319  32
   0   8  29 2653.90 588.811  29
   0   8  29 1851.31 470.852  50
   0   8  29 2686.59 581.544  10
   0   8 -29 2830.01 522.749  12
   0  -8  29 783.355 350.551  25
   0   8  29 2500.87 508.588  14
   0  -8 -29 1227.74 364.708  45
   0  -8  29 1723.86 470.270  40
   0   8 -29 519.259 293.687  54
   0  -8 -30-6.16916 34.2949  18
   0   8  30 132.722 121.910  29
   0   8  30 81.4540 51.1033  50
   0   8  30 115.834 105.809  10
   0   8 -30 74.2971 89.1662  12
   0  -8  30-17.6609 86.0888  25
   0  -8 -30 20.1137 77.5014  45
   0   8 -30 27.4652 53.6846  48
   0   8  30 96.9638 98.3703  14
   0   8 -30-112.920 145.746  54
   0  -8  30-69.9166 123.377  40
   0  -8  31-84.0306 104.450  25
   0   8 -31 46.3658 47.5279  12
   0   8  31 43.4423 43.5732  10
   0   8 -31-17.5569 69.3653  48
   0  -8  31 245.591 192.715  44
   0  -8 -31-36.9269 81.1922  41
   0   8  31 13.3255 58.1382  14
   0  -8 -31 74.3803 94.6444  18
   0   8  31 9.94920 70.4147  50
   0  -8 -32 340.027 196.207  16
   0  -9   0 2.54365 85.6362  45
   0   9   0 58.6231 67.8232  63
   0  -9   0 88.4247 91.0734  41
   0   9   0-21.8882 22.2023  27
   0  -9   0-28.2781 131.597  25
   0  -9   0 26.7137 101.443  16
   0  -9   0 31.7694 108.269  18
   0   9   0 26.1695 73.0975  34
   0   9   0-44.7635 60.7698   8
   0  -9   0 55.8241 90.2775   9
   0   9   0-42.4823 125.163  31
   0  -9   0 49.6074 104.109  30
   0  -9   0 34.1640 86.3461   4
   0  -9   0 29.0820 88.8567   6
   0   9   0 64.4080 111.512   5
   0   9   0-0.36331 52.0582  23
   0  -9   0 31.2364 32.7681  13
   0   9   0 18.6269 41.1738  50
   0   9   1 106.212 130.870  23
   0   9   1 10.0719 68.5052  50
   0   9  -1 82.6297 109.318  23
   0  -9   1 63.2383 120.042  45
   0  -9  -1-21.3689 80.8261  45
   0   9  -1 97.6058 147.276  63
   0   9   1-41.3786 54.5102  63
   0  -9   1-11.1285 50.2696  41
   0  -9  -1-20.7383 85.9118  41
   0  -9  -1 18.8267 106.785  16
   0  -9  -1 7.42796 44.8456  18
   0  -9   1-28.1630 133.836  16
   0   9   1-43.9457 100.442  34
   0   9  -1-16.8495 65.9042  34
   0  -9   1 51.8664 107.712   9
   0   9   1 47.0262 171.130   8
   0   9  -1 30.9345 53.7474   8
   0  -9  -1 100.136 126.737   9
   0   9   1 12.4413 58.4583  31
   0  -9   1 51.8054 153.174  30
   0  -9  -1-51.6958 166.795  30
   0   9   1 2.50500 60.2840  14
   0  -9   1 44.9118 106.067   6
   0   9   1-45.2603 96.9784   5
   0  -9  -1 109.404 109.802   6
   0   9  -1 88.9074 76.4301   5
   0  -9  -1 112.843 116.995  13
   0  -9   1 18.3127 88.3536  13
   0  -9   1 12.7010 32.2409   4
   0  -9  -1 9.96111 56.1503   4
   0   9  -1 9.90563 40.4883  27
   0   9   1 31.8887 69.5207  27
   0  -9   1-48.2571 148.877  25
   0  -9  -1-7.97420 29.5213  25
   0   9   2 5841.54 784.616  23
   0   9  -2 3099.59 535.082  23
   0   9   2 3961.52 658.701  50
   0  -9   2 5085.27 776.430  45
   0  -9  -2 4541.09 764.320  45
   0  -9  -2 6253.17 934.900  41
   0  -9   2 4935.57 862.851  41
   0   9   2 6235.20 913.695  63
   0   9  -2 8496.03 1079.36  63
   0  -9  -2 4316.87 698.182  18
   0  -9  -2 5243.76 866.503  16
   0  -9   2 1673.72 548.731  16
   0   9   2 4437.46 752.156  34
   0   9  -2 3299.64 647.538  34
   0   9   2 4171.47 832.822   8
   0   9  -2 4002.10 762.779   8
   0  -9   2 3950.92 749.452   9
   0  -9  -2 4677.80 822.867   9
   0   9   2 8085.94 975.991  31
   0  -9   2 5390.24 867.701  30
   0  -9  -2 4212.95 853.521  30
   0   9   2 2936.22 484.577  14
   0  -9  -2 3454.47 534.313  13
   0  -9   2 3505.95 602.552   4
   0  -9  -2 3234.34 625.800   4
   0  -9   2 2922.20 665.689   6
   0   9  -2 6218.15 873.486   7
   0  -9  -2 3923.15 672.670   6
   0   9  -2 3358.60 614.079   5
   0   9   2 4039.07 651.545   5
   0  -9   2 4652.50 645.986  13
   0   9  -2 6178.89 847.991  27
   0   9   2 2241.48 525.328  27
   0  -9  -3 289.394 230.994  45
   0   9   3 613.825 304.465  63
   0   9  -3 445.544 273.481  63
   0  -9  -3 235.461 261.521  41
   0  -9   3 294.577 248.134  41
   0  -9  -3 236.469 132.787  18
   0  -9   3 64.6295 159.108  16
   0   9   3 13.7527 108.645   8
   0   9  -3 13.1925 49.4886   8
   0  -9   3 50.7139 118.309   9
   0  -9  -3 237.855 179.827   9
   0   9  -3 25.0142 38.0918   5
   0  -9   3 8.17100 55.7052   6
   0   9   3-58.6030 120.482   5
   0   9  -3 131.205 149.447   7
   0  -9  -3 17.6443 67.1574   6
   0   9  -3 230.959 143.158  34
   0   9   3 201.161 173.683  34
   0   9   3 438.720 258.905  31
   0  -9   3 282.649 225.715  30
   0   9   3-12.7887 99.1931  14
   0  -9  -3-22.0031 66.8284   4
   0  -9   3 94.3664 103.134   4
   0   9   3 228.625 158.462  50
   0   9  -3 58.0977 139.496  27
   0   9   3 211.180 179.758  27
   0  -9   3 61.1331 81.0546  13
   0  -9  -3 35.5175 50.2429  13
   0  -9   4 3738.60 745.438  41
   0  -9  -4 3803.67 860.175  41
   0   9  -4 8686.31 916.941  48
   0   9   4 6002.76 810.868  50
   0   9  -4 7027.34 1010.12  63
   0   9   4 11599.7 1254.60  63
   0  -9   4 8737.78 1135.16  16
   0   9  -4 7341.42 1000.09   8
   0   9   4 7561.11 1185.31   8
   0  -9  -4 7317.63 1053.82   9
   0   9  -4 9759.88 1200.06   7
   0  -9  -4 7558.98 904.722  45
   0   9   4 6754.21 931.678  34
   0   9  -4 6827.58 915.801  34
   0  -9   4 10781.0 1304.34  30
   0   9   4 10331.6 1102.65  31
   0   9   4 5937.15 684.236  14
   0  -9  -4 7588.21 785.515  13
   0  -9   4 7333.50 892.882   4
   0  -9  -4 7047.76 873.641   4
   0  -9   4 5738.53 734.185  13
   0   9  -4 8601.41 1050.29  27
   0   9   4 10805.3 1124.06  27
   0  -9  -4 9760.84 1084.62   6
   0  -9   4 7623.93 957.067   6
   0   9  -4 8949.45 1063.18   5
   0   9   4 8993.04 904.352   5
   0   9   5 2304.60 538.282  10
   0  -9   5 3780.67 598.930  13
   0  -9  -5 4555.61 847.270   9
   0  -9  -5 2819.80 576.881  45
   0  -9   5 2429.81 603.341  41
   0   9  -5 3235.78 553.285  48
   0   9   5 2649.44 591.087  50
   0   9  -5 2590.27 612.148  63
   0   9   5 3503.02 686.009  63
   0  -9  -5 2327.32 553.832  16
   0   9   5 2525.80 450.901  14
   0   9   5 3745.32 688.628  34
   0   9  -5 1160.89 394.293  34
   0   9   5 2306.51 653.326   8
   0   9  -5 2118.14 552.168   8
   0   9  -5 5269.50 933.035   7
   0   9   5 4109.54 676.394  31
   0  -9   5 3869.82 745.823  30
   0  -9  -5 2770.48 479.929  13
   0  -9   5 4413.90 757.245   6
   0   9  -5 4539.03 766.368   5
   0  -9  -5 4609.06 753.785   6
   0  -9   5 2499.15 560.868  58
   0  -9  -5 4201.96 690.134   4
   0  -9   5 3695.68 634.637   4
   0   9   5 4549.87 728.302  27
   0   9  -5 1780.69 542.158  27
   0   9   6 14118.0 1207.21  10
   0  -9   6 17221.1 1281.55  13
   0  -9  -6 23863.6 1935.03   9
   0  -9  -6 9749.15 1041.83  45
   0  -9  -6 13943.7 1431.49  41
   0   9   6 7290.00 1026.65  63
   0   9  -6 10827.2 1241.17  63
   0  -9   6 13703.6 1423.47  41
   0   9  -6 8091.49 1084.98  27
   0   9   6 15560.8 1394.01  27
   0  -9   6 16388.7 1616.10  25
   0  -9   6 25715.4 1972.45  16
   0  -9  -6 17626.2 1570.08  16
   0   9   6 10572.8 963.291  14
   0   9  -6 17817.5 1464.63  34
   0   9   6 10785.3 1153.15  34
   0   9   6 17517.1 1822.45   8
   0   9  -6 30040.8 2275.35   7
   0   9  -6 14347.5 1355.59   8
   0   9   6 16845.0 1448.50  31
   0  -9   6 12518.3 1432.69  30
   0  -9  -6 12182.4 1014.58  13
   0  -9  -6 27206.8 1833.89   4
   0  -9   6 22157.4 1544.66   4
   0  -9   6 7966.92 1114.30  58
   0   9  -6 15031.8 1267.56  48
   0   9   6 9249.16 1038.30  50
   0  -9   6 20872.0 1559.43   6
   0  -9  -6 24433.4 1736.40   6
   0   9  -6 24425.8 1796.66   5
   0   9   7 858.526 354.818  50
   0   9  -7 1001.34 342.055  48
   0  -9  -7 825.531 303.402  45
   0  -9  -7 648.324 351.130  41
   0   9  -7 1202.46 422.393  63
   0  -9   7 195.212 180.132  39
   0  -9   7 792.233 338.036  41
   0  -9  -7 109.954 183.160  16
   0   9   7 299.698 238.201  34
   0   9  -7 438.955 246.873  34
   0   9   7 162.038 185.034   8
   0   9  -7-234.294 218.843   8
   0  -9  -7 67.6235 102.782   9
   0   9  -7 525.867 253.217  31
   0   9   7 75.0019 78.2078  14
   0  -9   7 64.9157 87.9672   4
   0  -9  -7 31.2276 76.8109   4
   0  -9  -7 73.6411 119.820  13
   0  -9   7 120.093 115.564  13
   0   9   7 81.8483 92.0585  10
   0  -9  -7 99.7716 109.422   6
   0   9  -7 68.1840 61.2884   5
   0   9  -7 256.201 244.950   7
   0  -9   7 18.9200 71.4088   6
   0   9  -7 216.002 178.509  27
   0   9   7 369.013 209.774  27
   0  -9   7 168.986 210.172  25
   0  -9  -8 17101.2 1687.80   9
   0  -9   8 17779.5 1354.06  13
   0   9   8 9335.22 999.760  10
   0   9   8 14381.9 1334.55  50
   0   9  -8 18066.3 1461.86  48
   0  -9  -8 10782.1 1127.70  45
   0  -9  -8 5811.06 1084.33  41
   0  -9  -8 3317.94 833.170  18
   0   9  -8 14237.4 1474.23  63
   0  -9   8 17645.8 1624.25  41
   0  -9   8 9454.65 1094.01  39
   0  -9  -8 25166.8 1955.36  16
   0   9   8 14214.5 1125.28  14
   0   9  -8 11009.4 1149.70  34
   0   9   8 14137.8 1309.68  34
   0   9  -8 18638.8 1941.88   7
   0   9   8 10516.3 1538.97   8
   0   9  -8 14584.3 1306.87  31
   0  -9  -8 13573.4 1045.69  13
   0  -9   8 3996.12 758.716  58
   0  -9  -8 19275.3 1572.61   4
   0  -9   8 14666.8 1278.84   4
   0  -9  -8 18622.9 1564.40   6
   0   9  -8 17859.0 1588.05   5
   0  -9   8 16633.5 1462.04   6
   0   9  -8 9668.46 1115.39  27
   0   9   8 13919.9 1357.90  27
   0  -9   8 17538.0 1671.95  25
   0   9  -9 26816.0 1830.79  48
   0   9   9 31458.9 2020.47  50
   0  -9  -9 28110.4 1831.18  45
   0  -9  -9 28642.1 2083.64  41
   0  -9  -9 16188.4 1538.89  18
   0   9  -9 19895.9 1717.61  63
   0  -9   9 20360.8 1605.96  39
   0  -9   9 13539.0 1506.93  41
   0   9   9 17595.5 1261.75  14
   0  -9  -9 25568.9 2011.12  16
   0   9  -9 22954.3 1674.89  34
   0   9   9 22518.0 1659.32  34
   0   9  -9 35661.8 2790.25   7
   0   9   9 24171.9 2202.41   8
   0   9  -9 28601.3 1817.37  31
   0  -9  -9 15850.8 1126.19  13
   0  -9   9 18271.2 1540.65   6
   0  -9  -9 29350.8 1986.82   6
   0   9  -9 28897.7 2060.86   5
   0  -9   9 23159.9 1636.96   4
   0  -9  -9 30371.8 2111.53   4
   0   9  -9 19012.8 1485.38  27
   0   9   9 15873.3 1441.59  27
   0   9   9 30295.5 1832.51  10
   0  -9  -9 27606.7 2191.51   9
   0  -9   9 15762.5 1287.37  13
   0   9  10 6241.72 926.488  50
   0   9 -10 7316.05 962.898  48
   0  -9 -10 6309.87 879.670  45
   0  -9 -10 8117.01 1141.00  41
   0  -9 -10 2306.65 619.310  18
   0   9 -10 4659.79 865.732  63
   0  -9  10 3421.54 641.540  39
   0  -9  10 5527.09 948.144  41
   0   9  10 3135.21 552.112  14
   0  -9 -10 3034.72 731.104  16
   0   9  10 5709.61 857.538  34
   0   9 -10 3221.58 620.823  34
   0   9  10 4038.62 933.837   8
   0   9 -10 5161.28 776.879  31
   0   9  10 4525.10 717.948  10
   0  -9  10 3684.73 622.399  13
   0  -9 -10 3878.01 829.203   9
   0  -9 -10 3153.97 677.605   6
   0  -9  10 1794.07 468.235   6
   0   9 -10 2990.88 828.289   7
   0   9 -10 2758.84 654.326   5
   0  -9  10 8447.91 1067.48  58
   0   9  10 5431.47 864.409  27
   0   9 -10 3170.06 591.841  27
   0  -9  10 1961.66 477.673   4
   0  -9 -10 2733.85 616.668   4
   0   9  11 15939.8 1496.53  50
   0   9 -11 17771.8 1558.91  48
   0  -9 -11 17355.0 1445.85  45
   0  -9 -11 17380.8 1684.68  41
   0  -9 -11 13999.9 1503.08  18
   0   9 -11 7181.61 1170.85  63
   0  -9  11 12461.9 1441.22  41
   0  -9  11 21157.1 1668.39  39
   0  -9 -11 18579.9 1708.34  16
   0   9  11 12501.1 1110.94  14
   0   9  11 18166.0 1478.17  34
   0   9 -11 11724.3 1193.63  34
   0   9  11 7529.82 1289.21   8
   0   9 -11 15490.0 1906.70   7
   0   9 -11 13698.3 1251.39  31
   0  -9 -11 12548.3 1522.37   9
   0  -9  11 10692.0 1081.48  13
   0   9  11 10298.0 1137.46  10
   0  -9 -11 13872.2 1427.11   6
   0   9 -11 13681.3 1456.94   5
   0  -9  11 11891.3 1270.25  58
   0   9 -11 8039.67 968.574  27
   0   9  11 19369.0 1643.71  27
   0  -9 -11 13752.2 1405.95   4
   0  -9  11 9883.60 1104.52   4
   0   9  12 48246.9 2654.03  50
   0   9 -12 51101.5 2684.58  48
   0  -9 -12 42829.0 2319.57  45
   0  -9 -12 46022.1 2824.77  41
   0  -9  12 37167.2 2705.91  44
   0  -9 -12 78125.4 3305.17  18
   0   9 -12 33288.6 2275.27  63
   0   9  12 31874.1 2092.36  63
   0  -9  12 26934.3 1836.26  39
   0   9  12 47464.1 2224.14  14
   0   9 -12 26667.4 1789.98  34
   0   9  12 55349.1 2549.66  34
   0   9 -12 79607.1 4497.44   7
   0   9  12 67898.3 3901.02   8
   0   9 -12 34302.1 1968.27  31
   0  -9  12 20420.3 1715.38  58
   0   9 -12 28943.3 1863.86  27
   0  -9  12 65019.1 3340.45  25
   0   9 -12 73457.3 3455.19   5
   0  -9 -12 71679.4 3317.77   6
   0  -9 -12 73998.6 3373.94   4
   0  -9  12 50922.2 2573.00   4
   0  -9  12 66865.7 2796.77  13
   0   9  12 21177.4 1682.97  10
   0  -9 -12 64303.1 3491.58   9
   0  -9 -13 2518.25 582.909  45
   0  -9  13 2004.13 793.962  44
   0  -9 -13 3011.80 754.178  18
   0   9 -13 1285.94 457.964  63
   0  -9  13 1648.09 497.124  39
   0   9  13 3809.46 635.574  14
   0   9 -13 1866.45 510.763  34
   0   9  13 4549.33 1005.76   8
   0   9 -13 5423.88 1163.68   7
   0  -9  13 4460.37 738.223  13
   0   9  13 6002.81 886.872  10
   0  -9 -13 6772.86 1161.49   9
   0  -9  13 2794.67 640.559  58
   0  -9 -13 6427.98 1007.10   4
   0   9 -13 7731.17 1140.94   5
   0  -9 -13 6649.11 1032.72   6
   0   9 -13 3200.78 678.781  48
   0   9  13 2278.72 581.844  50
   0   9 -13 2249.00 525.468  27
   0  -9  13 3899.25 846.187  25
   0  -9  14-57.4084 160.018  25
   0   9  14 28.3752 117.260  50
   0  -9 -14 25.3687 27.5095  45
   0   9 -14 81.2208 84.4193  48
   0  -9  14 43.3902 73.3916  44
   0  -9 -14 36.9228 35.2403  18
   0  -9  14 45.8907 132.699  39
   0  -9 -14 175.383 160.033   9
   0   9  14 136.004 183.713   8
   0   9 -14 60.8209 117.743  63
   0   9 -14 23.2001 77.4378  34
   0   9  14 23.1088 88.3927  29
   0   9  14 54.0234 130.979  14
   0   9  14 12.5446 84.0538  10
   0  -9  14 13.4492 76.7291  13
   0  -9 -14 164.497 168.048   6
   0   9 -14 80.4464 211.307   7
   0   9 -14 344.428 256.170   5
   0   9 -14 79.6129 60.5766  27
   0  -9 -14 254.940 207.206   4
   0  -9  15 23005.5 2097.41  44
   0  -9  15 21446.0 1676.08  39
   0   9 -15 29828.8 2144.89  48
   0   9  15 24984.3 2005.88  50
   0   9  15 18924.6 1440.79  14
   0   9 -15 28838.0 2163.95  63
   0   9  15 12586.4 1726.01   8
   0   9 -15 18786.8 2335.33   7
   0  -9  15 23947.5 2066.44  25
   0   9  15 25461.9 2096.21  29
   0  -9 -15 21965.0 1732.83  45
   0  -9  15 18945.0 1505.63  13
   0  -9 -15 15056.3 1787.07   9
   0   9  15 13892.7 1412.40  10
   0  -9  15 9032.91 1088.98  19
   0  -9 -15 11553.2 1360.52  18
   0   9 -15 17659.1 1760.61   5
   0  -9 -15 18889.3 1821.05   6
   0  -9 -15 17292.7 1748.00   4
   0  -9  16 13634.4 1435.87  19
   0  -9 -16 12014.1 1394.77  18
   0   9 -16 19544.4 1753.48  48
   0   9  16 19016.6 1766.34  50
   0  -9  16 17751.7 1492.11  39
   0   9  16 23035.3 2019.52  21
   0   9  16 22686.1 1657.11  14
   0   9  16 14910.3 1920.38   8
   0   9 -16 28284.7 2824.27   7
   0   9 -16 15391.0 1571.95  63
   0   9  16 18802.2 1865.59  29
   0  -9 -16 19243.7 1877.56   4
   0  -9 -16 26539.6 2205.40   6
   0   9 -16 25647.5 2164.80   5
   0  -9 -16 18836.0 1620.04  45
   0  -9  16 25447.2 2145.46  25
   0  -9  16 18572.6 1523.84  13
   0  -9 -16 23879.7 2280.14   9
   0   9  16 16467.0 1569.96  10
   0   9  17 2134.39 488.447  14
   0   9  17 2502.37 643.941  50
   0   9 -17 2341.75 626.119  48
   0   9 -17 2349.87 614.614  63
   0   9  17 3364.05 769.118  21
   0   9  17 1986.41 668.837  29
   0  -9  17 2106.34 646.290  25
   0  -9 -17 1935.09 516.683  45
   0  -9  17 2140.54 578.753  19
   0  -9 -17 2850.89 682.621  18
   0  -9  17 2389.97 550.721  39
   0  -9  17 2533.85 549.636  13
   0   9  17 1663.25 486.995  10
   0   9  18 38303.1 2154.23  14
   0   9 -18 37795.0 2486.67  48
   0   9  18 34886.1 2446.53  50
   0   9 -18 28317.8 2123.89  63
   0   9  18 13212.8 1586.86  29
   0   9  18 31816.1 2256.12  10
   0  -9  18 39570.9 2248.28  13
   0  -9  18 35306.8 2668.87  44
   0  -9 -18 13110.2 1572.43  18
   0  -9  18 14777.9 1670.18  19
   0  -9 -18 30342.3 2104.57  45
   0   9  18 40714.6 2714.69  21
   0  -9  18 27361.2 1988.96  39
   0   9  18 36667.4 2361.32  27
   0  -9  18 42242.5 2794.19  25
   0  -9  19 353.492 282.427  44
   0  -9  19 326.157 242.338  19
   0   9  19 509.996 262.963  14
   0   9  19 778.470 358.611  50
   0   9 -19 486.644 281.769  63
   0   9  19 520.483 346.642  29
   0  -9  19 339.625 266.812  25
   0   9  19 720.543 356.614  27
   0  -9 -19 664.748 311.218  45
   0   9 -19 531.210 283.075  48
   0  -9  19 812.425 386.541  39
   0   9  19 633.066 343.043  21
   0  -9  19 372.167 276.063  13
   0   9  19 342.332 295.689  10
   0   9  20 798.224 336.593  27
   0   9 -20 608.832 333.643  48
   0  -9 -20 712.827 327.107  45
   0   9  20 841.749 327.679  14
   0   9  20 798.543 392.111  29
   0  -9  20 269.938 300.402  25
   0  -9  20 414.560 220.904  19
   0  -9  20 619.618 352.357  44
   0   9  20 498.112 299.936  50
   0   9  20 1491.02 485.891  10
   0  -9  21 6612.29 1128.03  40
   0  -9 -21 3413.65 814.131  18
   0  -9  21 331.600 367.912  19
   0   9  21 5759.06 907.514  14
   0  -9 -21 7772.39 1065.16  45
   0   9  21 5504.09 896.110  27
   0  -9  21 3509.47 827.263  25
   0   9  21 2953.26 741.876  29
   0   9  21 6302.94 1042.66  23
   0   9  21 4487.96 924.539  21
   0  -9  21 9264.70 1344.18  44
   0   9  21 9150.40 1271.68  50
   0   9 -21 6312.89 1032.08  48
   0   9  21 3146.67 755.867  10
   0  -9 -22 759.082 361.945  18
   0   9 -22 667.377 314.007  48
   0  -9 -22 507.321 298.327  45
   0  -9  22 451.266 301.368  40
   0   9  22 363.239 233.647  14
   0   9 -22 275.740 255.590  32
   0   9  22 505.942 307.742  21
   0   9  22 358.325 302.897  29
   0  -9  22 642.993 361.093  25
   0   9  22 208.269 151.224  23
   0   9  22 482.529 248.107  27
   0   9  22 794.214 389.313  50
   0  -9  22 439.561 401.612  61
   0   9  22 331.136 251.567  10
   0   9  23 269.550 205.972  27
   0   9 -23-13.0250 43.3155  32
   0  -9 -23 85.0633 119.720  45
   0   9 -23 17.4980 51.5025  48
   0   9  23 191.607 151.605  29
   0  -9  23 257.525 253.164  25
   0   9  23 195.406 134.747  23
   0   9  23 597.816 285.277  14
   0   9 -23 516.075 263.963  13
   0  -9  23-38.4226 163.594  44
   0  -9 -23 267.605 249.911  18
   0  -9  23-36.4727 60.2342  40
   0   9  23-14.9320 113.920  50
   0   9  24 750.571 323.903  27
   0   9 -24 356.302 292.750  32
   0  -9  24 444.366 298.101  44
   0   9  24 1230.09 452.425  29
   0   9  24 678.018 325.090  23
   0  -9  24 841.026 383.580  25
   0   9  24 794.498 304.604  14
   0   9 -24 371.094 219.240  13
   0  -9 -24 882.936 352.704  45
   0   9 -24 1190.17 413.166  48
   0  -9  24 729.098 362.396  40
   0  -9 -24 614.463 298.390  18
   0   9  24 1221.83 441.700  50
   0   9  24 1237.49 427.784  10
   0   9 -24 661.734 277.497  12
   0   9  25 1500.82 418.327  14
   0  -9 -25 2148.46 582.840  18
   0  -9  25 2305.34 602.902  40
   0   9 -25 3050.14 661.633  32
   0   9  25 1833.84 566.130  29
   0  -9  25 2629.83 663.370  25
   0  -9 -25 1999.24 515.057  45
   0   9  25 1751.94 510.068  23
   0   9 -25 2552.33 611.071  48
   0   9  25 3365.40 713.716  50
   0   9 -25 1130.66 392.626  12
   0   9  25 1109.71 426.444  10
   0   9  26 486.773 210.310  14
   0  -9  26 355.482 245.189  40
   0  -9 -26 310.230 263.077  18
   0  -9  26 100.801 164.416  44
   0   9 -26 196.920 157.456  32
   0  -9  26 67.7693 122.768  25
   0  -9 -26 189.632 166.640  45
   0   9 -26 158.945 164.349  48
   0   9  26 275.215 160.663  23
   0   9  26 228.938 202.446  50
   0   9 -26 775.691 293.861  12
   0   9  26 864.745 344.246  10
   0  -9 -27 16.6019 37.3278  45
   0  -9 -27 72.8712 154.090  41
   0  -9  27 42.4113 20.5495  44
   0  -9 -27 118.744 114.770  18
   0  -9  27 37.1688 67.7199  40
   0   9 -27 42.1309 59.5457  13
   0   9  27 138.567 113.771  14
   0   9 -27-40.3785 62.7053  32
   0  -9  27 104.525 75.4348  25
   0   9  27 20.6083 33.2234  23
   0   9 -27 254.014 146.506  12
   0   9  27 256.327 205.742  10
   0  -9  27-16.8680 54.9283  61
   0   9  27 141.163 150.931  50
   0   9  28 77.6284 90.1756  14
   0  -9  28 345.460 222.092  40
   0  -9 -28 171.778 153.826  18
   0  -9 -28 276.227 254.150  16
   0   9 -28 161.795 128.337  32
   0   9  28 434.644 221.617  50
   0  -9 -28 252.350 145.500  45
   0   9 -28 204.576 154.472  12
   0   9  28 243.792 180.004  10
   0  -9  28 277.472 170.814  25
   0  -9 -28 522.891 282.707  41
   0  -9  28 306.350 200.910  44
   0  -9  29 2076.71 473.193  40
   0  -9 -29 2391.11 573.558  18
   0   9 -29 1954.90 437.995  48
   0   9  29 1755.15 455.412  50
   0   9  29 3599.93 615.672  10
   0   9 -29 2233.16 460.586  12
   0   9 -29 414.872 149.825  54
   0  -9 -29 1781.67 460.025  41
   0   9  29 1297.05 303.883  14
   0  -9 -29 920.802 336.772  16
   0  -9  29 1740.26 418.379  25
   0  -9 -30 288.737 124.811  16
   0   9  30 48.9298 37.7809  14
   0  -9 -30 352.529 180.042  41
   0  -9 -30 305.788 177.515  18
   0   9  30 397.711 197.827  50
   0  -9  30 321.335 182.958  40
   0  -9  30 157.932 127.359  25
   0   9  30 326.137 148.687  10
   0   9 -30 115.268 119.672  12
   0   9 -30 325.788 166.397  48
   0 -10   0 5013.47 872.690  41
   0 -10   0 1862.56 431.939  13
   0 -10   0 1733.67 520.003  16
   0 -10   0 1908.90 564.810   9
   0  10   0 1371.50 523.622   8
   0  10   0 3593.46 766.642  63
   0  10   0 3386.73 710.105  34
   0 -10   0 3701.17 792.967  30
   0  10   0 4258.37 785.144  31
   0 -10   0 2860.79 624.874  45
   0  10   0 1913.81 503.304   5
   0 -10   0 1219.19 466.894   6
   0 -10   0 1281.77 384.680   4
   0  10   0 2742.63 744.492  27
   0  10   0 3983.66 668.993  23
   0 -10   1 7467.77 1099.17  41
   0 -10  -1 7859.28 1091.30  41
   0 -10   1 6219.68 793.316  13
   0 -10  -1 8277.23 907.560  13
   0  10   1 4199.70 876.291  63
   0  10  -1 9940.30 1236.18  63
   0 -10  -1 8729.31 1086.28  18
   0 -10   1 12295.1 1420.64  16
   0 -10  -1 12889.1 1570.99  16
   0  10   1 4667.58 819.930  34
   0  10  -1 8295.84 1081.93  34
   0  10   1 3597.77 853.220   8
   0 -10  -1 7525.86 1128.58   9
   0 -10   1 8164.46 1153.78   9
   0  10  -1 9263.91 1310.69   8
   0  10  -1 7501.93 1003.30  31
   0 -10   1 6447.73 1042.67  30
   0  10   1 8809.46 1093.49  31
   0 -10  -1 10937.6 1307.85  30
   0 -10  -1 4809.34 1162.34  25
   0  10  -1 9102.70 1182.62  27
   0  10   1 8808.46 1110.16  27
   0 -10   1 7081.83 909.047   4
   0 -10  -1 8242.06 1000.57   4
   0  10  -1 8557.86 963.861  23
   0  10   1 9550.44 1040.55  23
   0  10   1 8711.59 1022.70   5
   0  10  -1 8474.51 1061.02   5
   0 -10  -1 6903.40 999.297   6
   0 -10   1 5128.97 962.409   6
   0 -10  -1 8068.33 1019.46  45
   0  10   2-1.32801 103.416  50
   0  10  -2 466.989 250.791  23
   0 -10  -2 272.746 188.865  45
   0  10  -2 14.5625 136.569  63
   0  10   2 53.3917 34.0062  63
   0 -10   2 72.7961 125.022  41
   0 -10  -2 87.0075 169.320  41
   0  10  -2 75.2347 153.144  27
   0  10   2 202.383 207.489  27
   0 -10  -2 56.4254 56.4613  25
   0 -10  -2 254.754 209.196  16
   0 -10   2 83.5955 84.4875  16
   0 -10  -2 143.135 186.109  18
   0  10  -2 110.167 117.938  34
   0  10   2 117.969 173.069  34
   0 -10  -2 302.022 244.919   9
   0  10  -2 255.592 251.507   8
   0  10   2 310.759 285.386   8
   0  10   2 46.5199 61.4798  31
   0 -10  -2 24.9532 137.991  30
   0  10  -2 161.597 152.843  31
   0 -10   2 97.7057 80.2623  30
   0  10   2 74.8475 21.5472  14
   0  10   2 237.198 172.660  23
   0 -10   2 201.413 137.733  13
   0 -10  -2 339.271 177.862  13
   0  10   2 268.883 183.077   5
   0 -10   2 347.285 244.715   6
   0 -10  -2 313.003 225.407   6
   0  10  -2 289.298 204.843   5
   0 -10  -2 407.797 218.772   4
   0 -10   2 292.834 173.775   4
   0  10   3 201.657 167.958  23
   0 -10  -3 499.067 249.325   6
   0  10  -3 566.097 286.123   5
   0 -10   3 336.907 220.874   6
   0 -10  -3 55.0556 63.5140  45
   0  10   3 91.2505 174.021  63
   0  10  -3 45.5258 83.6380  63
   0 -10  -3 148.277 174.909  41
   0 -10   3 113.488 157.157  41
   0  10   3 177.007 204.462  27
   0 -10  -3 287.100 245.740  25
   0  10  -3 122.189 184.668  27
   0 -10   3 384.670 245.089  16
   0 -10  -3 155.242 141.914  18
   0 -10  -3 401.630 277.268  16
   0  10   3 66.2529 18.6587  34
   0  10  -3 109.566 150.426  34
   0  10   3 363.652 352.412   8
   0  10  -3 324.326 212.952   8
   0 -10  -3 423.444 243.881   9
   0 -10  -3 89.9314 142.494  30
   0 -10   3 178.527 222.836  30
   0  10   3 77.5785 128.536  31
   0  10  -3 277.799 258.678  31
   0  10   3 109.972 98.1917  14
   0 -10  -3 243.310 185.356  13
   0 -10   3 210.945 132.181  13
   0 -10   3 58.1428 112.479  58
   0 -10   3 315.371 170.244   4
   0 -10  -3 361.091 195.241   4
   0  10   3 8.61332 85.0722  50
   0  10   4 286.350 178.979  23
   0  10   4 193.648 136.368  50
   0 -10  -4 113.235 123.967   6
   0 -10   4 97.4110 16.2108   6
   0  10  -4 294.000 199.576   5
   0 -10  -4 198.955 150.832  45
   0  10  -4 452.158 294.655  63
   0  10   4 673.971 308.998  63
   0 -10   4 484.532 306.741  41
   0 -10  -4 223.872 234.496  41
   0 -10  -4 190.932 147.667  18
   0 -10  -4 102.871 137.193  16
   0  10  -4 226.906 174.192  34
   0  10   4 391.027 238.935  34
   0 -10  -4 224.976 213.056   9
   0  10  -4 157.215 161.598   8
   0  10   4 227.204 234.042   8
   0 -10   4 321.025 307.152  30
   0  10  -4 347.545 231.965  31
   0 -10  -4 433.930 300.549  30
   0  10   4 84.5377 101.441  14
   0 -10   4 253.741 264.610  58
   0 -10  -4 117.665 105.207  13
   0 -10   4 149.897 141.356  13
   0 -10  -4 148.557 112.243   4
   0 -10   4 49.5939 74.6996   4
   0  10   4 14.8001 108.528  27
   0  10  -4 71.8387 198.942  27
   0 -10   5 19660.7 1665.76  58
   0  10   5 12338.1 1276.07  23
   0  10   5 8114.75 1025.59  50
   0 -10  -5 8389.65 1031.71  45
   0 -10  -5 6391.77 1033.53  41
   0 -10  -5 5195.26 843.812  18
   0 -10   5 14267.2 1526.73  41
   0  10  -5 8783.99 1224.77  63
   0  10   5 11389.5 1350.56  63
   0 -10   5 14356.7 1608.87  16
   0  10  -5 9383.56 1158.17  34
   0  10   5 6602.09 971.312  34
   0 -10   5 10635.0 1073.45  13
   0  10  -5 9152.25 1114.60  31
   0 -10   5 9782.68 1282.75  30
   0 -10  -5 8333.35 904.268  13
   0  10   5 7981.97 840.262  14
   0 -10   5 10668.2 1425.82  25
   0  10  -5 4945.96 1026.45  27
   0  10   5 9953.67 1177.44  27
   0 -10  -5 8974.94 1087.91   4
   0 -10   5 8088.21 1004.82   4
   0  10  -5 9770.49 1194.25   5
   0 -10   5 9230.33 1087.60   6
   0 -10  -5 10671.3 1246.82   6
   0  10  -5 6422.44 1014.03   8
   0  10   5 11792.3 1565.85   8
   0 -10  -5 11163.5 1404.08   9
   0 -10  -6 11614.9 1217.69  45
   0 -10  -6 13624.8 1490.25  41
   0 -10   6 19198.5 1764.95  41
   0  10   6 15032.8 1390.91  50
   0  10  -6 11957.2 1197.66  48
   0  10  -6 17457.6 1840.91   7
   0  10   6 11258.8 1682.02   8
   0 -10  -6 25500.9 2142.01   9
   0 -10  -6 21544.7 1709.38   4
   0  10   6 12239.6 1316.59  34
   0  10  -6 14248.9 1412.15  34
   0  10  -6 13860.4 1360.63  31
   0  10   6 14521.3 1426.75  27
   0  10  -6 16570.4 1498.95  27
   0 -10   6 18236.3 1764.68  25
   0 -10   6 24313.5 1631.62  13
   0  10  -6 7372.95 1136.23  63
   0  10   6 13244.2 1433.55  63
   0  10   6 17332.5 1259.13  14
   0 -10  -6 13423.6 1134.83  13
   0 -10  -6 28754.9 2015.40   6
   0 -10   6 11767.3 1275.18   6
   0  10  -6 29088.8 2087.97   5
   0 -10   7 405.230 216.955  13
   0 -10  -7 277.704 136.494  13
   0  10  -7 389.032 307.176  63
   0  10   7 289.268 242.589  63
   0 -10   7 25.3786 61.8809  39
   0 -10   7 448.152 280.259  41
   0  10   7 268.579 207.204  50
   0 -10  -7 485.192 264.784  16
   0  10   7 163.383 220.658   8
   0 -10  -7 332.038 268.707   9
   0 -10  -7 179.502 160.950  45
   0  10  -7 312.015 174.827  48
   0  10   7 487.098 268.575  34
   0  10  -7 350.702 236.854  34
   0  10  -7 488.538 264.545  31
   0  10   7 262.113 141.646  14
   0  10  -7 307.639 246.507  27
   0 -10   7 356.917 243.691  25
   0  10   7 572.454 291.842  27
   0  10  -7 491.818 281.761   5
   0 -10  -7 342.024 230.117   6
   0  10  -7 164.225 131.697   7
   0 -10   7 399.567 272.798  58
   0 -10  -7 257.327 151.311   4
   0  10  -8 739.913 296.419  48
   0 -10  -8 903.092 353.755  45
   0  10  -8 1022.15 438.488  63
   0  10   8 648.898 333.876  63
   0 -10   8 229.649 220.709  39
   0 -10   8 525.960 303.442  41
   0  10   8 366.087 257.428  27
   0 -10   8 532.925 334.584  25
   0  10  -8 392.982 222.872  27
   0 -10  -8 429.858 290.807  16
   0  10   8 517.840 310.746  34
   0  10  -8 609.455 321.343  34
   0 -10  -8 205.233 176.196   9
   0  10   8 286.535 251.416   8
   0  10  -8 501.043 272.779  31
   0  10   8 221.169 127.471  14
   0  10   8 283.348 190.778  10
   0 -10  -8 207.377 134.261  13
   0 -10   8 219.316 133.635  13
   0 -10  -8 256.395 250.667   6
   0  10  -8 280.545 238.890   5
   0  10  -8 228.375 184.562   7
   0 -10  -8 146.979 133.900   4
   0  10   8 842.361 354.936  50
   0  10   9 40980.0 2259.24  10
   0 -10   9 37899.7 2088.64  13
   0 -10  -9 34580.7 2607.42   9
   0 -10  -9 27894.7 1898.27  45
   0 -10  -9 32034.7 2374.62  41
   0  10   9 14558.2 1523.89  63
   0  10  -9 19244.0 1812.20  63
   0 -10   9 25612.8 2108.65  41
   0 -10   9 13725.8 1378.87  39
   0  10  -9 24754.8 1773.81  27
   0  10   9 40710.5 2452.95  27
   0 -10  -9 35795.6 2494.37  16
   0  10   9 19769.3 1460.63  14
   0  10  -9 15844.4 1495.37  34
   0  10   9 37753.8 2295.12  34
   0  10   9 30651.3 2712.03   8
   0  10  -9 44926.6 3124.10   7
   0  10  -9 27459.1 1885.90  31
   0 -10  -9 18560.4 1269.23  13
   0 -10  -9 38687.6 2420.38   6
   0  10  -9 41027.9 2593.64   5
   0 -10   9 9102.73 1131.12  58
   0  10  -9 27789.3 1919.35  48
   0  10   9 24838.6 1890.48  50
   0 -10  -9 36749.7 2329.74   4
   0  10  10 487.264 267.096  50
   0 -10 -10 477.230 259.333  41
   0  10 -10 302.661 240.195  63
   0  10  10 347.098 269.205  63
   0 -10  10 359.954 239.562  41
   0 -10  10 380.685 162.640  39
   0  10 -10 338.304 208.145  27
   0  10  10 784.367 340.038  27
   0 -10 -10 430.944 268.996  16
   0  10  10 312.896 218.916  34
   0  10 -10 360.852 258.254  34
   0 -10 -10 1016.10 444.189   9
   0  10  10 292.098 345.771   8
   0  10 -10 754.539 333.259  31
   0 -10 -10 818.042 371.608   4
   0 -10  10 664.337 257.383  13
   0  10  10 1329.83 390.470  10
   0  10 -10 772.461 418.120   7
   0  10 -10 842.483 405.988   5
   0 -10 -10 965.858 366.123   6
   0 -10 -10 289.678 185.897  45
   0  10 -10 414.573 250.766  48
   0  10  10 589.551 251.522  14
   0 -10 -11 809.597 326.638  45
   0  10 -11 897.092 349.179  48
   0 -10  11 409.858 259.781  39
   0 -10  11 707.080 339.718  41
   0  10 -11 667.484 351.318  63
   0  10  11 1019.13 405.121  63
   0 -10 -11 686.106 370.847  16
   0 -10 -11 661.922 373.543   9
   0  10  11 407.955 337.660   8
   0 -10 -11 854.096 437.432  41
   0  10  11 800.609 337.436  34
   0  10 -11 653.288 283.422  34
   0  10  11 441.858 229.492  14
   0 -10 -11 385.992 243.009   4
   0  10  11 637.608 287.190  10
   0 -10  11 449.330 230.669  13
   0  10  11 1121.79 421.541  50
   0 -10 -11 519.735 340.683   6
   0  10 -11 534.962 351.450   7
   0  10 -11 388.253 270.047   5
   0  10 -11 262.443 188.599  27
   0  10  11 616.307 311.611  27
   0 -10  11 655.700 355.320  25
   0 -10 -12 680.360 313.145  45
   0  10 -12 1019.63 391.867  48
   0 -10 -12 844.749 392.488  41
   0 -10  12 384.274 384.270  44
   0  10 -12 846.898 392.822  63
   0  10  12 1009.47 365.093  63
   0 -10  12 251.608 217.503  39
   0 -10 -12 721.582 435.280  16
   0  10 -12 1034.72 368.881  34
   0  10  12 1035.91 537.418   8
   0 -10 -12 1511.25 550.734   9
   0  10  12 952.498 326.440  14
   0  10  12 1004.44 387.239  50
   0 -10  12 1047.70 363.569  13
   0  10  12 1755.89 484.043  10
   0 -10 -12 1496.69 486.955   6
   0  10 -12 1604.65 527.118   5
   0  10 -12 1875.32 697.368   7
   0  10 -12 362.335 147.460  27
   0 -10  12 820.558 437.217  25
   0  10  12 1084.44 410.595  27
   0 -10 -12 1263.87 463.949   4
   0 -10 -13 3565.59 842.208  41
   0 -10  13 1740.97 679.416  44
   0 -10 -13 6454.95 1092.27  18
   0  10 -13 2229.78 630.691  63
   0 -10  13 2139.29 528.069  39
   0  10  13 4306.44 680.163  14
   0 -10 -13 5259.54 974.427  16
   0  10 -13 2031.49 540.790  34
   0  10  13 4859.22 1104.16   8
   0  10 -13 6535.75 1298.23   7
   0 -10 -13 4645.88 900.520   4
   0  10  13 5954.78 924.868  10
   0 -10 -13 6149.89 1160.50   9
   0 -10  13 5161.54 813.440  13
   0  10  13 3332.94 723.387  50
   0  10 -13 3330.29 709.427  48
   0 -10 -13 2368.03 643.752  45
   0  10 -13 7279.15 1141.18   5
   0 -10 -13 5984.31 1021.12   6
   0  10 -13 930.614 320.587  27
   0  10  13 4041.58 807.006  27
   0 -10  13 4508.37 964.529  25
   0  10  14 8288.82 966.456  14
   0 -10 -14 11972.8 1505.17  16
   0 -10  14 10081.2 1153.00  13
   0  10  14 8693.25 1149.59  10
   0  10  14 9838.82 1269.08  50
   0  10 -14 10136.9 1263.10  48
   0  10 -14 11933.8 1198.81  34
   0  10 -14 7973.25 1181.39  63
   0 -10  14 4316.21 762.458  39
   0 -10 -14 7827.15 1184.11  18
   0 -10 -14 11497.8 1301.88  45
   0 -10  14 10789.4 1442.96  44
   0 -10 -14 13652.5 1597.71  41
   0 -10  14 11303.7 1501.03  25
   0  10 -14 6273.45 870.501  27
   0  10  14 11354.5 1337.17  27
   0  10  14 8944.06 1321.21  21
   0  10  15 8533.38 1132.54  10
   0 -10  15 6109.18 888.841  13
   0  10 -15 6825.86 1075.61  48
   0  10  15 7284.65 1097.87  50
   0  10 -15 4427.71 888.004  63
   0 -10  15 4545.15 990.243  25
   0  10  15 5837.27 953.107  27
   0 -10  15 1354.10 897.520  44
   0 -10 -15 4622.57 977.456  41
   0 -10 -15 6234.69 1033.89  18
   0 -10 -15 6039.59 932.419  45
   0  10  15 6711.82 1237.01  21
   0  10  15 4977.07 759.381  14
   0 -10 -15 4832.79 954.400  16
   0 -10  15 4820.51 807.785  39
   0 -10 -16 1092.61 489.862  41
   0  10  16 1371.47 470.979  50
   0 -10 -16 1400.63 514.191  16
   0 -10 -16 1563.01 530.775  18
   0  10  16 1002.36 420.303  10
   0 -10  16 1002.08 334.024  13
   0  10  16 891.224 332.372  14
   0  10  16 849.017 378.218  27
   0  10  16 596.351 317.811  21
   0 -10 -16 1090.75 379.976  45
   0  10 -16 1124.53 444.207  48
   0  10 -16 431.829 244.879  63
   0 -10  16 645.985 392.475  25
   0 -10 -17 1408.30 554.815  41
   0 -10  17 602.159 344.616  44
   0  10  17 1324.99 472.047  50
   0 -10 -17 972.305 447.074  16
   0  10  17 1132.52 453.443  10
   0 -10  17 1682.52 451.515  13
   0  10 -17 590.307 344.812  32
   0  10 -17 837.790 365.257  63
   0  10  17 1156.00 363.230  14
   0 -10  17 871.712 415.345  25
   0  10  17 890.365 477.812  21
   0 -10 -17 1220.82 415.083  45
   0  10 -17 1016.45 402.151  48
   0 -10 -17 786.735 397.223  18
   0  10  17 1648.45 510.859  27
   0 -10  18 68.9558 150.200  44
   0 -10 -18 35.1195 26.1031  41
   0  10  18 11.6087 114.368  50
   0 -10 -18 68.8596 113.572  16
   0  10  18 182.668 182.529  10
   0 -10  18 130.463 135.677  13
   0  10 -18 18.9698 8.15517  32
   0  10 -18 61.7384 109.315  63
   0  10  18 82.4704 115.989  14
   0 -10  18 60.7962 180.619  25
   0  10  18 76.0795 126.122  23
   0  10  18 151.759 214.544  21
   0 -10 -18-0.79882 32.1235  45
   0  10 -18 40.6017 61.4001  48
   0 -10 -18 109.316 136.138  18
   0  10  18 56.0349 83.5532  27
   0 -10 -19 125.058 204.814  18
   0  10  19 241.007 218.979  50
   0 -10 -19 458.374 294.969  16
   0 -10  19 233.430 207.478  13
   0  10  19 265.827 217.305  10
   0  10 -19 121.375 162.882  32
   0  10  19 178.649 147.392  14
   0  10  19 322.340 210.149  27
   0 -10 -19 178.957 185.203  41
   0 -10  19 259.727 212.529  44
   0 -10 -19 288.530 176.540  45
   0  10 -19 464.505 258.574  48
   0  10 -19 433.579 278.398  63
   0  10  19 505.448 319.329  23
   0 -10  19 163.528 185.928  25
   0 -10 -20 1746.42 533.918  16
   0  10  20 1266.88 471.036  10
   0  10 -20 416.825 315.655  32
   0  10  20 2056.29 522.225  27
   0  10  20 986.342 352.828  14
   0 -10 -20 1721.00 474.262  45
   0  10 -20 2045.81 560.047  48
   0 -10  20 1218.03 523.600  40
   0 -10 -20 769.729 534.318  18
   0 -10 -20 622.256 380.313  41
   0 -10  20 1344.77 498.424  44
   0  10  20 2150.50 596.634  50
   0 -10  20 1749.45 603.200  25
   0  10  20 1566.99 526.657  23
   0 -10  21 2657.76 675.609  40
   0 -10 -21 3064.47 716.137  18
   0  10  21 2775.87 672.576  50
   0  10 -21 3143.58 684.249  48
   0 -10 -21 2165.98 636.323  16
   0  10  21 2020.33 473.863  14
   0  10 -21 840.453 423.761  32
   0  10  21 1736.81 532.782  10
   0  10  21 2949.70 678.221  23
   0 -10  21 2472.82 701.622  25
   0  10  21 1580.17 468.824  27
   0 -10 -21 1948.33 609.472  41
   0  10 -21 1471.71 435.870  62
   0 -10 -21 2106.28 541.884  45
   0  10  21 2207.03 615.059  21
   0 -10  22 2321.11 641.608  40
   0 -10 -22 1991.64 573.057  18
   0 -10 -22 2196.28 534.334  45
   0 -10 -22 3982.36 806.268  16
   0  10  22 2478.79 520.128  14
   0  10 -22 2752.45 630.046  32
   0 -10  22 2305.38 731.939  61
   0  10  22 1963.77 537.947  23
   0 -10  22 987.298 392.527  25
   0 -10 -22 2904.06 746.531  41
   0  10  22 1274.43 432.836  21
   0  10  22 3007.08 695.755  50
   0  10 -22 2758.50 632.906  48
   0  10  22 4601.20 820.096  10
   0  10 -22 3538.62 625.805  12
   0  10  22 2449.05 578.596  27
   0 -10  23 3386.36 730.738  40
   0 -10 -23 5520.09 941.944  18
   0 -10 -23 3015.62 608.911  45
   0  10  23 2745.06 539.973  14
   0 -10 -23 4358.23 830.404  16
   0  10 -23 3259.92 645.693  32
   0 -10  23 1365.49 528.423  25
   0  10  23 4608.64 810.347  23
   0  10 -23 2434.78 534.635  13
   0  10  23 2716.31 604.816  21
   0  10 -23 3813.56 741.474  48
   0  10  23 3687.34 762.145  50
   0 -10  23 1003.59 407.007  44
   0 -10 -23 2611.71 746.912  41
   0  10 -23 3109.99 584.575  12
   0  10  23 3380.58 695.151  10
   0  10  23 2571.45 565.565  27
   0 -10  24 280.473 187.285  40
   0 -10 -24 96.4346 107.918  18
   0 -10 -24 208.914 203.546  41
   0 -10 -24 384.139 219.676  16
   0 -10 -24 198.199 165.343  45
   0  10 -24 163.271 164.712  48
   0  10 -24 291.752 178.788  12
   0  10  24 379.354 249.717  10
   0  10 -24 52.8137 22.3343  32
   0  10  24 172.202 105.141  14
   0  10 -24 98.0874 122.505  13
   0  10  24 243.997 226.175  23
   0  10  24 99.7357 169.479  50
   0  10  24 481.787 288.874  27
   0 -10  24 111.336 205.615  25
   0 -10 -25 17.4333 48.4598  16
   0 -10 -25 7.61718 48.9847  41
   0 -10  25-57.5620 115.629  44
   0 -10 -25 75.2007 154.543  18
   0 -10  25 57.8966 88.3850  40
   0  10 -25-45.7755 92.8083  12
   0  10  25 98.6800 122.099  10
   0  10 -25-69.9909 138.386  32
   0 -10  25-3.47905 118.979  25
   0  10  25 129.390 139.890  50
   0  10  25 132.704 112.310  23
   0 -10 -25-13.6907 10.9224  45
   0  10  25 67.5838 107.796  14
   0  10 -26 379.240 180.484  12
   0  10  26 312.193 200.388  10
   0  10  26 314.657 189.699  50
   0  10  26 701.683 299.092  23
   0  10 -26 85.4926 66.8941  13
   0  10  26 205.487 108.570  14
   0 -10 -26-148.034 99.8598  45
   0 -10  26 339.660 211.860  40
   0 -10 -26 181.899 195.550  18
   0 -10  26 276.077 188.564  25
   0 -10  26 322.391 204.902  44
   0 -10 -26 292.632 204.034  41
   0 -10 -26 382.994 262.833  16
   0 -10 -27 993.910 370.082  16
   0  10 -27 710.043 270.243  48
   0  10 -27 965.380 291.546  12
   0  10  27 851.687 322.623  10
   0  10  27 1041.64 336.250  50
   0 -10  27 417.935 234.897  61
   0  10 -27 251.014 118.001  54
   0 -10 -27 1043.96 344.312  41
   0 -10  27 316.694 150.241  44
   0 -10  27 638.114 275.385  25
   0 -10  27 909.155 316.757  40
   0  10 -27 25.4653 51.9926  13
   0  10  27 523.725 189.593  14
   0 -10 -28 1037.57 354.512  16
   0  10 -28 623.447 231.131  48
   0  10 -28 1056.06 325.830  12
   0  10  28 573.869 184.449  14
   0  10 -28 222.916 65.5533  54
   0 -10  28 749.396 273.867  40
   0  10  28 681.059 269.102  50
   0 -10  28 1026.46 312.437  25
   0 -10 -28 749.927 266.175  41
   0  10 -29 1018.38 283.157  48
   0 -10 -29 1289.63 341.071  16
   0  10  29 643.813 247.846  50
   0 -11   0 40.0058 145.598  16
   0  11   0 45.2720 144.864   8
   0 -11   0 183.036 228.002   9
   0  11   0-8.16753 57.9770  34
   0 -11   0 197.849 243.228  30
   0  11   0-42.4770 117.886  27
   0  11   0 18.7505 98.0590  63
   0 -11   0 38.3878 43.1718  13
   0 -11   0 75.2518 146.789  41
   0  11   0 29.8582 34.8590  23
   0  11  -1 2965.73 686.254  34
   0  11   1 2926.53 702.290  34
   0  11   1 1935.54 697.845   8
   0  11  -1 2142.05 696.554   8
   0 -11  -1 2869.11 749.888   9
   0 -11  -1 2306.71 517.173  13
   0 -11   1 3694.27 643.992  13
   0  11   1 3743.96 679.847  23
   0 -11   1 4284.38 905.405  30
   0 -11  -1 3373.54 797.167  30
   0  11  -1 1622.91 619.802  27
   0  11   1 3221.78 816.379  27
   0 -11   1 3483.33 771.879  41
   0 -11  -1 3348.80 776.600  41
   0  11   1 2776.44 747.983  63
   0  11  -1 1738.86 576.554  63
   0 -11  -1 3375.35 807.515  16
   0 -11   1 1336.69 564.110  16
   0  11  -1 3796.19 735.530   5
   0 -11   2 20847.3 1946.26  41
   0 -11  -2 23988.1 2056.21  41
   0  11   2 12535.1 1302.56  23
   0 -11   2 3723.78 815.274  58
   0 -11  -2 13069.3 1653.28  16
   0  11   2 24545.9 1958.49  34
   0  11  -2 22498.4 1885.43  34
   0 -11  -2 33895.8 2571.68   9
   0  11   2 11806.1 1754.92   8
   0  11  -2 20956.3 2058.84   8
   0 -11  -2 12165.5 1593.73  30
   0 -11   2 33728.5 2517.72  30
   0  11  -2 14319.1 1873.16  27
   0 -11  -2 21657.6 2074.95  25
   0  11   2 19779.6 1942.53  27
   0 -11  -2 19636.3 1468.94  13
   0 -11   2 26971.1 1757.59  13
   0  11  -2 30291.6 2114.94   5
   0  11   2 18870.5 1783.32  63
   0  11  -2 10380.9 1395.02  63
   0 -11  -2 10477.1 1437.88  45
   0 -11   3 2023.21 625.332  41
   0 -11   3 4011.79 680.283  13
   0 -11  -3 2579.36 518.528  13
   0 -11  -3 3323.41 710.085  18
   0 -11  -3 5699.86 1062.46  16
   0  11   3 3344.79 902.394   8
   0 -11  -3 3248.16 795.320   9
   0  11  -3 2278.32 701.807   8
   0  11  -3 2493.30 592.091  21
   0  11   3 2179.33 586.848  34
   0  11  -3 2444.89 616.679  34
   0  11  -3 3015.79 681.894  31
   0 -11   3 1901.11 666.581  30
   0 -11  -3 3996.61 849.198  30
   0  11  -3 1428.71 573.192  27
   0 -11  -3 3038.76 783.969  25
   0  11   3 2794.93 719.514  27
   0 -11  -3 2696.18 694.520  41
   0 -11  -3 1313.24 469.249  45
   0  11   3 3715.53 703.602  23
   0  11  -3 1082.32 430.784  63
   0  11   3 3055.64 717.303  63
   0  11  -3 4049.71 786.859   5
   0  11  -4 234.941 154.315  21
   0  11   4 876.622 381.383  23
   0 -11  -4 486.426 296.839  45
   0 -11  -4 1029.37 321.217  13
   0 -11   4 1354.17 402.726  13
   0 -11  -4 967.967 430.862  41
   0 -11   4 766.283 358.274  41
   0 -11  -4 1520.72 529.359  16
   0 -11  -4 247.687 243.232  18
   0 -11   4 1236.90 489.875  16
   0  11   4 1162.31 484.922   8
   0 -11  -4 1268.59 515.504   9
   0  11   4 973.567 381.888  34
   0  11  -4 1284.50 419.686  34
   0 -11   4 408.773 212.443  30
   0 -11  -4 759.421 280.575  30
   0  11  -4 862.670 346.514  31
   0 -11   4 1200.20 463.575  25
   0 -11  -4 643.486 385.865  25
   0  11   4 910.812 409.930  27
   0  11  -4 388.495 283.900  27
   0  11   4 779.218 296.765  50
   0  11  -4 1648.05 521.960   5
   0  11   4 516.262 334.417  63
   0  11  -4 378.716 240.536  63
   0  11   4 214.482 150.264  14
   0  11   5 3313.01 678.142  23
   0  11   5 4347.81 806.996  50
   0 -11  -5 3754.34 746.321  45
   0 -11  -5 4756.39 929.164  41
   0 -11  -5 3448.94 710.537  18
   0 -11   5 5644.53 983.975  41
   0 -11   5 5744.52 819.281  13
   0 -11  -5 3208.79 583.970  13
   0 -11  -5 5945.20 1052.48  16
   0  11  -5 2756.26 674.768  34
   0  11   5 3032.32 687.825  34
   0 -11  -5 4918.95 1037.16   9
   0  11   5 4196.13 1035.46   8
   0 -11  -5 5111.50 976.407  30
   0 -11   5 5111.09 978.136  25
   0  11   5 6335.13 986.807  27
   0  11  -5 2253.19 575.859  27
   0 -11  -5 5708.54 1012.25  25
   0  11  -5 909.264 325.975  21
   0  11   5 3143.88 730.808  63
   0  11  -5 3307.72 780.394  63
   0  11   5 1475.07 394.410  14
   0  11  -5 5733.08 972.048   5
   0 -11  -6 196.429 181.477  45
   0 -11   6 317.680 174.233  13
   0 -11  -6 244.915 138.499  13
   0 -11   6 121.423 42.8845  39
   0 -11   6 308.923 255.758  41
   0 -11  -6 152.669 112.949  41
   0  11  -6 341.053 237.748   5
   0 -11  -6 164.929 171.962  18
   0 -11  -6 484.018 329.593  16
   0  11   6 438.553 308.886  34
   0  11  -6 456.139 307.067  34
   0  11   6 99.1391 130.645   8
   0 -11  -6 362.450 289.582   9
   0 -11  -6 524.361 364.308  30
   0  11   6 389.611 295.935  27
   0 -11   6 219.451 117.292  25
   0  11  -6 223.220 195.480  27
   0  11   6 99.0555 102.076  63
   0  11  -6 308.496 291.845  63
   0  11   6 230.616 181.368  50
   0  11   6 43.6014 78.3947  14
   0  11   6 350.979 233.979  23
   0  11  -7 482.593 305.095  48
   0 -11  -7-7.53921 22.9557  45
   0 -11   7 15.6531 15.2947  13
   0 -11  -7 61.3776 57.7295  13
   0 -11   7 111.532 201.295  41
   0 -11   7 44.4033 136.421  39
   0 -11  -7-72.8641 159.476  41
   0  11  -7 24.6255 53.0822   5
   0 -11  -7 58.4719 144.161  18
   0 -11  -7 36.4582 65.4207  16
   0  11  -7-7.37749 90.7997  34
   0  11   7-50.9410 120.133  34
   0 -11  -7 162.500 191.126   9
   0  11   7 3.78935 67.4409   8
   0 -11  -7 59.7601 133.147  30
   0  11  -7-46.5839 136.170  27
   0 -11   7-2.42654 119.336  25
   0  11   7-113.055 157.153  27
   0  11   7 69.8647 220.255  23
   0  11   7-71.1378 106.639  50
   0  11   7-52.9652 125.435  14
   0  11   7 92.2512 137.317  63
   0  11  -7-1.33995 82.6109  63
   0 -11  -8 271.936 227.030  45
   0 -11  -8 61.1250 73.1064  13
   0 -11   8 202.363 159.158  13
   0 -11  -8 129.836 128.812  41
   0 -11   8 305.391 247.823  41
   0 -11   8 113.622 117.872  39
   0  11  -8 105.089 113.550   5
   0 -11  -8 115.236 114.718  18
   0  11   8 318.645 241.320  34
   0  11  -8 281.451 122.425  34
   0  11   8 171.232 239.336   8
   0 -11  -8 141.970 146.345   9
   0  11   8 217.444 165.619  14
   0  11   8 176.382 187.055  27
   0  11  -8 127.067 134.098  27
   0  11  -8 332.626 220.285  48
   0  11   8 192.967 133.767  23
   0  11  -8 274.164 190.741  63
   0  11   8 404.417 216.126  63
   0  11   8 299.913 221.098  50
   0 -11  -9 1008.64 408.783  18
   0  11   9 1499.49 501.605  23
   0  11   9 700.675 263.790  14
   0  11  -9 950.622 358.981  27
   0  11   9 1073.99 412.314  27
   0 -11   9 1273.97 544.316  41
   0 -11   9 576.256 292.365  39
   0  11  -9 2609.87 577.362  48
   0  11   9 1368.13 466.786  50
   0 -11  -9 1451.61 462.978  45
   0 -11  -9 2001.31 650.485  41
   0  11  -9 1877.58 538.109  34
   0  11   9 1518.59 478.125  34
   0  11   9 1839.35 567.192  63
   0  11  -9 650.570 425.771  63
   0 -11   9 554.360 250.678  13
   0  11  10 1385.47 494.578  23
   0  11 -10 1297.18 424.478  34
   0  11  10 1148.82 417.172  34
   0  11  10 462.403 237.079  63
   0  11 -10 659.306 297.004  63
   0  11  10 1047.24 304.965  14
   0 -11  10 1001.91 365.764  39
   0 -11  10 748.579 400.401  41
   0  11  10 1081.66 423.770  50
   0 -11 -10 804.686 337.588  45
   0  11 -10 1050.49 392.694  48
   0 -11 -10 1226.15 472.793  41
   0  11  10 1112.49 443.566  27
   0  11 -10 738.885 316.944  27
   0 -11  10 2318.21 558.697  13
   0  11 -11 7507.72 1038.56  34
   0  11  11 8967.27 1244.71  23
   0 -11  11 8097.86 1064.05  13
   0  11  11 9545.55 1264.08  27
   0 -11  11 9575.28 1382.19  25
   0  11 -11 2213.26 518.066  27
   0  11  11 7800.35 926.351  14
   0 -11 -11 13351.5 1582.62  16
   0 -11 -11 8662.87 1108.82  45
   0 -11  11 3506.90 1095.61  44
   0  11 -11 12670.1 1340.09  48
   0  11  11 10610.6 1302.06  50
   0  11 -11 12122.7 1510.37  63
   0  11  11 6329.93 1028.85  63
   0 -11  11 7610.48 1002.72  39
   0  11 -12 12215.4 1317.75  34
   0 -11  12 17453.6 1507.05  13
   0  11 -12 3164.67 619.525  27
   0 -11  12 11878.7 1529.86  25
   0  11  12 11964.4 1417.46  27
   0 -11  12 5860.71 1193.33  44
   0  11  12 7635.01 1260.28  21
   0  11  12 4382.28 873.117  50
   0  11 -12 11211.2 1269.54  48
   0  11  12 12724.8 1468.95  23
   0 -11 -12 7726.38 1042.22  45
   0  11  12 5208.01 899.528  63
   0  11 -12 6348.48 1096.97  63
   0 -11 -12 10275.7 1440.48  16
   0  11  12 11359.7 1129.93  14
   0 -11  13 7343.87 974.438  13
   0  11  13 4628.34 867.332  27
   0  11 -13 972.953 329.094  27
   0 -11  13 3394.67 804.229  25
   0 -11  13 2683.35 724.300  44
   0  11  13 3641.28 849.048  21
   0  11  13 3157.40 744.744  50
   0  11 -13 4336.70 797.386  48
   0  11  13 4792.28 913.590  23
   0 -11 -13 3087.07 656.724  45
   0  11 -13 2599.12 691.065  63
   0  11  13 3616.29 648.563  14
   0 -11 -13 1720.18 589.703  16
   0 -11 -14 91.2306 132.563  16
   0  11 -14 306.801 218.314  48
   0 -11 -14 181.656 160.241  45
   0  11  14 103.345 103.478  14
   0  11  14 84.9925 189.103  27
   0  11 -14-48.2821 111.909  27
   0  11 -14 548.217 314.257  63
   0 -11  14-67.3686 68.1063  44
   0  11  14 114.209 154.025  50
   0  11  14-77.7076 92.7009  23
   0 -11  14-25.3504 162.256  25
   0  11  14 23.8213 148.444  21
   0 -11  14 250.627 148.612  13
   0  11  14 349.981 257.720  10
   0 -11 -15 729.083 347.098  16
   0 -11 -15 410.217 258.744  45
   0  11 -15 496.394 277.402  48
   0  11  15 357.562 205.817  14
   0  11  15 689.358 347.829  27
   0  11 -15 179.765 187.540  63
   0  11  15 353.638 294.668  21
   0  11  15 436.880 275.229  50
   0  11  15 516.156 242.672  10
   0 -11  15 378.714 220.861  13
   0 -11  15 167.949 222.676  25
   0  11  15 406.018 296.860  23
   0 -11 -15 496.967 304.231  41
   0  11  16 51941.3 2990.59  23
   0 -11  16 14165.0 1766.45  25
   0  11  16 37029.7 2429.93  27
   0 -11 -16 62810.0 3446.47  16
   0  11  16 31288.8 1850.12  14
   0 -11 -16 28408.3 1960.59  45
   0  11  16 29700.6 2392.20  21
   0  11  16 36836.1 2505.66  50
   0  11 -16 39869.7 2453.42  48
   0 -11  16 48842.5 2528.34  13
   0  11  16 33265.0 2174.25  10
   0  11 -16 30795.5 2294.68  63
   0 -11  16 11814.8 1476.58  44
   0 -11 -16 41608.2 2831.39  41
   0 -11  17 2482.14 710.175  25
   0  11  17 1783.30 563.327  27
   0  11 -17 1869.40 572.086  63
   0 -11 -17 2993.87 844.888  16
   0  11  17 2272.03 495.668  14
   0 -11 -17 2416.71 564.489  45
   0  11 -17 3598.49 752.767  48
   0  11  17 3655.12 776.883  50
   0  11  17 2786.08 638.913  10
   0 -11  17 3329.75 655.464  13
   0  11  17 4231.93 852.658  23
   0 -11 -17 1881.29 652.992  41
   0 -11  17 1202.88 480.560  44
   0 -11  18 3408.42 889.611  25
   0  11  18 1973.33 584.388  27
   0  11 -18 1106.33 443.615  63
   0  11  18 3131.95 594.649  14
   0 -11 -18 1522.67 606.809  16
   0 -11 -18 1880.39 486.930  45
   0  11  18 3171.46 717.124  50
   0  11 -18 2521.29 637.964  48
   0  11  18 4500.09 797.269  10
   0 -11  18 4190.66 774.859  13
   0  11  18 4519.91 875.885  23
   0 -11  18 835.217 433.011  44
   0 -11 -18 2893.01 709.769  41
   0  11  19 6798.19 1058.66  23
   0  11 -19 5025.75 714.860  12
   0  11  19 5023.98 835.272  10
   0 -11  19 2894.22 823.313  25
   0  11  19 4641.14 838.451  27
   0 -11 -19 1847.49 634.099  16
   0  11  19 3653.54 634.014  14
   0 -11 -19 4835.85 777.191  45
   0  11  19 5150.63 942.145  21
   0  11 -19 5659.12 939.904  48
   0  11  19 5710.90 964.156  50
   0  11 -19 4788.76 838.979  63
   0 -11  19 4020.62 810.978  44
   0 -11 -19 6748.74 1085.44  41
   0  11  20 2118.12 530.427  10
   0  11 -20 2458.07 488.577  12
   0 -11 -20 2273.57 636.507  41
   0  11  20 1553.57 507.285  50
   0 -11 -20 1213.02 498.806  16
   0  11  20 1989.23 447.507  14
   0  11 -20 1305.55 493.357  48
   0 -11 -20 1604.98 447.507  45
   0  11  20 2250.70 586.900  21
   0 -11  20 1540.42 559.595  40
   0  11  20 2873.88 645.026  27
   0 -11  20 1319.61 601.269  25
   0  11  20 2726.61 653.553  23
   0 -11 -21 5413.14 979.283  16
   0  11  21 2823.71 511.997  14
   0 -11 -21 1581.98 445.052  45
   0  11  21 5064.23 865.839  23
   0 -11  21 1811.19 554.822  25
   0 -11  21 1919.79 669.044  61
   0  11  21 3621.97 680.982  27
   0 -11 -21 2293.52 672.072  41
   0 -11  21 2765.19 632.141  44
   0  11 -21 3016.39 699.032  48
   0  11  21 3534.91 795.882  50
   0  11 -21 2963.16 592.249  62
   0  11  21 2082.10 570.261  21
   0 -11  21 4338.30 835.173  40
   0  11  21 3156.49 654.386  10
   0  11 -21 4606.87 662.551  12
   0 -11  22 1092.59 415.821  40
   0  11  22 1164.27 409.977  50
   0 -11  22 1185.21 404.692  25
   0 -11  22 1133.76 497.559  61
   0  11 -22 201.252 147.884  13
   0  11  22 651.024 236.982  14
   0  11  22 1000.98 345.453  27
   0  11 -22 912.235 367.050  48
   0  11  22 1156.60 390.745  21
   0  11  22 968.643 375.646  23
   0 -11 -22 1369.72 457.952  16
   0  11 -22 851.640 275.546  12
   0 -11  22 521.674 291.175  44
   0 -11 -22 1761.01 564.516  41
   0  11 -23 3076.42 507.657  12
   0  11 -23 2954.11 563.688  13
   0 -11  23 3050.29 652.356  25
   0  11  23 4416.65 759.528  23
   0 -11  23 2676.08 630.267  40
   0  11  23 1767.29 484.923  50
   0 -11 -23 4840.67 900.425  16
   0  11  23 1935.06 407.924  14
   0  11  23 1292.35 410.272  21
   0  11  23 3721.50 622.749  27
   0 -11 -23 2077.44 582.861  41
   0  11 -24-0.16284 101.942  13
   0  11  24-0.44180 76.1209  14
   0 -11 -24-9.88149 14.5221  16
   0  11  24-117.550 78.9472  23
   0 -11  24-11.6663 43.8666  40
   0  11  24 15.5637 88.3399  50
   0 -11  24 13.2727 60.6859  25
   0  11 -24 45.5861 53.0742  12
   0  11 -25 2099.45 407.362  12
   0  11  25 1188.78 307.054  14
   0 -11  25 1040.96 320.026  25
   0  11  25 1636.73 427.946  50
   0 -11  25 1950.09 466.008  40
   0 -11 -25 2514.01 557.423  16
   0  11 -25 1219.54 379.088  48
   0 -11 -26 136.228 106.488  16
   0  11  26 89.3103 111.184  50
   0  11 -26 108.622 110.938  48
   0  11 -26 34.2600 78.5886  12
   0 -11  26 169.124 137.231  40
   0 -11  26 129.996 145.083  25
   0 -11  26-132.696 153.616  61
   0  11 -26 52.1722 136.010  54
   0 -11 -27 1069.23 338.272  41
   0  11  27 1988.04 446.523  50
   0  11 -27 1725.78 364.619  48
   0 -12   0 233.521 109.124  30
   0 -12   0 167.416 151.087  41
   0  12   0 164.840 175.310  23
   0  12   0 6.40437 79.3055  21
   0 -12   0 131.061 199.123  16
   0  12   0 532.103 305.871  63
   0 -12   0 110.040 146.663  13
   0  12   0 73.6863 196.167  27
   0  12   0 383.500 304.984  34
   0 -12  -1 565.820 327.346  30
   0 -12   1 431.935 288.745  30
   0 -12   1 132.561 113.917  41
   0 -12  -1 66.6935 201.399  41
   0  12   1 232.067 183.523  21
   0  12  -1 283.879 197.130  21
   0 -12  -1 161.113 216.271  16
   0  12   1 227.426 170.031  63
   0  12  -1 206.087 175.202  63
   0 -12  -1 411.825 237.921  13
   0 -12   1 460.351 221.771  13
   0  12  -1 46.2992 165.306  27
   0  12   1 138.908 277.578  27
   0  12   1 541.807 299.829  34
   0  12  -1 244.654 249.688  34
   0 -12   2-45.4497 173.060  30
   0 -12  -2-7.66153 142.622  30
   0  12  -2-14.7468 96.8880  27
   0 -12   2-2.14122 168.521  25
   0  12   2 66.9384 171.994  27
   0 -12   2-3.85122 45.8541  41
   0 -12  -2-65.0827 130.383  41
   0  12   2 82.6895 167.352  21
   0  12  -2-24.3194 76.8369  21
   0 -12   2 51.9815 52.9393  16
   0 -12  -2 15.6821 57.1054  16
   0  12  -2-9.80701 98.7735  63
   0  12   2 70.5762 97.2463  63
   0 -12   2 11.8154 96.3020  13
   0 -12  -2 18.5560 108.035  13
   0  12  -2 64.7955 37.0828  34
   0  12   2-26.7022 166.588  34
   0  12   3 4151.00 829.755  34
   0  12  -3 4387.25 844.603  34
   0  12   3 3456.05 729.388  23
   0 -12  -3 3946.45 876.717  30
   0 -12   3 4179.90 867.149  25
   0  12   3 1648.84 700.763  27
   0  12  -3 1976.85 609.648  27
   0 -12   3 4106.39 870.312  41
   0 -12   3 2949.20 589.962  13
   0 -12  -3 2569.09 539.901  13
   0  12  -3 2665.96 630.528  21
   0  12   3 2017.25 679.024  21
   0 -12  -3 2313.55 672.053  16
   0 -12   3 1956.91 670.934  16
   0  12  -3 2588.56 768.339  63
   0  12   3 4626.16 924.885  63
   0 -12  -3 3142.47 783.868  41
   0  12  -4 12445.0 1447.35  34
   0  12   4 9615.79 1262.54  34
   0  12   4 10782.1 1282.62  23
   0 -12  -4 7637.14 1196.50  30
   0 -12   4 10549.9 1433.33  25
   0  12  -4 11140.2 1301.34  27
   0  12   4 11071.0 1526.89  27
   0  12  -4 3586.36 740.602  21
   0  12   4 9672.39 1326.07  21
   0 -12  -4 12273.6 1509.48  41
   0 -12  -4 5589.66 780.897  13
   0 -12   4 7364.88 955.183  13
   0 -12   4 10413.0 1400.11  41
   0 -12   4 6530.19 940.840  39
   0  12  -4 8653.10 1290.43  63
   0  12   4 7591.43 1189.73  63
   0 -12  -4 4831.33 1004.90  16
   0  12  -5 143.476 144.563  27
   0 -12  -5 60.6321 141.894  25
   0 -12   5 292.267 277.742  25
   0  12   5 9.43149 66.1691  27
   0  12   5 65.6652 99.8605  21
   0  12   5 122.532 184.361  23
   0 -12   5 243.562 165.753  13
   0 -12  -5 249.285 172.880  13
   0 -12  -5 181.444 214.702  41
   0 -12   5 22.9347 88.1223  41
   0 -12   5 108.471 163.050  39
   0 -12  -5 39.4962 124.788  30
   0  12  -5-20.1141 31.1593  63
   0  12   5 73.8151 87.1574  63
   0  12   5 126.632 158.398  34
   0  12  -5 79.7131 198.568  34
   0 -12  -5 222.731 92.3982  16
   0  12   6 72.1060 99.1785  27
   0  12  -6 16.3701 133.293  27
   0 -12  -6-71.6435 127.236  25
   0 -12   6 182.981 269.848  25
   0  12   6 67.4425 186.962  21
   0  12   6 85.2524 144.336  23
   0  12  -6 142.772 82.6428  34
   0  12   6 70.1959 175.135  34
   0  12  -6 210.606 200.765  63
   0  12   6 92.2378 167.771  63
   0 -12   6 66.9326 156.808  39
   0 -12   6-89.8326 145.489  41
   0 -12  -6 204.641 210.480  41
   0 -12  -6 163.547 86.6886  30
   0 -12  -6 174.988 219.306  16
   0 -12   6 41.0083 32.1304  13
   0 -12  -6-22.6900 113.589  13
   0  12  -7 611.714 329.082  34
   0  12   7 1008.46 409.642  34
   0  12   7 491.100 324.799  63
   0  12  -7 673.806 387.760  63
   0 -12  -7 677.045 359.268  30
   0 -12  -7 602.898 327.042  16
   0 -12   7 581.830 267.701  39
   0 -12  -7 840.582 391.004  41
   0 -12   7 986.476 437.876  41
   0  12   7 219.816 187.964  21
   0  12   7 863.186 403.760  23
   0 -12   7 263.663 176.878  13
   0 -12  -7 258.898 157.202  13
   0  12   7 475.897 255.145  50
   0  12  -7 352.315 243.786  27
   0  12   7 791.753 415.610  27
   0 -12  -7 345.734 350.871  25
   0 -12  -8 1568.08 523.704  18
   0 -12  -8 1393.11 545.721  41
   0 -12   8 1609.56 576.741  41
   0  12   8 2121.04 565.575  50
   0 -12  -8 1776.96 588.614  16
   0  12   8 3186.38 705.311  23
   0  12  -8 2057.40 577.054  34
   0  12   8 1967.06 562.880  34
   0 -12  -8 3444.51 831.301  30
   0  12  -8 1126.75 393.678  27
   0 -12  -8 1644.93 640.771  25
   0  12   8 1315.91 574.026  27
   0 -12   8 1620.09 459.491  13
   0 -12  -8 1200.72 333.611  13
   0  12   8 1410.87 580.186  21
   0  12  -8 2018.66 645.861  63
   0  12   8 1350.38 532.097  63
   0  12   8 349.659 163.653  14
   0 -12  -9-16.9180 104.056  16
   0 -12  -9 108.707 184.402  18
   0  12  -9 28.7250 11.2948  63
   0  12   9 3.09427 130.272  63
   0  12  -9 42.9425 36.5846  34
   0 -12  -9 14.3740 173.652  25
   0  12  -9-102.169 146.477  27
   0  12   9-52.7784 161.080  27
   0 -12  -9 186.678 268.218  30
   0 -12  -9 128.493 108.267  41
   0 -12   9 132.749 139.791  41
   0  12   9 34.1032 66.4547  50
   0 -12   9 27.8198 54.6779  13
   0  12   9-70.6035 162.901  23
   0  12   9 42.1240 52.8591  21
   0 -12   9-118.199 139.187  44
   0  12   9-22.6131 128.966  14
   0 -12  10 75.0758 202.469  44
   0  12  10 237.012 242.055  50
   0 -12 -10 273.443 269.104  41
   0 -12 -10 569.981 355.136  16
   0 -12 -10 209.863 219.660  18
   0  12 -10 30.2176 93.0242  63
   0  12  10 272.859 236.120  63
   0  12 -10 235.923 224.854  34
   0  12  10 34.8863 70.3682  14
   0  12 -10 33.5322 77.9381  27
   0  12  10 379.022 278.588  27
   0 -12  10 320.678 285.199  25
   0  12 -10 114.069 82.8235  48
   0  12  10 388.104 298.913  21
   0  12  10 601.510 337.651  23
   0 -12  10 609.095 281.248  13
   0 -12 -10 562.224 372.106  30
   0 -12 -11 5227.44 882.324  18
   0  12  11 5641.13 1080.03  21
   0 -12 -11 3465.74 881.788  16
   0  12 -11 5374.14 882.149  48
   0  12  11 9830.66 1267.07  50
   0  12  11 9533.93 1244.01  23
   0 -12 -11 6079.54 1111.50  30
   0 -12  11 5941.17 1116.84  25
   0  12 -11 743.223 265.356  27
   0  12  11 7277.58 1239.17  27
   0 -12  11 8115.73 1031.12  13
   0 -12  11 5635.49 1075.54  44
   0 -12 -11 8494.18 1283.54  41
   0  12  11 5903.93 956.907  63
   0  12 -11 8358.79 1233.27  63
   0  12  11 3426.80 593.874  14
   0 -12 -12 11094.3 1263.95  18
   0  12  12 21573.0 2085.04  21
   0 -12 -12 14399.0 1703.33  16
   0  12 -12 2775.22 542.094  27
   0 -12  12 26440.0 2195.46  25
   0  12  12 27512.9 2155.66  27
   0  12  12 12035.6 1341.07  63
   0  12 -12 18530.8 1837.08  63
   0 -12 -12 23375.9 2109.61  41
   0 -12  12 14849.3 1586.66  44
   0  12  12 25392.6 2052.84  23
   0 -12  12 14503.8 1385.81  13
   0  12  12 11083.4 1370.58  50
   0  12 -12 18164.3 1581.35  48
   0  12  12 7827.48 893.445  14
   0 -12 -12 13453.5 1679.76  30
   0  12  13 5435.85 952.654  23
   0  12 -13 4660.65 772.846  48
   0  12  13 3175.81 743.920  50
   0 -12 -13 3041.33 770.115  41
   0  12  13 2164.62 475.044  14
   0  12 -13 430.281 233.039  27
   0  12  13 5956.92 983.844  27
   0 -12  13 3128.12 754.341  25
   0 -12 -13 2662.39 611.663  18
   0  12 -13 4202.23 857.106  63
   0  12  13 4421.90 921.133  21
   0 -12  13 4563.39 757.990  13
   0 -12 -14 706.969 369.787  41
   0 -12 -14 979.564 356.100  18
   0  12  14 586.921 261.196  14
   0  12  14 1117.66 417.054  27
   0  12 -14 620.625 335.509  63
   0  12  14 946.836 411.159  23
   0  12  14 660.065 398.839  21
   0  12 -14 530.716 278.098  48
   0 -12  14 357.076 295.579  25
   0 -12  14 935.473 350.520  13
   0  12  14 423.773 229.183  50
   0  12  15 2821.95 510.913  14
   0  12  15 9925.44 1248.74  27
   0 -12  15 5520.94 1035.00  25
   0  12 -15 8328.04 1187.35  63
   0 -12 -15 3416.60 701.200  18
   0 -12  15 9433.23 1089.82  13
   0 -12 -15 12153.4 1501.00  41
   0 -12  15 2866.78 723.456  44
   0  12 -15 4760.15 936.844  48
   0  12  15 8297.85 1132.08  50
   0  12  15 2521.32 690.323  23
   0  12  16 764.254 332.797  50
   0  12  16 1023.63 310.950  14
   0  12  16 624.762 376.562  27
   0 -12  16 1859.11 488.516  13
   0 -12 -16 949.109 427.925  41
   0  12 -16 421.960 286.643  63
   0 -12 -16 1274.62 417.564  18
   0  12 -16 434.999 276.188  48
   0  12  16 1867.46 574.621  23
   0 -12  16 1308.50 562.754  25
   0  12  17 1835.98 544.414  50
   0  12  17 2580.75 649.696  27
   0 -12  17 2872.44 649.460  13
   0  12 -17 1072.28 429.014  63
   0  12  17 1460.46 369.455  14
   0  12 -17 795.789 373.169  48
   0 -12 -17 1726.56 515.580  41
   0  12  17 1522.33 501.020  21
   0  12  17 3183.43 690.131  23
   0 -12  17 1545.95 580.689  25
   0  12  18 1.20303 71.8231  14
   0  12 -18 196.463 184.638  63
   0 -12  18 155.925 223.590  25
   0  12  18 9.78789 95.9166  27
   0 -12 -18 32.8628 127.246  41
   0  12  18-19.0907 107.139  23
   0  12  18-68.8088 122.475  21
   0  12  18 217.299 142.630  50
   0  12  19 2664.42 656.068  21
   0  12  19 2294.40 576.371  50
   0 -12  19 2642.78 633.180  40
   0 -12  19 1971.50 590.084  25
   0  12  19 3156.86 654.207  27
   0 -12 -19 2483.59 638.394  41
   0  12  19 1112.04 307.568  14
   0  12  19 2893.74 640.257  23
   0  12  20-93.0253 141.160  50
   0 -12 -20 99.8216 19.2032  18
   0 -12  20 40.8839 148.307  25
   0  12  20-34.8001 43.4746  14
   0  12  20 79.7878 102.265  27
   0 -12 -20 9.36997 34.2546  41
   0  12 -20-63.8026 111.042  62
   0 -12  20 3.12592 77.6623  40
   0 -12  20-98.4812 182.309  61
   0  12  20-52.2052 106.265  21
   0  12  20-32.2545 135.234  23
   0 -12 -21 1606.36 419.729  18
   0  12  21 1773.75 484.750  21
   0  12  21 437.534 102.615  14
   0  12 -21 1944.18 452.974  13
   0 -12  21 1472.87 561.605  61
   0  12  21 2650.50 612.380  37
   0  12  21 2143.12 554.717  50
   0  12  21 2510.61 514.664  27
   0 -12 -21 2504.94 618.800  41
   0 -12  21 1856.24 508.269  40
   0  12  21 3086.98 626.812  23
   0 -12  21 1139.26 427.787  25
   0 -12  22 354.008 208.279  25
   0  12  22 148.231 168.834  21
   0  12  22 906.672 315.604  23
   0  12 -22 558.732 247.495  48
   0  12  22 111.477 64.1225  14
   0  12 -22 213.271 158.142  13
   0  12  22 562.184 266.090  27
   0  12  22 716.814 311.742  50
   0 -12 -22 547.475 285.102  41
   0 -12  22 358.308 213.597  40
   0 -12  23 495.561 239.544  25
   0  12 -23 150.300 126.254  54
   0  12 -23 834.154 291.975  48
   0  12  23 89.3804 75.4466  14
   0  12 -23 390.805 181.481  13
   0  12  23 817.656 311.521  50
   0 -12  23 888.387 309.606  40
   0 -12 -23 855.002 329.171  41
   0 -12 -24 134.217 84.0276  30
   0 -12  24 179.573 124.341  25
   0 -12 -24 517.071 250.134  41
   0 -12  24 472.644 217.893  40
   0  12 -24 681.170 236.951  48
   0  12  24 292.736 166.947  50
   0 -12 -24 460.190 238.696  16
   0  12 -24 305.097 190.709  54
   0  12  25 2439.20 487.301  50
   0  12 -25 2888.26 473.205  48
   0 -12 -25 2284.61 505.186  16
   0 -13   0 46.0324 98.2720  30
   0 -13   0-122.240 169.235  41
   0  13   0-64.0820 137.338  21
   0  13   0 64.3071 119.634  34
   0  13   0 28.5340 67.6741  63
   0 -13   0 1.07764 100.223  13
   0 -13   0 151.486 240.705  25
   0  13   0-37.6403 187.990  27
   0 -13   0-38.2735 219.078  16
   0 -13  -1 2476.50 709.534  30
   0  13  -1 1884.87 532.716  27
   0 -13   1 2352.01 690.703  25
   0  13   1 647.394 405.712  27
   0 -13  -1 1780.80 565.962  41
   0 -13   1 2589.36 702.879  41
   0  13   1 2150.15 645.005  63
   0  13  -1 1491.78 514.443  63
   0  13   1 1605.20 546.259  21
   0  13  -1 3110.20 738.488  34
   0  13   1 3034.97 745.640  34
   0 -13   1 2297.28 670.435  16
   0 -13  -1 1396.25 388.909  13
   0 -13   1 1473.50 427.400  13
   0 -13  -2 3816.41 882.956  41
   0  13  -2 5352.32 987.933  63
   0  13   2 4307.04 877.964  63
   0 -13  -2 6680.96 1165.59  30
   0  13   2 3558.33 697.657  23
   0 -13   2 1487.79 447.281  39
   0 -13   2 4410.85 914.344  41
   0  13   2 3569.41 811.722  21
   0  13  -2 7069.64 1090.46  34
   0  13   2 7507.51 1148.50  34
   0  13   2 4815.43 914.635  27
   0 -13   2 2272.27 686.019  25
   0  13  -2 4387.49 814.977  27
   0 -13  -2 3093.57 585.592  13
   0 -13   2 4803.39 741.408  13
   0 -13  -3 28029.1 2373.11  16
   0 -13  -3 19121.4 1909.82  41
   0  13  -3 15405.2 1750.30  63
   0  13   3 18945.9 1875.39  63
   0  13   3 17119.4 1569.54  23
   0 -13   3 4951.42 813.669  39
   0 -13   3 17842.9 1871.94  41
   0  13   3 26239.0 2246.71  21
   0  13  -3 37056.9 2520.72  34
   0  13   3 26984.0 2137.50  34
   0 -13  -3 19535.0 1480.33  13
   0 -13   3 32481.0 1967.14  13
   0  13  -3 21001.9 1775.81  27
   0 -13   3 15127.9 1777.18  25
   0  13   3 31669.0 2433.82  27
   0 -13  -3 12542.4 1605.56  30
   0 -13  -4 891.940 474.702  30
   0 -13   4 1965.81 623.339  25
   0  13  -4 1132.54 394.653  27
   0  13   4 925.154 519.508  27
   0 -13   4 637.019 390.350  41
   0 -13  -4 1058.46 478.078  41
   0  13   4 1677.10 540.679  63
   0  13  -4 2186.74 659.384  63
   0  13  -4 1137.10 429.350  21
   0  13   4 1593.63 520.934  21
   0  13  -4 2941.63 718.055  34
   0  13   4 1975.85 555.836  34
   0 -13  -4 771.432 429.829  16
   0 -13  -4 993.061 327.632  13
   0 -13   4 1237.37 392.142  13
   0 -13  -5 2848.65 742.705  30
   0  13  -5 1150.67 377.548  27
   0  13   5 2310.97 743.193  27
   0 -13   5 3741.82 812.459  41
   0  13  -5 1993.27 675.418  63
   0  13   5 2361.80 665.764  63
   0  13   5 3979.58 879.912  21
   0  13  -5 4110.73 822.165  34
   0 -13  -5 4021.06 883.688  41
   0 -13  -5 3951.41 898.506  16
   0 -13  -5 1819.04 439.044  13
   0 -13   5 4542.65 733.874  13
   0  13   6 5297.27 987.167  27
   0  13  -6 1648.34 458.656  27
   0 -13  -6 2307.67 691.088  41
   0 -13   6 3615.97 830.838  41
   0  13   6 4939.63 951.799  21
   0  13  -6 5368.15 933.210  34
   0 -13   6 6817.06 906.905  13
   0 -13  -6 3609.36 601.341  13
   0  13  -6 1635.43 575.039  63
   0  13   6 1279.39 493.507  63
   0 -13  -6 3265.34 812.194  30
   0 -13  -6 1265.83 572.835  16
   0 -13  -7 1913.51 644.186  16
   0  13   7 1110.41 417.066  23
   0  13   7 1627.68 600.089  21
   0 -13   7 1473.12 411.538  13
   0 -13  -7 2397.52 645.719  41
   0 -13   7 956.050 481.165  41
   0  13   7 1518.76 599.782  27
   0  13  -7 347.663 214.759  27
   0  13   7 1062.73 442.471  63
   0  13  -7 2063.74 631.741  63
   0 -13  -7 1716.98 565.424  30
   0 -13  -8 629.088 456.081  16
   0  13   8 637.736 330.028  23
   0  13   8 553.759 342.490  21
   0 -13   8 1377.34 393.086  13
   0 -13   8 290.043 297.961  41
   0 -13  -8 876.806 386.801  41
   0 -13  -8 498.282 362.619  25
   0  13  -8 59.8745 183.192  27
   0  13   8 481.434 306.601  27
   0  13   8 493.209 307.810  63
   0  13  -8 361.345 314.646  63
   0 -13  -8 782.583 392.665  30
   0 -13  -9 893.463 452.970  16
   0  13   9 691.745 323.268  23
   0  13   9 642.798 398.780  21
   0 -13   9 702.744 291.161  13
   0 -13  -9 708.267 324.431  41
   0 -13   9 841.142 377.628  25
   0 -13  -9 431.420 310.328  25
   0  13  -9 30.6937 33.7813  27
   0  13   9 526.939 362.750  27
   0  13  -9 595.604 332.049  63
   0  13   9 548.654 328.570  63
   0 -13  -9 618.509 360.827  30
   0 -13 -10 1198.55 465.018  30
   0  13  10 1819.62 547.550  63
   0  13 -10 2588.42 674.277  63
   0 -13  10 1896.74 478.618  13
   0 -13 -10 2363.04 670.531  41
   0  13  10 2678.23 639.210  23
   0  13  10 2951.70 725.270  27
   0 -13  10 2417.96 672.505  25
   0  13 -10 112.510 100.587  27
   0 -13 -10 2120.72 699.551  25
   0  13  10 1649.19 598.094  21
   0 -13 -10 3483.60 852.840  16
   0  13 -11 66.5439 91.8064  27
   0  13  11 3599.48 794.793  27
   0 -13 -11 1835.93 629.880  25
   0  13 -11 1213.49 485.113  63
   0  13  11 1031.05 381.048  63
   0 -13  11 3526.93 642.414  13
   0 -13 -11 676.610 393.037  41
   0 -13  11 1808.03 574.185  25
   0  13  11 3306.09 736.248  23
   0 -13 -11 3281.29 748.051  30
   0 -13 -11 4744.04 985.144  16
   0 -13 -12 11093.3 1514.82  16
   0  13  12 9219.52 1151.36  50
   0 -13 -12 16532.8 1689.71  30
   0  13  12 18752.8 1727.64  27
   0  13 -12 2083.84 480.411  27
   0 -13 -12 10814.8 1345.88  25
   0 -13  12 3240.93 768.480  25
   0  13 -12 9694.18 1282.83  63
   0 -13 -12 16079.5 1686.93  41
   0 -13  12 11141.7 1185.46  13
   0  13  12 16107.6 1607.03  23
   0 -13 -13 2944.66 765.666  16
   0  13 -13 2178.34 511.434  48
   0 -13 -13 1558.97 542.169  41
   0 -13  13 1835.99 646.904  25
   0  13  13 4385.88 825.825  27
   0 -13 -13 4149.36 855.805  25
   0  13 -13 769.616 381.489  63
   0 -13  13 4755.00 744.114  13
   0  13  13 1101.55 419.025  50
   0 -13 -13 2270.05 645.794  30
   0  13  13 4631.55 846.490  23
   0 -13 -14 7000.84 1099.41  30
   0  13  14 18696.8 1642.23  27
   0 -13 -14 11184.5 1325.95  25
   0 -13  14 10532.3 1294.84  25
   0  13 -14 7450.00 1078.59  63
   0 -13 -14 8883.87 1229.96  41
   0  13  14 12324.9 1321.27  50
   0 -13 -14 12941.5 1504.77  16
   0  13 -14 10076.6 1072.93  48
   0 -13  14 14792.2 1365.53  13
   0  13  14 17126.4 1611.36  23
   0 -13  15 6520.05 902.647  13
   0 -13 -15 4682.88 895.940  16
   0  13 -15 4391.71 697.165  48
   0 -13 -15 4572.09 879.244  30
   0 -13 -15 4921.49 875.078  25
   0 -13  15 7758.71 1167.74  25
   0  13  15 7835.94 1052.73  27
   0  13 -15 2618.89 640.106  63
   0  13  15 5107.38 864.466  50
   0 -13 -15 4117.62 825.405  41
   0  13  15 5457.02 951.832  21
   0  13  15 6538.75 996.553  23
   0 -13 -16 423.730 268.274  16
   0  13  16 401.136 224.460  50
   0 -13 -16 459.310 257.220  30
   0  13  16 338.778 253.784  27
   0 -13 -16 424.454 283.877  25
   0  13 -16 307.888 240.209  63
   0 -13 -16 463.219 247.502  41
   0  13 -16 457.438 217.021  48
   0  13  16 155.091 207.826  21
   0  13  16 461.144 259.596  23
   0 -13  16 201.625 165.874  13
   0 -13  16 276.083 215.677  25
   0 -13 -17 934.898 384.548  30
   0  13  17 1054.82 350.943  27
   0 -13 -17 648.030 355.600  25
   0 -13  17 724.848 362.277  25
   0  13  17 433.967 284.265  23
   0  13  17 673.148 311.925  21
   0  13 -17 787.780 281.676  48
   0 -13 -17 1006.68 390.064  16
   0  13  17 725.948 303.787  50
   0  13 -17 806.553 312.813  63
   0 -13 -17 885.492 345.990  41
   0 -13  18 118.550 128.457  40
   0 -13 -18 133.212 154.593  41
   0  13 -18 82.6836 106.059  48
   0  13  18 47.9324 100.522  27
   0 -13 -18 174.296 214.051  25
   0  13  18 192.596 174.582  50
   0 -13  18 73.6986 134.627  25
   0 -13 -18 11.9364 49.4295  16
   0 -13 -18 215.652 180.987  30
   0  13  18-69.6607 84.6410  21
   0 -13  19-105.994 135.744  61
   0 -13 -19 545.265 291.862  16
   0  13 -19 335.811 211.956  62
   0 -13 -19 230.701 167.157  30
   0 -13 -19 274.048 114.222  41
   0 -13  19 350.817 195.530  40
   0  13 -19 356.399 174.977  48
   0  13  19 431.231 226.280  50
   0 -13  19 272.988 190.569  25
   0  13  19 406.756 219.286  27
   0 -13 -19 441.875 262.269  25
   0  13  19 321.783 197.143  21
   0  13  20 79.2986 116.969  37
   0 -13 -20 197.073 210.081  16
   0  13  20-16.1291 96.3455  50
   0 -13 -20 62.6044 148.163  30
   0  13 -20 148.293 116.118  13
   0  13  20 97.5338 90.6463  27
   0 -13 -20 164.390 122.963  25
   0 -13  20 124.584 90.8291  25
   0  13 -20 293.842 175.001  48
   0 -13 -20 203.515 156.657  41
   0 -13  20 163.407 146.234  40
   0  13  20 164.239 97.5888  21
   0 -13  20 216.785 172.454  61
   0  13 -20 51.6474 148.131  54
   0 -13 -21 1403.25 420.179  16
   0  13  21 569.831 225.380  50
   0 -13 -21 834.809 272.876  30
   0  13  21 682.513 277.386  21
   0  13 -21 717.282 381.785  54
   0  13 -21 859.166 270.068  13
   0  13 -21 1313.38 326.732  48
   0 -13  21 1109.45 364.777  40
   0 -13 -21 921.949 310.898  41
   0 -13  21 533.063 255.324  25
   0 -13 -21 725.923 290.847  25
   0 -13  22 155.956 129.237  40
   0 -13 -22 281.284 171.707  41
   0  13 -22 109.184 105.069  13
   0 -13 -22 109.896 107.724  25
   0 -13 -22 240.131 161.010  16
   0  13  22 10.5289 23.3723  23
   0 -14   0 2812.17 689.323  41
   0 -14   0 2282.87 473.018  13
   0  14   0 1405.16 512.846  63
   0  14   0 1173.99 398.342  27
   0 -14   0 1695.91 607.114  25
   0  14   0 1122.75 448.221  21
   0  14   1 2051.61 555.179  21
   0  14  -1 789.881 389.019  21
   0 -14   1 1947.92 595.353  41
   0 -14  -1 3235.16 739.564  41
   0 -14   1 1873.85 430.995  13
   0 -14  -1 1551.38 381.451  13
   0  14  -1 2269.79 624.385  63
   0  14   1 3723.74 785.438  63
   0  14  -1 1234.25 376.064  27
   0 -14  -1 2716.91 707.580  25
   0 -14   1 2863.35 747.297  25
   0  14   1 2234.62 531.133  27
   0 -14  -1 3187.97 773.526  16
   0 -14  -2 5679.76 1014.56  25
   0  14  -2 3932.91 737.002  27
   0 -14   2 4579.72 931.604  25
   0  14   2 2540.41 576.118  27
   0  14  -2 4187.58 751.372  21
   0 -14  -2 5818.19 1000.45  41
   0 -14   2 4520.15 897.995  41
   0 -14  -2 3286.19 794.481  16
   0 -14  -2 5694.07 1035.20  30
   0  14   2 4427.39 897.821  63
   0  14  -2 4175.97 885.243  63
   0 -14  -2 1686.43 393.554  13
   0 -14   2 4655.50 688.509  13
   0 -14  -3 516.451 210.283  13
   0 -14   3 1018.37 334.637  13
   0 -14   3 793.576 358.346  41
   0 -14  -3 638.456 353.569  41
   0 -14  -3 1414.11 556.220  16
   0 -14  -3 905.665 400.099  30
   0  14  -3 498.798 328.634  63
   0  14   3 487.039 269.935  63
   0  14   3 1120.76 395.529  27
   0 -14  -3 1203.82 491.250  25
   0  14  -3 301.769 159.534  27
   0 -14   4 250.082 219.318  41
   0 -14  -4 318.253 267.154  41
   0 -14   4 390.264 221.687  13
   0 -14  -4 85.0164 61.6493  13
   0 -14  -4 171.405 110.789  30
   0  14   4 53.2269 85.4545  63
   0  14  -4 299.511 261.886  63
   0  14   4 226.774 165.543  27
   0  14  -4 24.2468 142.783  27
   0  14  -5 1256.48 482.102  37
   0 -14  -5 935.513 406.497  30
   0 -14   5 1191.21 447.231  41
   0 -14  -5 1696.62 545.600  41
   0  14  -5 44.2837 163.295  27
   0  14   5 1045.71 407.218  27
   0  14   5 889.136 393.422  63
   0  14  -5 1369.00 512.084  63
   0 -14   5 891.922 301.969  13
   0 -14  -5 138.367 170.440  13
   0 -14   6 1077.49 326.750  13
   0 -14  -6 935.824 404.158  41
   0 -14   6 937.907 418.257  41
   0  14   6 824.747 368.656  23
   0 -14  -6 1643.30 541.614  16
   0  14   6 1103.20 395.228  27
   0  14  -6 229.626 83.6326  27
   0  14  -6 1395.11 512.311  63
   0  14   6 1238.95 442.087  63
   0 -14  -6 1395.96 505.809  30
   0  14   7 2092.81 571.380  23
   0 -14  -7 1084.91 452.564  30
   0 -14  -7 1207.27 510.116  16
   0 -14  -7 1538.08 516.629  41
   0 -14   7 1980.31 442.298  13
   0  14   7 2085.27 573.459  27
   0  14  -7-119.983 188.655  27
   0 -14   7 2283.23 622.826  25
   0  14  -7 1992.84 567.606  63
   0  14   7 2082.89 578.746  63
   0 -14   8 286.788 192.142  25
   0  14   8 252.916 166.883  27
   0  14  -8-54.6743 121.241  27
   0  14   8 158.332 144.850  23
   0 -14  -8 461.540 272.057  16
   0 -14  -8 158.731 179.442  41
   0 -14   8 486.262 210.329  13
   0  14  -8 54.6130 167.973  63
   0  14   8 243.887 222.887  63
   0 -14  -8 338.706 228.569  30
   0 -14   9 121.500 186.922  25
   0  14   9 4.79930 93.5827  27
   0  14  -9 43.3323 81.0975  27
   0 -14   9 66.0119 79.0866  13
   0 -14  -9 123.569 169.821  41
   0  14   9 158.857 160.231  23
   0 -14  -9-87.8170 139.684  16
   0  14  -9 134.864 203.975  63
   0  14   9 128.434 101.761  63
   0 -14  -9 81.9900 56.4446  30
   0 -14 -10 3803.46 795.866  30
   0  14  10 6570.62 1001.73  27
   0  14 -10 51.9554 121.865  27
   0 -14  10 7247.49 1046.42  25
   0  14  10 7817.90 1028.29  23
   0  14  10 4113.18 820.680  21
   0 -14 -10 7056.87 1098.05  16
   0  14 -10 4498.06 840.420  63
   0  14  10 3238.64 689.125  63
   0 -14  10 5613.51 767.422  13
   0 -14 -10 6771.45 1040.51  41
   0 -14 -11 1023.86 371.068  30
   0 -14  11 1153.56 422.421  25
   0  14  11 754.537 382.720  21
   0 -14 -11 1395.99 492.843  16
   0 -14 -11 1033.48 400.918  41
   0  14  11 1014.93 397.857  27
   0  14 -11 678.099 330.043  63
   0 -14  11 1023.13 328.103  13
   0 -14 -12 120.472 79.5241  30
   0  14  12-84.0647 152.683  27
   0 -14  12-74.3123 137.695  25
   0 -14  12 62.0946 100.121  13
   0 -14 -12 29.1685 109.080  41
   0  14  12-65.5532 200.147  21
   0 -14 -12 171.993 215.518  16
   0  14 -12 208.434 189.599  63
   0 -14  13 9915.83 1162.16  25
   0  14  13 8531.29 1112.51  27
   0  14  13 5620.39 957.729  21
   0 -14  13 7417.38 887.816  13
   0  14 -13 8204.26 1070.13  63
   0 -14 -13 7466.14 1070.85  16
   0 -14 -13 7517.95 1036.60  30
   0 -14 -13 9224.13 1143.85  41
   0  14  14 2010.38 504.000  27
   0 -14  14 2615.07 615.463  25
   0  14  14 705.615 308.712  21
   0  14 -14 872.502 472.909  54
   0 -14 -14 1487.11 480.594  41
   0 -14 -14 1549.01 458.136  30
   0 -14  14 1126.45 381.865  13
   0 -14 -14 1723.68 504.435  16
   0  14 -14 1625.59 458.936  63
   0 -14 -15 399.885 213.592  30
   0 -14  15 323.490 211.685  25
   0  14  15 155.611 132.957  21
   0  14  15 519.775 270.747  23
   0 -14 -15 408.716 242.095  41
   0  14  15 338.049 193.432  27
   0 -14 -15 568.288 288.148  16
   0  14 -15 228.643 206.567  54
   0  14 -15 314.255 239.875  63
   0  14  16 415.689 214.645  21
   0  14  16 688.041 300.449  23
   0 -14 -16 751.250 284.489  41
   0 -14  16 799.754 314.355  25
   0 -14 -16 380.079 200.829  30
   0 -14 -16 726.905 335.699  16
   0  14  16 359.445 209.165  27
   0  14  17 467.789 247.837  37
   0 -14  17 150.193 172.041  25
   0  14  17 38.4908 42.3655  21
   0  14  17 122.386 93.0870  23
   0 -14 -17 423.548 222.989  41
   0 -14  17 146.262 120.092  40
   0 -14 -17 111.861 113.286  30
   0  14  17 54.7676 114.451  27
   0 -14 -17 247.614 197.923  16
   0 -14 -18 661.926 284.946  16
   0 -14  18 336.418 216.979  61
   0 -14 -18 103.253 76.0509  30
   0 -14  18 418.109 217.319  40
   0 -14 -18 760.675 294.340  41
   0  14  18 372.943 206.720  21
   0  14  18 484.461 214.702  23
   0  14  18 357.177 200.526  37
   0 -14  18 147.596 129.021  25
   0  14  18 231.028 125.464  27
   0  14 -18 399.503 196.609  13
   0 -14 -19 2322.31 482.031  41
   0  14  19 756.891 320.545  21
   0 -14 -19 2771.34 567.875  16
   0  14  19 2493.79 486.770  23
   0  14 -19 2547.01 462.544  13
   0  15   0 54.6149 109.829  21
   0  15   0-127.058 175.822  63
   0 -15   0-112.432 187.720  41
   0 -15   0 58.0005 96.9487  13
   0 -15   0-6.21115 72.5382  25
   0  15   0-29.7311 91.5161  27
   0  15  -1 371.273 271.224  21
   0  15   1 154.740 149.963  21
   0  15  -1 58.3051 175.917  63
   0  15   1 35.1422 113.927  63
   0  15  -1 90.1700 157.647  37
   0 -15   1 78.6628 147.288  41
   0 -15  -1 43.5532 35.4399  41
   0 -15  -1-28.4329 89.7245  13
   0 -15   1 84.2060 103.592  13
   0  15   1-2.59915 101.214  27
   0 -15  -1 2.82462 122.018  25
   0  15  -1-71.3057 92.7836  27
   0  15   2 81.2949 93.9934  21
   0  15   2 757.720 343.745  63
   0  15  -2 897.015 369.109  63
   0  15  -2 693.771 308.129  37
   0 -15   2 525.447 306.883  41
   0 -15  -2 232.572 253.585  41
   0 -15  -2-6.14223 31.7022  13
   0 -15   2 31.9390 74.9994  13
   0  15  -2-155.072 162.346  27
   0  15   2 43.6956 90.5971  27
   0 -15  -2 358.389 250.276  25
   0  15   3 733.080 313.501  21
   0  15  -3 1095.35 421.023  63
   0  15   3 928.080 378.636  63
   0  15  -3 989.519 392.225  37
   0  15  -3-58.9123 165.404  27
   0 -15  -3 551.582 270.647  25
   0  15   3 272.910 123.068  27
   0 -15   3 741.384 242.716  13
   0 -15   3 1294.58 448.794  41
   0 -15  -3 1437.78 455.963  41
   0 -15   4 2370.27 439.477  13
   0  15   4 2424.20 565.008  63
   0  15  -4 4304.77 800.665  63
   0  15  -4 10.9218 182.303  27
   0  15   4 1877.84 453.311  27
   0 -15  -4 1381.73 450.581  25
   0  15   4 3399.13 695.177  21
   0 -15   4 2401.44 668.766  41
   0 -15  -4 3755.45 748.582  41
   0 -15   5 1961.44 418.582  13
   0  15  -5 453.683 278.133  63
   0  15   5 735.791 306.212  63
   0  15   5 1060.92 326.835  27
   0 -15   5 2448.40 589.291  25
   0  15  -5-26.8080 160.296  27
   0 -15  -5 1244.99 437.063  25
   0 -15  -5 2491.49 623.716  16
   0  15   5 1195.77 386.549  21
   0 -15  -5 1943.92 524.964  41
   0 -15   6 1062.58 302.442  13
   0  15   6 2465.66 568.812  63
   0  15  -6 1903.30 525.073  63
   0 -15  -6 2017.59 536.315  25
   0  15   6 771.935 295.634  27
   0  15  -6-114.776 190.168  27
   0 -15   6 1421.53 466.128  25
   0 -15  -6 1650.14 503.972  16
   0 -15  -6 2810.85 618.745  41
   0  15   6 1061.00 384.243  21
   0  15   7 313.107 199.540  21
   0 -15  -7 555.537 259.203  41
   0 -15  -7 395.700 227.977  30
   0 -15  -7 414.519 225.069  16
   0  15  -7 423.435 254.085  63
   0  15   7 214.783 165.387  63
   0 -15   7 833.161 263.887  13
   0 -15  -7 331.095 235.929  25
   0  15  -7-54.8912 61.2270  27
   0  15   7 349.668 178.009  27
   0 -15   7 512.566 254.166  25
   0 -15   8 4210.31 610.284  13
   0 -15  -8 2411.87 643.940  25
   0 -15   8 4637.87 769.789  25
   0  15   8 2067.21 472.186  27
   0  15  -8-107.660 140.181  27
   0  15   8 3601.48 720.607  21
   0 -15  -8 2321.26 596.559  30
   0  15   8 4245.21 693.904  63
   0  15  -8 4489.22 789.977  63
   0 -15  -8 2745.17 641.324  41
   0  15  -9 1738.57 489.014  63
   0 -15   9 1025.99 292.028  13
   0 -15   9 1909.25 486.895  25
   0  15   9 558.791 307.220  21
   0 -15  -9 908.729 328.295  30
   0  15   9 151.659 110.082  27
   0 -15  -9 1471.57 459.280  41
   0  15 -10 121.527 108.513  63
   0 -15  10 63.0860 75.8047  13
   0 -15  10 46.7166 24.6126  25
   0 -15 -10 131.237 125.877  30
   0 -15 -10-5.00477 65.6534  41
   0  15  10-4.83766 86.3170  27
   0  15  10 11.0643 42.7079  21
   0  15  11 500.976 234.856  27
   0 -15  11 2474.14 528.515  25
   0 -15  11 2077.25 447.441  13
   0  15  11 856.915 349.321  21
   0 -15 -11 854.870 298.200  30
   0  15 -11 1382.34 433.049  63
   0 -15 -11 1512.56 455.393  41
   0 -15  12 2600.47 516.996  25
   0  15  12 119.064 104.741  27
   0 -15 -12 2387.08 567.161  41
   0 -15  12 1676.67 454.757  13
   0  15  12 839.038 347.336  21
   0 -15 -12 224.985 209.971  30
   0  15 -12 1621.15 438.916  63
   0  15  13 29.3387 59.8907  27
   0  15  13 514.631 255.847  21
   0  15  13 741.708 352.767  37
   0 -15 -13 660.907 286.294  41
   0 -15  13 743.617 278.505  25
   0  15 -13 395.190 222.522  63
   0 -15 -13 8.40973 72.7228  30
   0 -15 -14 1765.37 457.833  41
   0  15  14 587.254 187.060  27
   0 -15  14 1682.75 424.716  25
   0  15  14 428.886 250.790  21
   0  15  14 2062.69 570.954  37
   0  15  15-57.9637 31.1335  21
   0  15  15 252.193 167.785  37
   0  16   0 15662.6 1335.70  63
   0  16   0 16056.1 1420.92  37
   0 -16   0 12309.8 1174.39  41
   0  16   1 889.466 317.961  63
   0  16  -1 751.325 286.343  63
   0  16  -1-121.351 152.210  27
   0 -16   1 335.086 196.561  25
   0  16   1-254.463 205.198  27
   0  16   1 302.974 214.207  37
   0 -16  -1 804.019 296.646  41
   0 -16  -2 60.3481 111.286  41
   0  16   2 101.323 161.420  37
   0  16   2 265.011 175.515  21
   0  16   2-44.6957 35.7631  63
   0  16  -2 110.378 118.710  63
   0  16  -2 104.649 95.3076  27
   0 -16   2-69.7547 106.034  25
   0  16   2-60.1838 127.519  27
   0 -16   2 32.4306 91.4887  13
   0 -16  -3 2201.97 477.138  41
   0  16   3 1470.68 451.278  37
   0  16   3 603.359 264.218  21
   0  16  -3 1957.58 491.018  63
   0  16   3 2045.08 454.839  63
   0 -16   3 1223.02 362.425  25
   0  16   3-3.08281 119.039  27
   0  16  -3-139.658 143.934  27
   0 -16   3 715.294 200.096  13
   0 -16  -4 383.642 182.321  41
   0  16   4 199.841 141.241  37
   0  16   4 238.856 172.427  21
   0  16  -4 174.873 156.152  63
   0  16   4 188.399 107.598  63
   0 -16   4 465.188 223.103  25
   0  16   4-142.238 174.135  27
   0  16  -4-34.0712 38.7773  27
   0 -16   4 440.102 163.541  13
   0  16   5 3.56151 57.7027  27
   0 -16  -5-7.91267 81.4433  25
   0 -16   5-88.8584 128.678  25
   0  16   5 81.8437 145.736  37
   0  16   5-30.4527 16.5465  21
   0  16  -5-26.4280 10.8654  63
   0  16   5-54.7661 71.6113  63
   0 -16   5 5.45792 23.8976  13
   0 -16  -5 9.77460 55.7012  41
   0 -16  -6 3319.47 616.106  41
   0  16   6 2456.03 579.452  37
   0  16   6 2276.72 521.991  21
   0  16  -6 4649.19 715.952  63
   0 -16  -6 2387.71 542.935  25
   0  16   6 169.724 11.8819  27
   0 -16   6 3991.75 597.045  25
   0 -16   6 6014.30 675.626  13
   0 -16  -7 70.7191 123.146  25
   0  16   7-23.8629 44.9976  27
   0 -16   7-96.1207 101.711  25
   0  16   7-43.8120 83.8805  21
   0 -16   7 193.159 130.105  13
   0 -16  -7 9.61665 87.8937  41
   0  16   7 183.670 164.362  37
   0  16  -7-17.5505 15.2540  63
   0  16  -8 2183.13 474.197  63
   0  16   8-87.6816 113.920  27
   0 -16  -8 775.922 268.054  25
   0 -16  -8 2084.28 452.999  41
   0  16   8 806.638 356.633  21
   0  16   8 1611.05 463.738  37
   0  16   9-14.8888 51.4087  27
   0  16   9-15.4070 69.3382  21
   0  16   9 31.6506 75.2946  37
   0  16  -9 0.92116 63.0049  63
   1   0   0 324.838 54.2683   4
  -1   0   0 230.183 55.7789   3
  -1   0   0 486.001 70.6974   4
   1   0   0 223.946 57.9990   3
  -1   0   0 281.915 51.9880   6
   1   0   0 263.026 49.7112   6
   1   0   0 526.309 74.0522   9
  -1   0   0 206.882 70.1516   8
  -1   0  -2 150.653 34.6964   2
   1   0   2 259.640 66.5731   1
   1   0  -2 397.097 85.4562   3
  -1   0   2 302.630 73.4142   3
  -1   0  -2 187.189 57.1466   1
   1   0   2 291.684 64.8965   4
  -1   0  -2 279.735 64.7185   4
   1   0  -2 372.038 78.4664   6
  -1   0   2 1341.29 147.680   6
  -1   0   2 282.719 64.2540   4
  -1   0   2 648.668 128.877   7
   1   0  -2 1056.15 120.709   4
   1   0   2 345.443 89.4948   8
  -1   0   2 710.363 138.100   8
  -1   0  -2 209.746 71.7311   8
   1   0  -2 554.014 127.999   8
  -1   0  -3 28834.7 595.398   2
   1   0   3 37969.2 637.233   2
  -1   0  -3 59425.7 1077.47   4
   1   0   3 61741.9 1031.62   1
   1   0  -3 61847.8 1074.81   3
   1   0   3 67702.2 1119.83   4
  -1   0  -3 60263.5 1056.11   1
  -1   0   3 62614.4 1132.17   4
   1   0  -3 71051.1 1240.61   6
   1   0  -3 66230.2 1089.48   4
  -1   0   3 75675.4 1264.65   6
   1   0  -3 86628.4 1502.86   7
  -1   0   3 76884.1 1462.45   8
   1   0   3 61597.5 1179.33   8
  -1   0   3 84356.9 1559.55   7
  -1   0  -3 60916.0 1175.21   8
   1   0   4 10495.0 496.443   4
   1   0   4 11111.8 406.798   2
   1   0  -4 10844.3 479.793   3
   1   0  -4 19482.5 760.441   7
   1   0  -4 11749.5 536.589   4
   1   0   4 10921.8 496.470   8
   1   0  -4 17298.4 747.292   8
  -1   0   4 17244.6 691.117   8
  -1   0  -4 16015.3 679.846   8
   1   0   5 151850. 1735.13   2
   1   0  -5 136929. 1797.89   3
   1   0   5 141616. 1998.51   4
   1   0  -5 148611. 2145.82   4
  -1   0  -5 135341. 1399.00   5
   1   0   5 103989. 1593.53   8
  -1   0   5 179961. 2152.72   8
   1   0  -5 171053. 2403.09   8
  -1   0  -5 129480. 1797.00   8
   1   0  -5 201880. 2635.35   7
   1   0   7 310984. 3504.25   4
   1   0  -7 322295. 3768.58   4
   1   0  -8 67092.1 1484.98   3
  -1   0   8 75325.3 1939.56   2
   1   0   8 73775.5 1605.78   2
   1   0   8 104506. 2188.87   4
  -1   0  -8 53295.2 1069.02   5
   1   0  -8 71011.1 1902.18   4
  -1   0  -8 84866.2 2174.10   7
   1   0  -8 51480.1 1406.42   8
   1   0  -8 67536.0 1897.07   7
   1   0   8 62241.6 1333.84   8
  -1   0   8 80349.6 1401.95   8
   1   0  10 87610.8 2087.81   2
   1   0  10 90556.9 2315.27   4
   1   0 -10 81068.1 1789.71   3
  -1   0 -10 83326.6 1496.13   5
   1   0 -10 93268.7 2465.88   4
  -1   0  10 82963.8 1466.23   8
  -1   0 -10 86733.2 2573.46   7
   1   0 -11 13190.2 754.207   3
   1   0  11 16177.6 1049.61   4
   1   0  11 9516.28 706.527   2
   1   0 -11 14981.6 1057.00   4
  -1   0 -11 17895.9 725.139   5
   1   0 -11 22949.1 1298.69   7
  -1   0  11 18191.8 685.915   8
  -1   0 -11 21065.7 1277.52   7
   1   0  11 15581.3 724.750   8
   1   0  12 30356.3 1346.23   2
   1   0  12 33579.6 1603.21   4
  -1   0  12 40824.6 1769.69   2
   1   0 -12 27952.6 1140.45   3
   1   0 -12 24686.2 1392.18   4
  -1   0 -12 27231.5 945.419   5
   1   0  12 45464.5 1241.93   8
  -1   0  12 38224.2 988.799   8
  -1   0 -12 33786.2 1698.95   7
   1   0 -12 19720.9 1265.73   7
  -1   0  13 277375. 4800.56   2
   1   0  13 244532. 4044.83   2
   1   0 -13 237087. 3483.62   3
   1   0  13 277679. 4864.92   4
  -1   0 -13 247752. 2972.52   5
  -1   0 -13 295455. 5274.84   7
  -1   0  13 248690. 2449.45   8
   1   0  13 237397. 2876.76   8
   1   0 -13 281047. 4986.00   7
  -1   0  14 80773.4 2704.95   2
   1   0  14 83267.9 2803.37   4
   1   0  14 80449.7 2444.16   2
   1   0 -14 83819.9 2864.65   4
   1   0 -14 83614.8 2760.24   7
  -1   0  15 83.4224 57.3100  44
  -1   0  15 381.342 185.561  19
   1   0  15 394.852 179.158  19
  -1   0  15 148.363 101.705  25
   1   0  15 271.303 170.261  25
  -1   0  15 119.374 116.649  39
   1   0  15 63.2470 149.609  40
  -1   0  15 140.118 117.084  40
   1   0 -15 632.852 285.204   4
   1   0 -15 463.386 195.522   7
   1   0 -15 617.951 195.465   3
  -1   0  15 687.814 275.425   2
  -1   0 -16 365.447 231.493   4
   1   0 -16 319.122 168.801   4
  -1   0 -16 284.114 173.251   7
   1   0 -16 240.752 130.374   7
   1   0  16 156.680 92.5434  39
  -1   0  16 348.527 183.452  25
   1   0  16 311.634 165.131  25
   1   0  16 439.420 173.341  40
  -1   0  16 415.554 200.530  40
  -1   0  16 326.598 146.856  39
   1   0  16 348.152 196.391  19
  -1   0  16 305.900 161.536  19
  -1   0  16 334.868 187.898  50
   1   0  16 286.483 193.212  44
  -1   0  16 568.666 279.132  44
   1   0  16 473.156 213.812   2
  -1   0  16 259.992 161.807   2
  -1   0 -16 199.402 102.391   3
   1   0 -16 339.195 140.716   3
   1   0 -17 93477.5 3268.40   7
  -1   0 -17 104045. 3667.82   7
  -1   0 -17 129473. 4265.85   4
   1   0 -17 118940. 3882.06   4
   1   0  17 102358. 2792.16  14
   1   0  17 114231. 3323.08   2
  -1   0  17 128192. 3868.94   2
   1   0 -17 116124. 2819.78   3
  -1   0 -17 28817.9 1136.23   3
  -1   0  17 60032.7 2426.06  57
   1   0  17 119208. 4420.70  61
   1   0 -17 73308.7 2261.04  13
  -1   0  17 156943. 4526.71  44
   1   0  17 64241.2 3012.51  44
   1   0  17 52448.0 2429.95  19
  -1   0  17 133215. 3626.63  19
   1   0  17 142074. 3769.22  39
   1   0  17 86101.0 3143.68  40
  -1   0  17 121636. 3642.64  39
  -1   0  17 138583. 3909.96  40
   1   0  17 157827. 4102.90  25
  -1   0  17 76350.8 2943.42  25
  -1   0  17 112499. 3238.63  50
  -1   0  18 14750.3 1317.60  40
   1   0  18 17979.8 1478.82  40
  -1   0  18 13945.7 1264.57  39
   1   0  18 10032.9 1066.07  39
   1   0  18 17467.3 1395.40  19
  -1   0  18 18642.7 1404.57  19
  -1   0  18 16620.1 1528.34  44
   1   0 -18 18338.2 1484.70   7
  -1   0 -18 8224.65 1178.98   4
   1   0 -18 18611.0 1578.69   4
   1   0  18 11071.0 954.087  14
  -1   0  18 12479.3 1124.97  57
   1   0  18 17391.6 1741.12  61
   1   0 -18 15602.2 1059.05  13
   1   0 -18 16226.5 1079.22   3
  -1   0  18 19564.1 1562.29   2
   1   0  18 18673.9 1410.96   2
   1   0 -18 1361.95 346.518  48
   1   0  18 9939.20 896.867  50
   1   0  18 13950.9 1257.63  25
  -1   0  18 15592.3 1346.50  25
  -1   0  18 12630.3 1119.44  50
   1   0  19 80830.4 2638.42  50
  -1   0  19 77535.1 3187.28  40
   1   0  19 74118.4 3134.70  40
  -1   0  19 85135.1 3333.98  39
   1   0  19 79751.6 3022.04  39
  -1   0  19 76748.4 2918.50  19
   1   0  19 88652.1 3356.75  19
  -1   0  19 101354. 3905.80  44
   1   0 -19 72397.7 3097.53   7
  -1   0  19 86251.0 3060.70  50
   1   0  19 71460.3 2504.44  14
  -1   0  19 76959.3 2889.48  57
   1   0 -19 76174.8 2417.12  13
   1   0 -19 48728.7 2030.71  12
  -1   0 -19 85296.7 3864.81   4
   1   0 -19 60018.0 2975.88   4
   1   0 -19 71300.4 2318.57   3
  -1   0  19 98803.5 3927.12   2
   1   0  19 89547.0 3219.14   2
  -1   0  19 116762. 3811.33  25
   1   0  19 104253. 3646.12  25
   1   0 -20 7763.78 844.736  12
  -1   0  20 14699.0 1546.05  44
   1   0  20 9305.22 1236.31  44
  -1   0  20 11980.3 1220.55  19
   1   0  20 5820.37 899.702  19
   1   0  20 14335.5 1423.24  40
  -1   0  20 12026.7 1279.88  40
  -1   0  20 12468.7 1349.45  39
   1   0  20 14166.4 1310.29  39
  -1   0  20 7882.38 974.671  50
   1   0  20 7621.61 897.014  14
   1   0  20 7335.75 816.889  50
   1   0 -20 8798.28 855.537  13
  -1   0  20 17723.9 1596.73   2
   1   0  20 15665.6 1448.71   2
   1   0  20 9432.15 1247.83  25
  -1   0  20 10749.4 1214.87  25
  -1   0  20 6292.28 854.779  57
  -1   0 -20 11082.7 1422.25   4
   1   0 -20 15088.2 1432.37   7
   1   0 -20 14312.2 1505.76   4
  -1   0  21 627.456 334.744  44
   1   0  21 369.625 258.244  44
   1   0  21 139.537 117.619  19
  -1   0  21 44.4798 110.765  19
   1   0  21 141.507 142.138  25
  -1   0  21 131.024 116.548  25
  -1   0  21 426.990 275.609  40
   1   0  21 563.783 303.468  40
  -1   0  21 429.614 338.019  39
   1   0  21 477.070 285.709  39
   1   0 -21 226.551 190.832  32
   1   0  21 7.73186 43.0076  14
   1   0  21 503.529 201.435  50
  -1   0  21 825.165 325.024  50
   1   0 -21 55.9450 83.6774  13
   1   0  21 153.168 161.739   2
  -1   0  21 510.445 291.317   2
  -1   0  21 1024.97 359.177  57
   1   0 -21 352.365 259.960   4
   1   0 -21 174.281 163.137   7
  -1   0 -21 318.255 243.243   4
   1   0 -21 56.8806 37.6230  12
   1   0  22 103.323 50.1115  44
  -1   0  22 244.150 206.339  19
   1   0  22 172.612 128.891  19
  -1   0  22 101.747 137.439  25
   1   0  22 141.245 172.442  25
   1   0  22 144.813 183.786  40
  -1   0  22-10.3170 144.188  40
  -1   0  22 105.083 156.649  39
   1   0  22 74.7480 99.5587  39
   1   0 -22 158.843 158.033  32
   1   0  22 272.721 178.588  14
  -1   0  22 78.5509 143.213  50
   1   0  22 564.250 283.055  50
   1   0 -22 33.6717 111.191  13
  -1   0  22 1811.31 541.124   2
   1   0  22 647.153 351.170   2
  -1   0  22 360.593 247.263  57
   1   0 -22 1751.94 554.526   4
  -1   0 -22 1328.77 552.015   4
   1   0 -22 582.897 247.081  12
   1   0  23 572.513 297.526  39
  -1   0  23 613.619 359.096  39
   1   0  23 89.3834 145.505  14
  -1   0  23 698.411 294.311  50
   1   0 -23 176.847 228.901  32
   1   0  23 1274.50 514.211  44
  -1   0  23 130.962 161.239  19
   1   0  23-8.66628 69.5281  19
   1   0 -23 31.0096 45.2780  12
  -1   0  23 264.871 233.799  25
   1   0  23 116.409 180.994  25
  -1   0  23 247.476 224.098   2
   1   0  23 224.406 223.850   2
   1   0  23 710.584 324.892  40
  -1   0 -23 57.7488 175.391   4
   1   0 -23 123.038 148.049   4
   1   0  24 476.462 333.589  39
  -1   0  24 287.848 298.958  39
  -1   0  24 853.316 293.025  14
   1   0  24 734.139 309.199  14
  -1   0  24 266.531 193.843  50
   1   0 -24 147.818 154.596  32
   1   0  24 401.231 295.265  44
   1   0 -24 1221.44 387.455  12
   1   0  24 811.845 390.877  25
  -1   0  24 739.663 354.022  25
  -1   0  24 2483.51 659.020   2
   1   0  24 741.111 343.617  19
  -1   0  24 605.106 344.119  19
   1   0 -24 1820.85 599.894   4
  -1   0 -24 1718.69 609.423   4
   1   0  25 5169.00 934.087  39
   1   0  25 6459.80 932.268  14
  -1   0  25 7747.49 996.131  14
  -1   0  25 6531.16 951.907  50
   1   0 -25 7990.28 1148.59  32
  -1   0  25 5249.03 1084.88  44
   1   0  25 4207.68 974.322  44
  -1   0  25 7411.25 1042.92  19
   1   0  25 6809.69 1098.90  19
   1   0 -25 8139.66 990.410  12
  -1   0  25 3803.03 898.804  25
   1   0  25 7410.32 1131.68  25
  -1   0  25 5742.05 1050.65  39
  -1   0  25 10500.3 1443.92   2
  -1   0 -25 9006.54 1443.04   4
   1   0 -25 9047.83 1369.30   4
   1   0  26 992.192 375.664  14
  -1   0  26 1355.74 466.986  14
  -1   0  26 2388.54 580.746  50
   1   0 -26 1485.41 492.397  32
  -1   0 -26 990.369 313.820  12
   1   0 -26 1331.12 419.359  12
  -1   0  26 3038.51 809.116  44
   1   0  26 1498.92 535.193  19
  -1   0  26 1441.27 466.503  19
  -1   0  26 2750.08 711.696  39
   1   0  26 1946.41 575.829  39
   1   0  26 2174.34 662.193  25
  -1   0  26 1464.42 536.065  25
  -1   0 -27 7878.96 924.440  12
   1   0 -27 6144.33 973.895  12
  -1   0  27 6471.27 1206.91  44
  -1   0  27 8667.32 1083.50  50
   1   0  27 4287.64 900.254  19
  -1   0  27 8243.37 1100.51  19
   1   0 -27 7671.29 1110.15  32
   1   0  27 8673.35 1077.87  14
  -1   0  27 8555.82 1128.65  14
  -1   0  27 10071.4 1339.61  39
   1   0  27 4805.16 988.164  39
   1   0  27 9599.66 1319.46  25
  -1   0  27 5506.39 1057.31  25
  -1   0 -28 6951.80 867.280  12
   1   0 -28 6133.56 902.373  12
   1   0  28 7083.62 907.266  10
  -1   0  28 9435.47 1457.51  44
   1   0  28 14506.6 1814.11  44
  -1   0  28 5743.76 907.211  50
  -1   0  28 7217.33 1031.78  19
   1   0  28 13698.5 1479.02  19
   1   0 -28 7784.23 1121.13  32
  -1   0 -28 5810.64 1034.70  32
   1   0  28 9183.31 1128.52  14
  -1   0  28 8963.90 1115.38  14
   1   0  28 3697.94 830.284  39
  -1   0  28 7509.59 1183.79  39
  -1   0  28 8322.87 1276.54  25
   1   0  28 7249.88 1159.25  25
   1   0 -29 2508.01 582.916  12
  -1   0 -29 1763.97 438.390  12
   1   0  29 2071.27 673.207  44
  -1   0  29 3816.84 691.999  50
   1   0  29 2800.45 670.693  19
  -1   0  29 2292.21 580.432  19
  -1   0 -29 1867.54 607.973  32
  -1   0  29 2744.69 626.310  14
   1   0  29 2808.59 612.354  14
  -1   0  29 2687.97 729.441  39
  -1   0  29 3667.45 813.415  25
   1   0  29 4504.27 888.175  25
   1   0 -30 94.3123 111.907  12
   1   0  30 514.507 373.440  44
  -1   0  30 268.693 186.911  50
  -1   0  30 13.4228 116.371  19
   1   0  30 203.506 189.673  19
  -1   0 -30 231.238 184.155  32
  -1   0  30-16.1427 62.2037  14
   1   0  30 89.5528 110.962  14
  -1   0  30 83.0211 71.6046  25
   1   0  30 202.769 201.608  25
  -1   0  30 225.920 243.741  39
   1   0 -31 612.257 419.511  32
  -1   0  31 1689.38 557.825  64
   1   0  31 2317.31 708.298  44
  -1   0  31 2751.44 773.642  44
   1   0  31 2763.03 626.360  19
  -1   0  31 2951.22 638.255  19
  -1   0 -31 2481.26 601.471  32
   1   0  31 3847.60 673.969  14
  -1   0  31 3346.42 651.317  14
   1   0  31 4609.40 857.298  25
  -1   0  31 4243.22 849.075  25
   1   0 -31 2516.58 564.921  12
   1   0  31 2643.85 747.916  39
   1   0 -31 1977.50 611.099  36
  -1   0  31 2258.01 661.837  39
   1   0 -32 408.860 238.964  32
  -1   0 -32 311.843 210.799  32
   1   0  32 815.734 343.125  25
  -1   0  32 644.246 320.607  25
  -1   0  32 362.951 246.946  19
   1   0  32 326.118 231.367  19
  -1   0  32 296.300 231.668  64
   1   0  32 454.699 221.604  14
  -1   0  32 401.290 211.056  14
   1   0 -32 320.640 194.542  12
   1   0  32 470.885 279.963  39
   1   0 -32 531.305 272.659  36
  -1   0  32 473.368 287.440  39
   1   0  33 318.784 229.957  64
  -1   0  33 233.232 171.001  64
   1   0  33 415.767 214.066  19
   1   0  33 503.518 265.599  25
  -1   0  33 413.888 255.439  25
   1   0  33 371.781 304.399  44
  -1   0  33 611.842 240.398  14
   1   0  33 340.793 185.546  14
   1   0 -33 283.684 194.020  36
   1   0  33 476.249 207.437  39
   1   0 -33 531.345 260.391  32
  -1   0  34 156.169 159.785  64
   1   0  34 54.5577 48.1602  64
   1   0  34 91.5323 107.189  19
   1   0 -34-33.6249 8.24730  36
  -1   0 -34 37.4706 86.0860  36
  -1   0  34 21.0576 64.6832  39
   1   0  34 96.1031 119.614  39
   1   0  34-1.79801 33.1200  14
  -1   0  34 42.2717 76.2779  14
   1   0 -34-32.7695 81.4681  32
  -1   0  34 10.7814 79.0783  25
   1   0  34 73.0021 34.7819  25
   1   0  35 2348.45 465.613  19
   1   0  35 2309.07 495.184  25
  -1   0  35 2353.82 508.114  25
  -1   0  35 2313.60 432.030  14
   1   0  35 2781.95 437.063  14
   1   0 -35 1635.29 421.010  43
   1   0  35 473.774 236.350  64
  -1   0 -35 691.498 267.382  36
   1   0 -35 1186.95 347.190  36
  -1   0  35 1512.75 417.111  39
   1   0  36 596.920 234.727  25
  -1   0  36 824.731 278.169  25
  -1   0  36 811.631 239.890  14
   1   0 -36 166.746 140.762  43
   1   0  36 23.9735 74.2821  64
   1   0 -36 192.822 126.274  36
  -1   0 -36 148.085 95.3244  36
  -1   1  36 5958.01 716.130  25
   1   1 -36 4168.68 636.439  43
  -1   1  36 5092.16 589.061  14
   1  -1  36 1469.52 393.716  64
   1   1 -36 243.027 164.363  36
  -1  -1 -36 2866.10 474.710  36
   1  -1  35 414.643 250.468  64
  -1  -1 -35 375.098 201.550  43
  -1   1  35 1598.30 411.143  25
   1  -1  35 2119.75 469.030  25
   1  -1  35 843.499 271.877  19
  -1   1  35 1567.43 346.165  14
   1  -1  35 1570.98 308.544  14
  -1  -1 -35 648.631 256.016  36
  -1   1  35 920.938 326.035  39
   1   1 -35 1030.56 312.715  36
   1   1 -35 625.638 226.785  32
   1  -1  34 2056.05 512.297  64
   1  -1  34 1153.56 423.839  44
   1  -1  34 4590.76 689.116  19
   1   1 -34 4143.80 676.747  32
  -1   1  34 5695.31 704.695  14
   1  -1  34 4998.00 617.400  14
   1  -1  34 4238.41 718.343  25
  -1   1  34 5381.10 811.775  25
  -1   1  34 2824.34 505.116  10
  -1   1  34 3749.78 696.110  39
   1   1 -34 3836.62 652.670  36
  -1  -1 -34 2514.10 515.008  36
  -1   1  33 7610.35 1026.76  64
  -1   1  33 8696.53 1089.34  25
   1  -1  33 6433.56 941.527  25
   1  -1  33 6353.89 861.580  19
   1   1 -33 7161.77 947.684  32
   1  -1  33 7561.63 815.149  14
  -1   1  33 8523.08 954.540  14
   1  -1  33 5031.07 760.721  39
  -1   1  33 6946.47 1012.45  39
  -1  -1 -33 5315.06 858.274  36
   1   1 -33 5659.90 847.627  36
  -1   1  33 6902.18 814.438  10
   1   1 -33 8074.24 915.505  12
  -1   1  32 250.345 209.658  64
   1  -1  32 291.342 189.265  44
   1  -1  32 404.149 282.366  25
  -1   1  32 225.771 100.054  25
   1  -1  32 418.203 226.437  19
   1   1 -32 8.82731 114.931  32
  -1   1  32 559.686 242.084  14
   1  -1  32 365.750 202.013  14
   1   1 -32 346.744 226.111  36
   1  -1  32 279.087 205.771  39
   1   1 -32 625.776 270.725  12
   1   1 -31 792.578 346.988  12
  -1   1  31 1035.90 436.322  64
   1  -1  31 1102.43 484.865  44
  -1   1  31 853.479 350.612  50
   1  -1  31 844.089 356.426  19
  -1   1  31 579.445 295.648  19
  -1   1  31 974.104 376.273  14
   1  -1  31 759.820 323.547  14
  -1   1  31 862.997 360.101  25
   1  -1  31 740.096 394.895  25
  -1   1  31 807.433 397.928  39
   1   1 -30 8948.75 1074.72  12
  -1   1  30 6186.86 1064.81  64
   1  -1  30 3775.82 906.716  44
  -1   1  30 9353.11 1427.74  44
  -1   1  30 7241.67 1021.43  50
  -1   1  30 7033.58 1038.23  19
   1  -1  30 8180.41 1155.20  19
  -1  -1 -30 5726.82 872.652  32
  -1   1  30 7498.63 1074.10  14
   1  -1  30 8901.70 1049.64  14
  -1   1  30 6177.06 1184.22  39
  -1   1  30 5965.31 1097.68  25
   1  -1  30 9240.28 1343.50  25
  -1   1  29 571.856 320.891  39
   1  -1  29 472.280 334.914  39
  -1  -1 -29 573.727 275.881  32
   1   1 -29 402.034 254.316  32
   1  -1  29 638.499 329.544  25
  -1   1  29 658.473 342.275  25
   1  -1  29 465.311 329.167  19
  -1   1  29 624.622 322.781  19
   1   1 -29 465.305 270.895  12
  -1   1  29 426.676 263.549  14
   1  -1  29 404.840 260.988  14
  -1   1  29 775.073 385.008  64
  -1   1  29 515.784 377.380  44
  -1   1  29 407.761 255.918  50
  -1   1  28 22277.2 1987.90  25
   1  -1  28 23442.2 2027.62  25
  -1   1  28 8692.51 1123.31  50
   1   1 -28 15383.3 1414.99  12
   1  -1  28 4966.11 988.847  19
  -1   1  28 15684.8 1551.01  19
  -1   1  28 13922.4 1489.39  14
   1  -1  28 17259.8 1486.29  14
   1   1 -28 15445.3 1619.73  32
  -1  -1 -28 2907.44 862.942  32
  -1   1  28 13135.5 1655.98  39
   1  -1  28 8535.21 1270.60  39
   1  -1  27 9825.69 1338.60  25
  -1   1  27 12605.3 1505.25  25
  -1   1  27 11196.2 1296.56  19
   1  -1  27 14069.8 1548.86  19
   1  -1  27 15002.8 1850.81  44
  -1   1  27 8672.31 1141.30  50
   1   1 -27 10808.1 1194.03  12
   1  -1  27 12339.4 1233.39  14
  -1   1  27 12809.8 1369.47  14
  -1   1  27 10436.9 1365.44  39
   1  -1  27 9592.37 1224.91  39
   1   1 -27 12231.8 1424.67  32
   1  -1  26 8018.72 1259.46  25
  -1   1  26 8507.66 1250.53  25
   1  -1  26 3687.11 832.394  40
   1  -1  26 8040.87 1190.73  19
  -1   1  26 8665.45 1133.49  19
   1  -1  26 8046.03 1353.16  44
  -1   1  26 11351.5 1609.75  44
  -1   1  26 6831.32 1005.19  50
   1   1 -26 7869.13 988.493  12
  -1   1  26 7723.82 1064.91  14
   1  -1  26 7694.08 1016.28  14
   1  -1  26 4767.12 910.418  39
  -1   1  26 8892.89 1246.89  39
   1   1 -26 9578.55 1292.52  32
  -1   1  25 29272.8 2259.36  39
   1  -1  25 21811.9 1804.08  39
   1  -1  25 18998.5 1553.49  14
  -1   1  25 20422.4 1755.42  14
   1  -1  25 23847.2 2251.48  44
  -1   1  25 23393.9 2258.58  44
  -1   1  25 21523.7 1776.84  19
   1  -1  25 19286.4 1874.11  19
   1   1 -25 17823.6 1954.43  32
   1  -1  25 14680.3 1644.04  25
  -1   1  25 26716.8 2125.12  25
  -1   1  25 18921.7 1970.74   2
  -1   1  25 21651.6 1752.59  50
  -1  -1 -25 19462.1 1381.92  12
   1   1 -25 18419.0 1477.15  12
   1   1 -25 19767.4 2020.15   4
  -1  -1 -25 25006.1 2372.18   4
   1  -1  25 26203.4 2196.50  40
   1  -1  24 12206.9 1351.70  39
   1   1 -24 3840.50 1114.94  32
   1   1 -24 12065.2 1176.76  12
  -1  -1 -24 11186.5 1031.87  12
   1  -1  24 9915.32 1301.41  25
  -1   1  24 12468.0 1463.06  25
   1  -1  24 11767.6 1378.81   2
  -1   1  24 14803.4 1765.41   2
   1  -1  24 11081.0 1514.80  44
  -1   1  24 16413.8 1842.85  44
  -1   1  24 15150.7 1462.56  19
   1  -1  24 7708.25 1136.11  19
   1   1 -24 2401.69 538.210  48
  -1   1  24 9305.23 1156.07  50
   1  -1  24 17504.3 1760.76  40
  -1   1  24 12571.6 1532.14  39
  -1   1  24 9635.97 1106.14  14
   1  -1  24 11995.8 1253.03  14
   1   1 -24 14480.2 1693.22   4
  -1  -1 -24 10553.8 1518.10   4
   1  -1  23 3905.90 897.931  44
  -1   1  23 2526.04 727.799  44
   1  -1  23 2443.57 604.314  19
  -1   1  23 3557.59 693.688  19
  -1   1  23 2538.97 586.028  14
   1  -1  23 2060.05 575.788  14
   1   1 -23 2968.36 572.855  12
   1   1 -23 2850.97 770.031  32
  -1  -1 -23 3111.81 826.340   4
   1   1 -23 3009.20 749.133   4
   1   1 -23 3435.61 777.816   7
   1  -1  23 3368.22 764.179  25
  -1   1  23 2537.84 647.083  25
   1   1 -23 1879.17 449.699  13
   1   1 -23 3468.35 603.283  48
   1  -1  23 3785.71 736.697  39
  -1   1  23 4012.98 811.320  39
   1  -1  23 2949.93 726.618  40
  -1   1  23 3097.98 810.623   2
   1  -1  23 2293.12 649.438   2
  -1   1  23 3223.29 663.085  50
  -1   1  22 34022.2 2335.07  39
   1  -1  22 20588.7 1665.50  39
   1  -1  22 29546.7 2172.43  40
  -1   1  22 23307.0 1737.09  19
   1  -1  22 18698.8 1718.03  19
   1   1 -22 23235.2 1560.41  12
   1  -1  22 23086.9 1550.71  14
  -1   1  22 17784.2 1415.60  14
   1   1 -22 28708.9 2258.25   4
  -1  -1 -22 27003.1 2337.97   4
   1   1 -22 29474.6 2231.22   7
   1  -1  22 34688.1 2304.40  25
  -1   1  22 21477.3 1808.28  25
   1   1 -22 21733.1 1417.33  13
  -1   1  22 20842.0 1976.37  44
   1   1 -22 19501.5 1435.29  48
  -1   1  22 32790.6 2346.41   2
   1  -1  22 27395.8 1941.71   2
  -1   1  22 18098.2 1542.50  50
   1   1 -21 31284.0 1827.63  48
   1  -1  21 22061.5 1756.28  39
  -1   1  21 33296.6 2212.71  39
   1  -1  21 41059.9 2506.88  40
  -1   1  21 38624.4 2177.21  19
   1  -1  21 42910.1 2421.22  19
   1   1 -21 36223.5 2447.78   7
   1   1 -21 41204.7 2036.37  12
  -1   1  21 37676.6 2008.23  14
   1  -1  21 30298.6 1736.40  14
   1  -1  21 38395.4 2892.15  61
   1   1 -21 40082.4 1894.73  13
  -1  -1 -21 46483.2 2940.75   4
   1   1 -21 47995.6 2868.91   4
   1  -1  21 37778.6 2220.93   2
  -1   1  21 48551.8 2876.67   2
  -1   1  21 37229.6 2320.49  25
   1  -1  21 15499.6 1506.79  25
  -1   1  21 33163.7 2035.84  50
  -1   1  20 44722.9 2544.80  39
   1  -1  20 46758.6 2442.74  39
   1  -1  20 67571.6 3108.85  40
   1  -1  20 65411.3 2913.83  19
  -1   1  20 76811.9 2973.86  19
   1  -1  20 28968.7 2304.10  44
   1   1 -20 72680.6 3373.13   7
   1   1 -20 78374.0 3480.52   4
  -1  -1 -20 66706.8 3396.80   4
   1  -1  20 67270.1 2502.60  14
   1  -1  20 23354.5 2232.87  61
  -1   1  20 58621.7 2593.75  57
   1   1 -20 56602.3 2209.26  13
   1   1 -20 64916.0 2418.82   3
  -1   1  20 94557.3 3730.49   2
   1  -1  20 69685.5 2914.91   2
   1   1 -20 51012.6 2254.43  48
  -1   1  20 19825.6 1655.06  25
   1  -1  20 75823.7 3202.72  25
  -1   1  20 58270.8 2609.29  50
   1  -1  19 28586.0 1946.57  40
  -1   1  19 25054.4 1862.10  39
   1  -1  19 28555.8 1849.20  39
   1  -1  19 38999.9 2186.76  19
  -1   1  19 33020.4 1904.38  19
  -1  -1 -19 41514.7 2638.52   4
   1   1 -19 32049.6 2202.04   4
  -1   1  19 33681.9 1928.74  57
   1   1 -19 15679.6 1169.91  13
   1  -1  19 36397.4 2029.08   2
  -1   1  19 45569.9 2482.28   2
   1   1 -19 33520.1 1688.53   3
   1   1 -19 26794.8 1579.75  48
   1  -1  19 39336.9 2533.91  44
   1   1 -19 38773.0 2413.31   7
  -1   1  19 29343.4 1917.49  25
   1  -1  19 29678.3 1918.06  25
  -1   1  19 26337.1 1717.78  50
   1  -1  18 28198.2 1877.56  40
  -1   1  18 14064.5 1383.45  39
   1  -1  18 44734.5 2150.23  39
  -1   1  18 40955.8 2039.27  19
   1  -1  18 30431.7 1881.07  19
   1   1 -18 41372.6 2369.33   4
  -1  -1 -18 28794.8 2198.50   4
  -1   1  18 22295.6 1524.06  57
   1   1 -18 44067.6 1862.77  13
   1   1 -18 34808.3 1674.67   3
   1  -1  18 46861.5 2208.81   2
  -1   1  18 52031.1 2567.30   2
  -1   1  18 27461.7 1420.91  49
   1   1 -18 33095.2 1706.80  48
   1   1 -18 42688.7 2464.11   7
  -1   1  18 32367.8 1963.40  25
   1  -1  18 51244.1 2439.05  25
  -1   1  18 27959.5 1716.96  50
  -1   1  17 3419.54 620.976  40
   1  -1  17 5050.68 774.621  40
  -1   1  17 2997.45 611.458  39
   1  -1  17 2606.84 537.347  39
   1  -1  17 4774.66 726.264  19
  -1   1  17 4092.88 608.561  19
   1   1 -17 5952.67 862.927   4
  -1  -1 -17 6928.00 1017.37   4
  -1   1  17 4009.31 646.326  57
   1   1 -17 4308.57 568.324  13
  -1   1  17 3507.43 610.746  25
   1  -1  17 2060.75 479.105  25
   1   1 -17 5821.29 891.826   7
  -1   1  17 4021.50 738.265  44
  -1   1  17 7548.37 937.506   2
   1  -1  17 7056.96 938.410   4
   1  -1  17 7878.26 854.381   2
   1   1 -17 5724.45 665.205   3
   1   1 -17 3850.12 558.072  48
  -1   1  17 3780.41 611.376  50
   1   1 -16 41515.9 2207.55   4
  -1  -1 -16 36290.1 2195.81   4
   1  -1  16 31730.4 2073.29  44
  -1   1  16 50932.6 2540.40  44
  -1   1  16 46401.9 2024.93  19
   1  -1  16 46248.4 2160.84  19
  -1   1  16 32639.3 1755.53  50
   1   1 -16 39819.7 2334.34   7
  -1  -1 -16 31186.6 1801.62   7
  -1   1  16 37640.1 1996.91  40
   1  -1  16 32020.1 1701.21  39
  -1   1  16 31996.3 1842.08  39
   1  -1  16 18744.5 1423.39  40
  -1   1  16 29509.4 1654.99  57
   1   1 -16 39229.2 1677.63   3
  -1   1  16 53044.4 2366.22   2
   1  -1  16 46684.2 2298.66   4
   1  -1  16 48116.6 2114.97   2
   1  -1  16 38541.0 1990.58  25
  -1   1  16 42159.7 2065.41  25
  -1   1  15 73583.5 2645.79  25
   1  -1  15 118163. 3367.74  25
  -1   1  15 80048.7 2634.98  50
   1   1 -15 81260.8 2955.01   4
  -1  -1 -15 117593. 3776.08   4
  -1   1  15 113657. 3590.90  44
   1  -1  15 115258. 3715.22  44
  -1   1  15 78132.5 1895.43   8
  -1  -1 -15 115291. 3346.67   7
   1   1 -15 98641.4 3440.97   7
   1  -1  15 47841.1 2122.58  19
  -1   1  15 83664.5 2661.59  19
  -1   1  15 94761.4 3014.72  40
  -1   1  15 81256.8 2800.96  39
   1  -1  15 87024.5 2935.62  40
  -1  -1 -15 12178.8 549.977   3
  -1   1  15 111056. 3434.61   2
   1  -1  15 108483. 3328.47   4
   1   1 -15 85788.8 2384.18   3
   1  -1  15 81765.3 2624.91   2
   1   1 -14 87565.4 3098.54   7
   1  -1  14 74353.1 2538.80  19
   1   1 -14 94174.9 3057.12   4
   1  -1  14 73438.9 2612.93   2
  -1  -1 -14 88023.6 1400.67   3
   1  -1  14 112644. 3207.57   4
  -1   1  14 102223. 3060.14   2
   1   1 -14 91552.5 2358.84   3
   1   1 -13 159266. 3790.93   4
  -1   1  13 133284. 3320.66   2
   1   1 -13 113574. 2539.83   3
  -1  -1 -13 131895. 1654.99   3
   1  -1  13 115636. 2997.89   2
   1  -1  13 135639. 3344.70   4
  -1   1  13 138183. 2543.19   8
  -1  -1 -13 135538. 3452.65   7
   1   1 -12 43907.1 1879.24   4
  -1  -1 -12 29372.7 1711.70   4
  -1  -1 -12 33646.7 784.797   3
   1  -1  12 37747.4 1545.06   2
   1  -1  12 47538.1 1875.73   4
   1   1 -12 35960.6 1375.88   3
  -1   1  12 35063.2 1763.08   2
  -1  -1 -12 45379.8 1829.38   7
  -1   1  12 40712.9 1345.92   8
   1   1 -11 25736.5 1359.92   4
   1  -1  11 30297.7 1434.29   4
  -1   1  11 26133.2 1381.51   2
   1  -1  11 24857.5 1149.30   2
  -1  -1 -11 27719.6 1349.40   7
  -1   1  11 27782.5 1083.93   8
  -1   1  10 68143.9 2089.20   2
   1  -1  10 53664.2 1794.84   4
   1  -1  10 71144.9 1816.07   2
  -1  -1 -10 60534.8 1912.76   7
  -1   1  10 79187.3 1797.91   8
   1  -1   9 190564. 2834.17   2
  -1  -1  -9 192898. 3171.89   7
  -1  -1  -8 4416.89 210.410   5
  -1   1   8 4833.90 550.229   2
   1  -1   8 5910.68 531.318   4
  -1   1   8 6834.54 496.584   8
  -1  -1  -8 5898.18 524.534   7
  -1  -1  -7 19551.2 387.579   5
   1  -1   7 22184.3 959.816   4
  -1   1   7 24628.3 1024.94   2
  -1   1   7 27440.6 968.229   8
  -1  -1  -6 59756.1 581.188   5
   1  -1   6 68458.6 1582.20   4
  -1   1   6 76019.9 1715.07   2
   1  -1   6 57794.7 1179.82   2
  -1   1   6 81312.7 1692.78   8
   1   1  -6 93057.4 2216.08   7
  -1   1   5 71204.7 1540.06   2
   1  -1   5 63571.8 1436.87   4
   1  -1   5 32053.6 784.179   2
  -1  -1  -5 27778.4 740.603   1
   1   1  -5 79033.9 1932.76   7
  -1   1   5 80915.8 1644.16   8
  -1  -1  -4 77399.7 630.419   3
  -1   1   4 91324.7 1594.78   2
   1  -1   4 76897.2 1475.45   4
   1   1  -4 81305.1 1218.99   4
   1   1  -4 94513.2 1962.58   7
  -1   1   4 104637. 1597.90   7
  -1   1   4 78807.9 1590.12   8
  -1  -1  -3 67078.3 1084.89   4
   1  -1   3 70128.2 1312.83   4
  -1   1   3 82266.3 1361.02   2
   1   1  -3 75383.3 982.732   4
  -1  -1  -3 62453.5 660.381   3
   1  -1   3 58106.9 1366.15   8
  -1   1   3 78277.6 1587.09   8
   1   1  -3 87108.0 1311.35   8
   1   1  -2 88474.5 1643.25   7
  -1   1   2 58552.2 1145.63   4
   1  -1   2 63243.0 1167.71   4
  -1   1   2 74434.3 1146.05   2
  -1   1   2 66101.3 1124.33   3
  -1  -1  -2 61328.8 869.039   4
   1   1  -2 85784.9 1322.34   8
  -1   1   2 87350.2 1679.01   8
  -1   1   1 395022. 2840.01   4
   1  -1   1 232714. 2904.06   8
   1  -1  -1 505100. 4296.33   8
  -1  -1   2 79994.4 1361.50   6
  -1   1  -2 17714.7 371.668   6
   1  -1  -2 83379.0 1322.27   4
   1   1   2 63599.1 754.677   3
   1   1   2 78992.2 1037.73   4
  -1  -1   2 72121.3 762.228   4
   1  -1  -2 83450.1 1231.59   2
   1   1   2 29905.7 905.153   8
  -1   1  -2 96448.5 1702.60   8
  -1  -1   3 80104.2 1449.86   6
   1  -1  -3 68173.8 1293.67   4
   1   1   3 62364.7 1074.86   4
  -1  -1   3 78310.9 1021.39   4
   1   1   3 72765.4 1061.53   1
   1  -1  -3 69212.0 1165.95   3
   1   1   3 78115.5 1480.34   8
  -1   1  -3 71638.0 1466.52   8
  -1  -1   4 88588.5 1649.91   6
   1  -1  -4 77999.0 1507.85   4
  -1   1  -4 70942.4 1249.51   5
   1   1   4 84328.2 1158.12   1
  -1  -1   4 88902.3 1290.89   4
   1  -1  -4 80560.6 1302.59   3
   1   1   4 70724.3 1306.93   4
  -1   1  -4 54956.7 1397.53   8
   1   1   4 96386.2 1699.22   8
  -1  -1   4 97867.9 1371.53   8
  -1   1  -4 56177.5 1294.65   8
  -1  -1   4 88133.2 1543.61   8
  -1  -1   5 74946.0 1646.37   6
  -1   1  -5 59433.6 1188.34   5
   1  -1  -5 61483.6 1446.66   4
   1   1   5 64992.8 1392.88   4
   1  -1  -5 58959.3 1169.46   3
  -1  -1   5 71388.0 1315.53   4
  -1   1  -5 54950.9 1104.72   8
  -1  -1   5 74283.7 1393.48   8
  -1   1  -5 48172.6 1224.66   8
  -1  -1   5 77533.8 1193.77   8
   1   1   5 81797.8 1614.81   8
  -1  -1   6 82878.6 1863.46   6
   1  -1  -6 62258.6 1367.97   7
  -1   1  -6 54091.8 1182.98   5
   1  -1  -6 68421.2 1641.17   4
   1  -1  -6 61533.1 1258.91   3
   1   1   6 48209.3 1261.49   2
   1   1   6 65789.8 1553.85   4
  -1  -1   6 73375.9 1510.09   4
  -1  -1   6 62337.4 1184.18   8
  -1   1  -6 72852.4 1971.78   7
  -1   1  -6 52161.8 1282.47   8
  -1   1  -6 39171.4 919.958   8
   1   1   6 76375.5 1636.11   8
   1  -1  -7 19970.8 951.414   4
  -1   1  -7 17925.0 709.796   5
   1  -1  -7 20183.5 836.242   7
   1   1   7 23933.0 1006.41   4
  -1  -1   7 22006.6 897.919   4
   1  -1  -7 18137.3 709.593   3
   1   1   7 16104.4 766.900   2
  -1  -1   7 21119.5 616.876   8
   1   1   7 25030.0 961.208   8
  -1   1  -7 19372.5 646.775   8
  -1   1  -7 22593.8 1168.92   7
  -1   1  -8 7110.04 458.978   5
   1  -1  -8 8154.41 564.449   7
   1  -1  -8 7818.36 639.399   4
   1   1   8 5961.80 512.524   2
   1   1   8 8051.82 635.820   4
  -1  -1   8 8449.18 598.371   4
   1  -1  -8 7122.85 460.767   3
  -1  -1   8 6637.67 321.830   8
   1   1   8 5605.18 476.072   8
  -1   1  -8 5645.36 350.526   8
  -1  -1   8 7321.74 327.555   8
  -1   1  -8 8489.16 770.623   7
  -1   1  -8 3258.27 324.552   8
   1  -1  -9 156824. 3058.06   4
  -1   1  -9 179464. 2441.80   5
   1  -1  -9 146597. 2217.69   3
   1   1   9 201062. 3047.17   2
   1   1   9 270057. 3871.23   4
  -1   1  -9 211376. 4041.08   7
   1   1   9 187384. 2903.38   8
  -1   1  -9 139212. 2047.18   8
   1  -1  -9 213842. 3099.42   7
  -1  -1   9 147292. 1359.59   8
  -1  -1   9 224240. 1560.99   8
  -1   1  -9 154048. 1776.78   8
   1  -1 -10 73839.2 2198.83   4
  -1   1 -10 68762.7 1584.32   5
   1   1  10 82803.4 2103.41   2
   1  -1 -10 67052.1 1559.79   3
   1  -1 -10 93467.6 2168.28   7
  -1   1 -10 59555.1 1059.07   8
  -1   1 -10 88034.5 2742.22   7
  -1   1 -10 64530.1 1343.17   8
  -1   1 -11 18747.5 871.179   5
   1  -1 -11 14618.3 1051.54   4
  -1  -1  11 26232.6 1388.77   2
   1  -1 -11 19789.2 877.726   3
   1   1  11 25575.4 1207.27   2
  -1   1 -11 27249.9 1628.71   7
  -1   1 -11 17112.5 528.073   8
   1  -1 -11 22567.7 1131.10   7
  -1   1 -11 14101.5 579.882   8
   1  -1 -12 25125.6 1431.76   4
  -1   1 -12 23596.8 1016.77   5
   1   1  12 41219.9 1626.95   2
   1  -1 -12 35509.3 1229.08   3
  -1  -1  12 45455.8 1885.93   2
   1   1  12 20555.8 1045.85   8
   1  -1 -12 32927.8 1429.82   7
  -1   1 -12 45775.2 2176.33   7
  -1   1 -12 17110.9 559.937   8
  -1   1 -12 13061.0 422.177   8
   1  -1 -13 137697. 3509.25   4
  -1   1 -13 117172. 2347.28   5
  -1  -1  13 179685. 3895.10   2
   1   1  13 149286. 3305.11   2
   1  -1 -13 136414. 2505.30   3
   1   1  13 114401. 2440.77   8
  -1   1 -13 159613. 4337.38   7
   1  -1 -13 163896. 3354.57   7
   1  -1 -14 89436.4 2959.24   4
  -1   1 -14 78287.1 2018.85   5
   1   1  14 95874.3 2289.41   8
   1  -1 -14 112849. 2928.15   7
   1   1  14 100155. 2794.06   2
   1  -1 -14 88118.5 2095.69   3
   1   1  15 54601.2 2258.75  25
  -1  -1  15 101305. 3142.49  25
   1  -1 -15 80354.2 2558.36   7
   1   1  15 79731.4 2066.05   8
   1  -1 -15 83044.5 2997.89   4
  -1   1 -15 80488.4 2097.12   5
  -1  -1  15 105728. 2967.42  19
   1   1  15 80998.4 2687.05  19
   1   1  15 50386.9 1929.17  14
  -1  -1  15 79924.5 2757.27  40
   1   1  15 94035.0 3012.33  40
   1   1  15 100239. 2973.26  39
  -1  -1  15 76823.7 2788.05  39
   1   1  15 105958. 3062.38   2
   1  -1 -15 82162.2 2085.02   3
   1   1  16 19981.7 1028.42   8
  -1   1 -16 66778.2 3014.06   7
   1  -1 -16 31953.7 1442.66  12
   1   1  16 37007.1 1665.34  14
   1  -1 -16 53778.6 2490.56   4
   1  -1 -16 46868.8 2011.28   7
  -1   1 -16 41397.8 1555.54   5
  -1  -1  16 47950.6 2222.98  25
   1   1  16 25995.4 1610.06  25
  -1  -1  16 31011.6 1631.97  50
  -1  -1  16 46091.0 2174.06  40
   1   1  16 36299.1 1879.71  39
   1   1  16 31384.0 1827.13  40
  -1  -1  16 34192.2 1941.53  39
   1   1  16 25034.5 1385.08  50
   1   1  16 55598.4 2364.15  19
  -1  -1  16 41389.1 1911.50  19
   1  -1 -16 45892.4 1614.03   3
  -1  -1  16 49165.4 2319.48   2
   1   1  16 54684.1 2260.84   2
   1   1  17 4160.92 576.513  50
   1   1  17 5677.62 875.314  44
   1   1  17 4389.28 711.754  19
  -1  -1  17 5873.60 755.146  19
   1   1  17 3538.73 626.091  39
   1   1  17 4344.08 710.713  40
  -1  -1  17 4700.67 793.721  39
  -1  -1  17 4862.85 733.337  40
  -1   1 -17 6319.98 953.722   7
   1  -1 -17 5164.08 602.692  12
   1   1  17 5273.16 636.715  14
  -1  -1  17 3497.96 582.164  57
  -1  -1  17 6123.65 965.596  61
   1  -1 -17 6020.35 635.439  13
   1  -1 -17 2800.01 549.583   7
   1  -1 -17 6067.42 872.165   4
  -1  -1  17 8964.02 1021.72   2
   1   1  17 7864.22 898.168   2
   1  -1 -17 8056.47 703.577   3
   1   1  17 3046.15 602.052  25
  -1  -1  17 6226.67 845.023  25
  -1  -1  17 3848.22 605.549  50
   1   1  18 37268.2 1810.04  50
   1  -1 -18 40294.5 1742.23  12
   1   1  18 26204.3 1956.85  44
  -1  -1  18 51450.1 2699.15  44
  -1  -1  18 39541.3 2036.18  19
   1   1  18 42941.1 2252.93  19
  -1  -1  18 47924.6 2396.43  40
   1   1  18 18134.1 1516.40  40
  -1  -1  18 34345.1 2078.77  39
   1   1  18 30485.0 1872.83  39
  -1   1 -18 27829.7 2176.81   7
   1   1  18 41731.2 1883.50  14
  -1  -1  18 24949.6 1593.24  57
  -1  -1  18 59196.3 3083.39  61
   1  -1 -18 24473.5 1299.10  13
  -1  -1  18 37499.0 1937.52  50
   1  -1 -18 34765.8 1886.38   7
   1  -1 -18 44982.1 2479.59   4
   1  -1 -18 35475.1 1492.17   3
  -1  -1  18 49379.9 2484.25   2
   1   1  18 47064.8 2329.48   2
  -1  -1  18 43125.4 2284.69  25
   1   1  18 33489.5 1972.62  25
   1  -1 -19 27822.9 1497.84  12
   1   1  19 53957.4 2872.96  44
  -1  -1  19 32914.1 2235.62  44
   1   1  19 30428.2 1935.19  19
  -1  -1  19 26242.0 1695.47  19
  -1  -1  19 34122.6 1868.77  50
   1   1  19 43936.4 2431.78  40
  -1  -1  19 34365.1 2124.96  40
  -1  -1  19 33469.2 2033.84  39
   1   1  19 32518.0 1986.07  39
   1  -1 -19 28266.9 1782.64  32
   1   1  19 32470.6 1728.35  14
  -1  -1  19 31531.9 1824.14  57
   1  -1 -19 38335.1 1678.99  13
  -1   1 -19 29962.8 2299.74   4
   1  -1 -19 35309.7 1940.66   7
   1  -1 -19 37002.5 2308.55   4
   1   1  19 20673.1 1671.70   2
  -1  -1  19 41661.5 2442.29   2
   1   1  19 16274.4 1424.44  25
  -1  -1  19 18175.9 1539.57  25
   1   1  19 17358.7 1292.38  50
   1  -1 -20 62980.0 2318.04  12
   1   1  20 95264.4 3959.90  44
  -1  -1  20 91841.4 3875.36  44
   1   1  20 61822.9 2805.68  19
  -1  -1  20 64038.9 2746.39  19
  -1  -1  20 51581.5 2378.04  50
  -1  -1  20 52683.9 2705.05  39
  -1  -1  20 52660.7 2700.65  40
   1   1  20 41068.4 2408.37  40
   1   1  20 59111.9 2743.90  39
   1  -1 -20 46024.4 2421.89  32
   1   1  20 61155.4 2456.81  14
  -1  -1  20 57378.9 2521.96  57
   1  -1 -20 22736.8 1389.47  13
  -1  -1  20 84459.1 3453.62  25
   1   1  20 82098.6 3304.53  25
   1   1  20 62946.5 2940.49   2
  -1  -1  20 76314.7 3363.89   2
   1   1  20 28863.5 1710.39  50
  -1   1 -20 71185.2 3632.73   4
   1  -1 -20 74711.6 3419.97   4
   1   1  21 49787.4 2952.24  44
  -1  -1  21 51705.8 2983.16  44
  -1  -1  21 50918.1 2568.42  19
   1   1  21 39184.8 2388.14  19
  -1  -1  21 32120.4 1898.34  50
  -1  -1  21 38279.5 2348.60  39
  -1  -1  21 35334.8 2299.12  40
   1   1  21 46261.8 2466.66  39
   1  -1 -21 38693.2 2280.23  32
   1   1  21 36570.4 1961.04  14
   1   1  21 36638.9 1969.88  50
  -1  -1  21 42081.4 2230.15  57
   1   1  21 31489.8 2123.56  25
  -1  -1  21 32555.2 2199.00  25
  -1  -1  21 43309.4 2678.14   2
   1   1  21 38525.6 2418.72   2
  -1   1 -21 48948.4 3115.54   4
   1  -1 -21 49146.2 2877.83   4
   1  -1 -21 36811.9 1825.64  12
   1   1  22 32857.1 2460.54  44
  -1  -1  22 23820.7 2090.42  44
   1   1  22 31107.0 2143.95  19
  -1  -1  22 26588.2 1887.00  19
  -1  -1  22 16033.0 1368.04  50
  -1  -1  22 22909.8 1887.75  40
  -1  -1  22 18173.8 1784.66  39
   1   1  22 16659.7 1558.32  39
   1  -1 -22 20673.7 1749.53  32
   1   1  22 21874.9 1580.72  14
   1   1  22 19985.4 1520.92  50
  -1  -1  22 1268.54 381.737  57
  -1  -1  22 2522.31 758.666   2
   1   1  22 21597.8 1821.78  25
  -1  -1  22 26456.2 2025.66  25
   1  -1 -22 23463.3 1521.10  12
   1  -1 -22 27380.6 2193.74   4
  -1   1 -22 15558.3 1933.55   4
  -1  -1  23 5106.95 915.478  40
  -1  -1  23 4444.33 871.731  39
   1   1  23 3952.30 816.515  19
  -1  -1  23 4376.43 767.436  19
  -1  -1  23 3577.59 667.178  50
   1   1  23 4097.79 817.641  39
   1  -1 -23 4437.38 778.523  32
   1   1  23 3614.78 670.823  14
   1  -1 -23 2638.15 532.509  12
   1   1  23 2452.39 558.657  50
   1  -1 -23 4146.64 874.070   4
  -1   1 -23 3147.49 887.563   4
  -1  -1  23 3548.96 827.976   2
   1   1  23 4150.65 845.127  25
  -1  -1  23 2373.94 643.310  25
   1   1  23 5024.41 986.789  44
  -1  -1  23 5322.96 1014.25  44
  -1  -1  24 6257.39 1066.92  39
  -1  -1  24 14261.4 1576.21  40
  -1  -1  24 6779.33 1042.22  19
   1   1  24 16453.7 1589.22  19
  -1  -1  24 9882.23 1113.28  50
   1   1  24 9140.20 1201.12  39
   1  -1 -24 12182.1 1324.12  32
   1   1  24 10825.2 1130.25  14
   1  -1 -24 10906.3 1129.13  12
   1   1  24 10824.0 1157.72  50
   1  -1 -24 17112.5 1842.32   4
  -1   1 -24 16255.0 1941.16   4
  -1  -1  24 16895.4 1775.75   2
   1   1  24 6739.71 1272.48  25
  -1  -1  24 9374.84 1254.58  25
  -1  -1  24 15103.9 1751.37  44
  -1  -1  25 18630.5 1937.43  39
  -1  -1  25 23079.3 1827.97  19
   1   1  25 12449.2 1461.01  19
   1   1  25 18446.2 1758.36  39
   1  -1 -25 23988.6 1896.02  32
   1   1  25 22487.9 1723.81  14
   1  -1 -25 20289.3 1573.47  12
   1   1  25 19648.5 1559.45  50
  -1  -1  25 27023.2 2266.96   2
  -1  -1  25 22562.6 1697.78  50
  -1   1 -25 19741.3 2186.00   4
   1  -1 -25 23526.8 2206.62   4
   1   1  25 20322.4 1902.89  25
  -1  -1  25 22110.8 1983.30  25
   1   1  26 4389.31 1024.09  39
  -1  -1  26 5800.13 879.933  14
   1   1  26 6513.71 970.194  14
  -1  -1  26 7595.59 1010.29  50
   1   1  26 3052.72 692.840  50
   1   1  26 1934.44 630.734  25
  -1  -1  26 3258.26 797.569  25
   1  -1 -26 4076.64 726.551  12
  -1  -1  26 8124.91 1094.96  19
   1   1  26 10528.9 1320.41  19
  -1  -1  26 3741.79 913.241  39
   1  -1 -26 6503.78 990.611  32
   1   1  26 7069.41 1252.61  44
  -1  -1  27 8206.37 1017.95  50
  -1   1 -27 6481.50 883.528  12
   1  -1 -27 13175.9 1277.79  12
  -1  -1  27 12504.8 1330.44  19
   1   1  27 14410.5 1544.12  19
  -1  -1  27 11386.4 1432.38  25
   1   1  27 15156.1 1664.27  25
  -1  -1  27 11466.0 1443.07  39
   1   1  27 9296.42 1092.67  14
  -1  -1  27 10318.3 1211.60  14
  -1  -1  27 5996.33 1154.94  44
   1   1  27 7563.88 1305.66  44
  -1  -1  28 14140.3 1315.41  50
  -1  -1  28 13222.8 1562.92  25
   1   1  28 8746.98 1344.20  25
  -1   1 -28 17336.2 1406.17  12
   1  -1 -28 22409.3 1702.50  12
   1   1  28 20374.7 1609.42  10
   1   1  28 17738.3 1669.41  19
  -1  -1  28 10947.5 1268.07  19
  -1  -1  28 17079.6 1521.11  14
   1   1  28 16607.1 1476.08  14
   1   1  28 13572.5 1739.45  44
  -1  -1  28 6137.83 1208.14  44
  -1  -1  28 17079.8 1750.09  39
  -1  -1  29 745.574 331.570  19
   1   1  29 562.343 298.623  19
   1   1  29 563.712 355.978  25
  -1  -1  29 485.398 297.705  25
   1  -1 -29 389.165 236.714  12
   1   1  29 394.137 229.708  10
  -1   1 -29 595.065 274.767  12
  -1   1 -29 359.510 257.051  32
  -1  -1  29 356.426 201.255  14
   1   1  29 495.137 257.662  14
   1  -1 -29 88.1384 145.889  32
   1   1  29 167.326 132.314  39
  -1  -1  29 657.907 324.280  39
   1   1  29 940.217 478.062  44
  -1  -1  29 878.772 473.243  44
  -1  -1  30 5858.63 1179.42  25
   1   1  30 7576.97 1156.23  25
   1   1  30 12733.1 1201.36  10
   1  -1 -30 2471.82 550.973  12
  -1   1 -30 7044.51 884.004  12
  -1   1 -30 6596.94 1074.62  32
   1  -1 -30 7449.80 1037.47  32
  -1  -1  30 8578.68 1204.47  39
   1   1  30 6552.28 1057.38  39
   1  -1 -30 9521.91 1245.59  36
   1   1  30 14985.7 1497.31  19
  -1  -1  30 6417.44 933.446  19
   1   1  30 9721.41 1105.72  14
  -1  -1  30 7706.69 1083.82  14
  -1  -1  30 8463.40 1315.22  44
  -1   1 -31 767.935 305.248  12
   1   1  31 829.953 310.886  14
  -1  -1  31 799.621 346.155  14
  -1  -1  31 805.525 312.158  19
   1   1  31 762.306 323.680  19
  -1   1 -31 898.350 388.439  32
   1  -1 -31 513.760 273.570  32
  -1  -1  31 761.093 393.248  39
   1  -1 -31 805.772 344.894  36
   1   1  31 532.451 325.782  39
  -1  -1  31 838.346 403.805  25
   1   1  31 1206.21 439.793  25
  -1  -1  32 225.924 168.222  39
   1   1  32 48.9666 61.3946  39
   1  -1 -32 221.492 145.810  36
   1   1  32 127.121 42.7998  64
  -1  -1  32 259.874 143.439  25
   1   1  32 385.064 236.495  25
  -1   1 -32 142.573 147.681  12
  -1  -1  32 297.885 190.647  14
   1   1  32 288.632 176.845  14
  -1   1 -32 276.233 201.102  32
   1  -1 -32 177.305 149.720  32
  -1  -1  32 213.440 203.482  44
   1   1  32 152.336 116.146  44
  -1  -1  32 248.404 188.560  19
   1   1  32 335.925 230.357  19
  -1  -1  33 6436.22 942.360  64
   1   1  33 6555.78 1035.24  64
   1   1  33 9917.82 1156.45  25
  -1  -1  33 5552.62 893.286  25
  -1  -1  33 1959.84 618.660  44
  -1   1 -33 5965.44 849.198  32
  -1  -1  33 6152.50 792.917  14
   1   1  33 7827.91 858.164  14
   1   1  33 6942.74 933.407  19
  -1  -1  33 5830.10 783.297  19
   1  -1 -33 3733.91 620.662  32
   1   1  33 8062.19 982.414  39
  -1  -1  33 11418.0 1258.60  39
   1  -1 -33 6319.27 880.347  36
   1  -1 -34 4645.47 738.079  43
   1   1  34 6454.92 837.455  19
   1   1  34 3814.27 706.052  64
  -1  -1  34 1565.48 442.063  64
  -1  -1  34 5505.14 715.645  14
   1   1  34 7151.34 760.286  14
  -1  -1  34 5036.55 805.737  25
   1   1  34 8118.81 983.850  25
   1   1  34 5197.20 715.991  39
   1  -1 -34 5076.34 748.694  36
   1  -1 -35 779.234 297.453  43
  -1   1 -35 537.738 223.316  32
   1   1  35 649.705 269.698  64
  -1  -1  35 351.686 153.524  64
  -1  -1  35 1366.65 337.072  14
   1   1  35 1582.67 347.979  14
   1   1  35 1410.01 389.413  25
  -1  -1  35 1023.31 332.427  25
   1  -1 -35 553.787 238.032  36
   1   1  35 738.684 256.755  39
  -1  -1  35 922.066 315.810  39
  -1   1 -35 635.630 273.844  36
   1   1  36 2274.60 533.124  29
  -1  -1  36 2925.51 442.650  14
   1  -1 -36-26.7462 80.4971  18
   1   1  36 3719.37 573.774  25
  -1  -1  36 5624.17 718.379  25
  -1   1 -36 1048.38 315.793  36
   1  -1 -36 1964.99 457.524  36
   1   2 -36 367.306 191.448  43
  -1   2  36 290.947 141.898  14
   1   2 -36 132.657 103.558  36
  -1   2  36 173.978 115.725  25
   1  -2  35 997.712 318.295  25
  -1   2  35 1195.27 360.810  25
   1  -2  35 174.927 147.121  44
  -1   2  35 1255.63 347.957  29
   1   2 -35 913.629 288.466  32
  -1   2  35 1951.29 372.935  14
   1  -2  35 237.880 140.968  64
  -1   2  35 430.553 205.857  64
   1  -2  35 1176.71 329.570  19
  -1  -2 -35 725.714 257.958  36
  -1   2  35 1162.61 340.815  39
   1   2 -35 616.200 250.773  36
  -1  -2 -34 761.441 285.552  36
   1   2 -34 842.895 303.175  36
  -1   2  34 1163.48 387.678  39
  -1   2  34 805.430 296.789  64
  -1   2  34 1425.72 415.802  25
   1  -2  34 1514.62 426.681  25
   1   2 -34 748.885 306.601  12
   1   2 -34 1037.62 339.743  32
   1  -2  34 915.232 254.943  14
  -1   2  34 1926.63 416.172  14
  -1  -2 -34 797.770 286.457  43
   1  -2  34 1165.93 336.926  19
   1  -2  33 971.766 319.441  19
  -1   2  33 944.856 343.536  50
  -1   2  33 1407.84 437.656  25
   1  -2  33 945.972 366.636  25
  -1   2  33 1186.43 370.101  10
   1   2 -33 1528.26 403.747  12
   1   2 -33 1046.45 375.702  32
   1  -2  33 1096.68 308.056  14
  -1   2  33 1401.98 389.273  14
   1  -2  33 943.605 428.846  44
  -1   2  33 1011.98 421.304  39
   1   2 -33 940.096 331.670  36
  -1  -2 -33 545.148 261.342  36
  -1  -2 -32 3339.78 670.399  36
   1  -2  32 1260.27 463.931  39
  -1   2  32 4157.59 901.268  39
   1   2 -32 2660.35 602.289  36
   1   2 -32 552.875 355.305  32
  -1   2  32 3318.00 711.538  64
   1   2 -32 2789.29 616.642  12
  -1   2  32 2650.26 551.451  50
  -1   2  32 3706.85 762.634  25
   1  -2  32 3285.21 714.144  25
   1  -2  32 2616.64 535.677  14
  -1   2  32 3227.55 605.307  14
   1  -2  32 2770.88 587.089  19
   1  -2  32 2314.67 700.563  44
  -1   2  31 1222.66 456.148  64
   1  -2  31 762.306 327.861  25
  -1   2  31 421.982 251.734  25
   1   2 -31 329.285 217.602  12
  -1   2  31 571.559 289.015  50
   1  -2  31 230.553 162.355  14
  -1   2  31 246.489 142.117  14
   1  -2  31 450.325 284.692  44
   1  -2  31 551.457 291.112  19
   1  -2  30 4889.61 868.566  19
  -1   2  30 2601.95 712.676  64
  -1   2  30 4661.59 896.738  25
   1  -2  30 4212.72 873.547  25
   1   2 -30 4683.21 826.726  12
   1   2 -30 2364.55 652.458  32
   1  -2  30 3902.46 736.415  14
  -1   2  30 4670.76 793.778  14
   1  -2  30 1735.62 590.722  39
  -1   2  30 3535.20 724.668  50
   1  -2  29 1894.51 589.334  39
  -1   2  29 2523.97 799.575  39
   1   2 -29 1842.26 598.129  32
  -1   2  29 2821.67 745.179  64
   1  -2  29 4236.77 872.242  25
  -1   2  29 3824.56 843.401  25
  -1   2  29 2020.39 563.549  50
   1   2 -29 3473.97 682.498  12
   1  -2  29 4240.96 943.484  44
   1  -2  29 1976.72 546.277  19
  -1   2  29 3839.84 759.119  19
  -1   2  29 3354.81 689.795  14
   1  -2  29 3341.53 692.553  14
   1   2 -28 13677.3 1526.56  32
  -1   2  28 14809.7 1466.78  14
   1  -2  28 15796.4 1411.88  14
   1   2 -28 17726.7 1548.60  12
   1  -2  28 16249.8 1932.49  44
  -1   2  28 16583.4 1955.46  44
  -1   2  28 18036.7 1878.94  64
  -1   2  28 20772.8 1929.15  25
   1  -2  28 8983.27 1404.38  25
   1  -2  28 19762.3 1802.06  19
  -1   2  28 16234.1 1599.60  19
  -1   2  28 12516.6 1443.89  50
   1  -2  28 12674.7 1389.64  39
  -1   2  28 11039.3 1677.06  39
  -1  -2 -27 3420.55 711.972  32
   1   2 -27 5418.30 979.951  32
   1  -2  27 4062.50 726.490  14
  -1   2  27 4157.21 763.817  14
   1   2 -27 4496.17 749.577  12
  -1   2  27 5455.74 1124.91  44
   1  -2  27 3516.35 874.748  44
   1  -2  27 5463.10 931.863  19
  -1   2  27 4333.21 817.238  19
  -1   2  27 4963.77 961.269  64
  -1   2  27 2756.22 666.174  50
  -1   2  27 3489.72 822.651  39
   1  -2  27 5390.11 910.779  39
   1  -2  27 5117.50 986.117  40
   1  -2  27 4220.89 874.505  25
  -1   2  27 3088.63 754.929  25
   1  -2  26 5178.53 992.262  40
   1  -2  26 2900.07 698.204  19
  -1   2  26 4149.03 784.934  19
   1  -2  26 7202.60 1285.83  44
  -1   2  26 3907.04 822.961  25
   1  -2  26 3298.57 762.827  25
  -1   2  26 3955.21 768.707  50
   1   2 -26 2524.64 645.317  48
   1   2 -26 3842.95 703.598  12
  -1   2  26 3444.94 717.359  14
   1  -2  26 3317.53 679.093  14
  -1   2  26 4808.40 974.050  39
   1  -2  26 2758.89 644.108  39
  -1  -2 -26 1824.52 580.311  32
   1   2 -26 2790.94 787.035  32
  -1   2  25 2999.18 740.282  39
   1  -2  25 2889.46 595.549  14
  -1   2  25 2502.68 620.720  14
   1  -2  25 1683.03 693.614  44
  -1  -2 -25 438.713 349.346  32
   1   2 -25 538.337 532.043  32
   1   2 -25 1467.18 402.215  13
  -1   2  25 4035.50 835.765  25
   1  -2  25 2722.79 708.948  25
   1   2 -25 2621.92 630.720  48
  -1   2  25 3503.25 709.546  50
   1   2 -25 3078.64 618.254  12
   1  -2  25 2951.73 711.994  19
  -1   2  25 3262.44 696.979  19
  -1  -2 -25 3497.53 878.606   4
   1   2 -25 2925.56 781.625   4
   1  -2  25 3806.52 848.510  40
   1  -2  25 3441.11 702.360  39
   1  -2  24 9251.10 1301.33  40
   1  -2  24 14479.2 1478.42  39
   1  -2  24 8604.14 1212.27  19
  -1   2  24 10290.8 1238.75  19
  -1   2  24 12305.6 1463.72  39
  -1   2  24 12507.4 1307.89  14
   1  -2  24 11013.0 1143.25  14
   1   2 -24 13101.5 1550.14  32
   1   2 -24 5224.45 774.867  13
  -1   2  24 14109.4 1761.99   2
   1   2 -24 11558.8 1172.00  12
   1   2 -24 15202.4 1761.90   7
   1   2 -24 14563.5 1704.61   4
  -1  -2 -24 16301.4 1895.44   4
  -1   2  24 12621.4 1337.16  50
   1   2 -24 11381.5 1173.47  48
   1  -2  24 16003.6 1635.11  25
  -1   2  24 17219.9 1691.14  25
  -1   2  23 37195.8 2738.65  44
   1  -2  23 33067.3 2253.67  19
  -1   2  23 40857.6 2374.17  19
   1  -2  23 37135.4 2554.16  40
   1  -2  23 18750.3 1678.20  39
  -1   2  23 34897.0 2362.38  39
  -1   2  23 22344.1 1770.01  50
   1   2 -23 25555.3 1751.89  48
   1  -2  23 18909.8 1447.83  14
  -1   2  23 19941.9 1679.05  14
   1   2 -23 14826.0 1230.34  13
   1  -2  23 16594.0 2038.85  61
   1   2 -23 30540.1 2426.32   4
  -1  -2 -23 28802.9 2421.59   4
   1   2 -23 29449.1 2404.86   7
   1   2 -23 16754.0 1411.49  12
  -1   2  23 40207.8 2528.74  25
   1  -2  23 35818.6 2406.79  25
  -1   2  23 31146.4 2504.74   2
   1  -2  23 29394.2 2094.42   2
   1  -2  22 8336.95 1168.67  40
   1  -2  22 5958.29 960.320  39
   1  -2  22 8368.41 1102.93  19
  -1   2  22 10757.9 1192.26  19
   1   2 -22 7294.51 941.413  48
  -1   2  22 7945.18 1040.58  50
  -1   2  22 10346.0 1259.13  39
  -1   2  22 10472.8 1107.46  14
   1  -2  22 10326.2 1042.39  14
   1   2 -22 8942.11 933.877  13
   1  -2  22 13473.2 1779.31  61
  -1  -2 -22 12637.4 1558.61   4
   1   2 -22 12974.9 1521.32   4
  -1   2  22 11621.6 1433.27   2
   1  -2  22 12693.1 1331.99   2
   1   2 -22 8897.90 1312.28   7
  -1   2  22 8409.34 1270.45  44
   1  -2  22 5161.92 1060.25  44
  -1   2  22 6957.31 1110.58  25
   1  -2  22 10112.8 1275.25  25
   1   2 -21 25928.6 2160.33   7
   1   2 -21 18079.7 1434.27  48
  -1   2  21 17100.9 1419.32  14
  -1   2  21 24075.2 1992.99   2
   1   2 -21 19138.2 1417.11   3
   1  -2  21 16488.1 1471.18   2
   1   2 -21 14263.1 1177.94  13
  -1   2  21 22994.3 1812.06  25
   1  -2  21 33508.4 2236.62  25
  -1  -2 -21 18724.7 1861.46   4
   1   2 -21 22600.5 1990.56   4
  -1   2  21 19415.9 1695.21  39
   1  -2  21 25988.5 2014.06  40
   1  -2  21 22224.9 1710.26  39
   1  -2  21 26870.3 1957.57  19
  -1   2  21 18797.1 1531.63  19
   1  -2  21 22893.4 2115.25  44
  -1   2  21 25505.2 2151.42  44
  -1   2  21 21386.1 1668.17  50
   1   2 -20 12540.1 1494.14   7
   1   2 -20 13150.1 1197.94  48
  -1   2  20 6489.80 875.337  14
  -1   2  20 10615.1 1255.48   2
   1   2 -20 8577.34 943.412   3
   1  -2  20 8676.74 1021.54   2
   1   2 -20 10363.7 965.318  13
  -1   2  20 8496.89 1081.66  25
   1  -2  20 13299.9 1349.56  25
   1   2 -20 7983.91 1123.03   4
  -1  -2 -20 9608.75 1293.73   4
   1  -2  20 10394.2 1159.34  39
  -1   2  20 13952.7 1419.05  39
   1  -2  20 13486.1 1423.97  40
  -1   2  20 11502.8 1161.03  19
   1  -2  20 9044.52 1119.76  19
  -1   2  20 16918.1 1706.34  44
  -1   2  20 11820.8 1211.91  50
  -1   2  19 42045.4 2012.65  14
   1   2 -19 42098.4 2086.43  48
  -1   2  19 29350.0 1841.60  50
   1  -2  19 49112.1 2558.31  25
  -1   2  19 26312.4 1816.43  25
  -1  -2 -19 41682.7 2590.63   4
   1   2 -19 52492.2 2845.81   4
   1  -2  19 55701.8 2532.35   2
   1   2 -19 51389.0 2221.31   3
   1  -2  19 60790.5 2981.39   4
  -1   2  19 67148.0 3125.15   2
   1  -2  19 28265.7 1999.01  40
   1  -2  19 44136.1 2218.77  39
  -1   2  19 41301.3 2334.17  39
  -1   2  19 52502.0 2392.57  19
   1  -2  19 47809.3 2465.97  19
  -1   2  19 17096.0 1684.33  44
   1   2 -19 60718.3 3199.12   7
  -1   2  18 19840.9 1337.72  14
   1   2 -18 22060.8 1471.94  48
  -1   2  18 14845.7 1298.64  50
   1  -2  18 25317.4 1768.84  25
  -1   2  18 17806.1 1450.90  25
   1   2 -18 26599.6 1945.01   4
  -1  -2 -18 29613.0 2114.02   4
   1  -2  18 29130.6 1987.37   4
  -1   2  18 35092.9 2139.83   2
   1   2 -18 23672.5 1463.20   3
   1  -2  18 25180.2 1637.31   2
   1  -2  18 24861.7 1789.79  40
  -1   2  18 31301.9 1990.44  39
   1  -2  18 20519.2 1474.44  39
  -1   2  18 17621.7 1356.00  19
   1  -2  18 30931.6 1926.04  19
   1   2 -18 29796.6 2173.61   7
   1  -2  18 31179.7 2232.49  44
  -1   2  18 18929.2 1703.92  44
   1   2 -17 14127.6 1483.85   7
  -1   2  17 5556.11 633.664   8
   1   2 -17 15991.7 1229.22  48
  -1   2  17 13495.3 1021.70  49
  -1   2  17 17336.4 1202.16  14
   1   2 -17 13874.7 1047.03  13
  -1   2  17 14149.2 1258.49  25
   1  -2  17 7572.54 953.172  25
  -1   2  17 24612.0 1760.07   2
   1  -2  17 19928.9 1545.19   2
   1  -2  17 27289.5 1838.91   4
   1   2 -17 19042.3 1275.85   3
   1  -2  17 14248.1 1203.81  39
  -1   2  17 20525.4 1559.30  39
   1  -2  17 18745.9 1511.97  40
  -1   2  17 20664.7 1404.58  19
   1  -2  17 17712.1 1418.75  19
   1   2 -17 20617.1 1665.90   4
  -1  -2 -17 21582.0 1724.00   4
  -1   2  17 22576.1 1768.64  44
   1  -2  17 13434.0 1433.02  44
  -1   2  17 15856.8 1288.91  50
   1   2 -16 17909.2 1256.81  48
  -1   2  16 17934.9 1152.28  49
  -1   2  16 23022.3 1251.97   8
   1   2 -16 19185.3 1656.97   7
   1  -2  16 18193.5 1332.58  39
  -1   2  16 14224.7 1265.74  39
   1  -2  16 19230.7 1468.95  40
   1  -2  16 24565.0 1635.77  19
  -1   2  16 24429.2 1488.77  19
  -1  -2 -16 17449.6 1546.28   4
   1   2 -16 19464.6 1543.25   4
   1   2 -16 10231.8 865.330  13
   1  -2  16 20279.4 1830.82  61
  -1   2  16 14020.2 1185.31  57
  -1   2  16 17289.0 1300.64  50
   1  -2  16 12133.5 1303.47  44
  -1   2  16 11796.5 1253.82  44
  -1   2  16 16947.5 1316.12  25
   1  -2  16 21477.7 1538.54  25
  -1   2  16 24197.1 1650.98   2
   1  -2  16 24713.4 1659.57   4
   1  -2  16 20069.8 1416.14   2
   1   2 -16 20540.4 1299.12   3
   1   2 -15 35270.5 2200.87   7
  -1  -2 -15 16289.2 1153.31   7
  -1   2  15 26706.5 1667.98  39
   1  -2  15 19417.7 1430.17  40
   1  -2  15 43533.8 2099.69  19
  -1   2  15 35783.5 1727.38  19
  -1  -2 -15 18010.8 1493.77   4
   1   2 -15 28951.4 1772.95   4
   1   2 -15 30382.3 1459.31  13
  -1   2  15 35514.9 1840.53  25
   1  -2  15 9270.09 1002.64  25
  -1   2  15 28429.6 1619.59  50
   1  -2  15 27923.9 1685.82   4
  -1   2  15 35519.6 1910.21   2
   1  -2  15 35174.0 1720.22   2
   1  -2  15 40275.4 2247.81  44
  -1   2  15 35742.9 2068.64  44
   1  -2  15 53583.5 2978.85  61
  -1   2  14 66750.7 2429.94  25
  -1   2  14 73603.7 2524.48  50
  -1   2  14 67603.0 2739.36  44
  -1   2  14 74011.8 2616.57  39
   1  -2  14 69973.3 2592.74  40
  -1   2  14 50353.5 1819.03   8
  -1  -2 -14 57514.1 2078.20   7
  -1   2  14 56026.1 2093.29  19
   1  -2  14 58709.0 2354.79  19
   1  -2  14 83399.7 2500.81   2
  -1   2  14 83159.5 2813.80   2
   1  -2  14 82182.9 2762.65   4
  -1  -2 -14 85758.3 3094.71   4
  -1   2  13 41217.9 1888.99   2
   1  -2  13 33202.9 1500.03   2
   1  -2  13 37336.5 1766.01   4
  -1  -2 -13 31478.7 1756.11   4
  -1   2  13 41961.4 1628.44   8
  -1   2  12 11449.1 949.348   2
   1  -2  12 10875.7 903.314   4
  -1  -2 -12 10338.3 790.246   7
  -1   2  12 11199.1 823.728   8
   1  -2  11 318165. 4716.39   4
   1  -2  11 240533. 3632.30   2
  -1   2  11 260399. 4352.75   2
   1   2 -11 266352. 3946.41   5
  -1  -2 -11 215853. 4402.82   4
  -1   2  11 299587. 4204.90   8
  -1  -2 -11 212535. 3397.66   7
  -1   2  10 17993.1 1073.00   2
   1  -2  10 12770.6 806.843   2
   1  -2  10 14854.1 1005.89   4
  -1  -2 -10 13554.5 1049.34   4
   1   2 -10 13297.3 851.690   5
  -1  -2 -10 13231.6 816.781   7
  -1   2  10 17769.0 1000.43   8
   1  -2   9 76828.0 2092.56   4
  -1  -2  -9 79564.7 2310.65   4
   1   2  -9 82954.6 2045.09   5
  -1   2   9 85634.2 2116.02   8
  -1   2   8 46378.2 1560.34   2
   1  -2   8 42761.9 1481.03   4
   1   2  -8 39502.9 1347.29   5
  -1  -2  -8 36218.4 1543.89   4
  -1  -2  -8 31302.0 1077.47   7
  -1   2   8 51077.9 1618.33   8
   1  -2   7 332952. 3947.80   4
   1   2  -7 302797. 3584.10   5
  -1   2   6 444543. 4297.37   2
   1  -2   5 187166. 2694.01   4
  -1   2   5 213130. 2787.13   2
  -1  -2  -5 207819. 2830.96   4
   1   2  -5 189325. 2590.54   5
   1   2  -5 200773. 2118.30   8
  -1   2   3 30887.4 939.590   2
   1   2  -3 29940.3 686.453   4
   1  -2   3 31078.5 1004.03   4
  -1  -2  -3 31607.6 870.034   4
   1   2  -3 32115.0 959.272   5
   1  -2   3 20674.2 603.940   6
  -1  -2  -3 26828.0 530.430   5
  -1   2   3 24625.1 1004.78   8
   1   2  -3 37163.2 1307.31   7
   1   2  -2 1886.51 177.310   4
  -1  -2  -2 468369. 3475.20   7
  -1   2   1 397587. 2647.07   1
  -1  -2  -1 622442. 4237.57   7
   1  -2   0 47067.2 1154.83   4
  -1  -2   0 66606.6 805.488   4
   1  -2   0 81750.6 903.954   6
   1   2   0 80077.5 1260.87   5
   1   2   0 105256. 1805.20   7
  -1  -2   0 80831.6 1496.47   6
  -1   2   0 81557.6 1702.69   8
   1   2   0 67961.7 1466.08   8
  -1  -2   0 89525.2 1623.59   9
   1  -2  -1 319110. 2558.57   2
   1   2   1 347931. 2318.22   4
  -1   2  -3 28210.8 712.906   9
  -1   2  -3 24779.8 887.043   8
  -1   2  -3 32335.9 1234.47   7
  -1   2  -3 30411.9 955.552   5
  -1  -2   3 32406.5 1051.21   6
   1  -2  -3 27823.8 970.481   4
  -1  -2   3 29077.0 660.769   4
   1  -2  -3 31464.8 639.785   1
  -1  -2   5 206396. 2295.23   8
  -1   2  -5 242573. 3763.74   7
  -1   2  -5 193156. 2346.99   8
   1  -2  -5 196274. 2819.15   4
  -1  -2   5 229998. 3103.82   6
  -1   2  -5 175065. 2425.50   5
   1   2   5 179644. 1622.54   1
  -1  -2   5 194146. 2145.63   4
  -1   2  -6 334662. 3002.90   8
  -1   2  -6 364495. 3581.51   5
  -1   2  -7 464449. 3339.79   8
  -1   2  -7 244858. 2441.18   8
  -1  -2   7 348145. 2316.05   8
  -1   2  -7 355053. 5191.99   7
   1   2   7 135727. 2648.22   8
  -1  -2   7 270791. 3773.78   6
  -1   2  -7 272481. 3212.21   5
   1  -2  -7 319860. 4022.90   4
  -1  -2   7 351463. 3494.76   4
   1   2   8 29496.9 1241.21   8
  -1   2  -8 29067.2 784.603   8
  -1   2  -8 32794.3 842.208   8
  -1   2  -8 36241.1 1762.02   7
  -1  -2   8 29791.6 647.945   8
  -1  -2   8 34895.7 602.295   8
  -1   2  -8 38875.6 1252.14   5
  -1  -2   8 42087.5 1551.46   6
   1  -2  -8 39449.8 1478.53   4
  -1  -2   8 39444.0 1267.41   4
   1  -2  -8 36200.2 1043.57   3
  -1   2  -9 76824.6 1135.28   8
  -1   2  -9 122515. 3332.98   7
  -1   2  -9 106471. 1335.93   8
  -1   2  -9 89664.6 1971.50   5
   1  -2  -9 98298.2 2476.08   4
  -1  -2   9 98101.2 2165.69   4
   1  -2  -9 89566.2 1690.10   3
   1   2  10 15771.8 959.116   8
  -1   2 -10 18514.6 431.905   8
  -1   2 -10 10652.2 327.211   8
  -1   2 -10 23597.1 1551.40   7
   1  -2 -10 17725.1 1106.25   4
  -1   2 -10 16712.6 887.013   5
   1  -2 -10 17240.9 772.858   3
  -1  -2  10 17437.6 984.403   4
  -1   2 -11 369363. 6579.59   7
   1   2  11 218468. 3790.75   8
  -1   2 -11 262801. 3645.41   5
   1  -2 -11 303602. 4783.69   4
  -1  -2  11 318087. 4437.39   4
   1  -2 -11 239714. 2952.25   3
  -1   2 -12 8226.97 1173.67   7
   1   2  12 8889.78 739.786   8
   1  -2 -12 9303.10 672.938   7
  -1   2 -12 7993.41 666.361   5
   1  -2 -12 8336.06 847.177   4
   1  -2 -12 5880.19 482.397   3
   1   2  12 7411.36 738.385   2
  -1  -2  12 10523.4 871.678   4
   1   2  13 29847.6 1429.85   8
  -1   2 -13 43156.8 2323.03   7
   1  -2 -13 30449.1 1288.31   7
  -1   2 -13 33391.4 1389.69   5
   1  -2 -13 36439.3 1835.80   4
  -1  -2  13 40267.9 1767.95   4
   1   2  13 31649.1 1605.02   2
   1  -2 -13 30397.6 1126.46   3
   1   2  14 66812.5 2081.95  14
   1   2  14 76368.4 2571.70  39
  -1  -2  14 57764.8 2371.04  25
   1   2  14 64231.7 2372.33  25
   1   2  14 64609.4 2395.88   2
  -1  -2  14 82708.9 2847.24   2
   1  -2 -14 74173.1 1817.32   3
   1   2  14 52469.0 2083.87  19
  -1  -2  14 80376.0 2705.73  40
  -1  -2  14 79453.1 2646.67  39
  -1   2 -14 52253.7 1816.79   5
   1  -2 -14 63490.7 1926.57   7
   1  -2 -14 74691.6 2762.94   4
  -1  -2  15 44400.8 2127.34  39
  -1  -2  15 34702.2 1849.32  40
   1   2  15 15461.2 1256.21  19
  -1  -2  15 42993.7 1900.33  19
   1   2  15 42556.0 2001.09  39
  -1   2 -15 48233.5 2650.29   7
   1   2  15 23632.4 1370.69   8
   1   2  15 34403.0 1563.17  14
  -1  -2  15 46583.4 2213.36  25
  -1  -2  15 38783.6 2088.83   2
   1  -2 -15 36370.0 1298.13   3
   1   2  15 30611.1 1694.96   2
   1  -2 -15 30682.7 1382.86   7
   1  -2 -15 31635.4 1867.12   4
  -1   2 -15 35774.2 1551.15   5
   1   2  15 32433.2 1603.11  50
   1   2  15 37765.9 1870.34  25
   1   2  15 21497.7 1560.22  44
  -1  -2  16 19240.3 1444.87  40
  -1  -2  16 12433.2 1195.61  39
   1   2  16 15757.7 1375.14  19
  -1  -2  16 17307.0 1250.06  19
   1   2  16 17489.6 1167.62   8
  -1   2 -16 23740.1 1870.58   7
   1   2  16 10012.9 1006.37  39
   1   2  16 17795.3 1178.01  14
   1  -2 -16 17868.2 1302.35  32
   1   2  16 17194.7 1307.65  25
  -1  -2  16 13517.5 1222.14  25
  -1  -2  16 12185.3 1004.16  50
   1  -2 -16 19777.1 1517.20   4
  -1   2 -16 19725.0 1184.63   5
   1   2  16 7711.06 805.269  50
   1   2  16 22764.5 1667.19  44
  -1  -2  16 18687.7 1540.47  44
   1  -2 -16 22340.1 1040.98   3
   1   2  17 22950.4 1745.08  44
  -1  -2  17 13085.7 1340.81  44
  -1  -2  17 26011.9 1585.60  19
   1   2  17 25441.6 1632.33  19
  -1   2 -17 19479.8 1803.62   7
   1   2  17 20057.8 1273.37   8
  -1  -2  17 16676.4 1377.38  39
  -1  -2  17 14920.8 1301.24  40
   1   2  17 17610.8 1366.31  39
   1   2  17 19551.2 1256.11  14
   1  -2 -17 19071.4 1342.74  32
   1   2  17 27456.9 1731.87  25
  -1  -2  17 19445.3 1524.46  25
  -1  -2  17 21646.0 1384.65  50
   1   2  17 11685.9 1039.09  50
   1  -2 -17 28951.9 1925.53   4
  -1   2 -17 18771.3 1187.52   5
   1  -2 -17 15341.8 1050.83  12
   1  -2 -17 17023.6 1057.87  13
   1  -2 -18 19600.4 1211.47  12
   1   2  18 9553.19 1225.57  44
   1   2  18 31392.5 1923.09  19
  -1  -2  18 30723.5 1793.21  19
  -1   2 -18 18914.7 1801.52   7
  -1  -2  18 22471.7 1666.72  39
  -1  -2  18 27880.8 1861.08  40
   1   2  18 18186.5 1446.08  39
   1  -2 -18 22880.0 1554.37  32
   1   2  18 25302.7 1479.61  14
  -1  -2  18 20724.1 1405.75  50
  -1  -2  18 41188.7 2301.59   2
  -1   2 -18 23542.8 1372.99   5
   1  -2 -18 28850.7 1990.36   4
   1  -2 -18 1378.75 301.195  13
   1   2  18 15799.3 1230.95  50
   1   2  18 20973.7 1581.49  25
  -1  -2  18 19727.1 1580.24  25
   1   2  19 47063.3 2665.04  44
  -1  -2  19 38273.6 2048.38  19
   1   2  19 31035.1 1948.13  19
  -1  -2  19 24857.4 1638.76  57
  -1  -2  19 52967.5 2626.24  40
  -1  -2  19 38026.6 2338.69  39
   1   2  19 48142.6 2432.19  39
   1  -2 -19 46609.3 2264.19  32
   1   2  19 39227.8 1937.32  14
   1   2  19 42167.1 2082.45  50
  -1  -2  19 68153.0 3047.25   2
  -1  -2  19 66743.8 3011.77  25
   1   2  19 38156.2 2207.77  25
  -1  -2  19 36359.4 1905.55  50
   1  -2 -19 57903.8 2915.13   4
   1  -2 -19 37710.9 1744.47  12
  -1  -2  20 11565.7 1371.79  44
  -1  -2  20 10695.4 1148.84  19
   1   2  20 9201.42 1144.04  19
  -1  -2  20 9727.67 1050.96  57
  -1  -2  20 17959.8 1844.93  61
  -1  -2  20 15104.6 1450.65  39
  -1  -2  20 8742.16 1125.24  40
   1   2  20 12420.5 1295.33  39
   1  -2 -20 10131.8 1088.40  32
   1   2  20 9226.35 984.716  14
   1   2  20 11287.8 1110.03  50
  -1  -2  20 11983.6 1328.42   2
   1   2  20 13843.3 1364.76  25
  -1  -2  20 8363.66 1107.91  25
  -1  -2  20 11528.6 1082.65  50
   1  -2 -20 10289.4 1276.62   4
   1  -2 -20 8152.55 868.881  12
  -1  -2  21 22539.4 2026.22  44
   1   2  21 17014.5 1550.62  19
  -1  -2  21 13940.5 1329.70  19
  -1  -2  21 20736.8 1590.17  57
  -1  -2  21 27226.6 2335.69  61
  -1  -2  21 16810.2 1570.21  39
  -1  -2  21 17669.6 1638.85  40
   1   2  21 16373.7 1499.19  39
   1  -2 -21 22738.6 1650.23  32
   1   2  21 19861.8 1477.54  14
   1  -2 -21 16325.1 1282.20  12
  -1  -2  21 27150.0 2092.09   2
  -1   2 -21 22056.8 2100.78   4
   1  -2 -21 22609.5 1955.93   4
   1   2  21 10525.1 1127.87  50
  -1  -2  21 30411.1 2145.85  25
   1   2  21 22221.3 1784.80  25
  -1  -2  21 20262.7 1475.80  50
  -1  -2  22 7461.78 1107.43  39
  -1  -2  22 9187.57 1200.90  40
   1   2  22 4477.67 847.621  19
  -1  -2  22 8909.06 1102.20  19
  -1  -2  22 9720.87 1256.54  25
   1   2  22 8719.00 1256.93  25
   1   2  22 5120.22 981.609  39
   1  -2 -22 7125.45 976.748  32
   1   2  22 8185.41 970.136  14
   1  -2 -22 8218.75 918.810  12
  -1  -2  22 13537.6 1487.19   2
   1  -2 -22 10566.5 1374.80   4
  -1   2 -22 11396.4 1543.02   4
   1   2  22 6194.55 915.359  50
  -1  -2  22 7994.47 967.437  50
  -1  -2  22 11700.0 1477.98  44
  -1  -2  23 30336.9 2202.60  39
  -1  -2  23 19537.6 1809.66  40
   1   2  23 16198.1 1605.35  19
  -1  -2  23 34288.4 2171.52  19
  -1  -2  23 22290.4 1941.14  25
   1   2  23 35705.4 2407.46  25
   1   2  23 19850.1 1840.77  39
   1  -2 -23 21502.6 1698.70  32
   1   2  23 25584.2 1766.17  14
   1  -2 -23 21013.6 1476.60  12
  -1  -2  23 26510.3 2348.55   2
  -1   2 -23 27181.1 2580.14   4
   1  -2 -23 33550.9 2545.96   4
   1   2  23 29932.7 1989.29  50
  -1  -2  23 29890.6 1905.49  50
  -1  -2  23 43712.9 2920.00  44
   1   2  23 16331.4 1810.44  44
  -1  -2  24 13903.3 1561.16  40
  -1  -2  24 15966.9 1627.36  39
   1   2  24 12284.1 1361.55  19
  -1  -2  24 11262.5 1341.22  19
   1   2  24 8373.78 1255.92  25
  -1  -2  24 14720.5 1586.89  25
   1   2  24 6483.59 1224.14  39
   1  -2 -24 7239.58 1032.72  32
   1  -2 -24 12077.3 1165.69  12
  -1  -2  24 13906.1 1637.21   2
   1   2  24 12048.9 1237.22  14
   1  -2 -24 12762.4 1623.28   4
  -1   2 -24 14030.8 1840.42   4
   1   2  24 9741.36 1170.74  50
  -1  -2  24 12000.1 1231.47  50
  -1  -2  24 13996.6 1691.31  44
   1   2  24 1237.24 620.956  44
   1   2  25 2398.10 557.349  14
  -1  -2  25 3380.29 781.889  40
  -1  -2  25 2810.97 694.448  39
   1   2  25 1755.89 538.201  19
  -1  -2  25 1607.33 506.571  19
   1   2  25 1274.51 551.910  25
  -1  -2  25 2195.96 683.951  25
   1  -2 -25 1875.16 497.799  12
  -1  -2  25 1726.41 684.337   2
   1   2  25 2651.58 626.927  50
  -1   2 -25 2661.06 585.836  48
  -1  -2  25 3146.70 624.611  50
   1  -2 -25 2353.32 709.554   4
  -1   2 -25 1979.35 679.191   4
   1   2  25 4518.36 987.569  44
  -1  -2  25 3097.43 843.330  44
   1   2  26 2440.46 752.375  25
  -1  -2  26 3140.63 751.502  25
   1   2  26 7461.00 1280.03  44
  -1  -2  26 4647.25 819.062  19
   1   2  26 4416.53 827.049  19
   1  -2 -26 2036.38 503.246  12
  -1   2 -26 4450.24 751.875  48
   1   2  26 3624.99 697.695  50
   1   2  26 4030.87 714.443  14
  -1  -2  26 5042.42 944.556  40
  -1  -2  26 3394.75 816.607  39
   1  -2 -27 183.013 294.742  32
   1   2  27 3477.15 696.728  50
  -1   2 -27 3182.13 629.460  48
  -1  -2  27 5473.03 996.195  25
   1   2  27 3966.74 848.035  25
   1   2  27 6859.43 1200.97  44
   1   2  27 5805.78 952.133  19
  -1  -2  27 3030.09 683.636  19
  -1  -2  27 4819.76 973.622  39
   1   2  27 4162.47 747.893  14
  -1  -2  27 4441.22 751.730  14
  -1   2 -28 9419.31 1080.01  12
   1   2  28 16093.0 1468.84  10
   1   2  28 11178.5 1621.16  39
   1  -2 -28 12374.8 1464.44  36
  -1  -2  28 18957.3 1567.31  14
   1   2  28 17941.2 1560.80  14
   1   2  28 13492.1 1298.99  50
   1   2  28 20992.6 1963.16  25
  -1  -2  28 26875.7 2226.79  25
  -1  -2  28 20142.0 2095.17  44
   1   2  28 29976.0 2164.95  19
  -1  -2  28 12678.4 1327.38  19
  -1  -2  28 16364.1 1678.83  39
   1  -2 -28 14525.2 1447.25  32
   1  -2 -29 3604.63 782.759  36
   1   2  29 3955.51 890.628  39
  -1  -2  29 4011.69 723.888  14
   1   2  29 4329.52 749.839  14
  -1   2 -29 4790.66 754.358  12
   1   2  29 6324.04 909.831  10
   1   2  29 3339.92 824.453  64
  -1  -2  29 4712.96 970.949  25
   1   2  29 5803.70 1006.41  25
  -1  -2  29 3582.45 858.798  44
  -1  -2  29 3178.23 660.613  19
   1   2  29 4975.29 869.502  19
  -1  -2  29 3334.02 769.478  39
   1  -2 -29 4110.31 739.458  32
   1   2  30 3843.96 874.478  64
  -1  -2  30 3118.25 744.711  25
   1   2  30 6471.30 1037.83  25
  -1  -2  30 3982.88 878.643  44
   1   2  30 4419.72 976.564  44
   1   2  30 7272.89 949.831  10
  -1   2 -30 5421.40 767.510  12
   1  -2 -30 4147.21 802.706  36
  -1  -2  30 4301.34 814.128  39
   1   2  30 2706.71 697.039  39
   1   2  30 5085.58 783.951  14
  -1  -2  30 4518.69 769.727  14
   1   2  30 5990.89 934.131  19
  -1  -2  30 4619.16 781.332  19
  -1   2 -30 1086.68 461.839  32
   1  -2 -30 3966.24 702.267  32
  -1  -2  31 387.137 251.547  25
   1   2  31 429.643 274.234  25
  -1  -2  31 884.832 418.561  44
   1   2  31 184.630 159.091  10
  -1   2 -31 120.089 127.096  12
  -1  -2  31 442.846 273.977  39
   1   2  31 679.635 341.656  39
   1  -2 -31 655.503 315.175  36
  -1  -2  31 180.369 127.475  14
   1   2  31 253.929 160.090  14
  -1  -2  31 331.376 225.470  19
   1   2  31 291.240 214.687  19
  -1   2 -31 358.435 276.824  32
   1   2  32 3599.00 777.730  64
   1   2  32 3513.18 710.358  25
  -1  -2  32 4446.68 823.592  25
   1  -2 -32 3194.09 674.418  43
   1   2  32 2197.37 490.184  10
  -1   2 -32 2052.99 539.065  12
  -1  -2  32 4146.85 800.124  39
   1   2  32 3704.52 703.893  39
   1  -2 -32 3772.54 698.711  36
  -1  -2  32 2930.21 584.305  14
   1   2  32 4116.42 647.614  14
  -1  -2  32 3623.30 646.986  19
   1   2  32 4283.42 750.326  19
  -1   2 -32 3498.76 695.398  32
  -1  -2  33 513.778 281.884  64
   1   2  33 784.524 333.033  64
   1   2  33 1101.68 371.348  25
  -1  -2  33 1751.81 464.339  25
   1  -2 -33 949.690 348.551  43
  -1  -2  33 760.406 359.165  44
  -1  -2  33 892.022 378.045  39
   1   2  33 1295.65 394.080  39
   1  -2 -33 818.520 319.634  36
  -1   2 -33 1061.31 353.730  12
  -1  -2  33 1237.98 362.091  14
   1   2  33 1763.53 407.428  14
  -1   2 -33 581.880 278.566  32
  -1  -2  33 1777.76 433.023  19
   1   2  34 1025.53 327.871  39
   1  -2 -34 775.300 302.059  36
  -1  -2  34 199.568 87.0340  64
   1   2  34 729.654 301.987  64
   1   2  34 1717.35 381.008  14
  -1  -2  34 890.334 283.823  14
  -1  -2  34 1117.19 372.753  25
   1   2  34 1064.26 355.469  25
   1  -2 -34 757.810 293.727  43
   1  -2 -35 724.019 279.243  43
  -1  -2  35 563.632 256.274  39
  -1   2 -35 656.796 272.870  36
   1  -2 -35 775.722 280.268  36
   1   2  35 898.557 293.396  39
   1   2  35 1715.28 416.978  25
  -1  -2  35 1808.37 420.328  25
  -1  -2  35 1089.52 287.674  14
   1   2  35 2109.68 396.168  14
  -1   2 -35 4.49108 81.3781  32
   1   2  35 1755.01 435.510  29
   1  -2 -35-37.7574 118.467  18
   1   2  36 316.799 223.618  64
  -1  -2  36 284.393 167.691  25
  -1   2 -36-7.21981 33.9480  36
   1  -2 -36 233.655 167.087  36
   1  -2 -36 83.1437 101.679  18
   1  -2 -36 264.473 152.310  45
   1   2  36 253.576 196.794  29
   1  -3  35 308.481 169.820  25
  -1   3  35 325.546 189.667  25
   1  -3  35 203.633 116.950  19
   1   3 -35 81.3254 116.838  36
  -1   3  35 232.021 123.825  39
  -1   3  35 342.608 165.470  14
  -1   3  35 305.459 177.143  29
   1   3 -35 292.658 162.254  32
  -1  -3 -35 114.687 107.477  45
  -1   3  34 299.815 183.395  39
   1   3 -34 211.055 160.395  36
  -1  -3 -34 49.7308 85.0760  36
  -1   3  34 103.560 122.893  64
   1  -3  34 553.965 258.078  25
  -1   3  34 647.920 289.017  25
   1  -3  34 365.668 247.011  44
   1  -3  34 209.346 124.211  14
  -1   3  34 587.299 223.463  14
  -1   3  34 563.145 265.803  29
   1   3 -34 378.184 212.693  32
   1  -3  34 261.921 177.406  19
  -1   3  34 720.246 235.813  10
   1   3 -34 704.129 260.411  12
   1   3 -33 40.9241 91.8591  36
  -1  -3 -33 111.721 89.6440  36
  -1   3  33 275.300 198.675  39
  -1   3  33 182.646 138.792  50
  -1   3  33 122.697 97.2586  64
   1  -3  33 136.984 106.900  25
  -1   3  33 298.967 201.442  25
   1  -3  33 225.717 183.614  44
  -1   3  33 318.461 168.662  14
   1  -3  33 83.3259 55.6975  14
   1   3 -33-80.6256 151.766  32
  -1   3  33 307.521 204.459  29
   1   3 -33 325.811 199.466  12
  -1   3  33 473.941 221.457  10
   1  -3  33 261.695 173.013  19
  -1   3  32 3542.36 716.894  25
   1  -3  32 4631.11 790.542  25
  -1  -3 -32 2341.63 509.223  43
   1  -3  32 1474.04 520.918  44
  -1   3  32 3733.68 614.114  14
   1  -3  32 2354.49 466.752  14
  -1   3  32 3328.38 614.283  50
   1  -3  32 1930.24 482.389  19
   1   3 -32 3343.23 627.129  12
  -1   3  32 4871.02 754.700  10
  -1   3  32 2965.64 668.480  39
  -1  -3 -32 2180.44 512.396  36
   1   3 -32 2925.39 608.390  36
  -1   3  31 2972.41 674.571  25
   1  -3  31 2965.55 689.285  25
   1  -3  31 4322.22 757.018  19
  -1   3  31 3457.26 629.279  14
   1  -3  31 2315.22 490.335  14
  -1   3  31 3173.42 643.966  50
  -1   3  31 3332.11 796.179  39
  -1  -3 -31 2521.92 577.066  36
   1   3 -31 3389.92 696.855  12
  -1  -3 -30 851.877 375.739  36
  -1   3  30 372.433 466.354  39
   1  -3  30 412.095 272.288  39
  -1   3  30 990.523 392.138  50
   1  -3  30 1016.62 354.992  14
  -1   3  30 1618.96 463.960  14
   1   3 -30 1311.00 463.090  32
  -1   3  30 815.735 385.377  64
   1  -3  30 1102.54 414.474  25
  -1   3  30 2094.59 592.871  25
   1  -3  30 1121.55 490.833  44
   1   3 -30 1609.71 484.853  12
   1  -3  30 1218.91 421.440  19
   1  -3  29 9193.14 1159.27  39
  -1   3  29 7119.60 995.735  14
   1  -3  29 7056.17 945.049  14
  -1   3  29 10063.0 1265.22  50
   1   3 -29 10548.2 1335.72  32
   1   3 -29 8963.08 1054.97  48
  -1   3  29 8158.71 1204.98  25
   1  -3  29 9898.83 1299.59  25
   1   3 -29 5636.62 903.116  12
  -1   3  29 10136.2 1364.29  64
   1  -3  29 8722.29 1177.31  19
   1  -3  29 7333.55 1159.67  40
   1  -3  29 8791.19 1380.60  44
   1  -3  28 527.099 261.506  39
  -1   3  28 629.469 349.287  50
  -1   3  28 388.852 242.660  14
   1  -3  28 353.580 215.208  14
   1   3 -28 780.722 384.929  32
   1  -3  28 886.900 479.076  44
   1  -3  28 246.033 254.257  19
  -1   3  28 486.896 332.994  25
   1  -3  28 824.593 389.166  25
   1   3 -28 504.957 282.904  12
  -1   3  28 1443.06 519.732  64
   1  -3  28 663.511 357.357  40
   1  -3  27 14156.9 1412.14  39
  -1   3  27 10085.3 1403.58  39
   1  -3  27 10860.4 1172.85  14
  -1   3  27 13229.0 1355.33  14
  -1   3  27 12528.4 1456.52  50
   1   3 -27 11957.8 1491.02  32
   1   3 -27 2062.30 639.771  54
   1  -3  27 11575.1 1526.76  40
  -1   3  27 5477.20 951.495  19
   1  -3  27 8634.05 1246.79  19
   1  -3  27 13534.1 1552.02  25
  -1   3  27 11489.8 1455.84  25
   1   3 -27 14463.8 1376.63  12
  -1   3  27 3072.27 812.414  64
   1  -3  27 14792.8 1832.94  44
  -1   3  26 2610.86 793.207  39
   1  -3  26 1435.40 424.856  14
  -1   3  26 1660.07 519.329  14
  -1   3  26 2382.64 622.196  50
   1   3 -26 3010.57 642.949  48
   1   3 -26 2265.31 743.138  32
   1  -3  26 3429.59 695.711  39
   1  -3  26 1048.49 500.718  40
   1  -3  26 1908.40 541.293  19
  -1   3  26 2031.31 585.695  19
   1   3 -26 994.606 311.579  13
   1   3 -26 1699.03 475.227  12
  -1   3  26 3640.92 853.609  64
   1  -3  26 2977.63 727.773  25
  -1   3  26 2655.53 696.570  25
   1  -3  26 2216.53 803.942  44
   1   3 -25 26724.4 1858.11  12
  -1   3  25 10920.7 1608.87  44
  -1   3  25 29932.6 2108.71  19
   1  -3  25 19198.3 1754.15  19
  -1   3  25 21755.2 1880.59  50
   1   3 -25 26209.3 1873.15  48
   1  -3  25 34026.1 2510.52  40
   1  -3  25 27955.4 2025.22  39
  -1   3  25 16182.9 1932.39  39
   1   3 -25 21881.8 2108.16  32
   1  -3  25 24360.5 1731.34  14
  -1   3  25 28779.4 2074.39  14
  -1   3  25 3197.86 657.824  27
   1   3 -25 25161.3 1649.16  13
   1   3 -25 21791.8 2217.64   7
  -1   3  25 27468.2 2297.41  64
   1  -3  25 9251.43 1315.87  25
  -1   3  25 37437.8 2577.38  25
   1  -3  25 23118.1 2449.46  61
   1   3 -24 8938.19 1069.01  12
  -1   3  24 6269.35 1233.55  44
  -1   3  24 7667.73 1075.43  19
   1  -3  24 11344.2 1341.79  19
   1   3 -24 10379.2 1528.73   7
  -1  -3 -24 15249.4 1814.45   4
   1   3 -24 16288.2 1817.12   4
   1  -3  24 15939.3 1723.18  40
   1  -3  24 12041.7 1394.17  39
  -1   3  24 7673.82 1163.10  39
   1   3 -24 10792.8 1383.63  32
   1  -3  24 7740.42 941.564  14
  -1   3  24 11430.4 1234.81  14
  -1   3  24 9906.26 1112.44  27
  -1   3  24 10159.9 1372.91  64
  -1   3  24 8065.44 1189.28  25
   1  -3  24 8859.27 1270.78  25
   1  -3  24 5429.87 1191.01  61
   1   3 -24 7059.44 861.363  13
  -1   3  24 11319.6 1315.46  50
   1   3 -24 10231.9 1160.33  48
   1  -3  23 1690.43 567.180  40
  -1   3  23 1747.09 517.584  19
   1  -3  23 1632.61 512.363  19
   1  -3  23 906.070 437.186  39
  -1   3  23 1726.25 532.612  39
  -1   3  23 1959.71 657.810  44
   1  -3  23 353.231 321.549  44
  -1   3  23 1409.64 459.479  14
   1   3 -23 1515.14 401.610  13
  -1   3  23 613.106 364.330  64
   1  -3  23 1728.67 560.699  25
  -1   3  23 1061.42 419.735  25
  -1  -3 -23 2242.04 703.266   4
   1   3 -23 1779.78 616.614   7
   1   3 -23 2340.15 698.086   4
  -1   3  23 1460.96 474.086  50
   1   3 -23 1370.78 454.214  48
  -1   3  22 8236.26 1146.00  39
   1   3 -22 7697.82 1278.40   7
   1   3 -22 9223.44 973.096  13
   1  -3  22 7594.03 1084.43  19
  -1   3  22 10276.7 1180.98  19
   1  -3  22 11947.8 1373.61  25
  -1   3  22 13048.8 1422.88  25
  -1   3  22 8329.42 1097.99  50
   1   3 -22 8517.06 1068.55  48
   1   3 -22 11301.6 1468.44   4
  -1  -3 -22 10459.1 1422.95   4
   1  -3  22 10531.8 1248.59  39
   1  -3  22 12081.7 1432.53  40
   1   3 -22 9303.96 1065.07   3
  -1   3  22 9914.30 1105.16  14
  -1   3  21 17252.2 1421.49  14
   1   3 -21 15207.5 1748.02   7
   1  -3  21 18354.2 1676.21  25
  -1   3  21 18054.1 1638.19  25
   1  -3  21 11526.9 1227.15  39
   1  -3  21 14783.0 1561.76  40
  -1   3  21 11626.4 1364.33  39
   1   3 -21 15533.1 1391.15  48
  -1   3  21 19916.4 1650.42  50
   1   3 -21 17182.7 1752.33   4
  -1  -3 -21 19346.5 1871.09   4
   1   3 -21 16155.9 1404.44   3
   1  -3  21 17040.8 1605.86  19
  -1   3  21 17099.5 1509.93  19
  -1   3  20 12394.5 1165.94  14
   1   3 -20 14740.7 1719.08   7
  -1   3  20 17734.1 1584.73  25
   1  -3  20 15880.7 1557.15  40
   1  -3  20 12365.9 1227.81  39
   1  -3  20 7544.46 1056.36  19
  -1   3  20 11755.3 1204.59  19
   1  -3  20 17161.6 1844.18  44
   1   3 -20 14235.7 1300.11  48
  -1   3  20 12256.3 1253.82  50
  -1  -3 -20 16235.6 1664.12   4
   1   3 -20 12195.1 1458.08   4
   1   3 -20 12211.7 1175.85   3
  -1   3  20 14590.0 1614.75   2
   1  -3  20 16932.6 1651.85   4
   1  -3  20 14389.5 1343.61   2
  -1   3  20 12396.3 1355.80  39
  -1   3  19 31384.4 2114.59  39
   1   3 -19 35803.5 2589.30   7
   1  -3  19 25239.8 1867.18  25
  -1   3  19 36169.7 2180.72  25
  -1   3  19 34576.3 1880.43  14
   1   3 -19 24233.3 1517.77  13
   1  -3  19 37705.0 2574.91  44
   1  -3  19 35206.3 2189.00  19
  -1   3  19 24011.0 1687.80  19
  -1   3  19 32024.1 1984.20  50
   1   3 -19 33555.9 1951.34  48
   1   3 -19 33956.0 1900.40   3
   1  -3  19 49199.4 2508.91   2
  -1   3  19 43251.6 2583.55   2
   1  -3  19 42961.7 2540.56   4
   1   3 -19 50740.7 2836.64   4
  -1  -3 -19 40178.3 2542.90   4
   1  -3  19 33477.5 2219.36  40
   1  -3  19 31164.1 1849.16  39
  -1  -3 -18 35538.4 2296.24   4
   1   3 -18 31142.5 2115.94   4
   1  -3  18 27585.9 2144.81  44
  -1   3  18 32297.9 1914.34  19
   1  -3  18 17257.1 1588.00  19
  -1   3  18 25614.8 1711.18  50
   1  -3  18 33670.5 2140.21  40
   1  -3  18 28345.3 1715.39  39
  -1   3  18 20747.3 1648.24  39
  -1   3  18 28378.9 1665.64  14
   1   3 -18 38653.2 2677.21   7
   1   3 -18 25499.3 1519.93  13
   1   3 -18 26807.4 1651.95   3
   1  -3  18 31396.9 2100.61   4
  -1   3  18 35372.9 2248.85   2
   1  -3  18 34924.8 1949.74   2
   1   3 -18 16322.0 1283.36  62
   1   3 -18 33050.6 1880.66  48
   1  -3  18 9694.26 1149.05  25
  -1   3  18 29498.8 1928.91  25
   1  -3  18 11806.4 1567.31  61
   1  -3  17 57767.6 3015.31  44
   1  -3  17 56439.3 2621.87  19
  -1   3  17 40956.6 2032.38  19
   1   3 -17 56123.9 2415.95  48
   1  -3  17 27627.1 1636.15  39
   1  -3  17 57024.1 2700.51  40
  -1   3  17 59025.3 2670.78  39
  -1   3  17 44151.5 1983.68  14
  -1   3  17 56448.4 2321.10   8
   1   3 -17 55208.4 3110.04   7
   1   3 -17 38596.1 1816.25  13
   1   3 -17 43442.8 2042.75  62
   1  -3  17 38292.5 2167.61  25
  -1   3  17 42357.0 2209.88  25
   1   3 -17 44819.0 2458.15   4
  -1  -3 -17 51098.1 2652.41   4
  -1   3  17 45309.3 2222.60  50
  -1   3  17 47740.6 2507.31   2
   1  -3  17 51260.1 2257.51   2
   1  -3  17 56493.1 2674.50   4
   1  -3  16 67846.7 2841.24  40
   1  -3  16 78307.2 2772.38  39
  -1   3  16 84650.7 2808.33  19
   1  -3  16 56217.3 2521.68  19
   1  -3  16 35689.0 1572.16  13
  -1   3  16 50731.4 2366.41  39
  -1   3  16 59773.5 2226.80  14
   1  -3  16 65773.9 2440.89   2
  -1   3  16 69275.0 2948.35   2
   1  -3  16 78407.5 3024.93   4
   1   3 -16 48676.6 2114.60  62
  -1   3  16 42277.4 2096.72  50
   1   3 -16 41218.0 2580.66   7
  -1   3  16 60105.8 2340.11   8
  -1  -3 -16 66578.2 2934.85   4
   1  -3  16 27208.4 2016.82  44
   1  -3  16 7173.01 977.193  25
  -1   3  16 83257.9 2991.45  25
   1  -3  15 6746.96 835.155  19
  -1   3  15 15574.0 1164.12  19
  -1   3  15 11334.1 1085.45  39
  -1   3  15 9723.51 859.449  14
   1  -3  15 12635.8 1138.81   4
  -1   3  15 11515.6 1140.54   2
   1  -3  15 5576.02 770.985  25
  -1   3  15 10130.4 1004.72  25
  -1   3  15 8609.74 829.121  49
  -1  -3 -15 11752.1 1167.46   4
   1  -3  15 13013.5 1167.35  53
  -1   3  15 9218.15 947.023  50
  -1   3  14 25761.3 1497.22   8
   1  -3  14 29513.9 1949.74  44
  -1   3  14 27177.0 1487.09  19
   1  -3  14 24314.2 1641.11  19
  -1   3  14 19172.2 1347.37  39
  -1   3  14 16463.1 1093.98  14
  -1   3  14 21144.4 1495.77   2
   1  -3  14 18520.7 1237.57   2
   1  -3  14 18273.4 1316.79   4
   1  -3  14 26049.9 1660.25  25
  -1   3  14 20178.8 1368.94  25
  -1   3  14 24803.4 1355.71  49
  -1  -3 -14 17405.8 1383.21   4
  -1   3  14 16724.2 1251.09  50
   1  -3  14 24538.2 1547.00  53
  -1   3  13 121709. 3186.26  50
   1   3 -13 109132. 2909.26   5
  -1  -3 -13 85999.3 2902.79   4
   1  -3  13 141993. 4119.47  44
  -1   3  13 142023. 3571.26  39
  -1   3  13 143722. 3399.86   8
  -1   3  13 64105.7 2193.39  19
  -1   3  13 159590. 3684.09  25
   1  -3  13 74108.4 2349.62   2
  -1   3  13 118538. 3389.52   2
   1  -3  13 105243. 3094.00   4
   1   3 -12 36774.1 1626.37   5
  -1  -3 -12 25740.5 1527.14   4
  -1  -3 -12 23689.7 982.474   7
  -1   3  12 48493.0 1935.35   8
  -1   3  12 38711.6 1851.30   2
   1  -3  12 41734.7 1832.04   4
   1   3 -11 54835.3 1938.15   5
  -1   3  11 55443.5 2045.46   8
   1  -3  11 59550.8 2094.53   4
  -1   3  11 60927.9 2217.60   2
   1   3 -10 147343. 3069.34   5
  -1  -3 -10 150188. 3343.49   4
  -1   3  10 173341. 3545.58   8
  -1   3  10 177625. 3643.48   2
   1  -3  10 136824. 3108.45   4
  -1  -3  -9 4682.76 562.749   4
   1   3  -9 4510.49 517.304   5
  -1  -3  -9 3526.59 343.687   7
  -1   3   9 4276.37 561.647   8
  -1   3   9 4855.49 574.289   2
   1  -3   9 4491.96 548.639   4
   1   3  -8 3552.44 447.250   5
  -1  -3  -8 3756.91 474.225   4
  -1   3   8 3714.11 492.191   8
   1   3  -8 2889.47 262.033   8
  -1  -3  -8 3539.46 293.188   7
  -1   3   8 3325.23 465.453   2
   1  -3   8 3410.59 446.503   4
  -1  -3  -7 88650.1 2159.80   4
   1   3  -7 84524.8 2077.60   5
   1   3  -7 101879. 1630.56   8
  -1   3   7 109546. 2636.42   8
  -1   3   7 76586.6 2089.35   2
   1  -3   7 89770.1 2202.40   4
  -1  -3  -6 11452.3 737.677   4
  -1  -3  -6 9672.92 464.792   7
   1   3  -6 12633.2 775.718   5
   1   3  -6 11861.6 596.903   8
  -1   3   6 11654.0 357.588   7
  -1   3   6 11765.0 782.343   2
   1  -3   6 12058.7 794.667   4
   1   3  -5 29186.2 1139.94   5
  -1  -3  -5 29175.5 1073.90   4
  -1  -3  -5 25099.0 767.464   7
   1  -3   5 24411.4 929.264   6
   1  -3   5 33181.8 1253.87   4
  -1  -3  -4 230001. 2814.56   4
   1   3  -4 225598. 2998.01   5
   1  -3   4 262906. 2678.81   6
   1   3  -4 237909. 3927.76   7
  -1  -3  -4 182912. 2216.12   7
   1   3  -4 310393. 3278.12   8
  -1   3   4 312734. 4051.89   8
   1  -3   4 260203. 3373.83   4
  -1  -3  -3 104350. 2138.85   9
  -1  -3  -3 113530. 2162.85   6
   1  -3   3 122022. 1701.28   6
  -1  -3  -3 69850.0 1411.95   4
   1   3  -3 107450. 1981.47   5
  -1  -3  -3 89154.3 1301.29   5
  -1   3   3 134680. 2627.78   8
   1   3  -3 142624. 2311.07   8
   1  -3   3 112916. 1866.36   9
  -1  -3  -3 54874.2 1312.04   7
   1   3  -3 117042. 2636.37   7
   1  -3   3 96210.7 1998.90   4
   1   3  -2 274822. 3048.97   5
  -1  -3  -2 279431. 3315.41   6
   1   3  -2 79811.2 1603.89   4
  -1   3   2 374598. 4248.85   8
   1   3  -2 496156. 5005.33   7
  -1   3   2 236816. 2168.58   1
   1   3  -1 313175. 2666.97   4
  -1  -3   0 1930.31 276.859   9
   1  -3   0 1798.11 232.572   9
  -1   3   0 2344.85 306.568   7
   1   3   0 1892.33 285.793   8
  -1   3   0 1930.15 296.039   8
  -1  -3   0 2157.11 200.913   4
   1  -3   0 2459.07 295.190   4
   1   3   0 1996.80 288.936   7
   1   3   0 1999.69 235.227   5
   1   3   0 1796.75 197.002   4
  -1  -3   0 2141.96 281.134   6
   1  -3   0 2429.85 212.514   6
  -1   3  -2 263039. 3523.57   8
   1   3   2 282162. 3702.84   8
  -1  -3   2 297592. 3640.20   9
  -1   3  -2 374657. 4428.87   7
   1   3   2 280814. 2424.05   5
  -1   3  -2 267412. 2364.28   6
  -1   3  -2 278179. 3216.93   5
  -1  -3   2 328920. 3654.67   6
   1  -3  -2 216131. 2924.17   4
  -1   3  -3 127186. 2767.60   7
   1   3   3 98990.2 2275.34   8
  -1  -3   3 129807. 2487.73   9
  -1   3  -3 106604. 2148.96   8
  -1  -3   3 100926. 1472.45   4
   1   3   3 92175.6 1275.08   5
   1  -3  -3 105788. 2098.29   4
  -1   3  -3 103217. 2011.96   5
  -1  -3   3 81374.3 2004.98   6
  -1   3  -4 284317. 4293.87   7
   1   3   4 318250. 4135.47   8
  -1   3  -4 245835. 3123.99   8
  -1  -3   4 246528. 2459.63   4
  -1   3  -4 234947. 3101.97   5
  -1  -3   4 261175. 3541.52   6
   1  -3  -4 210621. 3196.02   4
   1   3   4 255836. 1881.12   5
   1   3   5 35218.1 1406.06   8
  -1  -3   5 36804.5 1024.48   4
   1   3   5 31542.6 674.218   1
   1  -3  -5 33270.1 1257.15   4
  -1  -3   5 37854.0 1373.75   6
  -1   3  -5 37020.7 1263.66   5
  -1   3  -6 12367.2 1029.83   7
   1   3   6 12724.1 871.471   8
  -1  -3   6 11214.9 612.787   4
   1   3   6 10430.5 358.054   1
   1  -3  -6 12581.9 820.938   4
  -1  -3   6 12032.8 820.847   6
  -1   3  -6 11071.8 726.907   5
  -1   3  -7 82572.5 1533.25   8
  -1   3  -7 72305.5 2838.71   7
   1   3   7 71343.6 2135.43   8
  -1  -3   7 86217.1 1790.00   4
  -1   3  -7 82597.1 2002.88   5
  -1  -3   7 94743.0 2379.50   6
   1  -3  -7 85504.0 2241.45   4
  -1   3  -8 4613.68 340.301   8
   1   3   8 4688.02 567.414   8
  -1   3  -8 3797.03 628.510   7
  -1  -3   8 4208.78 433.187   4
  -1  -3   8 5159.68 586.263   6
   1  -3  -8 3995.83 505.426   4
  -1   3  -8 4030.95 460.029   5
  -1   3  -9 5450.58 777.573   7
  -1   3  -9 3912.99 284.522   8
  -1   3  -9 3680.63 305.098   8
  -1  -3   9 2868.84 191.456   8
   1   3   9 5651.02 621.510   8
  -1  -3   9 1778.34 162.613   8
  -1  -3   9 5178.37 501.522   4
  -1  -3   9 5704.82 641.312   6
  -1   3  -9 5439.81 550.907   5
   1  -3  -9 5581.52 626.170   4
  -1   3 -10 141200. 1334.90   8
   1   3  10 144325. 3317.89   8
  -1   3 -10 145302. 2905.28   5
   1   3  11 47754.1 1924.29   8
  -1   3 -11 70557.2 3101.45   7
  -1  -3  11 54174.5 1847.02   4
  -1   3 -11 50799.3 1785.55   5
   1  -3 -11 64733.6 2321.25   4
  -1   3 -12 45898.2 2545.74   7
   1   3  12 42895.6 1895.32   8
  -1  -3  12 38992.3 1651.56   4
  -1   3 -12 32690.3 1470.82   5
   1  -3 -12 32153.0 1697.75   4
  -1  -3  13 138878. 3324.54   4
  -1  -3  13 164321. 3963.11  25
   1  -3 -13 147049. 3790.45   4
  -1   3 -13 116077. 2870.23   5
  -1  -3  13 102989. 2989.85  39
   1   3  13 99912.9 3126.79  39
   1   3  13 119057. 3169.22   8
   1   3  13 112103. 2698.87  14
   1   3  13 99437.5 2986.70  25
  -1  -3  14 19633.1 1357.44  39
   1   3  14 16346.7 1204.11  19
   1   3  14 16229.0 1061.37  14
   1   3  14 25622.4 1518.63   8
   1   3  14 16694.4 1350.87  39
  -1  -3  14 17282.3 1241.54   4
  -1  -3  14 14966.5 1316.98  25
  -1   3 -14 15040.3 1063.61   5
   1  -3 -14 20205.5 1478.38   4
  -1  -3  14 22219.4 1586.69  44
   1   3  14 19118.9 1253.98  50
   1   3  14 16963.9 1263.11  25
  -1  -3  15 7544.77 900.882  40
  -1  -3  15 8052.31 881.924  39
  -1  -3  15 9827.16 926.801  19
   1   3  15 2508.99 533.649  19
   1   3  15 9399.76 1020.02  39
  -1   3 -15 15913.7 1608.25   7
   1   3  15 11265.4 1009.20   8
   1   3  15 8789.52 813.176  14
  -1  -3  15 11821.0 1062.39   4
  -1  -3  15 10887.3 1104.20  25
  -1   3 -15 10025.6 895.323   5
   1  -3 -15 11855.1 1161.46   4
   1   3  15 5091.32 751.853  25
  -1  -3  15 13015.5 1247.38  44
   1   3  15 6106.03 732.218  50
   1  -3 -16 75085.2 3055.06   4
  -1   3 -16 45360.1 1968.81   5
   1   3  16 87799.2 3382.10  44
   1   3  16 67075.2 2556.84  19
  -1  -3  16 51111.9 2189.84  19
  -1   3 -16 60272.6 3209.52   7
  -1  -3  16 66834.2 2735.55  40
  -1  -3  16 61272.4 2544.56  39
   1   3  16 43056.9 2355.37  39
   1   3  16 53423.4 2066.46  14
   1  -3 -16 28345.7 1553.24  32
  -1  -3  16 68490.2 2899.08   2
  -1  -3  16 65953.3 2796.44  25
   1   3  16 40949.5 2136.43  25
  -1  -3  16 52945.9 2061.69  50
  -1  -3  16 84768.2 3780.41  61
   1   3  16 51665.1 2226.52  50
  -1   3 -17 57583.7 2259.55   5
   1  -3 -17 62297.4 2881.64   4
   1   3  17 36245.8 2231.16  44
   1   3  17 61066.1 2520.32  19
  -1  -3  17 64114.8 2520.00  19
  -1   3 -17 37052.3 2603.34   7
  -1  -3  17 46316.1 2311.97  39
  -1  -3  17 55408.9 2578.48  40
   1   3  17 42632.0 2401.98  39
   1   3  17 48781.2 2042.51  14
   1  -3 -17 39032.9 1893.94  32
  -1  -3  17 49239.4 2552.34   2
  -1  -3  17 60758.0 2779.07  25
   1   3  17 44637.1 2276.63  25
   1   3  17 53911.2 2354.61  50
  -1  -3  17 49473.8 2051.61  50
  -1  -3  17 58844.5 3182.17  61
   1   3  18 16181.2 1603.24  39
   1   3  18 24207.5 1488.80  14
   1   3  18 36416.6 1959.15   8
   1  -3 -18 14541.1 1197.43  32
  -1  -3  18 28359.5 2068.42  44
   1   3  18 21138.2 1767.99  44
   1   3  18 34738.4 1977.70  19
  -1  -3  18 20616.7 1475.91  19
  -1  -3  18 27244.3 1626.62  50
  -1   3 -18 22386.8 1448.99   5
   1  -3 -18 23827.3 1903.41   4
  -1  -3  18 29825.6 1937.87  40
  -1  -3  18 23531.5 1736.56  39
   1   3  18 25863.3 1807.82  25
  -1  -3  18 16705.5 1495.31  25
   1   3  18 20362.7 1484.57  50
   1  -3 -19 34940.0 1904.33  32
   1   3  19 38460.9 1936.71  14
   1   3  19 33222.6 2094.14  25
  -1  -3  19 25492.0 1936.44  25
   1   3  19 2158.21 687.871  44
  -1  -3  19 17186.9 1673.50  44
   1   3  19 56057.0 2564.62  19
  -1  -3  19 39178.7 2097.74  19
  -1  -3  19 22694.8 1590.92  50
   1  -3 -19 43215.1 2618.11   4
  -1   3 -19 37686.2 1929.88   5
  -1  -3  19 31987.9 2057.13  39
  -1  -3  19 36914.0 2238.18  40
   1   3  19 13203.2 1385.03  39
   1   3  19 29212.5 1834.04  50
   1   3  20 21354.3 1768.88  39
   1  -3 -20 13443.0 1197.40  32
  -1  -3  20 14666.4 1570.05   2
  -1  -3  20 12688.9 1237.12  50
   1  -3 -20 16544.4 1640.51   4
  -1  -3  20 13258.5 1377.24  39
  -1  -3  20 16651.5 1546.72  40
   1   3  20 14755.0 1352.79  19
  -1  -3  20 12688.3 1225.00  19
   1   3  20 11302.5 1098.16  14
   1   3  20 9265.70 1153.43  25
  -1  -3  20 10251.2 1269.87  25
   1   3  20 1858.51 584.484  44
   1   3  20 16498.2 1448.82  50
  -1  -3  21 25157.5 2007.04   2
  -1  -3  21 18748.3 1398.26  50
  -1  -3  21 28723.6 2119.69  25
   1   3  21 14136.7 1473.72  25
   1  -3 -21 16004.5 1680.68   4
   1   3  21 19596.1 1599.01  50
  -1  -3  21 16692.0 1481.24  19
   1   3  21 17266.2 1522.43  19
   1   3  21 16085.2 1334.29  14
  -1  -3  21 20210.7 1768.07  40
  -1  -3  21 19623.9 1706.17  39
   1   3  21 21251.1 1945.26  44
  -1  -3  22 12092.8 1321.23  39
  -1  -3  22 6847.73 1078.49  40
   1   3  22 8455.18 1072.83  19
  -1  -3  22 10380.0 1177.86  19
   1   3  22 9807.41 1076.62  14
  -1  -3  22 9914.99 1472.45  61
  -1  -3  22 12882.5 1531.97   2
  -1  -3  22 2992.70 544.566  50
   1   3  22 12417.3 1579.14  44
  -1  -3  22 15164.2 1707.53  44
  -1  -3  22 13392.2 1482.56  25
   1   3  22 13537.9 1489.02  25
  -1   3 -22 9114.50 1449.90   4
   1  -3 -22 12523.2 1550.69   4
   1   3  22 7742.86 1041.24  50
  -1  -3  23 1210.44 473.365  39
   1   3  23 1374.28 407.396  14
  -1  -3  23 1399.10 538.138  61
   1   3  23 998.798 386.050  50
  -1  -3  23 2041.89 729.844   2
   1   3  23 1204.76 496.669  44
  -1  -3  23 1286.79 520.140  44
  -1  -3  23 854.676 361.643  19
   1   3  23 1553.08 476.630  19
  -1   3 -23 1784.39 648.790   4
   1  -3 -23 2100.29 642.771   4
  -1  -3  23 1136.76 425.116  40
   1   3  23 803.017 374.675  25
  -1  -3  23 1670.47 532.242  25
   1  -3 -24 3023.86 735.868  32
   1   3  24 9907.88 1134.65  14
   1  -3 -24 13349.6 1638.68   4
  -1   3 -24 15067.5 1944.83   4
   1   3  24 5003.72 900.475  50
  -1  -3  24 12035.1 1461.72  40
  -1  -3  24 7170.99 1101.18  39
   1   3  24 14538.1 1465.87  19
  -1  -3  24 14213.5 1416.70  19
  -1  -3  24 14008.8 1682.75  44
   1   3  24 12309.5 1483.23  25
  -1  -3  24 14416.7 1586.22  25
  -1  -3  24 13813.4 1660.51   2
  -1  -3  25 35538.0 2502.96  25
   1   3  25 36579.5 2543.21  25
  -1  -3  25 28392.6 2433.82  44
   1   3  25 18664.6 1691.32  19
  -1  -3  25 31232.4 2135.24  19
   1   3  25 25359.8 1906.24  50
  -1   3 -25 21874.2 1750.57  48
   1   3  25 22442.7 2094.02  39
   1  -3 -25 23463.0 1930.62  36
   1   3  25 31514.4 1992.26  14
  -1  -3  25 26302.1 2188.34  40
  -1  -3  25 22147.1 1977.34  39
   1  -3 -25 23003.4 1794.74  32
  -1   3 -25 4171.47 967.650   7
   1   3  26 4779.25 984.468  64
  -1  -3  26 2568.14 700.944  25
   1   3  26 1212.67 468.959  25
  -1  -3  26 4493.13 981.987  44
  -1  -3  26 855.103 394.512  19
   1   3  26 1870.13 567.129  19
   1   3  26 1805.94 493.598  14
   1   3  26 1987.42 549.399  50
  -1   3 -26 3561.82 703.587  48
  -1  -3  26 1209.05 518.052  39
   1   3  26 2347.34 702.429  39
   1  -3 -26 2890.19 721.202  36
  -1  -3  26 2951.86 731.309  40
   1   3  27 11533.0 1298.85  10
   1   3  27 12266.8 1602.75  64
  -1  -3  27 16225.4 1737.75  25
   1   3  27 10752.0 1400.60  25
   1   3  27 12087.1 1707.23  44
  -1  -3  27 13334.5 1673.14  44
   1   3  27 13654.3 1456.04  19
  -1  -3  27 7141.84 1004.36  19
   1   3  27 11910.5 1238.24  14
   1   3  27 14389.8 1419.58  50
  -1   3 -27 10618.9 1198.23  48
   1   3  27 10950.3 1537.46  39
   1  -3 -27 11931.7 1377.18  36
  -1  -3  27 10117.5 1419.00  39
  -1  -3  27 15420.4 1684.62  40
   1  -3 -28 699.255 328.148  36
  -1  -3  28 1153.84 471.303  39
   1   3  28 577.429 325.690  39
   1   3  28 1048.81 365.827  50
  -1   3 -28 534.534 308.035  48
   1   3  28 1212.79 478.009  64
   1   3  28 674.314 299.415  25
  -1  -3  28 485.015 285.092  25
   1   3  28 1483.17 561.247  44
  -1  -3  28 485.702 266.646  19
   1   3  28 491.862 284.402  19
   1   3  28 513.191 303.218  10
  -1  -3  28 870.824 403.539  40
   1   3  28 510.808 267.271  14
  -1  -3  28 507.977 269.532  14
  -1  -3  29 6451.05 911.914  14
   1   3  29 9114.82 1045.33  14
   1   3  29 10742.7 1178.94  50
  -1   3 -29 8270.50 1013.34  48
   1   3  29 3881.36 768.802  10
  -1   3 -29 8191.15 982.977  12
   1   3  29 11728.6 1513.83  64
  -1  -3  29 5999.62 1013.39  25
   1   3  29 4889.87 950.808  25
  -1  -3  29 11257.6 1515.94  44
   1   3  29 12721.5 1409.85  19
  -1  -3  29 7148.56 961.620  19
  -1  -3  29 10437.5 1366.01  39
   1   3  29 10150.3 1371.98  39
   1  -3 -29 9759.36 1216.52  36
  -1   3 -30 2023.34 471.397  12
   1   3  30 2625.21 579.847  10
   1   3  30 832.968 441.267  64
   1   3  30 1750.79 551.666  25
  -1  -3  30 918.719 445.087  25
   1  -3 -30 872.102 352.791  43
  -1  -3  30 977.012 445.618  44
   1   3  30 821.901 295.038  50
   1   3  30 1194.88 437.089  39
   1  -3 -30 1295.83 439.856  36
  -1  -3  30 1060.91 405.607  39
   1   3  30 1891.85 460.631  14
  -1  -3  30 1545.32 418.552  14
  -1  -3  30 1495.28 435.357  19
   1   3  30 2015.88 577.354  19
  -1   3 -30 1164.73 409.399  32
   1   3  31 3379.04 781.071  64
  -1  -3  31 2246.06 591.356  25
   1   3  31 2161.43 577.025  25
   1  -3 -31 3146.70 669.691  43
  -1  -3  31 2679.41 732.407  44
  -1   3 -31 2634.82 528.654  12
   1   3  31 2458.33 542.554  10
  -1  -3  31 2908.17 662.038  39
   1   3  31 2711.71 643.212  39
   1  -3 -31 2859.61 614.643  36
  -1  -3  31 2421.35 537.405  14
   1   3  31 3519.19 616.626  14
  -1  -3  31 2667.35 540.243  19
   1   3  31 4412.83 773.467  19
  -1   3 -31 2260.29 645.178  32
   1   3  32 2423.41 628.952  64
   1   3  32 4656.85 819.868  25
  -1  -3  32 3225.61 665.905  25
   1  -3 -32 2909.75 620.298  43
  -1   3 -32 3608.28 609.885  12
   1   3  32 4157.14 652.725  10
   1   3  32 3517.66 675.489  39
   1  -3 -32 3062.90 677.763  36
  -1  -3  32 3028.47 646.017  39
   1   3  32 4045.26 642.632  14
  -1  -3  32 2683.29 528.509  14
  -1  -3  32 2724.59 529.874  19
  -1   3 -32 3131.43 667.020  32
   1   3  33 188.725 158.007  25
  -1  -3  33 220.883 172.650  25
   1  -3 -33 103.951 99.6646  43
  -1   3 -33 212.049 151.853  12
   1   3  33 262.203 137.776  10
   1   3  33 230.071 136.498  29
  -1   3 -33 121.487 70.1933  32
  -1  -3  33 106.551 148.951  39
   1   3  33 94.3100 62.0534  39
   1  -3 -33 51.7987 91.7113  36
  -1  -3  33 28.9259 16.3623  19
  -1  -3  33 94.3538 87.2854  14
   1   3  33 264.103 158.623  14
  -1  -3  34 325.411 177.354  14
   1   3  34 834.090 257.750  14
  -1  -3  34 393.619 185.331  39
   1  -3 -34 324.194 202.812  36
   1   3  34 234.983 143.474  39
  -1  -3  34 34.8258 49.6716  64
  -1  -3  34 489.612 258.919  25
   1   3  34 403.092 229.211  25
   1  -3 -34 320.992 186.813  43
  -1  -3  34 253.777 173.953  44
   1   3  34 601.886 293.287  29
   1  -3 -34 175.869 153.813  45
  -1   3 -34 511.487 233.477  12
   1  -3 -34 107.558 108.797  18
   1   3  35 197.167 157.002  29
   1  -3 -35-52.7640 102.927  18
   1   3  35 287.117 139.429  64
   1  -3 -35 167.766 137.431  36
   1   3  35 216.317 182.273  39
   1   3  35 159.607 116.485  14
  -1  -3  35 78.2366 96.8052  14
   1  -3 -35 250.708 154.188  45
  -1  -3  35 262.444 171.043  25
  -1   4  35 301.453 153.741  14
  -1   4  35 233.089 150.907  39
   1   4 -35 202.841 126.787  32
  -1  -4 -35 117.090 123.132  18
   1  -4  34 2396.85 512.896  19
  -1   4  34 3954.27 576.377  50
  -1  -4 -34 2691.42 492.988  45
   1  -4  34 2339.35 479.985  25
   1  -4  34 2799.20 607.130  44
  -1   4  34 3858.06 638.827  39
   1   4 -34 1532.34 398.359  36
  -1   4  34 4620.63 604.975  14
   1   4 -34 4374.76 668.961  32
   1   4 -34 2929.40 500.012  12
  -1   4  34 3732.94 568.968  10
  -1   4  33 207.778 128.681  29
   1   4 -33-10.9332 34.0532  32
  -1   4  33 70.5905 95.9279  64
   1  -4  33 104.256 98.4653  25
  -1   4  33 249.202 203.818  25
   1  -4  33 217.778 161.355  44
   1  -4  33 161.671 141.930  19
  -1  -4 -33 46.4458 72.4265  36
   1   4 -33 18.9186 65.1870  36
  -1   4  33 81.9410 100.368  39
  -1   4  33 254.066 151.303  50
  -1   4  33 313.232 162.809  14
  -1   4  33 474.279 225.598  10
   1   4 -33 246.252 190.585  12
  -1   4  32 1069.38 388.813  64
  -1   4  32 812.425 376.751  25
   1  -4  32 374.272 219.833  25
   1  -4  32 553.553 242.337  19
  -1  -4 -32 236.345 176.060  36
  -1   4  32 1230.85 402.683  39
   1   4 -32 522.888 277.712  36
  -1   4  32 1115.24 358.171  50
  -1   4  32 1148.99 418.000  29
   1  -4  32 243.523 156.243  14
  -1   4  32 803.387 284.120  14
   1   4 -32 618.578 263.236  12
  -1   4  32 739.523 305.390  10
  -1   4  31 3392.40 594.607  14
   1  -4  31 1304.34 365.786  14
  -1   4  31 2830.47 616.825  50
  -1   4  31 3812.26 750.184  29
  -1   4  31 2141.41 582.325  64
   1  -4  31 2396.77 601.210  25
  -1   4  31 2980.65 676.201  25
   1  -4  31 1631.37 453.243  19
   1   4 -31 2768.38 599.008  12
  -1   4  31 3512.28 677.496  10
  -1   4  31 2714.79 643.925  39
  -1  -4 -31 2303.12 522.479  36
   1   4 -31 1032.11 335.093  48
  -1   4  30 1249.18 467.256  39
  -1  -4 -30 1141.44 377.321  36
  -1   4  30 1179.11 426.699  50
   1  -4  30 907.747 312.850  14
  -1   4  30 1548.40 418.308  14
   1   4 -30 1270.95 442.849  32
   1   4 -30 851.802 316.052  48
   1  -4  30 1572.98 515.077  25
  -1   4  30 1697.74 525.621  25
   1  -4  30 782.156 454.084  44
   1  -4  30 1109.83 364.552  19
   1  -4  30 1112.24 424.575  40
   1   4 -30 1342.75 450.192  12
   1   4 -29 10675.8 1331.87  32
  -1   4  29 11904.0 1218.40  14
   1  -4  29 8445.65 926.668  14
  -1   4  29 6639.46 1023.46  50
   1  -4  29 4987.71 1044.29  44
  -1  -4 -29 1220.36 392.274  43
   1  -4  29 10049.8 1222.56  19
   1   4 -29 7572.45 1014.50  48
   1  -4  29 14759.4 1552.84  25
  -1   4  29 11385.6 1370.38  25
   1   4 -29 10636.5 1160.22  12
   1  -4  29 6775.88 1127.76  40
  -1  -4 -29 6721.96 955.837  36
  -1   4  29 7045.39 1191.10  39
   1   4 -28 4695.80 930.460  32
  -1   4  28 4127.36 738.135  14
   1  -4  28 2979.66 591.996  14
   1   4 -28 5420.45 852.010  12
   1  -4  28 3415.44 694.708  39
  -1   4  28 3396.82 820.754  39
  -1  -4 -28 1787.01 518.280  36
   1  -4  28 6066.41 1156.43  44
   1  -4  28 1877.71 538.747  19
   1  -4  28 4376.09 880.379  25
  -1   4  28 3944.05 828.244  25
  -1   4  28 2729.13 712.153  50
   1  -4  28 4054.66 873.515  40
   1   4 -28 198.292 231.190  54
   1  -4  27 25503.7 1843.15  39
  -1  -4 -27 23300.0 1823.85  36
  -1   4  27 16867.6 1820.88  39
   1   4 -27 29738.4 2319.10  32
   1   4 -27 31234.1 2023.09  12
  -1   4  27 31345.3 2472.35  64
   1  -4  27 26047.1 2206.03  40
   1  -4  27 16407.2 1655.73  19
   1  -4  27 43697.6 2757.81  25
  -1   4  27 12287.5 1521.80  25
   1  -4  27 22761.8 1615.63  14
  -1   4  27 30111.3 1984.00  14
   1  -4  27 20637.5 2126.91  44
  -1   4  27 29716.6 2210.95  50
   1   4 -27 21724.9 1752.34  48
   1   4 -27 12270.6 1141.26  13
   1   4 -26 17687.1 1832.78  32
   1   4 -26 21822.1 1684.71  12
  -1   4  26 9801.89 1378.36  64
   1   4 -26 11025.1 1081.61  13
   1  -4  26 22043.3 1957.26  25
  -1   4  26 23972.4 2050.50  25
  -1   4  26 15283.1 1595.49  50
   1   4 -26 13069.1 1348.96  48
   1  -4  26 8550.95 1166.07  19
   1  -4  26 10518.3 1092.53  14
  -1   4  26 13470.1 1353.55  14
   1  -4  26 16374.1 1499.61  39
   1  -4  26 18473.3 1865.70  40
   1  -4  26 14582.9 1954.23  61
   1  -4  25 18092.3 1617.73  39
   1  -4  25 36013.1 2623.14  40
   1  -4  25 33691.1 2360.49  19
  -1   4  25 32923.8 2067.77  14
   1  -4  25 18919.2 1433.16  14
   1   4 -25 31475.4 2028.28  12
   1   4 -25 35719.6 2494.37  32
  -1   4  25 26397.2 1773.12  27
   1   4 -25 26258.6 1734.43  13
  -1   4  25 32229.8 2336.04  50
   1   4 -25 33045.5 2178.72  48
   1  -4  25 39208.0 2608.17  25
  -1   4  25 33386.7 2424.15  25
   1  -4  25 54606.0 3803.42  61
  -1   4  25 39576.0 2808.38  64
   1   4 -24 5492.17 842.051  12
   1  -4  24 3575.29 923.757  44
   1  -4  24 3323.55 683.775  39
   1  -4  24 5957.03 1080.87  40
  -1   4  24 4640.55 788.107  14
   1  -4  24 2517.24 651.132  19
   1   4 -24 3828.19 883.694  32
  -1   4  24 3810.00 712.547  27
   1   4 -24 3028.41 580.003  13
  -1   4  24 3317.36 744.614  50
   1   4 -24 4688.74 815.996  48
  -1   4  24 5904.02 1072.93  64
   1  -4  24 4103.43 847.510  25
  -1   4  24 4227.08 872.036  25
   1   4 -24 6583.34 1267.18   7
  -1  -4 -24 6003.26 1181.11   4
   1   4 -24 5285.18 1063.86   4
  -1   4  23 1831.52 588.142  19
   1  -4  23 5504.67 929.490  19
   1   4 -23 4901.30 847.457   3
  -1   4  23 6862.17 1159.87  39
   1   4 -23 5931.91 1206.21   7
   1  -4  23 7511.40 1165.38  40
   1  -4  23 6767.68 993.053  39
  -1   4  23 6103.59 878.988  14
  -1   4  23 4867.58 812.273  27
   1   4 -23 5545.12 792.432  13
  -1   4  23 4402.92 874.125  50
   1   4 -23 5255.69 922.311  48
  -1   4  23 3898.45 885.671  64
  -1   4  23 6597.78 1050.77  25
   1  -4  23 6395.68 1089.93  25
   1   4 -23 5986.13 1117.97   4
  -1  -4 -23 5320.21 1033.22   4
   1  -4  22 18035.9 1619.66  39
   1  -4  22 25420.4 2103.67  40
  -1   4  22 21314.7 1788.00  19
   1  -4  22 19572.5 1803.01  19
  -1   4  22 16629.4 1771.51  39
  -1   4  22 21449.6 1610.21  14
   1   4 -22 20788.0 2182.30   7
  -1   4  22 10577.6 1121.36  27
   1   4 -22 20967.9 2056.15   4
  -1  -4 -22 22384.7 2134.07   4
   1   4 -22 16920.5 1537.63  48
  -1   4  22 18051.1 1668.11  50
  -1   4  22 19333.0 1846.61  64
  -1   4  22 21257.7 1877.90  25
   1  -4  22 8283.15 1205.70  25
   1   4 -22 22239.5 1768.01   3
   1  -4  21 29128.2 2445.62  44
   1  -4  21 13971.7 1490.17  19
  -1   4  21 21857.6 1709.36  19
   1   4 -21 32573.0 2071.75   3
   1  -4  21 40851.0 2695.17   4
   1  -4  21 24346.0 1728.52  39
   1  -4  21 29203.0 2217.72  40
  -1   4  21 18638.5 1799.89  39
   1   4 -21 27277.0 2458.17   7
  -1   4  21 25146.2 1701.56  14
  -1   4  21 31626.3 1916.95  27
   1   4 -21 31635.2 2386.16   4
  -1  -4 -21 41851.3 2791.12   4
  -1   4  21 13998.0 1569.21  64
   1   4 -21 20463.0 1658.84  48
  -1   4  21 26988.2 1965.01  50
   1   4 -21 22715.8 1579.35  13
  -1   4  21 29725.9 2156.09  25
   1  -4  21 10141.2 1291.68  25
   1  -4  20 13940.3 1644.84  44
   1  -4  20 25162.6 1951.45  19
  -1   4  20 24691.5 1762.75  19
   1  -4  20 33488.7 2340.05   4
   1   4 -20 24684.8 1757.00   3
   1  -4  20 32271.6 2072.11   2
   1  -4  20 13931.8 1303.53  39
   1  -4  20 20229.9 1812.65  40
  -1   4  20 16059.6 1593.89  39
   1   4 -20 26678.5 2403.95   7
  -1   4  20 25273.3 1638.58  14
   1   4 -20 14474.7 1233.13  13
   1   4 -20 29893.2 2275.40   4
  -1  -4 -20 29824.9 2278.77   4
  -1   4  20 14344.0 1527.56  64
   1   4 -20 16003.0 1454.42  48
  -1   4  20 14949.3 1460.35  50
   1  -4  20 24960.1 2425.89  61
  -1   4  20 19495.7 1695.92  25
   1  -4  20 32154.5 2210.30  25
   1   4 -19 652.385 287.400  48
   1  -4  19 313.752 254.755  44
   1  -4  19 337.457 247.800  19
  -1   4  19 223.204 162.984  19
   1  -4  19 671.928 310.481  40
   1  -4  19 423.424 211.896  39
  -1   4  19 282.927 219.430  39
  -1   4  19 1026.04 387.981  64
   1   4 -19 489.486 239.037  62
  -1   4  19 399.075 190.819  14
   1   4 -19 265.276 145.796  13
   1  -4  19 638.405 360.618  61
  -1   4  19 581.168 259.749  50
   1   4 -19 342.656 241.323   4
   1   4 -19 280.277 237.637   7
  -1  -4 -19 418.043 246.163   4
   1  -4  19 245.131 201.158   2
   1  -4  19 348.045 224.777   4
   1   4 -19 248.148 175.262   3
   1  -4  19 233.682 223.957  25
  -1   4  19 324.027 199.966  25
   1  -4  18 33030.8 2194.65  40
   1  -4  18 62973.1 2613.20  39
   1  -4  18 62985.1 2926.96  19
  -1   4  18 55495.9 2509.70  19
  -1   4  18 32240.8 2182.20  64
   1   4 -18 32689.8 1883.43  62
  -1   4  18 31311.2 2097.51  39
   1   4 -18 68922.7 3760.52   7
  -1   4  18 64922.9 2810.77   8
  -1   4  18 47536.6 2167.61  14
   1  -4  18 71298.4 2856.00   2
   1  -4  18 65526.9 3072.67   4
   1  -4  18 30244.4 2059.99  25
  -1   4  18 15578.6 1441.16  25
  -1   4  18 36942.1 2157.45  50
   1   4 -18 50997.0 2469.20  48
   1  -4  18 25701.4 1493.10  13
  -1  -4 -18 61457.9 3043.39   4
   1   4 -18 41918.0 2506.54   4
   1  -4  18 34152.4 2485.57  44
  -1   4  17 35173.1 2369.21  44
  -1   4  17 36091.4 1969.96  19
   1  -4  17 25897.6 1877.23  19
  -1   4  17 14011.9 1395.94  64
   1  -4  17 19749.5 1417.34  39
  -1   4  17 24524.3 1797.53  39
  -1   4  17 22683.5 1422.80  14
   1   4 -17 18891.8 1898.28   7
  -1   4  17 29514.0 1850.41   8
   1  -4  17 20260.5 1456.12   2
   1  -4  17 31563.9 2032.70   4
  -1   4  17 15186.1 1375.10  25
   1   4 -17 27512.2 1764.47  48
  -1   4  17 19913.1 1538.30  50
   1  -4  17 18068.3 1223.54  13
  -1  -4 -17 28018.3 2009.15   4
   1  -4  17 12183.7 1283.67  25
  -1   4  16 40059.7 2470.11  44
  -1   4  16 44379.9 2114.84  19
   1  -4  16 29754.0 1881.84  19
  -1   4  16 16816.1 1486.96  64
   1  -4  16 25096.6 1545.29  39
  -1   4  16 32928.5 2057.93  39
  -1   4  16 26451.5 1480.15  14
   1   4 -16 29515.3 2329.99   7
  -1   4  16 41362.0 2157.47   8
   1  -4  16 36817.0 2132.69   4
  -1   4  16 23375.0 1667.45  25
  -1   4  16 27971.8 1764.34  50
  -1  -4 -16 37694.1 2239.76   4
   1  -4  16 23410.8 1318.59  13
   1  -4  16 12591.2 1236.77  25
   1  -4  15 7456.07 743.178  13
   1  -4  15 5650.16 912.502  44
   1  -4  15 2494.23 618.948  19
  -1   4  15 9628.62 952.599  19
   1   4 -15 7039.53 844.496  63
  -1   4  15 6957.04 939.192  64
   1  -4  15 7046.10 793.332  39
  -1   4  15 8625.74 1006.11  39
   1   4 -15 10159.0 1322.31   7
  -1   4  15 7162.47 765.419  14
   1  -4  15 9447.34 1018.98   4
   1  -4  15 11244.4 1021.29   2
  -1   4  15 3716.10 642.879  25
   1  -4  15 6015.51 840.041  53
  -1   4  15 5915.06 773.769  50
  -1  -4 -15 10336.4 1135.39   4
   1   4 -15 8932.17 942.510   5
   1  -4  15 5910.37 834.326  25
   1  -4  14 60698.1 2001.19  13
  -1   4  14 66498.1 2424.71  19
   1   4 -14 86949.6 2907.99  63
  -1   4  14 77130.1 3038.76  64
  -1   4  14 111112. 3391.61  39
  -1   4  14 92219.6 3083.17   8
   1  -4  14 101428. 3730.22  44
  -1   4  14 72718.9 2297.75  14
   1  -4  14 91639.4 2819.19   2
   1  -4  14 83785.8 2956.93   4
  -1   4  14 57776.9 2395.36  25
   1  -4  14 109542. 3479.66  53
  -1   4  14 80446.2 2808.72  50
   1   4 -14 81476.7 2764.70   5
  -1  -4 -14 88379.8 3173.62   4
   1  -4  14 99832.3 3268.38  25
  -1   4  13 52619.5 2071.10  19
  -1   4  13 48898.3 2264.36  64
  -1   4  13 59104.2 2412.78  39
  -1   4  13 42678.0 2085.85   8
   1  -4  13 60717.8 2859.59  44
  -1   4  13 44158.7 1724.60  14
  -1   4  13 55213.6 2270.65  25
  -1   4  13 39676.8 1908.34  50
   1  -4  13 56765.0 2431.02  53
  -1   4  13 33481.7 1635.62  49
   1  -4  13 37104.8 1986.44  25
   1   4 -13 51575.7 2142.89   5
  -1  -4 -13 64930.5 2599.61   4
   1  -4  13 61755.9 2411.79   4
  -1   4  12 15840.9 1237.96   8
  -1  -4 -12 13372.1 1136.29   4
   1   4 -12 11770.9 994.512   5
   1  -4  12 12985.7 1074.70   4
   1  -4  12 9120.56 929.255  25
   1  -4  12 10182.6 1009.22  53
  -1   4  12 6980.95 773.669  50
  -1   4  12 12842.6 1065.80  39
  -1   4  12 4220.38 623.312  64
  -1   4  12 11596.7 1004.46  25
  -1   4  12 7851.05 771.268  49
  -1   4  12 11856.1 976.462  19
   1   4 -11 83022.3 2542.15   5
  -1  -4 -11 85328.6 2694.10   4
   1  -4  11 84617.4 2627.50   4
  -1   4  11 78415.4 2689.01   8
   1   4 -10 39687.1 1719.07   5
  -1  -4 -10 37065.1 1696.73   4
   1   4  -9 99495.1 2625.68   5
   1  -4   9 95759.9 2626.29   4
   1   4  -8 63060.3 2025.09   5
  -1  -4  -8 58237.8 1943.15   4
   1  -4   8 61305.0 2025.81   4
   1   4  -8 62349.7 1463.22   8
   1   4  -7 13502.2 917.125   5
  -1  -4  -7 16681.8 1004.39   4
   1  -4   7 16066.4 1013.48   4
  -1  -4  -7 14651.7 457.693   7
  -1   4   7 16619.8 1168.90   8
  -1  -4  -6 14793.9 884.267   4
   1  -4   6 16714.0 871.617   6
   1   4  -6 16089.7 970.974   5
   1  -4   6 16745.2 999.140   4
   1   4  -6 19447.9 903.601   8
  -1  -4  -6 20979.9 674.398   7
  -1   4   6 17975.5 1157.59   8
   1  -4   5 117804. 2131.92   6
  -1  -4  -5 125114. 2382.66   4
   1  -4   5 124284. 2656.35   4
  -1   4   5 137629. 3191.32   8
   1   4  -5 119131. 2314.04   8
  -1  -4  -5 133175. 1967.68   7
   1  -4   4 19887.7 1029.03   4
  -1  -4  -4 22240.6 1110.12   6
  -1  -4  -4 15206.1 785.801   4
   1   4  -4 19650.4 991.631   5
   1  -4   4 24257.5 950.970   6
   1   4  -4 22185.7 1027.89   8
  -1   4   4 13742.6 598.607   7
   1   4  -4 20131.1 1269.09   7
  -1   4   4 21510.7 1200.72   8
   1  -4   4 19312.8 950.501   9
  -1  -4  -4 23465.1 1186.41   9
   1  -4   3 93259.3 2171.96   4
  -1  -4  -3 110921. 2011.88   4
  -1  -4  -3 86746.6 2125.30   6
   1  -4   3 69682.3 1557.09   6
   1   4  -3 91685.2 2082.79   5
  -1   4   3 92502.2 2564.06   8
   1   4  -3 85517.0 2074.36   8
  -1   4   3 55845.4 1354.87   7
   1   4  -3 137539. 3141.45   7
   1  -4   3 109024. 2175.24   9
  -1  -4  -3 102110. 2428.72   9
   1  -4   2 71199.5 1905.45   4
  -1  -4  -2 49319.2 1380.00   4
  -1  -4  -2 84027.8 2055.95   6
   1   4  -2 78132.1 1829.26   5
   1  -4   2 74755.8 1594.43   6
   1   4  -2 78916.2 2040.55   8
   1   4  -2 107603. 2586.72   7
  -1   4   2 81817.4 2268.51   8
   1  -4   2 80773.4 1842.29   9
  -1   4   2 40098.9 1253.68   7
  -1  -4  -2 84244.8 2164.81   9
  -1  -4  -1 5874.39 437.876   4
   1  -4   1 7026.77 587.256   4
   1  -4   1 8008.49 491.748   6
  -1   4   1 7366.87 566.531   5
  -1  -4  -1 7389.51 609.335   6
   1   4  -1 7669.91 570.580   5
  -1   4   1 5375.01 597.822   8
   1   4  -1 6273.18 599.081   8
   1   4  -1 6006.88 573.971   7
  -1  -4  -1 7077.71 637.391   9
   1  -4   1 7456.22 559.512   9
   1  -4   0 34235.8 1353.67   4
  -1  -4   0 31960.6 968.576   4
   1   4   0 33497.6 1289.58   7
   1   4   0 34364.0 1119.62   5
  -1  -4   0 35469.9 1303.80   6
  -1   4   0 31303.2 1186.45   5
   1  -4   0 30372.3 951.557   6
  -1  -4   0 34040.1 1370.69   9
  -1   4   0 36924.0 1492.31   8
   1  -4   0 33465.2 1205.60   9
  -1  -4   1 5629.26 394.924   4
   1  -4  -1 6635.68 584.426   4
  -1  -4   1 8617.95 648.436   6
   1   4   1 7213.86 497.157   5
   1  -4  -1 6752.04 458.585   6
  -1   4  -1 6355.96 561.999   5
   1   4   1 4251.70 467.092   7
   1   4   1 5516.02 592.657   8
  -1   4  -1 7689.45 676.452   8
  -1  -4   1 7800.55 669.321   9
   1  -4  -1 7161.67 571.293   9
   1   4   2 70629.4 1463.16   5
  -1  -4   2 69994.0 1888.96   6
   1  -4  -2 74793.9 1583.21   6
  -1   4  -2 80952.1 1983.30   5
  -1  -4   2 78640.8 2147.89   9
  -1   4  -2 41544.9 1701.20   7
   1   4   2 97239.4 2456.70   8
  -1   4  -2 84828.4 2120.96   8
   1  -4  -2 66006.6 1842.50   4
  -1  -4   2 66132.2 1372.80   4
  -1   4  -3 89787.7 2124.88   5
   1   4   3 104170. 1668.49   5
  -1  -4   3 105229. 2382.65   6
   1  -4  -3 76560.7 2045.08   4
  -1   4  -3 116096. 3087.73   7
   1   4   3 123844. 2858.43   8
  -1   4  -3 116819. 2413.67   8
  -1  -4   3 95144.9 2405.33   9
  -1  -4   3 97613.3 1706.64   4
   1   4   4 23599.3 736.829   5
  -1  -4   4 20071.0 1195.93   6
   1  -4  -4 20929.4 1096.92   4
  -1   4  -4 24711.8 1137.05   5
  -1   4  -4 20443.1 1464.59   7
  -1   4  -4 17736.2 937.713   8
   1   4   4 28245.9 1415.55   8
  -1  -4   4 21258.7 824.787   4
   1  -4  -5 128696. 2739.20   4
  -1  -4   5 108031. 2565.27   6
  -1   4  -5 115043. 2510.06   5
   1   4   5 111903. 1463.29   5
   1   4   5 140774. 3233.57   8
  -1   4  -5 117956. 2329.12   8
  -1   4  -5 87322.8 3134.83   7
  -1  -4   5 109586. 1957.27   4
  -1  -4   6 17285.5 1056.49   6
   1   4   6 15704.4 458.606   5
   1  -4  -6 19311.3 1096.92   4
  -1   4  -6 18391.3 1037.57   5
  -1   4  -6 9741.84 1236.74   7
   1   4   6 12176.8 964.185   8
  -1   4  -6 19026.0 907.079   8
   1   4   6 14302.3 381.301   1
  -1  -4   6 17688.0 828.305   4
   1  -4  -7 16120.8 1064.50   4
  -1   4  -7 15411.6 964.740   5
  -1  -4   7 19834.6 1155.48   6
  -1   4  -7 20036.7 884.676   8
  -1   4  -7 19922.3 1460.80   7
  -1  -4   7 16240.8 834.149   4
  -1  -4   8 45937.8 1830.82   6
   1  -4  -8 62455.4 2131.21   4
  -1   4  -8 71017.9 2115.91   5
  -1   4  -8 50106.9 1387.97   8
  -1   4  -8 102750. 3419.94   7
   1   4   8 83491.7 2649.61   8
  -1  -4   8 67466.4 1820.93   4
  -1   4  -9 101394. 2597.06   5
   1  -4  -9 104074. 2843.64   4
  -1  -4   9 102362. 2835.04   6
  -1   4  -9 108969. 3889.43   7
  -1   4  -9 110812. 1862.90   8
   1   4   9 105297. 3089.51   8
  -1  -4   9 95644.3 2260.12   4
  -1   4 -10 40427.6 1697.45   5
  -1  -4  10 34507.2 1831.08   6
   1  -4 -10 25057.7 1469.20   4
  -1   4 -10 35737.2 940.171   8
  -1   4 -10 53719.5 2831.49   7
   1   4  10 27748.4 1604.00   8
  -1  -4  10 40705.3 1544.05   4
   1  -4 -11 89313.0 2856.20   4
  -1  -4  11 85148.9 2368.82   4
  -1  -4  12 12101.7 1090.75  25
  -1  -4  12 6607.39 825.192  39
   1   4  12 6151.26 975.094  39
   1   4  12 9809.24 790.938  14
   1   4  12 7476.15 871.925   8
  -1  -4  12 8519.70 947.342  58
   1   4  12 9211.98 862.443  50
  -1  -4  12 13539.0 990.898   4
  -1  -4  12 8845.78 752.141  13
   1   4  12 10622.8 960.609  25
   1  -4 -12 11296.2 1057.94   4
  -1   4 -12 13299.1 1029.13   5
  -1  -4  13 57273.4 2548.97  44
   1   4  13 54416.6 2089.89  19
  -1  -4  13 63059.8 2595.35  25
  -1  -4  13 53449.3 2260.03  39
   1   4  13 27129.0 1757.63  39
   1  -4 -13 47673.5 1916.82  36
   1   4  13 48178.0 1798.71  14
  -1   4 -13 81053.1 3597.24   7
   1   4  13 42362.7 2102.92   8
  -1  -4  13 36082.5 2009.86  58
  -1  -4  13 59345.0 2041.45  13
   1  -4 -13 63495.7 2591.80   4
  -1   4 -13 46181.9 1969.85   5
  -1  -4  13 57318.6 2157.24   4
   1   4  13 25472.4 1577.26  25
   1   4  13 51429.7 2115.43  50
  -1  -4  14 45349.8 2344.97  44
   1   4  14 87077.2 2721.11  19
  -1  -4  14 65280.7 2415.70  19
  -1  -4  14 60705.5 2864.63  25
  -1  -4  14 92123.7 3050.25  39
   1   4  14 84302.0 3109.09  39
   1   4  14 60862.9 2112.60  14
   1   4  14 81823.3 2972.91   8
  -1   4 -14 137909. 4784.21   7
   1   4  14 57355.8 2303.03  21
   1   4  14 39849.7 2039.58  25
   1  -4 -14 101090. 3379.51   4
  -1   4 -14 90587.4 2841.26   5
   1   4  14 92123.7 2951.25  50
  -1  -4  14 86166.7 2548.15  13
  -1  -4  14 81119.2 2714.85   4
   1   4  15 6413.01 761.635  21
  -1  -4  15 9169.30 1087.18  44
  -1  -4  15 7365.09 825.314  19
   1   4  15 7596.26 842.411  19
   1   4  15 7651.67 916.993  25
  -1  -4  15 7850.77 958.689  39
   1   4  15 5487.41 800.511  39
   1   4  15 6810.63 861.221   8
  -1   4 -15 8525.71 1222.27   7
   1   4  15 6024.86 678.345  14
   1   4  15 1692.77 371.867  27
  -1  -4  15 9257.12 1109.79  25
   1   4  15 7238.81 850.506  50
  -1   4 -15 5772.02 752.450   5
   1  -4 -15 9557.14 1075.99   4
  -1  -4  15 5337.46 667.422  13
  -1  -4  15 9900.98 981.532   4
  -1  -4  16 32213.1 2101.94  44
  -1  -4  16 20215.5 1409.33  19
   1   4  16 36463.6 1895.15  19
  -1  -4  16 19699.8 1541.10  40
  -1  -4  16 38765.5 2078.79  39
  -1   4 -16 29928.6 2396.53   7
   1   4  16 31948.8 1925.54   8
   1   4  16 33244.8 1967.18  25
   1   4  16 23697.8 1422.47  14
   1   4  16 11814.3 974.849  27
  -1  -4  16 41378.3 2114.37   4
  -1  -4  16 16818.3 1173.45  50
   1   4  16 33777.8 1883.03  50
  -1   4 -16 22590.9 1500.35   5
   1  -4 -16 33632.1 2125.25   4
  -1  -4  16 14051.9 1371.82  25
   1   4  17 21817.9 1669.60  39
  -1   4 -17 18272.3 1983.55   7
   1   4  17 13435.5 1302.91   8
   1   4  17 19527.0 1347.15  14
   1  -4 -17 29040.1 2027.68   4
  -1   4 -17 28648.0 1726.12   5
  -1  -4  17 29097.3 2069.40  44
  -1  -4  17 36710.3 2300.89  25
   1   4  17 26502.5 1751.61  50
   1   4  17 27747.2 1858.95  25
  -1  -4  17 34562.3 2188.77   2
  -1  -4  17 27680.4 1688.62  19
   1   4  17 25028.2 1615.45  19
  -1  -4  17 25435.8 1812.56  40
  -1  -4  17 25224.3 1727.87  39
   1   4  18 35086.0 2271.58  39
  -1  -4  18 35067.8 2620.84  61
   1   4  18 43969.3 2046.65  14
  -1  -4  18 33715.6 2220.39  25
  -1  -4  18 71744.5 3288.43   2
  -1  -4  18 44275.2 2463.03  40
  -1  -4  18 36874.9 2224.63  39
   1   4  18 65119.9 2707.35  19
  -1  -4  18 39530.5 2076.27  19
   1   4  18 51842.4 2639.93  25
   1  -4 -18 61563.5 3057.11   4
  -1   4 -18 59157.3 2542.08   5
   1   4  18 48252.8 2398.39  50
   1   4  19 728.250 368.881  39
   1  -4 -19 602.551 271.066  36
  -1   4 -19 469.442 209.671   5
   1  -4 -19 498.681 272.512   4
   1   4  19 554.462 253.892  19
  -1  -4  19 399.551 228.791  19
   1   4  19 959.228 357.541  25
  -1  -4  19 455.325 297.630  25
  -1  -4  19 297.282 270.297   2
  -1  -4  19 803.053 280.775  39
  -1  -4  19 570.139 315.860  40
   1   4  19 437.412 241.717  14
   1   4  19 993.499 382.127  50
   1   4  20 14830.3 1500.51  25
  -1  -4  20 17927.1 1687.54  25
   1   4  20 18549.9 1576.68  50
  -1  -4  20 21401.3 1812.01  40
  -1  -4  20 15589.7 1512.77  39
  -1  -4  20 29547.4 1872.80  19
   1   4  20 17983.0 1502.07  19
  -1  -4  20 20320.8 1898.77  44
  -1   4 -20 25859.3 1749.79   5
   1  -4 -20 35116.6 2458.31   4
   1   4  20 23375.7 1614.32  14
   1   4  20 20889.9 1775.15  39
   1  -4 -20 17766.7 1496.09  36
   1  -4 -21 24908.4 1798.72  36
   1   4  21 21763.6 2105.38  39
   1  -4 -21 32184.6 2417.81   4
  -1  -4  21 21827.3 1675.53  19
   1   4  21 27514.3 1917.19  19
   1   4  21 25765.6 1708.54  14
   1   4  21 21300.4 1958.05  64
   1   4  21 15145.6 1562.75  25
  -1  -4  21 19091.8 1785.87  25
  -1  -4  21 41548.7 2645.59   2
  -1  -4  21 21723.3 1851.65  40
  -1  -4  21 18195.4 1680.93  39
  -1   4 -21 7776.20 863.357  13
   1   4  21 17530.5 1589.26  50
   1   4  22 15123.5 1387.22  14
   1  -4 -22 28444.3 2347.53   4
  -1  -4  22 2487.66 640.093  39
  -1  -4  22 24287.7 2014.66  40
   1   4  22 15751.9 1506.23  19
  -1  -4  22 18120.0 1553.61  19
  -1  -4  22 23212.8 1976.37  25
   1   4  22 17302.2 1693.25  25
   1   4  22 29017.7 2366.44  64
   1   4  22 5165.99 1050.46  44
  -1  -4  22 30054.8 2353.49   2
   1   4  22 24409.8 2101.59  39
   1  -4 -22 20431.4 1670.64  36
   1   4  22 9775.63 1314.13  50
   1   4  23 5058.64 785.618  14
  -1   4 -23 6342.05 1206.41   4
   1  -4 -23 6492.37 1144.40   4
  -1  -4  23 7663.04 1113.08  39
  -1  -4  23 7423.39 1129.74  40
   1   4  23 4534.38 806.248  19
  -1  -4  23 7407.89 1000.48  19
   1   4  23 4603.14 924.292  25
  -1  -4  23 5841.43 1003.13  25
   1   4  23 6813.98 1188.38  64
  -1  -4  23 6206.12 1155.98  44
   1   4  23 4624.18 1015.17  44
  -1  -4  23 6923.56 1208.33   2
   1  -4 -23 5838.86 922.490  36
   1   4  23 6074.30 1109.52  39
   1   4  23 5135.90 879.328  50
   1  -4 -24 4349.26 785.651  36
   1   4  24 2811.24 802.523  39
  -1  -4  24 7075.40 1270.23  61
   1   4  24 4825.26 784.914  14
  -1   4 -24 4795.61 1114.91   4
   1  -4 -24 3668.78 902.952   4
  -1  -4  24 1084.53 504.636  25
   1   4  24 6812.69 1099.86  25
   1   4  24 3269.40 694.573  50
  -1  -4  24 4086.96 849.141  39
  -1  -4  24 6013.61 1037.08  40
   1   4  24 4106.08 782.998  19
  -1  -4  24 2397.27 572.632  19
  -1  -4  24 3520.00 1122.29   2
   1   4  24 5630.54 1138.70  44
  -1  -4  24 4070.29 913.230  44
   1   4  24 4556.78 952.965  64
   1   4  25 31334.7 2013.81  14
   1   4  25 31123.0 2645.93  64
   1   4  25 34467.5 2309.12  50
  -1   4 -25 32139.6 2186.40  48
  -1  -4  25 22117.9 2040.57  25
   1   4  25 36993.6 2582.87  25
   1   4  25 41624.4 2514.37  10
  -1  -4  25 35103.0 2199.34  19
   1   4  25 43339.9 2592.26  19
  -1  -4  25 50149.2 3219.90  44
   1   4  25 20422.8 1968.54  39
   1  -4 -25 30179.6 2151.20  36
  -1  -4  25 36676.6 2476.72  39
  -1  -4  25 41080.7 2726.82  40
   1   4  26 18035.2 1512.96  14
   1   4  26 5016.64 1041.72  64
  -1   4 -26 14142.2 1444.65  48
   1   4  26 11157.5 1299.81  50
  -1  -4  26 12633.5 1539.11  25
   1   4  26 14272.2 1610.04  25
   1   4  26 23033.8 1866.20  10
  -1  -4  26 14744.2 1448.82  19
   1   4  26 26685.7 2036.40  19
  -1  -4  26 18400.2 1951.25  44
[truncated: 2,963,475 more chars]
