# Supplementary material for: Site-Divergent Oxidations within Venerable Macrolide Antibiotic Scaffolds Unveil Compounds with Broad Spectrum and Anti-MRSA Activities
Source: ACS Cent Sci. 2026 Mar 17;12(3):375–82. doi: 10.1021/acscentsci.5c02343 (PMC13022725; doi:10.1021/acscentsci.5c02343)
Supplement: Supplementary file 5 [file oc5c02343_si_005.zip › Biological, Computational, and X-ray Data/Computations/*5'' Comp Fair Data/TSCoDe_ensemble_ErythNORhemi-EntDMSO-CSearch.xyz]

117
Structure 1 - NOT REFINED - Rel. E. = 0.0 kcal/mol (GFN-FF)
O      2.810946 -2.528355 -1.183216
C      2.431010 -2.742429  0.149963
O      1.551974 -1.713755  0.565603
C      3.692720 -2.813790  1.065522
H      4.143220 -3.787107  0.833936
C      3.394279 -2.757258  2.567187
C      4.782789 -1.815700  0.703064
C      4.637052 -0.317663  1.003204
C      4.849749  0.522488 -0.298193
H      4.785621  1.577042  0.001486
O      3.723691  0.263524 -1.159073
C      3.033435  1.308459 -1.630189
C      1.797431  0.841634 -2.369049
H      2.037024 -0.103397 -2.860907
C      0.715267  0.539124 -1.276308
H      1.221647  0.403514 -0.313576
C     -0.053346 -0.763163 -1.573974
H      0.675157 -1.528919 -1.852801
C     -1.031927 -0.576322 -2.729743
C     -0.741186 -1.225827 -0.264134
H     -1.002914 -0.339026  0.322487
C      0.176645 -2.150999  0.588532
C      0.192501 -3.569876  0.001436
C      1.619908 -4.057412  0.230441
H      1.710162 -4.446457  1.247232
C      2.067533 -5.126423 -0.754088
C     -0.306415 -2.128887  2.038067
O     -1.916632 -1.994213 -0.518270
C     -3.132457 -1.389679 -0.270737
H     -3.151324 -0.341292 -0.629010
O     -3.365313 -1.419742  1.120724
C     -4.621769 -0.891833  1.500755
H     -4.693437  0.148220  1.137950
C     -5.759968 -1.713017  0.871103
C     -5.603838 -1.674628 -0.643818
H     -5.659636 -0.636987 -0.997388
N     -6.685651 -2.375767 -1.429980
O     -6.497243 -2.108705 -2.748430
C     -6.681283 -3.840461 -1.215082
C     -8.015433 -1.857246 -1.028231
C     -4.695323 -0.914433  3.023018
C     -4.211575 -2.203199 -1.032319
H     -4.085164 -3.243554 -0.687693
O     -3.974588 -2.116342 -2.404541
O     -0.213671  1.602358 -1.134451
C      0.206093  2.622024 -0.283284
H      1.233568  2.925248 -0.540293
C     -0.740896  3.809610 -0.438942
C     -0.324920  4.968146  0.477857
C     -0.102390  4.428960  1.922565
H      0.496951  5.162950  2.488479
O     -1.342318  4.273326  2.576108
C      0.641740  3.074631  2.002385
H      0.333475  2.626458  2.954496
C      2.166788  3.208139  2.013462
O      0.180772  2.138836  1.042215
O     -1.470394  5.831517  0.492478
C     -1.308335  7.125220  1.046285
C      0.904177  5.689342 -0.078434
C      1.353250  1.875727 -3.399715
O      3.342972  2.459023 -1.435463
C      6.150921  0.287529 -1.061977
C      6.341292  1.302203 -2.185230
C      5.726647  0.043384  2.027775
O      3.407746  0.063637  1.568712
O      5.820689 -2.224768  0.230194
H      3.176656 -1.634815 -1.271547
H      4.330607 -2.821642  3.117577
H      2.775753 -3.601523  2.859030
H      2.884994 -1.838969  2.839615
H     -1.591484  0.345021 -2.595204
H     -1.734939 -1.403739 -2.769009
H     -0.494316 -0.531126 -3.672700
H     -0.027507 -3.531766 -1.063965
H     -0.548032 -4.199511  0.484886
H      3.094623 -5.424662 -0.557596
H      2.009497 -4.749767 -1.770691
H      1.425156 -5.998049 -0.659149
H     -1.381891 -2.275213  2.054983
H     -0.074842 -1.160492  2.475017
H      0.182121 -2.906472  2.618806
H     -6.707102 -1.280477  1.189011
H     -5.680855 -2.735312  1.243031
H     -7.521222 -4.255153 -1.768453
H     -6.769356 -4.079413 -0.159074
H     -5.766588 -4.254660 -1.630556
H     -7.990014 -0.770287 -1.041401
H     -8.304876 -2.228651 -0.049744
H     -8.725799 -2.190701 -1.782531
H     -4.623787 -1.937467  3.380228
H     -5.631425 -0.477127  3.356388
H     -3.868540 -0.346400  3.436775
H     -4.892262 -2.106522 -2.832500
H     -1.743229  3.479271 -0.166146
H     -0.753972  4.136492 -1.477301
H     -2.008398  4.750821  2.052744
H      2.545258  3.697431  1.121271
H      2.603556  2.212975  2.070697
H      2.474379  3.780736  2.883545
H     -0.895774  7.089821  2.058064
H     -2.310944  7.547872  1.080886
H     -0.676860  7.757925  0.418065
H      1.326579  6.373541  0.653272
H      0.612849  6.248128 -0.965613
H      1.670937  4.978992 -0.367763
H      0.333663  1.680453 -3.712282
H      2.009147  1.842518 -4.266567
H      1.400473  2.874483 -2.973300
H      6.150750 -0.721664 -1.473626
H      6.979230  0.366392 -0.360045
H      6.337558  2.316377 -1.791942
H      5.545446  1.220439 -2.922640
H      7.289419  1.124237 -2.685735
H      6.675797 -0.402408  1.749130
H      5.421694 -0.333463  3.000192
H      5.826284  1.122939  2.091641
H      2.674094 -0.433059  1.166037
117
Structure 2 - NOT REFINED - Rel. E. = 0.0 kcal/mol (GFN-FF)
O      2.842704 -2.229079 -2.046361
C      2.422087 -2.735192 -0.810209
O      1.851961 -1.689127 -0.045049
C      3.663903 -3.362232 -0.090199
H      3.963421 -4.181371 -0.756640
C      3.390553 -3.938532  1.300935
C      4.881975 -2.448492 -0.064332
C      4.971874 -1.244942  0.886366
C      5.225764  0.058266  0.065939
H      5.163321  0.888136  0.782320
O      4.111837  0.204469 -0.841127
C      3.536410  1.409955 -0.928685
C      2.351200  1.380542 -1.868351
H      2.531015  0.605533 -2.614663
C      1.105360  0.947860 -1.015210
H      1.471050  0.556903 -0.058861
C      0.328855 -0.185556 -1.718721
H      1.052217 -0.866358 -2.168794
C     -0.558727  0.373091 -2.825859
C     -0.474631 -0.991719 -0.669441
H     -0.984008 -0.269185 -0.027786
C      0.455192 -1.895842  0.238808
C      0.253247 -3.402158  0.017329
C      1.310569 -3.802947 -1.012453
H      1.717797 -4.790533 -0.786947
C      0.753269 -3.842302 -2.431786
C      0.236907 -1.526874  1.708049
O     -1.458379 -1.786685 -1.328887
C     -2.794599 -1.542470 -1.062179
H     -3.327447 -2.190324 -1.784201
O     -3.092005 -0.192399 -1.298274
C     -4.475375  0.096382 -1.255496
H     -4.995416 -0.550124 -1.984461
C     -5.036444 -0.202205  0.145680
C     -4.775710 -1.673019  0.453221
H     -5.258708 -2.303210 -0.305547
N     -5.352578 -2.187384  1.749107
O     -5.171739 -3.533733  1.788554
C     -4.722620 -1.565260  2.934205
C     -6.806766 -1.904384  1.800712
C     -4.644332  1.558715 -1.648056
C     -3.263092 -1.948847  0.366078
H     -2.729818 -1.292745  1.074786
O     -2.938597 -3.285574  0.602926
O      0.252794  2.045648 -0.749738
C      0.463272  2.691810  0.478286
H      1.531347  2.650611  0.743000
C      0.048576  4.165348  0.375491
C     -1.468187  4.397057  0.425188
C     -2.039815  3.612273  1.627382
H     -1.657803  4.033938  2.563205
O     -3.439141  3.716505  1.679223
C     -1.596939  2.135737  1.534587
H     -1.990048  1.721081  0.594070
C     -2.117824  1.360394  2.737755
O     -0.174513  2.030978  1.538687
O     -2.191993  3.868807 -0.683333
C     -1.770402  4.231275 -1.979942
C     -1.748780  5.898711  0.594139
C      2.186312  2.733990 -2.553210
O      3.903690  2.374550 -0.302341
C      6.537865  0.162177 -0.722565
C      7.600476  0.990040 -0.008107
C      6.144832 -1.502891  1.843014
O      3.837739 -1.037805  1.686659
O      5.830963 -2.717151 -0.771253
H      3.445893 -1.488576 -1.884146
H      2.618676 -4.700910  1.248039
H      3.084556 -3.167025  1.999248
H      4.299544 -4.405220  1.675790
H     -1.126112 -0.431249 -3.284361
H      0.056535  0.844180 -3.587539
H     -1.251950  1.100209 -2.415790
H     -0.755231 -3.621370 -0.318517
H      0.422234 -3.917060  0.962784
H      0.083477 -4.693984 -2.521489
H      1.559136 -3.944210 -3.153266
H      0.192188 -2.939553 -2.646493
H     -0.742449 -1.879665  2.017441
H      0.306267 -0.451129  1.856117
H      0.988217 -2.009724  2.328393
H     -6.100956  0.024912  0.144521
H     -4.524979  0.444135  0.860422
H     -4.792810 -0.482516  2.889052
H     -3.685069 -1.882700  2.989539
H     -5.235585 -1.941556  3.816626
H     -7.263821 -2.227370  0.868360
H     -6.998064 -0.851474  1.984883
H     -7.216729 -2.508103  2.608198
H     -3.979011  2.173783 -1.048929
H     -5.673180  1.872683 -1.502861
H     -4.376273  1.685970 -2.692566
H     -3.730099 -3.667384  1.109049
H      0.469649  4.582248 -0.538114
H      0.489600  4.685264  1.226632
H     -3.756933  3.637647  0.767882
H     -2.004326  0.291326  2.589453
H     -3.163186  1.611490  2.893524
H     -1.549919  1.648723  3.618260
H     -2.544864  3.858394 -2.647826
H     -0.820109  3.755389 -2.230301
H     -1.688221  5.315271 -2.095354
H     -1.348725  6.245123  1.542495
H     -2.821565  6.073220  0.583640
H     -1.285543  6.471124 -0.205242
H      2.975351  2.874533 -3.288686
H      2.257048  3.531869 -1.818276
H      1.222791  2.788677 -3.048781
H      6.302324  0.645585 -1.674255
H      6.915583 -0.833145 -0.951297
H      8.481430  1.073170 -0.639632
H      7.893914  0.532499  0.931554
H      7.226229  1.991201  0.194861
H      7.046214 -1.740656  1.288997
H      5.887637 -2.337784  2.489584
H      6.299059 -0.624006  2.461990
H      3.038239 -1.094388  1.129747
117
Structure 3 - NOT REFINED - Rel. E. = 0.0 kcal/mol (GFN-FF)
O      0.668934 -2.845338 -0.233478
C      1.195977 -2.447092  1.002735
O      0.861233 -1.098848  1.260302
C      2.727093 -2.691579  0.931171
H      2.806434 -3.776469  0.793227
C      3.498967 -2.291662  2.192524
C      3.365455 -2.133720 -0.334445
C      3.718173 -0.643650 -0.448210
C      3.051388  0.013365 -1.696288
H      3.424414  1.047567 -1.731988
O      1.650592  0.097349 -1.393443
C      0.974273  1.107744 -1.931756
C     -0.434693  1.166626 -1.386303
H     -0.829124  0.149213 -1.440073
C     -0.410010  1.568346  0.118472
H      0.484760  1.140723  0.583486
C     -1.668963  1.024053  0.825757
H     -2.477516  1.045099  0.085426
C     -2.129686  1.915154  1.982123
C     -1.561236 -0.462289  1.233033
H     -2.430469 -0.673581  1.870813
C     -0.341789 -0.999428  2.044562
C     -0.687692 -2.442412  2.481410
C      0.575727 -3.242787  2.188174
H      1.255226 -3.161349  3.038045
C      0.313903 -4.708074  1.880854
C     -0.016838 -0.130483  3.258483
O     -1.666746 -1.298763  0.068069
C     -2.947996 -1.665508 -0.307090
H     -3.601638 -0.776484 -0.430516
O     -3.479313 -2.505350  0.685877
C     -4.777965 -2.983210  0.379519
H     -5.439019 -2.115905  0.208398
C     -4.732345 -3.835052 -0.898613
C     -4.214758 -2.969917 -2.042531
H     -4.887070 -2.116097 -2.199468
N     -4.167440 -3.639298 -3.394588
O     -3.793538 -2.717073 -4.319170
C     -3.230376 -4.784987 -3.430152
C     -5.517117 -4.141716 -3.749531
C     -5.271112 -3.782282  1.578834
C     -2.839680 -2.379759 -1.674268
H     -2.098389 -3.186134 -1.539452
O     -2.394767 -1.456071 -2.619724
O     -0.387910  2.978747  0.287197
C      0.857112  3.610139  0.121141
H      1.282402  3.374868 -0.864469
C      0.583328  5.116878  0.253398
C      1.746341  5.827464  0.958157
C      1.903010  5.201607  2.371943
H      2.920398  5.428054  2.729052
O      0.964578  5.722593  3.280066
C      1.687712  3.669956  2.335717
H      0.662028  3.497164  2.693492
C      2.682846  2.939523  3.226015
O      1.817071  3.141342  1.024033
O      1.447789  7.200157  1.226845
C      1.231991  8.055661  0.125841
C      3.051357  5.685816  0.168455
C     -1.298656  2.109864 -2.217437
O      1.448820  1.875005 -2.740643
C      3.288379 -0.648483 -3.060371
C      4.280463  0.124171 -3.922257
C      5.245061 -0.548238 -0.588293
O      3.355254  0.103908  0.681321
O      3.695727 -2.903550 -1.210523
H     -0.172045 -2.367684 -0.345086
H      4.559865 -2.232949  1.964086
H      3.370495 -3.044117  2.966441
H      3.175998 -1.325895  2.566361
H     -2.953948  1.443879  2.512740
H     -2.469993  2.865415  1.581690
H     -1.328854  2.119273  2.682137
H     -1.516935 -2.829325  1.890182
H     -0.962474 -2.474864  3.533255
H     -0.277146 -4.799157  0.973494
H     -0.223838 -5.167108  2.706562
H      1.248675 -5.243891  1.733752
H      0.405002  0.816655  2.938899
H      0.723759 -0.642841  3.868549
H     -0.907299  0.045398  3.852873
H     -5.735855 -4.205995 -1.099772
H     -4.061476 -4.675108 -0.714724
H     -3.488752 -5.525512 -2.678783
H     -2.216598 -4.422118 -3.283412
H     -3.288160 -5.221791 -4.424904
H     -5.776984 -5.021722 -3.169076
H     -5.494880 -4.384555 -4.810169
H     -6.242395 -3.345740 -3.598786
H     -5.269672 -3.152503  2.463067
H     -4.612828 -4.627652  1.754832
H     -6.280044 -4.138956  1.397109
H     -2.805834 -1.773921 -3.491913
H     -0.318411  5.241993  0.855778
H      0.406332  5.531078 -0.737688
H      0.910065  6.676519  3.122219
H      2.517817  1.868267  3.161198
H      2.563287  3.272250  4.252275
H      3.694615  3.144936  2.888368
H      1.082595  9.043820  0.557844
H      0.340382  7.774109 -0.441537
H      2.094983  8.084674 -0.544240
H      2.897793  5.931819 -0.879765
H      3.405019  4.661936  0.232704
H      3.804282  6.350942  0.586780
H     -1.487734  1.671177 -3.193058
H     -0.791026  3.061032 -2.356575
H     -2.247844  2.293418 -1.723165
H      2.326026 -0.685327 -3.575798
H      3.621392 -1.675974 -2.924669
H      5.257263  0.170100 -3.448868
H      3.921383  1.137986 -4.085651
H      4.386715 -0.364503 -4.887639
H      5.524139  0.481263 -0.792462
H      5.589405 -1.195596 -1.387891
H      5.707351 -0.850506  0.347309
H      2.406023 -0.028150  0.836242
117
Structure 4 - NOT REFINED - Rel. E. = 0.0 kcal/mol (GFN-FF)
O      1.637495 -2.761850 -1.655152
C      2.092837 -2.609605 -0.341572
O      1.773501 -1.309869  0.146425
C      3.639011 -2.681052 -0.442475
H      3.877694 -1.932159 -1.196038
C      4.115013 -4.057322 -0.911455
C      4.311565 -2.345616  0.877658
C      4.841175 -0.912596  1.132557
C      5.329919 -0.113514 -0.109509
H      5.678867  0.858163  0.266371
O      4.216704  0.157703 -0.975244
C      3.701111  1.384633 -1.015853
C      2.445529  1.396448 -1.869548
H      2.464387  0.496439 -2.485840
C      1.224022  1.297961 -0.892967
H      1.605285  0.960924  0.074964
C      0.191215  0.251471 -1.380428
H      0.730388 -0.528933 -1.918465
C     -0.826080  0.879183 -2.331511
C     -0.515013 -0.417317 -0.175778
H     -0.922610  0.374969  0.456920
C      0.450454 -1.286046  0.720005
C      0.048422 -2.772503  0.827191
C      1.358762 -3.547411  0.639959
H      1.924408 -3.557521  1.575928
C      1.121481 -4.973183  0.161135
C      0.527212 -0.673738  2.121089
O     -1.594969 -1.211541 -0.662489
C     -2.829578 -0.949208 -0.104735
H     -3.076483  0.132197 -0.173003
O     -2.809983 -1.338001  1.246768
C     -4.055819 -1.157486  1.896724
H     -4.347299 -0.096103  1.812802
C     -5.133504 -2.023177  1.223905
C     -5.250714 -1.612470 -0.239564
H     -5.537620 -0.555422 -0.310195
N     -6.319949 -2.329909 -1.028991
O     -6.361880 -1.808558 -2.281931
C     -6.082648 -3.789154 -1.108752
C     -7.640080 -2.117200 -0.386817
C     -3.872569 -1.529155  3.363104
C     -3.877448 -1.738804 -0.925081
H     -3.538336 -2.788901 -0.915058
O     -3.884870 -1.238306 -2.226437
O      0.618005  2.565176 -0.708109
C      0.894946  3.204479  0.507264
H      1.937866  3.010430  0.804591
C      0.701744  4.717525  0.350188
C     -0.770845  5.153685  0.322809
C     -1.497662  4.497600  1.521612
H     -1.099570  4.893301  2.461683
O     -2.867392  4.801410  1.506417
C     -1.259035  2.973074  1.482649
H     -1.653641  2.602097  0.524482
C     -1.948695  2.281704  2.650805
O      0.133799  2.681814  1.564493
O     -1.510909  4.681146 -0.801461
C     -1.012279  4.967896 -2.089389
C     -0.852123  6.683868  0.433656
C      2.414474  2.640140 -2.752088
O      4.161870  2.340466 -0.438288
C      6.449962 -0.788261 -0.903229
C      6.880891  0.056720 -2.098406
C      5.950937 -0.962216  2.186813
O      3.748355 -0.221342  1.715163
O      4.369561 -3.162388  1.767090
H      0.671077 -2.709887 -1.663374
H      5.147503 -3.994673 -1.247811
H      3.495472 -4.396014 -1.735299
H      4.066617 -4.770228 -0.093378
H     -0.341025  1.152871 -3.264050
H     -1.252079  1.775219 -1.888519
H     -1.624195  0.173022 -2.546424
H     -0.658941 -3.031980  0.039733
H     -0.422050 -2.978253  1.784495
H      0.799199 -4.984519 -0.877252
H      0.347401 -5.430806  0.772607
H      2.022154 -5.571811  0.250092
H     -0.452096 -0.752579  2.585082
H      0.810359  0.375561  2.085402
H      1.254170 -1.212088  2.725252
H     -6.071069 -1.876369  1.757388
H     -4.822121 -3.064910  1.309139
H     -5.159680 -3.970072 -1.652604
H     -6.901118 -4.219086 -1.682278
H     -6.042442 -4.233970 -0.118780
H     -7.778755 -1.053647 -0.208104
H     -7.727832 -2.681344  0.536740
H     -8.394944 -2.443767 -1.099585
H     -3.566225 -2.567803  3.444877
H     -4.802168 -1.380545  3.903437
H     -3.102384 -0.905551  3.806842
H     -4.833754 -1.380456 -2.549582
H      1.216754  5.042447 -0.552718
H      1.174194  5.196459  1.208217
H     -3.173300  4.665262  0.597701
H     -1.966880  1.205881  2.501940
H     -2.963196  2.659486  2.738305
H     -1.404292  2.500741  3.565189
H     -0.095029  4.410254 -2.289976
H     -0.838939  6.037993 -2.232193
H     -1.789394  4.636926 -2.776878
H     -0.449007  7.005162  1.389490
H     -1.890659  6.998040  0.370334
H     -0.282717  7.160981 -0.359711
H      1.447178  2.731070 -3.235566
H      3.190247  2.576525 -3.511775
H      2.595077  3.524887 -2.146929
H      6.120189 -1.767931 -1.247378
H      7.299901 -0.928486 -0.236273
H      6.053656  0.183220 -2.792548
H      7.700879 -0.427607 -2.621698
H      7.209156  1.040532 -1.770352
H      6.270169  0.047332  2.427087
H      6.793467 -1.547834  1.834671
H      5.551249 -1.425616  3.084142
H      2.950959 -0.436825  1.195510
117
Structure 5 - NOT REFINED - Rel. E. = 0.0 kcal/mol (GFN-FF)
O      2.864427 -2.393573 -1.523545
C      2.528858 -2.730965 -0.205185
O      1.818070 -1.655939  0.384934
C      3.816265 -3.086821  0.602896
H      4.126185 -4.057443  0.195537
C      3.609242 -3.234120  2.113740
C      5.006082 -2.179515  0.323218
C      5.070591 -0.748109  0.873811
C      5.320901  0.263289 -0.290611
H      5.346168  1.261304  0.167149
O      4.155223  0.219587 -1.135470
C      3.529981  1.371504 -1.409559
C      2.239088  1.114413 -2.155328
H      2.341901  0.180343 -2.710014
C      1.144712  0.903205 -1.052384
H      1.649174  0.593508 -0.128886
C      0.169396 -0.233991 -1.429591
H      0.755534 -1.036695 -1.883777
C     -0.872921  0.239457 -2.438824
C     -0.466390 -0.808243 -0.136360
H     -0.591609 -0.000592  0.590757
C      0.405719 -1.935721  0.497665
C      0.191729 -3.250264 -0.265573
C      1.554443 -3.933594 -0.228841
H      1.660798 -4.474759  0.713713
C      1.786308 -4.898112 -1.381647
C      0.069031 -2.067048  1.982282
O     -1.733840 -1.403573 -0.419431
C     -2.866987 -0.862857  0.159154
H     -2.879844  0.249405  0.060037
O     -2.900213 -1.184464  1.521624
C     -4.092275 -0.752491  2.154602
H     -4.192292  0.336984  2.004210
C     -5.302567 -1.461683  1.548546
C     -5.423682 -1.247302  0.042230
H     -5.828035 -0.257710 -0.195032
N     -6.400417 -2.294889 -0.507576
O     -5.920338 -3.525864 -0.313715
C     -7.716404 -2.135193  0.175270
C     -6.644305 -2.042092 -1.952115
C     -3.967894 -1.060742  3.641685
C     -4.059629 -1.434228 -0.647322
H     -3.901223 -2.514303 -0.759338
O     -4.027665 -0.881130 -1.939067
O      0.447257  2.108453 -0.798716
C      0.855223  2.824639  0.339107
H      1.929675  2.667395  0.515382
C      0.614354  4.325297  0.133878
C     -0.854631  4.746924  0.278763
C     -1.412428  4.137412  1.587385
H     -0.906481  4.581447  2.451029
O     -2.779188  4.421852  1.731054
C     -1.151265  2.616194  1.587939
H     -1.658616  2.193962  0.706787
C     -1.661760  1.966456  2.865552
O      0.243922  2.343028  1.502988
O     -1.723120  4.221384 -0.723994
C     -1.385640  4.458007 -2.074160
C     -0.942407  6.279907  0.334786
C      1.942853  2.269576 -3.106450
O      3.924883  2.454095 -1.053128
C      6.581563  0.055089 -1.126094
C      6.778697  1.175743 -2.142281
C      6.243328 -0.693986  1.867249
O      3.925231 -0.324596  1.570589
O      5.953279 -2.623564 -0.288843
H      3.379011 -1.571871 -1.519957
H      2.911469 -4.040351  2.323041
H      3.233178 -2.318412  2.557430
H      4.559941 -3.487745  2.578407
H     -1.325764  1.165856 -2.095007
H     -1.640421 -0.519588 -2.559793
H     -0.403395  0.412932 -3.402555
H     -0.094910 -3.039034 -1.294436
H     -0.590967 -3.846139  0.194448
H      1.032595 -5.680672 -1.353934
H      2.770037 -5.355557 -1.307775
H      1.722362 -4.375313 -2.330984
H      0.539018 -2.951715  2.402403
H     -1.007289 -2.136098  2.101602
H      0.433339 -1.189415  2.512253
H     -6.194642 -1.104215  2.061183
H     -5.194305 -2.539367  1.702416
H     -8.442725 -2.743517 -0.358704
H     -8.029044 -1.093628  0.180442
H     -7.635213 -2.525013  1.185383
H     -5.704804 -2.108660 -2.491256
H     -7.098478 -1.064724 -2.096431
H     -7.305546 -2.827344 -2.311590
H     -4.846172 -0.702702  4.169638
H     -3.085622 -0.576696  4.048755
H     -3.873381 -2.133323  3.784071
H     -3.980390  0.083061 -1.879852
H      1.003923  4.610451 -0.842285
H      1.186898  4.851549  0.898280
H     -3.187002  4.276910  0.864935
H     -2.678676  2.296139  3.056887
H     -1.026553  2.266213  3.694735
H     -1.632410  0.884372  2.773052
H     -2.251621  4.135742 -2.649987
H     -0.515541  3.868483 -2.370688
H     -1.202880  5.517389 -2.271100
H     -0.471009  6.728527 -0.535871
H     -0.437940  6.644064  1.224898
H     -1.984810  6.585001  0.376777
H      2.624916  2.235345 -3.953180
H      2.086867  3.214453 -2.588674
H      0.922461  2.213544 -3.468571
H      6.522154 -0.903633 -1.640620
H      7.435038  0.027543 -0.450830
H      5.959797  1.198847 -2.858191
H      7.705125  1.019152 -2.688292
H      6.823495  2.142060 -1.644708
H      6.477785  0.340968  2.099173
H      7.115315 -1.192038  1.456202
H      5.939613 -1.192027  2.783985
H      3.121147 -0.653494  1.132190
117
Structure 6 - NOT REFINED - Rel. E. = 0.0 kcal/mol (GFN-FF)
O      0.901311 -2.705277 -0.702211
C      1.292841 -2.564765  0.633466
O      1.113049 -1.233300  1.056956
C      2.797868 -2.990378  0.767838
H      2.783651 -4.068025  0.559112
C      3.407189 -2.765911  2.155213
C      3.693861 -2.424162 -0.322580
C      4.132446 -0.951258 -0.331216
C      3.613855 -0.242410 -1.624266
H      3.967704  0.796829 -1.573209
O      2.183335 -0.200897 -1.468351
C      1.528983  0.892508 -1.889501
C      0.113386  0.885193 -1.373458
H     -0.215580 -0.152506 -1.295008
C      0.132130  1.447644  0.081987
H      0.964894  0.993192  0.624598
C     -1.187247  1.075091  0.787219
H     -1.979032  1.163196  0.035251
C     -1.547421  2.042248  1.914687
C     -1.234750 -0.404345  1.246760
H     -2.040756 -0.475041  1.990028
C      0.000000 -1.063067  1.942288
C     -0.401756 -2.486086  2.394733
C      0.406678 -3.466825  1.537629
H      1.056240 -4.072407  2.172253
C     -0.482941 -4.411854  0.740316
C      0.490457 -0.234614  3.131797
O     -1.584460 -1.232029  0.133426
C     -2.935388 -1.464247 -0.036993
H     -3.527699 -0.528495  0.056776
O     -3.343412 -2.374350  0.956706
C     -4.675206 -2.831253  0.816500
H     -5.352233 -1.959075  0.819339
C     -4.825337 -3.579090 -0.516254
C     -4.532562 -2.601863 -1.647174
H     -5.235428 -1.759510 -1.603448
N     -4.716126 -3.155208 -3.041117
O     -4.452235 -2.177433 -3.944914
C     -3.844523 -4.322900 -3.305446
C     -6.123854 -3.588759 -3.220059
C     -4.980451 -3.728965  2.009046
C     -3.126438 -1.994410 -1.476712
H     -2.346854 -2.759264 -1.624641
O     -2.931985 -0.919303 -2.347108
O      0.325678  2.854968  0.070393
C      1.636978  3.280110  0.333820
H      2.354924  2.583590 -0.127916
C      1.853526  4.670175 -0.273428
C      1.239523  5.805443  0.557873
C      1.711443  5.637706  2.023558
H      2.796853  5.769658  2.080744
O      1.147543  6.620651  2.850649
C      1.345352  4.219986  2.509781
H      0.253373  4.127413  2.445499
C      1.819173  3.986566  3.937916
O      1.956818  3.222313  1.694427
O     -0.182318  5.759908  0.665434
C     -0.934900  5.755739 -0.525886
C      1.710963  7.158809  0.005635
C     -0.824819  1.673831 -2.287091
O      2.045646  1.751466 -2.562952
C      4.005759 -0.836512 -2.981260
C      5.174148 -0.103011 -3.630619
C      5.665569 -0.925826 -0.294881
O      3.679918 -0.204245  0.768192
O      4.121691 -3.173203 -1.176491
H      1.218703 -1.931019 -1.188352
H      4.420524 -3.162387  2.165288
H      2.831730 -3.292960  2.911406
H      3.445470 -1.713051  2.411491
H     -1.646838  3.042143  1.501127
H     -0.787555  2.062400  2.687218
H     -2.496454  1.755482  2.362746
H     -1.465240 -2.647119  2.236823
H     -0.179887 -2.616950  3.452787
H     -1.031260 -5.052492  1.426578
H      0.117730 -5.027521  0.075954
H     -1.182199 -3.835151  0.144632
H     -0.328333 -0.045111  3.818965
H      0.919287  0.706803  2.801015
H      1.269038 -0.789412  3.650487
H     -5.836446 -3.977437 -0.579801
H     -4.104966 -4.397906 -0.516675
H     -4.026458 -4.634681 -4.331940
H     -4.061469 -5.136922 -2.620074
H     -2.804326 -4.019187 -3.226029
H     -6.265594 -3.772181 -4.283395
H     -6.783758 -2.776642 -2.924216
H     -6.338651 -4.489407 -2.653204
H     -4.829192 -3.175941  2.930868
H     -4.311972 -4.584674  2.004928
H     -6.009554 -4.070940  1.962800
H     -3.422866 -1.198761 -3.186602
H      1.457165  4.663271 -1.288064
H      2.928764  4.842495 -0.326186
H      0.197566  6.633153  2.664052
H      2.904920  3.948040  3.952890
H      1.431085  3.045261  4.315104
H      1.479431  4.803249  4.567206
H     -1.974074  5.830956 -0.208937
H     -0.796474  4.824438 -1.080757
H     -0.693741  6.607296 -1.168020
H      2.788373  7.243393  0.112512
H      1.241619  7.963185  0.566121
H      1.459594  7.257184 -1.047282
H     -0.416893  1.716951 -3.294300
H     -0.935090  2.691243 -1.921749
H     -1.795595  1.189598 -2.331016
H      3.134402 -0.752113 -3.635352
H      4.234152 -1.896393 -2.874067
H      5.380913 -0.536667 -4.605766
H      6.071902 -0.176549 -3.024236
H      4.929127  0.948267 -3.765854
H      5.995649 -1.275799  0.679787
H      6.013859  0.093669 -0.431728
H      6.071155 -1.571111 -1.066907
H      2.723681 -0.354150  0.874071
117
Structure 7 - NOT REFINED - Rel. E. = 0.0 kcal/mol (GFN-FF)
O      2.970770 -2.570950 -1.324068
C      2.621300 -2.793344  0.016622
O      1.779538 -1.750766  0.470071
C      3.906284 -2.901885  0.895111
H      4.333735 -3.878460  0.635094
C      3.649754 -2.863451  2.404649
C      5.000137 -1.913434  0.514948
C      4.891060 -0.419587  0.852008
C      5.090521  0.446441 -0.434708
H      5.026557  1.494033 -0.111593
O      3.959050  0.204469 -1.293396
C      3.248751  1.258374 -1.718184
C      2.021456  0.802108 -2.475956
H      2.250866 -0.145581 -2.966491
C      0.934971  0.530112 -1.382837
H      1.437475  0.420109 -0.415339
C      0.164473 -0.781448 -1.637157
H      0.892951 -1.554029 -1.894889
C     -0.817077 -0.638596 -2.796771
C     -0.504798 -1.191142 -0.300114
H     -0.686100 -0.288881  0.292326
C      0.395164 -2.153576  0.524612
C      0.356596 -3.567497 -0.071161
C      1.780399 -4.090086  0.102125
H      1.894852 -4.498286  1.108929
C      2.170649 -5.152518 -0.913485
C     -0.053030 -2.121681  1.985094
O     -1.739099 -1.883473 -0.481531
C     -2.883295 -1.137309 -0.282208
H     -2.826579 -0.155460 -0.793502
O     -3.047265 -0.934413  1.103483
C     -4.222965 -0.218927  1.428043
H     -4.209118  0.746693  0.891990
C     -5.464229 -1.011592  0.983622
C     -5.385543 -1.231014 -0.522430
H     -5.370050 -0.263023 -1.040187
N     -6.564841 -1.943755 -1.140140
O     -6.419844 -1.921755 -2.490226
C     -6.684839 -3.344980 -0.677981
C     -7.819709 -1.235800 -0.789037
C     -4.221119  0.025534  2.931981
C     -4.066539 -1.941970 -0.876941
H     -4.019039 -2.931679 -0.392044
O     -3.887446 -2.066960 -2.255167
O      0.020318  1.609776 -1.284051
C      0.243530  2.494851 -0.226453
H      1.308358  2.799064 -0.210628
C     -0.642973  3.711737 -0.467749
C     -0.547011  4.744868  0.673319
C     -0.145414  4.027702  1.994503
H      0.946229  3.949439  2.053419
O     -0.545545  4.760587  3.116461
C     -0.709709  2.591924  1.984768
H     -1.790134  2.637130  1.772185
C     -0.479527  1.881994  3.312052
O     -0.046965  1.829948  0.983738
O     -1.840942  5.280113  0.957608
C     -2.416532  6.131801 -0.011329
C      0.482538  5.828768  0.346250
C      1.596750  1.846201 -3.503028
O      3.530224  2.404423 -1.467968
C      6.384925  0.232128 -1.216153
C      6.542284  1.251586 -2.340261
C      6.011464 -0.104829  1.858882
O      3.684501 -0.025537  1.455271
O      6.013270 -2.329842 -0.003459
H      3.372383 -1.692572 -1.409189
H      4.597178 -2.971757  2.928523
H      3.008024 -3.689542  2.698189
H      3.182217 -1.932008  2.705457
H     -1.356080  0.301159 -2.715299
H     -1.537112 -1.452811 -2.785645
H     -0.283216 -0.656299 -3.743141
H      0.096892 -3.516025 -1.126944
H     -0.380318 -4.183567  0.435174
H      3.197681 -5.474092 -0.757869
H      2.084946 -4.759012 -1.921749
H      1.514101 -6.012508 -0.809095
H      0.246192 -1.172724  2.423149
H      0.402653 -2.932198  2.547182
H     -1.134613 -2.205271  2.025327
H     -6.350979 -0.444532  1.261715
H     -5.457563 -1.964064  1.514866
H     -5.835585 -3.912088 -1.049571
H     -7.587167 -3.759724 -1.122212
H     -6.739358 -3.395421  0.405706
H     -7.696219 -0.174839 -0.993048
H     -8.092081 -1.404658  0.248468
H     -8.594744 -1.620955 -1.449095
H     -3.327777  0.576630  3.208658
H     -4.218052 -0.923848  3.458924
H     -5.097680  0.598896  3.217674
H     -4.822454 -2.062021 -2.642436
H     -1.670315  3.351438 -0.550509
H     -0.355150  4.148933 -1.423198
H     -1.431742  5.107897  2.930295
H     -0.908937  0.885177  3.269756
H     -0.936612  2.452800  4.114056
H      0.588094  1.798109  3.495737
H     -1.934221  7.113140 -0.020735
H     -3.456901  6.249327  0.287332
H     -2.376000  5.694973 -1.012213
H      0.568844  6.518063  1.183074
H      0.204419  6.379312 -0.548919
H      1.448024  5.360460  0.174299
H      2.291222  1.849241 -4.339973
H      1.600513  2.832807 -3.046971
H      0.597226  1.631439 -3.864337
H      6.395146 -0.776454 -1.628892
H      7.221345  0.325026 -0.525549
H      6.525759  2.265005 -1.945018
H      5.737611  1.156527 -3.066460
H      7.486496  1.091288 -2.853928
H      6.121911  0.971307  1.956420
H      6.948382 -0.549760  1.540490
H      5.727981 -0.511059  2.825956
H      2.931210 -0.493545  1.055027
117
Structure 8 - NOT REFINED - Rel. E. = 0.0 kcal/mol (GFN-FF)
O      2.821518 -2.468026 -1.404126
C      2.489800 -2.747892 -0.071714
O      1.778423 -1.649766  0.473316
C      3.777467 -3.066697  0.750693
H      4.084971 -4.057759  0.393902
C      3.570062 -3.135761  2.267386
C      4.972533 -2.180338  0.428480
C      5.039446 -0.719976  0.895840
C      5.291216  0.222823 -0.324935
H      5.340791  1.243181  0.077952
O      4.114693  0.156317 -1.152862
C      3.494589  1.301901 -1.464334
C      2.195156  1.024942 -2.188488
H      2.292877  0.076979 -2.720304
C      1.115435  0.840990 -1.066732
H      1.632401  0.552210 -0.143783
C      0.137059 -0.306116 -1.400595
H      0.723538 -1.126878 -1.821386
C     -0.903062  0.126354 -2.429502
C     -0.503684 -0.824595 -0.087148
H     -0.633848  0.012893  0.603823
C      0.366420 -1.923596  0.598164
C      0.152692 -3.271839 -0.104578
C      1.516672 -3.951195 -0.041320
H      1.626684 -4.450416  0.923696
C      1.748186 -4.963627 -1.152511
C      0.030202 -1.985789  2.087288
O     -1.769783 -1.433060 -0.352464
C     -2.910238 -0.874796  0.195885
H     -2.941614  0.228287  0.043478
O     -2.941720 -1.146325  1.571793
C     -4.143047 -0.750155  2.224966
H     -4.268363  0.338509  2.104505
C     -5.328145 -1.472181  1.589213
C     -5.415408 -1.101833  0.111621
H     -5.530612 -0.013280  0.042456
N     -6.705290 -1.647904 -0.486550
O     -7.723292 -1.368732  0.342971
C     -6.955641 -1.002633 -1.800846
C     -6.607438 -3.110760 -0.716582
C     -3.996595 -1.093738  3.700886
C     -4.102426 -1.519040 -0.568898
H     -3.956221 -2.600939 -0.507866
O     -4.032293 -1.199225 -1.931868
O      0.425301  2.053994 -0.829694
C      0.838774  2.777888  0.301535
H      1.907126  2.594876  0.490787
C      0.642949  4.281905  0.075542
C     -0.811560  4.752727  0.213959
C     -1.392668  4.172396  1.525748
H     -0.873768  4.605991  2.387029
O     -2.748830  4.505169  1.664228
C     -1.181904  2.643594  1.540027
H     -1.698233  2.230595  0.659761
C     -1.719570  2.021582  2.820442
O      0.204524  2.326171  1.465130
O     -1.694345  4.249759 -0.787652
C     -1.340732  4.458968 -2.138391
C     -0.848848  6.288102  0.259377
C      1.888265  2.156558 -3.164251
O      3.899855  2.394271 -1.153167
C      6.534634 -0.053721 -1.166195
C      6.756109  1.028141 -2.218733
C      6.214321 -0.610664  1.882339
O      3.896170 -0.255038  1.569159
O      5.922915 -2.662107 -0.149000
H      3.332515 -1.644906 -1.439437
H      4.523277 -3.350212  2.746282
H      2.883713 -3.939780  2.518948
H      3.180680 -2.202972  2.661300
H     -1.385182  1.045073 -2.104687
H     -1.644175 -0.658054 -2.550384
H     -0.425040  0.299689 -3.388888
H     -0.137191 -3.107935 -1.141117
H     -0.624944 -3.848470  0.387014
H      2.735501 -5.410424 -1.064360
H      1.676862 -4.482657 -2.123204
H      1.001035 -5.750125 -1.086892
H      0.493482 -2.854338  2.546702
H     -1.046304 -2.037563  2.212171
H      0.403031 -1.088186  2.576110
H     -6.269043 -1.196536  2.066794
H     -5.175571 -2.546187  1.704450
H     -7.904282 -1.383951 -2.172416
H     -6.152336 -1.217868 -2.499128
H     -7.062687  0.067762 -1.639029
H     -5.864723 -3.333479 -1.477603
H     -7.590783 -3.449550 -1.036019
H     -6.369840 -3.601862  0.222550
H     -3.854608 -2.164130  3.817547
H     -4.890540 -0.789520  4.236125
H     -3.136685 -0.579833  4.119492
H     -3.913385 -0.245706 -2.036675
H      1.042331  4.541811 -0.903762
H      1.231262  4.800176  0.833369
H     -3.161289  4.365342  0.799591
H     -1.719407  0.938035  2.741396
H     -2.728784  2.380580  2.999757
H     -1.083774  2.314130  3.651805
H     -0.508019  3.814856 -2.429091
H     -1.091718  5.503627 -2.340059
H     -2.224502  4.189768 -2.714509
H     -0.331378  6.641984  1.146166
H     -1.880764  6.627045  0.300997
H     -0.365058  6.715495 -0.615144
H      2.552922  2.094814 -4.023103
H      2.050134  3.113387 -2.674457
H      0.860465  2.101472 -3.504654
H      6.436835 -1.025386 -1.650062
H      7.395316 -0.090242 -0.500725
H      6.849608  2.005627 -1.750655
H      5.924773  1.064291 -2.919557
H      7.664605  0.818946 -2.777112
H      6.451227  0.435354  2.054335
H      7.084754 -1.132670  1.498721
H      5.912333 -1.055011  2.826858
H      3.090759 -0.613386  1.157347
117
Structure 9 - NOT REFINED - Rel. E. = 0.0 kcal/mol (GFN-FF)
O      3.140580 -2.534419 -1.558316
C      2.622595 -2.950627 -0.322036
O      1.619893 -2.045801  0.100038
C      3.773238 -3.054259  0.727357
H      4.343524 -3.939118  0.418310
C      3.306108 -3.250604  2.172772
C      4.787825 -1.921353  0.651254
C      4.457265 -0.508643  1.152580
C      4.740702  0.545787  0.033938
H      4.500796  1.524917  0.470122
O      3.790440  0.317019 -1.023889
C      3.017516  1.343644 -1.406450
C      1.976324  0.888860 -2.403758
H      2.379941  0.046140 -2.966874
C      0.782538  0.366468 -1.534971
H      1.159223  0.166527 -0.524874
C      0.216870 -0.969932 -2.059075
H      1.066645 -1.625416 -2.265819
C     -0.570736 -0.789137 -3.349497
C     -0.601170 -1.605400 -0.901895
H     -0.944349 -0.793948 -0.257753
C      0.288309 -2.584399 -0.078384
C      0.485465 -3.902018 -0.838599
C      1.917588 -4.316151 -0.509178
H      1.928379 -4.836022  0.451385
C      2.557211 -5.206834 -1.562619
C     -0.307351 -2.808635  1.309050
O     -1.729149 -2.357554 -1.352299
C     -2.995670 -1.824620 -1.149842
H     -3.667798 -2.551172 -1.647462
O     -3.083093 -0.571260 -1.770400
C     -4.371825  0.005204 -1.725151
H     -5.093435 -0.702892 -2.172949
C     -4.782184  0.265037 -0.266818
C     -4.812998 -1.083970  0.438040
H     -5.524806 -1.752290 -0.066259
N     -5.298915 -1.072043  1.866366
O     -5.454734 -2.361893  2.270612
C     -4.364366 -0.374008  2.776713
C     -6.611789 -0.390357  1.944316
C     -4.333808  1.282677 -2.554107
C     -3.428233 -1.745441  0.343833
H     -2.687878 -1.113912  0.860122
O     -3.436220 -3.040335  0.880176
O     -0.241265  1.341380 -1.442977
C     -0.301931  2.034866 -0.241018
H      0.705916  2.387278  0.049184
C     -1.244399  3.221686 -0.438136
C     -1.444175  4.006749  0.866419
C     -1.803160  3.009864  2.005260
H     -1.678612  3.529167  2.968649
O     -3.146156  2.595561  1.876316
C     -0.953468  1.722843  2.036453
H     -1.566258  0.978738  2.561408
C      0.368355  1.852373  2.796687
O     -0.794312  1.154868  0.748804
O     -2.617184  4.831116  0.795376
C     -2.644129  5.876935 -0.153241
C     -0.219286  4.858390  1.202759
C      1.585420  2.027060 -3.340742
O      3.108586  2.457784 -0.951916
C      6.155446  0.581073 -0.539355
C      6.342958  1.747030 -1.505404
C      5.372306 -0.233962  2.358567
O      3.134911 -0.321464  1.593725
O      5.906631 -2.160381  0.251357
H      3.456492 -1.620903 -1.481036
H      2.663579 -2.439276  2.497780
H      4.175619 -3.296643  2.825035
H      2.766003 -4.188470  2.269839
H      0.098477 -0.501615 -4.156298
H     -1.330492 -0.028257 -3.210281
H     -1.057923 -1.723954 -3.612787
H      0.378339 -3.732171 -1.908473
H     -0.248854 -4.640107 -0.530397
H      1.978488 -6.121515 -1.661658
H      3.575217 -5.464715 -1.280386
H      2.586206 -4.697480 -2.520817
H      0.271758 -3.550078  1.852764
H     -1.330518 -3.158730  1.214164
H     -0.289788 -1.873628  1.865399
H     -5.758868  0.745420 -0.260681
H     -4.043859  0.925318  0.191403
H     -4.845110 -0.298568  3.749635
H     -4.107992  0.613972  2.401182
H     -3.472658 -0.985386  2.891089
H     -7.040137 -0.639473  2.913518
H     -7.264940 -0.787743  1.170661
H     -6.497879  0.684879  1.848239
H     -3.568535  1.944581 -2.161620
H     -5.299749  1.777424 -2.525361
H     -4.082825  1.043112 -3.583029
H     -4.210243 -3.046647  1.536621
H     -2.204918  2.817521 -0.762524
H     -0.835671  3.853252 -1.225754
H     -3.655310  3.389471  1.649103
H      0.904655  0.907948  2.736263
H      0.167196  2.080637  3.839017
H      1.010103  2.624816  2.388055
H     -2.426408  5.520003 -1.162290
H     -1.952143  6.682111  0.107799
H     -3.661061  6.263665 -0.121925
H     -0.051664  5.590308  0.416399
H      0.674080  4.250242  1.275857
H     -0.374699  5.379743  2.144650
H      1.459459  2.943242 -2.769666
H      0.651021  1.796692 -3.839894
H      2.365369  2.185151 -4.082029
H      6.364580 -0.358545 -1.050042
H      6.856010  0.682084  0.287829
H      6.115430  2.691583 -1.015996
H      5.689314  1.644459 -2.369134
H      7.371138  1.773309 -1.856275
H      4.991363 -0.787404  3.212523
H      5.353478  0.825374  2.597614
H      6.388207 -0.550516  2.146624
H      2.516005 -0.811260  1.023407
117
Structure 10 - NOT REFINED - Rel. E. = 0.0 kcal/mol (GFN-FF)
O      2.508425 -2.296861 -1.691225
C      2.172109 -2.604610 -0.368329
O      1.802118 -1.417607  0.311183
C      3.405759 -3.288316  0.313231
H      3.537317 -4.218454 -0.254733
C      3.220272 -3.637223  1.791328
C      4.711363 -2.538125  0.090472
C      5.049214 -1.249350  0.855825
C      5.376234 -0.111636 -0.163975
H      5.491758  0.807913  0.425493
O      4.214121  0.063900 -0.998457
C      3.693351  1.290970 -1.105919
C      2.436824  1.274937 -1.950135
H      2.454903  0.383699 -2.578377
C      1.239610  1.145134 -0.946099
H      1.647238  0.839315  0.023915
C      0.247297  0.050197 -1.397495
H      0.812592 -0.764978 -1.849847
C     -0.731254  0.598987 -2.433132
C     -0.484739 -0.515103 -0.159307
H     -0.806685  0.335197  0.450159
C      0.431435 -1.425087  0.751814
C      0.037579 -2.909562  0.725008
C      0.937494 -3.548308 -0.333996
H      1.258194 -4.544553 -0.022970
C      0.233545 -3.684442 -1.680931
C      0.398184 -0.875829  2.178582
O     -1.645651 -1.216873 -0.591832
C     -2.822490 -0.944051  0.077609
H     -3.031731  0.155898  0.069615
O     -2.722695 -1.355583  1.410600
C     -3.933911 -1.157240  2.118229
H     -4.223993 -0.094851  2.024663
C     -5.034460 -2.036460  1.524979
C     -5.274645 -1.761348  0.041911
H     -5.865883 -0.851964 -0.109192
N     -6.070268 -2.936569 -0.538210
O     -5.355328 -4.062408 -0.467076
C     -7.345097 -3.082417  0.220425
C     -6.447864 -2.635791 -1.944509
C     -3.682530 -1.495306  3.582163
C     -3.941706 -1.650215 -0.722681
H     -3.610725 -2.674761 -0.936655
O     -4.079834 -0.999610 -1.960676
O      0.577578  2.385668 -0.776837
C      0.891768  3.093946  0.392536
H      1.945919  2.924448  0.660814
C      0.683214  4.596078  0.164291
C     -0.789718  5.030496  0.179945
C     -1.462438  4.432129  1.438695
H     -1.023113  4.869831  2.341044
O     -2.831649  4.736515  1.470165
C     -1.222408  2.907266  1.458078
H     -1.649669  2.495330  0.531120
C     -1.864850  2.264636  2.679301
O      0.173397  2.620194  1.500359
O     -1.575380  4.504314 -0.888418
C     -1.139635  4.745041 -2.208689
C     -0.867175  6.564152  0.219918
C      2.369039  2.524479 -2.822797
O      4.143584  2.267153 -0.556691
C      6.611474 -0.315456 -1.039981
C      6.862268  0.880599 -1.953554
C      6.277942 -1.544033  1.730899
O      4.041553 -0.787765  1.716440
O      5.529676 -2.999443 -0.676874
H      3.220231 -1.639585 -1.687013
H      3.062146 -2.749300  2.394047
H      4.113230 -4.145474  2.149923
H      2.377171 -4.310758  1.915611
H     -1.490599 -0.144893 -2.656627
H     -0.199005  0.841404 -3.348326
H     -1.204970  1.501089 -2.055478
H     -1.013524 -3.036502  0.489051
H      0.229083 -3.338706  1.707833
H     -0.255584 -2.755646 -1.954851
H     -0.522830 -4.462068 -1.605792
H      0.944481 -3.955403 -2.456429
H     -0.609233 -0.996664  2.565771
H      0.668421  0.178029  2.194676
H      1.092573 -1.423754  2.810372
H     -5.946285 -1.874199  2.098031
H     -4.728156 -3.083546  1.604953
H     -7.977577 -3.777980 -0.326122
H     -7.846149 -2.123594  0.330129
H     -7.125305 -3.522992  1.188190
H     -7.096147 -1.763727 -1.987915
H     -6.959913 -3.511637 -2.336714
H     -5.548822 -2.470958 -2.529802
H     -4.586038 -1.332302  4.161330
H     -2.889886 -0.866688  3.977466
H     -3.379598 -2.534483  3.668942
H     -4.190760 -0.049010 -1.820638
H      1.155554  4.874050 -0.776824
H      1.192260  5.121279  0.972980
H     -3.174501  4.576470  0.578659
H     -1.296420  2.536602  3.564340
H     -1.867949  1.182747  2.584139
H     -2.882101  2.630834  2.782219
H     -1.946639  4.388797 -2.847190
H     -0.230092  4.183422 -2.432181
H     -0.977329  5.809171 -2.399061
H     -0.438738  6.929368  1.148558
H     -1.906243  6.878535  0.169342
H     -0.317657  7.002317 -0.609205
H      3.119227  2.468438 -3.608509
H      2.566180  3.407276 -2.219973
H      1.386390  2.611866 -3.274466
H      6.485493 -1.217939 -1.637893
H      7.471692 -0.452901 -0.386771
H      6.953366  1.795601 -1.371866
H      6.046295  1.006000 -2.662322
H      7.780754  0.729522 -2.514418
H      5.957596 -2.144859  2.577884
H      6.689223 -0.611508  2.106310
H      7.028982 -2.086509  1.166274
H      3.180882 -0.825464  1.258146
117
Structure 11 - NOT REFINED - Rel. E. = 0.0 kcal/mol (GFN-FF)
O      1.161016 -2.905739 -0.663896
C      1.613838 -2.688884  0.645673
O      1.218431 -1.403677  1.074653
C      3.167304 -2.872658  0.695932
H      3.308797 -3.948176  0.532046
C      3.819380 -2.493202  2.031054
C      3.912111 -2.239188 -0.470564
C      4.097203 -0.719513 -0.569514
C      3.413686 -0.172226 -1.868653
H      3.767262  0.859495 -1.998676
O      2.007384 -0.099796 -1.593093
C      1.413474  1.100910 -1.638568
C      0.019707  1.013786 -1.077501
H     -0.320087 -0.018147 -1.169586
C      0.136702  1.328262  0.442248
H      0.982240  0.770002  0.852103
C     -1.137764  0.854713  1.170977
H     -1.984483  1.076581  0.512733
C     -1.371298  1.619345  2.474128
C     -1.172796 -0.682821  1.354637
H     -1.976948 -0.902147  2.070847
C      0.059202 -1.445295  1.932479
C     -0.317463 -2.936619  2.042789
C      0.936963 -3.690602  1.613723
H      1.592880 -3.821337  2.477048
C      0.649207 -5.047887  0.992479
C      0.480276 -0.886378  3.293739
O     -1.524151 -1.303737  0.111729
C     -2.878748 -1.487752 -0.091780
H     -3.446967 -0.546996  0.075942
O     -3.331291 -2.470446  0.808107
C     -4.700649 -2.793780  0.650807
H     -5.295428 -1.869401  0.755320
C     -4.938676 -3.384042 -0.747563
C     -4.536607 -2.344354 -1.786522
H     -5.148804 -1.440843 -1.664947
N     -4.769734 -2.743214 -3.224314
O     -4.466463 -1.687897 -4.023398
C     -3.960839 -3.916231 -3.626551
C     -6.199688 -3.085656 -3.420578
C     -5.074373 -3.777134  1.752737
C     -3.074612 -1.908316 -1.566662
H     -2.385354 -2.753071 -1.729806
O     -2.733670 -0.826464 -2.379491
O      0.389314  2.711587  0.614598
C      1.593516  3.073889  1.236471
H      2.282453  2.213427  1.256501
C      2.282501  4.214939  0.477089
C      1.604517  5.578477  0.672909
C      1.381052  5.806077  2.189486
H      2.348101  5.924253  2.689726
O      0.667408  6.993252  2.419044
C      0.650502  4.588289  2.793159
H     -0.316508  4.498048  2.279622
C      0.449810  4.751611  4.293320
O      1.399997  3.393627  2.588001
O      0.287743  5.644667  0.128353
C      0.160121  5.548185 -1.272823
C      2.508096  6.684085  0.107746
C     -0.951787  1.961795 -1.782977
O      1.955822  2.100794 -2.044637
C      3.652445 -0.957580 -3.154955
C      3.166683 -0.184067 -4.376696
C      5.605164 -0.437395 -0.626436
O      3.579892 -0.007720  0.526774
O      4.422628 -2.955882 -1.303554
H      1.194403 -2.059898 -1.133208
H      3.568570 -3.224624  2.794835
H      3.511165 -1.508831  2.367004
H      4.900928 -2.496376  1.914258
H     -2.136477  1.130711  3.072725
H     -1.710617  2.624449  2.238215
H     -0.461481  1.708031  3.058234
H     -1.131031 -3.160311  1.355535
H     -0.625544 -3.188562  3.054561
H      0.121420 -5.672577  1.708229
H      1.574395 -5.544146  0.709617
H      0.041544 -4.924981  0.101492
H     -0.380580 -0.779978  3.945315
H      0.963547  0.078747  3.175196
H      1.192061 -1.567746  3.753881
H     -5.990462 -3.650906 -0.834522
H     -4.323757 -4.280107 -0.837525
H     -4.161448 -4.769372 -2.985006
H     -2.908009 -3.649210 -3.595965
H     -4.218083 -4.150721 -4.657423
H     -6.370584 -3.122476 -4.494825
H     -6.814680 -2.290543 -3.005811
H     -6.443907 -4.042514 -2.969197
H     -6.131955 -4.015109  1.694895
H     -4.859245 -3.337669  2.721720
H     -4.490473 -4.686485  1.648607
H     -3.292076 -0.956407 -3.215741
H      2.319198  3.944435 -0.577735
H      3.303089  4.288621  0.853808
H     -0.094503  6.980024  1.821024
H     -0.006457  5.716383  4.491656
H      1.414413  4.701938  4.791257
H     -0.185034  3.958028  4.675305
H     -0.911558  5.527620 -1.464482
H      0.608895  4.632456 -1.663482
H      0.596195  6.415213 -1.779503
H      2.002367  7.643851  0.179297
H      2.759902  6.480970 -0.929975
H      3.427608  6.734054  0.683805
H     -1.906618  1.465829 -1.928312
H     -0.561918  2.243827 -2.758253
H     -1.083205  2.864364 -1.193978
H      3.132826 -1.914485 -3.095348
H      4.718584 -1.158932 -3.247281
H      3.686093  0.768213 -4.458764
H      2.099217  0.014800 -4.306580
H      3.349979 -0.761156 -5.279166
H      5.772488  0.611762 -0.851602
H      6.076721 -1.059391 -1.380049
H      6.039894 -0.655702  0.345361
H      2.694561 -0.358935  0.724912
117
Structure 12 - NOT REFINED - Rel. E. = 0.0 kcal/mol (GFN-FF)
O      2.857565 -2.523850 -1.869562
C      2.429635 -2.838942 -0.573683
O      1.824969 -1.700864  0.012095
C      3.674434 -3.312528  0.250545
H      3.998976 -4.223466 -0.268706
C      3.393937 -3.656744  1.714955
C      4.871329 -2.378505  0.132105
C      4.927021 -1.034928  0.874914
C      5.166437  0.126064 -0.140319
H      5.083103  1.057209  0.435872
O      4.060363  0.109726 -1.068667
C      3.447750  1.272552 -1.325559
C      2.281319  1.078844 -2.268864
H      2.493760  0.214067 -2.898943
C      1.033603  0.735450 -1.379964
H      1.385773  0.525255 -0.363389
C      0.313291 -0.524578 -1.902017
H      1.066211 -1.247036 -2.217649
C     -0.560657 -0.189659 -3.106466
C     -0.500563 -1.164692 -0.751186
H     -1.035440 -0.357362 -0.244783
C      0.427595 -1.893197  0.303723
C      0.259915 -3.419387  0.318936
C      1.345281 -3.952134 -0.617915
H      1.769435 -4.881264 -0.232005
C      0.813796 -4.229848 -2.020273
C      0.180238 -1.297916  1.692007
O     -1.459414 -2.064400 -1.303634
C     -2.804862 -1.822158 -1.080406
H     -3.314287 -2.490711 -1.800915
O     -3.117650 -0.481028 -1.346539
C     -4.511105 -0.231717 -1.361003
H     -4.977064 -0.901493 -2.105327
C     -5.121221 -0.525681  0.019659
C     -4.820959 -1.973522  0.390199
H     -5.269047 -2.649516 -0.349923
N     -5.408836 -2.445686  1.698430
O     -5.180276 -3.779710  1.813696
C     -4.830910 -1.741049  2.864529
C     -6.873539 -2.215643  1.702563
C     -4.727034  1.219401 -1.771209
C     -3.300540 -2.212700  0.343346
H     -2.794792 -1.534866  1.052307
O     -2.956608 -3.538750  0.608305
O      0.126221  1.817752 -1.325139
C      0.269907  2.692628 -0.238384
H      1.330116  2.798036  0.031974
C     -0.331138  4.038499 -0.665676
C     -1.003269  4.758465  0.509213
C     -2.144996  3.843851  1.039046
H     -2.337002  4.089501  2.095996
O     -3.333556  4.040845  0.310220
C     -1.750727  2.349231  0.930098
H     -2.159257  1.970600 -0.017715
C     -2.324822  1.556861  2.096136
O     -0.338706  2.176167  0.920282
O     -1.577072  5.934517 -0.066891
C     -1.990821  6.961757  0.816280
C      0.009338  5.066969  1.611747
C      2.082854  2.321223 -3.133087
O      3.771246  2.323320 -0.826556
C      6.484037  0.129012 -0.926287
C      7.532598  1.065052 -0.335081
C      6.094409 -1.113707  1.869376
O      3.780176 -0.724819  1.622380
O      5.831201 -2.735915 -0.518519
H      3.434979 -1.747375 -1.822060
H      4.306397 -4.035992  2.171082
H      2.637404 -4.433411  1.780316
H      3.064005 -2.786964  2.272873
H      0.054220  0.210391 -3.907719
H     -1.312885  0.541342 -2.828019
H     -1.057061 -1.087985 -3.461872
H     -0.735894 -3.713406  0.001637
H      0.420588 -3.777678  1.335710
H      1.633833 -4.428684 -2.704573
H      0.239593 -3.385156 -2.384831
H      0.161165 -5.098446 -1.981355
H      0.234595 -0.211752  1.664750
H      0.926987 -1.664954  2.392011
H     -0.800204 -1.605911  2.042802
H     -6.192276 -0.339572 -0.035959
H     -4.668664  0.162288  0.734478
H     -5.346011 -2.099287  3.753188
H     -4.947395 -0.665578  2.767969
H     -3.781977 -2.009518  2.954551
H     -7.281169 -2.790989  2.531740
H     -7.295329 -2.604530  0.778794
H     -7.107804 -1.162444  1.824517
H     -4.245690  1.399615 -2.727506
H     -4.297049  1.890610 -1.032122
H     -5.789271  1.423479 -1.863687
H     -3.734901 -3.914857  1.137718
H     -1.080542  3.844589 -1.434115
H      0.441201  4.672087 -1.096487
H     -3.205103  4.839759 -0.230586
H     -1.800939  1.823303  3.010236
H     -2.203130  0.491793  1.924924
H     -3.379148  1.797303  2.200007
H     -1.136124  7.473744  1.265398
H     -2.647624  6.584883  1.605096
H     -2.540406  7.668066  0.196265
H     -0.469051  5.550890  2.459773
H      0.791098  5.715495  1.222676
H      0.457736  4.140328  1.955323
H      1.105017  2.299494 -3.601619
H      2.851824  2.366191 -3.900826
H      2.154964  3.214893 -2.518758
H      6.250143  0.466286 -1.939288
H      6.874070 -0.884596 -1.005317
H      7.831878  0.748866  0.659265
H      7.143095  2.079094 -0.274805
H      8.413174  1.071869 -0.972572
H      7.001602 -1.434134  1.368981
H      5.839132 -1.828514  2.647336
H      6.237216 -0.140768  2.329918
H      2.988062 -0.887038  1.076052
117
Structure 13 - NOT REFINED - Rel. E. = 0.0 kcal/mol (GFN-FF)
O      1.829805 -2.868560 -1.820293
C      2.185594 -2.642131 -0.489598
O      1.756185 -1.347412 -0.071436
C      3.740962 -2.655340 -0.384565
H      4.074497 -1.954801 -1.149516
C      4.312159 -4.043656 -0.677246
C      4.217592 -2.180575  0.972718
C      4.682371 -0.711853  1.137669
C      5.218733 -0.007706 -0.140367
H      5.542323  0.992061  0.175601
O      4.137385  0.191637 -1.069897
C      3.612295  1.410731 -1.208706
C      2.362663  1.350824 -2.068736
H      2.408188  0.431147 -2.653111
C      1.145671  1.243392 -1.088087
H      1.530936  0.902948 -0.122623
C      0.100993  0.199511 -1.560547
H      0.608572 -0.597502 -2.105153
C     -0.942884  0.827139 -2.481006
C     -0.557150 -0.451615 -0.322364
H     -0.868652  0.353417  0.348864
C      0.419455 -1.389591  0.480351
C      0.033730 -2.873822  0.409912
C      1.374844 -3.611553  0.390901
H      1.824224 -3.614870  1.388102
C      1.226329 -5.035411 -0.125339
C      0.464094 -0.926024  1.939656
O     -1.713135 -1.177491 -0.726694
C     -2.877950 -0.901463 -0.043364
H     -3.088979  0.190145 -0.029234
O     -2.752631 -1.366817  1.279676
C     -3.933667 -1.217149  2.047167
H     -4.222164 -0.151652  2.049375
C     -5.074817 -2.037637  1.425335
C     -5.321881 -1.523267  0.012500
H     -5.601606 -0.462103  0.045125
N     -6.469119 -2.171038 -0.725550
O     -6.646248 -1.518600 -1.902739
C     -6.235870 -3.609546 -0.987545
C     -7.711819 -2.048352  0.075225
C     -3.622258 -1.670127  3.468507
C     -4.022507 -1.610319 -0.808460
H     -3.699766 -2.659969 -0.910894
O     -4.152058 -1.012875 -2.062984
O      0.544486  2.510164 -0.891937
C      0.847729  3.147855  0.319331
H      1.899655  2.962603  0.588124
C      0.638310  4.659070  0.167960
C     -0.837999  5.082245  0.183561
C     -1.519568  4.424829  1.407910
H     -1.093855  4.828106  2.332612
O     -2.891429  4.717750  1.437116
C     -1.272309  2.901822  1.368113
H     -1.705611  2.522253  0.429925
C     -1.907334  2.213806  2.568855
O      0.123534  2.614760  1.395804
O     -1.607853  4.598119 -0.915172
C     -1.152355  4.884617 -2.219133
C     -0.929764  6.612220  0.290476
C      2.285860  2.560438 -2.994169
O      4.064723  2.407914 -0.700531
C      6.371287 -0.746258 -0.836731
C      7.673944  0.047455 -0.809701
C      5.740243 -0.627840  2.240389
O      3.535100 -0.017804  1.596135
O      4.161910 -2.898274  1.944174
H      2.286763 -2.238603 -2.391613
H      3.789953 -4.487202 -1.519816
H      4.205344 -4.683165  0.194444
H      5.369803 -3.964592 -0.917829
H     -0.492822  1.084702 -3.435556
H     -1.345439  1.730815 -2.032244
H     -1.754935  0.125310 -2.651599
H     -0.490834 -3.069715 -0.524093
H     -0.599913 -3.154930  1.245234
H      2.138141 -5.606935  0.012345
H      0.968098 -5.023298 -1.180158
H      0.428547 -5.527097  0.426333
H     -0.529978 -1.039497  2.363053
H      0.759785  0.118830  2.012580
H      1.166122 -1.530465  2.510087
H     -5.957326 -1.927945  2.053154
H     -4.763430 -3.082714  1.409095
H     -5.406929 -3.712003 -1.682610
H     -7.128771 -4.002309 -1.469276
H     -6.036195 -4.148045 -0.065573
H     -7.703105 -2.724028  0.925235
H     -8.540174 -2.289999 -0.588181
H     -7.824775 -1.016384  0.398663
H     -4.500787 -1.557523  4.095926
H     -2.816276 -1.067950  3.877244
H     -3.309054 -2.709992  3.463489
H     -5.132960 -1.103704 -2.292664
H      1.124028  4.986744 -0.750097
H      1.132102  5.142667  1.011160
H     -3.226609  4.573084  0.540159
H     -1.346389  2.469396  3.463716
H     -1.891167  1.135122  2.441770
H     -2.931307  2.559390  2.676887
H     -1.946641  4.541891 -2.880711
H     -0.235610  4.336089 -2.445744
H     -0.995610  5.956010 -2.371554
H     -0.500682  6.941403  1.232206
H     -1.972584  6.916823  0.257303
H     -0.389086  7.090625 -0.521987
H      3.050954  2.490535 -3.763950
H      2.452052  3.469718 -2.422562
H      1.308527  2.609991 -3.462996
H      6.085970 -0.920951 -1.875655
H      6.521369 -1.718202 -0.363651
H      7.992342  0.232519  0.212803
H      7.545460  1.005249 -1.308281
H      8.457218 -0.505928 -1.321461
H      5.374620 -1.159550  3.114411
H      5.897958  0.413531  2.504629
H      6.674018 -1.074775  1.915377
H      2.777070 -0.330916  1.068810
117
Structure 14 - NOT REFINED - Rel. E. = 0.0 kcal/mol (GFN-FF)
O      1.287163 -3.053688 -0.022662
C      1.747453 -2.595405  1.214695
O      1.289851 -1.271012  1.419371
C      3.294592 -2.700496  1.199745
H      3.493488 -3.777300  1.261341
C      3.993244 -2.006210  2.372985
C      3.918333 -2.305483 -0.134283
C      4.010303 -0.837199 -0.566543
C      3.259787 -0.596385 -1.922755
H      3.641759  0.351624 -2.326486
O      1.877577 -0.398583 -1.618478
C      1.368072  0.825876 -1.724714
C     -0.059919  0.827551 -1.226242
H     -0.402013 -0.207874 -1.244412
C     -0.079130  1.257782  0.270662
H      0.793391  0.827449  0.768988
C     -1.346040  0.682903  0.940434
H     -2.147192  0.651316  0.195555
C     -1.875674  1.562217  2.070967
C     -1.166515 -0.794011  1.364386
H     -2.030763 -1.026228  2.004469
C      0.077796 -1.243392  2.196509
C     -0.169825 -2.704306  2.640884
C      1.159285 -3.411096  2.400025
H      1.810507 -3.267996  3.264806
C      1.008173 -4.896496  2.112197
C      0.344313 -0.350556  3.408045
O     -1.228515 -1.637807  0.211581
C     -2.433090 -2.330257 -0.037085
H     -2.991799 -2.430529  0.909690
O     -2.136670 -3.628063 -0.446301
C     -2.053586 -3.891528 -1.846485
H     -1.937023 -4.980341 -1.860470
C     -3.365668 -3.506927 -2.584698
C     -4.244107 -2.651349 -1.677220
H     -4.658080 -3.264703 -0.867031
N     -5.457804 -2.047575 -2.325530
O     -6.211443 -1.485952 -1.342629
C     -5.109397 -1.019674 -3.331372
C     -6.254388 -3.103213 -2.991417
C     -0.825756 -3.272437 -2.513197
C     -3.360875 -1.576051 -1.024496
H     -2.728677 -1.092867 -1.787147
O     -4.073739 -0.593099 -0.334582
O     -0.006260  2.669592  0.385755
C      1.241802  3.178014  0.781538
H      2.046700  2.553137  0.363713
C      1.410421  4.604375  0.245970
C      0.657615  5.669907  1.054867
C      1.002565  5.471759  2.551388
H      2.067302  5.667339  2.715690
O      0.302234  6.382566  3.357576
C      0.685637  4.015087  2.948832
H     -0.386519  3.857853  2.770658
C      1.029851  3.756171  4.409648
O      1.439301  3.091460  2.166018
O     -0.763704  5.553384  1.025997
C     -1.393600  5.462505 -0.232517
C      1.097555  7.067819  0.593544
C     -0.933986  1.723199 -2.097346
O      1.964144  1.783015 -2.161647
C      3.370302 -1.694789 -2.974807
C      2.866877 -1.209881 -4.330402
C      5.501001 -0.516783 -0.756745
O      3.507154  0.072629  0.378324
O      4.429541 -3.163814 -0.818307
H      0.361295 -2.754764 -0.100679
H      5.068607 -2.029912  2.211782
H      3.785478 -2.533596  3.300419
H      3.679451 -0.972719  2.474273
H     -2.141111  2.532095  1.659044
H     -1.141579  1.712020  2.852517
H     -2.769333  1.112951  2.497917
H     -0.935553 -3.172504  2.022692
H     -0.484368 -2.748234  3.681195
H      0.404202 -5.048486  1.221051
H      0.525626 -5.386083  2.954503
H      1.979024 -5.359018  1.951443
H      1.105357 -0.820889  4.027261
H     -0.560603 -0.223023  3.993891
H      0.723502  0.617505  3.091780
H     -3.892183 -4.415338 -2.873114
H     -3.102788 -2.952206 -3.485265
H     -4.492499 -1.437402 -4.121911
H     -4.598295 -0.199060 -2.834778
H     -6.040607 -0.637743 -3.744404
H     -7.217166 -2.664037 -3.245675
H     -6.425032 -3.912346 -2.285063
H     -5.756694 -3.466908 -3.885353
H     -0.793739 -3.574216 -3.556863
H      0.081277 -3.619784 -2.027172
H     -0.846644 -2.187667 -2.455234
H     -5.055957 -0.769160 -0.538499
H      1.103185  4.614663 -0.798794
H      2.472565  4.845377  0.292257
H     -0.626710  6.342605  3.086936
H      0.656767  2.784964  4.720951
H      0.588388  4.533485  5.025595
H      2.109539  3.771854  4.531166
H     -2.458505  5.567055 -0.029622
H     -1.208845  4.489346 -0.692906
H     -1.078923  6.262556 -0.908181
H      0.545059  7.821786  1.148027
H      0.916086  7.198776 -0.470184
H      2.158409  7.203008  0.782365
H     -0.477950  2.706287 -2.177908
H     -1.923353  1.829192 -1.661445
H     -1.023425  1.305008 -3.097749
H      2.781276 -2.549711 -2.641579
H      4.409496 -2.008686 -3.055119
H      2.933499 -2.010980 -5.061518
H      3.460959 -0.368208 -4.680322
H      1.829646 -0.890640 -4.258038
H      5.947055 -1.209010 -1.463125
H      6.009177 -0.600338  0.200148
H      5.606421  0.503253 -1.115126
H      2.647185 -0.256290  0.689565
117
Structure 15 - NOT REFINED - Rel. E. = 0.0 kcal/mol (GFN-FF)
O      2.895264 -2.649780 -1.280499
C      2.564946 -2.823225  0.071184
O      1.787273 -1.724010  0.511372
C      3.859055 -2.983920  0.926873
H      4.228037 -3.986544  0.676593
C      3.635787 -2.905713  2.440286
C      4.997395 -2.063840  0.508606
C      4.977208 -0.563170  0.830578
C      5.184589  0.275031 -0.472412
H      5.186018  1.328486 -0.162647
O      4.015847  0.081771 -1.292805
C      3.348019  1.166059 -1.706892
C      2.082403  0.767722 -2.435372
H      2.249891 -0.205974 -2.899281
C      0.980428  0.595558 -1.334485
H      1.473801  0.527824 -0.355733
C      0.176538 -0.705216 -1.532980
H      0.883602 -1.500779 -1.778121
C     -0.814342 -0.574001 -2.685501
C     -0.495151 -1.075593 -0.185059
H     -0.646225 -0.163323  0.399125
C      0.389761 -2.061961  0.633181
C      0.260800 -3.480837  0.062723
C      1.660298 -4.072039  0.206469
H      1.782691 -4.468040  1.217046
C      1.967173 -5.171288 -0.798766
C      0.015738 -1.994693  2.112599
O     -1.753941 -1.717394 -0.387764
C     -2.888240 -1.065289  0.061592
H     -2.882973  0.009896 -0.231670
O     -2.942548 -1.157186  1.460057
C     -4.123712 -0.612772  2.037971
H     -4.180656  0.457810  1.779710
C     -5.344950 -1.339028  1.478798
C     -5.391142 -1.174806 -0.037615
H     -5.440109 -0.101857 -0.260913
N     -6.701798 -1.729429 -0.580794
O     -7.713555 -1.303223  0.191210
C     -6.907423 -1.241631 -1.968680
C     -6.670804 -3.212811 -0.627018
C     -4.013500 -0.780197  3.547310
C     -4.096376 -1.759382 -0.625683
H     -4.011310 -2.825864 -0.398846
O     -3.994839 -1.652155 -2.019764
O      0.090409  1.696498 -1.310776
C      0.444582  2.745803 -0.443902
H      1.532190  2.895701 -0.452171
C     -0.290058  4.001605 -0.929407
C     -0.680129  4.911720  0.242395
C     -1.626496  4.108800  1.182835
H     -1.558404  4.522670  2.201172
O     -2.964189  4.194555  0.750260
C     -1.227443  2.612814  1.215800
H     -1.849614  2.106308  0.462481
C     -1.477556  1.998746  2.585057
O      0.141883  2.424934  0.889088
O     -1.416170  5.978900 -0.360322
C     -1.628330  7.147133  0.412450
C      0.560787  5.390316  0.994892
C      1.721255  1.803653 -3.496121
O      3.692353  2.298789 -1.475870
C      6.441107 -0.018696 -1.288698
C      6.622124  0.981998 -2.426016
C      6.138390 -0.297382  1.804037
O      3.807718 -0.102023  1.458498
O      5.971902 -2.541694 -0.030444
H      3.360583 -1.806649 -1.392012
H      2.990990 -3.716303  2.768752
H      3.189128 -1.960392  2.729422
H      4.592692 -3.013704  2.946297
H     -1.460621 -1.446299 -2.717734
H     -0.276461 -0.501394 -3.626315
H     -1.414465  0.322522 -2.556655
H     -0.022250 -3.434474 -0.987431
H     -0.491253 -4.050079  0.600616
H      1.878138 -4.792138 -1.812204
H      1.269440 -5.993244 -0.661530
H      2.979186 -5.544581 -0.661437
H     -1.062875 -2.054058  2.215623
H      0.363212 -1.050575  2.526488
H      0.481698 -2.808790  2.660620
H     -6.271997 -0.941942  1.893864
H     -5.265547 -2.394412  1.743623
H     -6.965912 -0.155654 -1.941846
H     -7.868498 -1.623385 -2.306334
H     -6.106654 -1.577901 -2.620406
H     -7.666795 -3.544108 -0.913650
H     -6.460772 -3.594148  0.368095
H     -5.934460 -3.560348 -1.346240
H     -3.937981 -1.834993  3.794918
H     -4.893658 -0.361569  4.024954
H     -3.128131 -0.271572  3.915794
H     -3.772619 -0.743753 -2.263607
H     -1.197079  3.691449 -1.449809
H      0.333002  4.549939 -1.632914
H     -3.002258  4.898881  0.079767
H     -1.354065  0.919919  2.540838
H     -2.489486  2.233859  2.902268
H     -0.767049  2.406225  3.299301
H     -2.334252  7.745425 -0.161219
H     -0.704221  7.715640  0.542312
H     -2.058339  6.918195  1.391299
H      1.205640  5.952325  0.322856
H      1.105116  4.529854  1.370609
H      0.288123  6.017717  1.839925
H      1.825488  2.805179 -3.086977
H      0.696220  1.667692 -3.822758
H      2.388156  1.708515 -4.349876
H      6.383113 -1.029413 -1.692361
H      7.301250  0.031772 -0.623284
H      5.793030  0.926601 -3.128520
H      7.540890  0.765607 -2.964687
H      6.673571  1.997671 -2.039598
H      6.313257  0.771789  1.880818
H      7.039961 -0.800492  1.470557
H      5.857204 -0.671874  2.784562
H      3.023333 -0.522870  1.066008
117
Structure 16 - NOT REFINED - Rel. E. = 0.0 kcal/mol (GFN-FF)
O      0.858320 -2.796412 -0.021578
C      1.441197 -2.338048  1.171592
O      1.122892 -0.987103  1.382797
C      2.981761 -2.514482  1.021503
H      3.125989 -3.517755  0.623801
C      3.747304 -2.344930  2.335816
C      3.513837 -1.486532  0.040618
C      3.819413 -1.883621 -1.429038
C      3.330495 -0.700808 -2.314424
H      3.955075  0.170695 -2.068600
O      1.985576 -0.369260 -1.946415
C      1.710680  0.902704 -1.671915
C      0.262473  1.081566 -1.269594
H     -0.230136  0.111290 -1.346800
C      0.184868  1.544301  0.213467
H      0.953515  1.007513  0.773390
C     -1.203522  1.169279  0.785292
H     -1.911057  1.199097 -0.052337
C     -1.719937  2.166692  1.820440
C     -1.259372 -0.287902  1.299407
H     -2.148136 -0.382560  1.937592
C     -0.084131 -0.855439  2.150855
C     -0.452037 -2.289162  2.604463
C      0.839109 -3.079077  2.397360
H      1.489585 -2.909054  3.255962
C      0.640824 -4.569982  2.182978
C      0.226943  0.028314  3.360882
O     -1.430109 -1.177060  0.182664
C     -2.740461 -1.453519 -0.168211
H     -3.336500 -0.521136 -0.254169
O     -3.296289 -2.278865  0.824183
C     -4.630658 -2.667649  0.546913
H     -5.241876 -1.757335  0.418309
C     -4.677497 -3.486948 -0.752410
C     -4.139396 -2.628671 -1.891915
H     -4.757098 -1.728247 -2.006761
N     -4.180083 -3.267496 -3.259234
O     -3.756181 -2.359380 -4.175125
C     -3.340451 -4.484090 -3.342940
C     -5.574587 -3.651061 -3.588580
C     -5.136948 -3.467544  1.740340
C     -2.717429 -2.139611 -1.553070
H     -2.026908 -2.995009 -1.458151
O     -2.240230 -1.221866 -2.487283
O      0.444060  2.937759  0.324474
C      1.678441  3.282278  0.896513
H      2.427744  2.516372  0.643998
C      2.158090  4.626086  0.334280
C      1.479285  5.851057  0.961810
C      1.550660  5.707666  2.501736
H      2.594321  5.748337  2.829894
O      0.890675  6.770355  3.138850
C      0.941996  4.349212  2.906321
H     -0.101368  4.348453  2.563666
C      1.009295  4.142539  4.414014
O      1.644142  3.266591  2.299226
O      0.079858  5.962229  0.707097
C     -0.356747  5.877139 -0.631014
C      2.213048  7.126722  0.520113
C     -0.391631  2.082274 -2.222517
O      2.516549  1.802609 -1.752080
C      3.425221 -0.977198 -3.815374
C      3.356643  0.301215 -4.642364
C      3.266197 -3.233170 -1.860767
O      5.235039 -1.968582 -1.524241
O      3.829772 -0.374444  0.400440
H      0.034810 -2.292207 -0.148697
H      3.459863 -1.411495  2.812307
H      4.813759 -2.304128  2.124603
H      3.567368 -3.178920  3.007284
H     -1.801934  3.145428  1.355342
H     -1.050953  2.244497  2.668505
H     -2.703893  1.863122  2.172511
H     -1.247376 -2.694207  1.979362
H     -0.780888 -2.298434  3.641087
H      0.092590 -4.994052  3.020318
H      1.602173 -5.072062  2.104646
H      0.085958 -4.745410  1.265366
H      0.692431  0.958408  3.046282
H      0.931361 -0.492720  4.005686
H     -0.679617  0.236864  3.921191
H     -5.708334 -3.788243 -0.930337
H     -4.056747 -4.371989 -0.609060
H     -3.654738 -5.227957 -2.616619
H     -2.300256 -4.209948 -3.190953
H     -3.440023 -4.877344 -4.352509
H     -5.597243 -3.875934 -4.653169
H     -6.227832 -2.800817 -3.407476
H     -5.893687 -4.516412 -3.015817
H     -6.171662 -3.755007  1.582467
H     -5.067610 -2.864520  2.640294
H     -4.528631 -4.357003  1.872911
H     -2.690592 -1.492283 -3.354982
H      2.021777  4.606611 -0.745753
H      3.225929  4.700156  0.541348
H      0.027198  6.860608  2.709923
H      0.464941  3.245957  4.696274
H      0.582831  5.006169  4.914997
H      2.047838  4.029307  4.713772
H      0.184280  6.566272 -1.285767
H     -1.408088  6.160619 -0.608289
H     -0.265935  4.856099 -1.008150
H      2.207721  7.220242 -0.562784
H      3.244286  7.096036  0.859175
H      1.726483  7.993989  0.959141
H     -1.358290  2.396418 -1.840472
H     -0.534051  1.625956 -3.198722
H      0.245419  2.957323 -2.328149
H      2.603555 -1.634473 -4.099735
H      4.372848 -1.484766 -4.001252
H      2.420039  0.823762 -4.460733
H      3.420448  0.064000 -5.701396
H      4.173136  0.971769 -4.384428
H      3.783498 -4.020813 -1.319943
H      3.454723 -3.384893 -2.917941
H      2.202122 -3.272651 -1.658513
H      5.628878 -1.140263 -1.219301
117
Structure 17 - NOT REFINED - Rel. E. = 0.0 kcal/mol (GFN-FF)
O      3.105351 -2.593178 -1.594120
C      2.667731 -2.984548 -0.319449
O      1.710185 -2.059504  0.161537
C      3.887359 -3.095899  0.645750
H      4.423643 -3.988966  0.301002
C      3.522416 -3.284410  2.121365
C      4.908002 -1.975420  0.490540
C      4.632448 -0.556662  1.009747
C      4.796501  0.491784 -0.136352
H      4.543021  1.466252  0.301784
O      3.769416  0.194534 -1.104819
C      3.159851  1.230657 -1.700785
C      2.006868  0.748308 -2.552406
H      2.331124 -0.165205 -3.055126
C      0.850320  0.348693 -1.569874
H      1.279249  0.231562 -0.564781
C      0.226605 -1.005855 -1.963673
H      1.052044 -1.689844 -2.173708
C     -0.621963 -0.893341 -3.224499
C     -0.541726 -1.577744 -0.739514
H     -0.826484 -0.745842 -0.092066
C      0.363228 -2.569521  0.052085
C      0.488789 -3.899110 -0.703514
C      1.928040 -4.338687 -0.446585
H      1.982270 -4.845629  0.519209
C      2.488336 -5.256278 -1.522023
C     -0.176623 -2.778603  1.464852
O     -1.705052 -2.315793 -1.109394
C     -2.961218 -1.760437 -0.914919
H     -3.636766 -2.485180 -1.410191
O     -3.051599 -0.506538 -1.534957
C     -4.377960 -0.018367 -1.595726
H     -5.008824 -0.781199 -2.086708
C     -4.913000  0.229934 -0.177083
C     -4.845874 -1.080795  0.597424
H     -5.490740 -1.830272  0.118320
N     -5.369069 -1.018030  2.011730
O     -5.419319 -2.283100  2.507105
C     -4.523152 -0.174415  2.885848
C     -6.739147 -0.453390  2.014753
C     -4.376405  1.255481 -2.430295
C     -3.415854 -1.653593  0.570884
H     -2.725695 -0.957702  1.076053
O     -3.356420 -2.918595  1.164792
O     -0.164319  1.329419 -1.508627
C      0.086701  2.412378 -0.649459
H      1.084481  2.832115 -0.842087
C     -1.018385  3.441346 -0.919862
C     -1.420582  4.193097  0.355455
C     -1.930330  3.152144  1.395043
H     -1.812487  3.570035  2.407150
O     -3.293673  2.859655  1.184432
C     -1.132564  1.830060  1.292608
H     -1.724315  1.153209  0.657855
C     -0.901983  1.213622  2.665266
O      0.141390  2.022338  0.697236
O     -2.518648  5.020546 -0.039544
C     -2.859765  6.110061  0.799626
C     -0.238836  4.984690  0.913023
C      1.601962  1.799361 -3.582747
O      3.482017  2.379865 -1.526356
C      6.161230  0.588569 -0.830607
C      6.999536  1.761267 -0.334009
C      5.663744 -0.274770  2.113524
O      3.364834 -0.374633  1.585479
O      5.992995 -2.235624  0.015424
H      3.455429 -1.690387 -1.542737
H      4.436522 -3.366172  2.705700
H      2.958133 -4.203333  2.254728
H      2.936572 -2.452122  2.496388
H      0.011287 -0.670600 -4.079004
H     -1.362612 -0.111114 -3.100554
H     -1.133559 -1.835005 -3.403474
H      0.327282 -3.742126 -1.768299
H     -0.242820 -4.616940 -0.345052
H      1.885304 -6.158989 -1.576143
H      3.514780 -5.533655 -1.294320
H      2.474548 -4.758967 -2.487030
H      0.371876 -3.572702  1.963858
H     -1.227345 -3.048564  1.417887
H     -0.056561 -1.863747  2.040786
H     -5.937013  0.590739 -0.257170
H     -4.294490  0.997718  0.291079
H     -5.039043 -0.059470  3.836677
H     -4.336558  0.796790  2.433734
H     -3.590136 -0.700363  3.072374
H     -7.168186 -0.671048  2.991320
H     -7.334865 -0.962528  1.260578
H     -6.719465  0.618149  1.841490
H     -3.960106  1.048923 -3.411459
H     -3.764671  2.010598 -1.946150
H     -5.390037  1.627595 -2.541958
H     -4.130457 -2.935647  1.820893
H     -1.885535  2.900620 -1.301636
H     -0.696130  4.147059 -1.682451
H     -3.643969  3.578661  0.627587
H     -0.224807  1.847237  3.231593
H     -0.443312  0.234295  2.561229
H     -1.844312  1.123076  3.196507
H     -3.012513  5.798282  1.836604
H     -3.793670  6.497943  0.396482
H     -2.103600  6.897567  0.763038
H     -0.508376  5.500548  1.831394
H      0.098949  5.711931  0.177992
H      0.574911  4.300834  1.132338
H      2.280622  1.769971 -4.431784
H      1.650268  2.792629 -3.143578
H      0.588124  1.619809 -3.922855
H      5.970000  0.725764 -1.897949
H      6.705824 -0.347497 -0.717296
H      7.932524  1.803328 -0.890383
H      7.233453  1.661400  0.721506
H      6.464759  2.696164 -0.486416
H      6.668013 -0.473567  1.755428
H      5.448685 -0.916739  2.963515
H      5.571904  0.759254  2.432284
H      2.681470 -0.789910  1.031674
117
Structure 18 - NOT REFINED - Rel. E. = 0.0 kcal/mol (GFN-FF)
O      0.674420 -2.857559 -0.322206
C      1.240434 -2.416296  0.880725
O      0.886795 -1.068082  1.115643
C      2.774876 -2.619744  0.750842
H      2.879026 -3.704135  0.626002
C      3.586779 -2.180538  1.973345
C      3.348768 -2.064895 -0.549147
C      3.683536 -0.573848 -0.693062
C      3.033115  0.052068 -1.966998
H      3.376143  1.096892 -1.998984
O      1.621295  0.093665 -1.711337
C      0.975386  1.224206 -1.991561
C     -0.447156  1.163924 -1.486583
H     -0.796013  0.133603 -1.580377
C     -0.403788  1.518313  0.028855
H      0.459721  1.019192  0.474562
C     -1.673510  1.004624  0.738913
H     -2.481293  1.000789 -0.001573
C     -2.126668  1.925711  1.871596
C     -1.541793 -0.468497  1.183684
H     -2.383335 -0.675527  1.858657
C     -0.280388 -0.965990  1.956010
C     -0.580519 -2.404594  2.437708
C      0.683556 -3.191641  2.109595
H      1.395187 -3.079689  2.929026
C      0.433799 -4.667606  1.846427
C      0.087791 -0.062939  3.132761
O     -1.674941 -1.332707  0.042585
C     -2.965352 -1.711242 -0.285406
H     -3.627682 -0.827275 -0.397820
O     -3.459284 -2.541598  0.734937
C     -4.766170 -3.025749  0.476131
H     -5.434265 -2.161478  0.317261
C     -4.759957 -3.891573 -0.793389
C     -4.283236 -3.039096 -1.964183
H     -4.962731 -2.189120 -2.109913
N     -4.277211 -3.726557 -3.308338
O     -3.923929 -2.820578 -4.256232
C     -3.348683 -4.879014 -3.353110
C     -5.639242 -4.225319 -3.619011
C     -5.220676 -3.812814  1.698498
C     -2.898992 -2.440317 -1.646957
H     -2.151087 -3.243056 -1.527317
O     -2.488493 -1.524268 -2.614076
O     -0.249479  2.920173  0.189670
C      1.018702  3.359463  0.594140
H      1.803368  2.724703  0.155103
C      1.161377  4.808326  0.114681
C      2.070269  5.609256  1.055609
C      1.413429  5.618551  2.466076
H      2.214908  5.757449  3.209628
O      0.467303  6.648536  2.606729
C      0.667234  4.292639  2.742402
H     -0.379843  4.458590  2.453391
C      0.742068  3.915371  4.215555
O      1.198541  3.216804  1.980513
O      2.130435  6.990555  0.691935
C      2.701791  7.318884 -0.555589
C      3.469550  4.990777  1.133320
C     -1.338366  2.116579 -2.274650
O      1.489599  2.176882 -2.532958
C      3.314703 -0.605228 -3.323815
C      4.377610  0.131859 -4.131323
C      5.212487 -0.464612 -0.802882
O      3.281765  0.205862  0.406461
O      3.650800 -2.839025 -1.430696
H     -0.177338 -2.395927 -0.418020
H      4.640472 -2.140377  1.709716
H      3.479341 -2.904438  2.777071
H      3.282103 -1.200735  2.326210
H     -2.963320  1.481625  2.406474
H     -2.446720  2.873721  1.448122
H     -1.322488  2.124983  2.568647
H     -1.426685 -2.817768  1.889433
H     -0.810665 -2.418479  3.500620
H     -0.207629 -4.789075  0.977700
H     -0.044930 -5.119712  2.711245
H      1.369146 -5.187625  1.654007
H      0.489972  0.883536  2.781687
H      0.857199 -0.554683  3.724054
H     -0.781008  0.113484  3.758793
H     -5.768129 -4.268424 -0.956597
H     -4.079953 -4.726897 -0.622006
H     -3.599888 -5.613812 -2.593771
H     -2.330113 -4.522776 -3.225188
H     -3.426412 -5.320340 -4.344497
H     -5.891689 -5.091110 -3.014418
H     -5.645576 -4.489983 -4.674678
H     -6.354426 -3.420458 -3.466745
H     -5.178596 -3.177874  2.578025
H     -4.565917 -4.664731  1.854894
H     -6.239763 -4.159060  1.557451
H     -2.918573 -1.856327 -3.470811
H      0.169507  5.264418  0.106852
H      1.546187  4.789192 -0.903929
H      0.815116  7.426007  2.145758
H      0.129208  3.040784  4.413004
H      0.384784  4.748637  4.812492
H      1.770744  3.688832  4.482136
H      2.647990  8.404475 -0.617190
H      2.143012  6.884779 -1.389253
H      3.747788  7.007492 -0.619015
H      3.859924  4.799906  0.136639
H      3.422719  4.049487  1.671417
H      4.138858  5.669700  1.658043
H     -1.360758  1.821484 -3.320211
H     -0.948041  3.127939 -2.200401
H     -2.352655  2.101146 -1.888001
H      2.376729 -0.594565 -3.883790
H      3.596418 -1.646987 -3.182486
H      5.338887  0.114780 -3.626232
H      4.083119  1.167910 -4.285478
H      4.491291 -0.341910 -5.103225
H      5.484900  0.557110 -1.050735
H      5.581940 -1.145579 -1.562488
H      5.657208 -0.714489  0.156299
H      2.374228 -0.049325  0.642889
117
Structure 19 - NOT REFINED - Rel. E. = 0.0 kcal/mol (GFN-FF)
O      2.460719 -2.354489 -1.721618
C      2.159670 -2.632232 -0.383899
O      1.785635 -1.435070  0.274922
C      3.422242 -3.272964  0.285810
H      3.579513 -4.199615 -0.281806
C      3.264942 -3.624581  1.766645
C      4.696382 -2.474137  0.043206
C      5.003652 -1.181676  0.815960
C      5.267038 -0.024419 -0.197397
H      5.309951  0.901215  0.391857
O      4.090630  0.059550 -1.031543
C      3.610967  1.276691 -1.312521
C      2.329886  1.182646 -2.113882
H      2.356514  0.258623 -2.692668
C      1.164702  1.068497 -1.070451
H      1.605231  0.804629 -0.102543
C      0.178641 -0.058848 -1.450853
H      0.748523 -0.884378 -1.877549
C     -0.828690  0.425156 -2.490448
C     -0.517699 -0.573689 -0.170370
H     -0.818791  0.299922  0.415387
C      0.426238 -1.450515  0.744481
C      0.052800 -2.940540  0.761712
C      0.940851 -3.593327 -0.299460
H      1.286038 -4.575327  0.029648
C      0.209934 -3.776324 -1.627105
C      0.416023 -0.865772  2.157281
O     -1.694473 -1.289700 -0.535205
C     -2.851348 -0.978198  0.154045
H     -3.068331  0.115581  0.092968
O     -2.704341 -1.332581  1.501094
C     -3.878265 -1.123079  2.277764
H     -4.155785 -0.057029  2.217973
C     -5.011189 -1.975903  1.711862
C     -5.289318 -1.565440  0.267546
H     -5.570432 -0.504836  0.266370
N     -6.535066 -2.277446 -0.242400
O     -7.500813 -2.183000  0.685229
C     -6.997610 -1.630953 -1.497217
C     -6.247633 -3.700420 -0.551476
C     -3.549776 -1.490742  3.717687
C     -4.001041 -1.748488 -0.551794
H     -3.702331 -2.799990 -0.580877
O     -4.102751 -1.341794 -1.889237
O      0.485435  2.303066 -0.928085
C      0.829667  3.064735  0.197784
H      1.896121  2.923766  0.433833
C      0.587898  4.552508 -0.083875
C     -0.890742  4.964010 -0.031871
C     -1.505432  4.408606  1.275438
H     -1.039274  4.889848  2.141499
O     -2.876949  4.694363  1.347878
C     -1.240027  2.889732  1.347997
H     -1.693780  2.434587  0.454426
C     -1.828155  2.287392  2.616018
O      0.161098  2.625421  1.350057
O     -1.703319  4.379180 -1.048240
C     -1.325594  4.584483 -2.392489
C     -0.994240  6.496492 -0.052665
C      2.198602  2.380697 -3.048699
O      4.118085  2.302198 -0.927393
C      6.513954 -0.118318 -1.086066
C      7.696766  0.679924 -0.548926
C      6.251107 -1.445348  1.670699
O      3.994455 -0.763894  1.696288
O      5.514168 -2.900625 -0.745055
H      3.175210 -1.701874 -1.749753
H      4.177891 -4.102665  2.116027
H      2.446539 -4.325652  1.902785
H      3.085311 -2.741571  2.370326
H     -1.317848  1.330084 -2.140851
H     -1.570251 -0.347094 -2.672596
H     -0.316853  0.643498 -3.423040
H     -1.001146 -3.082786  0.549462
H      0.269371 -3.341858  1.750862
H      0.912869 -4.025392 -2.416805
H     -0.324838 -2.872378 -1.899140
H     -0.507195 -4.587160 -1.525069
H      1.123914 -1.393963  2.790824
H     -0.583597 -0.977869  2.566436
H      0.683286  0.188803  2.139954
H     -5.931994 -1.853044  2.283228
H     -4.704789 -3.021767  1.759391
H     -7.907432 -2.140385 -1.807412
H     -6.237347 -1.692591 -2.270270
H     -7.250043 -0.596788 -1.273066
H     -5.558788 -3.782670 -1.387525
H     -7.197499 -4.171170 -0.796361
H     -5.850633 -4.184054  0.336277
H     -2.747558 -0.860002  4.089668
H     -3.231759 -2.527731  3.769163
H     -4.428845 -1.352063  4.339011
H     -4.125519 -0.376631 -1.937091
H      1.021090  4.797993 -1.052463
H      1.116433  5.118719  0.683376
H     -3.251684  4.490435  0.478644
H     -1.811853  1.202661  2.567255
H     -2.849461  2.636805  2.737005
H     -1.238189  2.608322  3.469923
H     -0.409579  4.040151 -2.632247
H     -1.200858  5.645059 -2.625813
H     -2.146164  4.184925 -2.986439
H     -2.039790  6.790818 -0.091735
H     -0.470935  6.910023 -0.910899
H     -0.552229  6.906541  0.850553
H      2.921321  2.299907 -3.857490
H      2.396828  3.298935 -2.501791
H      1.198383  2.423104 -3.466530
H      6.239095  0.288595 -2.062701
H      6.786995 -1.161831 -1.235295
H      8.037838  0.293634  0.406293
H      7.420087  1.724483 -0.422705
H      8.521657  0.625609 -1.255121
H      6.554532 -0.520051  2.151308
H      7.057429 -1.840901  1.063023
H      5.994808 -2.165046  2.443813
H      3.132905 -0.809951  1.239922
117
Structure 20 - NOT REFINED - Rel. E. = 0.0 kcal/mol (GFN-FF)
O      2.954750 -2.521959 -1.483576
C      2.650555 -2.882615 -0.162743
O      1.903773 -1.847614  0.451874
C      3.966852 -3.170073  0.620640
H      4.349745 -4.097481  0.176137
C      3.783694 -3.385255  2.125918
C      5.075395 -2.155498  0.361625
C      5.037804 -0.744184  0.968200
C      5.175984  0.333461 -0.153071
H      5.057727  1.306924  0.341207
O      4.032692  0.165611 -1.019013
C      3.476104  1.273849 -1.528439
C      2.209730  0.936909 -2.284886
H      2.362305 -0.022302 -2.782660
C      1.087468  0.738829 -1.205349
H      1.571544  0.664988 -0.220784
C      0.311648 -0.573826 -1.442772
H      1.042575 -1.333149 -1.725272
C     -0.684126 -0.433956 -2.589503
C     -0.335575 -1.030311 -0.107349
H     -0.337800 -0.183771  0.589959
C      0.500565 -2.172489  0.543433
C      0.329412 -3.487410 -0.224662
C      1.719869 -4.120535 -0.190532
H      1.845159 -4.659180  0.751103
C      1.986607 -5.071985 -1.346549
C      0.153208 -2.322398  2.023446
O     -1.674397 -1.451175 -0.330553
C     -2.652986 -1.065840  0.568329
H     -2.325364 -0.186812  1.164486
O     -2.918547 -2.131679  1.444540
C     -3.910399 -1.828665  2.419864
H     -3.566655 -0.961773  3.010786
C     -5.223320 -1.472582  1.725142
C     -5.003218 -0.276113  0.803151
H     -4.639579  0.560977  1.412355
N     -6.333330  0.213242  0.247180
O     -7.253423  0.220236  1.224040
C     -6.160400  1.594109 -0.273385
C     -6.778648 -0.643575 -0.879972
C     -4.054281 -3.044336  3.324585
C     -3.926003 -0.661920 -0.226038
H     -4.233687 -1.543489 -0.796708
O     -3.642647  0.332412 -1.170248
O      0.177907  1.821357 -1.183064
C      0.536113  2.905970 -0.368389
H      1.620077  3.085455 -0.422641
C     -0.207421  4.157904 -0.846266
C     -1.704010  4.134385 -0.502458
C     -1.866421  3.792884  0.997740
H     -1.489178  4.612630  1.617127
O     -3.225591  3.625640  1.316147
C     -1.072601  2.510422  1.321329
H     -1.503944  1.706888  0.705684
C     -1.167688  2.159742  2.799170
O      0.303478  2.648389  0.991573
O     -2.423363  3.082684 -1.149222
C     -2.521333  3.124491 -2.559476
C     -2.322679  5.507868 -0.794813
C      1.884836  2.010702 -3.318832
O      3.913676  2.383284 -1.347787
C      6.465055  0.343639 -0.984786
C      7.466566  1.395291 -0.520405
C      6.224494 -0.637708  1.938166
O      3.884432 -0.448018  1.712057
O      6.045329 -2.501678 -0.278415
H      3.458447 -1.694076 -1.477218
H      3.330147 -2.520271  2.597767
H      4.754987 -3.567050  2.581000
H      3.163617 -4.258420  2.309811
H     -1.272641 -1.341244 -2.679754
H     -0.146204 -0.267279 -3.518709
H     -1.355276  0.397984 -2.410879
H      0.033089 -3.284105 -1.252495
H     -0.428033 -4.113361  0.238164
H      1.897416 -4.550158 -2.294284
H      1.267692 -5.886607 -1.318001
H      2.989040 -5.487199 -1.277624
H      0.441999 -1.421554  2.561211
H      0.690089 -3.165642  2.448892
H     -0.914018 -2.487439  2.130185
H     -5.999963 -1.213459  2.445499
H     -5.556272 -2.338062  1.150422
H     -5.402613  1.620462 -1.051115
H     -5.894691  2.237397  0.563367
H     -7.124081  1.919995 -0.658868
H     -7.777110 -0.312651 -1.158426
H     -6.846565 -1.671753 -0.535756
H     -6.098465 -0.554111 -1.722190
H     -4.806063 -2.847164  4.082343
H     -3.106647 -3.262988  3.807803
H     -4.352987 -3.906326  2.735816
H     -3.038137  0.998011 -0.807508
H     -0.064146  4.260677 -1.920928
H      0.241495  5.018841 -0.350940
H     -3.626943  3.186052  0.550700
H     -2.210595  2.162575  3.103638
H     -0.624146  2.900064  3.379314
H     -0.729734  1.182853  2.986709
H     -3.035206  4.025791 -2.901664
H     -3.109284  2.250248 -2.832098
H     -1.538609  3.055491 -3.029537
H     -3.395731  5.474940 -0.621447
H     -2.130274  5.809684 -1.820768
H     -1.889461  6.250656 -0.131255
H      2.017882  2.999680 -2.887481
H      0.858713  1.904344 -3.654685
H      2.553638  1.918064 -4.171419
H      6.179920  0.570382 -2.015252
H      6.918612 -0.646310 -0.983858
H      7.012738  2.383699 -0.544949
H      8.327135  1.395368 -1.184595
H      7.812654  1.195814  0.488944
H      7.147145 -0.925827  1.446502
H      6.043100 -1.296280  2.783361
H      6.292308  0.381550  2.307096
H      3.093520 -0.761103  1.238784
117
Structure 21 - NOT REFINED - Rel. E. = 0.0 kcal/mol (GFN-FF)
O      2.714549 -2.491067 -1.312969
C      2.362096 -2.739894  0.021122
O      1.490653 -1.722717  0.480237
C      3.643753 -2.832414  0.905632
H      4.111754 -3.777633  0.602879
C      3.377834 -2.878952  2.414126
C      4.703602 -1.786537  0.588120
C      4.537023 -0.318820  1.005693
C      4.673410  0.620936 -0.233199
H      4.499852  1.641368  0.133976
O      3.563245  0.297000 -1.097265
C      2.964112  1.308254 -1.738805
C      1.708153  0.832070 -2.436614
H      1.938489 -0.123951 -2.911785
C      0.636466  0.545752 -1.328266
H      1.156463  0.391228 -0.375648
C     -0.162598 -0.739527 -1.621958
H      0.547930 -1.509671 -1.933086
C     -1.172959 -0.525364 -2.745585
C     -0.819953 -1.221505 -0.303083
H     -1.076047 -0.344985  0.300952
C      0.116429 -2.160336  0.515957
C      0.121043 -3.566355 -0.102157
C      1.553414 -4.057497  0.082961
H      1.664320 -4.475769  1.085665
C      1.980534 -5.098083 -0.940482
C     -0.339846 -2.170961  1.974499
O     -1.993687 -1.995987 -0.546552
C     -3.214578 -1.421761 -0.255494
H     -3.275506 -0.374617 -0.612986
O     -3.397177 -1.457515  1.142894
C     -4.665044 -0.996907  1.570414
H     -4.808164  0.036575  1.210357
C     -5.779563 -1.878615  0.983308
C     -5.689702 -1.819376 -0.536317
H     -5.816298 -0.783947 -0.878079
N     -6.763564 -2.574473 -1.283187
O     -6.637354 -2.302658 -2.607737
C     -6.680880 -4.036822 -1.067531
C     -8.101675 -2.120124 -0.833713
C     -4.675994 -1.021321  3.094475
C     -4.288420 -2.268269 -0.987594
H     -4.098485 -3.308171 -0.672050
O     -4.109028 -2.138987 -2.365059
O     -0.263538  1.631083 -1.168867
C      0.223060  2.665385 -0.374978
H      1.271176  2.877447 -0.635248
C     -0.626214  3.912192 -0.601488
C     -0.138602  5.088998  0.260438
C      0.089801  4.623784  1.733977
H      0.760591  5.331107  2.234697
O     -1.108433  4.690447  2.473070
C      0.717228  3.212063  1.875401
H      0.403288  2.838769  2.858391
C      2.247978  3.217835  1.848777
O      0.153008  2.266744  0.978103
O     -1.227300  6.012323  0.206048
C     -1.056720  7.261848  0.843408
C      1.129461  5.704160 -0.346717
C      1.252638  1.844665 -3.483947
O      3.369914  2.445135 -1.705628
C      5.987993  0.590337 -1.021985
C      6.923945  1.738700 -0.661087
C      5.651709 -0.005993  2.015163
O      3.319029 -0.017798  1.639145
O      5.737851 -2.142377  0.064606
H      3.099312 -1.603997 -1.375968
H      4.328330 -2.927463  2.941240
H      2.810866 -3.770006  2.668965
H      2.831373 -2.004683  2.750898
H     -0.663677 -0.476234 -3.703826
H     -1.716417  0.401301 -2.583907
H     -1.886538 -1.344335 -2.774104
H     -0.124010 -3.505996 -1.160977
H     -0.607371 -4.207597  0.384441
H      3.009156 -5.406276 -0.769254
H      1.908211 -4.691012 -1.944387
H      1.335869 -5.969614 -0.861644
H     -0.095108 -1.215166  2.431527
H      0.156677 -2.964488  2.526209
H     -1.415314 -2.313756  2.008883
H     -6.735901 -1.505329  1.345469
H     -5.624321 -2.897136  1.341102
H     -6.723910 -4.277951 -0.009284
H     -5.761290 -4.407465 -1.512223
H     -7.516955 -4.492174 -1.594037
H     -8.334750 -2.496329  0.157891
H     -8.822707 -2.496170 -1.557184
H     -8.132178 -1.033415 -0.856300
H     -5.617589 -0.629190  3.466257
H     -3.860467 -0.414851  3.475168
H     -4.541240 -2.039456  3.447330
H     -5.040778 -2.193352 -2.757932
H     -1.659118  3.677352 -0.343378
H     -0.598359  4.191344 -1.653480
H     -1.795837  4.212218  1.993665
H      2.604370  2.193414  1.943330
H      2.619482  3.798619  2.687888
H      2.643118  3.643398  0.931014
H     -0.252543  7.846486  0.387768
H     -0.868067  7.146466  1.913583
H     -2.001874  7.782703  0.701126
H      1.838084  4.934339 -0.633802
H      1.617008  6.378650  0.352752
H      0.853419  6.258982 -1.241466
H      1.340355  2.854945 -3.091876
H      0.218425  1.667187 -3.755689
H      1.877344  1.768874 -4.370648
H      5.728922  0.674248 -2.080360
H      6.485417 -0.368408 -0.884211
H      6.429415  2.693019 -0.828323
H      7.810068  1.695848 -1.289256
H      7.236243  1.685007  0.377202
H      5.642978  1.056040  2.241198
H      6.616798 -0.299814  1.616982
H      5.455374 -0.554874  2.932171
H      2.583237 -0.472354  1.192110
117
Structure 22 - NOT REFINED - Rel. E. = 0.0 kcal/mol (GFN-FF)
O      2.931731 -2.505533 -1.490636
C      2.634085 -2.821984 -0.156186
O      1.865113 -1.783731  0.421537
C      3.953685 -3.058440  0.639668
H      4.343303 -4.003917  0.241547
C      3.768986 -3.200769  2.153422
C      5.052201 -2.050582  0.323617
C      5.007743 -0.614849  0.868587
C      5.129906  0.416142 -0.297661
H      5.018229  1.409617  0.156781
O      3.969957  0.210550 -1.132520
C      3.442379  1.287713 -1.732040
C      2.133279  0.933515 -2.403659
H      2.277208 -0.020642 -2.914921
C      1.077699  0.689611 -1.269976
H      1.619573  0.514626 -0.330502
C      0.233560 -0.569578 -1.553045
H      0.918335 -1.355603 -1.879857
C     -0.783631 -0.330415 -2.665665
C     -0.400786 -1.039554 -0.219304
H     -0.491873 -0.179719  0.450413
C      0.464837 -2.120384  0.485432
C      0.332991 -3.471697 -0.230017
C      1.730904 -4.078740 -0.137640
H      1.848182 -4.563512  0.834020
C      2.037980 -5.083141 -1.237069
C      0.056867 -2.202065  1.956735
O     -1.687614 -1.627703 -0.382536
C     -2.759367 -0.794147 -0.120787
H     -2.640629  0.190837 -0.610706
O     -2.847051 -0.612797  1.274455
C     -3.941920  0.196638  1.657646
H     -3.865265  1.162285  1.127466
C     -5.263690 -0.481422  1.258785
C     -5.269611 -0.681631 -0.251727
H     -5.203998  0.291637 -0.755412
N     -6.527356 -1.291492 -0.823180
O     -6.443974 -1.255573 -2.178127
C     -6.733351 -2.687964 -0.376826
C     -7.706534 -0.497478 -0.401082
C     -3.854466  0.415524  3.162597
C     -4.027437 -1.483770 -0.681403
H     -4.039974 -2.488165 -0.225683
O     -3.918443 -1.579061 -2.069770
O      0.219803  1.800125 -1.084622
C      0.758494  2.833242 -0.295408
H      1.797087  3.029924 -0.603229
C     -0.066706  4.107268 -0.510917
C     -1.396116  4.114524  0.258752
C     -1.099668  3.748552  1.733825
H     -0.476654  4.526145  2.187521
O     -2.280106  3.696881  2.489693
C     -0.341621  2.405804  1.783659
H     -0.995050  1.639954  1.340051
C      0.022657  2.032533  3.213913
O      0.879194  2.483360  1.052525
O     -2.319550  3.106956 -0.157189
C     -2.756249  3.140395 -1.496540
C     -2.023570  5.513998  0.181204
C      1.724117  2.002800 -3.412326
O      3.944386  2.383876 -1.690074
C      6.407942  0.390260 -1.145879
C      7.405981  1.473183 -0.751140
C      6.200630 -0.457816  1.824127
O      3.857668 -0.300623  1.608682
O      6.018070 -2.418980 -0.310494
H      3.393319 -1.653773 -1.514528
H      3.303306 -2.319507  2.580962
H      4.741368 -3.348093  2.618322
H      3.157884 -4.070612  2.377889
H     -1.537077 -1.113949 -2.664377
H     -0.286758 -0.325558 -3.632227
H     -1.280949  0.623602 -2.519556
H      0.055463 -3.318204 -1.271443
H     -0.425271 -4.090143  0.240652
H      1.332066 -5.907799 -1.182287
H      3.045622 -5.476595 -1.126920
H      1.959712 -4.610996 -2.211649
H      0.474302 -3.089637  2.423788
H     -1.026417 -2.222770  2.023495
H      0.426207 -1.323309  2.480108
H     -6.085819  0.154986  1.582150
H     -5.316782 -1.439328  1.777614
H     -6.734056 -2.755665  0.707291
H     -5.953055 -3.312847 -0.803002
H     -7.688192 -3.021890 -0.777177
H     -7.513134  0.554631 -0.596151
H     -7.940278 -0.663309  0.646280
H     -8.539520 -0.812425 -1.026894
H     -4.670376  1.048466  3.497052
H     -2.910260  0.891850  3.406701
H     -3.901325 -0.540222  3.676244
H     -4.867936 -1.507050 -2.411727
H     -0.237165  4.229801 -1.579745
H      0.526993  4.950120 -0.156345
H     -2.902242  3.144190  1.996162
H      0.409251  1.018623  3.249425
H     -0.854810  2.117588  3.847688
H      0.791749  2.710724  3.573512
H     -3.268909  4.076159 -1.736457
H     -3.460020  2.314595 -1.596548
H     -1.930565  2.981265 -2.194100
H     -1.389864  6.227044  0.700143
H     -2.998991  5.504974  0.660700
H     -2.130242  5.835024 -0.851728
H      2.349958  1.932970 -4.298839
H      1.851165  2.994509 -2.985675
H      0.685785  1.870909 -3.696818
H      6.108500  0.557744 -2.183459
H      6.869510 -0.594649 -1.096404
H      8.264223  1.436957 -1.417544
H      7.755781  1.337544  0.267608
H      6.946053  2.455397 -0.834978
H      7.122235 -0.756901  1.337063
H      6.031984 -1.082936  2.696803
H      6.261109  0.576414  2.149652
H      3.063963 -0.622916  1.148367
117
Structure 23 - NOT REFINED - Rel. E. = 0.0 kcal/mol (GFN-FF)
O      1.514621 -3.253652 -0.095754
C      1.882688 -2.708286  1.137373
O      1.282263 -1.432804  1.282120
C      3.433359 -2.663815  1.171589
H      3.725364 -3.719863  1.216040
C      4.023877 -1.937640  2.385201
C      4.069265 -2.185324 -0.129034
C      4.084898 -0.699042 -0.502712
C      3.397704 -0.458872 -1.891197
H      3.704865  0.543447 -2.220914
O      1.988534 -0.412333 -1.661584
C      1.373904  0.770387 -1.705544
C     -0.066770  0.604222 -1.283849
H     -0.277427 -0.465039 -1.323089
C     -0.228132  1.008425  0.209681
H      0.648118  0.653584  0.758578
C     -1.483369  0.309321  0.777527
H     -2.218993  0.263129 -0.032852
C     -2.152130  1.111643  1.892703
C     -1.211523 -1.160206  1.190743
H     -2.057059 -1.462846  1.824850
C      0.058898 -1.505377  2.041464
C     -0.055821 -2.976559  2.504239
C      1.349144 -3.540915  2.337111
H      1.946703 -3.290722  3.215341
C      1.375041 -5.044332  2.108973
C      0.221748 -0.592426  3.258574
O     -1.208431 -1.994989  0.026778
C     -2.275881 -2.910759 -0.130828
H     -2.438573 -3.454029  0.817189
O     -1.899391 -3.884572 -1.039323
C     -1.791534 -3.475888 -2.411423
H     -2.289917 -4.284496 -2.965276
C     -2.504029 -2.151601 -2.694440
C     -3.853886 -2.102382 -1.993080
H     -4.513293 -2.889439 -2.374366
N     -4.560356 -0.770696 -2.210315
O     -3.924426  0.211209 -1.562196
C     -4.638166 -0.463513 -3.661254
C     -5.957251 -0.909015 -1.715981
C     -0.329779 -3.409812 -2.848084
C     -3.648645 -2.281346 -0.478830
H     -3.694284 -1.281877 -0.028859
O     -4.674503 -3.039088  0.117252
O     -0.296940  2.417992  0.352998
C      0.878689  3.035132  0.808220
H      1.757409  2.503204  0.411253
C      0.926926  4.484028  0.309426
C      0.051088  5.455450  1.112788
C      0.361480  5.252997  2.616236
H      1.397734  5.539589  2.823179
O     -0.446097  6.076769  3.415681
C      0.165601  3.763996  2.969999
H     -0.879901  3.512986  2.745626
C      0.478352  3.501582  4.437339
O      1.031330  2.933868  2.198525
O     -1.352404  5.214055  1.031776
C     -1.929034  5.078035 -0.248030
C      0.376717  6.898407  0.696203
C     -0.988450  1.388635 -2.212155
O      1.902644  1.801876 -2.049449
C      3.679661 -1.477540 -2.990320
C      3.185647 -0.973399 -4.342539
C      5.556845 -0.267661 -0.591414
O      3.461165  0.133407  0.442319
O      4.654113 -2.984841 -0.824778
H      0.568463 -3.065325 -0.228857
H      3.917988 -2.547134  3.279056
H      3.548791 -0.975903  2.549049
H      5.086739 -1.774839  2.223341
H     -3.017840  0.573283  2.273051
H     -2.490979  2.056303  1.477081
H     -1.475700  1.319488  2.712726
H     -0.731351 -3.538898  1.864239
H     -0.414149 -3.036711  3.529382
H      0.877185 -5.550144  2.932798
H      2.398039 -5.407475  2.047759
H      0.869165 -5.295283  1.179806
H     -0.702282 -0.552139  3.826931
H      0.514698  0.409404  2.957368
H      1.009909 -0.992961  3.892872
H     -2.611918 -2.067733 -3.774263
H     -1.904675 -1.317088 -2.331173
H     -5.323239  0.371792 -3.786992
H     -4.986478 -1.326252 -4.224349
H     -3.656362 -0.144089 -3.999272
H     -6.520958 -1.587156 -2.352196
H     -6.404246  0.082602 -1.723728
H     -5.944830 -1.277007 -0.693928
H      0.182132 -4.324247 -2.562965
H      0.180305 -2.572371 -2.379527
H     -0.275591 -3.296415 -3.927385
H     -4.602261 -3.963417 -0.159471
H      0.653883  4.488347 -0.744857
H      1.959204  4.823836  0.397058
H     -1.356766  5.962672  3.106951
H      0.190450  2.490965  4.711170
H     -0.059248  4.216476  5.052395
H      1.546267  3.618068  4.601114
H     -1.657279  4.122394 -0.702106
H     -1.653168  5.901505 -0.912552
H     -3.005202  5.099188 -0.082521
H      1.412299  7.126547  0.930437
H     -0.264776  7.586181  1.240949
H      0.225019  7.034941 -0.371499
H     -0.812582  1.092151 -3.245134
H     -0.777388  2.450307 -2.122647
H     -2.032486  1.209579 -1.958974
H      3.178724 -2.412129 -2.736444
H      4.750789 -1.666900 -3.033403
H      3.372063 -1.719452 -5.110168
H      3.696756 -0.053251 -4.618223
H      2.117034 -0.773596 -4.305165
H      5.609245  0.763843 -0.928005
H      6.096509 -0.912172 -1.277436
H      6.008739 -0.331120  0.394740
H      2.611359 -0.269045  0.687541
117
Structure 24 - NOT REFINED - Rel. E. = 0.0 kcal/mol (GFN-FF)
O      1.003983 -2.959610 -0.885556
C      1.839174 -2.635674  0.197700
O      1.658628 -1.281144  0.574701
C      3.278253 -2.788070 -0.346931
H      3.294934 -2.209534 -1.271637
C      3.586661 -4.259830 -0.664673
C      4.325856 -2.253991  0.592629
C      5.605175 -1.593652  0.021136
C      5.267782 -0.085457 -0.210767
H      5.074793  0.364077  0.773192
O      4.062069  0.005464 -0.984732
C      3.288259  1.066639 -0.778772
C      2.018044  1.009105 -1.602172
H      1.983458  0.029614 -2.079957
C      0.809311  1.154800 -0.621861
H      1.214533  1.051325  0.384351
C     -0.236687  0.034395 -0.827052
H      0.240998 -0.782608 -1.369915
C     -1.415484  0.523305 -1.665623
C     -0.711089 -0.550621  0.525495
H     -1.172676  0.250378  1.114784
C      0.472940 -1.163680  1.381594
C      0.202482 -2.600782  1.896285
C      1.429008 -3.415961  1.467954
H      2.228155 -3.293000  2.200460
C      1.091722 -4.890492  1.289319
C      0.778464 -0.256500  2.579798
O     -1.704713 -1.520801  0.213402
C     -2.720046 -1.717343  1.178881
H     -2.356457 -1.449907  2.180130
O     -3.030297 -3.068034  1.255958
C     -3.640367 -3.656411  0.100987
H     -4.270949 -4.444933  0.530956
C     -4.517609 -2.646848 -0.655459
C     -5.105609 -1.686726  0.369631
H     -5.490736 -2.244930  1.230886
N     -6.257594 -0.838439 -0.101990
O     -6.513517  0.132574  0.807764
C     -5.978436 -0.229035 -1.423550
C     -7.464109 -1.690813 -0.233368
C     -2.606321 -4.293529 -0.825823
C     -3.955373 -0.816206  0.903172
H     -3.655851 -0.079943  0.139078
O     -4.308261 -0.161423  2.086046
O      0.209013  2.437335 -0.718215
C      0.623888  3.352661  0.262960
H      1.704599  3.240112  0.441311
C      0.351056  4.785186 -0.211406
C     -1.121647  5.206045 -0.104174
C     -1.627119  4.845190  1.314296
H     -1.087169  5.437056  2.061184
O     -2.984334  5.165370  1.461789
C     -1.354528  3.348612  1.581683
H     -1.875743  2.768675  0.806389
C     -1.838088  2.938002  2.965428
O      0.044146  3.083025  1.512651
O     -2.006360  4.496008 -0.968037
C     -1.671751  4.429827 -2.337788
C     -1.240963  6.721243 -0.331656
C      2.062277  2.096631 -2.676931
O      3.571273  1.961967 -0.015941
C      6.361419  0.729601 -0.913620
C      7.633454  0.889602 -0.091977
C      6.136062 -2.266551 -1.242591
O      6.597841 -1.680242  1.015499
O      4.258109 -2.357964  1.798814
H      0.085514 -2.844299 -0.599234
H      3.860104 -4.796515  0.239608
H      4.398620 -4.336432 -1.378719
H      2.700231 -4.709301 -1.100540
H     -1.052487  0.890066 -2.621000
H     -1.933663  1.336166 -1.163842
H     -2.105772 -0.296742 -1.840995
H     -0.688803 -3.034728  1.447696
H      0.072333 -2.608717  2.976281
H      1.986680 -5.503575  1.261728
H      0.532293 -5.046727  0.369853
H      0.482481 -5.220379  2.127964
H      0.927427  0.780500  2.290562
H      1.682480 -0.610979  3.070506
H     -0.049412 -0.291906  3.284419
H     -5.279235 -3.197622 -1.204613
H     -3.893830 -2.095583 -1.361306
H     -6.782345  0.474994 -1.628615
H     -5.930049 -0.986835 -2.200027
H     -5.046070  0.326138 -1.372339
H     -7.313002 -2.489276 -0.953846
H     -8.285781 -1.049329 -0.544429
H     -7.702851 -2.098533  0.746423
H     -3.112434 -4.834495 -1.620496
H     -1.991051 -4.989543 -0.262704
H     -1.970641 -3.527853 -1.261777
H     -5.233891  0.171179  1.888207
H      0.706410  4.888798 -1.235714
H      0.931577  5.452287  0.426386
H     -3.444883  4.805420  0.690634
H     -1.144827  3.316027  3.712032
H     -1.894365  1.856344  3.048571
H     -2.822689  3.360652  3.139949
H     -0.832266  3.749942 -2.500800
H     -1.441864  5.414998 -2.752194
H     -2.558220  4.035423 -2.831643
H     -0.831288  7.002179 -1.298470
H     -0.698315  7.254866  0.442972
H     -2.287436  7.011913 -0.286751
H      2.252042  3.065583 -2.222175
H      1.112112  2.134296 -3.200870
H      2.854850  1.881588 -3.389755
H      5.933244  1.718026 -1.100161
H      6.583208  0.276630 -1.879896
H      7.416072  1.404200  0.840857
H      8.357426  1.477307 -0.650899
H      8.066548 -0.076571  0.145050
H      5.455543 -2.124081 -2.074551
H      6.289158 -3.323897 -1.050047
H      7.103139 -1.835027 -1.482685
H      6.150041 -1.839720  1.865277
117
Structure 25 - NOT REFINED - Rel. E. = 0.0 kcal/mol (GFN-FF)
O      1.250658 -3.010262 -1.331241
C      1.752480 -2.705729 -0.057629
O      1.260654 -1.451293  0.378247
C      3.289231 -2.544582 -0.240108
H      3.398495 -2.150529 -1.248026
C      4.070038 -3.853430 -0.118811
C      3.794860 -1.538681  0.763501
C      4.665280 -0.348512  0.301489
C      4.310681  0.282473 -1.071268
H      4.553534  1.351555 -0.983948
O      2.893098  0.179801 -1.242179
C      2.184816  1.269022 -1.526019
C      0.704033  0.961934 -1.455869
H      0.573674 -0.105552 -1.635320
C      0.275914  1.212978  0.019054
H      1.006415  0.701105  0.647987
C     -1.123256  0.622766  0.296861
H     -1.750117  0.836381 -0.570241
C     -1.801141  1.292728  1.491617
C     -1.129224 -0.923235  0.428620
H     -2.026853 -1.195686  0.996141
C      0.070314 -1.595042  1.161406
C     -0.142253 -3.117122  1.296586
C      1.243619 -3.704634  1.012593
H      1.878405 -3.594938  1.896081
C      1.159633 -5.162035  0.583068
C      0.305309 -1.006644  2.558597
O     -1.199924 -1.536282 -0.868974
C     -2.442681 -1.725229 -1.460420
H     -2.196410 -2.114033 -2.466425
O     -3.129901 -0.506859 -1.566306
C     -4.315563 -0.593272 -2.338248
H     -4.053919 -0.964600 -3.343811
C     -5.304524 -1.574626 -1.688158
C     -4.630302 -2.936516 -1.570332
H     -4.344655 -3.300395 -2.565873
N     -5.493179 -4.047881 -1.022792
O     -4.792954 -5.209462 -1.099675
C     -5.905157 -3.809734  0.378758
C     -6.720161 -4.181839 -1.844227
C     -4.899814  0.810221 -2.439441
C     -3.329503 -2.794192 -0.759152
H     -3.565579 -2.415946  0.250980
O     -2.615751 -3.989852 -0.676965
O      0.325810  2.603658  0.318816
C      1.420282  3.010840  1.096853
H      2.293436  2.375369  0.875907
C      1.790688  4.460587  0.763149
C      0.886204  5.508879  1.424706
C      0.783206  5.174161  2.933143
H      1.764659  5.285808  3.405566
O     -0.078756  6.065554  3.591190
C      0.305854  3.715502  3.090845
H     -0.678484  3.641731  2.609700
C      0.211331  3.321257  4.558905
O      1.209816  2.806460  2.467898
O     -0.472616  5.493267  0.990267
C     -0.722142  5.537185 -0.396768
C      1.499669  6.904933  1.236787
C     -0.074321  1.796594 -2.464634
O      2.667132  2.350416 -1.775844
C      5.049840 -0.278371 -2.293275
C      4.585080  0.387175 -3.585795
C      6.118911 -0.865632  0.356072
O      4.511682  0.690203  1.250619
O      3.618829 -1.661574  1.955700
H      0.313775 -2.755194 -1.343951
H      4.036320 -4.229034  0.900164
H      5.110063 -3.690930 -0.391594
H      3.643343 -4.586809 -0.795772
H     -1.201888  1.218552  2.392311
H     -2.771990  0.837140  1.673114
H     -1.950998  2.344053  1.262827
H     -0.848658 -3.485262  0.551964
H     -0.504074 -3.381360  2.287971
H      2.128536 -5.649409  0.615294
H      0.764747 -5.227263 -0.427519
H      0.487363 -5.694197  1.251955
H      1.098623 -1.573169  3.040774
H     -0.601943 -1.084277  3.151306
H      0.623925  0.029702  2.518423
H     -6.197572 -1.620059 -2.308765
H     -5.565035 -1.184115 -0.703352
H     -5.025136 -3.828693  1.015898
H     -6.549501 -4.635060  0.673770
H     -6.433836 -2.865738  0.475236
H     -6.440815 -4.221903 -2.894331
H     -7.413290 -3.367586 -1.656098
H     -7.176661 -5.133019 -1.576991
H     -4.171963  1.476954 -2.891364
H     -5.139281  1.182950 -1.447932
H     -5.797444  0.796702 -3.049819
H     -3.311775 -4.718938 -0.810790
H      1.796447  4.565021 -0.321070
H      2.805217  4.625800  1.126512
H     -0.890359  6.110967  3.064879
H     -0.248368  2.342332  4.656311
H     -0.377695  4.059737  5.093579
H      1.210445  3.281478  4.984156
H     -1.797090  5.684245 -0.490422
H     -0.443184  4.594942 -0.874073
H     -0.202677  6.367862 -0.882630
H      1.621093  7.133442  0.181132
H      2.474444  6.947471  1.713564
H      0.853744  7.649503  1.694872
H      0.033928  2.851593 -2.228792
H     -1.126737  1.530532 -2.446067
H      0.312607  1.624733 -3.466556
H      4.896987 -1.354850 -2.371818
H      6.113596 -0.085945 -2.160652
H      5.191532  0.040678 -4.418785
H      4.673247  1.468725 -3.512439
H      3.545293  0.142878 -3.791454
H      6.796090 -0.037062  0.166598
H      6.289165 -1.654623 -0.367321
H      6.316854 -1.250146  1.354525
H      4.306158  0.270303  2.103284
117
Structure 26 - NOT REFINED - Rel. E. = 0.0 kcal/mol (GFN-FF)
O      3.485484 -1.831836 -2.037404
C      3.119854 -2.867951 -1.171507
O      2.246003 -2.362031 -0.169455
C      4.406299 -3.463992 -0.511321
H      5.093500 -3.613479 -1.354084
C      4.238452 -4.794159  0.217823
C      5.025895 -2.353904  0.320518
C      4.655888 -2.158362  1.798170
C      4.470878 -0.624507  2.053098
H      3.791648 -0.534647  2.910783
O      3.821211 -0.037887  0.908174
C      2.583544  0.425127  1.005614
C      2.220028  1.222729 -0.233964
H      2.826815  0.867995 -1.069188
C      0.719925  1.074683 -0.587499
H      0.149593  1.088235  0.350067
C      0.473701 -0.274100 -1.318897
H      1.427751 -0.586816 -1.752542
C     -0.525820 -0.121997 -2.466138
C      0.042902 -1.378081 -0.318368
H      0.220532 -1.026155  0.705445
C      0.868827 -2.682654 -0.455584
C      0.883036 -3.298093 -1.858972
C      2.282800 -3.903586 -1.959375
H      2.296461 -4.845333 -1.409490
C      2.761545 -4.138467 -3.382753
C      0.377686 -3.690541  0.588106
O     -1.330238 -1.740102 -0.434963
C     -2.213579 -0.944444  0.275777
H     -2.142101  0.122801 -0.016753
O     -1.929734 -1.066417  1.648716
C     -2.801015 -0.294151  2.449701
H     -2.777403  0.750121  2.090697
C     -4.233149 -0.836843  2.316397
C     -4.663198 -0.738978  0.857120
H     -4.673059  0.310953  0.538442
N     -6.068710 -1.226050  0.581373
O     -6.344236 -1.093977 -0.740606
C     -6.266551 -2.638474  0.981368
C     -7.035348 -0.397264  1.342838
C     -2.298929 -0.360878  3.886820
C     -3.640378 -1.446430 -0.056330
H     -3.627845 -2.531916  0.140758
O     -3.899085 -1.195761 -1.403214
O      0.307688  2.184859 -1.376485
C     -0.574470  3.090354 -0.769584
H     -0.333677  3.187553  0.301651
C     -0.404286  4.436920 -1.487815
C     -1.710844  5.240872 -1.459227
C     -2.786796  4.417940 -2.222339
H     -3.777927  4.735020 -1.859565
O     -2.713701  4.618098 -3.610706
C     -2.602021  2.900524 -1.984017
H     -2.014214  2.519815 -2.829389
C     -3.942646  2.184083 -1.931825
O     -1.904522  2.636796 -0.771488
O     -1.611978  6.456596 -2.202095
C     -0.648878  7.403734 -1.792118
C     -2.173213  5.511105 -0.022552
C      2.615421  2.676117  0.062274
O      1.878027  0.306502  1.980020
C      5.750348  0.176181  2.304037
C      5.442367  1.587032  2.795587
C      5.794169 -2.751277  2.643862
O      3.483946 -2.819851  2.193587
O      5.811775 -1.595370 -0.210658
H      4.202340 -1.307947 -1.650966
H      4.027314 -5.587164 -0.494644
H      3.451565 -4.753508  0.963057
H      5.173550 -5.042419  0.713924
H     -0.107347  0.528492 -3.229705
H     -1.460382  0.303487 -2.117547
H     -0.756859 -1.089625 -2.900763
H      0.769970 -2.530527 -2.619530
H      0.093152 -4.034413 -1.974932
H      3.753846 -4.583034 -3.383241
H      2.801820 -3.199278 -3.926253
H      2.075928 -4.812912 -3.889024
H      0.501351 -3.276235  1.585486
H      0.936971 -4.619228  0.515270
H     -0.676287 -3.883562  0.419506
H     -4.885452 -0.255083  2.965639
H     -4.217270 -1.876273  2.645689
H     -6.144564 -2.766030  2.052848
H     -5.566592 -3.265099  0.435840
H     -7.274695 -2.917083  0.680609
H     -6.841201  0.651231  1.130682
H     -6.976615 -0.593578  2.408938
H     -8.027577 -0.642192  0.969236
H     -2.905568  0.274844  4.524552
H     -1.266307 -0.026185  3.921532
H     -2.339986 -1.385012  4.245888
H     -4.910425 -1.180940 -1.456556
H     -0.138352  4.237244 -2.527492
H      0.408334  4.984680 -1.012778
H     -2.544870  5.560634 -3.758923
H     -4.496762  2.401704 -2.839487
H     -4.510799  2.532639 -1.072410
H     -3.800646  1.108248 -1.855062
H     -0.770763  7.682221 -0.742630
H     -0.825844  8.278626 -2.415210
H      0.370915  7.045901 -1.960136
H     -2.982347  6.238456 -0.035884
H     -1.355822  5.896225  0.582562
H     -2.531770  4.589290  0.424017
H      2.122600  3.031518  0.965296
H      2.324749  3.302578 -0.775839
H      3.692342  2.745808  0.194255
H      6.313499  0.215198  1.371489
H      6.349931 -0.330205  3.056744
H      4.836417  2.126376  2.072441
H      6.367357  2.137099  2.947660
H      4.899428  1.551842  3.738089
H      6.763442 -2.435601  2.272227
H      5.722151 -3.834091  2.598966
H      5.666447 -2.449187  3.679208
H      2.785235 -2.613911  1.546807
117
Structure 27 - NOT REFINED - Rel. E. = 0.0 kcal/mol (GFN-FF)
O      2.570556 -2.385258 -1.536118
C      2.230509 -2.619000 -0.199132
O      1.830308 -1.404073  0.409784
C      3.472699 -3.230382  0.533167
H      3.622332 -4.198684  0.038379
C      3.284328 -3.466718  2.032853
C      4.766345 -2.477768  0.254005
C      5.082573 -1.126796  0.914033
C      5.395719 -0.067359 -0.191356
H      5.509962  0.894297  0.326643
O      4.227455  0.040280 -1.029789
C      3.704367  1.255571 -1.231053
C      2.440426  1.170761 -2.060646
H      2.473949  0.254228 -2.650802
C      1.263383  1.048727 -1.033511
H      1.691102  0.776246 -0.062624
C      0.285567 -0.078610 -1.433232
H      0.868196 -0.912161 -1.826865
C     -0.686610  0.386045 -2.514476
C     -0.461438 -0.578963 -0.175943
H     -0.817162  0.302068  0.366403
C      0.449908 -1.406792  0.815958
C      0.085390 -2.897764  0.882167
C      1.016536 -3.586947 -0.116729
H      1.357355 -4.550136  0.268520
C      0.338019 -3.834243 -1.461266
C      0.364655 -0.765248  2.201281
O     -1.591833 -1.345385 -0.577640
C     -2.811516 -0.974680 -0.053468
H     -2.999306  0.112107 -0.191056
O     -2.825411 -1.280709  1.320733
C     -4.073379 -1.036671  1.945283
H     -4.343265  0.023110  1.796485
C     -5.161013 -1.917958  1.311627
C     -5.260723 -1.574315 -0.169791
H     -5.526884 -0.516247 -0.290695
N     -6.339551 -2.305605 -0.933288
O     -6.372526 -1.829398 -2.204215
C     -6.122687 -3.770152 -0.958659
C     -7.656975 -2.051650 -0.300391
C     -3.910009 -1.325209  3.432539
C     -3.887955 -1.759908 -0.842149
H     -3.575553 -2.816979 -0.795507
O     -3.881451 -1.306127 -2.161094
O      0.592690  2.288436 -0.883893
C      0.890821  3.017688  0.281770
H      1.920043  2.790216  0.596683
C      0.803711  4.532992  0.021516
C     -0.561698  5.218842  0.225121
C     -1.413989  4.492730  1.300491
H     -1.052200  4.796468  2.292771
O     -2.760573  4.887881  1.201501
C     -1.273021  2.958592  1.232640
H     -1.654570  2.592682  0.269570
C     -2.037211  2.305006  2.376259
O      0.100224  2.600022  1.359471
O     -1.317563  5.398914 -0.972541
C     -1.542483  4.308989 -1.846669
C     -0.322481  6.665211  0.690098
C      2.323096  2.382554 -2.980258
O      4.155518  2.270809 -0.760153
C      6.625740 -0.329732 -1.058864
C      6.880253  0.809263 -2.041468
C      6.315263 -1.334171  1.808933
O      4.068204 -0.612487  1.736832
O      5.593841 -2.985706 -0.472716
H      3.256522 -1.701748 -1.569464
H      2.451556 -4.142709  2.204276
H      3.106128 -2.537410  2.563190
H      4.183447 -3.929436  2.434719
H     -1.445219 -0.372555 -2.687984
H     -0.152662  0.567751 -3.442669
H     -1.180815  1.304157 -2.209598
H     -0.959087 -3.053996  0.635349
H      0.268363 -3.255637  1.894726
H      1.072295 -4.109143 -2.213007
H     -0.194632 -2.948306 -1.791932
H     -0.375381 -4.647459 -1.351617
H      1.047482 -1.257195  2.889324
H     -0.653243 -0.875614  2.564139
H      0.615538  0.292173  2.155210
H     -6.099121 -1.729694  1.830786
H     -4.867612 -2.959271  1.449656
H     -6.072939 -4.175724  0.047652
H     -5.210274 -3.984506 -1.508182
H     -6.954730 -4.212083 -1.502837
H     -7.756217 -2.588568  0.638167
H     -8.415747 -2.385104 -1.005775
H     -7.777906 -0.981355 -0.151624
H     -3.130322 -0.692358  3.845452
H     -3.626533 -2.363345  3.577341
H     -4.840787 -1.125394  3.954059
H     -4.830049 -1.444782 -2.483821
H      1.153536  4.729882 -0.991978
H      1.505016  5.000401  0.712260
H     -2.883314  5.263414  0.313670
H     -1.549269  2.546162  3.316510
H     -2.053938  1.225828  2.255095
H     -3.051273  2.694106  2.388288
H     -1.799520  4.757721 -2.806270
H     -2.380803  3.686951 -1.513669
H     -0.657243  3.685129 -1.961638
H      0.237590  6.682956  1.619932
H     -1.278814  7.157809  0.842619
H      0.227509  7.203754 -0.076242
H      2.537838  3.290427 -2.422445
H      1.321132  2.447290 -3.391203
H      3.038980  2.300742 -3.794986
H      6.491290 -1.264637 -1.602608
H      7.488443 -0.435055 -0.403234
H      7.788082  0.612919 -2.605660
H      6.992933  1.753777 -1.513404
H      6.055944  0.908175 -2.744704
H      7.075293 -1.905926  1.286853
H      6.004707 -1.874532  2.699155
H      6.711396 -0.369370  2.112269
H      3.206419 -0.709352  1.290392
117
Structure 28 - NOT REFINED - Rel. E. = 0.0 kcal/mol (GFN-FF)
O      2.883597 -2.365644 -1.309135
C      2.555054 -2.635316  0.031305
O      1.792692 -1.580248  0.561827
C      3.851510 -2.891013  0.870369
H      4.112935 -3.937633  0.670237
C      3.633803 -2.708089  2.371824
C      5.063867 -2.128228  0.374283
C      5.260132 -0.631217  0.654988
C      5.526798  0.158276 -0.668190
H      5.755248  1.193978 -0.374534
O      4.293570  0.197881 -1.404197
C      3.546303  1.301646 -1.320383
C      2.233341  1.128298 -2.046508
H      2.303502  0.234853 -2.668702
C      1.143639  0.877271 -0.947773
H      1.651141  0.546990 -0.033229
C      0.183390 -0.259807 -1.362752
H      0.782321 -1.061119 -1.802582
C     -0.830091  0.227812 -2.394531
C     -0.489499 -0.836681 -0.093605
H     -0.684459 -0.016735  0.602769
C      0.394721 -1.905136  0.623311
C      0.257806 -3.267291 -0.074160
C      1.643037 -3.886985  0.069783
H      1.737904 -4.337162  1.061707
C      1.965774 -4.929837 -0.988216
C     -0.020999 -1.973468  2.094909
O     -1.716171 -1.497947 -0.410532
C     -2.893069 -0.919612  0.016922
H     -2.899252  0.177555 -0.143342
O     -3.052242 -1.197578  1.391085
C     -4.279761 -0.749597  1.936672
H     -4.353460  0.341401  1.790984
C     -5.462848 -1.428071  1.227012
C     -5.392541 -1.101782 -0.258899
H     -5.452457 -0.016202 -0.407839
N     -6.529392 -1.637989 -1.096198
O     -6.407058 -1.142278 -2.354616
C     -6.547032 -3.117430 -1.145601
C     -7.824452 -1.183504 -0.534375
C     -4.270236 -1.075485  3.425913
C     -4.033542 -1.553260 -0.822210
H     -3.908463 -2.642496 -0.700240
O     -3.869529 -1.192753 -2.160222
O      0.422288  2.065792 -0.670079
C      0.807612  2.767539  0.482144
H      1.881800  2.619169  0.664533
C      0.549495  4.269894  0.298683
C     -0.925915  4.672374  0.436500
C     -1.487158  4.037776  1.731838
H     -0.992227  4.472277  2.606768
O     -2.857262  4.309420  1.870077
C     -1.210378  2.519118  1.705751
H     -1.700090  2.110094  0.808808
C     -1.735306  1.836936  2.960623
O      0.190051  2.267912  1.637072
O     -1.783785  4.150069 -0.577255
C     -1.450248  4.409089 -1.922550
C     -1.032215  6.203619  0.511246
C      1.959298  2.351860 -2.917757
O      3.885630  2.294674 -0.719947
C      6.628084 -0.358931 -1.587285
C      6.935051  0.645836 -2.693930
C      6.482686 -0.510583  1.582356
O      4.117435 -0.079483  1.261116
O      5.946315 -2.730059 -0.198048
H      3.330434 -1.506915 -1.350941
H      4.570532 -2.867566  2.901138
H      2.911980 -3.437049  2.730035
H      3.258613 -1.711345  2.572897
H     -0.344494  0.379440 -3.354565
H     -1.266490  1.167842 -2.067223
H     -1.626721 -0.500523 -2.519315
H      0.017126 -3.122243 -1.126146
H     -0.524049 -3.866481  0.382749
H      1.901883 -4.490435 -1.979061
H      1.259841 -5.753421 -0.915913
H      2.972598 -5.317489 -0.851169
H      0.312970 -1.068787  2.597346
H      0.431709 -2.832723  2.581813
H     -1.102521 -2.043925  2.158582
H     -6.384173 -1.061340  1.676590
H     -5.378104 -2.503164  1.390243
H     -7.420241 -3.414250 -1.722558
H     -6.592882 -3.541131 -0.146443
H     -5.661837 -3.464313 -1.671841
H     -7.776795 -0.111859 -0.356717
H     -8.069568 -1.719041  0.377849
H     -8.581097 -1.369696 -1.294428
H     -4.182231 -2.148819  3.566716
H     -5.186120 -0.721454  3.888616
H     -3.422189 -0.594724  3.902604
H     -4.809343 -1.115872 -2.529175
H      0.943158  4.577598 -0.668888
H      1.106527  4.791144  1.077895
H     -3.258343  4.161845  1.001378
H     -1.708739  0.758026  2.836639
H     -2.753761  2.164734  3.147629
H     -1.108562  2.112415  3.804652
H     -2.292820  4.038310 -2.504578
H     -0.547967  3.868894 -2.216632
H     -1.325269  5.478303 -2.115457
H     -2.078859  6.493779  0.552989
H     -0.564675  6.667191 -0.353580
H     -0.535461  6.563768  1.407284
H      2.647325  2.368285 -3.760457
H      2.104303  3.257879 -2.334840
H      0.940810  2.326126 -3.289937
H      6.315936 -1.307039 -2.023479
H      7.523399 -0.537341 -0.994301
H      7.267743  1.592720 -2.273178
H      6.049635  0.828898 -3.298400
H      7.718226  0.258363 -3.339456
H      6.210229 -0.863997  2.573979
H      6.801554  0.527506  1.650911
H      7.303002 -1.115018  1.208060
H      4.317092  0.822138  1.546094
117
Structure 29 - NOT REFINED - Rel. E. = 0.0 kcal/mol (GFN-FF)
O      0.609101 -2.949355 -0.265970
C      1.247506 -2.548348  0.914892
O      1.024279 -1.170065  1.139025
C      2.751031 -2.897375  0.743836
H      2.744565 -3.986739  0.617209
C      3.639602 -2.544062  1.940324
C      3.343918 -2.399495 -0.571311
C      3.810599 -0.945959 -0.728879
C      3.201006 -0.266488 -1.995888
H      3.642046  0.740329 -2.039465
O      1.804176 -0.087781 -1.716449
C      1.271007  1.103517 -1.977752
C     -0.139672  1.187341 -1.442644
H     -0.592493  0.197582 -1.524025
C     -0.026964  1.523070  0.073528
H      0.776749  0.914714  0.493690
C     -1.337123  1.137753  0.793582
H     -2.145381  1.203684  0.055772
C     -1.705006  2.095453  1.925160
C     -1.335122 -0.342076  1.239079
H     -2.185576 -0.473799  1.921597
C     -0.114508 -0.952309  1.997938
C     -0.538943 -2.354045  2.493972
C      0.650813 -3.250452  2.168337
H      1.381488 -3.177422  2.975399
C      0.277111 -4.706291  1.943705
C      0.356982 -0.084371  3.164347
O     -1.553092 -1.185778  0.095812
C     -2.872191 -1.472753 -0.211360
H     -3.480227 -0.546732 -0.278270
O     -3.388869 -2.304411  0.796526
C     -4.722065 -2.720273  0.554431
H     -5.352980 -1.822483  0.435026
C     -4.783056 -3.549385 -0.737688
C     -4.297486 -2.684494 -1.895338
H     -4.941875 -1.801603 -1.999814
N     -4.354444 -3.331858 -3.258062
O     -3.983732 -2.414642 -4.188527
C     -3.480248 -4.522598 -3.359906
C     -5.744703 -3.760527 -3.547535
C     -5.184155 -3.521107  1.764929
C     -2.880472 -2.157156 -1.597816
H     -2.165528 -2.994889 -1.528601
O     -2.458637 -1.226381 -2.546757
O      0.307909  2.891590  0.246804
C      1.623545  3.146243  0.665143
H      2.291496  2.349096  0.299942
C      2.112229  4.479462  0.087020
C      1.593493  5.716922  0.832359
C      1.839102  5.506121  2.346728
H      2.914737  5.462027  2.546816
O      1.338589  6.582960  3.094233
C      1.188726  4.173866  2.774242
H      0.117709  4.246256  2.541950
C      1.401042  3.907314  4.258391
O      1.756219  3.078132  2.058486
O      0.183526  5.920518  0.754946
C     -0.414343  5.923059 -0.522027
C      2.349446  6.961743  0.343550
C     -0.947311  2.223959 -2.215566
O      1.866603  2.004932 -2.523295
C      3.392560 -0.952174 -3.354229
C      4.514410 -0.331186 -4.179513
C      5.341240 -0.975437 -0.861547
O      3.499114 -0.128316  0.372822
O      3.553981 -3.200122 -1.455859
H     -0.194384 -2.404798 -0.347164
H      3.457598 -3.232578  2.761346
H      3.474373 -1.526329  2.278387
H      4.683123 -2.648148  1.653419
H     -0.912977  2.168543  2.659679
H     -2.616906  1.762625  2.416745
H     -1.873879  3.084265  1.506902
H     -1.419766 -2.697342  1.952082
H     -0.764621 -2.338618  3.557776
H     -0.244162 -5.091125  2.816464
H      1.165603 -5.309888  1.774736
H     -0.367110 -4.796053  1.073143
H     -0.478792  0.162958  3.811227
H      0.831160  0.825721  2.806490
H      1.095565 -0.640821  3.737350
H     -5.809902 -3.878668 -0.886429
H     -4.135630 -4.417179 -0.606134
H     -3.745378 -5.268114 -2.615865
H     -2.443515 -4.216786 -3.248215
H     -3.602416 -4.929859 -4.361389
H     -6.019846 -4.633053 -2.962886
H     -5.789623 -3.991463 -4.610133
H     -6.419375 -2.930547 -3.351662
H     -5.098388 -2.913012  2.660027
H     -4.561334 -4.402509  1.884343
H     -6.219079 -3.822191  1.636351
H     -2.923075 -1.515730 -3.401655
H      1.842816  4.509916 -0.968168
H      3.200005  4.485272  0.162335
H      0.439508  6.750943  2.776754
H      0.812929  3.052933  4.579886
H      1.111310  4.786742  4.825324
H      2.451789  3.696289  4.436369
H     -0.430015  4.918027 -0.949391
H      0.084581  6.612289 -1.209103
H     -1.436905  6.261172 -0.359538
H      3.407421  6.863923  0.568098
H      1.964067  7.841856  0.851592
H      2.234044  7.086465 -0.730082
H     -1.262212  1.810338 -3.169503
H     -0.331323  3.100143 -2.402382
H     -1.826931  2.526385 -1.656031
H      2.452634 -0.844071 -3.900585
H      3.566410 -2.017422 -3.213887
H      4.327996  0.729839 -4.332256
H      4.563837 -0.815762 -5.151492
H      5.475915 -0.447652 -3.688378
H      5.636592 -1.684680 -1.627562
H      5.775497 -1.266708  0.090751
H      5.699913  0.019089 -1.111142
H      2.581404 -0.311531  0.636003
117
Structure 30 - NOT REFINED - Rel. E. = 0.0 kcal/mol (GFN-FF)
O      2.589022 -2.346496 -1.596722
C      2.258673 -2.626962 -0.266516
O      1.866608 -1.432392  0.386549
C      3.506042 -3.269100  0.431663
H      3.655529 -4.211700 -0.110780
C      3.327493 -3.579568  1.919094
C      4.795882 -2.499751  0.183887
C      5.112597 -1.186314  0.915536
C      5.419220 -0.070165 -0.133985
H      5.517198  0.867032  0.430230
O      4.254059  0.060144 -0.972813
C      3.712886  1.274759 -1.120969
C      2.454803  1.206510 -1.959582
H      2.488563  0.297217 -2.560601
C      1.265667  1.081536 -0.945359
H      1.683420  0.796470  0.026778
C      0.282426 -0.032720 -1.372385
H      0.854022 -0.849273 -1.814813
C     -0.710628  0.488425 -2.409064
C     -0.437230 -0.587813 -0.122125
H     -0.782187  0.268593  0.463589
C      0.494003 -1.452900  0.817884
C      0.130200 -2.945496  0.833403
C      1.043377 -3.594805 -0.207543
H      1.386778 -4.574480  0.131130
C      0.343320 -3.783199 -1.550563
C      0.434082 -0.866152  2.228843
O     -1.575813 -1.339698 -0.529020
C     -2.784901 -0.976962  0.023732
H     -2.955101  0.117765 -0.057093
O     -2.793421 -1.352736  1.381484
C     -4.027727 -1.104620  2.031041
H     -4.263536 -0.029914  1.944738
C     -5.151034 -1.912529  1.361436
C     -5.246096 -1.491698 -0.100266
H     -5.467511 -0.418672 -0.167107
N     -6.359109 -2.136355 -0.891416
O     -6.385415 -1.584693 -2.131655
C     -6.196132 -3.603430 -1.005526
C     -7.659777 -1.870478 -0.230025
C     -3.862853 -1.482686  3.498112
C     -3.885264 -1.703271 -0.788146
H     -3.608294 -2.771216 -0.774669
O     -3.867939 -1.211406 -2.093118
O      0.599304  2.321648 -0.792857
C      0.866436  3.027447  0.387649
H      1.911267  2.862410  0.695535
C      0.658558  4.528929  0.155235
C     -0.818128  4.948335  0.101901
C     -1.540315  4.349397  1.332977
H     -1.148530  4.799954  2.250887
O     -2.913413  4.637080  1.300862
C     -1.285571  2.827768  1.376439
H     -1.679290  2.402247  0.440767
C     -1.961856  2.193780  2.583982
O      0.110464  2.552156  1.469940
O     -1.547923  4.405422 -0.996501
C     -1.076581  4.671621 -2.298489
C     -0.913982  6.481331  0.131371
C      2.352771  2.426173 -2.869653
O      4.148509  2.275665 -0.605726
C      6.658315 -0.274627 -1.004446
C      6.895163  0.907218 -1.939834
C      6.346577 -1.438017  1.796759
O      4.097741 -0.720112  1.765381
O      5.619322 -2.964739 -0.575624
H      3.280227 -1.667808 -1.609030
H      2.500729 -4.269331  2.062242
H      3.147213 -2.678427  2.495344
H      4.232130 -4.055109  2.292688
H     -1.149588  1.422909 -2.069486
H     -1.505883 -0.234908 -2.569102
H     -0.202292  0.664335 -3.352892
H     -0.918579 -3.091468  0.598657
H      0.330594 -3.342503  1.827919
H     -0.188829 -2.881753 -1.836901
H     -0.373932 -4.595771 -1.462940
H      1.064432 -4.031896 -2.323886
H      1.131919 -1.381618  2.883927
H     -0.576040 -0.994859  2.607180
H      0.680807  0.193291  2.219145
H     -6.078337 -1.717065  1.897209
H     -4.895880 -2.969696  1.443981
H     -5.304318 -3.816041 -1.588758
H     -7.055122 -3.985034 -1.553418
H     -6.137842 -4.067492 -0.025247
H     -7.771528 -2.459500  0.675208
H     -8.437346 -2.130386 -0.945909
H     -7.736866 -0.807191 -0.015650
H     -3.062787 -0.897545  3.941195
H     -3.608688 -2.535175  3.580715
H     -4.784053 -1.287012  4.037895
H     -4.827715 -1.277461 -2.406449
H      1.173264  4.813987 -0.761234
H      1.123233  5.055048  0.989531
H     -3.218272  4.450826  0.400725
H     -2.986138  2.549699  2.645633
H     -1.427361  2.484584  3.484115
H     -1.949460  1.110992  2.502264
H     -1.828448  4.254117 -2.966643
H     -0.121177  4.176303 -2.483528
H     -0.984076  5.744604 -2.488533
H     -0.540020  6.854294  1.080307
H     -1.952762  6.782567  0.024809
H     -0.326331  6.922769 -0.669377
H      1.365375  2.474379 -3.316862
H      3.099975  2.365006 -3.657898
H      2.530284  3.331400 -2.294719
H      6.543903 -1.189475 -1.585671
H      7.519666 -0.389430 -0.348395
H      6.077963  1.010122 -2.650807
H      7.815482  0.757095 -2.497967
H      6.974595  1.833793 -1.375051
H      6.744814 -0.489291  2.144659
H      7.104777 -1.985553  1.246687
H      6.036004 -2.018919  2.661072
H      3.237545 -0.784290  1.309425
117
Structure 31 - NOT REFINED - Rel. E. = 0.0 kcal/mol (GFN-FF)
O      2.930978 -2.529613 -1.506796
C      2.643614 -2.818651 -0.164719
O      1.833416 -1.793225  0.379444
C      3.971185 -2.981214  0.638110
H      4.401447 -3.916537  0.258050
C      3.791807 -3.102544  2.154581
C      5.027579 -1.934301  0.308568
C      4.919825 -0.492486  0.827060
C      5.003306  0.516423 -0.360913
H      4.832688  1.512933  0.068234
O      3.869394  0.228291 -1.206942
C      3.251251  1.265406 -1.788621
C      1.990946  0.809828 -2.490072
H      2.195701 -0.156466 -2.954837
C      0.915861  0.576058 -1.373303
H      1.433556  0.475471 -0.409951
C      0.123551 -0.727419 -1.607240
H      0.832760 -1.495987 -1.922398
C     -0.919362 -0.554872 -2.707792
C     -0.480118 -1.182561 -0.252466
H     -0.620379 -0.303767  0.384573
C      0.451146 -2.190579  0.481686
C      0.369014 -3.571452 -0.183495
C      1.794649 -4.111895 -0.106530
H      1.951101 -4.574702  0.870107
C      2.126051 -5.121939 -1.194051
C      0.078550 -2.237495  1.963596
O     -1.730066 -1.850047 -0.407998
C     -2.857324 -1.149750 -0.025586
H     -2.813329 -0.091523 -0.353772
O     -2.950604 -1.208854  1.380342
C     -4.100852 -0.574563  1.910081
H     -4.084320  0.489144  1.616838
C     -5.379859 -1.226481  1.358119
C     -5.359249 -1.148306 -0.163046
H     -5.319415 -0.099409 -0.483954
N     -6.586792 -1.687239 -0.856975
O     -6.486296 -1.411353 -2.183296
C     -6.748210 -3.146257 -0.666360
C     -7.799227 -1.017816 -0.327202
C     -4.036334 -0.699061  3.428126
C     -4.082276 -1.824810 -0.693512
H     -4.044068 -2.880621 -0.375455
O     -3.965227 -1.733931 -2.080389
O      0.011491  1.660647 -1.284979
C      0.385997  2.703672 -0.420965
H      1.458286  2.921569 -0.525783
C     -0.463432  3.921580 -0.810704
C     -0.777782  4.785311  0.417780
C     -1.575076  3.914711  1.430514
H     -1.412073  4.332765  2.436672
O     -2.952289  3.899589  1.149724
C     -1.099283  2.444410  1.393995
H     -1.770482  1.915755  0.700666
C     -1.171332  1.802177  2.771169
O      0.236416  2.336664  0.924237
O     -1.668596  5.858392  0.108319
C     -1.263257  6.789703 -0.871991
C      0.506630  5.307172  1.072192
C      1.559572  1.820724 -3.547750
O      3.640546  2.404205 -1.702544
C      6.290207  0.539241 -1.195425
C      7.233363  1.671981 -0.805679
C      6.098694 -0.266290  1.785761
O      3.751441 -0.210299  1.552440
O      6.012212 -2.271761 -0.313697
H      3.359340 -1.661762 -1.554909
H      3.287992 -2.234636  2.565849
H      4.769648 -3.198684  2.621517
H      3.219301 -3.993633  2.396389
H     -0.435511 -0.531254 -3.680223
H     -1.466730  0.372234 -2.564082
H     -1.631276 -1.375198 -2.688342
H      0.058906 -3.466436 -1.221595
H     -0.347950 -4.207181  0.327264
H      3.151995 -5.468457 -1.096085
H      2.009492 -4.671728 -2.175085
H      1.458307 -5.975564 -1.111457
H      0.426278 -1.327429  2.447488
H      0.542937 -3.091117  2.449506
H     -1.001132 -2.301918  2.057677
H     -6.234995 -0.698154  1.776191
H     -5.394755 -2.265874  1.688955
H     -5.924823 -3.658941 -1.156108
H     -7.671212 -3.439864 -1.161937
H     -6.788559 -3.400201  0.389014
H     -7.639055  0.057776 -0.329726
H     -8.044162 -1.372803  0.669307
H     -8.610332 -1.243844 -1.016822
H     -3.105477 -0.276140  3.790618
H     -4.072808 -1.746412  3.713546
H     -4.869854 -0.169648  3.879196
H     -4.911135 -1.603069 -2.417912
H     -1.399845  3.558279 -1.238945
H      0.070796  4.491213 -1.569185
H     -3.202217  4.798746  0.888735
H     -1.005235  0.731323  2.691849
H     -2.152585  1.987215  3.197120
H     -0.406279  2.232972  3.411451
H     -0.286344  7.222625 -0.645109
H     -2.016296  7.575462 -0.847831
H     -1.242148  6.344617 -1.871105
H      0.253774  6.064396  1.811659
H      1.171313  5.741254  0.328971
H      1.025903  4.489520  1.561907
H      2.211972  1.751414 -4.415028
H      1.626585  2.829034 -3.147483
H      0.535418  1.633302 -3.850751
H      5.993250  0.679447 -2.237903
H      6.795522 -0.422979 -1.128904
H      8.097055  1.668929 -1.465835
H      7.582048  1.564214  0.216701
H      6.728612  2.630570 -0.903277
H      6.118683  0.777254  2.085198
H      7.034197 -0.543117  1.312167
H      5.947112 -0.875207  2.672905
H      2.976961 -0.588287  1.100663
117
Structure 32 - NOT REFINED - Rel. E. = 0.0 kcal/mol (GFN-FF)
O      0.500846 -2.999864 -0.498379
C      1.309463 -2.560089  0.563799
O      1.066755 -1.194329  0.836025
C      2.777437 -2.666682  0.059926
H      2.720821 -2.433052 -1.001868
C      3.384611 -4.059055  0.240265
C      3.621067 -1.635772  0.766446
C      4.557056 -0.721082 -0.053077
C      3.929596 -0.133003 -1.344794
H      4.352178  0.874822 -1.459442
O      2.526699  0.008955 -1.073653
C      1.818881  0.919038 -1.736634
C      0.363945  0.857174 -1.316550
H      0.130422 -0.200611 -1.192809
C      0.198227  1.498756  0.089679
H      1.021193  1.144686  0.714587
C     -1.154139  1.088740  0.713773
H     -1.897289  1.169175 -0.087005
C     -1.592265  2.044459  1.824718
C     -1.217771 -0.382833  1.192183
H     -2.000790 -0.450482  1.958338
C      0.048310 -1.030000  1.825346
C     -0.275161 -2.456184  2.320564
C      0.939532 -3.282540  1.886216
H      1.761448 -3.124945  2.589192
C      0.599527 -4.761881  1.768814
C      0.603297 -0.209736  2.994828
O     -1.611337 -1.222768  0.093180
C     -2.973213 -1.437201 -0.034231
H     -3.539177 -0.489476  0.077145
O     -3.360868 -2.342924  0.969158
C     -4.729112 -2.705090  0.907197
H     -5.338903 -1.786516  0.962161
C     -5.019136 -3.417117 -0.423175
C     -4.695239 -2.459650 -1.563845
H     -5.320114 -1.560454 -1.483370
N     -4.990729 -2.976595 -2.951479
O     -4.754570 -1.980223 -3.843278
C     -4.174278 -4.160595 -3.303769
C     -6.419666 -3.363250 -3.045484
C     -5.027940 -3.596494  2.105742
C     -3.233458 -1.983128 -1.457105
H     -2.540250 -2.830548 -1.590521
O     -2.953353 -0.965756 -2.369637
O      0.264630  2.918357  0.006265
C      1.535548  3.473321  0.205440
H      2.297770  2.853049 -0.291738
C      1.571562  4.878054 -0.407729
C      0.858602  5.935680  0.447246
C      1.396676  5.828453  1.895608
H      2.458173  6.095963  1.915604
O      0.742774  6.733424  2.745436
C      1.231680  4.376854  2.392181
H      0.158943  4.144963  2.374233
C      1.787032  4.212896  3.800467
O      1.928400  3.461253  1.549433
O     -0.544401  5.728319  0.601801
C     -1.327719  5.599617 -0.563577
C      1.149795  7.334186 -0.117645
C     -0.550954  1.488359 -2.363330
O      2.287796  1.656178 -2.576317
C      4.134869 -0.893054 -2.666407
C      5.356116 -0.418450 -3.446796
C      5.834798 -1.548928 -0.305251
O      4.900340  0.385700  0.755255
O      3.673257 -1.549431  1.973419
H     -0.338633 -2.511360 -0.430149
H      4.350490 -4.111175 -0.255468
H      2.723069 -4.794623 -0.206074
H      3.526769 -4.281326  1.294062
H     -0.895442  2.033311  2.656269
H     -2.577879  1.764546  2.191277
H     -1.645035  3.052983  1.424763
H     -1.174475 -2.835032  1.833897
H     -0.423434 -2.477000  3.397654
H      1.490785 -5.377985  1.713471
H      0.001570 -4.930999  0.876954
H      0.027559 -5.068359  2.641563
H      1.434265 -0.757548  3.433421
H     -0.168254 -0.062922  3.745452
H      0.981788  0.753652  2.670054
H     -6.066741 -3.712859 -0.433590
H     -4.387114 -4.304636 -0.469763
H     -3.127531 -3.872126 -3.347565
H     -4.476096 -4.477905 -4.299748
H     -4.323916 -4.965735 -2.590300
H     -7.032567 -2.549017 -2.666350
H     -6.617760 -4.284150 -2.505554
H     -6.642829 -3.492413 -4.102777
H     -6.081453 -3.857931  2.120199
H     -4.778016 -3.071225  3.022284
H     -4.429768 -4.500923  2.051642
H     -3.554000 -1.167076 -3.161885
H      1.142057  4.826938 -1.407455
H      2.617874  5.170980 -0.496789
H     -0.207402  6.625588  2.593540
H      1.562023  3.220834  4.180417
H      1.348054  4.964892  4.448812
H      2.865568  4.342784  3.778615
H     -1.126978  4.653872 -1.073233
H     -1.177486  6.432994 -1.255171
H     -2.360178  5.606404 -0.216832
H      0.839286  7.404037 -1.156880
H      2.214862  7.538756 -0.061518
H      0.619957  8.080546  0.468828
H     -0.702770  2.541565 -2.141362
H     -1.508483  0.975776 -2.383504
H     -0.097345  1.411831 -3.348679
H      3.247768 -0.705229 -3.275594
H      4.189980 -1.968110 -2.498033
H      5.420278 -0.958632 -4.388143
H      6.273431 -0.582967 -2.890914
H      5.267939  0.643027 -3.665009
H      6.612497 -0.878865 -0.660869
H      5.675874 -2.342849 -1.024470
H      6.164207 -1.981970  0.637094
H      4.765390  0.116988  1.680635
117
Structure 33 - NOT REFINED - Rel. E. = 0.0 kcal/mol (GFN-FF)
O      3.146206 -2.289916 -1.744050
C      2.630809 -2.822570 -0.553582
O      1.755721 -1.877673  0.038529
C      3.799133 -3.222706  0.402832
H      4.227529 -4.120459 -0.060726
C      3.374017 -3.569529  1.833329
C      4.960832 -2.240948  0.427978
C      4.845701 -0.880325  1.126727
C      5.192018  0.268667  0.125153
H      5.140255  1.203832  0.698476
O      4.129521  0.314028 -0.845117
C      3.482688  1.474036 -1.019234
C      2.311723  1.297325 -1.959749
H      2.553713  0.491097 -2.654405
C      1.095966  0.827531 -1.082682
H      1.490254  0.400934 -0.151858
C      0.300942 -0.294248 -1.787407
H      1.028930 -0.979829 -2.230477
C     -0.582500  0.261345 -2.898513
C     -0.498851 -1.106807 -0.733115
H     -0.836408 -0.425812  0.051016
C      0.367618 -2.253926 -0.117769
C      0.384409 -3.454372 -1.074513
C      1.769377 -4.062966 -0.893185
H      1.762936 -4.723053 -0.023111
C      2.257589 -4.842785 -2.104182
C     -0.166703 -2.634957  1.261198
O     -1.619492 -1.758937 -1.335180
C     -2.917854 -1.374814 -1.042241
H     -3.514687 -1.952048 -1.776659
O     -3.097906 -0.000200 -1.244518
C     -4.461931  0.378862 -1.226377
H     -5.002129 -0.228984 -1.975350
C     -5.069293  0.102691  0.158842
C     -4.919802 -1.385646  0.450211
H     -5.437343 -1.969168 -0.323395
N     -5.553524 -1.871305  1.730712
O     -5.463824 -3.227563  1.767551
C     -4.908919 -1.297329  2.930861
C     -6.987183 -1.495765  1.755865
C     -4.548568  1.851530 -1.596678
C     -3.431945 -1.775563  0.373626
H     -2.854012 -1.186540  1.104447
O     -3.229567 -3.144313  0.576777
O      0.261786  1.920838 -0.753349
C      0.513933  2.510734  0.495781
H      1.589485  2.459459  0.723852
C      0.097106  3.986265  0.486766
C     -1.423402  4.206606  0.545637
C     -1.971462  3.354581  1.719604
H     -1.554364  3.760072  2.657850
O     -3.374642  3.333914  1.777677
C     -1.506701  1.894124  1.583761
H     -1.936340  1.499016  0.652306
C     -1.956403  1.085018  2.793808
O     -0.086774  1.803515  1.543947
O     -2.129681  3.759450 -0.598470
C     -1.680545  4.209249 -1.857850
C     -1.694961  5.704552  0.798388
C      2.054343  2.594986 -2.719950
O      3.783054  2.500375 -0.460421
C      6.539087  0.181808 -0.588128
C      6.827719  1.439588 -1.401978
C      5.858472 -0.875230  2.283996
O      3.586282 -0.602174  1.685655
O      6.021855 -2.571316 -0.055643
H      3.556160 -1.431580 -1.554626
H      2.711207 -4.430879  1.831055
H      2.871475 -2.737208  2.314801
H      4.257586 -3.830956  2.412146
H      0.033234  0.675863 -3.691714
H     -1.236282  1.029247 -2.497437
H     -1.192224 -0.536198 -3.313136
H      0.259514 -3.108895 -2.099168
H     -0.419658 -4.145576 -0.841820
H      1.575096 -5.665077 -2.302272
H      3.251547 -5.246338 -1.926322
H      2.301938 -4.197144 -2.975947
H     -1.203684 -2.941387  1.172936
H     -0.077803 -1.785048  1.934828
H      0.406656 -3.462395  1.669623
H     -6.114623  0.405544  0.139505
H     -4.527199  0.710622  0.884520
H     -4.933588 -0.212059  2.899762
H     -3.885802 -1.657520  2.989593
H     -5.446959 -1.665607  3.801697
H     -7.446953 -1.790258  0.815346
H     -7.113001 -0.432353  1.935081
H     -7.450048 -2.070391  2.556036
H     -4.167220  1.992415 -2.603417
H     -3.943426  2.436459 -0.910291
H     -5.581360  2.183914 -1.556873
H     -4.051953 -3.461411  1.082592
H      0.519016  4.462925 -0.396457
H      0.536712  4.449622  1.371070
H     -3.704722  4.240179  1.743998
H     -1.738345  0.031212  2.646446
H     -3.019341  1.232182  2.950758
H     -1.412483  1.427200  3.670645
H     -0.742402  3.725350 -2.137038
H     -1.563341  5.296526 -1.887614
H     -2.457310  3.915946 -2.561229
H     -1.443632  5.967569  1.822313
H     -2.742248  5.930646  0.611886
H     -1.090260  6.316676  0.134070
H      1.091294  2.560561 -3.216619
H      2.835523  2.750646 -3.460790
H      2.067572  3.432747 -2.027626
H      6.548547 -0.690121 -1.242265
H      7.315911  0.050789  0.163238
H      6.092321  1.565794 -2.193912
H      7.811530  1.366066 -1.857579
H      6.800314  2.322494 -0.767209
H      5.473950 -1.505754  3.081060
H      5.969734  0.135129  2.666679
H      6.818248 -1.257463  1.952414
H      2.877492 -0.908951  1.093964
117
Structure 34 - NOT REFINED - Rel. E. = 0.0 kcal/mol (GFN-FF)
O      2.802813 -1.672098 -2.567744
C      2.857332 -2.447338 -1.404228
O      2.166449 -1.820563 -0.329153
C      4.333673 -2.542230 -0.927576
H      4.725590 -1.523599 -0.973650
C      5.176362 -3.462314 -1.813683
C      4.385205 -3.008943  0.504467
C      5.136711 -2.159767  1.552479
C      4.178340 -1.037227  2.067468
H      3.281946 -1.522707  2.474143
O      3.773434 -0.209181  0.966744
C      2.536081  0.289856  1.010434
C      2.260916  1.195132 -0.174600
H      2.801957  0.814601 -1.041167
C      0.748552  1.271669 -0.511329
H      0.194307  1.383253  0.429001
C      0.253062 -0.009481 -1.236926
H      1.078908 -0.399948 -1.833221
C     -0.879328  0.290761 -2.215240
C     -0.153519 -1.102325 -0.209722
H     -0.126045 -0.674645  0.797200
C      0.825296 -2.308188 -0.199612
C      0.641661 -3.267592 -1.378773
C      2.068239 -3.747687 -1.671508
H      2.371032 -4.480564 -0.920086
C      2.196981 -4.336649 -3.068631
C      0.684647 -3.037392  1.138887
O     -1.463249 -1.623304 -0.436463
C     -2.451503 -1.110568  0.382588
H     -2.397651 -0.003606  0.450017
O     -2.282238 -1.663241  1.667215
C     -3.280301 -1.262545  2.585405
H     -3.311960 -0.159155  2.618172
C     -4.645346 -1.791902  2.119407
C     -4.961397 -1.198277  0.752211
H     -5.027275 -0.105068  0.823375
N     -6.298932 -1.617839  0.180703
O     -6.462783 -1.077466 -1.052522
C     -6.433901 -3.090367  0.090413
C     -7.386716 -1.114344  1.055516
C     -2.901503 -1.809757  3.956502
C     -3.817266 -1.485210 -0.243679
H     -3.757885 -2.562636 -0.471066
O     -3.975016 -0.741288 -1.412962
O      0.512456  2.432607 -1.305201
C     -0.212110  3.463261 -0.686626
H      0.136519  3.591376  0.351572
C      0.036959  4.739674 -1.501374
C     -1.151668  5.702471 -1.375228
C     -2.403099  4.993192 -1.967078
H     -3.297966  5.441003 -1.504985
O     -2.478512  5.137887 -3.362620
C     -2.369371  3.472918 -1.681325
H     -1.932939  2.998144 -2.569340
C     -3.768390  2.921313 -1.447506
O     -1.576614  3.167130 -0.540859
O     -0.991768  6.864958 -2.189609
C      0.114517  7.703000 -1.931131
C     -1.408569  6.086394  0.087079
C      2.848784  2.564538  0.197379
O      1.780543  0.132036  1.939168
C      4.786602 -0.131231  3.148743
C      4.907267 -0.788968  4.517143
C      6.442896 -1.579564  1.001878
O      5.444933 -3.014419  2.627055
O      3.909071 -4.063131  0.866753
H      3.330596 -0.869569 -2.463609
H      4.998035 -3.217762 -2.857197
H      4.912386 -4.501228 -1.635708
H      6.233344 -3.330509 -1.597577
H     -1.730793  0.733609 -1.710279
H     -1.216918 -0.630137 -2.681345
H     -0.525916  0.972731 -2.983444
H      0.251832 -2.726673 -2.239860
H     -0.035539 -4.079346 -1.131626
H      2.025605 -3.566317 -3.814620
H      1.448276 -5.115857 -3.190325
H      3.176787 -4.773951 -3.230642
H      1.299747 -3.933428  1.155147
H     -0.358600 -3.293920  1.294394
H      1.002841 -2.375202  1.940771
H     -5.396100 -1.517403  2.858820
H     -4.566164 -2.877603  2.059363
H     -7.376043 -3.292224 -0.415501
H     -6.430299 -3.548118  1.075084
H     -5.629082 -3.486466 -0.522517
H     -7.261537 -0.042469  1.188558
H     -7.397538 -1.624298  2.013831
H     -8.322991 -1.284890  0.527913
H     -2.867934 -2.894682  3.923739
H     -3.625808 -1.488962  4.699017
H     -1.917626 -1.443634  4.232754
H     -4.970041 -0.778815 -1.585899
H      0.155449  4.459884 -2.549533
H      0.959197  5.201828 -1.152327
H     -2.218256  6.047031 -3.573524
H     -3.741316  1.836731 -1.368810
H     -4.402841  3.196326 -2.284118
H     -4.176349  3.335970 -0.529007
H     -0.019727  8.562847 -2.585074
H      1.061687  7.213367 -2.174656
H      0.134966  8.043344 -0.893032
H     -2.113092  6.914801  0.122958
H     -0.485024  6.380622  0.579977
H     -1.831219  5.238724  0.616807
H      3.917654  2.470733  0.372298
H      2.378934  2.947687  1.101036
H      2.679486  3.262664 -0.617142
H      4.122291  0.733502  3.229871
H      5.759970  0.227311  2.815549
H      5.555689 -1.657272  4.468862
H      3.928772 -1.104026  4.871814
H      5.319841 -0.076768  5.227686
H      6.254618 -0.685601  0.417385
H      6.955623 -2.321379  0.396518
H      7.084674 -1.334822  1.843544
H      4.873225 -3.799233  2.550985
117
Structure 35 - NOT REFINED - Rel. E. = 0.0 kcal/mol (GFN-FF)
O      0.964129 -2.618440 -1.441662
C      1.785297 -2.708576 -0.310207
O      1.916499 -1.455218  0.343901
C      3.190421 -3.042944 -0.865424
H      3.367131 -2.284947 -1.629460
C      3.234579 -4.435285 -1.506288
C      4.260746 -2.961425  0.187082
C      5.560064 -2.190970 -0.114212
C      5.301344 -0.707562  0.307411
H      4.861783 -0.739263  1.314356
O      4.341768 -0.097577 -0.559211
C      3.628249  0.889959 -0.029349
C      2.675097  1.535631 -1.017783
H      2.637133  0.928902 -1.923505
C      1.269358  1.595473 -0.346285
H      1.424223  1.483978  0.728350
C      0.379795  0.433933 -0.848927
H      1.023972 -0.281962 -1.360794
C     -0.639438  0.927583 -1.876156
C     -0.284639 -0.335935  0.320889
H     -0.742083  0.371097  1.017490
C      0.747728 -1.220400  1.134096
C      0.203982 -2.633374  1.472131
C      1.162812 -3.614563  0.779922
H      1.963156 -3.893872  1.467934
C      0.444393 -4.860575  0.280016
C      1.176777 -0.528408  2.430629
O     -1.309750 -1.173504 -0.227119
C     -2.606887 -0.882573  0.149056
H     -2.836352  0.192326  0.000638
O     -2.764416 -1.213482  1.507256
C     -4.080401 -0.999213  1.985684
H     -4.347017  0.058851  1.820122
C     -5.073930 -1.886614  1.218106
C     -4.993619 -1.539596 -0.263978
H     -5.250201 -0.483107 -0.414950
N     -5.964306 -2.273699 -1.157036
O     -5.852034 -1.776865 -2.415580
C     -5.723166 -3.734206 -1.177705
C     -7.350776 -2.046045 -0.681853
C     -4.087803 -1.306402  3.477857
C     -3.545845 -1.714025 -0.758849
H     -3.224324 -2.763581 -0.641787
O     -3.378864 -1.296284 -2.077885
O      0.638209  2.854608 -0.538999
C      0.591380  3.670509  0.599219
H      1.581313  3.687068  1.087575
C      0.213191  5.096176  0.182111
C     -1.282324  5.267358 -0.125886
C     -2.098040  4.670991  1.047185
H     -1.926427  5.257710  1.955849
O     -3.475704  4.733980  0.785788
C     -1.641633  3.217765  1.299917
H     -1.841308  2.643223  0.383307
C     -2.385682  2.608444  2.480626
O     -0.251014  3.166731  1.600719
O     -1.745826  4.527517 -1.253553
C     -1.066947  4.693446 -2.479011
C     -1.603081  6.762201 -0.279242
C      3.234008  2.916807 -1.375495
O      3.747756  1.267294  1.113857
C      6.606231  0.113787  0.377932
C      6.904376  0.941063 -0.868380
C      6.041260 -2.312795 -1.557344
O      6.564341 -2.704232  0.730921
O      4.180535 -3.516376  1.263316
H      0.081954 -2.316368 -1.172187
H      2.352873 -4.559619 -2.127299
H      3.254732 -5.204042 -0.738731
H      4.120159 -4.537380 -2.126495
H     -0.109791  1.339873 -2.730677
H     -1.267859  1.712010 -1.464517
H     -1.270625  0.109104 -2.211850
H     -0.808312 -2.757690  1.096262
H      0.186142 -2.784516  2.548882
H      1.148235 -5.617752 -0.050818
H     -0.214216 -4.614379 -0.549486
H     -0.149341 -5.278821  1.089821
H      1.814651 -1.204316  2.996756
H      0.301337 -0.278587  3.022826
H      1.750188  0.372496  2.239292
H     -6.070207 -1.707516  1.618365
H     -4.792744 -2.926675  1.388272
H     -5.779556 -4.154245 -0.177548
H     -4.751568 -3.926448 -1.624124
H     -6.481385 -4.180654 -1.817711
H     -8.015224 -2.371220 -1.480228
H     -7.501759 -0.980527 -0.526254
H     -7.554649 -2.604626  0.226652
H     -3.352888 -0.686000  3.981447
H     -3.829747 -2.348180  3.642692
H     -5.069668 -1.103547  3.893838
H     -4.289156 -1.417925 -2.506089
H      0.816447  5.379255 -0.679240
H      0.458985  5.758553  1.012546
H     -3.603103  4.440881 -0.128445
H     -2.038337  3.072940  3.399480
H     -2.198592  1.539190  2.537637
H     -3.449929  2.792165  2.365773
H     -1.673754  4.169781 -3.215910
H     -0.076048  4.234976 -2.443644
H     -0.985951  5.746237 -2.762918
H     -0.991207  7.211358 -1.056976
H     -1.409243  7.279293  0.655839
H     -2.652646  6.884071 -0.533269
H      4.154477  2.808482 -1.944382
H      3.441576  3.489544 -0.474342
H      2.508836  3.455869 -1.977779
H      7.418606 -0.586930  0.571044
H      6.533039  0.790515  1.231182
H      6.915453  0.329313 -1.764583
H      7.876066  1.416254 -0.756444
H      6.157391  1.721769 -0.993940
H      6.046715 -3.356759 -1.857171
H      7.062876 -1.947154 -1.604022
H      5.413844 -1.734419 -2.225666
H      6.123727 -3.148148  1.476803
117
Structure 36 - NOT REFINED - Rel. E. = 0.0 kcal/mol (GFN-FF)
O      0.999018 -2.915061 -1.352947
C      1.818421 -2.822191 -0.218119
O      1.864724 -1.496596  0.283967
C      3.242146 -3.139087 -0.733469
H      3.369460 -2.489938 -1.600904
C      3.366809 -4.604918 -1.169182
C      4.314076 -2.843823  0.279810
C      5.610881 -2.148363 -0.178429
C      5.394725 -0.608105 -0.020547
H      5.109214 -0.414953  1.021659
O      4.330429 -0.151532 -0.862752
C      3.472468  0.723566 -0.345096
C      2.512677  1.269468 -1.386418
H      2.490094  0.591812 -2.241092
C      1.101476  1.389906 -0.747611
H      1.242444  1.427561  0.334318
C      0.231920  0.159898 -1.106447
H      0.878557 -0.586640 -1.569007
C     -0.835266  0.524695 -2.139276
C     -0.390087 -0.504322  0.147058
H     -0.873912  0.259414  0.761618
C      0.678966 -1.247427  1.046332
C      0.208891 -2.645526  1.526003
C      1.242945 -3.634391  0.967805
H      2.049915 -3.770810  1.690410
C      0.614393 -4.977161  0.619458
C      1.053113 -0.407466  2.269826
O     -1.383269 -1.438691 -0.294656
C     -2.692109 -1.139138  0.030304
H     -2.953616 -0.102426 -0.264592
O     -2.853730 -1.286270  1.420313
C     -4.178660 -1.039926  1.856333
H     -4.467290 -0.020501  1.546546
C     -5.146578 -2.044781  1.210148
C     -5.056043 -1.905501 -0.305288
H     -5.333000 -0.886327 -0.605197
N     -5.999253 -2.779080 -1.096607
O     -5.888203 -2.453075 -2.409891
C     -5.718684 -4.221936 -0.919978
C     -7.395480 -2.527206 -0.664662
C     -4.191753 -1.142492  3.376375
C     -3.599222 -2.115321 -0.757702
H     -3.256238 -3.128874 -0.486529
O     -3.426059 -1.890390 -2.122146
O      0.448548  2.596938 -1.123636
C      0.354911  3.569333 -0.118855
H      1.340440  3.733267  0.346525
C     -0.160343  4.845965 -0.797341
C     -1.035261  5.662895  0.162321
C     -2.250347  4.784294  0.573174
H     -2.635286  5.169256  1.531187
O     -3.276530  4.817335 -0.386868
C     -1.840214  3.301040  0.733829
H     -2.111812  2.799783 -0.206884
C     -2.572750  2.647062  1.897267
O     -0.447066  3.155543  0.957621
O     -1.629798  6.792422 -0.479496
C     -0.767271  7.747041 -1.061152
C     -0.249858  6.090033  1.408063
C      3.084747  2.615405 -1.849822
O      3.502214  1.108905  0.799443
C      6.681677  0.157375 -0.352186
C      6.693923  1.567133  0.225899
C      6.054405 -2.506651 -1.595384
O      6.636303 -2.521139  0.714908
O      4.245026 -3.178583  1.443592
H      0.099083 -2.638302 -1.119011
H      4.243291 -4.744736 -1.793795
H      2.483125 -4.869820 -1.741385
H      3.450018 -5.251463 -0.299728
H     -1.407723 -0.355200 -2.420825
H     -0.353001  0.934814 -3.021979
H     -1.517002  1.276259 -1.749616
H     -0.782366 -2.871801  1.140744
H      0.167400 -2.680320  2.612080
H     -0.031222 -4.880945 -0.250282
H      0.019559 -5.320932  1.462750
H      1.368987 -5.728218  0.408621
H      1.554326  0.512658  1.991352
H      1.742348 -0.977491  2.889304
H      0.158963 -0.175358  2.841173
H     -6.150508 -1.831395  1.572831
H     -4.848302 -3.045355  1.525800
H     -5.755966 -4.502005  0.128791
H     -4.745466 -4.447572 -1.347430
H     -6.468865 -4.771508 -1.484659
H     -8.043779 -2.976325 -1.414785
H     -7.575691 -1.454877 -0.658145
H     -7.592474 -2.961816  0.310712
H     -3.470508 -0.446293  3.792964
H     -3.916029 -2.147519  3.681469
H     -5.179618 -0.903493  3.757404
H     -4.331932 -2.081920 -2.534418
H     -0.762595  4.548364 -1.657997
H      0.692238  5.424915 -1.147748
H     -3.355848  5.732224 -0.696490
H     -2.346478  1.584303  1.934602
H     -3.642201  2.787788  1.771535
H     -2.252575  3.101987  2.830948
H     -0.025840  8.115162 -0.348461
H     -1.412520  8.570803 -1.360967
H     -0.259598  7.349999 -1.944973
H      0.703028  6.534837  1.131265
H     -0.057810  5.224833  2.034363
H     -0.832541  6.816643  1.970574
H      3.265893  3.266408 -0.997118
H      2.375981  3.098026 -2.516276
H      4.022596  2.455981 -2.376563
H      6.780497  0.206745 -1.437280
H      7.517085 -0.413031  0.054424
H      7.622406  2.067480 -0.038516
H      6.609872  1.537509  1.309681
H      5.863360  2.152803 -0.161509
H      7.064911 -2.136436 -1.739962
H      5.397106 -2.058643 -2.331871
H      6.075611 -3.585007 -1.716052
H      6.215807 -2.813485  1.542511
117
Structure 37 - NOT REFINED - Rel. E. = 0.0 kcal/mol (GFN-FF)
O      2.788583 -1.742629 -2.597802
C      2.842839 -2.510440 -1.429332
O      2.184454 -1.858269 -0.349034
C      4.323833 -2.638876 -0.975328
H      4.740836 -1.630989 -1.035415
C      5.128682 -3.586770 -1.867392
C      4.387737 -3.097291  0.458961
C      5.179042 -2.261706  1.488371
C      4.255056 -1.115832  2.014732
H      3.353746 -1.578917  2.436414
O      3.853830 -0.283254  0.916288
C      2.629227  0.244986  0.974408
C      2.357672  1.146305 -0.214494
H      2.866455  0.737528 -1.087747
C      0.841388  1.262846 -0.519134
H      0.308025  1.393090  0.430602
C      0.299311 -0.006776 -1.232516
H      1.104149 -0.419922 -1.842165
C     -0.840795  0.321519 -2.193147
C     -0.119407 -1.087947 -0.197996
H     -0.076726 -0.656669  0.806766
C      0.835118 -2.313767 -0.192252
C      0.609044 -3.277912 -1.360213
C      2.018531 -3.793376 -1.673837
H      2.316791 -4.528338 -0.922710
C      2.108981 -4.394409 -3.068944
C      0.701563 -3.028794  1.154521
O     -1.440355 -1.583755 -0.416767
C     -2.413498 -1.073987  0.421854
H     -2.336440  0.029195  0.520592
O     -2.249318 -1.665975  1.689177
C     -3.240802 -1.280381  2.620969
H     -3.260952 -0.178130  2.684170
C     -4.611475 -1.783955  2.143695
C     -4.928152 -1.145921  0.797055
H     -4.991040 -0.055463  0.903361
N     -6.267651 -1.546617  0.215076
O     -6.423893 -0.992752 -1.012785
C     -6.414846 -3.017428  0.110193
C     -7.353582 -1.042227  1.091515
C     -2.864794 -1.869784  3.975260
C     -3.787845 -1.402842 -0.211394
H     -3.743564 -2.469158 -0.488232
O     -3.940276 -0.604629 -1.345334
O      0.611447  2.421823 -1.317618
C     -0.023008  3.495631 -0.671852
H      0.442615  3.666204  0.311918
C      0.147567  4.715651 -1.582783
C     -0.971096  5.750158 -1.388109
C     -2.354294  5.072511 -1.652222
H     -3.098301  5.484713 -0.959411
O     -2.840577  5.337339 -2.945522
C     -2.268832  3.540619 -1.425720
H     -1.910697  3.080506 -2.356124
C     -3.637599  2.972810 -1.077581
O     -1.368452  3.235277 -0.367186
O     -0.703306  6.732274 -2.387092
C     -1.419426  7.950980 -2.310022
C     -0.925091  6.317823  0.032982
C      3.001406  2.498810  0.124940
O      1.883879  0.110437  1.914914
C      4.899713 -0.220249  3.083393
C      5.035350 -0.878527  4.450131
C      6.487014 -1.712236  0.911548
O      5.488085 -3.118832  2.560665
O      3.889804 -4.135905  0.836695
H      3.337253 -0.952418 -2.507996
H      6.191845 -3.481061 -1.668012
H      4.940967 -3.345032 -2.909898
H      4.840725 -4.617259 -1.677847
H     -1.201077 -0.590192 -2.660234
H     -0.484123  1.001489 -2.961526
H     -1.677276  0.775217 -1.672981
H      0.216976 -2.734303 -2.218594
H     -0.082304 -4.071768 -1.094747
H      1.337658 -5.153781 -3.173657
H      3.073922 -4.859080 -3.243525
H      1.946656 -3.624434 -3.817310
H     -0.344276 -3.260063  1.330956
H      1.049487 -2.367552  1.944822
H      1.296382 -3.938483  1.167452
H     -5.357692 -1.527094  2.893952
H     -4.540520 -2.867697  2.049522
H     -6.449468 -3.481490  1.091397
H     -5.594559 -3.419359 -0.477919
H     -7.341873 -3.205259 -0.428142
H     -7.356725 -1.544150  2.054116
H     -8.292159 -1.220842  0.570806
H     -7.231993  0.031294  1.215115
H     -3.585302 -1.563948  4.727687
H     -1.877391 -1.520671  4.260606
H     -2.841121 -2.953597  3.911216
H     -4.932361 -0.647055 -1.530338
H      0.141137  4.370584 -2.617069
H      1.111090  5.186114 -1.395264
H     -2.082687  5.474244 -3.532851
H     -4.358681  3.322640 -1.810294
H     -3.930318  3.314344 -0.087685
H     -3.620590  1.885171 -1.091596
H     -1.202651  8.469312 -3.242434
H     -1.077944  8.565264 -1.472345
H     -2.496390  7.784040 -2.231592
H     -1.067643  5.508447  0.742202
H     -1.715144  7.049014  0.184548
H      0.038146  6.789793  0.213884
H      2.575056  2.905925  1.039549
H      2.831046  3.195852 -0.690514
H      4.071492  2.369661  0.267066
H      4.252019  0.655835  3.176331
H      5.872475  0.121242  2.730909
H      5.672724 -1.754415  4.392287
H      4.059381 -1.181893  4.821679
H      5.467832 -0.170528  5.152988
H      6.972241 -2.466715  0.299219
H      7.149382 -1.478602  1.740292
H      6.307024 -0.816142  0.327759
H      4.893668 -3.887998  2.502056
117
Structure 38 - NOT REFINED - Rel. E. = 0.0 kcal/mol (GFN-FF)
O      3.003535 -2.522573 -1.348909
C      2.667127 -2.769255 -0.010181
O      1.848301 -1.720090  0.474506
C      3.959631 -2.926061  0.850080
H      4.361498 -3.905069  0.560551
C      3.721370 -2.920922  2.363277
C      5.072825 -1.954189  0.484523
C      4.997196 -0.466885  0.858945
C      5.177829  0.424417 -0.412696
H      5.144563  1.465811 -0.066262
O      4.016999  0.223457 -1.242263
C      3.324494  1.300712 -1.634444
C      2.071043  0.888675 -2.374142
H      2.264946 -0.064658 -2.868748
C      0.975108  0.647802 -1.279198
H      1.472892  0.539637 -0.306142
C      0.188343 -0.653660 -1.543130
H      0.903879 -1.422810 -1.843174
C     -0.822706 -0.468012 -2.670972
C     -0.455502 -1.115345 -0.210173
H     -0.631529 -0.236900  0.417945
C      0.462147 -2.110226  0.558847
C      0.389306 -3.502203 -0.083635
C      1.805247 -4.053327  0.056323
H      1.926370 -4.489190  1.050622
C      2.163355 -5.096191 -0.990924
C      0.060507 -2.131657  2.033520
O     -1.688296 -1.802739 -0.411903
C     -2.842395 -1.138333 -0.047418
H     -2.816081 -0.072249 -0.350802
O     -2.976826 -1.231465  1.353572
C     -4.161936 -0.644196  1.860888
H     -4.168446  0.425531  1.590512
C     -5.403250 -1.320882  1.255638
C     -5.339962 -1.206402 -0.261891
H     -5.323916 -0.149558 -0.558293
N     -6.528422 -1.766905 -1.005458
O     -6.397331 -1.454173 -2.320774
C     -6.648074 -3.234767 -0.856151
C     -7.776866 -1.149837 -0.496419
C     -4.141510 -0.800156  3.377448
C     -4.027332 -1.830974 -0.767719
H     -3.966346 -2.892803 -0.473800
O     -3.871390 -1.702068 -2.147631
O      0.072050  1.734497 -1.199288
C      0.403741  2.745253 -0.279405
H      1.484102  2.943140 -0.301187
C     -0.392572  3.993089 -0.687464
C     -0.784053  4.821286  0.544504
C     -1.672323  3.932541  1.459795
H     -1.588549  4.317868  2.488552
O     -3.022112  3.946332  1.066724
C     -1.213493  2.456896  1.415441
H     -1.840643  1.959237  0.660556
C     -1.392499  1.777132  2.764577
O      0.150551  2.340030  1.039556
O     -1.633654  5.917834  0.201451
C     -1.099394  6.935576 -0.617352
C      0.455045  5.292168  1.312996
C      1.676063  1.945063 -3.401492
O      3.643825  2.435401 -1.377684
C      6.445167  0.201384 -1.234719
C      6.583246  1.231269 -2.351697
C      6.145643 -0.192100  1.845065
O      3.810904 -0.072166  1.500249
O      6.072162 -2.380175 -0.052913
H      3.417667 -1.648535 -1.417986
H      4.675165 -3.036014  2.873810
H      3.086847 -3.755933  2.647300
H      3.255322 -1.997366  2.689361
H     -1.373283  0.457777 -2.531044
H     -1.534769 -1.288224 -2.681831
H     -0.311193 -0.431999 -3.628799
H      0.120286 -3.411622 -1.134678
H     -0.353507 -4.121113  0.410498
H      3.183559 -5.445446 -0.851621
H      2.080076 -4.673665 -1.987583
H      1.487685 -5.943016 -0.904544
H     -1.020245 -2.205979  2.106531
H      0.389820 -1.208752  2.505813
H      0.522597 -2.971064  2.545404
H     -6.285815 -0.827764  1.659465
H     -5.396302 -2.367857  1.561998
H     -7.549783 -3.544325 -1.380415
H     -6.704420 -3.517444  0.191107
H     -5.798018 -3.708336 -1.339831
H     -7.651357 -0.070006 -0.469344
H     -8.038590 -1.536638  0.483903
H     -8.560402 -1.384303 -1.214641
H     -5.002529 -0.302066  3.812330
H     -3.234360 -0.361558  3.779355
H     -4.160063 -1.853870  3.640329
H     -4.810648 -1.590138 -2.510141
H     -1.301133  3.665665 -1.196454
H      0.206429  4.577857 -1.383636
H     -3.236248  4.853504  0.802195
H     -0.662084  2.169501  3.467231
H     -1.246396  0.705243  2.663323
H     -2.395480  1.974035  3.130452
H     -1.899062  7.666939 -0.719902
H     -0.826754  6.562027 -1.608160
H     -0.231754  7.415044 -0.157373
H      0.921252  4.445112  1.805933
H      0.161400  6.024062  2.062820
H      1.180383  5.740581  0.638399
H      2.348758  1.903888 -4.255189
H      1.741756  2.935022 -2.957704
H      0.657970  1.779794 -3.736524
H      6.430803 -0.802525 -1.658778
H      7.301830  0.276791 -0.567311
H      6.586499  2.240342 -1.945435
H      5.759076  1.151260 -3.057553
H      7.512073  1.067721 -2.891647
H      5.875962 -0.611567  2.810468
H      6.279921  0.879511  1.960447
H      7.065939 -0.648992  1.496536
H      3.041518 -0.496421  1.082902
117
Structure 39 - NOT REFINED - Rel. E. = 0.0 kcal/mol (GFN-FF)
O      3.114196 -2.295079 -1.667251
C      2.616531 -2.799193 -0.457628
O      1.739100 -1.847424  0.121285
C      3.793555 -3.167238  0.499510
H      4.216804 -4.082391  0.066216
C      3.378221 -3.459983  1.945089
C      4.959631 -2.190224  0.480604
C      4.854847 -0.801566  1.123169
C      5.190952  0.304079  0.070088
H      5.158335  1.261960  0.605729
O      4.110424  0.319897 -0.881052
C      3.474078  1.479524 -1.097055
C      2.284467  1.273263 -2.007863
H      2.515953  0.448073 -2.683774
C      1.086978  0.825251 -1.094978
H      1.498358  0.426938 -0.159124
C      0.285922 -0.321302 -1.751327
H      1.014913 -1.023113 -2.167382
C     -0.594339  0.188943 -2.886453
C     -0.509091 -1.091726 -0.662681
H     -0.833252 -0.388653  0.107049
C      0.353770 -2.228912 -0.025338
C      0.371301 -3.453618 -0.952792
C      1.759387 -4.052027 -0.757701
H      1.758223 -4.683094  0.133682
C      2.247281 -4.868675 -1.944328
C     -0.179989 -2.580834  1.362597
O     -1.643370 -1.759484 -1.222801
C     -2.936069 -1.309145 -0.984221
H     -3.530823 -1.878132 -1.736084
O     -3.083043  0.052081 -1.227556
C     -4.453843  0.402400 -1.292071
H     -4.942385 -0.246614 -2.042947
C     -5.121924  0.168880  0.064044
C     -4.964440 -1.272055  0.552911
H     -5.613476 -1.958622 -0.001722
N     -5.384632 -1.325328  2.023544
O     -4.585514 -0.555678  2.765368
C     -6.798753 -0.866487  2.141190
C     -5.359063 -2.731175  2.505033
C     -4.549811  1.854676 -1.735407
C     -3.494341 -1.719854  0.405604
H     -2.927465 -1.234790  1.208302
O     -3.323356 -3.111142  0.548202
O      0.258361  1.927475 -0.780144
C      0.548001  2.549333  0.448575
H      1.631134  2.505286  0.639125
C      0.132017  4.024981  0.425199
C     -1.378423  4.251279  0.570295
C     -1.896553  3.396306  1.755799
H     -1.479907  3.786830  2.690905
O     -3.290320  3.499331  1.875644
C     -1.441171  1.932466  1.591869
H     -1.866608  1.543866  0.654163
C     -1.857055  1.074195  2.778318
O     -0.014912  1.860033  1.525895
O     -2.149598  3.812324 -0.544444
C     -1.725088  4.214744 -1.829855
C     -1.650874  5.737692  0.853795
C      2.007079  2.548786 -2.798280
O      3.798290  2.526146 -0.592769
C      6.523175  0.175256 -0.664656
C      6.809313  1.397234 -1.532103
C      5.883225 -0.750403  2.265388
O      3.603561 -0.499637  1.687527
O      6.016955 -2.546277  0.007326
H      3.529177 -1.433413 -1.505947
H      2.726440 -4.328826  1.980920
H      2.866979 -2.614895  2.394327
H      4.266673 -3.685790  2.531146
H     -1.243695  0.978253 -2.521499
H     -1.207013 -0.622194 -3.269110
H      0.025206  0.565115 -3.695752
H      0.242044 -3.137839 -1.986378
H     -0.421883 -4.147798 -0.694916
H      1.569959 -5.701683 -2.113259
H      3.243969 -5.260542 -1.756362
H      2.286591 -4.251657 -2.836717
H      0.379006 -3.414590  1.778127
H     -1.226160 -2.857571  1.298956
H     -0.067449 -1.725111  2.024706
H     -6.175621  0.426584 -0.032084
H     -4.655596  0.814295  0.814016
H     -6.824900  0.212688  2.024781
H     -7.138142 -1.098480  3.147928
H     -7.432607 -1.358410  1.407008
H     -4.349508 -3.119140  2.418218
H     -6.054212 -3.343408  1.935375
H     -5.634118 -2.718670  3.557349
H     -5.573908  2.206176 -1.656364
H     -4.220113  1.943165 -2.766679
H     -3.901394  2.463260 -1.113126
H     -3.520279 -3.552006 -0.289741
H      0.505723  4.483789 -0.488902
H      0.621453  4.503105  1.274508
H     -3.660444  3.330067  0.997781
H     -1.307785  0.136602  2.745953
H     -2.921402  0.853712  2.770215
H     -1.606740  1.580222  3.706919
H     -2.557627  3.992479 -2.494694
H     -0.847685  3.645749 -2.144508
H     -1.511043  5.285760 -1.874263
H     -1.282181  6.361499  0.043561
H     -1.157724  6.037803  1.773669
H     -2.721177  5.890056  0.965202
H      2.049208  3.407126 -2.132582
H      1.026458  2.507052 -3.258657
H      2.761933  2.676933 -3.570927
H      6.511294 -0.721070 -1.284964
H      7.312909  0.064189  0.076457
H      6.060293  1.501134 -2.314484
H      7.783660  1.295140 -2.002397
H      6.803133  2.304314 -0.931626
H      5.997039  0.273900  2.608149
H      6.839303 -1.143167  1.935400
H      5.511275 -1.350593  3.091275
H      2.885832 -0.822969  1.116741
117
Structure 40 - NOT REFINED - Rel. E. = 0.0 kcal/mol (GFN-FF)
O      0.478407 -2.941668 -0.766433
C      1.388560 -2.675975  0.259583
O      1.222404 -1.350672  0.758424
C      2.786814 -2.751439 -0.417312
H      2.645405 -2.186976 -1.336138
C      3.184185 -4.187075 -0.760272
C      3.866164 -2.118155  0.435692
C      4.290667 -0.647440  0.188439
C      3.939603 -0.030627 -1.194775
H      4.246381  1.024743 -1.163000
O      2.509591 -0.037590 -1.304566
C      1.845635  1.096663 -1.525471
C      0.385254  0.910217 -1.171451
H      0.174678 -0.158800 -1.189947
C      0.265082  1.387450  0.305749
H      1.096928  0.947894  0.859217
C     -1.052002  0.906098  0.956219
H     -1.843543  1.041775  0.211493
C     -1.416663  1.760197  2.171026
C     -1.074140 -0.607808  1.295677
H     -1.803320 -0.757312  2.102083
C      0.225880 -1.309857  1.793220
C     -0.054851 -2.791416  2.131773
C      1.116962 -3.557216  1.503769
H      1.996731 -3.497884  2.151499
C      0.751307 -5.009001  1.229516
C      0.800049 -0.614681  3.032170
O     -1.546849 -1.327681  0.146820
C     -2.914130 -1.547131  0.095615
H     -3.474918 -0.629931  0.367446
O     -3.214437 -2.576889  1.003624
C     -4.579804 -2.956180  0.997854
H     -5.193179 -2.064522  1.214512
C     -4.962437 -3.500435 -0.386884
C     -4.735975 -2.402225 -1.419489
H     -5.363370 -1.532840 -1.182115
N     -5.128756 -2.750550 -2.835361
O     -4.963398 -1.650274 -3.613135
C     -4.333410 -3.871439 -3.386648
C     -6.558501 -3.144161 -2.873049
C     -4.775391 -3.997292  2.092370
C     -3.275433 -1.912977 -1.362006
H     -2.584883 -2.721343 -1.655214
O     -3.076131 -0.781073 -2.152607
O      0.402874  2.799584  0.357936
C      1.529688  3.302224  1.027477
H      2.294971  2.513017  1.116903
C      2.149057  4.474262  0.255426
C      1.361140  5.785187  0.385179
C      1.081715  6.041539  1.887065
H      2.023750  6.237645  2.409707
O      0.284009  7.183545  2.061644
C      0.414137  4.794419  2.502656
H     -0.528794  4.632129  1.962847
C      0.155636  4.984249  3.991132
O      1.242860  3.644615  2.356813
O      0.056798  5.727791 -0.189903
C     -0.029312  5.599189 -1.591013
C      2.188726  6.939536 -0.197244
C     -0.555903  1.663804 -2.105409
O      2.365296  2.121031 -1.902363
C      4.626142 -0.705737 -2.387684
C      4.055169 -0.225225 -3.718496
C      5.786397 -0.500202  0.474315
O      3.586726  0.081878  1.185398
O      4.352134 -2.713189  1.369692
H     -0.353560 -2.482943 -0.547387
H      2.345566 -4.693097 -1.226664
H      3.490407 -4.718788  0.136019
H      4.022330 -4.179063 -1.454371
H     -1.690204  2.755757  1.834525
H     -0.582354  1.856690  2.858940
H     -2.265690  1.332070  2.699590
H     -0.991960 -3.117247  1.679414
H     -0.113299 -2.946012  3.206470
H      1.630131 -5.610293  1.022741
H      0.078247 -5.065519  0.377783
H      0.253174 -5.422971  2.102991
H      0.048415 -0.589305  3.815837
H      1.124140  0.400452  2.828483
H      1.661569 -1.177795  3.385236
H     -6.004949 -3.812470 -0.356682
H     -4.327411 -4.363023 -0.591736
H     -3.295182 -3.562968 -3.473415
H     -4.707645 -4.073294 -4.388057
H     -4.422950 -4.758239 -2.765957
H     -7.147493 -2.391944 -2.353598
H     -6.710296 -4.127293 -2.437834
H     -6.857826 -3.146927 -3.919412
H     -5.821236 -4.282099  2.150697
H     -4.464120 -3.585670  3.047530
H     -4.171386 -4.874393  1.880572
H     -3.729375 -0.894070 -2.920086
H      2.247425  4.172798 -0.786744
H      3.146552  4.641422  0.663356
H     -0.461733  7.097865  1.449291
H     -0.447069  4.166871  4.374992
H     -0.358169  5.927332  4.149144
H      1.105096  4.999802  4.519518
H      0.537764  4.741164 -1.958889
H      0.309379  6.506443 -2.101943
H     -1.086453  5.444821 -1.802230
H      1.610271  7.859416 -0.163133
H      2.475566  6.726549 -1.223722
H      3.090027  7.075913  0.393305
H     -1.533862  1.190396 -2.103078
H     -0.170588  1.649079 -3.122265
H     -0.645851  2.696100 -1.780953
H      4.530355 -1.789137 -2.316285
H      5.686109 -0.455320 -2.341081
H      3.015697 -0.528697 -3.820830
H      4.622474 -0.649613 -4.542608
H      4.101526  0.859750 -3.781752
H      6.076596  0.542292  0.385411
H      6.368034 -1.108542 -0.210678
H      5.975015 -0.832552  1.491277
H      2.674417 -0.261491  1.178278
117
Structure 41 - NOT REFINED - Rel. E. = 0.0 kcal/mol (GFN-FF)
O      1.356131 -2.758204 -0.410508
C      1.744203 -2.484510  0.907535
O      1.218477 -1.253255  1.326746
C      3.311233 -2.427326  1.002619
H      3.668132 -3.363500  0.574124
C      3.809172 -2.276767  2.442675
C      3.845348 -1.260012  0.200992
C      4.288309 -1.448442 -1.276538
C      3.527451 -0.361452 -2.100279
H      4.016125  0.599822 -1.888095
O      2.176136 -0.247940 -1.623670
C      1.725546  0.972066 -1.293457
C      0.295354  0.905880 -0.822125
H     -0.031941 -0.131771 -0.877445
C      0.219871  1.338170  0.665885
H      1.035193  0.846807  1.206427
C     -1.126172  0.866705  1.262721
H     -1.896740  1.094593  0.517980
C     -1.490235  1.636871  2.531817
C     -1.201081 -0.669873  1.453566
H     -2.035640 -0.876210  2.136972
C      0.009092 -1.420037  2.083924
C     -0.261482 -2.938108  2.084831
C      1.114304 -3.552524  1.833589
H      1.668355 -3.571351  2.772602
C      1.076125 -4.949940  1.237502
C      0.270865 -0.921023  3.510186
O     -1.518986 -1.287250  0.199641
C     -2.868172 -1.490171 -0.023464
H     -3.455329 -0.567522  0.177111
O     -3.304624 -2.516974  0.833983
C     -4.663285 -2.869176  0.649437
H     -5.283636 -1.964978  0.780180
C     -4.870746 -3.414274 -0.772080
C     -4.489640 -2.325935 -1.768034
H     -5.131099 -1.446685 -1.621744
N     -4.693996 -2.681232 -3.221924
O     -4.406245 -1.593435 -3.982064
C     -3.851797 -3.820534 -3.652043
C     -6.112511 -3.051545 -3.448703
C     -5.024071 -3.901785  1.710097
C     -3.044597 -1.852169 -1.516235
H     -2.326379 -2.664689 -1.712802
O     -2.736810 -0.723795 -2.277472
O      0.400638  2.741778  0.761347
C      1.406999  3.210748  1.615704
H      2.050068  2.371228  1.929253
C      2.293299  4.251721  0.917492
C      1.612372  5.615853  0.737590
C      0.994177  6.045535  2.092178
H      1.793892  6.255977  2.810519
O      0.260752  7.235073  1.955188
C      0.115398  4.903771  2.645790
H     -0.682333  4.717214  1.912652
C     -0.473587  5.267430  4.001880
O      0.880581  3.713881  2.814943
O      0.492331  5.585735 -0.144966
C      0.741070  5.269512 -1.497093
C      2.655253  6.651392  0.290518
C     -0.598069  1.776184 -1.715812
O      2.393521  1.973083 -1.392927
C      3.539144 -0.602436 -3.609105
C      3.038638  0.608693 -4.388858
C      4.141724 -2.864953 -1.818231
O      5.674393 -1.148037 -1.325251
O      4.032356 -0.171608  0.700723
H      1.350822 -1.924757 -0.904532
H      3.273512 -1.469320  2.934400
H      4.867541 -2.025814  2.435405
H      3.685681 -3.199299  3.001528
H     -1.752789  2.656623  2.264786
H     -0.661446  1.685748  3.230020
H     -2.346092  1.180114  3.024121
H     -0.932988 -3.189415  1.266154
H     -0.700756 -3.261827  3.024932
H      2.084679 -5.332089  1.100789
H      0.579493 -4.929041  0.272682
H      0.537204 -5.616698  1.905609
H     -0.655327 -0.862622  4.072699
H      0.738175  0.058580  3.483705
H      0.949067 -1.605346  4.014358
H     -5.913464 -3.707932 -0.879869
H     -4.228793 -4.288103 -0.887382
H     -2.806126 -3.531478 -3.592380
H     -4.086467 -4.021642 -4.695261
H     -4.044061 -4.701091 -3.046099
H     -6.269514 -3.054877 -4.525680
H     -6.752410 -2.287076 -3.014551
H     -6.338340 -4.029213 -3.033861
H     -6.073773 -4.166566  1.628495
H     -4.834618 -3.491703  2.697155
H     -4.413181 -4.790234  1.582601
H     -3.276275 -0.842384 -3.127585
H      2.603282  3.839212 -0.041242
H      3.177806  4.395866  1.538899
H     -0.308259  7.124179  1.179013
H     -1.183694  4.508972  4.317083
H     -0.967774  6.231510  3.932970
H      0.326048  5.326073  4.735307
H      1.222799  4.295779 -1.607149
H      1.348295  6.037515 -1.986837
H     -0.239258  5.237731 -1.970219
H      3.172370  6.313364 -0.603724
H      3.387614  6.796071  1.079545
H      2.166346  7.602016  0.091860
H     -1.569070  1.303771 -1.831821
H     -0.158620  1.887747 -2.704674
H     -0.707679  2.761216 -1.273588
H      2.909673 -1.462668 -3.836386
H      4.567544 -0.822634 -3.897692
H      3.639876  1.487371 -4.165608
H      2.004430  0.829568 -4.132402
H      3.091815  0.411103 -5.456484
H      4.790351 -3.525624 -1.248604
H      4.480085 -2.892995 -2.848646
H      3.113171 -3.202814 -1.755206
H      5.840268 -0.319165 -0.854627
117
Structure 42 - NOT REFINED - Rel. E. = 0.0 kcal/mol (GFN-FF)
O      0.799325 -2.872559 -0.246777
C      1.404397 -2.429910  0.937955
O      1.138790 -1.054942  1.124222
C      2.919783 -2.740229  0.816777
H      2.967836 -3.835894  0.816361
C      3.776673 -2.210443  1.972466
C      3.544027 -2.362914 -0.524244
C      3.806721 -0.899163 -0.897668
C      3.036023 -0.466304 -2.194720
H      3.535420  0.452307 -2.534822
O      1.714410 -0.094908 -1.801530
C      1.296718  1.141422 -2.053262
C     -0.086512  1.343832 -1.477033
H     -0.611434  0.391193 -1.575434
C      0.045351  1.647732  0.045278
H      0.865087  1.049690  0.448436
C     -1.255303  1.228429  0.765420
H     -2.063891  1.285382  0.026779
C     -1.652680  2.168553  1.902297
C     -1.223691 -0.255111  1.198650
H     -2.086143 -0.413365  1.860277
C     -0.004438 -0.843451  1.976369
C     -0.414334 -2.245883  2.480364
C      0.797869 -3.124583  2.190642
H      1.514649 -3.030280  3.008582
C      0.451277 -4.589489  1.980025
C      0.455812  0.037578  3.136678
O     -1.389196 -1.097283  0.045662
C     -2.691908 -1.409498 -0.301124
H     -3.317144 -0.495956 -0.384591
O     -3.221139 -2.253664  0.690250
C     -4.540178 -2.691368  0.413646
H     -5.184485 -1.804142  0.285584
C     -4.557663 -3.511426 -0.885830
C     -4.053937 -2.629668 -2.022823
H     -4.704633 -1.751700 -2.131190
N     -4.074774 -3.257695 -3.394680
O     -3.720745 -2.311726 -4.303152
C     -3.161188 -4.417488 -3.502240
C     -5.446424 -3.724339 -3.710982
C     -5.015556 -3.508452  1.608027
C     -2.648457 -2.095464 -1.686540
H     -1.931977 -2.929075 -1.591486
O     -2.199191 -1.169060 -2.628078
O      0.345064  3.019671  0.252005
C      1.686096  3.305261  0.551313
H      2.345526  2.590481  0.033499
C      2.032463  4.719469  0.071950
C      1.509933  5.832711  0.990942
C      1.934370  5.498768  2.441987
H      3.025552  5.528027  2.526276
O      1.438662  6.451969  3.344925
C      1.435142  4.082128  2.795364
H      0.340795  4.093093  2.700874
C      1.850377  3.691145  4.207544
O      1.978920  3.107608  1.907281
O      0.089042  5.919864  1.078976
C     -0.643107  6.028819 -0.121134
C      2.114767  7.177347  0.559758
C     -0.826669  2.448104 -2.223531
O      1.945485  1.974257 -2.645854
C      2.984978 -1.469703 -3.357377
C      1.733440 -2.342146 -3.353782
C      5.315931 -0.768092 -1.160728
O      3.489882  0.017043  0.118493
O      3.947256 -3.246293 -1.248448
H      0.003603 -2.324330 -0.372113
H      4.828415 -2.311867  1.714174
H      3.601353 -2.793785  2.872659
H      3.570815 -1.164521  2.175028
H     -0.886929  2.224326  2.665266
H     -2.581933  1.831285  2.356999
H     -1.801218  3.165781  1.496891
H     -1.275605 -2.611404  1.921481
H     -0.665076 -2.222379  3.538330
H     -0.066899 -4.973817  2.854865
H      1.350556 -5.179893  1.821283
H     -0.187783 -4.700238  1.108162
H     -0.382535  0.284967  3.780162
H      0.926111  0.944658  2.766397
H      1.197167 -0.508668  3.716118
H     -5.576551 -3.851226 -1.062894
H     -3.903665 -4.373004 -0.745998
H     -3.405795 -5.177305 -2.765615
H     -2.136332 -4.077163 -3.380264
H     -3.262761 -4.820294 -4.507725
H     -5.470546 -3.934200 -4.778618
H     -6.149963 -2.920696 -3.506955
H     -5.700192 -4.617448 -3.148116
H     -4.377080 -4.376973  1.738694
H     -6.040303 -3.830799  1.452372
H     -4.965035 -2.903564  2.508002
H     -2.672962 -1.436862 -3.486355
H      1.654614  4.838798 -0.942747
H      3.119678  4.797627  0.043816
H      0.498974  6.567891  3.141446
H      1.352982  2.775065  4.511175
H      1.592259  4.493730  4.891463
H      2.924825  3.530836  4.231120
H     -0.620395  5.092139 -0.682690
H     -0.284475  6.849126 -0.749037
H     -1.666426  6.238800  0.186844
H      1.709184  7.972485  1.179756
H      1.892097  7.384728 -0.483814
H      3.193319  7.153601  0.684127
H     -1.123354  2.095069 -3.207696
H     -0.173330  3.308229 -2.347454
H     -1.712628  2.753811 -1.674921
H      3.867945 -2.105091 -3.310096
H      3.019948 -0.906405 -4.293128
H      0.840049 -1.734327 -3.477468
H      1.646417 -2.885165 -2.417464
H      1.788534 -3.055782 -4.172336
H      5.861334 -1.011512 -0.252828
H      5.541959  0.258746 -1.433980
H      5.622115 -1.439918 -1.955588
H      2.598467 -0.191278  0.446394
117
Structure 43 - NOT REFINED - Rel. E. = 0.0 kcal/mol (GFN-FF)
O      0.881233 -2.947367 -0.702842
C      1.337108 -2.643004  0.594562
O      1.033328 -1.300391  0.890620
C      2.864489 -2.934537  0.704290
H      2.932482 -4.024062  0.596537
C      3.486408 -2.531139  2.047061
C      3.683425 -2.416478 -0.470775
C      4.059130 -0.935056 -0.588902
C      3.557294 -0.342838 -1.949158
H      4.052798  0.630723 -2.063059
O      2.154027 -0.079364 -1.800293
C      1.753315  1.197748 -1.851509
C      0.287316  1.303337 -1.508750
H     -0.169530  0.336993 -1.723095
C      0.147989  1.525049  0.030450
H      0.897594  0.913514  0.538555
C     -1.251933  1.054733  0.483443
H     -1.947098  1.227250 -0.343717
C     -1.804439  1.852835  1.661824
C     -1.309543 -0.476321  0.709747
H     -2.272651 -0.680927  1.193974
C     -0.227744 -1.181662  1.585433
C     -0.690137 -2.631416  1.848503
C      0.557105 -3.483085  1.632463
H      1.143172 -3.493697  2.553330
C      0.263516 -4.912852  1.205808
C      0.048566 -0.466311  2.906843
O     -1.275784 -1.140799 -0.558215
C     -2.471683 -1.355315 -1.253139
H     -2.227642 -1.186736 -2.323066
O     -3.477224 -0.488466 -0.839148
C     -4.671777 -0.615581 -1.607493
H     -4.431850 -0.384510 -2.658793
C     -5.204361 -2.046041 -1.519211
C     -4.137553 -3.024699 -2.005451
H     -3.869431 -2.761479 -3.034624
N     -4.705690 -4.431239 -2.112052
O     -5.943840 -4.380212 -2.626422
C     -3.826746 -5.227515 -3.006870
C     -4.721635 -5.092087 -0.783924
C     -5.668602  0.399518 -1.067103
C     -2.908385 -2.842037 -1.111118
H     -3.198528 -2.995397 -0.057660
O     -1.849859 -3.691243 -1.459355
O      0.383248  2.883599  0.358702
C      1.638808  3.159814  0.925079
H      2.401572  2.501894  0.479381
C      2.024034  4.614111  0.633964
C      1.317226  5.636565  1.535005
C      1.494466  5.184384  3.005361
H      2.553688  5.222855  3.279945
O      0.824832  6.048464  3.885520
C      0.982282  3.736402  3.150697
H     -0.081555  3.742989  2.878749
C      1.170519  3.228989  4.574265
O      1.689029  2.846189  2.288971
O     -0.098759  5.695830  1.376786
C     -0.611666  5.876917  0.075503
C      1.948111  7.022125  1.329985
C     -0.369003  2.420869 -2.313034
O      2.479098  2.123208 -2.124192
C      3.793164 -1.178947 -3.203634
C      3.497350 -0.377666 -4.467700
C      5.592254 -0.846118 -0.535333
O      3.559191 -0.127605  0.445494
O      4.100765 -3.206030 -1.289254
H      1.051307 -2.176137 -1.261556
H      3.236266 -3.261370  2.812271
H      3.153626 -1.548850  2.366631
H      4.569369 -2.513441  1.953768
H     -1.892620  2.894591  1.365533
H     -1.161344  1.800414  2.531015
H     -2.791573  1.480213  1.924355
H     -1.448180 -2.925045  1.128126
H     -1.095938 -2.738297  2.851667
H     -0.281682 -4.930647  0.266973
H     -0.328749 -5.405099  1.973221
H      1.187268 -5.470279  1.073339
H     -0.880370 -0.283720  3.437573
H      0.571867  0.471083  2.739125
H      0.686406 -1.099399  3.520514
H     -6.094976 -2.176595 -2.134217
H     -5.468975 -2.259955 -0.482076
H     -3.915402 -4.817628 -4.010849
H     -4.201739 -6.248202 -3.020376
H     -2.797008 -5.189792 -2.664935
H     -5.243392 -6.039277 -0.903273
H     -5.288922 -4.477778 -0.089806
H     -3.707704 -5.259492 -0.431714
H     -5.245247  1.397902 -1.120659
H     -5.901452  0.174495 -0.030508
H     -6.580198  0.363160 -1.655142
H     -1.001244 -3.297609 -1.170655
H      1.827758  4.816439 -0.418136
H      3.096550  4.708461  0.805690
H     -0.072280  6.163873  3.539841
H      0.772047  3.959874  5.270975
H      2.231057  3.091576  4.766627
H      0.663966  2.278221  4.710002
H     -1.675100  6.068793  0.210601
H     -0.481413  4.974215 -0.525599
H     -0.156649  6.732189 -0.431667
H      1.890349  7.323199  0.287098
H      2.992874  7.000339  1.625664
H      1.427071  7.752289  1.943797
H     -0.425443  2.147147 -3.364291
H      0.224584  3.327010 -2.225485
H     -1.370450  2.620376 -1.944003
H      3.162118 -2.067420 -3.174884
H      4.831288 -1.506929 -3.212808
H      4.140763  0.497445 -4.526089
H      2.462682 -0.041554 -4.477099
H      3.666454 -0.994182 -5.346498
H      5.927423 -1.106156  0.465073
H      5.903254  0.173123 -0.746519
H      6.037145 -1.527676 -1.252928
H      2.629276 -0.360570  0.604336
117
Structure 44 - NOT REFINED - Rel. E. = 0.0 kcal/mol (GFN-FF)
O      0.828496 -2.723314 -0.085220
C      1.400500 -2.261422  1.113094
O      1.033667 -0.930243  1.351439
C      2.946936 -2.351380  0.942533
H      3.142847 -3.330226  0.507788
C      3.710737 -2.180031  2.257293
C      3.377655 -1.234241  0.001340
C      3.738231 -1.551454 -1.482571
C      3.235666 -0.333292 -2.297614
H      3.833030  0.529719 -1.975729
O      1.871115 -0.110277 -1.905407
C      1.440658  1.144493 -1.843621
C      0.007628  1.212599 -1.357309
H     -0.432282  0.219183 -1.462546
C      0.028371  1.554922  0.160556
H      0.808025  0.947989  0.624467
C     -1.331540  1.172048  0.796082
H     -2.080882  1.203956 -0.004047
C     -1.797678  2.165093  1.858655
C     -1.358922 -0.291858  1.295225
H     -2.244460 -0.411218  1.933703
C     -0.167498 -0.849325  2.130943
C     -0.486079 -2.303590  2.555244
C      0.832780 -3.044130  2.329797
H      1.481627 -2.863722  3.187773
C      0.686702 -4.537874  2.093788
C      0.134035  0.019119  3.353916
O     -1.513700 -1.171393  0.167292
C     -2.818570 -1.463771 -0.189758
H     -3.416489 -0.536973 -0.317438
O     -3.387638 -2.255129  0.822562
C     -4.722203 -2.641843  0.543858
H     -5.322954 -1.731329  0.373948
C     -4.760349 -3.507698 -0.725245
C     -4.198480 -2.696565 -1.887715
H     -4.808897 -1.797779 -2.045877
N     -4.223610 -3.386684 -3.230548
O     -3.787604 -2.513852 -4.174584
C     -3.384526 -4.606189 -3.258114
C     -5.614453 -3.782082 -3.561680
C     -5.251486 -3.391715  1.759509
C     -2.778227 -2.202330 -1.547680
H     -2.094792 -3.057493 -1.408306
O     -2.281262 -1.326820 -2.511734
O      0.357077  2.923484  0.354686
C      1.619753  3.168902  0.915754
H      2.305703  2.346854  0.654697
C      2.202912  4.473632  0.359757
C      1.634015  5.746551  1.001618
C      1.695862  5.583666  2.540078
H      2.739687  5.531362  2.866112
O      1.130541  6.692213  3.190473
C      0.975559  4.276744  2.932328
H     -0.063240  4.361966  2.584877
C      1.022062  4.053432  4.438515
O      1.591345  3.147055  2.318369
O      0.248411  5.981026  0.754652
C     -0.194915  5.957646 -0.583046
C      2.474720  6.955945  0.563823
C     -0.764299  2.240068 -2.181815
O      2.115564  2.105637 -2.138921
C      3.297341 -0.435251 -3.823560
C      4.714021 -0.541615 -4.371436
C      3.201632 -2.874789 -2.007942
O      5.160068 -1.515160 -1.538366
O      3.546585 -0.110852  0.410720
H     -0.009116 -2.241823 -0.203841
H      3.595600 -3.050335  2.896584
H      3.357833 -1.289031  2.769868
H      4.769454 -2.046840  2.046285
H     -1.077844  2.257460  2.662023
H     -2.753789  1.849846  2.271824
H     -1.919868  3.141356  1.396895
H     -1.268428 -2.721618  1.922365
H     -0.812891 -2.345944  3.591728
H      0.146732 -4.718895  1.168494
H      0.145219 -4.991701  2.919816
H      1.664852 -5.006891  2.018605
H     -0.776281  0.231127  3.906460
H      0.612307  0.945467  3.046938
H      0.827877 -0.511383  4.002450
H     -5.791828 -3.804926 -0.906559
H     -4.151053 -4.393184 -0.541082
H     -2.345433 -4.326390 -3.109365
H     -3.476509 -5.040614 -4.251387
H     -3.705327 -5.319254 -2.504323
H     -5.625394 -4.041655 -4.618535
H     -6.270323 -2.927243 -3.415458
H     -5.938832 -4.628687 -2.964328
H     -5.183462 -2.757076  2.637625
H     -4.657042 -4.283857  1.931117
H     -6.288410 -3.670749  1.600659
H     -2.722919 -1.626343 -3.374147
H      2.057235  4.471180 -0.719736
H      3.275049  4.457714  0.557926
H      0.274364  6.858349  2.769367
H      0.690965  4.954044  4.946049
H      2.043428  3.829375  4.734050
H      0.386399  3.218249  4.717053
H      0.396260  6.617666 -1.224214
H     -1.222261  6.317963 -0.552098
H     -0.180312  4.941304 -0.982322
H      2.492475  7.039981 -0.519784
H      3.495245  6.844071  0.917935
H      2.053929  7.863404  0.988654
H     -0.152742  3.128693 -2.317188
H     -1.686676  2.523627 -1.684431
H     -1.003024  1.827496 -3.158492
H      2.833773  0.477584 -4.207380
H      2.686149 -1.275407 -4.155278
H      4.687340 -0.550968 -5.458465
H      5.202250 -1.445474 -4.022156
H      5.306614  0.308311 -4.042900
H      3.644173 -3.710277 -1.469681
H      3.456279 -2.982795 -3.058191
H      2.124606 -2.901905 -1.882148
H      5.508831 -2.353397 -1.206713
117
Structure 45 - NOT REFINED - Rel. E. = 0.0 kcal/mol (GFN-FF)
O      2.841779 -2.515562 -1.486921
C      2.548639 -2.799149 -0.144852
O      1.814123 -1.726451  0.418010
C      3.867564 -3.065685  0.643168
H      4.219695 -4.030722  0.256865
C      3.694379 -3.178027  2.161059
C      4.999363 -2.105352  0.301596
C      5.013377 -0.662656  0.826761
C      5.153731  0.343979 -0.357527
H      5.082546  1.347974  0.081838
O      3.974406  0.162936 -1.170635
C      3.457216  1.252196 -1.755376
C      2.133481  0.927720 -2.413797
H      2.246333 -0.032245 -2.921610
C      1.077326  0.724638 -1.273807
H      1.612068  0.523907 -0.336324
C      0.180217 -0.498885 -1.551642
H      0.833178 -1.309486 -1.884109
C     -0.835376 -0.225909 -2.657998
C     -0.462501 -0.955739 -0.217223
H     -0.585151 -0.088858  0.439049
C      0.406702 -2.024578  0.509385
C      0.231145 -3.390847 -0.169736
C      1.613628 -4.030832 -0.091192
H      1.735864 -4.504701  0.885085
C      1.874966 -5.058418 -1.181174
C      0.020973 -2.057806  1.988486
O     -1.727795 -1.586266 -0.401301
C     -2.853910 -0.832592 -0.133630
H     -2.811198  0.163543 -0.618316
O     -2.960259 -0.673017  1.261365
C     -4.144069 -0.010147  1.664163
H     -4.186446  0.975092  1.167367
C     -5.373125 -0.832071  1.247199
C     -5.377783 -0.984006 -0.269016
H     -5.435590  0.001455 -0.747910
N     -6.565938 -1.737382 -0.824769
O     -6.443487 -1.846990 -2.171267
C     -6.704494 -3.086800 -0.229055
C     -7.809382 -0.982127 -0.532964
C     -4.082756  0.175469  3.174651
C     -4.049569 -1.612988 -0.734292
H     -3.954072 -2.642952 -0.351307
O     -3.918768 -1.592946 -2.122496
O      0.279800  1.881679 -1.086688
C      0.849283  2.856419 -0.237915
H      1.935568  2.880006 -0.402220
C      0.291470  4.251260 -0.578494
C     -0.950000  4.736409  0.195701
C     -1.030275  4.106710  1.611167
H     -0.335464  4.645489  2.270792
O     -2.326155  4.263417  2.136415
C     -0.596302  2.626679  1.630812
H     -1.287754  2.026252  1.025452
C     -0.573937  2.103168  3.061063
O      0.723350  2.508037  1.108101
O     -2.182130  4.551329 -0.502493
C     -2.523459  3.275141 -1.005784
C     -0.874728  6.265008  0.343342
C      1.750724  2.009217 -3.419776
O      3.977385  2.339781 -1.710039
C      6.415561  0.262000 -1.225795
C      7.453833  1.318610 -0.864897
C      6.224229 -0.533187  1.763282
O      3.882406 -0.297031  1.573749
O      5.944233 -2.517707 -0.336788
H      3.330039 -1.679531 -1.529629
H      3.243774 -2.283928  2.577961
H      4.669165 -3.328768  2.619661
H      3.075309 -4.036384  2.406870
H     -1.602013 -0.996422 -2.664445
H     -0.340629 -0.220349 -3.625303
H     -1.317767  0.735106 -2.505100
H     -0.063331 -3.254376 -1.208781
H     -0.532558 -3.979224  0.329631
H      2.874180 -5.475863 -1.083951
H      1.790234 -4.598392 -2.160985
H      1.149651 -5.863894 -1.101303
H      0.427138 -2.941853  2.472025
H     -1.061411 -2.054436  2.074425
H      0.421340 -1.174427  2.481056
H     -6.265475 -0.319459  1.602668
H     -5.292145 -1.806215  1.730229
H     -7.509632 -3.589258 -0.761700
H     -6.935674 -3.026414  0.830357
H     -5.789242 -3.648474 -0.392760
H     -7.700961  0.030454 -0.914257
H     -8.032888 -0.973539  0.529344
H     -8.613295 -1.467944 -1.082256
H     -3.191059  0.736317  3.434526
H     -4.037830 -0.793146  3.663323
H     -4.957855  0.717796  3.519049
H     -4.857173 -1.750216 -2.461562
H      0.076326  4.282658 -1.647293
H      1.094532  4.959946 -0.378044
H     -2.911956  4.469840  1.389509
H     -1.482146  2.419961  3.565772
H      0.287229  2.518108  3.577485
H     -0.503434  1.019499  3.067870
H     -1.660052  2.748351 -1.410398
H     -3.243616  3.457836 -1.803824
H     -2.995879  2.652668 -0.236482
H      0.023447  6.554635  0.879828
H     -1.743776  6.619528  0.890734
H     -0.873957  6.722798 -0.641746
H      1.919685  2.994182 -2.992011
H      0.705298  1.916860 -3.692922
H      2.364249  1.916907 -4.312611
H      6.104626  0.421162 -2.261434
H      6.846114 -0.736341 -1.166411
H      8.298531  1.245623 -1.545312
H      7.817387  1.186253  0.149498
H      7.023728  2.313824 -0.955115
H      6.333222  0.504415  2.064429
H      7.125511 -0.881546  1.270635
H      6.042390 -1.131319  2.652019
H      3.073977 -0.608405  1.131950
117
Structure 46 - NOT REFINED - Rel. E. = 0.0 kcal/mol (GFN-FF)
O      2.824665 -2.242492 -1.961525
C      2.365775 -2.720856 -0.728915
O      1.816950 -1.646681  0.014645
C      3.567997 -3.386888  0.024357
H      3.838947 -4.235059 -0.617658
C      3.246269 -3.915144  1.423774
C      4.824137 -2.527559  0.040397
C      4.964859 -1.316980  0.975430
C      5.315952 -0.047823  0.135639
H      5.299062  0.798432  0.835440
O      4.240225  0.158137 -0.801585
C      3.632980  1.349559 -0.807263
C      2.480713  1.370510 -1.788679
H      2.646166  0.589855 -2.532093
C      1.197565  1.002289 -0.963403
H      1.523951  0.587242 -0.003614
C      0.371343 -0.087176 -1.680851
H      1.067826 -0.793156 -2.135526
C     -0.492476  0.512398 -2.785707
C     -0.478185 -0.878220 -0.655468
H     -0.997891 -0.153532 -0.024588
C      0.407687 -1.803294  0.275868
C      0.161855 -3.304252  0.065989
C      1.222545 -3.751433 -0.940393
H      1.589437 -4.750447 -0.696759
C      0.691681 -3.787203 -2.369695
C      0.178228 -1.404482  1.736557
O     -1.452752 -1.638198 -1.369351
C     -2.798516 -1.442427 -1.104416
H     -3.303766 -1.962090 -1.941145
O     -3.118401 -0.074744 -1.114469
C     -4.517093  0.154335 -1.100076
H     -4.964322 -0.383716 -1.954205
C     -5.134258 -0.383421  0.200941
C     -4.823281 -1.870464  0.310478
H     -5.274478 -2.408969 -0.533516
N     -5.399828 -2.568507  1.519179
O     -5.190737 -3.903475  1.379548
C     -4.792405 -2.103342  2.786312
C     -6.859875 -2.321484  1.592253
C     -4.764432  1.649278 -1.252871
C     -3.303570 -2.098731  0.214685
H     -2.792248 -1.579979  1.043736
O     -2.979083 -3.456012  0.212577
O      0.415442  2.153184 -0.704916
C      0.568369  2.725702  0.569359
H      1.588024  2.536428  0.936536
C      0.364205  4.250033  0.523650
C     -1.079622  4.776529  0.622452
C     -1.984749  3.828793  1.458774
H     -1.833918  4.065975  2.522234
O     -3.339858  4.057952  1.149970
C     -1.647122  2.333992  1.285791
H     -1.906923  2.009592  0.269405
C     -2.423687  1.514830  2.309256
O     -0.259633  2.102785  1.512466
O     -1.692645  5.068046 -0.631225
C     -1.672232  4.106503 -1.669902
C     -1.054453  6.153389  1.308624
C      2.400314  2.734051 -2.470225
O      3.938175  2.266880 -0.084179
C      6.649605 -0.065491 -0.609085
C      6.914264  1.255907 -1.324571
C      6.100598 -1.627419  1.963248
O      3.826185 -1.027226  1.744115
O      5.757848 -2.837973 -0.668820
H      3.461265 -1.530034 -1.800793
H      2.448383 -4.650561  1.373840
H      2.954376 -3.115005  2.095438
H      4.129628 -4.403788  1.830073
H      0.133505  1.035312 -3.502611
H     -1.213462  1.205367 -2.364534
H     -1.028731 -0.278320 -3.301976
H     -0.843869 -3.502297 -0.290441
H      0.299315 -3.814570  1.019242
H      0.177007 -2.863431 -2.609577
H     -0.015104 -4.608221 -2.459606
H      1.506141 -3.937322 -3.072992
H      0.903161 -1.900828  2.377083
H     -0.817610 -1.714432  2.039213
H      0.275751 -0.329021  1.869812
H     -6.206775 -0.200414  0.167997
H     -4.697067  0.170340  1.031964
H     -4.864059 -1.023751  2.882843
H     -3.755543 -2.427063  2.818797
H     -5.319898 -2.592046  3.602383
H     -7.072022 -1.307133  1.916457
H     -7.266489 -3.037173  2.304458
H     -7.302238 -2.521390  0.619196
H     -5.831789  1.840340 -1.309455
H     -4.294337  2.003660 -2.165581
H     -4.351901  2.188452 -0.403735
H     -3.756955 -3.918127  0.671176
H      0.823966  4.637455 -0.385275
H      0.915438  4.652620  1.373465
H     -3.351759  4.617406  0.353726
H     -2.356219  0.456376  2.076286
H     -3.460425  1.839406  2.302101
H     -2.001826  1.682832  3.296692
H     -2.343574  3.269492 -1.463353
H     -0.670614  3.718005 -1.848031
H     -2.023011  4.640311 -2.552446
H     -0.624948  6.082294  2.303298
H     -2.067600  6.538589  1.385485
H     -0.466864  6.842559  0.708652
H      3.209848  2.836258 -3.189508
H      2.498105  3.522335 -1.728058
H      1.451612  2.845841 -2.984482
H      6.652006 -0.884257 -1.328412
H      7.441515 -0.243344  0.116737
H      6.169107  1.436543 -2.096356
H      7.893600  1.230782 -1.794900
H      6.884496  2.085548 -0.621282
H      5.733565 -2.344954  2.692273
H      6.385367 -0.719462  2.487294
H      6.956443 -2.045743  1.443725
H      3.033687 -1.071689  1.176702
117
Structure 47 - NOT REFINED - Rel. E. = 0.0 kcal/mol (GFN-FF)
O      1.775058 -2.954530 -1.151388
C      1.987741 -2.819045  0.226937
O      1.413337 -1.610994  0.676266
C      3.524211 -2.886775  0.524045
H      3.785894 -3.923436  0.277951
C      3.909945 -2.616657  1.983682
C      4.376833 -2.073662 -0.436156
C      4.491724 -0.551214 -0.306574
C      3.997349  0.161055 -1.607787
H      4.202141  1.231131 -1.463970
O      2.565978  0.019453 -1.608355
C      1.838199  1.141401 -1.706941
C      0.383498  0.865454 -1.431887
H      0.181210 -0.186615 -1.636480
C      0.146366  1.069599  0.095867
H      0.959862  0.581613  0.639482
C     -1.174829  0.396546  0.516916
H     -1.908120  0.583721 -0.270811
C     -1.739660  1.006257  1.799111
C     -1.060393 -1.147149  0.583781
H     -1.933489 -1.507671  1.142160
C      0.141269 -1.819413  1.323732
C     -0.093028 -3.344266  1.307556
C      1.267082 -3.956345  0.991498
H      1.809140 -4.132478  1.922807
C      1.178586 -5.258394  0.211669
C      0.281602 -1.310148  2.760967
O     -1.093571 -1.713868 -0.730975
C     -2.295893 -1.875299 -1.396045
H     -2.026220 -2.519975 -2.253352
O     -2.772204 -0.634003 -1.873876
C     -3.825611 -0.770949 -2.812026
H     -3.470251 -1.397118 -3.648320
C     -5.039417 -1.458475 -2.162559
C     -4.597795 -2.803843 -1.598396
H     -4.217288 -3.443554 -2.405089
N     -5.687382 -3.640224 -0.973083
O     -5.165083 -4.859465 -0.677846
C     -6.239592 -3.026883  0.255617
C     -6.798869 -3.822365 -1.936483
C     -4.183985  0.619420 -3.322893
C     -3.438183 -2.580658 -0.609245
H     -3.771182 -1.877275  0.174966
O     -2.973816 -3.764109 -0.039169
O      0.164163  2.452575  0.419140
C      1.321379  2.905425  1.074186
H      2.190599  2.316282  0.739651
C      1.577643  4.376536  0.725492
C      0.716718  5.372472  1.515135
C      0.810400  5.007232  3.017012
H      1.836421  5.149652  3.371632
O      0.000764  5.850407  3.793512
C      0.412355  3.527114  3.194202
H     -0.614443  3.419414  2.820129
C      0.496568  3.103961  4.654594
O      1.280724  2.671448  2.454579
O     -0.682836  5.304440  1.248452
C     -1.102260  5.360718 -0.096646
C      1.243783  6.797193  1.284934
C     -0.493593  1.767333 -2.292783
O      2.313516  2.222948 -1.958558
C      4.580314 -0.283583 -2.952866
C      5.670808  0.653796 -3.460653
C      5.970790 -0.217438 -0.070901
O      3.758318 -0.015554  0.766819
O      5.033279 -2.653739 -1.275717
H      1.874740 -2.080554 -1.553825
H      4.983023 -2.452299  2.049439
H      3.671769 -3.478927  2.601266
H      3.403373 -1.743522  2.381337
H     -2.599843  0.436783  2.143799
H     -2.058482  2.023879  1.589977
H     -0.998512  1.039072  2.589134
H     -0.802134 -3.607317  0.525580
H     -0.483996 -3.688646  2.262467
H      0.622915 -5.992334  0.789429
H      2.171259 -5.651172  0.004194
H      0.671353 -5.090139 -0.733166
H     -0.677981 -1.329626  3.267198
H      0.682383 -0.300292  2.772424
H      0.975482 -1.953882  3.296963
H     -5.809683 -1.575511 -2.922824
H     -5.409075 -0.808701 -1.368050
H     -7.049519 -3.664062  0.604157
H     -6.607121 -2.023537  0.059780
H     -5.468717 -3.015879  1.021514
H     -7.381663 -2.912413 -2.043147
H     -7.422982 -4.626309 -1.550762
H     -6.389762 -4.138545 -2.893077
H     -3.324285  1.064153 -3.814161
H     -4.476221  1.254350 -2.491525
H     -5.002901  0.553078 -4.032535
H     -3.720893 -4.440952 -0.173871
H      1.440999  4.498086 -0.348392
H      2.620694  4.588287  0.962240
H     -0.868785  5.874535  3.368224
H      0.069766  2.114353  4.787774
H     -0.040652  3.820554  5.268050
H      1.539051  3.079624  4.960068
H     -0.863151  4.431252 -0.618501
H     -0.666113  6.210073 -0.629580
H     -2.183600  5.482850 -0.055875
H      0.622676  7.505267  1.827439
H      1.233429  7.046729  0.227016
H      2.263910  6.877777  1.648626
H     -0.309281  2.807913 -2.041748
H     -1.540080  1.532896 -2.133736
H     -0.255182  1.618086 -3.343716
H      3.758352 -0.291988 -3.672838
H      4.962517 -1.300993 -2.881361
H      6.007792  0.324679 -4.440278
H      6.524253  0.662355 -2.789171
H      5.288571  1.668519 -3.549426
H      6.257318 -0.563877  0.918542
H      6.112302  0.858543 -0.113464
H      6.586201 -0.708706 -0.817571
H      2.869912 -0.410936  0.759317
117
Structure 48 - NOT REFINED - Rel. E. = 0.0 kcal/mol (GFN-FF)
O      1.329662 -2.970087 -1.401899
C      1.911335 -2.703653 -0.150205
O      1.682428 -1.361830  0.243962
C      3.432472 -2.848717 -0.387757
H      3.633395 -2.226825 -1.261245
C      3.811943 -4.303561 -0.698323
C      4.260058 -2.359614  0.769451
C      5.564833 -1.587934  0.482175
C      5.174835 -0.084979  0.310342
H      4.664008  0.208812  1.238886
O      4.233246  0.059259 -0.755013
C      3.484602  1.158182 -0.731880
C      2.405249  1.140819 -1.794225
H      2.491687  0.204330 -2.345826
C      1.041791  1.169580 -1.028566
H      1.274301  1.028831  0.028512
C      0.104826  0.015838 -1.452758
H      0.712699 -0.781349 -1.879867
C     -0.898519  0.461517 -2.514306
C     -0.615634 -0.555039 -0.208413
H     -1.101525  0.275343  0.310699
C      0.370217 -1.245619  0.817004
C     -0.033529 -2.692431  1.188619
C      1.234293 -3.526153  0.970717
H      1.873602 -3.462958  1.853459
C      0.912945 -4.980664  0.653575
C      0.464414 -0.410500  2.097949
O     -1.623311 -1.468760 -0.644570
C     -2.906269 -1.180015 -0.224278
H     -3.190688 -0.140861 -0.496461
O     -2.966402 -1.330898  1.172931
C     -4.258744 -1.103518  1.705841
H     -4.582751 -0.086494  1.424206
C     -5.256827 -2.119682  1.127139
C     -5.284093 -1.967748 -0.389469
H     -5.597107 -0.950603 -0.658971
N     -6.272769 -2.849937 -1.113034
O     -6.263092 -2.519855 -2.429947
C     -5.964373 -4.290217 -0.962604
C     -7.636109 -2.615920 -0.577689
C     -4.158709 -1.214448  3.222174
C     -3.863358 -2.152775 -0.953750
H     -3.491004 -3.166715 -0.727624
O     -3.797083 -1.901675 -2.323456
O      0.386131  2.419304 -1.167847
C      0.516671  3.299054 -0.082609
H      1.556887  3.313012  0.274769
C      0.076821  4.682294 -0.584819
C     -0.630450  5.472643  0.524123
C     -1.884319  4.667004  0.966746
H     -2.138413  4.977827  1.993094
O     -2.986852  4.897361  0.125857
C     -1.609352  3.145363  0.935264
H     -1.985095  2.779429 -0.031882
C     -2.328860  2.432058  2.071654
O     -0.221946  2.861036  1.031945
O     -1.169537  6.706051  0.043372
C     -0.269196  7.664397 -0.469792
C      0.297072  5.702914  1.722208
C      2.581894  2.320600 -2.749172
O      3.628461  2.046905  0.076817
C      6.407558  0.825849  0.136980
C      6.734682  1.177960 -1.311045
C      6.356029 -2.135768 -0.702369
O      6.381051 -1.671615  1.628381
O      3.985442 -2.572985  1.931257
H      0.371592 -2.849590 -1.334707
H      3.061172 -4.719587 -1.362656
H      3.855973 -4.888895  0.215956
H      4.776817 -4.349343 -1.191510
H     -0.369961  0.763283 -3.413944
H     -1.480287  1.308069 -2.159614
H     -1.574930 -0.354774 -2.755202
H     -0.832355 -3.044167  0.537595
H     -0.386549 -2.742810  2.215098
H      1.795200 -5.608036  0.729313
H      0.504759 -5.074710 -0.349893
H      0.176135 -5.346279  1.365621
H      1.229027 -0.836038  2.744499
H     -0.495962 -0.436249  2.605442
H      0.718800  0.626253  1.894465
H     -6.233627 -1.927284  1.567386
H     -4.917369 -3.116878  1.409903
H     -5.933866 -4.576538  0.084712
H     -5.016811 -4.501866 -1.450370
H     -6.741617 -4.844945 -1.483899
H     -8.332874 -3.069993 -1.279713
H     -7.827696 -1.545881 -0.552318
H     -7.755490 -3.056382  0.407534
H     -3.827321 -2.211310  3.497348
H     -5.124498 -1.013161  3.674758
H     -3.435396 -0.495066  3.593678
H     -4.725221 -2.111832 -2.669817
H     -0.620702  4.534619 -1.411750
H      0.951117  5.215518 -0.954155
H     -2.976781  5.837308 -0.109329
H     -3.378886  2.708982  2.055019
H     -1.888658  2.724989  3.021177
H     -2.235220  1.354819  1.961936
H     -0.880060  8.536538 -0.696822
H      0.215823  7.317915 -1.386730
H      0.492093  7.942410  0.263155
H      1.260428  6.088059  1.396815
H      0.460904  4.764484  2.241936
H     -0.162319  6.414911  2.405000
H      3.472104  2.177169 -3.357395
H      2.683522  3.245247 -2.186697
H      1.713876  2.402037 -3.395753
H      7.250356  0.324181  0.612865
H      6.219177  1.753962  0.679231
H      6.848112  0.292707 -1.928257
H      7.660992  1.746496 -1.339722
H      5.945963  1.794511 -1.737521
H      6.554720 -3.191802 -0.543506
H      7.312666 -1.623899 -0.743695
H      5.819247 -1.988040 -1.632272
H      5.812258 -1.920281  2.378361
117
Structure 49 - NOT REFINED - Rel. E. = 0.0 kcal/mol (GFN-FF)
O      1.739850 -3.122657 -0.442933
C      1.970192 -2.740093  0.884142
O      1.290727 -1.520912  1.135199
C      3.509920 -2.634811  1.131169
H      3.847875 -3.678538  1.143316
C      3.916885 -1.985055  2.459235
C      4.296858 -2.022481 -0.020542
C      4.146202 -0.540445 -0.388878
C      3.442687 -0.395115 -1.787047
H      3.684512  0.608779 -2.159426
O      2.028361 -0.422440 -1.548279
C      1.357442  0.737305 -1.599699
C     -0.042215  0.568654 -1.057487
H     -0.276989 -0.495175 -1.028389
C     -0.067439  1.060211  0.422533
H      0.836296  0.715127  0.931298
C     -1.279870  0.454660  1.156975
H     -2.156807  0.584601  0.515337
C     -1.578417  1.213002  2.449257
C     -1.183065 -1.080012  1.364038
H     -1.953650 -1.327665  2.108147
C      0.119189 -1.712875  1.954500
C     -0.060367 -3.239879  2.023811
C      1.350772 -3.786678  1.842023
H      1.889362 -3.744068  2.791413
C      1.384435 -5.211482  1.312558
C      0.420350 -1.137961  3.342544
O     -1.541073 -1.724890  0.145241
C     -2.717183 -2.507892  0.141897
H     -2.972515 -2.815823  1.166884
O     -2.501182 -3.696098 -0.539406
C     -2.341977 -3.623341 -1.959001
H     -2.704550 -4.603974 -2.292552
C     -3.209251 -2.512349 -2.576421
C     -4.437469 -2.329736 -1.694989
H     -4.870382 -3.302807 -1.436527
N     -5.570758 -1.540832 -2.299121
O     -6.500746 -1.272610 -1.349678
C     -5.097833 -0.273574 -2.902850
C     -6.207494 -2.350176 -3.366513
C     -0.880662 -3.462941 -2.368150
C     -3.947466 -1.703924 -0.379495
H     -3.605073 -0.672168 -0.571993
O     -4.927519 -1.706546  0.614389
O     -0.095400  2.477502  0.473090
C      1.117415  3.097960  0.826497
H      1.960983  2.496836  0.454138
C      1.192196  4.487389  0.183560
C      0.377624  5.561138  0.918600
C      0.751509  5.503082  2.420236
H      1.803614  5.776786  2.550926
O      0.006620  6.430619  3.165096
C      0.531041  4.065810  2.935763
H     -0.533336  3.832730  2.799332
C      0.919488  3.941262  4.403154
O      1.322993  3.127731  2.211023
O     -1.032667  5.348295  0.921561
C     -1.669216  5.130725 -0.317920
C      0.719660  6.944487  0.344836
C     -1.029243  1.327254 -1.941032
O      1.823816  1.764301 -2.027296
C      3.799595 -1.437108 -2.841509
C      3.309788 -1.013257 -4.222353
C      5.551081  0.070310 -0.470035
O      3.420237  0.206946  0.552662
O      5.094525 -2.707864 -0.621429
H      1.684892 -2.313692 -0.974041
H      3.482391 -0.998751  2.582619
H      5.000505 -1.891486  2.491088
H      3.614196 -2.612955  3.293206
H     -0.688102  1.337773  3.055445
H     -2.339631  0.696004  3.028277
H     -1.954516  2.199838  2.193423
H     -0.671253 -3.583715  1.190586
H     -0.516705 -3.547883  2.961519
H      2.409240 -5.543603  1.165330
H      0.864973 -5.269783  0.360986
H      0.899118 -5.875387  2.023610
H     -0.481413 -1.092825  3.944311
H      0.843822 -0.142307  3.249674
H      1.148189 -1.767351  3.847674
H     -3.457820 -2.798486 -3.596658
H     -2.633281 -1.584823 -2.594409
H     -4.602782  0.321536 -2.140498
H     -5.977626  0.272479 -3.237137
H     -4.429404 -0.462496 -3.737514
H     -7.062745 -1.788467 -3.736362
H     -6.572293 -3.275192 -2.925778
H     -5.514466 -2.559272 -4.175922
H     -0.271596 -4.227789 -1.896187
H     -0.508866 -2.493726 -2.050434
H     -0.790844 -3.551143 -3.447359
H     -5.770306 -1.481658  0.112669
H      0.882264  4.399300 -0.856683
H      2.236895  4.798527  0.202736
H     -0.922637  6.311402  2.920391
H      0.609094  2.977687  4.795978
H      0.446518  4.736975  4.970107
H      1.998797  4.026708  4.496121
H     -1.405799  4.152327 -0.725492
H     -1.435523  5.914687 -1.043749
H     -2.736127  5.153573 -0.100951
H      1.772064  7.160329  0.503545
H      0.127919  7.702590  0.851131
H      0.515905  6.982058 -0.722175
H     -2.009210  1.370089 -1.476107
H     -1.113611  0.841701 -2.910669
H     -0.672889  2.342481 -2.094121
H      3.355247 -2.395489 -2.568825
H      4.881240 -1.564284 -2.854971
H      3.543397 -1.782801 -4.952737
H      3.787714 -0.085537 -4.529107
H      2.233221 -0.858707 -4.214428
H      6.015729  0.026615  0.511495
H      5.474348  1.111437 -0.770114
H      6.159586 -0.479677 -1.180098
H      2.609898 -0.284083  0.775174
117
Structure 50 - NOT REFINED - Rel. E. = 0.0 kcal/mol (GFN-FF)
O      1.052754 -2.912286 -0.704171
C      1.453881 -2.595106  0.609509
O      1.095767 -1.264077  0.893432
C      2.985847 -2.834843  0.765166
H      3.092480 -3.924198  0.695518
C      3.561983 -2.367704  2.108093
C      3.821762 -2.326920 -0.402192
C      4.101832 -0.831679 -0.592866
C      3.554334 -0.333066 -1.976189
H      4.061942  0.618100 -2.184786
O      2.162020 -0.032409 -1.810010
C      1.794600  1.256099 -1.829428
C      0.322988  1.383521 -1.519102
H     -0.147034  0.438090 -1.789575
C      0.144166  1.538374  0.023999
H      0.892142  0.918139  0.522632
C     -1.255395  1.019704  0.424914
H     -1.928336  1.180882 -0.422366
C     -1.872226  1.781661  1.595044
C     -1.261880 -0.518363  0.621491
H     -2.240346 -0.777844  1.045935
C     -0.192945 -1.186350  1.544870
C     -0.608350 -2.650211  1.805687
C      0.673413 -3.458835  1.627555
H      1.234298 -3.447232  2.564432
C      0.438946 -4.898611  1.199032
C      0.016893 -0.457914  2.871406
O     -1.123251 -1.149711 -0.656520
C     -2.268613 -1.435407 -1.406944
H     -1.918022 -1.426192 -2.461435
O     -3.261291 -0.480150 -1.226950
C     -4.345232 -0.697350 -2.116421
H     -3.950304 -0.686732 -3.147814
C     -5.000930 -2.053132 -1.847457
C     -4.018881 -3.223153 -1.913481
H     -3.747685 -3.483832 -2.939889
N     -4.685788 -4.442537 -1.273370
O     -4.917334 -4.216399  0.023998
C     -5.962821 -4.731937 -1.984847
C     -3.821621 -5.636150 -1.464111
C     -5.334713  0.445191 -1.928885
C     -2.749614 -2.879053 -1.124925
H     -3.020757 -2.978326 -0.059464
O     -1.692330 -3.741156 -1.479213
O      0.351850  2.885476  0.413338
C      1.585066  3.150623  1.031781
H      2.362386  2.494790  0.608674
C      1.992442  4.605769  0.775924
C      1.265274  5.625738  1.663420
C      1.369536  5.148157  3.132818
H      2.415690  5.165251  3.455517
O      0.673869  6.009366  3.995261
C      0.830987  3.705388  3.228400
H     -0.214934  3.728355  2.894170
C      0.928737  3.174644  4.652467
O      1.577125  2.821443  2.393725
O     -0.141065  5.715712  1.445668
C     -0.593066  5.917742  0.124955
C      1.929762  7.002193  1.507474
C     -0.292783  2.547348 -2.288311
O      2.547128  2.170823 -2.062798
C      3.722052 -1.273899 -3.165720
C      3.444309 -0.555009 -4.482160
C      5.627352 -0.649860 -0.566638
O      3.568036 -0.011204  0.413449
O      4.332235 -3.129861 -1.151906
H      1.146895 -2.106663 -1.233330
H      4.646314 -2.323098  2.041419
H      3.309763 -3.076924  2.892165
H      3.193847 -1.384852  2.384349
H     -1.241455  1.767306  2.474287
H     -2.839208  1.350545  1.843034
H     -2.017665  2.817132  1.298881
H     -1.341112 -2.980448  1.075973
H     -1.035279 -2.765986  2.799182
H     -0.066429 -4.936660  0.238740
H     -0.175474 -5.401290  1.941954
H      1.382299 -5.431709  1.110738
H     -0.934710 -0.307235  3.370913
H      0.514937  0.495813  2.719368
H      0.654765 -1.069328  3.506801
H     -5.802706 -2.184419 -2.572398
H     -5.417760 -2.052384 -0.835619
H     -6.309206 -5.709895 -1.658592
H     -5.817163 -4.723788 -3.062417
H     -6.704301 -3.998365 -1.682846
H     -3.723933 -5.868420 -2.521600
H     -4.283232 -6.461953 -0.927468
H     -2.842683 -5.442938 -1.038512
H     -6.152650  0.346819 -2.635708
H     -4.833392  1.394388 -2.091437
H     -5.728170  0.427781 -0.916813
H     -0.845698 -3.347783 -1.190010
H      1.837262  4.823778 -0.279877
H      3.058783  4.686263  0.988321
H     -0.204204  6.144515  3.610149
H      1.974429  3.025213  4.907143
H      0.407572  2.226153  4.741944
H      0.493625  3.897674  5.335325
H     -0.465687  5.013478 -0.474320
H     -0.090472  6.760282 -0.357999
H     -1.654615  6.142686  0.216180
H      1.930797  7.315410  0.466569
H      2.957414  6.958498  1.855939
H      1.390341  7.734503  2.102292
H      0.319083  3.435794 -2.155982
H     -1.294981  2.752111 -1.924011
H     -0.338688  2.316518 -3.350175
H      3.041373 -2.119208 -3.055970
H      4.738844 -1.662877 -3.165414
H      4.140604  0.268952 -4.622103
H      2.432872 -0.154594 -4.493898
H      3.551430 -1.246185 -5.313914
H      5.870408  0.389255 -0.769541
H      6.096489 -1.294279 -1.302996
H      5.999669 -0.903092  0.422458
H      2.652727 -0.286377  0.589014
117
Structure 51 - NOT REFINED - Rel. E. = 0.0 kcal/mol (GFN-FF)
O      1.370682 -2.750597 -1.784505
C      1.870783 -2.620693 -0.475949
O      1.602155 -1.324998  0.028022
C      3.404229 -2.757306 -0.632953
H      3.664365 -2.096178 -1.460818
C      3.786285 -4.199901 -0.996840
C      4.158091 -2.329212  0.598142
C      5.538792 -1.642898  0.449137
C      5.285503 -0.111947  0.258380
H      4.907818  0.276329  1.214490
O      4.260795  0.079944 -0.729403
C      3.523057  1.181604 -0.627234
C      2.407382  1.211768 -1.651547
H      2.440127  0.265681 -2.192130
C      1.062682  1.304886 -0.863803
H      1.287821  1.030553  0.168796
C      0.005353  0.301499 -1.390312
H      0.518486 -0.473597 -1.960664
C     -1.001110  0.981820 -2.314976
C     -0.681424 -0.372971 -0.182441
H     -1.044125  0.414282  0.482804
C      0.306038 -1.279475  0.651777
C     -0.143040 -2.751385  0.748374
C      1.134486 -3.561046  0.508025
H      1.723666 -3.597124  1.426060
C      0.824373 -4.971421  0.021204
C      0.467853 -0.703408  2.061914
O     -1.813907 -1.117094 -0.641707
C     -2.981049 -0.931888  0.090180
H     -3.317329  0.126495  0.017299
O     -2.762441 -1.257049  1.432362
C     -3.929366 -1.114655  2.236618
H     -4.263566 -0.064777  2.184204
C     -5.041606 -2.019061  1.705403
C     -5.346531 -1.659070  0.253003
H     -5.637710 -0.603877  0.212453
N     -6.574229 -2.411904 -0.238603
O     -7.504622 -2.437788  0.727349
C     -7.117081 -1.708840 -1.429433
C     -6.214859 -3.792279 -0.646922
C     -3.545346 -1.463545  3.667652
C     -4.056956 -1.846535 -0.549456
H     -3.689192 -2.878215 -0.439700
O     -4.223893 -1.528197 -1.905737
O      0.546097  2.625600 -0.860809
C      0.736597  3.344657  0.328891
H      1.764537  3.196155  0.694424
C      0.512473  4.836598  0.060013
C     -0.968280  5.215192 -0.091364
C     -1.748036  4.628613  1.110655
H     -1.422121  5.114446  2.036393
O     -3.123878  4.879905  0.991518
C     -1.461448  3.115522  1.215408
H     -1.810041  2.649939  0.281232
C     -2.176106  2.504273  2.412927
O     -0.067885  2.868760  1.376581
O     -1.614027  4.631404 -1.220530
C     -1.024324  4.823536 -2.488858
C     -1.107879  6.745041 -0.105948
C      2.619773  2.372245 -2.622890
O      3.714215  2.037918  0.206234
C      6.519622  0.706089 -0.143741
C      7.594925  0.758122  0.933585
C      6.390353 -2.236701 -0.671409
O      6.227778 -1.822200  1.664387
O      3.768532 -2.541470  1.726179
H      0.406908 -2.681900 -1.752359
H      3.781169 -4.831147 -0.112397
H      4.770990 -4.236308 -1.448409
H      3.064771 -4.573886 -1.716395
H     -0.484255  1.376973 -3.184466
H     -1.493853  1.807778 -1.811009
H     -1.750271  0.268810 -2.644800
H     -0.880435 -2.980196 -0.021111
H     -0.593109 -2.955363  1.715541
H      0.027010 -5.388420  0.632465
H      1.687035 -5.623938  0.107010
H      0.498145 -4.963292 -1.016206
H     -0.487818 -0.755598  2.575643
H      0.796056  0.333027  2.035580
H      1.208212 -1.286303  2.605217
H     -5.957798 -1.905521  2.285471
H     -4.713420 -3.057314  1.777198
H     -7.957737 -2.289218 -1.802504
H     -6.351587 -1.590874 -2.189653
H     -7.489182 -0.740096 -1.102834
H     -7.144900 -4.313550 -0.864126
H     -5.732703 -4.293246  0.188045
H     -5.575259 -3.776713 -1.524622
H     -2.762378 -0.796142  4.016511
H     -3.179267 -2.485099  3.713398
H     -4.412400 -1.363189  4.312572
H     -3.347387 -1.475010 -2.310534
H      1.074277  5.120968 -0.828493
H      0.911656  5.385547  0.913153
H     -3.373564  4.665872  0.080616
H     -3.222606  2.794356  2.393152
H     -1.720241  2.872888  3.327720
H     -2.091114  1.421077  2.394574
H     -1.747973  4.433783 -3.202766
H     -0.092593  4.260614 -2.576751
H     -0.846084  5.880935 -2.701487
H     -2.152772  7.012973 -0.239172
H     -0.519517  7.180922 -0.909055
H     -0.761639  7.155469  0.838042
H      1.766963  2.454867 -3.289719
H      3.518363  2.204918 -3.212048
H      2.727979  3.303505 -2.072916
H      6.164912  1.721206 -0.338958
H      6.925252  0.312426 -1.075757
H      8.444860  1.333100  0.574471
H      7.927670 -0.239528  1.201151
H      7.206216  1.237479  1.828776
H      7.386221 -1.807985 -0.615193
H      5.956982 -2.028175 -1.643185
H      6.487651 -3.307218 -0.518342
H      5.570248 -2.043835  2.347571
117
Structure 52 - NOT REFINED - Rel. E. = 0.0 kcal/mol (GFN-FF)
O      2.218980 -2.620485 -2.468950
C      2.365335 -2.685123 -1.082031
O      1.765140 -1.542689 -0.469368
C      3.887487 -2.643289 -0.746143
H      4.270303 -1.781643 -1.291870
C      4.600880 -3.908419 -1.225831
C      4.133189 -2.450991  0.735749
C      4.454402 -1.032605  1.269469
C      5.099775 -0.044357  0.258055
H      5.287742  0.883347  0.813274
O      4.139855  0.280244 -0.763692
C      3.509950  1.455372 -0.719506
C      2.391592  1.490630 -1.744764
H      2.579747  0.690435 -2.461298
C      1.057527  1.160845 -0.988363
H      1.325303  0.669387 -0.047744
C      0.160647  0.179732 -1.786855
H      0.792939 -0.459207 -2.405360
C     -0.803285  0.928001 -2.701817
C     -0.587154 -0.760752 -0.808123
H     -1.046585 -0.140827 -0.034577
C      0.381418 -1.797772 -0.121350
C      0.145528 -3.239419 -0.588661
C      1.535289 -3.875573 -0.566625
H      1.846311 -4.085334  0.460663
C      1.576833 -5.148896 -1.398624
C      0.241315 -1.696820  1.401892
O     -1.613048 -1.453956 -1.517788
C     -2.928299 -1.321249 -1.111135
H     -3.493559 -1.841925 -1.907843
O     -3.292138  0.035119 -1.060478
C     -4.689815  0.224756 -0.941854
H     -5.181826 -0.278545 -1.792897
C     -5.214747 -0.392489  0.365988
C     -4.823184 -1.864591  0.411092
H     -5.283035 -2.401688 -0.429089
N     -5.306401 -2.629812  1.619178
O     -5.040762 -3.947766  1.418859
C     -4.660156 -2.177694  2.871261
C     -6.771029 -2.461861  1.770661
C     -4.964162  1.721846 -0.995425
C     -3.297084 -1.996709  0.243935
H     -2.788591 -1.414708  1.032394
O     -2.867530 -3.323262  0.269431
O      0.352619  2.346719 -0.676489
C      0.500814  2.814140  0.637544
H      1.526423  2.628772  0.991800
C      0.235254  4.323341  0.677294
C     -1.250606  4.690713  0.569115
C     -2.043594  3.836727  1.585124
H     -1.776198  4.128805  2.606862
O     -3.423987  4.058443  1.444672
C     -1.702970  2.342565  1.391461
H     -2.015361  2.049687  0.378460
C     -2.416068  1.498949  2.439490
O     -0.304236  2.110603  1.544175
O     -1.860713  4.359993 -0.675746
C     -1.248233  4.824594 -1.857961
C     -1.430469  6.184224  0.885690
C      2.371899  2.839550 -2.457460
O      3.792251  2.350294  0.040270
C      6.396082 -0.551777 -0.389873
C      7.617595  0.260562  0.029520
C      5.344015 -1.140531  2.509601
O      3.202765 -0.510633  1.682182
O      4.000286 -3.362863  1.518655
H      2.702152 -1.857212 -2.810340
H      4.419113 -4.724432 -0.532042
H      5.672887 -3.731638 -1.275408
H      4.241520 -4.183850 -2.212859
H     -0.245355  1.506054 -3.432832
H     -1.430076  1.597790 -2.121873
H     -1.436117  0.215935 -3.222602
H     -0.220661 -3.232161 -1.614175
H     -0.580702 -3.752130  0.033339
H      1.475902 -4.907837 -2.452589
H      0.743324 -5.781895 -1.103581
H      2.497590 -5.701489 -1.243320
H      0.367108 -0.670715  1.743150
H      0.986528 -2.320831  1.890890
H     -0.742672 -2.052214  1.691486
H     -6.295577 -0.263249  0.389290
H     -4.765805  0.152075  1.197081
H     -4.795677 -1.109939  3.018169
H     -3.603924 -2.430663  2.834867
H     -5.108934 -2.732682  3.692248
H     -7.018831 -1.469656  2.135561
H     -7.103793 -3.218000  2.479271
H     -7.249276 -2.658297  0.814079
H     -6.034058  1.904709 -1.019309
H     -4.506808  2.139577 -1.886751
H     -4.533848  2.205452 -0.123614
H     -3.625683 -3.843361  0.701371
H      0.808406  4.799667 -0.116682
H      0.601489  4.692205  1.635665
H     -3.589186  4.135634  0.492261
H     -2.323243  0.443280  2.200879
H     -3.461981  1.790032  2.476188
H     -1.961230  1.675443  3.410796
H     -1.077247  5.904549 -1.834555
H     -1.952986  4.592355 -2.654584
H     -0.309188  4.300398 -2.045213
H     -1.124757  6.385110  1.908238
H     -2.476480  6.457381  0.774068
H     -0.827490  6.795340  0.219245
H      2.385661  3.642073 -1.724695
H      1.479251  2.930034 -3.067457
H      3.250059  2.936350 -3.092217
H      6.283890 -0.485918 -1.473727
H      6.545510 -1.601748 -0.132808
H      8.506829 -0.126122 -0.462010
H      7.766710  0.208294  1.104681
H      7.494346  1.304277 -0.249318
H      5.395734 -0.172746  2.999121
H      6.340241 -1.475530  2.240021
H      4.900960 -1.857758  3.194867
H      2.553710 -0.734076  0.989505
117
Structure 53 - NOT REFINED - Rel. E. = 0.0 kcal/mol (GFN-FF)
O      2.871942 -2.386903 -0.875324
C      2.550853 -2.467327  0.490262
O      1.677253 -1.428862  0.854532
C      3.853876 -2.370999  1.352592
H      4.485744 -3.202373  1.041357
C      3.566661 -2.447924  2.854054
C      4.551920 -1.055975  1.077151
C      5.743162 -0.987118  0.079426
C      5.488647  0.242777 -0.841643
H      5.461996  1.133924 -0.199231
O      4.191571  0.123768 -1.452502
C      3.385728  1.195365 -1.454786
C      2.083318  0.891569 -2.163469
H      2.202901 -0.046134 -2.709252
C      0.980996  0.691570 -1.068751
H      1.473578  0.544978 -0.099811
C      0.135786 -0.569283 -1.356176
H      0.815896 -1.379962 -1.628075
C     -0.823783 -0.325758 -2.517713
C     -0.588667 -0.990708 -0.054622
H     -0.869878 -0.085611  0.491610
C      0.308158 -1.872598  0.866436
C      0.346841 -3.326344  0.368655
C      1.765336 -3.781812  0.705340
H      1.811456 -4.040993  1.763947
C      2.261000 -4.953680 -0.126172
C     -0.214684 -1.776981  2.301406
O     -1.754797 -1.768330 -0.326714
C     -2.981880 -1.180894 -0.094627
H     -3.001619 -0.121852 -0.422144
O     -3.253092 -1.251956  1.289074
C     -4.528844 -0.755110  1.654245
H     -4.598520  0.300693  1.341186
C     -5.639831 -1.555751  0.955158
C     -5.437886 -1.460997 -0.551238
H     -5.482463 -0.411637 -0.870944
N     -6.495311 -2.134998 -1.392074
O     -6.261131 -1.837149 -2.696393
C     -6.506962 -3.604643 -1.214929
C     -7.835110 -1.617189 -1.023786
C     -4.651610 -0.859793  3.170340
C     -4.033611 -1.976798 -0.911319
H     -3.914316 -3.026271 -0.592469
O     -3.753962 -1.850548 -2.272153
O      0.139900  1.828179 -0.978661
C      0.418489  2.731608  0.060632
H      1.500666  2.775053  0.246852
C     -0.119373  4.102366 -0.378561
C     -0.620442  4.908585  0.827354
C     -1.774563  4.108098  1.493909
H     -1.831728  4.414087  2.551012
O     -3.013736  4.344984  0.873978
C     -1.514900  2.586329  1.404629
H     -2.041962  2.230977  0.506466
C     -2.043822  1.860240  2.632541
O     -0.130511  2.297151  1.277642
O     -1.235239  6.136849  0.431952
C     -0.433416  7.093553 -0.226808
C      0.503073  5.151111  1.841028
C      1.758261  2.021228 -3.140195
O      3.667601  2.249089 -0.940388
C      6.562722  0.418545 -1.915448
C      6.570939  1.823338 -2.507703
C      6.031556 -2.271559 -0.687704
O      6.894050 -0.718957  0.863995
O      4.277105 -0.043602  1.682007
H      3.203195 -1.499771 -1.079667
H      2.809247 -1.714277  3.115461
H      4.474432 -2.221910  3.408669
H      3.232460 -3.440246  3.140206
H     -0.274848 -0.285840 -3.454385
H     -1.345578  0.616954 -2.376647
H     -1.559248 -1.123104 -2.577287
H      0.185466 -3.355718 -0.707634
H     -0.417256 -3.926595  0.853082
H      2.260957 -4.693460 -1.179978
H      1.609064 -5.809305  0.028581
H      3.271930 -5.227769  0.165041
H      0.017968 -0.789889  2.694834
H      0.255203 -2.526794  2.932433
H     -1.290926 -1.921132  2.299731
H     -6.599065 -1.140885  1.259702
H     -5.565984 -2.591407  1.289321
H     -7.326516 -3.999310 -1.811717
H     -6.638672 -3.870683 -0.170101
H     -5.578644 -4.013799 -1.604422
H     -8.519128 -1.924962 -1.812401
H     -7.802012 -0.530397 -1.006640
H     -8.162692 -2.012609 -0.067018
H     -5.607958 -0.459731  3.492404
H     -3.853154 -0.299437  3.645352
H     -4.571657 -1.899526  3.473856
H     -4.659513 -1.832630 -2.727182
H     -0.953318  3.937822 -1.063930
H      0.671361  4.632139 -0.907072
H     -3.045953  5.286514  0.647743
H     -3.072337  2.161907  2.806970
H     -1.435615  2.118003  3.495624
H     -1.999501  0.785661  2.477833
H     -1.078261  7.959826 -0.364734
H     -0.095671  6.739311 -1.204778
H      0.432231  7.383572  0.373792
H      1.395837  5.526088  1.346342
H      0.752346  4.219237  2.338565
H      0.171838  5.875217  2.582897
H      1.859557  2.981113 -2.640660
H      0.739482  1.921660 -3.498147
H      2.442860  1.990924 -3.985032
H      6.383564 -0.308209 -2.708848
H      7.527723  0.209422 -1.451473
H      7.348294  1.902989 -3.263370
H      6.757590  2.566525 -1.735845
H      5.614208  2.052402 -2.972488
H      5.159226 -2.603096 -1.240005
H      6.345736 -3.039747  0.013704
H      6.856754 -2.103169 -1.371604
H      6.723647  0.037485  1.441936
117
Structure 54 - NOT REFINED - Rel. E. = 0.0 kcal/mol (GFN-FF)
O      0.850107 -2.822481 -0.059159
C      1.432876 -2.383471  1.140856
O      1.122256 -1.027835  1.351651
C      2.967792 -2.584998  0.997235
H      3.094683 -3.589233  0.595372
C      3.731259 -2.441402  2.316127
C      3.536208 -1.564649  0.027179
C      3.858302 -1.965867 -1.438683
C      3.400971 -0.773299 -2.327539
H      4.034198  0.087384 -2.068968
O      2.056055 -0.425538 -1.974061
C      1.810645  0.834405 -1.617571
C      0.353590  1.008020 -1.241937
H     -0.101794  0.017765 -1.268471
C      0.207714  1.536647  0.212593
H      0.973585  1.055032  0.824755
C     -1.191003  1.138925  0.744693
H     -1.881413  1.176123 -0.106819
C     -1.739035  2.125197  1.774679
C     -1.256891 -0.318192  1.256014
H     -2.147066 -0.406418  1.890385
C     -0.089429 -0.890901  2.112203
C     -0.469415 -2.320885  2.567874
C      0.813825 -3.122869  2.357872
H      1.461948 -2.965695  3.220449
C      0.600079 -4.611059  2.136612
C      0.214966 -0.009839  3.325578
O     -1.441908 -1.216447  0.142081
C     -2.764814 -1.495453 -0.193173
H     -3.304027 -0.562327 -0.462336
O     -3.395843 -2.107650  0.893672
C     -4.760809 -2.424244  0.634923
H     -5.294043 -1.488909  0.395035
C     -4.850163 -3.373351 -0.559546
C     -4.197679 -2.732871 -1.783915
H     -4.711277 -1.788785 -1.996364
N     -4.444878 -3.583101 -3.021748
O     -5.710120 -4.026993 -3.012720
C     -4.223895 -2.745726 -4.229017
C     -3.495724 -4.722395 -3.074865
C     -5.335642 -3.039245  1.902475
C     -2.737807 -2.430173 -1.430286
H     -2.223566 -3.351165 -1.116918
O     -2.055276 -1.821394 -2.493786
O      0.401970  2.942267  0.268505
C      1.619518  3.364342  0.829985
H      2.412652  2.651319  0.560048
C      1.996145  4.739497  0.266271
C      1.249260  5.911921  0.916505
C      1.370055  5.766943  2.453035
H      2.417226  5.872160  2.754527
O      0.661809  6.782677  3.113825
C      0.857835  4.371384  2.864779
H     -0.192938  4.310128  2.552693
C      0.980153  4.161745  4.368483
O      1.606145  3.335744  2.231476
O     -0.160318  5.922960  0.695712
C     -0.621289  5.811073 -0.632585
C      1.880129  7.237403  0.463509
C     -0.301966  1.933885 -2.267864
O      2.633663  1.718534 -1.632960
C      3.506119 -1.041483 -3.828230
C      3.453771  0.244877 -4.645492
C      3.284621 -3.303984 -1.880567
O      5.272082 -2.077172 -1.514907
O      3.864738 -0.459427  0.394387
H     -0.033941 -2.416184 -0.095243
H      3.469344 -1.502519  2.796803
H      4.798996 -2.430062  2.108905
H      3.527219 -3.273394  2.983127
H     -1.095338  2.193694  2.643049
H     -2.732548  1.818268  2.094899
H     -1.808368  3.108413  1.317331
H     -1.277278 -2.720709  1.955272
H     -0.792115 -2.325300  3.606271
H      0.046916 -5.032198  2.972162
H      1.555696 -5.123580  2.058456
H      0.043165 -4.783363  1.219491
H     -0.693418  0.187966  3.886861
H      0.673696  0.926184  3.019692
H      0.922420 -0.530005  3.967596
H     -5.886248 -3.604440 -0.808229
H     -4.341096 -4.304116 -0.304448
H     -3.238848 -2.291095 -4.209070
H     -5.000081 -1.983662 -4.252156
H     -4.346218 -3.383600 -5.101368
H     -3.804905 -5.356401 -3.903256
H     -3.582307 -5.298788 -2.157942
H     -2.480174 -4.368887 -3.227412
H     -4.793484 -3.946613  2.151161
H     -6.383313 -3.277621  1.749102
H     -5.242517 -2.340108  2.728215
H     -1.168801 -1.578145 -2.193913
H      1.836738  4.720358 -0.810709
H      3.060772  4.884904  0.450504
H     -0.219770  6.815725  2.714662
H      2.031118  4.094486  4.636614
H      0.485473  3.241168  4.663899
H      0.530472  5.003259  4.886375
H     -0.478689  4.796078 -1.010947
H     -0.135597  6.529239 -1.298900
H     -1.686594  6.033381 -0.586552
H      2.917954  7.279796  0.780447
H      1.342883  8.066784  0.916120
H      1.844716  7.333881 -0.618621
H      0.264802  2.859165 -2.333572
H     -1.320387  2.171471 -1.974623
H     -0.318492  1.461178 -3.247031
H      2.684488 -1.693114 -4.125763
H      4.451823 -1.554582 -4.008421
H      3.513339  0.015846 -5.706546
H      4.279986  0.902300 -4.384200
H      2.525074  0.779947 -4.458831
H      2.219034 -3.329647 -1.685054
H      3.786130 -4.102242 -1.340559
H      3.478128 -3.454842 -2.936924
H      5.681229 -1.259704 -1.200287
117
Structure 55 - NOT REFINED - Rel. E. = 0.0 kcal/mol (GFN-FF)
O      2.980950 -2.544347 -1.350334
C      2.640448 -2.889687 -0.032974
O      1.871393 -1.853936  0.549848
C      3.927854 -3.164355  0.799527
H      4.289787 -4.136059  0.441195
C      3.696248 -3.251225  2.310536
C      5.072776 -2.209819  0.482851
C      5.061126 -0.749133  0.958810
C      5.284697  0.226671 -0.243300
H      5.305270  1.238741  0.181850
O      4.115497  0.150238 -1.082769
C      3.509092  1.293188 -1.435215
C      2.242289  1.000845 -2.210796
H      2.390642  0.060666 -2.745793
C      1.119032  0.762175 -1.137638
H      1.601526  0.680032 -0.152180
C      0.374542 -0.559403 -1.412741
H      1.127381 -1.308177 -1.666866
C     -0.570674 -0.427232 -2.602226
C     -0.329100 -1.023615 -0.111094
H     -0.360105 -0.187018  0.590633
C      0.463553 -2.172549  0.570226
C      0.331695 -3.488696 -0.204839
C      1.713194 -4.128341 -0.073598
H      1.786463 -4.632432  0.892871
C      2.039794 -5.117857 -1.180811
C      0.026064 -2.313750  2.026657
O     -1.664887 -1.468172 -0.340616
C     -2.666142 -0.654756  0.188245
H     -2.492641  0.407898 -0.067293
O     -2.692132 -0.811188  1.582341
C     -3.710638 -0.044316  2.217484
H     -3.533723  1.022600  2.005655
C     -5.080808 -0.442700  1.668006
C     -5.105791 -0.232470  0.157117
H     -4.875358  0.819259 -0.043119
N     -6.510571 -0.437370 -0.389885
O     -7.411414  0.103090  0.445712
C     -6.605624  0.228121 -1.714206
C     -6.792613 -1.881368 -0.582974
C     -3.607284 -0.314093  3.712862
C     -4.003862 -1.103315 -0.450627
H     -4.147358 -2.158030 -0.170617
O     -3.936414 -0.975394 -1.847687
O      0.172622  1.808797 -1.088320
C      0.541044  2.934813 -0.331708
H      1.574790  3.228421 -0.571342
C     -0.413628  4.078726 -0.693350
C     -1.804853  3.909960 -0.050277
C     -1.574626  3.707205  1.466367
H     -1.043060  4.596269  1.841962
O     -2.819462  3.567814  2.104223
C     -0.666233  2.481670  1.682959
H     -1.175256  1.614856  1.245276
C     -0.377720  2.227121  3.157198
O      0.592081  2.679673  1.043995
O     -2.479975  2.739723 -0.492734
C     -2.931401  2.721416 -1.829259
C     -2.636885  5.179865 -0.274823
C      1.928321  2.116381 -3.205416
O      3.903237  2.389668 -1.126254
C      6.540560  0.000178 -1.082927
C      6.750386  1.111583 -2.106611
C      6.220254 -0.601147  1.960213
O      3.895233 -0.348995  1.631970
O      6.045306 -2.635654 -0.101283
H      3.462847 -1.702681 -1.349487
H      3.032303 -4.079788  2.541465
H      3.264906 -2.334872  2.698746
H      4.646612 -3.433626  2.807275
H     -1.335323  0.314793 -2.398649
H     -1.032778 -1.388545 -2.809003
H     -0.010661 -0.122098 -3.481613
H      0.113880 -3.289634 -1.252741
H     -0.458508 -4.109283  0.207095
H      1.317613 -5.930056 -1.166702
H      3.035022 -5.533082 -1.042531
H      2.006557 -4.626672 -2.148390
H      0.424227 -3.226933  2.459636
H     -1.057693 -2.321155  2.079473
H      0.397171 -1.464937  2.595999
H     -5.874797  0.158564  2.111027
H     -5.265699 -1.491951  1.906987
H     -7.597706  0.031203 -2.114466
H     -5.832197 -0.134291 -2.383824
H     -6.507265  1.299312 -1.553284
H     -7.844608 -1.968452 -0.847336
H     -6.635249 -2.400738  0.358449
H     -6.167434 -2.291468 -1.370790
H     -2.607985 -0.074946  4.063883
H     -3.798546 -1.364921  3.911639
H     -4.335999  0.288419  4.245344
H     -3.098805 -1.366589 -2.133078
H     -0.496626  4.124310 -1.778080
H      0.020800  5.012746 -0.337397
H     -2.695869  3.657342  3.056825
H      0.041809  3.119652  3.615551
H      0.350634  1.425775  3.241925
H     -1.288314  1.934401  3.670936
H     -3.695728  3.482230 -2.012909
H     -3.373502  1.735910 -1.974905
H     -2.108542  2.849817 -2.537859
H     -3.643058  5.017266  0.102445
H     -2.676448  5.436798 -1.329988
H     -2.191410  6.009459  0.266639
H      2.515241  1.984391 -4.111289
H      2.175203  3.085262 -2.777724
H      0.872932  2.105767 -3.458235
H      6.467488 -0.960315 -1.592741
H      7.397244 -0.036985 -0.412342
H      6.809286  2.080363 -1.615431
H      5.930973  1.142398 -2.821676
H      7.673711  0.939115 -2.653256
H      5.933768 -1.084163  2.890537
H      6.397143  0.451811  2.159567
H      7.121902 -1.065779  1.575144
H      3.106572 -0.704212  1.187055
117
Structure 56 - NOT REFINED - Rel. E. = 0.0 kcal/mol (GFN-FF)
O      0.837208 -2.900777 -0.272381
C      1.372307 -2.531024  0.967547
O      1.097337 -1.165092  1.210001
C      2.894395 -2.833636  0.914292
H      2.948527 -3.928849  0.907545
C      3.696184 -2.309195  2.110019
C      3.550383 -2.443578 -0.406298
C      3.868379 -0.979565 -0.734931
C      3.191300 -0.543555 -2.078298
H      3.664836  0.403438 -2.373149
O      1.821782 -0.256811 -1.781794
C      1.390512  0.994395 -1.900497
C     -0.029765  1.100352 -1.386967
H     -0.461615  0.099398 -1.436775
C      0.034177  1.499969  0.117092
H      0.849271  0.945027  0.586275
C     -1.281963  1.091956  0.816325
H     -2.082738  1.157785  0.069601
C     -1.681039  2.041206  1.944376
C     -1.275391 -0.388487  1.262508
H     -2.133840 -0.525891  1.932688
C     -0.064497 -0.988326  2.042000
C     -0.475097 -2.405338  2.504826
C      0.714060 -3.293626  2.152621
H      1.421993 -3.295068  2.983570
C      0.325010 -4.725572  1.820383
C      0.360237 -0.127558  3.231413
O     -1.476499 -1.233076  0.114301
C     -2.794352 -1.544420 -0.187317
H     -3.413909 -0.620114 -0.256162
O     -3.308679 -2.361381  0.824701
C     -4.649367 -2.777841  0.586423
H     -5.282471 -1.879377  0.489430
C     -4.695065 -3.579103 -0.712456
C     -4.224504 -2.706745 -1.875404
H     -4.890163 -1.835773 -1.934102
N     -4.461004 -3.429563 -3.193027
O     -5.721904 -3.889254 -3.204699
C     -4.274283 -2.484337 -4.323637
C     -3.497446 -4.543259 -3.375949
C     -5.096901 -3.598313  1.786801
C     -2.793707 -2.226339 -1.581393
H     -2.096936 -3.067994 -1.533281
O     -2.265268 -1.346037 -2.535104
O      0.304686  2.886348  0.246384
C      1.601990  3.209742  0.678780
H      2.315186  2.457280  0.306204
C      2.011494  4.576340  0.119096
C      1.414065  5.769124  0.878105
C      1.677871  5.557930  2.389189
H      2.754958  5.580064  2.584440
O      1.114127  6.592861  3.151142
C      1.113380  4.184280  2.806318
H      0.036424  4.200139  2.591748
C      1.361391  3.912101  4.284024
O      1.731312  3.129562  2.071544
O     -0.006609  5.875615  0.803740
C     -0.601966  5.876054 -0.474603
C      2.085057  7.066668  0.403300
C     -0.822423  2.099508 -2.224346
O      2.046302  1.911113 -2.338971
C      3.252478 -1.535331 -3.235844
C      2.855105 -0.874049 -4.551634
C      5.394126 -0.867921 -0.879732
O      3.477903 -0.067033  0.260209
O      3.911652 -3.317290 -1.162163
H     -0.008872 -2.427928 -0.361196
H      3.497311 -1.259620  2.299812
H      4.757824 -2.430723  1.907296
H      3.464522 -2.883930  3.003041
H     -1.836733  3.033203  1.528755
H     -0.912253  2.107203  2.703443
H     -2.607175  1.704959  2.405803
H     -1.360133 -2.741044  1.965541
H     -0.693121 -2.416595  3.570254
H      1.204188 -5.315141  1.571074
H     -0.350235 -4.746689  0.969302
H     -0.167582 -5.180193  2.676103
H      1.089344 -0.681051  3.819107
H     -0.496279  0.103066  3.857113
H      0.833598  0.791099  2.894691
H     -5.704648 -3.925575 -0.936700
H     -4.041206 -4.444510 -0.596717
H     -4.989313 -1.672182 -4.211452
H     -4.518438 -3.023097 -5.236630
H     -3.255148 -2.110592 -4.358487
H     -2.479858 -4.169692 -3.450147
H     -3.776438 -5.060242 -4.291722
H     -3.601975 -5.242061 -2.551304
H     -5.025001 -3.001389  2.691017
H     -4.461327 -4.472169  1.893759
H     -6.125191 -3.916511  1.647333
H     -2.749171 -0.509397 -2.511160
H      1.744403  4.605144 -0.936500
H      3.096566  4.647116  0.197915
H      0.202240  6.702862  2.845042
H      1.028458  4.765370  4.866903
H      2.424958  3.760665  4.446422
H      0.828771  3.020580  4.601622
H     -1.647971  6.126712 -0.303661
H     -0.537635  4.888576 -0.936869
H     -0.159379  6.626843 -1.135176
H      1.970433  7.191508 -0.670379
H      3.145458  7.040206  0.636084
H      1.637079  7.914697  0.914868
H     -0.225164  2.995393 -2.373769
H     -1.746534  2.380452 -1.727575
H     -1.049525  1.673102 -3.198440
H      2.579313 -2.364689 -3.017572
H      4.263775 -1.930813 -3.312079
H      2.876603 -1.603806 -5.356592
H      3.540224 -0.064834 -4.795692
H      1.850058 -0.463477 -4.484091
H      5.856845 -1.040686  0.088141
H      5.651827  0.134194 -1.210564
H      5.761249 -1.600995 -1.590374
H      2.583253 -0.305078  0.556358
117
Structure 57 - NOT REFINED - Rel. E. = 0.0 kcal/mol (GFN-FF)
O      1.679378 -3.034506 -1.486227
C      2.120622 -2.683565 -0.206654
O      1.741521 -1.346026  0.105714
C      3.668480 -2.690876 -0.302712
H      3.870196 -2.042178 -1.153840
C      4.215935 -4.092833 -0.576474
C      4.314013 -2.138719  0.955766
C      4.774825 -0.661046  1.003386
C      5.218079 -0.012650 -0.339636
H      5.520561  1.015249 -0.096106
O      4.091868  0.092506 -1.226035
C      3.535519  1.284417 -1.433756
C      2.285603  1.146031 -2.284530
H      2.355334  0.197258 -2.818411
C      1.069918  1.066824 -1.299219
H      1.467138  0.890322 -0.295508
C      0.129640 -0.111559 -1.646788
H      0.739813 -0.925805 -2.038376
C     -0.886101  0.285752 -2.715483
C     -0.576086 -0.618295 -0.365566
H     -1.017995  0.249308  0.132646
C      0.410067 -1.305774  0.656497
C      0.076121 -2.780518  0.967569
C      1.423620 -3.510675  0.894086
H      1.980802 -3.361802  1.823209
C      1.258630 -4.999352  0.621447
C      0.436174 -0.501028  1.958307
O     -1.622048 -1.515445 -0.731250
C     -2.876352 -1.199159 -0.251490
H     -3.147440 -0.150997 -0.502497
O     -2.879259 -1.361196  1.146309
C     -4.143798 -1.117847  1.736974
H     -4.460589 -0.091408  1.482260
C     -5.185619 -2.107161  1.189382
C     -5.276320 -1.931041 -0.322060
H     -5.574399 -0.902135 -0.561429
N     -6.317745 -2.775603 -1.015525
O     -6.354947 -2.424779 -2.326884
C     -6.041080 -4.225268 -0.898613
C     -7.650601 -2.515007 -0.419469
C     -3.982941 -1.249496  3.246489
C     -3.885819 -2.142953 -0.947952
H     -3.526851 -3.166714 -0.746416
O     -3.869722 -1.880645 -2.317312
O      0.344976  2.283540 -1.277853
C      0.626689  3.151592 -0.212561
H      1.696251  3.116527  0.037800
C      0.203150  4.558325 -0.654644
C     -0.329807  5.389153  0.520352
C     -1.559659  4.650974  1.130488
H     -1.635453  4.902423  2.199441
O     -2.758789  5.040383  0.503263
C     -1.399979  3.116516  0.987377
H     -1.866228  2.830178  0.033137
C     -2.086612  2.385599  2.132259
O     -0.028861  2.742192  0.962899
O     -0.763091  6.612395 -0.077803
C     -1.023967  7.704710  0.785828
C      0.758404  5.591431  1.575140
C      2.179193  2.305005 -3.271199
O      3.958790  2.323352 -0.984884
C      6.367855 -0.727041 -1.051588
C      6.786318  0.009779 -2.320637
C      5.891213 -0.515421  2.042422
O      3.653430  0.051303  1.500334
O      4.401635 -2.815130  1.953961
H      0.711726 -3.044411 -1.497977
H      4.197125 -4.687231  0.332452
H      5.246319 -4.026462 -0.918506
H      3.619087 -4.572794 -1.345048
H     -1.614517 -0.509072 -2.854954
H     -0.378459  0.467954 -3.658150
H     -1.406051  1.193241 -2.421351
H     -0.610833 -3.180043  0.221973
H     -0.393218 -2.872929  1.942830
H      0.512489 -5.405399  1.300560
H      2.189797 -5.532787  0.782620
H      0.931952 -5.173239 -0.400902
H      0.676504  0.543888  1.777304
H      1.174529 -0.917857  2.640055
H     -0.547024 -0.557387  2.417349
H     -6.138081 -1.903385  1.675527
H     -4.853436 -3.114859  1.441954
H     -5.117011 -4.452557 -1.422918
H     -6.850449 -4.751966 -1.399886
H     -5.980676 -4.528896  0.142522
H     -7.739909 -2.967160  0.563648
H     -8.388271 -2.940351 -1.097307
H     -7.812680 -1.440926 -0.370654
H     -4.924960 -1.033676  3.740648
H     -3.230481 -0.549578  3.596907
H     -3.662658 -2.256416  3.497138
H     -4.817062 -2.060380 -2.626648
H     -0.584220  4.457138 -1.403020
H      1.043913  5.070940 -1.117308
H     -2.531720  5.725261 -0.149045
H     -2.100638  1.315395  1.945213
H     -3.104968  2.752085  2.223710
H     -1.546648  2.571814  3.056626
H     -1.720278  7.436067  1.584783
H     -1.476053  8.467053  0.153721
H     -0.103192  8.102175  1.219190
H      0.380518  6.156131  2.424085
H      1.602575  6.120710  1.138305
H      1.094110  4.622455  1.930955
H      2.923803  2.195872 -4.056184
H      2.353608  3.245262 -2.754551
H      1.188992  2.330452 -3.713537
H      6.071901 -1.745342 -1.300859
H      7.214022 -0.773764 -0.367162
H      5.963596  0.041971 -3.030786
H      7.626538 -0.497508 -2.787107
H      7.080781  1.031028 -2.088723
H      5.512626 -0.856658  3.001578
H      6.174941  0.528841  2.129595
H      6.753167 -1.116232  1.771880
H      2.865272 -0.267858  1.022101
117
Structure 58 - NOT REFINED - Rel. E. = 0.0 kcal/mol (GFN-FF)
O      2.779618 -2.251746 -0.896529
C      2.466057 -2.470981  0.455928
O      1.563043 -1.502200  0.926796
C      3.767941 -2.406125  1.319280
H      4.433550 -3.175500  0.930826
C      3.496740 -2.635954  2.807984
C      4.391988 -1.034477  1.159574
C      5.624960 -0.833496  0.232675
C      5.370825  0.464936 -0.589484
H      5.269571  1.297633  0.120558
O      4.113469  0.332768 -1.274608
C      3.271519  1.378118 -1.291926
C      1.992836  1.007859 -2.012892
H      2.178140  0.092407 -2.578437
C      0.975461  0.690813 -0.872566
H      1.557002  0.325899 -0.016431
C     -0.001658 -0.446947 -1.264579
H      0.594512 -1.255315 -1.696651
C     -1.013416  0.033703 -2.301134
C     -0.698810 -1.013342 -0.000699
H     -1.023411 -0.178032  0.627524
C      0.202162 -1.965724  0.847485
C      0.290203 -3.364074  0.214508
C      1.712595 -3.817237  0.542249
H      1.744544 -4.161892  1.577127
C      2.250554 -4.904235 -0.373463
C     -0.353516 -2.027074  2.272443
O     -1.843262 -1.791447 -0.365481
C     -3.082659 -1.277022 -0.041829
H     -3.134219 -0.185671 -0.228815
O     -3.330732 -1.531188  1.322275
C     -4.599217 -1.084883  1.761897
H     -4.685083 -0.004255  1.555886
C     -5.712533 -1.827258  1.004237
C     -5.543846 -1.566965 -0.487811
H     -5.630871 -0.491961 -0.692176
N     -6.598970 -2.184364 -1.375144
O     -6.396817 -1.757784 -2.648617
C     -6.573635 -3.664047 -1.339969
C     -7.944629 -1.739468 -0.938373
C     -4.679673 -1.330058  3.263849
C     -4.131550 -1.987407 -0.936348
H     -3.976497 -3.066006 -0.765302
O     -3.886533 -1.666193 -2.271865
O      0.337033  1.888614 -0.484561
C      0.193377  2.136524  0.889233
H      0.653316  1.318360  1.465738
C      0.877620  3.449585  1.302825
C      0.111977  4.718226  0.891966
C     -1.393801  4.541340  1.217017
H     -1.536659  4.551496  2.302981
O     -2.142190  5.613140  0.706419
C     -1.899083  3.189872  0.671409
H     -1.746007  3.181797 -0.416640
C     -3.367661  2.976281  1.007488
O     -1.158893  2.118350  1.251995
O      0.126498  4.948659 -0.515554
C      1.345249  5.363256 -1.095640
C      0.662526  5.919566  1.674868
C      1.558700  2.133763 -2.948194
O      3.502654  2.435683 -0.762135
C      6.495730  0.769698 -1.579744
C      6.497208  2.221555 -2.044806
C      5.984531 -2.031220 -0.638135
O      6.728524 -0.612527  1.094924
O      4.012853 -0.080013  1.801201
H      3.116623 -1.351952 -1.015370
H      2.714918 -1.960162  3.143281
H      4.401064 -2.432580  3.376814
H      3.199976 -3.663053  2.996259
H     -1.413853  1.000479 -2.005158
H     -1.830563 -0.676161 -2.396645
H     -0.538832  0.132970 -3.272409
H      0.154924 -3.294791 -0.863373
H     -0.468511 -4.025786  0.620482
H      3.256598 -5.190410 -0.076963
H      2.276443 -4.551816 -1.399851
H      1.607378 -5.778333 -0.313719
H     -0.169100 -1.076668  2.768686
H      0.132573 -2.817946  2.837777
H     -1.423261 -2.203968  2.233893
H     -6.673178 -1.466975  1.368611
H     -5.611691 -2.890707  1.224175
H     -7.381628 -4.018193 -1.976537
H     -6.701810 -4.033344 -0.326537
H     -5.634902 -4.012070 -1.762088
H     -7.940431 -0.658166 -0.823972
H     -8.242188 -2.227242 -0.015091
H     -8.636778 -1.994813 -1.738730
H     -4.587358 -2.392269  3.470716
H     -5.625354 -0.963816  3.651114
H     -3.864501 -0.810566  3.757707
H     -4.800333 -1.659236 -2.710796
H      1.878921  3.452552  0.870904
H      0.966347  3.441699  2.389664
H     -1.848254  5.746428 -0.207675
H     -3.474379  2.846978  2.081180
H     -3.737295  2.086685  0.504890
H     -3.940057  3.842020  0.689186
H      2.153454  4.650232 -0.913285
H      1.645434  6.354040 -0.741315
H      1.149076  5.416492 -2.165511
H      0.175631  6.831464  1.337410
H      1.737619  6.007192  1.542164
H      0.454552  5.789354  2.733061
H      0.796175  1.785355 -3.636007
H      2.412143  2.489937 -3.521692
H      1.153587  2.952445 -2.364468
H      6.383375  0.113901 -2.444109
H      7.440019  0.543498 -1.081997
H      7.318501  2.387048 -2.737560
H      6.611568  2.898050 -1.201036
H      5.565991  2.466994 -2.550460
H      5.143655 -2.334422 -1.252427
H      6.300007 -2.852071 -0.000278
H      6.826557 -1.774477 -1.272010
H      6.521893  0.100374  1.714467
117
Structure 59 - NOT REFINED - Rel. E. = 0.0 kcal/mol (GFN-FF)
O      2.550372 -2.569927 -1.438780
C      2.214304 -2.677740 -0.084410
O      1.758784 -1.424009  0.392279
C      3.478849 -3.152441  0.707396
H      3.672029 -4.161899  0.321981
C      3.297543 -3.229945  2.224442
C      4.738399 -2.378514  0.342326
C      4.991796 -0.949561  0.846961
C      5.258965 -0.002487 -0.367210
H      5.348094  1.010222  0.048060
O      4.081752 -0.015136 -1.199658
C      3.508601  1.156678 -1.498920
C      2.253338  0.954522 -2.320867
H      2.334164  0.001631 -2.845838
C      1.074834  0.853119 -1.292591
H      1.504681  0.730030 -0.292211
C      0.188499 -0.378482 -1.572123
H      0.832008 -1.212912 -1.850905
C     -0.776842 -0.108933 -2.723292
C     -0.555362 -0.756730 -0.272248
H     -0.936208  0.171129  0.167227
C      0.379405 -1.443193  0.800357
C      0.074087 -2.932886  1.015550
C      1.041898 -3.682570  0.097744
H      1.419867 -4.583985  0.584072
C      0.383415 -4.098890 -1.214596
C      0.270093 -0.667169  2.112539
O     -1.668285 -1.585236 -0.594460
C     -2.885501 -1.233999 -0.043567
H     -3.142367 -0.174359 -0.287276
O     -2.828743 -1.373744  1.349375
C     -4.067762 -1.110415  1.998697
H     -4.377748 -0.078601  1.760717
C     -5.123414 -2.087527  1.485902
C     -5.299289 -1.908816 -0.020395
H     -5.609102 -0.872633 -0.204332
N     -6.477297 -2.739952 -0.509757
O     -7.515269 -2.560563  0.322423
C     -6.861043 -2.296481 -1.874628
C     -6.116371 -4.177408 -0.590939
C     -3.842260 -1.248948  3.497514
C     -3.943377 -2.161026 -0.700181
H     -3.608274 -3.188456 -0.531769
O     -3.947033 -1.980580 -2.090246
O      0.287082  2.029500 -1.294530
C      0.577386  2.970147 -0.293049
H      1.650767  2.959929 -0.059087
C      0.139168  4.344251 -0.815882
C     -0.391427  5.238185  0.312447
C     -1.616008  4.527343  0.961212
H     -1.715304  4.863186  2.005013
O     -2.808145  4.837444  0.278631
C     -1.429957  2.989648  0.942815
H     -1.911848  2.621959  0.024819
C     -2.078539  2.343762  2.158603
O     -0.054641  2.630147  0.916428
O     -0.834469  6.424963 -0.349658
C     -1.095106  7.562233  0.453767
C      0.698320  5.504571  1.350780
C      2.081332  2.094047 -3.321453
O      3.915620  2.225311 -1.113181
C      6.487941 -0.314284 -1.219460
C      6.702777  0.733808 -2.307178
C      6.231841 -1.000227  1.754452
O      3.955382 -0.394565  1.613463
O      5.588697 -2.926242 -0.326862
H      3.198777 -1.857512 -1.544265
H      2.490783 -3.914042  2.471924
H      3.084202 -2.255329  2.650308
H      4.212913 -3.611693  2.672239
H     -1.426127 -0.967599 -2.867149
H     -0.217450  0.063510 -3.637960
H     -1.376313  0.772098 -2.510694
H     -0.960751 -3.158226  0.781954
H      0.260109 -3.178695  2.060352
H     -0.305956 -4.916556 -1.018771
H      1.133061 -4.432368 -1.926192
H     -0.171537 -3.271648 -1.644398
H      0.968703 -1.062764  2.845390
H     -0.743128 -0.775044  2.488381
H      0.487610  0.387094  1.955996
H     -6.089786 -1.921846  1.963284
H     -4.788582 -3.100637  1.712932
H     -7.167151 -1.254036 -1.819326
H     -7.723983 -2.886098 -2.176581
H     -6.038547 -2.428785 -2.571401
H     -5.361381 -4.342491 -1.354424
H     -7.026239 -4.721583 -0.835162
H     -5.773137 -4.513140  0.383345
H     -4.770681 -1.052701  4.024412
H     -3.087685 -0.541177  3.828082
H     -3.503128 -2.254559  3.727305
H     -3.943684 -1.036978 -2.298670
H     -0.654698  4.194921 -1.548864
H      0.972321  4.835405 -1.314598
H     -2.595185  5.530591 -0.370119
H     -2.062681  1.261507  2.068101
H     -3.106275  2.687172  2.236101
H     -1.532871  2.626642  3.054778
H     -1.776447  7.333565  1.277813
H     -1.564947  8.282827 -0.213503
H     -0.172790  7.993713  0.850056
H      1.538223  6.012939  0.882041
H      1.039821  4.559477  1.760599
H      0.320153  6.114617  2.167332
H      1.072053  2.096507 -3.718494
H      2.790705  1.982760 -4.138147
H      2.263918  3.046376 -2.830684
H      6.374100 -1.299311 -1.671674
H      7.358843 -0.335959 -0.566632
H      7.611085  0.510286 -2.860493
H      6.793618  1.726462 -1.871137
H      5.870288  0.743752 -3.007593
H      5.943005 -1.446699  2.702216
H      6.586334  0.008998  1.943451
H      7.016555 -1.595411  1.299250
H      3.098861 -0.574627  1.182835
117
Structure 60 - NOT REFINED - Rel. E. = 0.0 kcal/mol (GFN-FF)
O      1.500787 -2.954430 -1.921861
C      2.083496 -2.926461 -0.644034
O      1.845672 -1.685646  0.000694
C      3.605765 -3.008505 -0.904119
H      3.805872 -2.205188 -1.615306
C      3.984690 -4.355396 -1.536907
C      4.438831 -2.800891  0.331270
C      5.733807 -1.970599  0.227670
C      5.350862 -0.473065  0.457175
H      4.877560 -0.403402  1.445537
O      4.404281 -0.023113 -0.516987
C      3.370051  0.693518 -0.078656
C      2.534664  1.243193 -1.219782
H      2.718176  0.639764 -2.110129
C      1.035963  1.165507 -0.810410
H      1.014845  1.035512  0.272647
C      0.348472 -0.042715 -1.490350
H      1.128845 -0.687555 -1.894656
C     -0.505119  0.418031 -2.670064
C     -0.452960 -0.899702 -0.475063
H     -1.098835 -0.239565  0.106824
C      0.507105 -1.680933  0.517192
C      0.145399 -3.178554  0.690580
C      1.414310 -3.948748  0.302209
H      2.061064 -4.057541  1.174968
C      1.094847 -5.315220 -0.287485
C      0.529789 -1.017434  1.897646
O     -1.271949 -1.817175 -1.212791
C     -2.653076 -1.701015 -1.112213
H     -3.032410 -2.368879 -1.909371
O     -3.043618 -0.378514 -1.350232
C     -4.446236 -0.226598 -1.467559
H     -4.810750 -0.930348 -2.236839
C     -5.112692 -0.568621 -0.126565
C     -4.767603 -2.010813  0.223642
H     -5.160668 -2.682926 -0.550820
N     -5.393502 -2.534621  1.495795
O     -5.113989 -3.859000  1.605240
C     -4.906285 -1.825435  2.700241
C     -6.865920 -2.368555  1.432217
C     -4.738195  1.202216 -1.906738
C     -3.239841 -2.218969  0.233860
H     -2.775799 -1.621805  1.038193
O     -2.913488 -3.569294  0.373356
O      0.318547  2.357979 -1.099667
C      0.111839  3.223686 -0.014835
H      1.072567  3.491546  0.453029
C     -0.594220  4.459158 -0.592854
C     -1.564112  5.069389  0.426944
C     -2.622520  3.994562  0.803296
H     -3.013829  4.249985  1.801659
O     -3.687912  3.951976 -0.111643
C     -2.001918  2.577871  0.835801
H     -2.215561  2.106288 -0.134081
C     -2.606436  1.749744  1.961596
O     -0.597953  2.623195  1.035397
O     -2.340393  6.129091 -0.135700
C     -1.653637  7.243698 -0.663053
C     -0.823640  5.536550  1.685471
C      3.029529  2.667900 -1.498913
O      3.162006  0.941022  1.084863
C      6.595493  0.421582  0.423992
C      6.354659  1.782945  1.064663
C      6.498125 -2.171830 -1.079609
O      6.576364 -2.346973  1.293575
O      4.183919 -3.297889  1.408110
H      0.540632 -2.856668 -1.829556
H      3.226238 -4.615088 -2.268691
H      4.036976 -5.130734 -0.777721
H      4.944636 -4.287065 -2.037490
H     -1.353406  1.001598 -2.329072
H     -0.872449 -0.442727 -3.220654
H      0.102851  1.031725 -3.328935
H     -0.683393 -3.466952  0.047500
H     -0.146676 -3.388208  1.717297
H      1.980733 -5.939940 -0.347099
H      0.668652 -5.215123 -1.282615
H      0.367830 -5.813835  0.349260
H     -0.463808 -1.045981  2.337158
H      0.871494  0.011171  1.854796
H      1.217739 -1.567187  2.536459
H     -6.186959 -0.426940 -0.228629
H     -4.721596  0.122697  0.619878
H     -5.448943 -2.221149  3.556045
H     -5.063885 -0.754353  2.614416
H     -3.852486 -2.050199  2.840036
H     -7.286374 -2.974960  2.232335
H     -7.225420 -2.760643  0.483893
H     -7.152620 -1.328978  1.558314
H     -4.391372  1.914207 -1.162530
H     -5.806196  1.329944 -2.054137
H     -4.225015  1.402970 -2.842344
H     -3.677224 -3.966770  0.907669
H     -1.157639  4.139730 -1.471691
H      0.159527  5.181353 -0.901840
H     -3.864383  4.863847 -0.388393
H     -2.289336  0.713896  1.878208
H     -3.689205  1.813129  1.906815
H     -2.268805  2.137870  2.918987
H     -1.088894  6.983992 -1.562779
H     -0.982922  7.695652  0.071453
H     -2.430839  7.960161 -0.923773
H     -0.479018  4.674475  2.247799
H     -1.497865  6.123052  2.306396
H      0.038760  6.144784  1.423542
H      3.062044  3.251276 -0.581263
H      2.355448  3.152124 -2.199604
H      4.028829  2.633016 -1.926261
H      6.894764  0.557824 -0.615789
H      7.388525 -0.102375  0.958110
H      7.264835  2.376346  1.025627
H      6.055192  1.670588  2.104034
H      5.567994  2.322265  0.541738
H      5.953508 -1.752775 -1.917808
H      6.678529 -3.231068 -1.235272
H      7.463054 -1.681924 -0.992144
H      6.024801 -2.790036  1.962270
117
Structure 61 - NOT REFINED - Rel. E. = 0.0 kcal/mol (GFN-FF)
O      0.862492 -2.834723 -0.289748
C      1.368271 -2.472511  0.966127
O      1.108609 -1.105979  1.208544
C      2.888159 -2.793700  0.951342
H      2.933085 -3.889342  0.964613
C      3.671692 -2.255847  2.152891
C      3.573628 -2.428898 -0.360672
C      3.877357 -0.969477 -0.723420
C      3.180054 -0.565591 -2.067604
H      3.673962  0.353533 -2.412896
O      1.825171 -0.224574 -1.758947
C      1.424257  1.029183 -1.949085
C      0.011570  1.209956 -1.440401
H     -0.492024  0.245389 -1.528489
C      0.076900  1.569866  0.074777
H      0.883267  0.996083  0.536578
C     -1.252149  1.167865  0.751344
H     -2.032785  1.228377 -0.016314
C     -1.674895  2.124605  1.865224
C     -1.258946 -0.310122  1.204138
H     -2.134142 -0.438791  1.855293
C     -0.068315 -0.912539  2.014103
C     -0.500979 -2.322416  2.480327
C      0.671638 -3.234011  2.131284
H      1.367736 -3.268025  2.971681
C      0.250940 -4.650009  1.770341
C      0.343670 -0.043876  3.201839
O     -1.431820 -1.167948  0.062701
C     -2.741458 -1.447548 -0.286414
H     -3.336710 -0.516508 -0.392209
O     -3.304551 -2.253257  0.718459
C     -4.641124 -2.637694  0.446730
H     -5.245259 -1.725659  0.299424
C     -4.690927 -3.480859 -0.836860
C     -4.143366 -2.646718 -1.989823
H     -4.754386 -1.743941 -2.121774
N     -4.186594 -3.307382 -3.346287
O     -3.764562 -2.412161 -4.276210
C     -3.347061 -4.524997 -3.412367
C     -5.581491 -3.696102 -3.667449
C     -5.153815 -3.410010  1.655367
C     -2.718179 -2.162370 -1.657060
H     -2.035778 -3.022282 -1.543311
O     -2.230344 -1.270082 -2.610922
O      0.355267  2.950656  0.242172
C      1.671363  3.264677  0.611332
H      2.368964  2.535901  0.168362
C      2.025033  4.661403  0.086082
C      1.436096  5.799175  0.939817
C      1.862303  5.517587  2.400309
H      2.963552  5.451870  2.422227
O      1.418706  6.567348  3.219851
C      1.295639  4.143027  2.806260
H      0.212072  4.174389  2.641618
C      1.607778  3.785129  4.255119
O      1.881125  3.126275  1.991717
O      0.017059  5.823401  0.968455
C     -0.660497  5.961713 -0.259139
C      2.014918  7.144736  0.478149
C     -0.715685  2.278540 -2.250214
O      2.109176  1.897417 -2.441427
C      3.190368 -1.607746 -3.181895
C      2.805176 -0.989557 -4.521548
C      5.400232 -0.852964 -0.892573
O      3.500478 -0.040241  0.260368
O      3.967932 -3.318004 -1.082046
H      0.040105 -2.328579 -0.415216
H      3.383457 -2.781683  3.059407
H      3.512483 -1.191890  2.292130
H      4.733036 -2.431200  1.991513
H     -1.791475  3.120746  1.446964
H     -0.936072  2.175611  2.654772
H     -2.625357  1.806551  2.288622
H     -1.390151 -2.641659  1.938130
H     -0.720779 -2.327384  3.545554
H     -0.257377 -5.108655  2.614696
H      1.117716 -5.254424  1.513251
H     -0.418854 -4.635939  0.914947
H      1.060912 -0.596296  3.805249
H     -0.520510  0.200856  3.811299
H      0.827747  0.865578  2.855785
H     -5.723488 -3.777713 -1.012322
H     -4.077527 -4.368262 -0.676120
H     -3.460356 -4.944684 -4.409773
H     -3.650046 -5.250167 -2.662675
H     -2.304705 -4.246993 -3.283122
H     -6.235201 -2.844476 -3.494832
H     -5.897763 -4.555359 -3.083962
H     -5.606256 -3.933518 -4.729277
H     -5.089375 -2.786665  2.541818
H     -4.546355 -4.296498  1.810859
H     -6.187736 -3.700837  1.498536
H     -2.692389 -1.548574 -3.470729
H      1.684365  4.729632 -0.945683
H      3.110880  4.758331  0.094241
H      1.731631  6.417620  4.120943
H      2.674145  3.885121  4.443149
H      1.326103  2.751866  4.435755
H      1.045674  4.423920  4.929492
H     -0.331410  6.842274 -0.818701
H     -1.709013  6.085350  0.008232
H     -0.551795  5.067115 -0.878399
H      3.080754  7.178380  0.683935
H      1.523488  7.943908  1.025927
H      1.864359  7.284295 -0.589202
H     -1.602126  2.621930 -1.725504
H     -1.009077  1.876509 -3.216312
H     -0.053671  3.125905 -2.411422
H      2.486318 -2.397836 -2.919514
H      4.184156 -2.047240 -3.249643
H      1.817681 -0.536970 -4.463098
H      2.788769 -1.753208 -5.294779
H      3.518215 -0.218703 -4.806506
H      5.879431 -1.036603  0.065336
H      5.649541  0.153561 -1.216363
H      5.755773 -1.577052 -1.618024
H      2.594270 -0.249635  0.542775
117
Structure 62 - NOT REFINED - Rel. E. = 0.0 kcal/mol (GFN-FF)
O      1.773326 -2.892009 -0.751289
C      1.983846 -2.667490  0.615011
O      1.427643 -1.420836  0.978690
C      3.518384 -2.722246  0.848361
H      3.769327 -3.786203  0.759742
C      3.977307 -2.225594  2.223571
C      4.338317 -2.071487 -0.259904
C      4.373417 -0.548482 -0.440824
C      3.817015 -0.133384 -1.849173
H      4.203899  0.874723 -2.054044
O      2.396500 -0.024232 -1.742281
C      1.847748  1.189077 -1.728692
C      0.361295  1.082152 -1.472275
H      0.047056  0.082386 -1.773570
C      0.119477  1.184937  0.063037
H      0.924674  0.653993  0.573328
C     -1.211276  0.483697  0.419413
H     -1.858275  0.543919 -0.460748
C     -1.959569  1.173377  1.558604
C     -1.024921 -1.032944  0.666305
H     -1.935852 -1.393437  1.159687
C      0.127546 -1.557346  1.582048
C     -0.091306 -3.075831  1.779272
C      1.268313 -3.715736  1.514014
H      1.825104 -3.786947  2.450929
C      1.174187 -5.097342  0.885461
C      0.184878 -0.839047  2.930386
O     -0.863391 -1.744862 -0.572434
C     -1.955886 -1.993203 -1.389617
H     -1.594432 -2.784214 -2.074812
O     -2.280174 -0.843141 -2.134322
C     -3.188886 -1.109379 -3.189004
H     -2.744424 -1.875632 -3.847343
C     -4.519608 -1.647554 -2.633876
C     -4.239272 -2.887405 -1.791201
H     -3.774298 -3.665896 -2.409699
N     -5.450510 -3.576209 -1.212928
O     -5.036953 -4.730045 -0.625597
C     -6.158875 -2.740795 -0.217570
C     -6.404663 -3.911300 -2.296303
C     -3.388394  0.185870 -3.964909
C     -3.233271 -2.523189 -0.683386
H     -3.644434 -1.686822 -0.090590
O     -2.910872 -3.598922  0.141895
O      0.152661  2.541866  0.479366
C      1.297677  2.922576  1.196819
H      2.167209  2.346734  0.840924
C      1.585323  4.411039  0.968377
C      0.705340  5.362763  1.796588
C      0.774992  4.881599  3.268071
H      1.824892  4.949212  3.604379
O     -0.056706  5.611427  4.132308
C      0.336833  3.408184  3.328214
H     -0.680317  3.366630  2.920483
C      0.361911  2.879205  4.755455
O      1.209234  2.588195  2.555633
O     -0.676829  5.336586  1.473539
C     -1.035609  5.513650  0.121200
C      1.268962  6.792824  1.662362
C     -0.396339  2.150406 -2.251713
O      2.459117  2.219566 -1.896197
C      4.149298 -1.067293 -3.008116
C      3.838727 -0.416766 -4.352018
C      5.843773 -0.114206 -0.339801
O      3.664377  0.163702  0.540601
O      5.049561 -2.770049 -0.947822
H      0.862250 -2.608740 -0.941265
H      3.636496 -1.214746  2.420739
H      5.064421 -2.242008  2.261335
H      3.607002 -2.883292  3.005564
H     -2.208402  2.186350  1.253815
H     -1.361211  1.230311  2.458969
H     -2.879977  0.638028  1.782288
H     -0.826092 -3.452779  1.069009
H     -0.449229 -3.286417  2.784668
H      0.635261 -5.050602 -0.056827
H      0.646052 -5.769042  1.557334
H      2.165718 -5.500874  0.692649
H     -0.790497 -0.850624  3.406882
H      0.530389  0.184331  2.809674
H      0.896931 -1.357186  3.569202
H     -5.170362 -1.874136 -3.476655
H     -4.972882 -0.862850 -2.026423
H     -7.040349 -3.291476  0.103758
H     -6.447580 -1.784224 -0.643828
H     -5.516909 -2.602590  0.648297
H     -5.867815 -4.410240 -3.099649
H     -6.915436 -3.024821 -2.660076
H     -7.122842 -4.614680 -1.879118
H     -2.428975  0.543592 -4.324534
H     -3.817929  0.944163 -3.317161
H     -4.046843  0.015152 -4.810799
H     -3.668481 -4.268431  0.016945
H      1.485974  4.611879 -0.097441
H      2.622269  4.590009  1.254168
H     -0.017729  6.545862  3.896427
H     -0.243994  3.525026  5.381927
H      1.385397  2.872429  5.120614
H     -0.026883  1.865710  4.785253
H     -0.798993  4.624115 -0.467474
H     -0.555625  6.391749 -0.321078
H     -2.114195  5.664123  0.129732
H      0.534926  7.519941  2.002629
H      1.508744  7.009709  0.624228
H      2.177819  6.896091  2.249233
H     -1.444833  2.149196 -1.972842
H     -0.311650  1.963137 -3.319314
H      0.029790  3.127029 -2.039092
H      3.564957 -1.980298 -2.889539
H      5.204158 -1.332543 -2.959133
H      2.786306 -0.148186 -4.409456
H      4.064471 -1.106716 -5.160845
H      4.432430  0.485096 -4.486852
H      6.442470 -0.641113 -1.075340
H      6.215148 -0.339653  0.656408
H      5.912216  0.958020 -0.500288
H      2.800306 -0.265601  0.661267
117
Structure 63 - NOT REFINED - Rel. E. = 0.0 kcal/mol (GFN-FF)
O      1.648882 -2.983289 -1.888991
C      2.099922 -2.868784 -0.563160
O      1.730652 -1.619710 -0.002907
C      3.642453 -2.873737 -0.670750
H      3.868430 -2.120003 -1.426397
C      4.162080 -4.240509 -1.138570
C      4.327831 -2.508950  0.617451
C      5.585075 -1.615512  0.571163
C      5.087028 -0.135249  0.603317
H      4.471156 -0.036297  1.509077
O      4.239144  0.121480 -0.517464
C      3.397801  1.144542 -0.394095
C      2.443025  1.249732 -1.564202
H      2.674981  0.445220 -2.262557
C      1.007489  1.033730 -0.977184
H      1.136344  0.773477  0.074542
C      0.270929 -0.132060 -1.669721
H      1.019913 -0.811008 -2.076899
C     -0.581055  0.372978 -2.830432
C     -0.563563 -0.935455 -0.638086
H     -1.209248 -0.234527 -0.105292
C      0.358026 -1.674561  0.417879
C      0.053883 -3.184622  0.575881
C      1.397343 -3.891419  0.357305
H      1.954205 -3.921528  1.296164
C      1.215839 -5.299567 -0.192577
C      0.249666 -0.997259  1.790027
O     -1.385596 -1.861075 -1.356975
C     -2.763880 -1.735878 -1.230426
H     -3.166529 -2.365684 -2.046749
O     -3.140161 -0.398946 -1.403422
C     -4.541821 -0.212313 -1.464512
H     -4.945948 -0.852893 -2.268159
C     -5.182634 -0.625515 -0.130608
C     -4.850729 -2.089486  0.130565
H     -5.260566 -2.712711 -0.675230
N     -5.464506 -2.677106  1.380183
O     -5.185790 -4.005630  1.419855
C     -4.963821 -2.029608  2.613446
C     -6.937324 -2.507397  1.339862
C     -4.808687  1.250973 -1.793435
C     -3.324708 -2.304599  0.106036
H     -2.843813 -1.736655  0.921957
O     -2.993855 -3.658015  0.188906
O      0.223486  2.211635 -1.045870
C      0.194633  2.993869  0.117850
H      1.204033  3.085477  0.545756
C     -0.371353  4.359966 -0.298690
C     -1.245258  4.961589  0.808543
C     -2.415559  3.978841  1.092083
H     -2.770356  4.170149  2.118080
O     -3.483248  4.146447  0.194077
C     -1.953636  2.508086  0.965645
H     -2.218531  2.173730 -0.047783
C     -2.646122  1.630245  1.998760
O     -0.550452  2.380389  1.140804
O     -1.899115  6.160574  0.386360
C     -1.090073  7.236535 -0.037576
C     -0.436208  5.197813  2.088992
C      2.614561  2.599442 -2.261503
O      3.378044  1.882321  0.565021
C      6.248829  0.874529  0.706573
C      6.679578  1.482508 -0.624719
C      6.508848 -1.904759 -0.608628
O      6.313427 -1.830507  1.758719
O      3.976707 -2.915239  1.705022
H      0.680246 -2.977859 -1.889018
H      3.506997 -4.608083 -1.922029
H      4.172169 -4.945429 -0.311680
H      5.167002 -4.151138 -1.536715
H      0.046228  0.926335 -3.523465
H     -1.368822  1.024885 -2.467771
H     -1.032240 -0.466217 -3.351127
H     -0.677975 -3.518236 -0.158153
H     -0.350789 -3.400894  1.561811
H      2.129684 -5.879937 -0.112819
H      0.909064 -5.271507 -1.235297
H      0.440642 -5.804491  0.379089
H      1.021064 -1.402779  2.441408
H     -0.724075 -1.208479  2.224728
H      0.373769  0.080765  1.734806
H     -6.256716 -0.464284 -0.201560
H     -4.767253  0.015524  0.647168
H     -5.133820 -0.957184  2.589647
H     -3.905609 -2.250158  2.723085
H     -5.488135 -2.477584  3.454777
H     -7.350518 -3.149793  2.115315
H     -7.306863 -2.854845  0.378025
H     -7.221468 -1.474630  1.516710
H     -5.876697  1.418377 -1.892809
H     -4.320958  1.504882 -2.729395
H     -4.414910  1.897048 -1.013213
H     -3.756126 -4.079511  0.707254
H     -0.985221  4.208108 -1.188695
H      0.456562  5.020481 -0.550263
H     -3.583968  5.097374  0.038213
H     -2.275110  1.873581  2.990956
H     -2.439133  0.582861  1.798045
H     -3.716005  1.812573  1.956707
H     -1.775650  8.068120 -0.190640
H     -0.580111  7.014762 -0.979428
H     -0.353035  7.516571  0.718930
H      0.486505  5.730159  1.870775
H     -0.182334  4.244941  2.542223
H     -1.028630  5.782523  2.789912
H      3.561771  2.623432 -2.795691
H      2.603031  3.404081 -1.530486
H      1.801909  2.757110 -2.963506
H      7.083152  0.360834  1.184685
H      5.931496  1.685100  1.364696
H      5.880952  2.096523 -1.035998
H      6.936144  0.721250 -1.354111
H      7.546224  2.118808 -0.462648
H      6.776833 -2.957403 -0.606242
H      7.422314 -1.332958 -0.476250
H      6.039259 -1.636691 -1.548079
H      5.709059 -2.235129  2.405796
117
Structure 64 - NOT REFINED - Rel. E. = 0.0 kcal/mol (GFN-FF)
O      2.592652 -2.695035 -1.079059
C      2.421531 -2.720480  0.310192
O      1.844616 -1.501622  0.740276
C      3.818200 -2.953738  0.978157
H      4.096423 -3.968451  0.665372
C      3.818198 -2.890473  2.506633
C      4.917993 -2.079914  0.390576
C      5.023687 -0.580691  0.709346
C      5.006473  0.246017 -0.616631
H      5.022275  1.302834 -0.318321
O      3.739864  0.011765 -1.264955
C      3.000704  1.075979 -1.604266
C      1.685970  0.654880 -2.223241
H      1.816091 -0.328548 -2.676883
C      0.665027  0.515884 -1.037360
H      1.229768  0.552946 -0.097459
C     -0.063902 -0.843303 -1.086233
H      0.667848 -1.606127 -1.355219
C     -1.166369 -0.847801 -2.140318
C     -0.601608 -1.160132  0.325600
H     -1.001279 -0.221585  0.728487
C      0.533228 -1.659153  1.312978
C      0.441931 -3.158460  1.644842
C      1.430412 -3.851086  0.702173
H      1.974339 -4.640239  1.224731
C      0.728851 -4.478187 -0.498310
C      0.508762 -0.794947  2.577724
O     -1.664085 -2.090874  0.214551
C     -2.640772 -2.045146  1.228638
H     -2.160793 -1.884292  2.207532
O     -3.261206 -3.283682  1.340298
C     -4.019264 -3.697672  0.196210
H     -4.926434 -4.146227  0.625474
C     -4.410091 -2.523014 -0.706658
C     -4.844657 -1.331544  0.135714
H     -5.720733 -1.590536  0.740403
N     -5.224501 -0.124782 -0.714866
O     -4.151905  0.398987 -1.314257
C     -6.239086 -0.520280 -1.726678
C     -5.867414  0.875327  0.181734
C     -3.256851 -4.760145 -0.591332
C     -3.683087 -0.912791  1.052505
H     -3.191207 -0.059755  0.566266
O     -4.124988 -0.480631  2.317219
O     -0.270000  1.574055 -1.035622
C      0.028685  2.655893 -0.192893
H      1.117795  2.804697 -0.141274
C     -0.659353  3.895323 -0.776643
C     -0.979665  4.905837  0.332024
C     -1.964525  4.232542  1.331763
H     -1.793256  4.677952  2.325800
O     -3.309513  4.413800  0.971549
C     -1.717999  2.707904  1.402680
H     -2.357017  2.244453  0.637590
C     -2.077783  2.167009  2.778721
O     -0.355850  2.393459  1.134387
O     -1.691266  6.043485 -0.157705
C     -1.086205  6.806060 -1.179737
C      0.294347  5.337702  1.070080
C      1.248493  1.667617 -3.278667
O      3.332004  2.217265 -1.393567
C      6.140933 -0.021969 -1.604441
C      6.064110  0.901785 -2.816505
C      6.358660 -0.364851  1.440679
O      4.018827 -0.078589  1.551105
O      5.763251 -2.594325 -0.310477
H      3.099413 -1.903363 -1.316214
H      3.110526 -3.608370  2.911586
H      3.564967 -1.897526  2.862592
H      4.809695 -3.147901  2.873486
H     -1.540603 -1.859650 -2.270868
H     -0.765246 -0.508272 -3.090533
H     -1.991511 -0.197827 -1.855454
H     -0.561621 -3.545799  1.498637
H      0.727763 -3.308231  2.686102
H      1.456708 -4.816613 -1.230026
H      0.068745 -3.756904 -0.969556
H      0.140739 -5.327996 -0.161055
H      1.360028 -1.036776  3.209630
H     -0.405042 -0.970306  3.138679
H      0.559252  0.259619  2.314799
H     -5.209363 -2.866155 -1.360992
H     -3.556422 -2.213555 -1.309772
H     -7.033204 -1.109665 -1.273995
H     -5.737127 -1.074060 -2.515160
H     -6.645213  0.389884 -2.162138
H     -6.819589  0.501356  0.550670
H     -6.011782  1.785604 -0.395568
H     -5.202098  1.098752  1.011195
H     -2.337609 -4.333129 -0.980584
H     -3.865925 -5.120747 -1.415311
H     -3.009022 -5.593032  0.060710
H     -4.452973 -1.241154  2.817439
H     -1.586689  3.575197 -1.255305
H     -0.004221  4.328385 -1.530810
H     -3.390058  5.299791  0.587536
H     -1.348145  2.510574  3.507326
H     -2.091672  1.081911  2.771798
H     -3.064984  2.527713  3.049823
H     -1.061367  6.263781 -2.129445
H     -0.074024  7.118117 -0.911719
H     -1.713815  7.688832 -1.289550
H      0.651475  4.522645  1.691404
H      0.071806  6.195852  1.701003
H      1.079282  5.605156  0.366723
H      1.431000  2.676557 -2.917244
H      0.188562  1.561793 -3.484603
H      1.814460  1.520097 -4.195620
H      6.102027 -1.061695 -1.929286
H      7.086275  0.140757 -1.089398
H      6.066664  1.944354 -2.505202
H      5.156035  0.719144 -3.387486
H      6.917113  0.728170 -3.466993
H      6.583883  0.696844  1.482591
H      7.159548 -0.899352  0.940762
H      6.255382 -0.735966  2.456895
H      3.148696 -0.397220  1.248069
117
Structure 65 - NOT REFINED - Rel. E. = 0.0 kcal/mol (GFN-FF)
O      2.926549 -2.600919 -1.180285
C      2.548436 -2.758234  0.161636
O      1.668020 -1.716350  0.536742
C      3.811739 -2.779128  1.076593
H      4.274140 -3.755110  0.883191
C      3.514203 -2.665135  2.574996
C      4.887417 -1.780953  0.668753
C      4.727636 -0.274572  0.916315
C      4.947162  0.525777 -0.408864
H      4.847079  1.587443 -0.145841
O      3.850311  0.209129 -1.287879
C      3.135007  1.222624 -1.795242
C      1.933820  0.699073 -2.552149
H      2.202005 -0.257634 -3.004427
C      0.848196  0.424819 -1.461450
H      1.350480  0.341965 -0.491384
C      0.103811 -0.905968 -1.682046
H      0.849416 -1.679420 -1.882389
C     -0.847824 -0.831936 -2.872549
C     -0.597212 -1.255100 -0.344159
H     -0.810735 -0.323916  0.189690
C      0.291479 -2.148903  0.564438
C      0.307442 -3.595015  0.051414
C      1.737586 -4.069143  0.299453
H      1.829085 -4.412742  1.332454
C      2.185636 -5.179932 -0.637283
C     -0.211162 -2.041628  2.003337
O     -1.816646 -1.973846 -0.519505
C     -2.967795 -1.220016 -0.404075
H     -2.905986 -0.286329 -0.998527
O     -3.151763 -0.896189  0.955364
C     -4.324567 -0.143991  1.195132
H     -4.291849  0.769917  0.575350
C     -5.565893 -0.961167  0.797607
C     -5.460287 -1.317285 -0.681037
H     -5.420927 -0.400184 -1.283269
N     -6.637362 -2.067981 -1.255784
O     -6.463117 -2.176699 -2.598182
C     -6.791085 -3.417022 -0.665891
C     -7.887421 -1.311337 -1.002372
C     -4.343802  0.231053  2.671867
C     -4.143329 -2.072282 -0.942774
H     -4.115327 -3.012477 -0.366310
O     -3.938321 -2.327864 -2.299047
O     -0.096991  1.480946 -1.373633
C      0.170704  2.422829 -0.383847
H      1.194890  2.818418 -0.501958
C     -0.856959  3.544861 -0.512320
C     -0.746313  4.572761  0.626802
C     -0.636142  3.834842  1.996312
H     -0.298955  4.537301  2.765380
O     -1.908449  3.403136  2.427555
C      0.324713  2.623765  1.981959
H      0.036485  1.997190  2.836422
C      1.804418  2.972357  2.142514
O      0.057081  1.782567  0.869986
O     -1.982807  5.284603  0.553116
C     -2.200390  6.308828  1.501675
C      0.433973  5.523343  0.377947
C      1.484001  1.688939 -3.620756
O      3.391103  2.386108 -1.605684
C      6.272323  0.305152 -1.134963
C      6.438509  1.261304 -2.312237
C      5.803520  0.127942  1.940207
O      3.489524  0.117396  1.455690
O      5.925814 -2.195744  0.202024
H      3.309446 -1.719140 -1.306197
H      4.451272 -2.701563  3.126563
H      2.901262 -3.501096  2.900562
H      2.998905 -1.740248  2.811122
H     -1.397676  0.105015 -2.853398
H     -1.559532 -1.653140 -2.838525
H     -0.289165 -0.893449 -3.802777
H      0.081132 -3.611138 -1.013191
H     -0.430102 -4.200823  0.569064
H      3.213135 -5.468188 -0.428443
H      2.126423 -4.848712 -1.669542
H      1.544142 -6.047166 -0.503836
H     -1.289064 -2.168429  2.011348
H      0.028682 -1.053403  2.387984
H      0.256759 -2.793134  2.633259
H     -6.450835 -0.361895  1.004588
H     -5.581587 -1.861863  1.412370
H     -7.684422 -3.862622 -1.098412
H     -6.881227 -3.362564  0.415214
H     -5.938303 -4.026244 -0.952938
H     -7.741921 -0.276705 -1.303781
H     -8.184141 -1.375422  0.040171
H     -8.654951 -1.746770 -1.639563
H     -4.390662 -0.667738  3.279594
H     -5.201301  0.861271  2.885708
H     -3.435414  0.769625  2.924312
H     -4.865223 -2.348576 -2.704557
H     -1.851659  3.096406 -0.490953
H     -0.737315  4.044317 -1.472263
H     -2.233979  2.759886  1.784727
H      1.959631  3.429794  3.115129
H      2.155888  3.655020  1.376826
H      2.390833  2.057263  2.084139
H     -2.272356  5.907720  2.515875
H     -3.154436  6.753520  1.224269
H     -1.421423  7.075425  1.462452
H      0.739190  6.030551  1.289841
H      0.127465  6.265889 -0.356520
H      1.286552  4.987776 -0.026053
H      0.510978  1.406613 -4.006976
H      2.203795  1.709783 -4.435757
H      1.414333  2.686913 -3.196031
H      6.325300 -0.724851 -1.486983
H      7.082124  0.463741 -0.424823
H      6.371318  2.295257 -1.980741
H      5.667444  1.093252 -3.061315
H      7.407295  1.105680 -2.779387
H      6.761187 -0.311097  1.680805
H      5.496072 -0.227740  2.919782
H      5.886568  1.210404  1.976475
H      2.765265 -0.411636  1.076985
117
Structure 66 - NOT REFINED - Rel. E. = 0.0 kcal/mol (GFN-FF)
O      1.750046 -2.922310 -0.803593
C      2.031492 -2.650833  0.541119
O      1.489027 -1.393064  0.890952
C      3.574382 -2.705489  0.696685
H      3.819354 -3.764215  0.548772
C      4.093992 -2.267721  2.071322
C      4.357294 -2.007376 -0.411987
C      4.419700 -0.478002 -0.501172
C      3.853103  0.061982 -1.861534
H      4.210128  1.099493 -1.930577
O      2.432286  0.123821 -1.735446
C      1.836201  1.311721 -1.781796
C      0.358934  1.158262 -1.498527
H      0.071128  0.150063 -1.799346
C      0.139649  1.242850  0.041509
H      0.964090  0.723587  0.534393
C     -1.175312  0.520373  0.412402
H     -1.837646  0.583365 -0.455935
C     -1.913531  1.187764  1.571730
C     -0.969839 -0.996198  0.639016
H     -1.868657 -1.370481  1.144478
C      0.203091 -1.520193  1.528335
C     -0.016360 -3.036462  1.737633
C      1.352836 -3.665992  1.503958
H      1.913488 -3.665997  2.440842
C      1.283940 -5.083199  0.957693
C      0.296396 -0.799664  2.873714
O     -0.824870 -1.692558 -0.610029
C     -1.927816 -1.937578 -1.413938
H     -1.571454 -2.717769 -2.113755
O     -2.271172 -0.781250 -2.140371
C     -3.190840 -1.044604 -3.186264
H     -2.748812 -1.800830 -3.857539
C     -4.509935 -1.598794 -2.619492
C     -4.210445 -2.844074 -1.791072
H     -3.749832 -3.614875 -2.422219
N     -5.410795 -3.543202 -1.202336
O     -4.984335 -4.695853 -0.622224
C     -6.114931 -2.715439 -0.197624
C     -6.373424 -3.881801 -2.277130
C     -3.410688  0.256191 -3.947239
C     -3.190499 -2.484163 -0.694530
H     -3.599080 -1.657515 -0.086396
O     -2.846152 -3.565775  0.114119
O      0.144551  2.596436  0.469756
C      1.318930  3.023488  1.109500
H      2.187269  2.492339  0.688769
C      1.516796  4.526692  0.881352
C      0.643495  5.417381  1.776154
C      0.797953  4.932891  3.238675
H      1.827621  5.091048  3.575536
O     -0.022607  5.672301  4.104524
C      0.467550  3.427293  3.303882
H     -0.567124  3.307960  2.955094
C      0.622080  2.891107  4.720920
O      1.341199  2.672991  2.466419
O     -0.759482  5.312788  1.542250
C     -1.223140  5.468976  0.219318
C      1.106882  6.877276  1.656114
C     -0.443778  2.206148 -2.260014
O      2.405026  2.355182 -2.010695
C      4.244859 -0.698315 -3.138191
C      3.193851 -1.710785 -3.584030
C      5.901713 -0.082394 -0.395379
O      3.743732  0.185203  0.536701
O      5.038038 -2.677948 -1.156273
H      0.843030 -2.609557 -0.964390
H      5.176476 -2.169901  2.030103
H      3.859659 -3.018230  2.821812
H      3.671591 -1.315019  2.373554
H     -2.826977  0.642072  1.799001
H     -2.172774  2.203035  1.284161
H     -1.303744  1.233432  2.465181
H     -0.733988 -3.424675  1.015525
H     -0.393455 -3.239366  2.737515
H      2.281710 -5.498020  0.833866
H      0.787127 -5.093182 -0.008691
H      0.725898 -5.713380  1.645430
H      1.020975 -1.319803  3.496807
H     -0.667211 -0.807678  3.373600
H      0.642768  0.222305  2.743837
H     -5.169137 -1.823092 -3.456331
H     -4.962053 -0.823070 -1.999754
H     -6.986608 -3.275383  0.134276
H     -6.418837 -1.761548 -0.619236
H     -5.463387 -2.571433  0.660052
H     -6.892976 -2.997879 -2.634684
H     -7.083442 -4.590165 -1.854496
H     -5.841367 -4.376192 -3.086455
H     -2.457842  0.628980 -4.309045
H     -3.845401  1.002854 -3.289413
H     -4.072189  0.086416 -4.790852
H     -3.603409 -4.236800 -0.000985
H      1.342777  4.736482 -0.173280
H      2.558837  4.754800  1.106752
H     -0.905072  5.690833  3.706225
H      0.240094  1.876828  4.787793
H      0.081311  3.533566  5.408991
H      1.675423  2.885890  4.987571
H     -0.834172  6.377169 -0.248980
H     -2.306154  5.548162  0.302696
H     -0.969225  4.598042 -0.389114
H      2.134844  6.967424  1.994664
H      0.477620  7.508370  2.278548
H      1.051532  7.218500  0.625468
H     -0.350783  2.039683 -3.330396
H     -0.058531  3.196426 -2.032928
H     -1.491435  2.156154 -1.982705
H      5.187051 -1.214226 -2.963068
H      4.399298  0.029450 -3.938308
H      3.576780 -2.287257 -4.422372
H      2.283122 -1.204498 -3.894717
H      2.947622 -2.389456 -2.772604
H      6.482411 -0.575978 -1.167490
H      6.279863 -0.373092  0.581043
H      5.993051  0.995641 -0.493540
H      2.869752 -0.227892  0.642385
117
Structure 67 - NOT REFINED - Rel. E. = 0.0 kcal/mol (GFN-FF)
O      3.078068 -2.315253 -1.421233
C      2.680700 -2.691770 -0.129182
O      1.857142 -1.682630  0.425764
C      3.932149 -2.955357  0.760406
H      4.334910 -3.909652  0.398276
C      3.626545 -3.088627  2.256121
C      5.080948 -1.974545  0.556865
C      4.984171 -0.512500  1.018088
C      5.173059  0.475488 -0.180278
H      5.171143  1.476157  0.272040
O      3.985957  0.386551 -0.985865
C      3.515727  1.510952 -1.541901
C      2.219450  1.224862 -2.272022
H      2.380368  0.312226 -2.851294
C      1.128450  0.891579 -1.194353
H      1.637098  0.695423 -0.240700
C      0.354594 -0.387618 -1.568786
H      1.097739 -1.131598 -1.867299
C     -0.583972 -0.163609 -2.749793
C     -0.362066 -0.922947 -0.303234
H     -0.483947 -0.100748  0.405866
C      0.461651 -2.042534  0.390555
C      0.398048 -3.351686 -0.406269
C      1.790767 -3.954259 -0.232533
H      1.838850 -4.479488  0.724011
C      2.189445 -4.908552 -1.347284
C     -0.027729 -2.219612  1.827062
O     -1.650771 -1.468310 -0.586048
C     -2.730827 -0.710527 -0.144281
H     -2.684196  0.319110 -0.559857
O     -2.723621 -0.631073  1.251051
C     -3.811966  0.145597  1.716575
H     -3.760610  1.134498  1.226074
C     -5.138683 -0.524255  1.352261
C     -5.286800 -0.787958 -0.145436
H     -5.521031  0.121524 -0.705826
N     -6.440545 -1.775324 -0.345435
O     -6.146234 -2.956895  0.205271
C     -7.675913 -1.210650  0.269262
C     -6.726223 -1.919097 -1.796623
C     -3.667219  0.297699  3.224718
C     -3.996337 -1.398909 -0.703117
H     -3.978910 -2.457265 -0.399257
O     -3.966126 -1.263675 -2.106424
O      0.220240  1.957972 -0.996015
C      0.715714  2.986528 -0.170023
H      1.744203  3.235149 -0.474754
C     -0.160892  4.232745 -0.336119
C     -1.477530  4.169263  0.452507
C     -1.145722  3.765935  1.910352
H     -0.536234  4.547160  2.376400
O     -2.308891  3.659478  2.686535
C     -0.344407  2.447701  1.906568
H     -0.977395  1.672371  1.449890
C      0.058445  2.043519  3.318009
O      0.861736  2.591201  1.161797
O     -2.377508  3.151328  0.013677
C     -2.769025  3.173371 -1.341372
C     -2.152390  5.549101  0.433952
C      1.847403  2.371985 -3.209515
O      4.054852  2.584364 -1.439318
C      6.435958  0.325333 -1.048599
C      6.228051 -0.470457 -2.335402
C      6.111491 -0.290824  2.041472
O      3.789031 -0.174435  1.671112
O      6.124315 -2.381456  0.095407
H      3.483830 -1.434980 -1.377194
H      2.990353 -3.951147  2.435309
H      3.135978 -2.200540  2.639820
H      4.557449 -3.239491  2.798383
H     -1.331546  0.586100 -2.510956
H     -1.080092 -1.095704 -3.004801
H     -0.016064  0.167083 -3.614634
H      0.212590 -3.143450 -1.458738
H     -0.390175 -3.999605 -0.034353
H      1.490042 -5.739929 -1.380463
H      3.189522 -5.299955 -1.177654
H      2.181289 -4.396353 -2.304611
H     -1.111181 -2.281550  1.834081
H      0.276754 -1.360165  2.419441
H      0.394774 -3.117800  2.268334
H     -5.945428  0.112330  1.712400
H     -5.188975 -1.498676  1.847176
H     -8.516124 -1.817444 -0.060240
H     -7.819604 -0.174572 -0.027588
H     -7.602369 -1.303613  1.348542
H     -7.508693 -2.667390 -1.902370
H     -5.834169 -2.271403 -2.302414
H     -7.041682 -0.967996 -2.218346
H     -2.708461  0.750589  3.456635
H     -3.712261 -0.680181  3.695216
H     -4.462977  0.923362  3.616319
H     -3.113978 -1.604171 -2.407916
H     -0.351554  4.382214 -1.398012
H      0.406228  5.085934  0.036936
H     -2.926614  3.100644  2.194874
H      0.489375  1.046814  3.313437
H     -0.809861  2.070694  3.969386
H      0.804557  2.741642  3.687853
H     -1.935539  2.912866 -1.998665
H     -3.183118  4.141870 -1.632852
H     -3.545811  2.414736 -1.433583
H     -3.117615  5.488798  0.929924
H     -2.290665  5.902331 -0.584591
H     -1.534408  6.266316  0.965902
H      2.403849  2.288572 -4.139738
H      2.094996  3.327769 -2.753908
H      0.784448  2.353999 -3.425696
H      7.212886 -0.154188 -0.457726
H      6.779313  1.327278 -1.314688
H      5.883470 -1.478228 -2.123422
H      7.174307 -0.538136 -2.865991
H      5.507614  0.019599 -2.987180
H      6.202714  0.769055  2.259965
H      7.054739 -0.676553  1.669474
H      5.848132 -0.810878  2.958681
H      3.025056 -0.518572  1.177746
117
Structure 68 - NOT REFINED - Rel. E. = 0.0 kcal/mol (GFN-FF)
O      2.898011 -2.465255 -1.562428
C      2.568652 -2.807215 -0.241526
O      1.791817 -1.774412  0.336583
C      3.866392 -3.068175  0.579640
H      4.261617 -4.007158  0.171846
C      3.642351 -3.240845  2.084811
C      4.978568 -2.060397  0.313542
C      4.928994 -0.636343  0.887145
C      5.088288  0.417542 -0.253872
H      4.971139  1.401555  0.219196
O      3.949509  0.239357 -1.123954
C      3.450014  1.335449 -1.712455
C      2.154717  1.013234 -2.428363
H      2.303848  0.068607 -2.955931
C      1.068602  0.752654 -1.325912
H      1.587181  0.566615 -0.375302
C      0.242470 -0.508841 -1.645941
H      0.949685 -1.283055 -1.953801
C     -0.731106 -0.279977 -2.796920
C     -0.442499 -0.993574 -0.343257
H     -0.536119 -0.147949  0.341998
C      0.387869 -2.103682  0.358737
C      0.267192 -3.434088 -0.396076
C      1.655561 -4.056705 -0.269391
H      1.737215 -4.555693  0.698520
C      1.986409 -5.048938 -1.373060
C     -0.052829 -2.226262  1.816405
O     -1.743861 -1.536952 -0.567753
C     -2.806198 -0.752968 -0.128308
H     -2.779763  0.249108 -0.608150
O     -2.742608 -0.589457  1.257981
C     -3.809333  0.218050  1.721254
H     -3.770354  1.181149  1.180592
C     -5.153895 -0.457608  1.441977
C     -5.357936 -0.817002 -0.029225
H     -5.606263  0.054996 -0.640623
N     -6.525433 -1.804781 -0.119491
O     -6.219721 -2.947848  0.501634
C     -7.733705 -1.186270  0.497503
C     -6.865215 -2.047092 -1.545574
C     -3.609068  0.443114  3.214050
C     -4.092178 -1.476205 -0.588131
H     -4.066763 -2.507545 -0.203149
O     -4.114165 -1.450587 -1.997656
O      0.201232  1.855653 -1.146556
C      0.744918  2.896521 -0.367124
H      1.767207  3.115314 -0.710625
C     -0.110249  4.155877 -0.544038
C     -1.403346  4.143451  0.284778
C     -1.036494  3.774972  1.743525
H     -0.399312  4.556891  2.169540
O     -2.178827  3.713243  2.554645
C     -0.261855  2.440870  1.754992
H     -0.923869  1.666723  1.339248
C      0.174289  2.068311  3.165347
O      0.924168  2.537600  0.971153
O     -2.335381  3.131408 -0.096667
C     -2.784455  3.135278 -1.433487
C     -2.049304  5.536563  0.244851
C      1.787519  2.112756 -3.423036
O      3.961992  2.424547 -1.632706
C      6.388353  0.401435 -1.068274
C      7.381749  1.469080 -0.623442
C      6.098201 -0.507742  1.875865
O      3.762617 -0.329153  1.604186
O      5.958466 -2.422430 -0.302357
H      3.380321 -1.624715 -1.558011
H      3.041920 -4.125805  2.277243
H      3.147933 -2.376023  2.513559
H      4.603544 -3.378021  2.575332
H     -1.422782  0.522414 -2.561001
H     -1.291933 -1.190070 -2.988507
H     -0.182221 -0.021774 -3.697930
H      0.036840 -3.251641 -1.444385
H     -0.513569 -4.057061  0.030056
H      1.266378 -5.863064 -1.355990
H      2.982610 -5.460942 -1.232268
H      1.951975 -4.561617 -2.342702
H      0.375152 -3.114642  2.272318
H     -1.136070 -2.274193  1.863049
H      0.282259 -1.351433  2.368468
H     -5.941185  0.211151  1.786507
H     -5.198577 -1.397822  1.999927
H     -7.621272 -1.201302  1.577294
H     -8.589470 -1.807685  0.244002
H     -7.881470 -0.173165  0.131454
H     -5.997245 -2.449571 -2.055697
H     -7.182471 -1.123780 -2.023747
H     -7.661236 -2.788043 -1.569359
H     -4.393429  1.083299  3.605057
H     -2.644894  0.909725  3.389300
H     -3.631411 -0.511675  3.731370
H     -3.280728 -1.830411 -2.304318
H     -0.329342  4.277770 -1.603987
H      0.485426  5.007241 -0.213908
H     -2.818815  3.150109  2.097264
H     -0.673838  2.131186  3.840389
H      0.944314  2.761197  3.493776
H      0.585134  1.063180  3.177584
H     -1.978860  2.873998 -2.124356
H     -3.219057  4.097322 -1.716870
H     -3.557959  2.369345 -1.483512
H     -2.203183  5.865884 -0.779480
H     -1.403671  6.253453  0.743386
H     -3.003670  5.510934  0.764253
H      0.725831  2.084998 -3.643794
H      2.349656  1.984029 -4.344980
H      2.032387  3.089356 -3.012225
H      6.118823  0.593781 -2.109699
H      6.843164 -0.587052 -1.028204
H      6.930056  2.455989 -0.696847
H      8.256730  1.442217 -1.267988
H      7.704374  1.308243  0.400545
H      6.161644  0.520432  2.219600
H      7.029134 -0.810301  1.409034
H      5.899161 -1.143961  2.734008
H      2.978890 -0.637205  1.118009
117
Structure 69 - NOT REFINED - Rel. E. = 0.0 kcal/mol (GFN-FF)
O      3.139714 -2.697362 -1.263644
C      2.611429 -2.975755  0.006656
O      1.603779 -2.033944  0.323620
C      3.750701 -2.964611  1.072366
H      4.295198 -3.901832  0.903543
C      3.262086 -2.936976  2.523807
C      4.803879 -1.887286  0.848516
C      4.506021 -0.403203  1.102033
C      4.824289  0.450964 -0.169893
H      4.698403  1.500422  0.127814
O      3.807417  0.172542 -1.150187
C      3.042608  1.187349 -1.579187
C      1.965067  0.680421 -2.510514
H      2.352435 -0.195634 -3.033180
C      0.793422  0.210386 -1.583763
H      1.180423  0.120215 -0.561259
C      0.268032 -1.184690 -1.975284
H      1.133253 -1.845466 -2.071730
C     -0.462643 -1.166390 -3.310758
C     -0.583319 -1.687696 -0.778463
H     -0.917757 -0.806858 -0.227070
C      0.274505 -2.584636  0.162131
C      0.485444 -3.974202 -0.451807
C      1.906313 -4.352829 -0.039869
H      1.891241 -4.757289  0.975122
C      2.567511 -5.359400 -0.967968
C     -0.367476 -2.662979  1.544696
O     -1.719559 -2.464388 -1.157330
C     -2.973639 -1.868928 -1.081909
H     -3.660560 -2.657351 -1.447541
O     -3.007443 -0.755542 -1.930840
C     -4.262492 -0.114026 -2.009922
H     -5.021998 -0.851936 -2.328073
C     -4.657936  0.438076 -0.632475
C     -4.758197 -0.746194  0.319282
H     -5.517754 -1.452748 -0.042686
N     -5.216236 -0.421286  1.720547
O     -5.440883 -1.587861  2.381663
C     -4.217775  0.387092  2.456657
C     -6.484219  0.342587  1.667669
C     -4.144613  0.986481 -3.057200
C     -3.420100 -1.501726  0.362359
H     -2.647347 -0.839246  0.781709
O     -3.521731 -2.683041  1.111517
O     -0.268389  1.149551 -1.575138
C     -0.300007  2.004589 -0.484559
H      0.722115  2.360002 -0.251633
C     -1.208590  3.189933 -0.821861
C     -1.739805  3.892316  0.446916
C     -0.764758  3.572226  1.613521
H      0.226345  3.935056  1.299793
O     -1.167813  4.250642  2.780397
C     -0.692698  2.046866  1.851097
H     -1.567561  1.758784  2.446516
C      0.582271  1.649118  2.597921
O     -0.811288  1.312057  0.639015
O     -3.029861  3.330645  0.672167
C     -3.904934  4.029280  1.541689
C     -1.784815  5.407246  0.222807
C      1.545861  1.756001 -3.506818
O      3.175663  2.329804 -1.214510
C      6.198239  0.260611 -0.806753
C      6.475285  1.323136 -1.865776
C      5.422079  0.043160  2.255249
O      3.187666 -0.111718  1.493993
O      5.925532 -2.218528  0.532114
H      3.442561 -1.776297 -1.293902
H      2.668328 -2.052477  2.728380
H      4.122070 -2.948847  3.189942
H      2.662195 -3.818296  2.733907
H     -0.945332 -2.125941 -3.474011
H      0.242331 -0.984720 -4.118201
H     -1.222069 -0.393384 -3.303433
H      0.410493 -3.916663 -1.536271
H     -0.260533 -4.675233 -0.089587
H      3.577505 -5.584713 -0.633791
H      2.621355 -4.962815 -1.977121
H      1.987900 -6.278762 -0.975849
H     -1.401557 -2.979897  1.448458
H     -0.332914 -1.682465  2.014683
H      0.166598 -3.370870  2.172664
H     -5.609182  0.958670 -0.728426
H     -3.886221  1.140994 -0.313475
H     -3.394656 -0.262882  2.743656
H     -4.686681  0.758130  3.365426
H     -3.857668  1.209716  1.845116
H     -6.901827  0.334784  2.672888
H     -7.178979 -0.169818  1.005960
H     -6.311846  1.362302  1.336605
H     -3.930802  0.548074 -4.027267
H     -3.325369  1.647060 -2.789762
H     -5.069308  1.552396 -3.114097
H     -4.269558 -2.507749  1.771760
H     -2.061211  2.798228 -1.375686
H     -0.663769  3.885025 -1.457192
H     -0.469104  4.195599  3.443212
H      1.467482  1.919696  2.026571
H      0.597727  0.571938  2.738645
H      0.623557  2.126768  3.572373
H     -4.240645  4.970269  1.098293
H     -3.440975  4.223225  2.509194
H     -4.767594  3.378312  1.672123
H     -0.798907  5.757749 -0.069168
H     -2.072341  5.917150  1.137695
H     -2.492277  5.640568 -0.568772
H      0.611438  1.477491 -3.981064
H      2.315443  1.883821 -4.264474
H      1.406919  2.702653 -2.991208
H      6.252222 -0.730781 -1.256778
H      6.954657  0.318618 -0.026495
H      5.741023  1.271389 -2.666928
H      7.461623  1.168821 -2.294837
H      6.435738  2.318895 -1.429749
H      6.439018 -0.295944  2.088264
H      5.046124 -0.385020  3.180546
H      5.400482  1.125741  2.341402
H      2.556503 -0.684509  1.024482
117
Structure 70 - NOT REFINED - Rel. E. = 0.0 kcal/mol (GFN-FF)
O      2.615962 -2.673353 -0.802249
C      2.414106 -2.749479  0.584926
O      1.562050 -1.702066  1.009656
C      3.782887 -2.689582  1.327318
H      4.231456 -3.677503  1.164902
C      3.674278 -2.440618  2.834315
C      4.780909 -1.729669  0.691503
C      4.625713 -0.206882  0.811001
C      4.650434  0.469488 -0.599812
H      4.596173  1.551700 -0.421541
O      3.436716  0.099630 -1.282754
C      2.674000  1.076027 -1.796906
C      1.381768  0.506111 -2.339993
H      1.594553 -0.481694 -2.753471
C      0.458602  0.307782 -1.091378
H      1.088578  0.351175 -0.193909
C     -0.217449 -1.073992 -1.073220
H      0.568494 -1.813321 -1.246422
C     -1.258027 -1.249651 -2.171663
C     -0.768617 -1.282659  0.360296
H     -0.845439 -0.297169  0.833501
C      0.205724 -2.155457  1.208124
C      0.195920 -3.621928  0.756946
C      1.653092 -4.059957  0.897026
H      1.851297 -4.322611  1.939160
C      2.030767 -5.231000  0.003978
C     -0.124815 -2.024043  2.695685
O     -2.048049 -1.891238  0.349485
C     -3.041524 -1.305119  1.151008
H     -2.580798 -0.728178  1.966897
O     -3.793422 -2.295466  1.780735
C     -4.500477 -3.165843  0.889880
H     -5.452797 -3.353962  1.405173
C     -4.775252 -2.507849 -0.467703
C     -5.153590 -1.047050 -0.265467
H     -6.033209 -0.970772  0.383638
N     -5.499904 -0.341119 -1.570642
O     -4.421654 -0.180873 -2.341608
C     -6.542014 -1.112402 -2.300269
C     -6.098737  0.978044 -1.223674
C     -3.753473 -4.486131  0.714195
C     -3.963783 -0.318453  0.385940
H     -3.381481  0.150601 -0.417295
O     -4.380090  0.710647  1.252768
O     -0.529146  1.316980 -0.972355
C     -0.124807  2.426554 -0.233496
H      0.792722  2.854386 -0.676235
C     -1.246848  3.460756 -0.249814
C     -0.816877  4.717883  0.521429
C     -0.250109  4.312496  1.914894
H      0.359334  5.155818  2.282456
O     -1.288975  4.070318  2.832947
C      0.635810  3.044359  1.927670
H      0.516203  2.625972  2.934432
C      2.127217  3.307283  1.703417
O      0.139674  2.014278  1.089709
O     -1.946453  5.534749  0.857092
C     -2.710208  6.070198 -0.201894
C      0.205710  5.541450 -0.268778
C      0.772015  1.410180 -3.406078
O      2.968638  2.245218 -1.762457
C      5.855237  0.158622 -1.485819
C      5.863050  1.008511 -2.752747
C      5.824514  0.296444  1.635220
O      3.469144  0.226589  1.481696
O      5.759010 -2.183161  0.138694
H      2.959948 -1.796347 -1.032739
H      3.127790 -3.251865  3.307713
H      3.169869 -1.504164  3.047994
H      4.673068 -2.412434  3.264226
H     -0.786664 -1.144624 -3.145093
H     -2.065645 -0.527046 -2.097974
H     -1.686709 -2.246102 -2.108011
H     -0.116755 -3.691913 -0.283912
H     -0.476132 -4.217078  1.368638
H      3.075778 -5.497404  0.142312
H      1.879029 -4.973005 -1.039708
H      1.414696 -6.090824  0.253619
H     -0.001905 -0.989142  3.006568
H      0.544959 -2.646515  3.283255
H     -1.148740 -2.338498  2.874190
H     -5.572473 -3.070113 -0.949680
H     -3.880597 -2.541179 -1.090081
H     -6.066883 -1.973366 -2.762032
H     -6.928637 -0.477440 -3.094342
H     -7.345346 -1.415037 -1.632373
H     -5.419901  1.514521 -0.566991
H     -7.064457  0.846329 -0.740748
H     -6.207119  1.538159 -2.149802
H     -2.797319 -4.297564  0.235335
H     -4.339852 -5.164367  0.100848
H     -3.580425 -4.941508  1.685253
H     -4.723189  0.322272  2.069636
H     -2.115784  3.011861  0.236373
H     -1.491763  3.690038 -1.286183
H     -1.992047  4.711762  2.649753
H      2.487657  4.020256  2.438691
H      2.335394  3.691215  0.708822
H      2.665387  2.368891  1.821950
H     -2.138036  6.790905 -0.792720
H     -3.540531  6.585307  0.278015
H     -3.101946  5.289397 -0.858101
H      1.148258  5.014979 -0.359027
H      0.381605  6.485576  0.242402
H     -0.165549  5.743341 -1.270644
H      0.870164  2.451838 -3.110578
H     -0.282166  1.182610 -3.526334
H      1.284806  1.272606 -4.355146
H      5.845812 -0.898008 -1.753191
H      6.760156  0.356047 -0.913956
H      4.994232  0.792333 -3.371021
H      6.756649  0.795361 -3.333367
H      5.849716  2.067807 -2.505791
H      5.891671  1.377917  1.559540
H      6.746016 -0.159917  1.289121
H      5.659483  0.033206  2.676455
H      2.700698 -0.319073  1.240776
117
Structure 71 - NOT REFINED - Rel. E. = 0.0 kcal/mol (GFN-FF)
O      0.989467 -2.703174 -0.446237
C      1.422998 -2.440783  0.866044
O      1.078190 -1.134370  1.232233
C      2.975629 -2.618676  0.969175
H      3.182601 -3.626463  0.607268
C      3.489921 -2.450369  2.402552
C      3.706823 -1.615477  0.101317
C      4.090112 -1.961420 -1.363663
C      3.537882 -0.789841 -2.233229
H      4.181122  0.078766 -2.035168
O      2.214504 -0.425809 -1.800785
C      2.004523  0.851776 -1.445148
C      0.541871  1.093575 -1.151060
H      0.024376  0.142904 -1.277949
C      0.291141  1.557421  0.315162
H      1.016623  1.066472  0.969524
C     -1.138733  1.133770  0.725083
H     -1.791021  1.305079 -0.138291
C     -1.708371  1.986777  1.856424
C     -1.270161 -0.380534  1.015934
H     -2.228474 -0.523013  1.529878
C     -0.197882 -1.093038  1.891619
C     -0.620542 -2.568387  2.082182
C      0.656690 -3.370215  1.836765
H      1.217364 -3.424685  2.769919
C      0.421092 -4.776182  1.307200
C      0.000551 -0.412121  3.246026
O     -1.299762 -1.111530 -0.210934
C     -2.502853 -1.250768 -0.915356
H     -2.349814 -0.809770 -1.925413
O     -3.569916 -0.628601 -0.279178
C     -4.779518 -0.723860 -1.029290
H     -4.618612 -0.237399 -2.006117
C     -5.146284 -2.191229 -1.258455
C     -4.004273 -2.907690 -1.977934
H     -3.821383 -2.398540 -2.930402
N     -4.414670 -4.316709 -2.373385
O     -5.677706 -4.310850 -2.826448
C     -3.500624 -4.786928 -3.446414
C     -4.279573 -5.243317 -1.222638
C     -5.855298  0.020954 -0.251956
C     -2.761474 -2.774705 -1.096458
H     -2.979081 -3.176948 -0.092652
O     -1.629875 -3.396860 -1.637789
O      0.442350  2.964556  0.443011
C      1.668134  3.399569  0.975499
H      2.482610  2.765291  0.596222
C      1.930622  4.844244  0.532477
C      1.129848  5.891341  1.319427
C      1.324980  5.613550  2.830129
H      2.372529  5.776660  3.103796
O      0.567921  6.502287  3.609407
C      0.943773  4.148163  3.126248
H     -0.112141  4.027832  2.851936
C      1.154420  3.812672  4.596803
O      1.739708  3.241550  2.365890
O     -0.284091  5.814333  1.148193
C     -0.790529  5.802537 -0.168348
C      1.644381  7.297613  0.975903
C      0.021532  2.117242 -2.164292
O      2.872517  1.688881 -1.424405
C      3.530896 -1.075393 -3.733409
C      3.292586  0.188543 -4.552798
C      3.682014 -3.350011 -1.839863
O      5.506804 -1.924271 -1.428960
O      4.105927 -0.559874  0.540283
H      1.174626 -1.914656 -0.980356
H      3.070481 -1.548003  2.839507
H      4.572545 -2.345558  2.386608
H      3.245119 -3.311121  3.017146
H     -1.089828  1.944867  2.744961
H     -2.710876  1.645449  2.103568
H     -1.764117  3.019542  1.523505
H     -1.367651 -2.842335  1.341448
H     -1.028281 -2.735700  3.076363
H     -0.179948 -5.336245  2.019224
H      1.367646 -5.292855  1.171687
H     -0.093070 -4.745263  0.351369
H      0.610273 -1.053180  3.879049
H     -0.955810 -0.240597  3.729910
H      0.527111  0.529645  3.121651
H     -6.046143 -2.283349 -1.866932
H     -5.336625 -2.661242 -0.291910
H     -3.696542 -4.190169 -4.334856
H     -3.750579 -5.821847 -3.667875
H     -2.464950 -4.688660 -3.135760
H     -4.702303 -6.197949 -1.528704
H     -4.866576 -4.863202 -0.390998
H     -3.234324 -5.360158 -0.950773
H     -6.006219 -0.449322  0.715257
H     -6.786603  0.002280 -0.809227
H     -5.549764  1.051192 -0.095390
H     -0.836331 -3.064754 -1.173077
H      1.727935  4.920765 -0.534891
H      2.989457  5.046467  0.695197
H     -0.330675  6.500004  3.248327
H      0.674326  4.569329  5.209477
H      2.219495  3.798371  4.812381
H      0.738383  2.836102  4.826026
H     -0.579708  4.849820 -0.659834
H     -0.396973  6.627883 -0.768091
H     -1.867687  5.923558 -0.062226
H      2.692675  7.384164  1.246186
H      1.077328  8.036735  1.536003
H      1.543819  7.498122 -0.087646
H      0.655386  3.000563 -2.152300
H     -0.992360  2.413542 -1.911159
H      0.027717  1.695349 -3.167171
H      2.751111 -1.804771 -3.953032
H      4.501951 -1.499601 -3.990729
H      2.328061  0.628814 -4.308309
H      3.304115 -0.047577 -5.613710
H      4.063925  0.929200 -4.352581
H      2.610373 -3.495924 -1.769626
H      4.200743 -4.091965 -1.238260
H      4.007285 -3.485484 -2.866047
H      5.827694 -1.124820 -0.988484
117
Structure 72 - NOT REFINED - Rel. E. = 0.0 kcal/mol (GFN-FF)
O      0.292335 -3.177018 -0.770828
C      1.246763 -2.908119  0.221750
O      1.196410 -1.549854  0.612505
C      2.613865 -3.099826 -0.478526
H      2.482419 -2.656393 -1.466610
C      2.991947 -4.575555 -0.636911
C      3.724004 -2.395143  0.256604
C      4.699542 -1.496006 -0.530208
C      4.275930 -0.007984 -0.256466
H      4.428535  0.140205  0.821704
O      2.869473  0.230589 -0.384460
C      2.199250  0.416557 -1.514543
C      0.702801  0.540397 -1.247292
H      0.390581 -0.485850 -1.043405
C      0.396513  1.356652  0.033204
H      1.251575  1.264251  0.708136
C     -0.889105  0.907732  0.757653
H     -1.700280  1.046905  0.032494
C     -1.181304  1.838595  1.938181
C     -0.984170 -0.575149  1.204937
H     -1.680597 -0.611841  2.051435
C      0.281996 -1.343964  1.688286
C     -0.107255 -2.762681  2.165107
C      0.948995 -3.678892  1.531783
H      1.860583 -3.662556  2.134539
C      0.437557 -5.103433  1.369490
C      1.011366 -0.606008  2.812791
O     -1.571517 -1.352492  0.142925
C     -2.959867 -1.431838  0.163135
H     -3.405662 -0.411849  0.178176
O     -3.375327 -2.128101  1.299002
C     -4.790696 -2.176045  1.367860
H     -5.168627 -1.137541  1.360945
C     -5.361456 -2.922288  0.160150
C     -4.900479 -2.358997 -1.185783
H     -5.410724 -1.427460 -1.446049
N     -5.222370 -3.396698 -2.264715
O     -4.544777 -4.525715 -2.039438
C     -6.690295 -3.658402 -2.258717
C     -4.903178 -2.841130 -3.605142
C     -5.174151 -2.857017  2.674852
C     -3.388473 -2.106667 -1.157108
H     -2.892487 -3.086404 -1.240743
O     -3.015339 -1.242184 -2.206184
O      0.210282  2.734643 -0.282931
C      1.382238  3.446177 -0.555297
H      1.986741  2.908975 -1.308228
C      0.999359  4.823445 -1.108475
C      0.484166  5.782344 -0.023673
C      1.495794  5.787370  1.150511
H      2.444005  6.221153  0.815772
O      1.041452  6.594185  2.203920
C      1.747299  4.339463  1.620474
H      0.791024  3.929420  1.971116
C      2.784101  4.290695  2.733599
O      2.238447  3.538552  0.547952
O     -0.734368  5.371548  0.591862
C     -1.846042  5.122300 -0.241620
C      0.361284  7.197193 -0.608908
C     -0.038985  1.046225 -2.482506
O      2.679219  0.430631 -2.627791
C      5.167740  0.979630 -1.011400
C      5.232738  2.333054 -0.311909
C      4.822434 -1.820988 -2.016982
O      5.981711 -1.659241  0.043529
O      3.935005 -2.555835  1.439170
H     -0.547935 -2.786206 -0.473895
H      3.240257 -5.007257  0.328880
H      3.854133 -4.675502 -1.291224
H      2.153786 -5.108166 -1.075624
H     -0.405621  1.766089  2.694210
H     -2.136067  1.585266  2.393577
H     -1.229591  2.862921  1.581206
H     -1.100402 -3.033837  1.804426
H     -0.104860 -2.828411  3.250545
H     -0.021660 -5.427542  2.300638
H      1.240052 -5.793045  1.128580
H     -0.306930 -5.149436  0.578007
H      1.442404  0.321171  2.452647
H      1.826024 -1.235159  3.163617
H      0.331043 -0.403430  3.634656
H     -6.447238 -2.891446  0.234881
H     -5.020725 -3.961842  0.190265
H     -6.926406 -4.240483 -3.146346
H     -7.250735 -2.726735 -2.259276
H     -6.934549 -4.263854 -1.391255
H     -3.842235 -2.623508 -3.658240
H     -5.477899 -1.937320 -3.790743
H     -5.137947 -3.606727 -4.341254
H     -4.807551 -3.879199  2.676730
H     -6.253750 -2.861081  2.787715
H     -4.728495 -2.325850  3.510638
H     -2.058783 -1.112544 -2.155279
H      0.251459  4.691566 -1.889461
H      1.891841  5.265878 -1.551191
H      0.125135  6.337784  2.383531
H      2.488372  4.965027  3.531061
H      3.749198  4.600339  2.341682
H      2.871930  3.279374  3.119354
H     -2.689444  4.998087  0.436170
H     -1.707643  4.204388 -0.818711
H     -2.050840  5.959181 -0.914136
H     -0.293970  7.204680 -1.476121
H      1.340295  7.555155 -0.913745
H     -0.034385  7.869160  0.147999
H     -1.109056  1.067528 -2.295832
H      0.167199  0.392558 -3.325762
H      0.285267  2.048835 -2.749503
H      4.795599  1.095741 -2.028375
H      6.167988  0.546391 -1.052964
H      5.723352  2.235499  0.654162
H      4.237313  2.738394 -0.148124
H      5.801383  3.035286 -0.916801
H      3.983257 -1.432767 -2.582938
H      4.906251 -2.893641 -2.163336
H      5.733761 -1.360773 -2.388919
H      5.867466 -1.886256  0.981181
117
Structure 73 - NOT REFINED - Rel. E. = 0.0 kcal/mol (GFN-FF)
O      2.244752 -2.584074 -1.110144
C      2.030507 -2.684214  0.272758
O      1.320584 -1.549944  0.730563
C      3.396293 -2.831861  1.011705
H      3.740982 -3.838084  0.742531
C      3.310456 -2.733339  2.538142
C      4.490797 -1.918300  0.475198
C      4.510650 -0.416323  0.792281
C      4.588642  0.419868 -0.523268
H      4.525215  1.473694 -0.220135
O      3.382726  0.127357 -1.260661
C      2.784010  1.146404 -1.893365
C      1.450002  0.715114 -2.462179
H      1.565878 -0.289048 -2.875105
C      0.473390  0.609729 -1.244091
H      1.075391  0.514962 -0.333337
C     -0.428012 -0.639121 -1.305142
H      0.201427 -1.493210 -1.565312
C     -1.516123 -0.499768 -2.363294
C     -0.981631 -0.864136  0.126110
H     -1.002282  0.107478  0.634426
C     -0.078274 -1.830925  0.947661
C     -0.280169 -3.280275  0.482976
C      1.113700 -3.899750  0.547552
H      1.305809 -4.242083  1.566923
C      1.312210 -5.060601 -0.414520
C     -0.367927 -1.636217  2.436197
O     -2.289971 -1.416444  0.117754
C     -3.334390 -0.653007  0.650862
H     -2.991010  0.375929  0.838172
O     -3.742911 -1.120185  1.907528
C     -4.462597 -2.360566  1.921099
H     -5.433477 -2.132136  2.390075
C     -4.711189 -2.906798  0.514759
C     -5.402592 -1.832453 -0.311123
H     -6.375451 -1.588109  0.130913
N     -5.663763 -2.259430 -1.748165
O     -4.529744 -2.335596 -2.449732
C     -6.367292 -3.569518 -1.764116
C     -6.592328 -1.257018 -2.345768
C     -3.734949 -3.379513  2.794825
C     -4.523706 -0.566806 -0.335301
H     -4.096065 -0.488358 -1.341185
O     -5.273746  0.601020 -0.102011
O     -0.342690  1.762418 -1.111675
C      0.203446  2.772012 -0.323080
H      1.202157  3.050567 -0.705584
C     -0.734834  3.975447 -0.378242
C     -0.190333  5.125249  0.479609
C      0.185468  4.587962  1.892353
H      0.860714  5.323569  2.361043
O     -0.962210  4.444659  2.695012
C      0.891656  3.212526  1.908455
H      0.647873  2.779669  2.886314
C      2.416369  3.275586  1.788867
O      0.318408  2.290607  0.996720
O     -1.208133  6.095787  0.763280
C     -1.891554  6.675654 -0.326906
C      1.002573  5.814980 -0.190283
C      0.979509  1.683804 -3.542134
O      3.243926  2.261390 -1.935671
C      5.815015  0.229349 -1.425137
C      6.858381  1.327488 -1.250724
C      5.760198 -0.150624  1.646267
O      3.410116  0.047173  1.532718
O      5.406550 -2.407712 -0.150957
H      2.706763 -1.753095 -1.297152
H      2.722127 -3.555641  2.935927
H      2.865845 -1.795394  2.852884
H      4.311738 -2.808527  2.956649
H     -1.073335 -0.520048 -3.355292
H     -2.041302  0.442157 -2.230215
H     -2.229696 -1.318331 -2.295448
H     -0.656007 -3.293283 -0.539167
H     -0.988130 -3.803631  1.119225
H      2.322238 -5.455464 -0.336419
H      1.150576 -4.734250 -1.437413
H      0.606777 -5.852476 -0.176817
H      0.032873 -0.674969  2.750180
H      0.096067 -2.422726  3.025348
H     -1.440397 -1.638204  2.602789
H     -5.324710 -3.800956  0.609728
H     -3.764000 -3.155715  0.034570
H     -5.644627 -4.346020 -1.529320
H     -6.727116 -3.739584 -2.776354
H     -7.196958 -3.577169 -1.060850
H     -6.190060 -0.259038 -2.196394
H     -7.578988 -1.333439 -1.894521
H     -6.642795 -1.457735 -3.413687
H     -2.808899 -3.685932  2.317930
H     -4.364945 -4.251592  2.945941
H     -3.505826 -2.935053  3.759339
H     -5.459966  0.678908  0.843916
H     -1.698834  3.652364  0.018417
H     -0.854562  4.276139 -1.418507
H     -1.541105  5.199863  2.508475
H      2.738729  3.654397  0.823097
H      2.815027  2.270097  1.910344
H      2.818980  3.915049  2.568378
H     -1.211234  7.187276 -1.012407
H     -2.563574  7.408540  0.116327
H     -2.478463  5.936934 -0.879555
H      1.848454  5.144141 -0.279858
H      1.298418  6.678704  0.400855
H      0.732519  6.147550 -1.189821
H      1.107167  2.708779 -3.203461
H     -0.068993  1.519321 -3.763683
H      1.567330  1.546359 -4.446773
H      5.459319  0.250439 -2.458384
H      6.256360 -0.751148 -1.254149
H      6.414386  2.302021 -1.442233
H      7.669065  1.173801 -1.958491
H      7.273392  1.324439 -0.247615
H      5.875458  0.919981  1.787185
H      6.641635 -0.566591  1.170566
H      5.621397 -0.612127  2.620082
H      2.585457 -0.351028  1.202529
117
Structure 74 - NOT REFINED - Rel. E. = 0.0 kcal/mol (GFN-FF)
O      0.944433 -2.744683 -0.455088
C      1.411224 -2.482512  0.836459
O      1.130893 -1.139232  1.176897
C      2.935594 -2.783468  0.830201
H      2.993549 -3.877734  0.784305
C      3.692725 -2.303592  2.072673
C      3.643079 -2.338454 -0.445117
C      3.933268 -0.857637 -0.721551
C      3.277215 -0.399262 -2.068040
H      3.735504  0.565804 -2.326892
O      1.895512 -0.150884 -1.793561
C      1.433428  1.089842 -1.898019
C      0.008418  1.159802 -1.389974
H     -0.414749  0.156658 -1.469110
C      0.062991  1.519402  0.124716
H      0.874329  0.952170  0.584452
C     -1.256435  1.095502  0.807278
H     -2.052587  1.176474  0.057414
C     -1.658396  2.022094  1.953331
C     -1.254778 -0.394331  1.223647
H     -2.111102 -0.539372  1.895308
C     -0.046484 -1.014584  1.992010
C     -0.448284 -2.455355  2.388483
C      0.704163 -3.342660  1.923741
H      1.407631 -3.486079  2.746555
C      0.253662 -4.704360  1.415992
C      0.350544 -0.194756  3.219843
O     -1.469253 -1.217891  0.062244
C     -2.794994 -1.506753 -0.226713
H     -3.389111 -0.564221 -0.316895
O     -3.338559 -2.270543  0.808432
C     -4.695691 -2.595674  0.561226
H     -5.250818 -1.655419  0.388880
C     -4.800486 -3.481497 -0.679458
C     -4.183731 -2.844953 -1.925046
H     -4.847924 -2.093981 -2.366058
N     -3.973886 -3.952912 -2.963590
O     -3.120124 -4.865541 -2.495308
C     -5.290632 -4.578883 -3.276048
C     -3.477047 -3.361487 -4.233948
C     -5.240903 -3.296268  1.798206
C     -2.818352 -2.206889 -1.603018
H     -2.078056 -3.017409 -1.600101
O     -2.405017 -1.277940 -2.572631
O      0.335314  2.901834  0.292034
C      1.631667  3.212140  0.737239
H      2.343832  2.462146  0.358176
C      2.050593  4.585191  0.200417
C      1.455864  5.769737  0.974141
C      1.713404  5.533949  2.482588
H      2.790074  5.544100  2.681367
O      1.155766  6.561569  3.258882
C      1.137182  4.157936  2.876255
H      0.061422  4.183248  2.656225
C      1.375809  3.862880  4.351149
O      1.752385  3.110342  2.129408
O      0.036208  5.887056  0.896688
C     -0.556085  5.893250 -0.383183
C      2.134841  7.070469  0.519521
C     -0.791373  2.173043 -2.203090
O      2.069656  2.029032 -2.319192
C      3.390433 -1.360311 -3.247557
C      3.042384 -0.668806 -4.561537
C      5.458848 -0.705646 -0.822205
O      3.497556  0.016946  0.289064
O      4.069377 -3.180108 -1.203710
H      0.057350 -2.351696 -0.522833
H      3.359743 -2.846758  2.953281
H      3.558416 -1.240362  2.240727
H      4.753304 -2.505672  1.939370
H     -1.816449  3.021634  1.557078
H     -0.888660  2.075196  2.712649
H     -2.582875  1.674686  2.409554
H     -1.365760 -2.747771  1.880059
H     -0.609184 -2.528639  3.461933
H      1.102283 -5.273725  1.043294
H     -0.460671 -4.597048  0.603589
H     -0.213116 -5.261961  2.224121
H      0.821147  0.738403  2.921356
H      1.076773 -0.762702  3.796997
H     -0.517161  0.006614  3.840039
H     -5.852363 -3.708448 -0.846811
H     -4.247258 -4.408301 -0.498519
H     -5.584471 -5.208171 -2.441653
H     -5.154766 -5.220015 -4.143767
H     -6.043856 -3.821941 -3.481851
H     -2.528582 -2.865764 -4.053470
H     -4.203640 -2.661260 -4.639568
H     -3.307795 -4.181162 -4.928641
H     -4.694442 -4.219513  1.965455
H     -6.294598 -3.519782  1.663891
H     -5.117970 -2.656621  2.667007
H     -2.981737 -0.501530 -2.547713
H      1.789534  4.629556 -0.856095
H      3.135531  4.649671  0.285964
H      0.246053  6.684446  2.951269
H      2.437892  3.704707  4.516665
H      0.838189  2.968627  4.652350
H      1.043388  4.709055  4.944559
H     -0.499997  4.904911 -0.844517
H     -0.103753  6.639246 -1.042580
H     -1.599885  6.154579 -0.214618
H      1.691476  7.913187  1.043636
H      2.020374  7.211969 -0.552155
H      3.195162  7.034342  0.751307
H     -1.720026  2.430746 -1.702664
H     -1.011408  1.767963 -3.187473
H     -0.202187  3.078101 -2.327761
H      2.714474 -2.198397 -3.075240
H      4.405963 -1.749839 -3.293933
H      3.095709 -1.379460 -5.382007
H      3.734935  0.146685 -4.759907
H      2.034662 -0.261404 -4.522912
H      5.899777 -0.910937  0.149597
H      5.700954  0.315310 -1.103311
H      5.860522 -1.399546 -1.553048
H      2.603081 -0.251734  0.558497
117
Structure 75 - NOT REFINED - Rel. E. = 0.0 kcal/mol (GFN-FF)
O      3.141454 -2.343196 -1.288762
C      2.642071 -2.728169 -0.036648
O      1.541850 -1.908336  0.318387
C      3.765727 -2.651958  1.041603
H      4.387832 -3.536125  0.856353
C      3.261052 -2.709058  2.487642
C      4.736545 -1.488701  0.876328
C      4.313253 -0.032365  1.113155
C      4.580177  0.835692 -0.164013
H      4.445267  1.882806  0.137991
O      3.537649  0.538464 -1.109135
C      2.776110  1.552177 -1.556496
C      1.634932  1.020506 -2.394689
H      2.040803  0.226788 -3.026339
C      0.611362  0.354561 -1.415007
H      1.133919  0.157460 -0.473179
C      0.143976 -1.022824 -1.946422
H      1.043062 -1.618341 -2.128006
C     -0.620478 -0.901960 -3.257730
C     -0.658872 -1.718476 -0.813111
H     -1.136054 -0.935934 -0.220492
C      0.276125 -2.573990  0.094885
C      0.635414 -3.897375 -0.592122
C      2.073590 -4.162632 -0.153020
H      2.070898 -4.606175  0.845715
C      2.847477 -5.066871 -1.098754
C     -0.372370 -2.806101  1.458065
O     -1.670861 -2.603886 -1.292628
C     -2.995714 -2.192068 -1.197289
H     -3.558526 -2.996933 -1.707940
O     -3.146880 -0.974241 -1.868934
C     -4.469973 -0.485682 -1.930498
H     -5.109280 -1.237942 -2.426636
C     -5.001754 -0.238838 -0.510430
C     -4.978806 -1.570924  0.227633
H     -5.585346 -2.311238 -0.310922
N     -5.580013 -1.561427  1.612159
O     -5.612221 -2.838904  2.075177
C     -4.814566 -0.710834  2.550701
C     -6.968653 -1.046309  1.552971
C     -4.431058  0.793271 -2.758157
C     -3.536634 -2.105321  0.260641
H     -2.899745 -1.385644  0.801970
O     -3.454468 -3.372065  0.848565
O     -0.485564  1.200515 -1.138017
C     -0.595496  1.649841  0.201477
H     -0.412000  0.802458  0.885097
C      0.412404  2.772342  0.505956
C     -0.163406  3.772987  1.510802
C     -1.446153  4.393968  0.888018
H     -2.080984  4.754248  1.713830
O     -1.146976  5.467619  0.032735
C     -2.222418  3.354942  0.044974
H     -1.920574  3.501894 -1.000152
C     -3.725164  3.553047  0.181321
O     -1.915661  2.019156  0.435198
O      0.702793  4.892038  1.720024
C      2.066143  4.625294  1.967423
C     -0.489666  3.098747  2.848482
C      1.028421  2.121045 -3.257702
O      2.977451  2.707554 -1.280774
C      5.941728  0.672728 -0.834816
C      6.180547  1.750504 -1.887598
C      5.174909  0.500288  2.270664
O      2.967575  0.151437  1.486326
O      5.896321 -1.728469  0.622538
H      3.331677 -1.391741 -1.287154
H      2.604363 -1.876645  2.717510
H      4.112790 -2.685952  3.164093
H      2.721322 -3.636612  2.657900
H     -1.408749 -0.164465 -3.156638
H     -1.071058 -1.858768 -3.505531
H      0.054207 -0.616003 -4.060335
H      0.589067 -3.779447 -1.673366
H     -0.050840 -4.686319 -0.299268
H      2.355859 -6.034416 -1.156379
H      3.865615 -5.211969 -0.745415
H      2.888229 -4.627988 -2.090790
H     -1.355131 -3.247530  1.322721
H     -0.462970 -1.860584  1.989134
H      0.237057 -3.478945  2.054890
H     -6.007686  0.171207 -0.579536
H     -4.336151  0.481866 -0.031699
H     -4.677299  0.288328  2.146650
H     -3.854078 -1.180739  2.744663
H     -5.365887 -0.672191  3.487649
H     -7.441157 -1.303637  2.499256
H     -7.503142 -1.557269  0.755598
H     -6.983388  0.029227  1.405400
H     -5.413417  1.254684 -2.789094
H     -4.112460  0.563365 -3.770311
H     -3.711205  1.477871 -2.318527
H     -4.264875 -3.430958  1.457255
H      0.641165  3.309290 -0.416341
H      1.330550  2.324593  0.885637
H     -0.410386  5.953934  0.433763
H     -4.027277  3.359997  1.207372
H     -4.253801  2.875595 -0.481803
H     -3.971126  4.577298 -0.080851
H      2.199776  3.899789  2.774070
H      2.495609  5.579245  2.269363
H      2.577149  4.268738  1.067657
H      0.363298  2.524419  3.202304
H     -1.337294  2.431678  2.730134
H     -0.732461  3.861389  3.585214
H      1.736075  2.422329 -4.026965
H      0.794797  2.991264 -2.651132
H      0.114452  1.769487 -3.723069
H      6.000317 -0.312220 -1.298810
H      6.715524  0.730955 -0.071472
H      7.157334  1.611304 -2.342789
H      6.141223  2.740826 -1.439593
H      5.427109  1.699680 -2.670671
H      6.222072  0.274771  2.099635
H      4.850674  0.026812  3.193579
H      5.036191  1.573651  2.363804
H      2.405830 -0.514266  1.053899
117
Structure 76 - NOT REFINED - Rel. E. = 0.0 kcal/mol (GFN-FF)
O      0.767421 -3.486640 -0.907175
C      1.736050 -3.346618  0.090416
O      1.999070 -1.971327  0.339109
C      3.071041 -3.916683 -0.464839
H      2.990367 -3.855357 -1.548265
C      3.392775 -5.356772 -0.077784
C      4.138813 -2.964812  0.047099
C      4.817658 -1.979283 -0.941706
C      5.079576 -0.621216 -0.216030
H      4.959669 -0.777803  0.865272
O      4.080390  0.321918 -0.634787
C      3.757995  1.301067  0.195188
C      2.682931  2.209411 -0.381858
H      2.633378  2.056409 -1.460774
C      1.318308  1.803107  0.239022
H      1.464754  1.695032  1.324076
C      0.867280  0.452456 -0.370464
H      1.774614 -0.087956 -0.647699
C      0.070326  0.687150 -1.652484
C      0.113569 -0.464562  0.632546
H     -0.386753  0.127428  1.404473
C      1.104235 -1.454176  1.332656
C      0.403361 -2.685950  1.941291
C      1.242758 -3.874911  1.459623
H      2.119073 -3.984337  2.104400
C      0.436659 -5.164457  1.413637
C      1.933854 -0.765424  2.418592
O     -0.877302 -1.237405 -0.050099
C     -2.195081 -0.919480  0.239498
H     -2.356889  0.172911  0.213387
O     -2.487530 -1.402966  1.532186
C     -3.825187 -1.155526  1.920672
H     -4.024282 -0.074326  1.824937
C     -4.781373 -1.925190  0.995718
C     -4.567386 -1.444919 -0.434634
H     -4.801417 -0.375093 -0.507208
N     -5.468891 -2.081169 -1.467411
O     -5.241698 -1.493550 -2.669208
C     -5.257085 -3.541942 -1.587035
C     -6.886718 -1.855509 -1.093888
C     -3.978299 -1.585939  3.374297
C     -3.085262 -1.589963 -0.834332
H     -2.792245 -2.654328 -0.847146
O     -2.823840 -0.991614 -2.066367
O      0.410169  2.872505  0.028693
C     -0.616845  3.040009  0.965547
H     -0.381143  2.463778  1.877042
C     -0.746541  4.522167  1.362538
C     -1.479385  5.392485  0.326299
C     -2.769942  4.661611 -0.121568
H     -3.476172  4.611864  0.714184
O     -3.414312  5.372552 -1.143654
C     -2.415753  3.227467 -0.563129
H     -1.682472  3.297603 -1.377645
C     -3.654109  2.470551 -1.021720
O     -1.837923  2.509464  0.528467
O     -0.743942  5.544142 -0.885840
C      0.345160  6.439262 -0.883713
C     -1.846268  6.742702  0.955890
C      3.041259  3.661128 -0.071605
O      4.252178  1.458734  1.289479
C      6.473704 -0.016797 -0.445292
C      6.787555  0.301608 -1.902493
C      4.064493 -1.775183 -2.252395
O      6.037169 -2.638188 -1.254961
O      4.572577 -3.045767  1.175456
H      0.077390 -2.817132 -0.755003
H      3.533255 -5.453129  0.995006
H      4.314535 -5.656829 -0.572053
H      2.593365 -6.012405 -0.407836
H     -0.892812  1.133632 -1.434044
H     -0.108554 -0.251858 -2.166623
H      0.621089  1.355297 -2.309296
H     -0.617161 -2.770613  1.572980
H      0.373266 -2.620693  3.026426
H      1.078188 -6.031382  1.293970
H     -0.262685 -5.131036  0.581794
H     -0.119491 -5.275326  2.341342
H      1.281518 -0.304305  3.155132
H      2.592072 -0.013843  2.000871
H      2.557300 -1.509999  2.909353
H     -5.802130 -1.746023  1.328920
H     -4.546368 -2.986165  1.088747
H     -5.966113 -3.911825 -2.324803
H     -5.410361 -4.040724 -0.634515
H     -4.254757 -3.726166 -1.964265
H     -7.177328 -2.472011 -0.248667
H     -7.487088 -2.106947 -1.966062
H     -7.030279 -0.800283 -0.874974
H     -3.774739 -2.648440  3.468343
H     -4.986201 -1.377014  3.719239
H     -3.269716 -1.042919  3.991989
H     -3.680035 -1.109463 -2.592911
H      0.255752  4.911048  1.542426
H     -1.309479  4.564675  2.295329
H     -2.741855  5.566676 -1.813627
H     -3.376186  1.522515 -1.476142
H     -4.192399  3.072011 -1.747822
H     -4.299156  2.288930 -0.164729
H      1.021965  6.266914 -0.042928
H      0.010934  7.481758 -0.869177
H      0.877626  6.248553 -1.814295
H     -2.537620  6.583943  1.778529
H     -2.334232  7.370080  0.213887
H     -0.963234  7.248544  1.337311
H      3.169592  3.788333  1.000930
H      2.243559  4.306099 -0.422408
H      3.970223  3.933003 -0.566914
H      7.222537 -0.700026 -0.045444
H      6.515370  0.899484  0.148995
H      6.839647 -0.612457 -2.486167
H      7.746938  0.809932 -1.964874
H      6.024702  0.953040 -2.322632
H      4.459126 -0.907457 -2.769119
H      3.008981 -1.619163 -2.057378
H      4.208764 -2.646228 -2.885460
H      6.504145 -2.855989 -0.437830
117
Structure 77 - NOT REFINED - Rel. E. = 0.0 kcal/mol (GFN-FF)
O      0.798884 -2.915155 -0.055095
C      1.404188 -2.425634  1.111214
O      1.098156 -1.051946  1.256915
C      2.923964 -2.679995  0.969424
H      3.045241 -3.757941  1.129336
C      3.796629 -1.937377  1.985520
C      3.428157 -2.472145 -0.455761
C      3.477710 -1.077204 -1.094403
C      2.495373 -0.970785 -2.323512
H      2.943784 -0.247918 -3.018042
O      1.258387 -0.406091 -1.878758
C      1.102219  0.918273 -1.981896
C     -0.226025  1.328192 -1.382385
H     -0.884685  0.464587 -1.467253
C     -0.048015  1.628344  0.140973
H      0.790015  1.041232  0.522376
C     -1.325156  1.189539  0.896429
H     -2.158985  1.242124  0.185588
C     -1.707723  2.125427  2.041982
C     -1.260735 -0.292900  1.331569
H     -2.137752 -0.481158  1.964067
C     -0.034882 -0.843764  2.124382
C     -0.410641 -2.245268  2.655674
C      0.829191 -3.095097  2.388315
H      1.550797 -2.949141  3.195610
C      0.532605 -4.578204  2.233975
C      0.429552  0.061695  3.261601
O     -1.348235 -1.156381  0.183805
C     -2.611750 -1.462059 -0.303171
H     -3.148251 -0.545365 -0.628682
O     -3.354931 -2.112078  0.686618
C     -4.664867 -2.457757  0.244339
H     -5.188718 -1.529657 -0.040406
C     -4.577228 -3.376516 -0.975244
C     -3.783365 -2.696948 -2.091418
H     -4.284920 -1.758701 -2.352463
N     -3.840860 -3.523414 -3.366177
O     -5.083340 -3.998400 -3.536038
C     -3.483425 -2.651275 -4.514257
C     -2.861123 -4.636524 -3.315605
C     -5.382009 -3.120435  1.411267
C     -2.392080 -2.380186 -1.536047
H     -1.922417 -3.301920 -1.161709
O     -1.563394 -1.754105 -2.478990
O      0.236131  3.000494  0.347869
C      1.590009  3.309006  0.568565
H      2.227497  2.618762 -0.005110
C      1.876401  4.739287  0.097631
C      1.385797  5.823383  1.067763
C      1.905093  5.472843  2.483189
H      2.998448  5.527833  2.501972
O      1.443126  6.396528  3.433191
C      1.462922  4.038273  2.839796
H      0.364556  4.024152  2.817650
C      1.979226  3.636869  4.215215
O      1.969079  3.092136  1.899874
O     -0.028668  5.872443  1.242159
C     -0.833062  6.002818  0.091487
C      1.933440  7.189713  0.628788
C     -0.819102  2.513303 -2.137886
O      1.900019  1.661305 -2.499323
C      2.190260 -2.273989 -3.052627
C      1.462396 -2.021410 -4.369372
C      4.914004 -0.873987 -1.601313
O      3.204703 -0.032404 -0.200029
O      3.869748 -3.421993 -1.062957
H     -0.076994 -2.489295 -0.086507
H      4.843774 -2.127370  1.760088
H      3.598306 -2.305282  2.988982
H      3.624274 -0.866598  1.960272
H     -0.919557  2.211028  2.778104
H     -2.610673  1.764108  2.529242
H     -1.898483  3.115251  1.636412
H     -1.262215 -2.646731  2.104736
H     -0.667210 -2.207182  3.711542
H     -0.116210 -4.749232  1.379028
H      0.042576 -4.950000  3.130250
H      1.450336 -5.141364  2.081642
H      1.182142 -0.467754  3.842093
H     -0.402884  0.315025  3.910234
H      0.889917  0.962971  2.866085
H     -5.567898 -3.618792 -1.361148
H     -4.087793 -4.305717 -0.678729
H     -4.267217 -1.904601 -4.622468
H     -3.474280 -3.268402 -5.409524
H     -2.519992 -2.178492 -4.352766
H     -3.057850 -5.241522 -2.434797
H     -1.844222 -4.253608 -3.315232
H     -3.033148 -5.253966 -4.194736
H     -4.853187 -4.021945  1.705989
H     -6.394359 -3.378268  1.117261
H     -5.414962 -2.442190  2.258800
H     -0.695647 -1.585638 -2.077411
H      1.436589  4.873431 -0.889719
H      2.958071  4.841951  0.007048
H      0.490250  6.493087  3.289976
H      3.057947  3.514435  4.169513
H      1.533203  2.699580  4.533155
H      1.738478  4.418469  4.929301
H     -0.535358  6.855384 -0.525123
H     -1.841788  6.171367  0.465992
H     -0.817307  5.087978 -0.504935
H      1.644037  7.413395 -0.394871
H      3.017850  7.188666  0.687866
H      1.549510  7.963290  1.288804
H     -0.073151  3.297209 -2.236607
H     -1.678920  2.907873 -1.603735
H     -1.126639  2.204985 -3.134289
H      1.585387 -2.903803 -2.398652
H      3.128736 -2.793286 -3.243140
H      1.270801 -2.965346 -4.872448
H      2.066097 -1.398035 -5.025997
H      0.512518 -1.521569 -4.195953
H      4.997070  0.113395 -2.046650
H      5.165247 -1.637941 -2.329966
H      5.603828 -0.935630 -0.763539
H      2.399638 -0.258652  0.296330
117
Structure 78 - NOT REFINED - Rel. E. = 0.0 kcal/mol (GFN-FF)
O      2.914044 -2.240598 -1.781846
C      2.434194 -2.715026 -0.547932
O      1.834554 -1.664073  0.162907
C      3.639819 -3.340687  0.242601
H      3.857623 -4.277458 -0.285526
C      3.315054 -3.646293  1.702823
C      4.930297 -2.558675  0.112412
C      5.175516 -1.234561  0.851680
C      5.521714 -0.100378 -0.163344
H      5.742259  0.796220  0.436257
O      4.353445  0.199651 -0.944889
C      3.599163  1.236738 -0.576466
C      2.437087  1.437838 -1.519620
H      2.583520  0.785441 -2.381928
C      1.138092  0.986006 -0.764795
H      1.440196  0.568407  0.201355
C      0.417924 -0.125471 -1.554732
H      1.171115 -0.795013 -1.972235
C     -0.390213  0.470769 -2.702604
C     -0.451251 -0.962001 -0.588095
H     -1.022649 -0.260476  0.023880
C      0.430230 -1.860611  0.375905
C      0.219144 -3.367695  0.164833
C      1.338663 -3.797267 -0.782189
H      1.729411 -4.776386 -0.496711
C      0.871851 -3.880068 -2.231634
C      0.130129 -1.474239  1.827599
O     -1.370586 -1.756492 -1.338963
C     -2.725509 -1.531793 -1.166458
H     -3.198394 -2.158721 -1.946717
O     -3.013760 -0.176118 -1.381278
C     -4.397081  0.111335 -1.420054
H     -4.869195 -0.517714 -2.195491
C     -5.042280 -0.220640 -0.063877
C     -4.808114 -1.701246  0.215118
H     -5.249852 -2.305473 -0.588587
N     -5.464972 -2.246336  1.460190
O     -5.297454 -3.594723  1.475437
C     -4.903069 -1.661279  2.697277
C     -6.917861 -1.952084  1.432568
C     -4.543053  1.582385 -1.788414
C     -3.295508 -1.992225  0.208322
H     -2.797823 -1.381019  0.980070
O     -3.008535 -3.345382  0.399164
O      0.258979  2.073327 -0.533166
C      0.380694  2.694218  0.719229
H      1.427906  2.647430  1.056260
C     -0.036519  4.168503  0.618227
C     -1.554900  4.393187  0.571683
C     -2.203459  3.579400  1.714185
H     -1.889095  3.981393  2.683303
O     -3.603769  3.677610  1.673247
C     -1.744928  2.107654  1.618596
H     -2.066279  1.712648  0.643062
C     -2.343709  1.299117  2.762181
O     -0.326455  2.013654  1.722637
O     -2.202121  3.891449 -0.595313
C     -1.678506  4.261509 -1.851844
C     -1.854175  5.889755  0.755150
C      2.407219  2.892915 -1.986752
O      3.831640  1.923471  0.391769
C      6.679273 -0.359636 -1.123294
C      7.039297  0.900759 -1.904393
C      6.375396 -1.462830  1.792802
O      4.044436 -0.848264  1.589223
O      5.834547 -3.019873 -0.551969
H      3.457098 -1.456013 -1.610187
H      3.037459 -2.732923  2.216524
H      4.185174 -4.084689  2.187223
H      2.496490 -4.358360  1.757853
H     -0.888532 -0.321016 -3.253976
H      0.271048  1.007198 -3.378455
H     -1.140678  1.151556 -2.314563
H     -0.766352 -3.581136 -0.237145
H      0.316023 -3.871275  1.126614
H      0.193267 -4.723277 -2.336396
H      1.720780 -4.018967 -2.895353
H      0.343861 -2.974648 -2.511412
H      0.856277 -1.943612  2.485703
H     -0.861394 -1.830633  2.092873
H      0.184762 -0.397121  1.966168
H     -6.103510  0.014616 -0.120364
H     -4.568827  0.401409  0.697098
H     -4.961490 -0.577024  2.677038
H     -3.873342 -1.990128  2.806456
H     -5.471287 -2.056032  3.536582
H     -7.380440 -2.576943  2.194476
H     -7.319636 -2.242249  0.464629
H     -7.112617 -0.903707  1.637796
H     -5.581542  1.889193 -1.714065
H     -4.197687  1.734993 -2.806529
H     -3.927836  2.185265 -1.126650
H     -3.825706 -3.729172  0.859730
H      0.439352  4.607709 -0.257167
H      0.341729  4.673396  1.507931
H     -3.860085  3.614260  0.741619
H     -1.842645  1.569873  3.687712
H     -2.208241  0.235324  2.595792
H     -3.400074  1.537284  2.849105
H     -0.734602  3.748435 -2.046832
H     -1.542834  5.342874 -1.936827
H     -2.419643  3.936221 -2.579810
H     -1.509385  6.219913  1.730619
H     -2.926026  6.057588  0.689066
H     -1.352795  6.480856 -0.006811
H      2.478040  3.563205 -1.133792
H      1.482859  3.089369 -2.520636
H      3.247962  3.085893 -2.649875
H      6.403350 -1.156841 -1.812598
H      7.541116 -0.692730 -0.548060
H      7.867264  0.695026 -2.576896
H      7.331391  1.701980 -1.228458
H      6.191156  1.237591 -2.495666
H      7.164946 -2.001524  1.278569
H      6.041270 -2.054217  2.642066
H      6.759164 -0.511296  2.153751
H      4.192010  0.030538  1.964698
117
Structure 79 - NOT REFINED - Rel. E. = 0.0 kcal/mol (GFN-FF)
O      1.096727 -3.231921 -1.671246
C      1.851732 -3.089149 -0.497500
O      1.641126 -1.811709  0.075810
C      3.323460 -3.136464 -0.981287
H      3.354849 -2.437856 -1.818475
C      3.685232 -4.543089 -1.478289
C      4.331375 -2.720829  0.054217
C      5.527903 -1.845753 -0.380894
C      5.117476 -0.357623 -0.134967
H      4.988250 -0.238952  0.949447
O      3.863900 -0.058443 -0.757762
C      2.962528  0.580922 -0.014536
C      1.676732  0.845442 -0.772829
H      1.395595 -0.095268 -1.246269
C      0.548362  1.265825  0.207879
H      0.898260  1.154804  1.236125
C     -0.728733  0.425709  0.000823
H     -0.937529  0.442706 -1.072859
C     -1.911368  1.099107  0.702302
C     -0.720498 -1.086672  0.402881
H     -1.466650 -1.222943  1.192846
C      0.536661 -1.824645  0.982928
C      0.198312 -3.322329  1.192914
C      1.398083 -4.075644  0.608023
H      2.200154 -4.128562  1.348062
C      1.005709 -5.470648  0.141508
C      0.988451 -1.237193  2.326030
O     -1.122953 -1.863279 -0.741349
C     -2.455818 -1.951875 -1.118041
H     -2.449805 -2.741923 -1.893933
O     -2.878366 -0.737636 -1.682505
C     -4.142588 -0.825600 -2.313569
H     -4.094394 -1.605404 -3.093157
C     -5.225813 -1.214714 -1.293091
C     -4.837897 -2.539023 -0.645022
H     -4.769530 -3.325667 -1.407615
N     -5.833671 -3.093007  0.346269
O     -5.410255 -4.323678  0.734416
C     -5.994564 -2.227189  1.536661
C     -7.160685 -3.230884 -0.300834
C     -4.430214  0.528256 -2.949012
C     -3.441777 -2.409643 -0.007592
H     -3.471429 -1.618168  0.760861
O     -2.986955 -3.608242  0.541407
O      0.216054  2.644674  0.036475
C      0.969074  3.530698  0.823885
H      2.022127  3.205491  0.847040
C      0.886463  4.937080  0.215412
C     -0.443326  5.650841  0.500859
C     -0.728795  5.566754  2.020935
H      0.025198  6.140251  2.570434
O     -1.969979  6.142615  2.333891
C     -0.666464  4.091716  2.470601
H     -1.449744  3.548532  1.926601
C     -0.881946  3.964217  3.972759
O      0.603290  3.516744  2.175782
O     -1.585005  5.033820 -0.089525
C     -1.536399  4.742689 -1.470384
C     -0.337938  7.122577  0.071578
C      1.943909  1.863540 -1.887070
O      3.166644  0.926406  1.127113
C      6.196790  0.615666 -0.617560
C      5.997263  2.022026 -0.064488
C      5.999238 -2.083572 -1.813657
O      6.608184 -2.122563  0.483914
O      4.297990 -3.083005  1.211051
H      0.214915 -2.858516 -1.498717
H      3.856525 -5.207950 -0.636214
H      4.579907 -4.517925 -2.091470
H      2.860465 -4.916334 -2.076851
H     -1.761188  1.104949  1.780524
H     -2.829158  0.569293  0.465241
H     -2.007932  2.120615  0.348531
H     -0.709854 -3.602885  0.661546
H      0.053138 -3.544937  2.247786
H      0.408228 -5.948868  0.914104
H      1.875128 -6.091299 -0.050309
H      0.411379 -5.406459 -0.766544
H      1.616813 -1.965917  2.833756
H      0.129942 -1.010572  2.951067
H      1.586967 -0.344826  2.192414
H     -6.176658 -1.289709 -1.817656
H     -5.284890 -0.420283 -0.547451
H     -6.280338 -1.218886  1.251562
H     -5.065439 -2.222255  2.099888
H     -6.763336 -2.673083  2.164119
H     -7.637301 -2.264518 -0.433806
H     -7.764664 -3.861909  0.348426
H     -7.039517 -3.740566 -1.253536
H     -5.388696  0.506015 -3.457830
H     -3.649611  0.765905 -3.664426
H     -4.440532  1.296754 -2.182005
H     -3.827926 -4.138764  0.747732
H      1.056074  4.865936 -0.858173
H      1.684739  5.534091  0.657417
H     -2.617698  5.775383  1.714526
H     -0.040650  4.410409  4.496279
H     -0.949092  2.917178  4.253239
H     -1.794307  4.481529  4.252671
H     -2.558766  4.491317 -1.747675
H     -0.887513  3.885537 -1.665005
H     -1.209267  5.602647 -2.060338
H      0.440376  7.619916  0.642698
H     -1.283752  7.622506  0.262808
H     -0.096808  7.202732 -0.985213
H      1.011981  2.097859 -2.393548
H      2.643455  1.438777 -2.602140
H      2.364734  2.784275 -1.489463
H      6.177958  0.649393 -1.707110
H      7.158818  0.223219 -0.287143
H      6.796917  2.672668 -0.409599
H      5.998988  2.011908  1.023163
H      5.047351  2.435646 -0.397059
H      6.945649 -1.569759 -1.952461
H      5.275948 -1.712047 -2.530405
H      6.174860 -3.142817 -1.970965
H      6.241629 -2.483714  1.309197
117
Structure 80 - NOT REFINED - Rel. E. = 0.0 kcal/mol (GFN-FF)
O      0.909098 -2.821033 -0.240875
C      1.513389 -2.369216  0.940083
O      1.156816 -1.018550  1.165404
C      3.039628 -2.553977  0.757142
H      3.207845 -3.631210  0.874573
C      3.903423 -1.814685  1.783697
C      3.517095 -2.272888 -0.665799
C      3.468578 -0.859170 -1.263121
C      2.440855 -0.755410 -2.455746
H      2.837930  0.006549 -3.140377
O      1.205306 -0.245554 -1.940717
C      0.989010  1.072001 -2.003207
C     -0.330866  1.402919 -1.340105
H     -0.954648  0.515265 -1.440717
C     -0.105823  1.639902  0.187068
H      0.754608  1.052435  0.511867
C     -1.344061  1.140235  0.968392
H     -2.203840  1.196306  0.290208
C     -1.705440  2.025351  2.160268
C     -1.227297 -0.355551  1.347049
H     -2.072097 -0.584837  2.009828
C      0.042664 -0.898456  2.072382
C     -0.263300 -2.338151  2.543079
C      0.995701 -3.127291  2.192666
H      1.735859 -3.002420  2.986980
C      0.743487 -4.608955  1.963538
C      0.506751 -0.031691  3.240234
O     -1.343623 -1.190722  0.181305
C     -2.620439 -1.451235 -0.300851
H     -3.108875 -0.515344 -0.655574
O     -3.408520 -2.025310  0.695500
C     -4.731569 -2.227047  0.226241
H     -5.133639 -1.248240 -0.092799
C     -4.741969 -3.184298 -0.967857
C     -3.795643 -2.785911 -2.103744
H     -4.186618 -1.965107 -2.710977
N     -3.621058 -4.009362 -3.008587
O     -3.061327 -5.012207 -2.326853
C     -4.957168 -4.415637 -3.531898
C     -2.802028 -3.647962 -4.193921
C     -5.560031 -2.775478  1.380501
C     -2.435282 -2.377533 -1.525533
H     -1.932552 -3.303312 -1.205482
O     -1.675367 -1.677226 -2.484664
O      0.165151  3.007056  0.441180
C      1.518492  3.321835  0.657198
H      2.155892  2.646414  0.065768
C      1.793211  4.762330  0.210794
C      1.309794  5.826787  1.206033
C      1.842590  5.450711  2.609925
H      2.935999  5.506456  2.620069
O      1.387974  6.355823  3.581209
C      1.404784  4.008845  2.941836
H      0.306379  3.992852  2.923996
C      1.927099  3.580864  4.306819
O      1.909142  3.082514  1.981371
O     -0.103151  5.870673  1.395116
C     -0.918813  6.017197  0.254289
C      1.850502  7.202296  0.787284
C     -0.996662  2.595452 -2.019106
O      1.731483  1.862633 -2.532935
C      2.096648 -2.020255 -3.242930
C      3.191936 -2.467172 -4.203087
C      4.878586 -0.540466 -1.784130
O      3.163468  0.135396 -0.319769
O      4.019109 -3.175160 -1.297363
H     -0.000865 -2.476648 -0.221529
H      4.952640 -1.972533  1.543403
H      3.723894 -2.212199  2.779317
H      3.702676 -0.748541  1.786754
H     -2.571809  1.618033  2.676566
H     -1.947592  3.020328  1.796474
H     -0.886273  2.114819  2.861222
H     -1.116287 -2.744376  1.998430
H     -0.485624 -2.363336  3.607243
H      0.302024 -5.048481  2.854474
H      1.672945 -5.129460  1.744521
H      0.067183 -4.757586  1.125442
H     -0.317880  0.168057  3.916812
H      0.932851  0.898979  2.875321
H      1.286897 -0.563941  3.780147
H     -5.766710 -3.247044 -1.330524
H     -4.410421 -4.172237 -0.632513
H     -5.499916 -3.557050 -3.919770
H     -5.510721 -4.904622 -2.736108
H     -4.795631 -5.146675 -4.320448
H     -1.821171 -3.323144 -3.864407
H     -3.283923 -2.858150 -4.764749
H     -2.685753 -4.545929 -4.796673
H     -6.594299 -2.890214  1.071927
H     -5.511708 -2.094580  2.224902
H     -5.166328 -3.739854  1.687697
H     -0.784724 -1.532913 -2.131395
H      1.342476  4.911609 -0.769418
H      2.873359  4.871227  0.109892
H      0.433400  6.452241  3.448937
H      1.483444  2.636560  4.607170
H      1.688233  4.347368  5.037668
H      3.005712  3.460478  4.254242
H     -0.901996  5.114092 -0.359511
H     -0.632213  6.883601 -0.348287
H     -1.925140  6.170848  0.641179
H      1.470906  7.962935  1.464600
H      1.551284  7.443480 -0.229561
H      2.935433  7.202482  0.836542
H     -0.279997  3.405841 -2.121870
H     -1.841079  2.941492 -1.429701
H     -1.341687  2.315026 -3.011467
H      1.198920 -1.780351 -3.819561
H      1.844113 -2.824934 -2.552554
H      2.806317 -3.247850 -4.853721
H      4.037885 -2.871062 -3.656337
H      3.526104 -1.635234 -4.819410
H      4.879915  0.457965 -2.212401
H      5.183574 -1.267629 -2.527767
H      5.576729 -0.559852 -0.950925
H      2.386258 -0.154105  0.187553
117
Structure 81 - NOT REFINED - Rel. E. = 0.0 kcal/mol (GFN-FF)
O      3.010153 -2.542540 -1.423626
C      2.639694 -2.881989 -0.113335
O      1.897386 -1.820688  0.459808
C      3.906614 -3.210163  0.733423
H      4.239392 -4.186959  0.360836
C      3.654827 -3.318202  2.240011
C      5.088813 -2.291591  0.452547
C      5.119722 -0.842103  0.959208
C      5.384614  0.147374 -0.221913
H      5.422831  1.151367  0.221177
O      4.225395  0.113664 -1.077348
C      3.643932  1.277684 -1.398189
C      2.381144  1.039490 -2.196503
H      2.509415  0.109599 -2.753753
C      1.233240  0.809245 -1.147182
H      1.695156  0.664958 -0.158942
C      0.430340 -0.463123 -1.484285
H      1.144334 -1.238695 -1.769940
C     -0.501901 -0.222950 -2.667325
C     -0.303326 -0.948339 -0.207150
H     -0.375610 -0.115485  0.497000
C      0.481307 -2.102144  0.480052
C      0.314561 -3.413058 -0.298019
C      1.675861 -4.092257 -0.168657
H      1.729641 -4.608851  0.792394
C      1.976997 -5.080992 -1.283821
C      0.046912 -2.238120  1.937697
O     -1.620545 -1.421905 -0.489802
C     -2.666971 -0.683112  0.052904
H     -2.549948  0.396345 -0.185009
O     -2.688730 -0.850983  1.441226
C     -3.752409 -0.135946  2.042679
H     -3.644166  0.932382  1.783628
C     -5.101950 -0.642877  1.530853
C     -5.223975 -0.611451  0.009016
H     -5.391179  0.399496 -0.372973
N     -6.427142 -1.472719 -0.388054
O     -6.229079 -2.746534 -0.034727
C     -7.646650 -0.932195  0.277760
C     -6.665556 -1.357281 -1.849753
C     -3.639629 -0.326217  3.550726
C     -3.956772 -1.182199 -0.636832
H     -4.000723 -2.278203 -0.536891
O     -3.895503 -0.786018 -1.987938
O      0.337690  1.897244 -1.077146
C      0.739673  2.969702 -0.266545
H      1.818805  3.149673 -0.383981
C     -0.028995  4.225650 -0.699308
C     -1.483098  4.247883 -0.194806
C     -1.422916  3.988011  1.335138
H     -0.774460  4.766248  1.765641
O     -2.711856  4.056377  1.903609
C     -0.741122  2.625971  1.568679
H     -1.296366  1.868267  0.998749
C     -0.683445  2.242464  3.041173
O      0.602821  2.685845  1.099684
O     -2.141889  3.205074 -0.897878
C     -3.552616  3.155321 -0.838941
C     -2.101048  5.625258 -0.466231
C      2.113717  2.193520 -3.160450
O      4.056312  2.355368 -1.047480
C      6.646071 -0.092622 -1.048872
C      6.872367  1.014287 -2.074061
C      6.271779 -0.747161  1.974506
O      3.958342 -0.419057  1.627063
O      6.054813 -2.739460 -0.126190
H      3.510970 -1.712100 -1.410320
H      2.957801 -4.125426  2.448018
H      3.254915 -2.393884  2.642723
H      4.592320 -3.547581  2.742151
H     -1.209154  0.568291 -2.436770
H     -1.029698 -1.142083 -2.906687
H      0.080147  0.071528 -3.535833
H      0.100380 -3.202964 -1.344660
H     -0.495135 -4.010797  0.110059
H      1.222536 -5.863378 -1.286652
H      2.953409 -5.536948 -1.139375
H      1.973343 -4.577751 -2.245733
H      0.453519 -3.146359  2.373260
H     -1.036456 -2.256986  1.992087
H      0.414785 -1.384329  2.502010
H     -5.880869 -0.036835  1.990836
H     -5.223695 -1.688900  1.828598
H     -7.617643 -1.199534  1.329671
H     -8.510830 -1.421469 -0.165565
H     -7.714795  0.145043  0.147012
H     -5.793046 -1.717547 -2.383467
H     -6.866366 -0.324449 -2.122554
H     -7.512521 -1.994579 -2.094234
H     -2.648477 -0.036013  3.884639
H     -3.792617 -1.372785  3.798059
H     -4.385899  0.275738  4.059602
H     -3.042500 -1.075267 -2.337714
H     -0.034826  4.256226 -1.787322
H      0.499328  5.096483 -0.312642
H     -2.632976  4.208596  2.852873
H     -1.687939  2.156716  3.444462
H     -0.117650  2.988863  3.593630
H     -0.178285  1.286110  3.142053
H     -3.916679  3.167131  0.190725
H     -3.823693  2.214581 -1.318950
H     -4.008493  3.980279 -1.395397
H     -2.195134  5.780924 -1.537999
H     -1.463293  6.400951 -0.051938
H     -3.079405  5.695226  0.000775
H      2.391102  3.138292 -2.698819
H      1.060246  2.229731 -3.417936
H      2.703397  2.068134 -4.065469
H      6.570736 -1.054053 -1.556388
H      7.495608 -0.132745 -0.369310
H      6.929418  1.984617 -1.585717
H      6.061029  1.045115 -2.798400
H      7.801063  0.836024 -2.609535
H      6.481036  0.296357  2.191209
H      7.161607 -1.235337  1.591207
H      5.959131 -1.233934  2.894291
H      3.165150 -0.736501  1.162105
117
Structure 82 - NOT REFINED - Rel. E. = 0.0 kcal/mol (GFN-FF)
O      0.855287 -2.770769 -0.780517
C      1.378847 -2.689240  0.521958
O      1.184265 -1.391656  1.029939
C      2.894460 -3.075558  0.491877
H      2.885991 -4.145670  0.248042
C      3.632674 -2.880081  1.821788
C      3.677757 -2.457226 -0.656335
C      4.113993 -0.986986 -0.625678
C      3.507119 -0.217799 -1.841076
H      3.878720  0.813710 -1.769473
O      2.091098 -0.164537 -1.580302
C      1.462526  0.986238 -1.853043
C      0.064306  0.980402 -1.286280
H     -0.294322 -0.049764 -1.296997
C      0.126143  1.409283  0.215621
H      0.998243  0.943707  0.686345
C     -1.147031  0.929042  0.942513
H     -1.992102  1.086228  0.264508
C     -1.454864  1.760488  2.187677
C     -1.168387 -0.587496  1.243189
H     -2.009553 -0.742649  1.933031
C      0.046850 -1.305668  1.906525
C     -0.389406 -2.764207  2.186284
C      0.626169 -3.656440  1.470327
H      1.346045 -4.032515  2.198901
C      0.000286 -4.847694  0.759839
C      0.524163 -0.615454  3.182527
O     -1.414025 -1.357763  0.067342
C     -2.672782 -1.311640 -0.528754
H     -2.698962 -0.509787 -1.304930
O     -3.685282 -1.082701  0.396733
C     -4.937651 -0.981654 -0.260431
H     -4.868937 -0.165571 -1.002946
C     -5.281596 -2.284543 -0.986828
C     -4.191576 -2.771386 -1.945466
H     -4.169964 -2.206532 -2.881295
N     -4.485180 -4.235654 -2.279457
O     -4.422620 -4.986608 -1.175603
C     -5.839944 -4.330490 -2.894849
C     -3.526712 -4.716223 -3.307652
C     -5.986970 -0.638754  0.788997
C     -2.825628 -2.667037 -1.259296
H     -2.783514 -3.473676 -0.510419
O     -1.772706 -2.768594 -2.187773
O      0.245381  2.818693  0.320657
C      1.546398  3.312279  0.508935
H      2.257718  2.735958 -0.102743
C      1.591192  4.777333  0.061520
C      0.972991  5.745567  1.080129
C      1.610340  5.458718  2.462275
H      2.679689  5.691844  2.431869
O      1.053832  6.278949  3.455257
C      1.423518  3.965932  2.804776
H      0.342966  3.778256  2.849194
C      2.081333  3.618923  4.133566
O      2.013166  3.126809  1.813521
O     -0.420758  5.553765  1.312423
C     -1.284739  5.563998  0.197151
C      1.266590  7.192583  0.656442
C     -0.833901  1.897473 -2.111874
O      1.980518  1.898436 -2.450672
C      3.781535 -0.749433 -3.251754
C      4.893250  0.013657 -3.963680
C      5.645806 -0.953365 -0.703346
O      3.739133 -0.300126  0.539648
O      4.021990 -3.164046 -1.580014
H      1.169576 -1.992232 -1.264555
H      3.456637 -1.894185  2.238066
H      4.701175 -3.001688  1.659083
H      3.322959 -3.632037  2.542698
H     -1.618829  2.792620  1.890218
H     -0.640466  1.733793  2.901478
H     -2.356971  1.386425  2.665839
H     -1.383435 -2.944676  1.783314
H     -0.408371 -2.960993  3.256276
H     -0.462859 -5.506414  1.490360
H      0.756170 -5.406304  0.213319
H     -0.756833 -4.521676  0.053944
H      1.252612 -1.254368  3.677034
H     -0.310293 -0.442190  3.854130
H      1.011003  0.326211  2.944892
H     -6.217567 -2.127020 -1.520968
H     -5.411338 -3.079462 -0.245638
H     -5.946539 -5.331265 -3.306808
H     -5.963973 -3.585584 -3.677157
H     -6.587185 -4.210447 -2.116290
H     -2.514963 -4.613062 -2.930163
H     -3.637820 -4.146105 -4.226665
H     -3.733266 -5.770447 -3.478431
H     -6.055630 -1.444101  1.514319
H     -6.953212 -0.496307  0.315467
H     -5.702862  0.272891  1.306090
H     -0.935802 -2.763309 -1.689046
H      1.095437  4.857579 -0.904973
H      2.638420  5.052164 -0.065309
H      0.091724  6.216566  3.365829
H      1.817384  2.609216  4.433778
H      1.755676  4.324690  4.891381
H      3.160932  3.679574  4.025532
H     -1.148075  4.669184 -0.414677
H     -1.153281  6.459357 -0.416420
H     -2.290605  5.564211  0.614932
H      0.796173  7.878084  1.356567
H      0.891806  7.387469 -0.345111
H      2.338190  7.368707  0.664262
H     -0.329633  2.847034 -2.273179
H     -1.773365  2.086294 -1.601279
H     -1.038710  1.447980 -3.080761
H      2.858898 -0.635543 -3.826066
H      4.014877 -1.812745 -3.213867
H      5.837927 -0.083850 -3.437260
H      4.640316  1.069495 -4.034448
H      5.018104 -0.379129 -4.969582
H      5.993364 -1.564052 -1.530050
H      6.052554 -1.338695  0.227788
H      5.979399  0.072880 -0.825060
H      2.797392 -0.465818  0.715331
117
Structure 83 - NOT REFINED - Rel. E. = 0.0 kcal/mol (GFN-FF)
O      0.760848 -2.777604 -0.697618
C      1.294774 -2.683827  0.600537
O      1.130481 -1.373638  1.084747
C      2.801864 -3.100739  0.565627
H      2.771518 -4.175510  0.344416
C      3.558851 -2.893264  1.882813
C      3.587440 -2.520241 -0.601297
C      4.044433 -1.055803 -0.608956
C      3.436791 -0.308465 -1.837347
H      3.815456  0.721719 -1.789569
O      2.022307 -0.240781 -1.569174
C      1.395413  0.903906 -1.873010
C      0.003851  0.924793 -1.289451
H     -0.366793 -0.101124 -1.263429
C      0.091706  1.403436  0.196395
H      0.965547  0.944524  0.670245
C     -1.176668  0.962107  0.956211
H     -2.026720  1.107292  0.281682
C     -1.461993  1.840972  2.174301
C     -1.209981 -0.541098  1.314895
H     -2.037538 -0.659504  2.027447
C      0.012018 -1.247483  1.978554
C     -0.430893 -2.691390  2.316970
C      0.528819 -3.620510  1.569479
H      1.250879 -4.031558  2.276303
C     -0.164981 -4.780965  0.870921
C      0.519619 -0.516939  3.219548
O     -1.496134 -1.355570  0.174877
C     -2.779657 -1.341431 -0.355179
H     -2.928464 -0.456116 -1.013831
O     -3.748959 -1.340071  0.650898
C     -5.071533 -1.319644  0.122111
H     -5.186121 -0.405100 -0.484860
C     -5.305444 -2.540443 -0.770516
C     -4.264545 -2.582892 -1.889495
H     -4.349573 -1.662726 -2.477608
N     -4.582770 -3.693281 -2.876172
O     -5.903631 -3.723785 -3.111661
C     -3.857324 -3.418686 -4.143246
C     -4.117642 -5.003874 -2.359475
C     -6.035312 -1.283327  1.299602
C     -2.887956 -2.624995 -1.222878
H     -2.847077 -3.470167 -0.518357
O     -1.827835 -2.695835 -2.135055
O      0.228624  2.814066  0.252448
C      1.536818  3.298496  0.413993
H      2.236146  2.694731 -0.185018
C      1.595639  4.748183 -0.079241
C      0.993326  5.754164  0.912140
C      1.637819  5.505343  2.298637
H      2.708703  5.728909  2.253096
O      1.095959  6.360978  3.269744
C      1.441313  4.025779  2.689323
H      0.359530  3.850422  2.749819
C      2.108277  3.713482  4.022114
O      2.012902  3.149229  1.719792
O     -0.400410  5.581260  1.158308
C     -1.271033  5.573106  0.048274
C      1.296971  7.184160  0.440881
C     -0.896517  1.821168 -2.134735
O      1.911923  1.793132 -2.504659
C      3.701633 -0.872291 -3.237301
C      4.808173 -0.124018 -3.972710
C      5.575653 -1.046921 -0.699956
O      3.690408 -0.334760  0.542157
O      3.915130 -3.253528 -1.510149
H      1.102966 -2.023412 -1.201256
H      3.205384 -3.587695  2.640379
H      3.452323 -1.879578  2.252939
H      4.615679 -3.093673  1.720796
H     -2.364962  1.498237  2.674144
H     -1.614331  2.864204  1.841915
H     -0.641792  1.827633  2.881795
H     -1.450261 -2.859470  1.977552
H     -0.391458 -2.861220  3.390996
H     -0.649390 -5.413813  1.610322
H      0.555517 -5.376354  0.315783
H     -0.908707 -4.411011  0.173367
H     -0.298378 -0.319502  3.904652
H      1.002410  0.415337  2.940467
H      1.259013 -1.140557  3.717233
H     -6.296082 -2.512496 -1.225050
H     -5.234769 -3.440499 -0.157339
H     -2.796282 -3.285876 -3.955600
H     -4.287140 -2.522032 -4.584961
H     -4.038124 -4.252072 -4.818139
H     -4.573723 -5.183500 -1.389787
H     -3.033252 -5.027042 -2.299442
H     -4.476181 -5.764913 -3.049458
H     -5.898200 -2.166936  1.915791
H     -7.056684 -1.255574  0.933417
H     -5.846106 -0.402294  1.905456
H     -0.993977 -2.706243 -1.628429
H      1.096395  4.805036 -1.045619
H      2.645304  5.007131 -0.218817
H      0.132564  6.299195  3.195239
H      1.854222  2.708256  4.344750
H      1.780195  4.431994  4.766469
H      3.186810  3.780860  3.908847
H     -1.133691  6.451084 -0.588507
H     -2.274640  5.594812  0.470835
H     -1.148081  4.661908 -0.541966
H      0.914079  7.351785 -0.562560
H      2.370301  7.349330  0.432416
H      0.840383  7.895972  1.123760
H     -1.077561  1.361754 -3.103660
H     -0.406857  2.778423 -2.294457
H     -1.848437  1.996732 -1.642763
H      2.775447 -0.772407 -3.808587
H      3.937050 -1.934144 -3.176981
H      4.927761 -0.538317 -4.970540
H      5.756072 -0.208613 -3.449746
H      4.553382  0.929675 -4.065374
H      5.983865 -1.420484  0.235303
H      5.923235 -0.028309 -0.844057
H      5.907620 -1.678137 -1.517551
H      2.747031 -0.478634  0.728672
117
Structure 84 - NOT REFINED - Rel. E. = 0.0 kcal/mol (GFN-FF)
O      2.798767 -2.529521 -0.970033
C      2.487405 -2.624025  0.394760
O      1.665531 -1.538142  0.776163
C      3.795068 -2.664693  1.241692
H      4.203227 -3.669871  1.077268
C      3.577905 -2.463949  2.745565
C      4.904411 -1.737910  0.760617
C      4.790507 -0.210461  0.874099
C      4.899856  0.474322 -0.529098
H      4.900790  1.552315 -0.319092
O      3.680377  0.194069 -1.235130
C      3.106897  1.185622 -1.932327
C      1.795121  0.714319 -2.522526
H      1.960586 -0.282423 -2.938405
C      0.791448  0.568943 -1.330656
H      1.363521  0.571580 -0.397021
C      0.013783 -0.762118 -1.369522
H      0.736090 -1.560777 -1.554996
C     -1.021269 -0.773079 -2.487893
C     -0.601165 -0.973881  0.039497
H     -0.621632  0.001686  0.537669
C      0.280101 -1.919973  0.906378
C      0.213250 -3.376715  0.430766
C      1.637486 -3.897737  0.618566
H      1.769761 -4.211722  1.656603
C      1.993165 -5.054898 -0.302026
C     -0.117610 -1.772711  2.375194
O     -1.927485 -1.479543 -0.023651
C     -2.927833 -0.754173  0.648119
H     -2.508577  0.165356  1.079599
O     -3.425652 -1.456658  1.747082
C     -4.223701 -2.615625  1.489555
H     -4.934127 -2.619797  2.326802
C     -4.992805 -2.503923  0.164967
C     -5.347977 -1.039046 -0.039458
H     -5.740733 -0.608960  0.889089
N     -6.398453 -0.754756 -1.082900
O     -6.455105  0.576768 -1.329611
C     -6.127921 -1.484793 -2.343403
C     -7.718166 -1.195245 -0.568730
C     -3.397323 -3.899153  1.524853
C     -4.036011 -0.299077 -0.346082
H     -3.685898 -0.572574 -1.354157
O     -4.187338  1.087485 -0.250920
O     -0.132539  1.643908 -1.286934
C      0.191463  2.671782 -0.403897
H      1.203860  3.063056 -0.642846
C     -0.852188  3.769003 -0.577800
C     -0.583933  4.963813  0.359591
C      0.225049  4.481921  1.598021
H      1.295541  4.473969  1.363950
O      0.071194  5.359965  2.676375
C     -0.191580  3.037827  1.946111
H     -1.287677  3.009999  2.053591
C      0.468804  2.557052  3.232697
O      0.213013  2.151436  0.907761
O     -1.805571  5.442301  0.923397
C     -2.714506  6.078825  0.050186
C      0.195748  6.066166 -0.362482
C      1.313116  1.668425 -3.609842
O      3.574638  2.292664 -2.026065
C      6.120932  0.138073 -1.404880
C      5.868056 -0.943611 -2.452757
C      5.961092  0.259638  1.755999
O      3.619952  0.259122  1.491779
O      5.938258 -2.223457  0.357002
H      3.170801 -1.651348 -1.147354
H      4.538615 -2.507556  3.254422
H      2.950839 -3.256752  3.144209
H      3.111358 -1.506609  2.952873
H     -0.524697 -0.745513 -3.453914
H     -1.667906  0.094744 -2.394908
H     -1.618493 -1.678439 -2.426588
H     -0.066814 -3.417267 -0.620914
H     -0.504230 -3.946104  1.013164
H      3.015574 -5.381597 -0.128577
H      1.903963 -4.752039 -1.340841
H      1.323035 -5.889432 -0.112851
H      0.377579 -2.524696  2.983431
H     -1.194096 -1.872814  2.477168
H      0.180794 -0.786725  2.723922
H     -5.866441 -3.151039  0.221632
H     -4.344942 -2.839952 -0.646733
H     -6.205400 -2.558057 -2.197404
H     -5.139295 -1.216572 -2.705822
H     -6.859337 -1.146778 -3.074903
H     -7.730671 -2.261389 -0.362924
H     -8.464083 -0.945978 -1.320316
H     -7.940351 -0.628886  0.332944
H     -2.868883 -3.973212  2.471092
H     -2.676830 -3.887106  0.712473
H     -4.052592 -4.759270  1.417138
H     -5.071467  1.246996 -0.700143
H     -1.823939  3.325059 -0.348365
H     -0.851601  4.075680 -1.623216
H     -0.861886  5.624348  2.694478
H      0.036442  1.610611  3.542918
H      0.323539  3.299457  4.011285
H      1.532891  2.418740  3.059289
H     -2.891474  5.489091 -0.851920
H     -2.370797  7.079921 -0.226553
H     -3.644161  6.161724  0.610672
H     -0.363173  6.447330 -1.213199
H      1.137560  5.661005 -0.722206
H      0.403272  6.880140  0.328526
H      1.931918  1.566123 -4.498143
H      1.384624  2.694858 -3.259725
H      0.278971  1.459727 -3.860421
H      6.939174 -0.175990 -0.761050
H      6.423824  1.052698 -1.919145
H      5.095218 -0.636241 -3.154010
H      5.569030 -1.878201 -1.988125
H      6.784777 -1.117012 -3.010386
H      5.754469 -0.029818  2.782911
H      6.040468  1.341844  1.712005
H      6.893360 -0.193630  1.436228
H      2.840467 -0.220485  1.161650
117
Structure 85 - NOT REFINED - Rel. E. = 0.0 kcal/mol (GFN-FF)
O      2.841824 -2.308324 -1.922663
C      2.384246 -2.782705 -0.687259
O      1.850934 -1.705361  0.060738
C      3.584078 -3.460602  0.059466
H      3.830102 -4.325468 -0.570057
C      3.269814 -3.955870  1.472675
C      4.858221 -2.628710  0.045679
C      5.029916 -1.392829  0.940967
C      5.387064 -0.152471  0.061000
H      5.442301  0.703588  0.746703
O      4.276817  0.087812 -0.825112
C      3.708377  1.300961 -0.808031
C      2.525279  1.359073 -1.747284
H      2.663782  0.602922 -2.521082
C      1.269303  0.959722 -0.890488
H      1.626572  0.517452  0.046320
C      0.425014 -0.104462 -1.625324
H      1.103297 -0.813748 -2.102750
C     -0.430315  0.554812 -2.702871
C     -0.433499 -0.905509 -0.615922
H     -0.961115 -0.185121  0.013237
C      0.438543 -1.840554  0.317766
C      0.173998 -3.339317  0.111499
C      1.230226 -3.802963 -0.892324
H      1.586208 -4.804499 -0.642207
C      0.700628 -3.839899 -2.321819
C      0.206792 -1.437969  1.777129
O     -1.397521 -1.665482 -1.345108
C     -2.746182 -1.448607 -1.112921
H     -3.240562 -1.966017 -1.958414
O     -3.037893 -0.078084 -1.135585
C     -4.427591  0.189167 -1.152302
H     -4.871742 -0.326997 -2.021966
C     -5.090775 -0.342201  0.129105
C     -4.813131 -1.836137  0.241788
H     -5.242533 -2.362786 -0.620781
N     -5.449237 -2.525221  1.425515
O     -5.241788 -3.862521  1.306943
C     -4.901855 -2.052587  2.716665
C     -6.910323 -2.272959  1.426450
C     -4.614951  1.693327 -1.295394
C     -3.294464 -2.089538  0.197479
H     -2.800004 -1.570946  1.037089
O     -2.986497 -3.450681  0.214753
O      0.490372  2.095821 -0.584248
C      0.633301  2.626775  0.699302
H      1.633780  2.398530  1.100881
C      0.460478  4.151181  0.666518
C     -0.998242  4.590093  0.450881
C     -1.852538  3.832769  1.508577
H     -1.476295  4.122852  2.502415
O     -3.237765  4.087889  1.421346
C     -1.621265  2.319420  1.358302
H     -1.880082  2.029444  0.331039
C     -2.443422  1.532862  2.370140
O     -0.250151  2.018691  1.607353
O     -1.307507  4.207491 -0.880304
C     -2.475649  4.733660 -1.475286
C     -1.101295  6.108039  0.667317
C      2.407874  2.746981 -2.372851
O      4.073480  2.204184 -0.095131
C      6.674372 -0.236781 -0.756958
C      7.000326  1.093193 -1.429670
C      6.179158 -1.691270  1.917437
O      3.909992 -1.064558  1.721991
O      5.784125 -2.982390 -0.653257
H      3.455699 -1.575234 -1.763959
H      3.001953 -3.136610  2.131321
H      4.148185 -4.454212  1.878119
H      2.456225 -4.675187  1.445913
H      0.210109  0.994355 -3.462221
H     -1.044616  1.333038 -2.260019
H     -1.073208 -0.184098 -3.171568
H     -0.833835 -3.525803 -0.245218
H      0.304824 -3.848559  1.066448
H     -0.022473 -4.647147 -2.406696
H      1.513174 -4.011098 -3.022580
H      0.205569 -2.907279 -2.568807
H      0.305398 -0.362455  1.908050
H      0.928479 -1.935464  2.420619
H     -0.791333 -1.745064  2.075867
H     -6.157993 -0.136142  0.069382
H     -4.661407  0.197769  0.973037
H     -5.450709 -2.556866  3.509014
H     -5.001534 -0.975365  2.813730
H     -3.859944 -2.352229  2.788029
H     -7.352498 -2.980510  2.125394
H     -7.306077 -2.481636  0.435320
H     -7.135015 -1.254921  1.729580
H     -4.104887  2.035879 -2.190106
H     -4.188889  2.205562 -0.437547
H     -5.671510  1.931344 -1.372315
H     -3.783867 -3.900047  0.650422
H      1.068749  4.541670 -0.146964
H      0.823666  4.547803  1.614381
H     -3.419570  4.966863  1.774779
H     -3.480648  1.847129  2.308243
H     -2.064398  1.726763  3.370461
H     -2.357997  0.469689  2.166700
H     -2.573502  4.200580 -2.419466
H     -2.376421  5.804197 -1.685076
H     -3.363738  4.555530 -0.866919
H     -0.474531  6.620778 -0.058609
H     -0.755487  6.362386  1.665784
H     -2.124991  6.453431  0.549065
H      3.076095  2.832375 -3.226663
H      2.684893  3.499915 -1.638649
H      1.386245  2.931322 -2.686770
H      6.571006 -1.017642 -1.510330
H      7.490082 -0.511915 -0.090712
H      6.213441  1.380591 -2.123939
H      7.931255  1.008526 -1.983915
H      7.104376  1.881990 -0.687702
H      6.491392 -0.772577  2.405901
H      7.016874 -2.142719  1.396008
H      5.813380 -2.378516  2.675659
H      3.105599 -1.116763  1.172427
117
Structure 86 - NOT REFINED - Rel. E. = 0.0 kcal/mol (GFN-FF)
O      0.838509 -2.764265 -0.147567
C      1.415719 -2.339934  1.061269
O      1.074700 -0.998576  1.305815
C      2.954314 -2.490991  0.897872
H      3.107932 -3.466242  0.439049
C      3.730252 -2.396837  2.213826
C      3.468514 -1.393457 -0.015402
C      3.853351 -1.712744 -1.487856
C      3.360737 -0.496305 -2.321196
H      3.951383  0.377914 -2.010888
O      1.998079 -0.248577 -1.938165
C      1.631352  1.013813 -1.731631
C      0.183754  1.085617 -1.292123
H     -0.211362  0.069797 -1.326520
C      0.096099  1.546855  0.190827
H      0.880831  1.030045  0.748380
C     -1.280861  1.130543  0.765553
H     -2.002891  1.170058 -0.058973
C     -1.798605  2.101841  1.824814
C     -1.316651 -0.334522  1.257896
H     -2.194687 -0.444411  1.905636
C     -0.126947 -0.902903  2.085734
C     -0.470055 -2.349996  2.515604
C      0.824575 -3.122472  2.264899
H      1.481694 -2.977974  3.122859
C      0.634487 -4.607625  2.004768
C      0.180992 -0.038743  3.310183
O     -1.508102 -1.217971  0.132857
C     -2.833158 -1.519853 -0.173451
H     -3.398604 -0.593962 -0.412544
O     -3.423499 -2.163580  0.918180
C     -4.787208 -2.506891  0.688138
H     -5.346748 -1.580387  0.475556
C     -4.884480 -3.439943 -0.518201
C     -4.279885 -2.764008 -1.747900
H     -4.821018 -1.829017 -1.930410
N     -4.539544 -3.598556 -2.993139
O     -5.795202 -4.069160 -2.960196
C     -4.367239 -2.737849 -4.191482
C     -3.569341 -4.716953 -3.089058
C     -5.317660 -3.153686  1.959179
C     -2.818968 -2.431499 -1.427522
H     -2.273062 -3.344701 -1.146241
O     -2.182168 -1.785505 -2.497326
O      0.314105  2.945224  0.295247
C      1.543295  3.327644  0.857472
H      2.314694  2.588975  0.589039
C      1.967412  4.690614  0.298183
C      1.255822  5.885538  0.947221
C      1.362072  5.732974  2.484268
H      2.409894  5.805038  2.793149
O      0.681048  6.768555  3.142680
C      0.803989  4.352893  2.888832
H     -0.245476  4.323583  2.567229
C      0.908058  4.136093  4.392830
O      1.526213  3.296756  2.258557
O     -0.151294  5.944423  0.719580
C     -0.609030  5.857115 -0.611364
C      1.933000  7.190463  0.501646
C     -0.575239  2.008344 -2.244729
O      2.356255  1.966373 -1.900169
C      3.431764 -0.618298 -3.844761
C      4.857333 -0.737650 -4.369241
C      3.344276 -3.048120 -2.008273
O      5.271876 -1.774587 -1.494466
O      3.715907 -0.286176  0.405497
H     -0.055928 -2.381239 -0.168553
H      3.455923 -1.488230  2.743457
H      4.794940 -2.354801  1.994717
H      3.550222 -3.264728  2.840880
H     -1.117796  2.177548  2.663582
H     -2.771737  1.777078  2.187020
H     -1.903610  3.086265  1.376739
H     -1.281386 -2.751689  1.909020
H     -0.773098 -2.383668  3.559440
H      0.102256 -5.062524  2.836193
H      1.598136 -5.099443  1.897250
H      0.066942 -4.764572  1.091421
H     -0.722748  0.143886  3.883866
H      0.629943  0.904554  3.011533
H      0.899548 -0.562134  3.937069
H     -5.920602 -3.692775 -0.744503
H     -4.346111 -4.361372 -0.290845
H     -5.154057 -1.986643 -4.177979
H     -4.507743 -3.362874 -5.070341
H     -3.388585 -2.269221 -4.194000
H     -3.624519 -5.312219 -2.181807
H     -2.564329 -4.340543 -3.256434
H     -3.883861 -5.341187 -3.922868
H     -4.749291 -4.051856  2.181157
H     -6.362877 -3.414032  1.825926
H     -5.221696 -2.465043  2.793348
H     -1.302037 -1.508052 -2.209454
H      1.814597  4.675040 -0.779864
H      3.035135  4.801212  0.489270
H     -0.195748  6.830780  2.736368
H      0.378078  3.233781  4.683238
H      0.485857  4.992431  4.909365
H      1.953995  4.030368  4.667891
H     -0.102057  6.568287 -1.269381
H     -1.668368  6.106242 -0.567673
H     -0.491448  4.842389 -0.998242
H      1.905156  7.291357 -0.580297
H      2.970480  7.196970  0.822562
H      1.422084  8.035973  0.955133
H     -0.056709  2.961304 -2.309468
H     -1.586337  2.186409 -1.891204
H     -0.621869  1.568162 -3.237953
H      2.971647  0.286129 -4.252529
H      2.830519 -1.467669 -4.168373
H      4.843082 -0.837532 -5.451649
H      5.356426 -1.602480 -3.942533
H      5.429888  0.151036 -4.113631
H      3.861882 -3.852486 -1.493205
H      3.570810 -3.141692 -3.064935
H      2.275328 -3.122264 -1.842971
H      5.636366 -0.946403 -1.155286
117
Structure 87 - NOT REFINED - Rel. E. = 0.0 kcal/mol (GFN-FF)
O      2.898061 -2.312083 -1.595537
C      2.577127 -2.715174 -0.293948
O      1.744200 -1.742325  0.316057
C      3.882886 -2.936967  0.531388
H      4.337254 -3.826496  0.076712
C      3.663263 -3.208890  2.023429
C      4.944419 -1.856061  0.348858
C      4.806997 -0.466828  0.990234
C      4.941946  0.638924 -0.105700
H      4.720343  1.594640  0.387714
O      3.871247  0.390037 -1.038703
C      3.193233  1.439518 -1.528169
C      1.972376  0.955652 -2.277381
H      2.220216 -0.001781 -2.738164
C      0.934292  0.685494 -1.142786
H      1.497063  0.296828 -0.286352
C     -0.089007 -0.412979 -1.520837
H      0.442178 -1.172507 -2.099743
C     -1.225013  0.152041 -2.367517
C     -0.609709 -1.089544 -0.225994
H     -0.794039 -0.314826  0.526760
C      0.362118 -2.158545  0.365214
C      0.307447 -3.454739 -0.454408
C      1.728605 -4.007059 -0.375023
H      1.849856 -4.553771  0.562421
C      2.095979 -4.920409 -1.534098
C     -0.001879 -2.395996  1.831954
O     -1.826143 -1.798251 -0.472935
C     -2.985246 -1.261230  0.051501
H     -3.023669 -0.162139 -0.080652
O     -3.038107 -1.571497  1.425516
C     -4.214830 -1.116264  2.066227
H     -4.294752 -0.025142  1.925276
C     -5.449778 -1.790980  1.446634
C     -5.491557 -1.459463 -0.040310
H     -5.567139 -0.373120 -0.179168
N     -6.686762 -1.997491 -0.790373
O     -6.655809 -1.511534 -2.058185
C     -6.712015 -3.477134 -0.829007
C     -7.936284 -1.535064 -0.138838
C     -4.085302 -1.435106  3.550694
C     -4.175940 -1.899580 -0.709085
H     -4.036467 -2.989108 -0.606920
O     -4.113900 -1.525790 -2.051656
O      0.347453  1.912007 -0.764592
C      0.310134  2.233524  0.599881
H      0.866983  1.477552  1.178432
C      0.955853  3.603773  0.860346
C      0.076667  4.795541  0.449027
C     -1.359676  4.570170  0.984326
H     -1.358677  4.629011  2.078169
O     -2.225058  5.577021  0.531296
C     -1.855453  3.169901  0.567244
H     -1.837022  3.117521 -0.530482
C     -3.259632  2.908603  1.091935
O     -0.996431  2.162948  1.097292
O     -0.108111  4.901484 -0.960932
C      1.007715  5.274995 -1.741078
C      0.653769  6.085506  1.049701
C      1.505343  1.960251 -3.325635
O      3.498442  2.586824 -1.319224
C      6.274722  0.752307 -0.855744
C      7.178692  1.850146 -0.306172
C      5.934454 -0.324131  2.023305
O      3.598628 -0.246796  1.675008
O      5.960128 -2.132636 -0.252448
H      3.361332 -1.462149 -1.558361
H      3.096785 -4.125712  2.160001
H      3.136938 -2.392706  2.506616
H      4.629093 -3.341151  2.506349
H     -1.616685  1.055155 -1.906247
H     -2.028663 -0.573332 -2.461114
H     -0.866072  0.402520 -3.360278
H      0.046131 -3.232790 -1.487580
H     -0.432246 -4.139290 -0.050857
H      3.119222 -5.274374 -1.434584
H      2.008044 -4.388098 -2.476132
H      1.427930 -5.777621 -1.545355
H      0.513761 -3.270966  2.217502
H     -1.074711 -2.533864  1.916147
H      0.288323 -1.528328  2.420147
H     -6.334821 -1.425422  1.964625
H     -5.353057 -2.866517  1.600062
H     -6.700432 -3.894858  0.173557
H     -5.860887 -3.830187 -1.404793
H     -7.619157 -3.773593 -1.351524
H     -7.873197 -0.462354  0.027501
H     -8.115710 -2.063494  0.792562
H     -8.746552 -1.724047 -0.840531
H     -4.955017 -1.069203  4.087531
H     -3.193887 -0.958278  3.945675
H     -3.995020 -2.508151  3.691752
H     -5.079824 -1.464300 -2.351960
H      1.907552  3.633949  0.328859
H      1.150461  3.679054  1.930392
H     -2.065239  5.674293 -0.419459
H     -3.902003  3.743011  0.827630
H     -3.225165  2.807332  2.173403
H     -3.654240  1.992261  0.661214
H      1.848697  4.588981 -1.615037
H      1.332217  6.296360 -1.519872
H      0.661575  5.230000 -2.772698
H      0.076274  6.940304  0.705977
H      1.695316  6.210551  0.765768
H      0.592755  6.041458  2.133306
H      0.856917  2.694579 -2.860216
H      0.961822  1.458200 -4.119528
H      2.361916  2.472187 -3.758518
H      6.035125  0.989749 -1.895439
H      6.787494 -0.208321 -0.852948
H      6.667678  2.809897 -0.339995
H      8.077544  1.918056 -0.913687
H      7.472089  1.647661  0.719099
H      5.747591 -1.014972  2.841057
H      5.926848  0.686673  2.420482
H      6.895143 -0.548316  1.572918
H      2.863330 -0.662621  1.191830
117
Structure 88 - NOT REFINED - Rel. E. = 0.0 kcal/mol (GFN-FF)
O      1.644059 -2.933680 -2.042590
C      2.089882 -2.807819 -0.715289
O      1.686185 -1.569229 -0.158713
C      3.633661 -2.778783 -0.819087
H      3.850169 -2.035548 -1.587762
C      4.175920 -4.145173 -1.263345
C      4.299615 -2.373511  0.467785
C      5.591440 -1.519599  0.429297
C      5.156971 -0.019441  0.378283
H      4.648611  0.207457  1.325824
O      4.211924  0.164677 -0.687279
C      3.335332  1.155459 -0.549764
C      2.356194  1.220605 -1.702195
H      2.573052  0.388266 -2.372161
C      0.925156  1.042578 -1.097421
H      1.061168  0.784373 -0.046289
C      0.151340 -0.108096 -1.777154
H      0.875619 -0.784746 -2.230219
C     -0.752757  0.416768 -2.888661
C     -0.639056 -0.922331 -0.721447
H     -1.267187 -0.227382 -0.160592
C      0.325299 -1.662156  0.294058
C      0.054215 -3.179342  0.426612
C      1.413904 -3.851272  0.203636
H      1.971736 -3.869444  1.141959
C      1.262969 -5.262820 -0.347649
C      0.241161 -1.012758  1.681530
O     -1.484229 -1.845440 -1.415891
C     -2.855717 -1.737454 -1.222611
H     -3.289538 -2.364057 -2.025327
O     -3.253956 -0.402899 -1.364546
C     -4.658638 -0.230544 -1.357849
H     -5.093427 -0.865497 -2.149914
C     -5.233785 -0.666702 -0.001303
C     -4.872976 -2.129252  0.228721
H     -5.311308 -2.749333 -0.564375
N     -5.422324 -2.736806  1.498662
O     -5.124609 -4.061775  1.513417
C     -4.876011 -2.093890  2.714790
C     -6.897509 -2.587184  1.525606
C     -4.954146  1.233991 -1.655894
C     -3.347017 -2.324497  0.133049
H     -2.837153 -1.756324  0.930983
O     -2.994448 -3.673630  0.189573
O      0.168407  2.239080 -1.159130
C      0.168135  3.017594  0.007611
H      1.188531  3.110472  0.408484
C     -0.412454  4.383110 -0.389880
C     -1.244551  4.984728  0.749200
C     -2.405910  4.003902  1.074684
H     -2.715092  4.187361  2.116799
O     -3.511114  4.181965  0.225573
C     -1.955097  2.533040  0.916152
H     -2.251959  2.212121 -0.092729
C     -2.621124  1.645440  1.958236
O     -0.547951  2.399100  1.048111
O     -1.910328  6.186275  0.354135
C     -1.115009  7.260394 -0.099303
C     -0.388021  5.216358  1.999369
C      2.533337  2.541981 -2.451817
O      3.318173  1.907397  0.398644
C      6.303842  0.982703  0.185482
C      7.283180  1.039094  1.350129
C      6.532178 -1.887873 -0.716269
O      6.268734 -1.738970  1.644389
O      3.913318 -2.729886  1.560607
H      0.676056 -2.959460 -2.041961
H      3.519206 -4.539203 -2.032457
H      4.206572 -4.834001 -0.423560
H      5.173525 -4.047664 -1.676403
H     -1.522914  1.062452 -2.479858
H     -1.228399 -0.414214 -3.400750
H     -0.158139  0.981475 -3.600994
H     -0.665982 -3.515521 -0.317965
H     -0.353403 -3.421454  1.405115
H      0.489335 -5.779840  0.215439
H      2.184687 -5.828729 -0.256369
H      0.967854 -5.241203 -1.393930
H     -0.719448 -1.242962  2.135352
H      0.353251  0.067438  1.641295
H      1.033123 -1.420453  2.306367
H     -6.311903 -0.518171 -0.022784
H     -4.792187 -0.029257  0.764894
H     -5.353990 -2.559765  3.573890
H     -5.064541 -1.024316  2.711278
H     -3.810374 -2.297556  2.773385
H     -7.305007 -2.934417  0.579145
H     -7.187334 -1.559470  1.721398
H     -7.266621 -3.239379  2.314886
H     -4.524153  1.875182 -0.890924
H     -6.027144  1.393761 -1.696960
H     -4.518401  1.502106 -2.613280
H     -3.727403 -4.109942  0.736700
H     -1.058078  4.231130 -1.257191
H      0.405951  5.043244 -0.671801
H     -3.610095  5.134038  0.075389
H     -3.689846  1.839315  1.954977
H     -2.213796  1.868962  2.940765
H     -2.432175  0.599482  1.733704
H     -1.802758  8.095491 -0.220229
H     -0.645961  7.040107 -1.062591
H     -0.345624  7.534230  0.626656
H      0.528602  5.744574  1.747952
H     -0.122009  4.261918  2.442213
H     -0.951737  5.803065  2.721931
H      2.517934  3.374839 -1.753352
H      1.723516  2.671438 -3.162766
H      3.483216  2.544382 -2.981354
H      5.834896  1.963307  0.070540
H      6.825352  0.754506 -0.744040
H      6.767101  1.332835  2.260692
H      8.057289  1.772733  1.138865
H      7.745409  0.071958  1.517938
H      6.750930 -2.950520 -0.675256
H      7.468983 -1.356153 -0.579449
H      6.099393 -1.625346 -1.675201
H      5.628225 -2.116120  2.273723
117
Structure 89 - NOT REFINED - Rel. E. = 0.0 kcal/mol (GFN-FF)
O      2.771646 -2.733242 -0.815743
C      2.562256 -2.781149  0.571006
O      1.766530 -1.684650  0.983544
C      3.925843 -2.784563  1.321446
H      4.317402 -3.800931  1.190943
C      3.818424 -2.487399  2.819636
C      4.985840 -1.899918  0.673869
C      4.908991 -0.366079  0.732068
C      4.984029  0.251916 -0.704839
H      4.997092  1.341511 -0.571249
O      3.752661 -0.070390 -1.379976
C      3.068788  0.918934 -1.977607
C      1.752570  0.393215 -2.509254
H      1.909263 -0.642140 -2.818842
C      0.777892  0.375647 -1.280806
H      1.376210  0.532575 -0.371585
C      0.067072 -0.986031 -1.147174
H      0.821835 -1.763657 -1.276098
C     -0.988067 -1.167430 -2.234010
C     -0.490689 -1.101141  0.296283
H     -0.428087 -0.111233  0.758591
C      0.384030 -2.058429  1.156121
C      0.294931 -3.521498  0.705549
C      1.721814 -4.041046  0.887069
H      1.882416 -4.293936  1.937978
C      2.050253 -5.248168  0.023208
C      0.016378 -1.910694  2.633419
O     -1.840111 -1.527516  0.318349
C     -2.756535 -0.759146  1.064257
H     -2.234841 -0.022337  1.688894
O     -3.440283 -1.559863  1.972683
C     -4.306427 -2.556753  1.421299
H     -5.101339 -2.642187  2.173397
C     -4.909472 -2.104018  0.082085
C     -5.098189 -0.594534  0.149714
H     -5.544210 -0.311651  1.110477
N     -5.996458  0.011457 -0.895497
O     -5.895487  1.364043 -0.850310
C     -5.659808 -0.471104 -2.254590
C     -7.400804 -0.366026 -0.607219
C     -3.597462 -3.902105  1.280137
C     -3.698987  0.038040  0.115352
H     -3.272466 -0.053712 -0.895296
O     -3.731518  1.389528  0.486982
O     -0.214054  1.380978 -1.334297
C      0.152182  2.651788 -0.847429
H      1.046707  3.012198 -1.376908
C     -1.059914  3.556696 -1.085693
C     -1.150032  4.681881 -0.045086
C     -1.256797  4.046197  1.381180
H     -0.778063  4.719268  2.102098
O     -2.579095  3.914375  1.834920
C     -0.545287  2.673038  1.412350
H     -1.297422  1.923401  1.123681
C     -0.006083  2.359671  2.801121
O      0.541974  2.614683  0.497566
O     -2.337814  5.381352 -0.398076
C     -2.654999  6.541047  0.342672
C      0.093248  5.578148 -0.119632
C      1.249135  1.220839 -3.688062
O      3.442282  2.062996 -2.025507
C      6.170717 -0.173496 -1.568033
C      6.248818  0.625088 -2.865556
C      6.125075  0.105070  1.549743
O      3.772817  0.152585  1.374330
O      5.949804 -2.425089  0.161039
H      3.190267 -1.891410 -1.055438
H      4.808063 -2.545523  3.267432
H      3.185394 -3.226681  3.302782
H      3.405633 -1.500116  2.998070
H     -1.585247 -2.050394 -2.026472
H     -0.505314 -1.285173 -3.200304
H     -1.632645 -0.294312 -2.270766
H      0.007643 -3.583351 -0.342874
H     -0.423586 -4.073281  1.304625
H      3.075641 -5.569828  0.188037
H      1.934348 -5.002037 -1.027824
H      1.382715 -6.067907  0.275617
H      0.296096 -0.920623  2.985263
H      0.543078 -2.649909  3.230605
H     -1.054256 -2.044267  2.759388
H     -5.842972 -2.641639 -0.073390
H     -4.210551 -2.350717 -0.719014
H     -6.285640  0.076325 -2.956479
H     -5.834879 -1.539079 -2.342507
H     -4.622015 -0.234041 -2.472269
H     -7.541989 -1.441772 -0.654376
H     -8.030679  0.130660 -1.341981
H     -7.663435  0.012377  0.378185
H     -4.299194 -4.652591  0.927052
H     -3.203606 -4.210837  2.244296
H     -2.775684 -3.808514  0.576319
H     -4.567227  1.710786  0.014755
H     -1.962771  2.947556 -1.014578
H     -1.020459  3.984843 -2.085193
H     -3.040762  3.252035  1.297586
H     -0.818905  2.399445  3.520504
H      0.754801  3.087504  3.069812
H      0.448082  1.372197  2.811448
H     -3.657562  6.818083  0.021156
H     -1.967575  7.364344  0.120954
H     -2.664698  6.345340  1.417008
H      0.980954  4.985284  0.077425
H      0.039565  6.373212  0.620153
H      0.168222  6.020166 -1.110765
H      0.177684  1.094898 -3.802916
H      1.749609  0.913466 -4.603098
H      1.457598  2.274949 -3.522722
H      6.089861 -1.236391 -1.796473
H      7.083209 -0.019001 -0.995030
H      5.373515  0.446153 -3.486470
H      7.131576  0.330013 -3.426812
H      6.305380  1.691259 -2.657872
H      7.028106 -0.397708  1.220025
H      5.945004 -0.124537  2.596506
H      6.236621  1.180652  1.447916
H      2.976858 -0.344813  1.122022
117
Structure 90 - NOT REFINED - Rel. E. = 0.0 kcal/mol (GFN-FF)
O      0.614614 -3.044495 -0.217813
C      1.264962 -2.631540  0.951332
O      1.066310 -1.242312  1.139425
C      2.757346 -3.027193  0.787880
H      2.708916 -4.111896  0.632790
C      3.644390 -2.740577  2.003687
C      3.390272 -2.520135 -0.503146
C      3.929321 -1.085764 -0.603394
C      3.351669 -0.351448 -1.851581
H      3.791398  0.657025 -1.847682
O      1.952004 -0.194768 -1.576416
C      1.364680  0.923399 -1.989249
C     -0.043918  1.008938 -1.444560
H     -0.436937 -0.009013 -1.421794
C      0.023700  1.500557  0.034123
H      0.871623  1.014822  0.525505
C     -1.273368  1.102651  0.771000
H     -2.088798  1.169931  0.040760
C     -1.644953  2.066332  1.898075
C     -1.280310 -0.370435  1.237765
H     -2.122284 -0.477214  1.934297
C     -0.064062 -0.987506  1.996278
C     -0.515847 -2.368100  2.526194
C      0.657260 -3.291943  2.221893
H      1.388160 -3.211342  3.027525
C      0.259994 -4.746870  2.034144
C      0.430895 -0.106416  3.143240
O     -1.536898 -1.227753  0.110377
C     -2.868582 -1.519493 -0.149263
H     -3.470709 -0.584430 -0.229173
O     -3.372079 -2.297414  0.897568
C     -4.722689 -2.705118  0.702791
H     -5.348679 -1.802537  0.598145
C     -4.810485 -3.539033 -0.572972
C     -4.360004 -2.701375 -1.768853
H     -5.013394 -1.821312 -1.830423
N     -4.638988 -3.451913 -3.062507
O     -5.896809 -3.917997 -3.024112
C     -4.494948 -2.527354 -4.216222
C     -3.675438 -4.563960 -3.255591
C     -5.146484 -3.488852  1.935831
C     -2.913606 -2.240830 -1.522578
H     -2.234161 -3.096077 -1.464387
O     -2.387884 -1.402608 -2.515204
O      0.207562  2.906944  0.080426
C      1.530761  3.340469  0.255614
H      2.214799  2.699043 -0.321731
C      1.658336  4.778709 -0.257097
C      1.069879  5.821613  0.703726
C      1.668217  5.569194  2.109772
H      2.747253  5.753415  2.090372
O      1.130597  6.456998  3.054081
C      1.409366  4.103131  2.515564
H      0.320510  3.966106  2.548158
C      2.029949  3.790762  3.870670
O      1.974718  3.193399  1.573654
O     -0.335243  5.705161  0.916311
C     -1.177691  5.721466 -0.215138
C      1.439698  7.231961  0.220934
C     -0.893396  1.922276 -2.323051
O      1.905309  1.757658 -2.679478
C      3.570298 -0.981422 -3.232733
C      4.715687 -0.334467 -4.003439
C      5.457760 -1.175568 -0.722481
O      3.638184 -0.294874  0.520898
O      3.568911 -3.298028 -1.414001
H     -0.198250 -2.513089 -0.285853
H      3.448363 -3.462594  2.792031
H      3.494504 -1.735440  2.383825
H      4.687851 -2.847612  1.718126
H     -2.589017  1.765479  2.347483
H     -1.755327  3.065144  1.485259
H     -0.885309  2.097429  2.668821
H     -1.404687 -2.710430  1.997117
H     -0.739611 -2.322770  3.589498
H      1.138429 -5.369120  1.880591
H     -0.387428 -4.851161  1.167496
H     -0.266301 -5.101276  2.916796
H      0.913023  0.789081  2.761085
H      1.169279 -0.664187  3.715252
H     -0.391564  0.163410  3.798287
H     -5.828895 -3.880216 -0.762282
H     -4.163423 -4.409040 -0.453097
H     -4.753379 -3.087593 -5.112150
H     -3.482537 -2.139992 -4.283593
H     -5.219410 -1.723923 -4.101494
H     -3.990904 -5.109182 -4.142743
H     -3.737097 -5.238807 -2.406964
H     -2.665231 -4.185450 -3.385612
H     -4.517217 -4.366575  2.048414
H     -6.181316 -3.799350  1.832525
H     -5.043270 -2.869152  2.821512
H     -2.831902 -0.544285 -2.487939
H      1.187490  4.839168 -1.237435
H      2.720634  4.994527 -0.372289
H      0.168655  6.432764  2.946457
H      1.720906  2.807370  4.211927
H      1.721101  4.543333  4.589308
H      3.112635  3.803568  3.779995
H     -1.067797  4.805783 -0.800988
H     -0.998087  6.593819 -0.849229
H     -2.189883  5.775325  0.183357
H      2.517675  7.360166  0.250073
H      0.983241  7.970587  0.874879
H      1.100427  7.394849 -0.798865
H     -0.352957  2.846926 -2.509541
H     -1.835689  2.165351 -1.840937
H     -1.087402  1.442618 -3.279104
H      2.645896 -0.842653 -3.798542
H      3.731839 -2.053118 -3.131904
H      5.662575 -0.467650 -3.488849
H      4.531407  0.730916 -4.125719
H      4.793710 -0.786008 -4.989313
H      5.733376 -1.876690 -1.503479
H      5.869612 -1.509176  0.225834
H      5.860225 -0.190679 -0.941449
H      2.694377 -0.400970  0.728684
117
Structure 91 - NOT REFINED - Rel. E. = 0.0 kcal/mol (GFN-FF)
O      2.884962 -2.529815 -1.443050
C      2.417106 -2.812562 -0.152146
O      1.481894 -1.826164  0.246594
C      3.614817 -2.896224  0.841903
H      4.121086 -3.831717  0.572027
C      3.215325 -2.965459  2.319290
C      4.688659 -1.833445  0.628711
C      4.472221 -0.373158  1.053112
C      4.705874  0.589774 -0.154600
H      4.465403  1.599858  0.202842
O      3.699193  0.246651 -1.128827
C      3.226813  1.229160 -1.912187
C      2.029884  0.730731 -2.699391
H      2.323213 -0.232885 -3.122855
C      0.898803  0.422627 -1.660918
H      1.388961  0.249989 -0.695376
C      0.136275 -0.865760 -2.024704
H      0.886558 -1.637477 -2.216224
C     -0.699498 -0.692774 -3.287986
C     -0.699377 -1.317840 -0.798116
H     -0.994491 -0.433920 -0.231319
C      0.118462 -2.281407  0.117030
C      0.211053 -3.679380 -0.512065
C      1.630486 -4.144748 -0.192567
H      1.648564 -4.577688  0.810024
C      2.177227 -5.161295 -1.182625
C     -0.472059 -2.329251  1.527367
O     -1.881265 -2.017681 -1.195470
C     -3.111838 -1.363253 -1.101633
H     -3.765823 -1.928923 -1.797955
O     -3.051453 -0.026730 -1.487858
C     -4.350998  0.556801 -1.580252
H     -4.933433 -0.032265 -2.309645
C     -5.038354  0.507320 -0.216809
C     -5.137823 -0.936810  0.269259
H     -5.729790 -1.510099 -0.453974
N     -5.943507 -1.006556  1.555500
O     -7.028087 -0.221407  1.451661
C     -6.375058 -2.410663  1.777048
C     -5.112414 -0.599059  2.715520
C     -4.200778  1.986051 -2.081202
C     -3.715711 -1.507233  0.322612
H     -3.100479 -0.906753  1.005910
O     -3.669201 -2.863914  0.706258
O     -0.035053  1.470843 -1.504634
C      0.450972  2.655723 -0.911331
H      1.274892  3.068626 -1.509649
C     -0.734287  3.634222 -0.885139
C     -1.309778  3.841361  0.526808
C     -1.247277  2.515121  1.324131
H     -1.548898  2.706965  2.359909
O     -2.185714  1.578302  0.850579
C      0.178933  1.911746  1.341773
H      0.058799  0.833124  1.153564
C      0.894660  2.079343  2.677167
O      1.035893  2.454039  0.340056
O     -2.665113  4.221622  0.283198
C     -3.476446  4.520240  1.397404
C     -0.523888  4.938309  1.254222
C      1.629285  1.704466 -3.809016
O      3.694497  2.338785 -1.943520
C      6.098263  0.596130 -0.798481
C      6.947821  1.784443 -0.362085
C      5.491022 -0.064790  2.160517
O      3.203206 -0.106323  1.590047
O      5.765128 -2.174628  0.187560
H      3.292596 -1.650441 -1.445079
H      2.638491 -2.096695  2.617366
H      4.114696 -3.018127  2.928891
H      2.633283 -3.863132  2.509727
H     -1.403834  0.121925 -3.157221
H     -1.251732 -1.606019 -3.492665
H     -0.052579 -0.481734 -4.134049
H      0.070090 -3.614983 -1.589498
H     -0.538920 -4.348169 -0.100019
H      3.189003 -5.453712 -0.912588
H      2.199789 -4.740676 -2.183246
H      1.545937 -6.046112 -1.180666
H      0.092762 -3.029718  2.136585
H     -1.508294 -2.645782  1.498980
H     -0.407176 -1.345579  1.986904
H     -6.043405  0.926232 -0.263031
H     -4.443984  1.097430  0.481316
H     -7.071350 -2.674652  0.983790
H     -6.907271 -2.447606  2.724862
H     -5.521060 -3.080700  1.779958
H     -5.783443 -0.492574  3.565318
H     -4.661109  0.367263  2.508779
H     -4.352553 -1.347674  2.921320
H     -3.756562  2.615168 -1.314390
H     -5.179241  2.383638 -2.333063
H     -3.572680  2.001767 -2.967714
H     -3.167630 -3.353416  0.037977
H     -1.517272  3.228553 -1.525821
H     -0.436713  4.600280 -1.287895
H     -2.055252  1.444015 -0.103200
H      0.313452  1.616204  3.469277
H      1.041441  3.130900  2.902641
H      1.864657  1.593293  2.613722
H     -3.622403  3.647200  2.040163
H     -4.437411  4.815378  0.979767
H     -3.073400  5.346715  1.989303
H     -0.740540  5.898688  0.790859
H      0.539172  4.736164  1.165162
H     -0.788647  4.985642  2.308063
H      1.871048  1.299773 -4.787843
H      2.168037  2.643098 -3.688585
H      0.564459  1.912370 -3.764963
H      5.954497  0.653092 -1.880353
H      6.611770 -0.341159 -0.589832
H      7.901692  1.761705 -0.883232
H      7.139705  1.763738  0.706468
H      6.442631  2.715579 -0.609167
H      6.494747 -0.317582  1.837115
H      5.237682 -0.647456  3.042040
H      5.430296  0.989132  2.415163
H      2.514210 -0.523558  1.046608
117
Structure 92 - NOT REFINED - Rel. E. = 0.0 kcal/mol (GFN-FF)
O      0.975273 -2.911728 -0.009983
C      1.488555 -2.438486  1.200722
O      1.171750 -1.066518  1.348348
C      3.020016 -2.693411  1.174557
H      3.110776 -3.783591  1.251133
C      3.795886 -2.053724  2.330637
C      3.669898 -2.382040 -0.169275
C      3.943184 -0.936839 -0.604601
C      3.265371 -0.621553 -1.981732
H      3.722078  0.308914 -2.347340
O      1.887158 -0.339894 -1.720783
C      1.443730  0.904119 -1.891633
C      0.015638  1.016286 -1.408914
H     -0.413872  0.013681 -1.412075
C      0.029855  1.486951  0.075698
H      0.851535  0.980550  0.587035
C     -1.292601  1.065661  0.755296
H     -2.063205  1.019609 -0.022674
C     -1.779339  2.074155  1.793458
C     -1.231928 -0.377062  1.312858
H     -2.089740 -0.479525  1.993652
C     -0.007457 -0.871733  2.148158
C     -0.371130 -2.265026  2.714124
C      0.849044 -3.136501  2.434650
H      1.551446 -3.058611  3.266631
C      0.499493 -4.597098  2.196121
C      0.365935  0.091876  3.274835
O     -1.405064 -1.293118  0.224311
C     -2.659714 -1.856781  0.036073
H     -3.424425 -1.337300  0.646733
O     -2.556819 -3.201594  0.431801
C     -3.741622 -3.956802  0.243591
H     -4.553918 -3.484167  0.823167
C     -4.135795 -3.969791 -1.241159
C     -4.355486 -2.530718 -1.691044
H     -5.143005 -2.066200 -1.082435
N     -4.852610 -2.352086 -3.104385
O     -5.119575 -1.034528 -3.298257
C     -3.873001 -2.815430 -4.112349
C     -6.105802 -3.121188 -3.296337
C     -3.477289 -5.360767  0.772454
C     -3.073159 -1.713750 -1.449106
H     -2.236733 -2.120160 -2.042162
O     -3.255847 -0.355966 -1.716970
O      0.254916  2.885867  0.158796
C      1.547590  3.267232  0.553625
H      2.283110  2.540802  0.174069
C      1.883527  4.643157 -0.033783
C      1.261751  5.822829  0.726787
C      1.564441  5.639677  2.234302
H      2.643303  5.707750  2.407726
O      0.973338  6.659564  2.996059
C      1.064691  4.248848  2.676897
H     -0.014596  4.214754  2.476643
C      1.346302  4.007640  4.154147
O      1.716543  3.213492  1.944236
O     -0.163211  5.885332  0.683446
C     -0.791370  5.812096 -0.576862
C      1.875428  7.138445  0.223604
C     -0.782607  1.950968 -2.309857
O      2.100573  1.804406 -2.362743
C      3.357987 -1.702451 -3.054623
C      3.008641 -1.147802 -4.431608
C      5.466031 -0.787095 -0.749965
O      3.518602  0.032979  0.319218
O      4.065249 -3.298476 -0.854702
H      0.065380 -2.570837 -0.084527
H      3.563103 -0.999334  2.436552
H      4.862464 -2.157838  2.144888
H      3.573323 -2.563926  3.264280
H     -1.927766  3.032822  1.304454
H     -1.062686  2.205308  2.595031
H     -2.728065  1.748585  2.215302
H     -1.228675 -2.680238  2.186461
H     -0.603093 -2.206041  3.775338
H     -0.217605 -4.681554  1.384097
H      0.066949 -5.022365  3.098291
H      1.387107 -5.167349  1.932777
H      0.795050  1.006223  2.873851
H      1.117785 -0.382001  3.902320
H     -0.505188  0.324183  3.879862
H     -5.039351 -4.567360 -1.348679
H     -3.322531 -4.432392 -1.801768
H     -4.329092 -2.693918 -5.092530
H     -3.604884 -3.854898 -3.946999
H     -2.993772 -2.178629 -4.070596
H     -5.909696 -4.187193 -3.361369
H     -6.555829 -2.765172 -4.221141
H     -6.787478 -2.898339 -2.478990
H     -4.375170 -5.964907  0.688987
H     -3.178225 -5.308419  1.814725
H     -2.674736 -5.823274  0.205510
H     -3.999370 -0.332156 -2.408150
H      1.582712  4.646146 -1.080563
H      2.966699  4.758177  0.010014
H      0.051131  6.724901  2.708372
H      0.991289  4.856638  4.730017
H      2.417416  3.897834  4.299794
H      0.852420  3.101938  4.492927
H     -1.831331  6.081683 -0.396890
H     -0.747173  4.796699 -0.977734
H     -0.359687  6.515117 -1.294492
H      1.706483  7.260144 -0.843274
H      2.945855  7.142111  0.406601
H      1.426778  7.973405  0.755862
H     -0.350414  2.947198 -2.280920
H     -1.817848  1.992511 -1.986814
H     -0.754295  1.593045 -3.336045
H      2.673739 -2.508927 -2.789631
H      4.368001 -2.107810 -3.066699
H      3.041555 -1.941018 -5.173917
H      3.713780 -0.371059 -4.719920
H      2.009831 -0.717171 -4.428074
H      5.928137 -0.882543  0.228776
H      5.693493  0.199647 -1.143241
H      5.860127 -1.551673 -1.411186
H      2.625629 -0.204101  0.620823
117
Structure 93 - NOT REFINED - Rel. E. = 0.0 kcal/mol (GFN-FF)
O      2.836514 -1.547779 -2.440235
C      2.873107 -2.473343 -1.372691
O      2.189977 -1.904110 -0.281990
C      4.355551 -2.613489 -0.909272
H      4.769534 -1.606722 -0.982351
C      5.182259 -3.587739 -1.752611
C      4.387904 -3.061120  0.530901
C      5.159128 -2.225432  1.573532
C      4.244274 -1.050451  2.047204
H      3.335921 -1.489513  2.480223
O      3.859030 -0.259370  0.914634
C      2.629553  0.257661  0.929415
C      2.360478  1.091639 -0.306692
H      2.837758  0.609665 -1.160671
C      0.837585  1.212460 -0.573421
H      0.329170  1.342368  0.390401
C      0.291165 -0.065426 -1.266700
H      1.101719 -0.476753 -1.867818
C     -0.851527  0.250537 -2.228500
C     -0.120386 -1.133227 -0.215705
H     -0.070972 -0.690216  0.783773
C      0.833063 -2.359295 -0.196145
C      0.652136 -3.298357 -1.392786
C      2.080467 -3.759605 -1.709588
H      2.385588 -4.527044 -0.993949
C      2.198143 -4.287938 -3.133089
C      0.654559 -3.097279  1.132687
O     -1.442325 -1.636248 -0.418221
C     -2.412758 -1.089319  0.399620
H     -2.333842  0.016750  0.449313
O     -2.247469 -1.624897  1.692066
C     -3.223459 -1.175135  2.610933
H     -3.220646 -0.070950  2.621024
C     -4.609498 -1.670336  2.169053
C     -4.918747 -1.101421  0.789717
H     -4.951329 -0.005119  0.833648
N     -6.273010 -1.493217  0.238842
O     -6.436550 -0.959415 -0.997618
C     -6.446590 -2.962383  0.162795
C     -7.338028 -0.955057  1.120913
C     -2.847905 -1.706067  3.989283
C     -3.792087 -1.448287 -0.206659
H     -3.760367 -2.533949 -0.398236
O     -3.941645 -0.740578 -1.399046
O      0.577083  2.370676 -1.364239
C     -0.049548  3.432417 -0.696578
H      0.414683  3.577851  0.292275
C      0.122483  4.677146 -1.574123
C     -1.006742  5.694752 -1.355945
C     -2.373580  5.016887 -1.685520
H     -3.149551  5.425418 -1.023811
O     -2.785523  5.276759 -3.006255
C     -2.291217  3.484175 -1.462204
H     -1.925810  3.031158 -2.393232
C     -3.661274  2.911837 -1.126592
O     -1.398522  3.171813 -0.399337
O     -0.732800  6.724085 -2.305627
C     -1.449035  7.938806 -2.173518
C     -0.998791  6.198098  0.089193
C      3.037463  2.448498 -0.068377
O      1.873690  0.155820  1.867550
C      4.886449 -0.115639  3.082940
C      5.049416 -0.731288  4.466162
C      6.496160 -1.716261  1.027334
O      5.412634 -3.069527  2.671053
O      3.881484 -4.099767  0.898393
H      3.298343 -1.920855 -3.201792
H      6.224739 -3.546327 -1.447249
H      5.129697 -3.322291 -2.804765
H      4.825738 -4.605051 -1.614397
H     -1.232719 -0.666895 -2.667309
H     -0.490508  0.904495 -3.017224
H     -1.676611  0.733208 -1.716011
H      0.242572 -2.743367 -2.236012
H     -0.015260 -4.121304 -1.155267
H      1.535892 -5.143769 -3.240316
H      3.207712 -4.611919 -3.366978
H      1.884094 -3.532663 -3.850111
H     -0.396340 -3.327859  1.275076
H      0.982404 -2.450106  1.942852
H      1.247937 -4.007948  1.147422
H     -5.343744 -1.351681  2.907257
H     -4.567592 -2.759319  2.136548
H     -6.430439 -3.413528  1.150440
H     -5.666711 -3.382369 -0.466144
H     -7.405173 -3.144427 -0.319078
H     -7.358247 -1.464500  2.079379
H     -8.282760 -1.096557  0.599718
H     -7.178639  0.112455  1.252568
H     -3.555927 -1.350864  4.731836
H     -1.851685 -1.362250  4.249622
H     -2.844587 -2.791938  3.977284
H     -4.940945 -0.739175 -1.553821
H      0.123494  4.359571 -2.617209
H      1.081660  5.147694 -1.366239
H     -2.017800  5.613349 -3.495466
H     -4.376980  3.254555 -1.867796
H     -3.965802  3.254238 -0.140383
H     -3.637410  1.824294 -1.137123
H     -1.224936  8.503124 -3.077068
H     -1.113423  8.509774 -1.303890
H     -2.526946  7.769792 -2.110640
H     -1.151857  5.356379  0.757531
H     -1.798263  6.915817  0.255087
H     -0.043512  6.667413  0.313925
H      2.654924  2.914380  0.838047
H      2.843996  3.102079 -0.913855
H      4.109902  2.307879  0.038325
H      4.225088  0.752183  3.156064
H      5.848335  0.232041  2.707239
H      5.691489 -1.604732  4.424425
H      4.081985 -1.031417  4.861891
H      5.487497  0.000375  5.140795
H      7.001038 -2.506661  0.479443
H      7.124271 -1.441131  1.869692
H      6.347164 -0.853650  0.387364
H      4.820245 -3.838752  2.590785
117
Structure 94 - NOT REFINED - Rel. E. = 0.0 kcal/mol (GFN-FF)
O      2.916638 -2.522646 -1.533972
C      2.643504 -2.861559 -0.200687
O      1.868116 -1.839606  0.400423
C      3.976507 -3.093136  0.573863
H      4.368946 -4.030292  0.159186
C      3.816218 -3.255783  2.088689
C      5.064518 -2.073456  0.259288
C      5.011930 -0.643236  0.816881
C      5.111489  0.397029 -0.342898
H      4.998736  1.386503  0.119979
O      3.940576  0.186895 -1.161505
C      3.371506  1.265851 -1.714912
C      2.061971  0.893871 -2.377977
H      2.214193 -0.059193 -2.888761
C      1.015581  0.643431 -1.238913
H      1.559806  0.476420 -0.299288
C      0.179996 -0.622871 -1.521064
H      0.870701 -1.394479 -1.868957
C     -0.857095 -0.390935 -2.617942
C     -0.426973 -1.131188 -0.187534
H     -0.535698 -0.287500  0.500712
C      0.475308 -2.200462  0.490750
C      0.349922 -3.546225 -0.235841
C      1.758901 -4.131347 -0.185407
H      1.905461 -4.633174  0.773438
C      2.056091 -5.109569 -1.311042
C      0.099207 -2.301186  1.969162
O     -1.696494 -1.753904 -0.352265
C     -2.793508 -0.974256 -0.032329
H     -2.725876  0.036198 -0.478141
O     -2.859267 -0.864080  1.371122
C     -3.964531 -0.097918  1.816417
H     -3.901567  0.904921  1.361378
C     -5.280443 -0.763941  1.380507
C     -5.289572 -0.882172 -0.138991
H     -5.210485  0.115255 -0.590042
N     -6.552675 -1.449391 -0.739337
O     -6.464048 -1.362657 -2.091888
C     -6.780316 -2.859034 -0.348931
C     -7.721858 -0.654350 -0.292151
C     -3.868516  0.005753  3.333648
C     -4.051979 -1.672757 -0.601797
H     -4.054702 -2.686943 -0.167597
O     -3.949204 -1.740399 -1.991744
O      0.149017  1.751545 -1.061315
C      0.671036  2.835681 -0.313136
H      1.746639  2.933989 -0.500294
C     -0.061839  4.110999 -0.781377
C     -1.072408  4.603270  0.270629
C     -1.753486  3.356304  0.889161
H     -2.519857  3.681563  1.599656
O     -2.443525  2.578421 -0.070432
C     -0.715964  2.461293  1.606596
H     -1.047062  1.422983  1.434720
C     -0.629431  2.670692  3.113900
O      0.598727  2.611499  1.064269
O     -2.002328  5.545382 -0.261061
C     -2.933070  5.153103 -1.247370
C     -0.343945  5.428247  1.338431
C      1.636985  1.957489 -3.386051
[truncated: 10,607 more chars]
