# Supplementary material for: Site-Divergent Oxidations within Venerable Macrolide Antibiotic Scaffolds Unveil Compounds with Broad Spectrum and Anti-MRSA Activities
Source: ACS Cent Sci. 2026 Mar 17;12(3):375–82. doi: 10.1021/acscentsci.5c02343 (PMC13022725; doi:10.1021/acscentsci.5c02343)
Supplement: Supplementary file 5 [file oc5c02343_si_005.zip › Biological, Computational, and X-ray Data/Computations/*5'' Comp Fair Data/ErythNORhemi-EntDMSO.xyz]

117
	Energy:     514.0732697
O         -4.88784       -1.88263        1.52769
C         -5.47239       -2.09445        0.30051
O         -5.81166       -0.82167       -0.25194
C         -6.65412       -3.10672        0.57480
H         -6.18396       -4.09507        0.66799
C         -7.68562       -3.24522       -0.55155
C         -7.36281       -2.85198        1.91797
C         -7.03404       -3.58343        3.25257
C         -6.72481       -2.52652        4.40741
H         -7.32648       -1.59707        4.24093
O         -5.37198       -2.22512        4.38286
C         -4.76735       -1.03853        4.12339
C         -3.29092       -1.10245        3.79699
H         -3.08808       -1.95066        3.11283
C         -2.68286        0.19885        3.11040
H         -3.31223        1.05515        3.39398
C         -2.70358        0.08004        1.49481
H         -2.61856       -0.99837        1.30262
C         -1.41959        0.63695        0.83676
C         -3.99367        0.64727        0.72379
H         -4.84470        0.59943        1.42025
C         -4.54656       -0.20213       -0.57112
C         -3.65690       -1.38264       -1.07188
C         -4.40910       -2.63792       -0.64388
H         -4.94198       -3.03712       -1.53544
C         -3.49329       -3.71954       -0.04392
C         -4.75235        0.73363       -1.78493
O         -3.82023        2.03194        0.36901
C         -3.88695        2.91209        1.48641
H         -3.06815        2.67643        2.18196
O         -5.13377        2.81139        2.16303
C         -6.20792        3.56004        1.59379
H         -6.48690        4.35245        2.32033
C         -5.90439        4.22515        0.22922
C         -4.59391        5.06159        0.19864
H         -4.80843        6.05841        0.65195
N         -4.11458        5.28809       -1.21228
O         -3.85556        4.09025       -1.79877
C         -5.14270        5.97826       -2.02467
C         -2.87431        6.09569       -1.29180
C         -7.39241        2.60376        1.41317
C         -3.54320        4.37499        1.13321
H         -2.53391        4.36485        0.69383
O         -3.41280        5.11551        2.32832
O         -1.33796        0.41287        3.57971
C         -1.24819        1.32464        4.68762
H         -2.26113        1.59550        5.06310
C         -0.59678        0.74916        5.97686
C          0.93108        0.59148        5.95316
C          1.48962        1.94524        5.44165
H          1.23427        2.69815        6.22433
O          2.89128        1.92910        5.33785
C          0.77621        2.48556        4.15726
H          1.00541        1.91127        3.24669
C          1.28464        3.90873        3.88935
O         -0.64096        2.55733        4.30855
O          1.42257       -0.60584        5.33294
C          1.32087       -0.78399        3.94226
C          1.36691        0.40067        7.42554
C         -2.63084       -1.59657        5.07563
O         -5.40881        0.00102        4.04853
C         -7.09626       -3.09675        5.81085
C         -7.55464       -3.66574        7.16556
C         -5.82406       -4.55751        3.13710
O         -8.14545       -4.38140        3.59195
O         -8.24117       -2.00042        1.94341
H         -5.53441       -1.27470        1.95565
H         -8.24488       -2.29519       -0.69027
H         -8.41738       -4.04032       -0.28182
H         -7.20787       -3.52948       -1.50837
H         -1.29580        1.72113        1.02475
H         -1.42959        0.48366       -0.26262
H         -0.52458        0.10834        1.22940
H         -2.59189       -1.32844       -0.79689
H         -3.61672       -1.45556       -2.18386
H         -2.96106       -3.33279        0.85198
H         -2.73545       -4.03150       -0.78883
H         -4.07071       -4.61437        0.26193
H         -5.46906        1.53911       -1.55523
H         -5.16635        0.18112       -2.65655
H         -3.78059        1.18081       -2.09445
H         -6.77462        4.83345       -0.09835
H         -5.78951        3.40132       -0.49157
H         -4.78874        6.13505       -3.06776
H         -5.39107        6.97140       -1.58669
H         -6.07279        5.38240       -2.11646
H         -2.60292        6.29479       -2.35350
H         -1.98858        5.57064       -0.88810
H         -2.99260        7.06912       -0.76956
H         -7.13037        1.80633        0.68143
H         -8.28482        3.14816        1.03898
H         -7.64621        2.11400        2.37609
H         -4.28798        5.12482        2.79634
H         -1.03480       -0.16310        6.38468
H         -0.82778        1.52923        6.74055
H          3.13059        1.33876        4.58103
H          2.38558        3.91331        3.73778
H          1.04545        4.57486        4.74806
H          0.80457        4.32587        2.98037
H          1.95712       -1.65555        3.68921
H          1.77457        0.01683        3.34695
H          0.31969       -1.11665        3.63617
H          1.03500        1.23857        8.07657
H          2.47024        0.31306        7.50211
H          0.92195       -0.53610        7.83294
H         -2.88808       -0.91643        5.90952
H         -1.54191       -1.73843        4.92307
H         -3.02524       -2.59976        5.35058
H         -8.17224       -2.96113        5.57121
H         -6.68147       -2.19640        6.33097
H         -8.09538       -4.62642        6.99566
H         -8.24887       -2.97802        7.71144
H         -6.69150       -3.88500        7.82724
H         -4.90295       -4.03077        2.80244
H         -6.01733       -5.38314        2.42392
H         -5.58960       -5.01815        4.12048
H         -8.94965       -3.80641        3.64725
