# Supplementary material for: Site-Divergent Oxidations within Venerable Macrolide Antibiotic Scaffolds Unveil Compounds with Broad Spectrum and Anti-MRSA Activities
Source: ACS Cent Sci. 2026 Mar 17;12(3):375–82. doi: 10.1021/acscentsci.5c02343 (PMC13022725; doi:10.1021/acscentsci.5c02343)
Supplement: Supplementary file 5 [file oc5c02343_si_005.zip › Biological, Computational, and X-ray Data/Computations/*5' Comp Fair Data/TSCoDe_ensemble_ErythLhemi.xyz]

117
Structure 1 - NOT REFINED - Rel. E. = 0.0 kcal/mol (GFN-FF)
O     -4.275018 -3.599482  0.559524
C     -4.102400 -2.602374 -0.409257
C     -5.456420 -2.492886 -1.137406
H     -5.942984 -3.468278 -1.178576
C     -5.417304 -1.853899 -2.528307
C     -2.857814 -2.866504 -1.281800
H     -2.888268 -2.167472 -2.119773
C     -2.884533 -4.293288 -1.828878
C     -1.576661 -2.589159 -0.470011
C     -0.832226 -1.313905 -0.936096
O     -1.752483 -0.332223 -1.370032
C      0.044270 -1.628425 -2.151184
C      0.045021 -0.763816  0.246554
H      0.871291 -0.172664 -0.153594
C     -0.784423  0.153325  1.185421
H     -1.816807 -0.209607  1.202576
C     -0.802084  1.596256  0.627234
H     -0.917222  1.557810 -0.462143
C     -2.024462  2.371435  1.212091
H     -2.196622  2.048257  2.239639
C     -3.231551  1.992336  0.379039
O     -4.068867  1.220217  1.071195
C     -5.223602  0.686076  0.408676
H     -5.102599  0.873354 -0.666622
C     -5.203775 -0.841826  0.657239
C     -6.221643 -1.565986 -0.220041
O     -7.414652 -1.412717 -0.182091
C     -5.456950 -1.178352  2.131301
O     -3.937322 -1.331096  0.224526
C     -6.487702  1.375973  0.920102
C     -6.632285  2.783931  0.352722
O     -3.412385  2.336687 -0.763447
C     -1.856380  3.890460  1.188437
O      0.426878  2.240417  0.924775
C     -0.253468  0.138379  2.617538
O      0.568716 -1.892726  0.958697
C      1.922781 -1.947976  1.289444
H      1.953449 -2.637966  2.159486
O      2.465565 -0.717645  1.641079
C      3.770517 -0.862766  2.197452
H      3.695036 -1.541005  3.065247
C      4.706520 -1.479361  1.157005
C      4.163109 -2.835514  0.709163
H      4.098178 -3.487335  1.588275
N      5.157093 -3.538092 -0.201783
O      6.396366 -3.401613  0.294898
C      4.807754 -4.980546 -0.267148
C      5.085023 -2.990921 -1.578736
C      2.753124 -2.610839  0.152257
H      2.791240 -1.900223 -0.685377
O      2.113685 -3.796412 -0.255571
H     -3.436416 -3.750993  1.018440
H     -4.961114 -2.526501 -3.248375
H     -4.856904 -0.921513 -2.507764
H     -6.435094 -1.641470 -2.847868
H     -2.016454 -4.459939 -2.460624
H     -3.780095 -4.461373 -2.421257
H     -2.874986 -5.020858 -1.021581
H     -0.897573 -3.434521 -0.559971
H     -1.816580 -2.463116  0.585667
H     -2.530344 -0.379069 -0.795296
H      0.465495 -0.702030 -2.532821
H     -0.567288 -2.069436 -2.933844
H      0.837255 -2.320627 -1.890025
H     -5.287696 -2.240603  2.287528
H     -6.485230 -0.943727  2.387943
H     -4.775430 -0.604307  2.752245
H     -6.439448  1.425143  2.008292
H     -7.349239  0.772744  0.633262
H     -6.719436  2.754036 -0.730965
H     -5.766880  3.391946  0.607239
H     -7.520782  3.259288  0.759688
H     -1.875135  4.257076  0.164734
H     -0.914624  4.161018  1.656659
H     -2.670063  4.360240  1.736948
H     -0.867625  0.765778  3.257209
H      0.764284  0.512642  2.632665
H     -0.266598 -0.875085  3.008721
H      5.707989 -1.626462  1.561434
H      4.774163 -0.794358  0.310646
H      3.780500 -5.113605 -0.591329
H      4.959638 -5.405963  0.722537
H      5.502431 -5.458165 -0.954107
H      4.127273 -3.225772 -2.034354
H      5.896341 -3.442199 -2.145984
H      5.251685 -1.918081 -1.540866
H      1.208326 -3.777728  0.090415
O      4.863283  2.657966  0.112985
C      3.862942  2.974625 -0.825789
H      4.336000  3.101610 -1.813064
C      3.137364  4.296697 -0.442241
C      2.009725  3.946685  0.535837
C      0.980769  3.011526 -0.109586
O      1.534917  2.226739 -1.135751
C      2.865706  1.789947 -0.891664
H      2.901754  1.272724  0.077098
C      3.253160  0.832114 -2.010505
O      4.030979  5.118833  0.312509
C      4.996180  5.870462 -0.401704
C      2.587377  4.996293 -1.684974
H      5.013072  3.459145  0.645108
H      1.522972  4.856730  0.881456
H      2.438055  3.437901  1.400586
H      2.625122 -0.053231 -1.984955
H      4.295212  0.547440 -1.894118
H      3.118398  1.321549 -2.971756
H      5.668005  6.268001  0.357375
H      4.537374  6.702879 -0.941079
H      5.565646  5.251144 -1.099993
H      1.885569  4.336656 -2.185299
H      3.385545  5.236301 -2.383068
H      2.075539  5.911945 -1.397469
H      0.190026  3.580355 -0.619930
C      4.249424  0.504431  2.661673
H      5.177832  0.392238  3.213048
H      3.499923  0.953052  3.307575
H      4.423086  1.154816  1.808739
117
Structure 2 - NOT REFINED - Rel. E. = 0.0 kcal/mol (GFN-FF)
O     -3.662918 -3.379333 -1.069031
C     -3.853475 -1.991040 -1.179725
C     -5.322665 -1.709460 -1.578471
H     -5.717961 -2.519960 -2.194803
C     -5.589065 -0.363631 -2.265548
C     -2.743536 -1.455219 -2.101878
H     -2.827001 -0.368589 -2.108982
C     -2.869285 -2.006377 -3.519395
C     -1.379986 -1.843448 -1.503450
C     -0.244156 -0.807650 -1.687150
O     -0.742535  0.380704 -2.279057
C      0.827611 -1.390268 -2.618509
C      0.408624 -0.491178 -0.298726
H      1.233321  0.210513 -0.463080
C     -0.558226  0.137276  0.742119
H     -1.499427 -0.415447  0.715946
C     -0.892580  1.603866  0.399452
H     -1.224822  1.655867 -0.641810
C     -2.073954  2.111579  1.268409
H     -1.946083  1.801342  2.304483
C     -3.344879  1.502177  0.718901
O     -3.987951  0.773280  1.627298
C     -5.214463  0.161125  1.223869
H     -5.567308  0.705254  0.338147
C     -4.926883 -1.316748  0.798248
C     -5.996939 -1.684950 -0.225666
O     -7.160758 -1.880281  0.018967
C     -4.888411 -2.267943  1.998670
O     -3.699594 -1.357037  0.087174
C     -6.247528  0.297444  2.338255
C     -6.667349  1.751803  2.527967
O     -3.754478  1.705148 -0.400344
C     -2.212466  3.635100  1.208884
O      0.246359  2.440689  0.573680
C      0.032397  0.043317  2.151012
O      0.933063 -1.725754  0.203133
C      2.262602 -1.754394  0.572779
H      2.559632 -0.840617  1.127405
O      3.055203 -1.867158 -0.590409
C      4.441140 -2.005191 -0.338797
H      4.787538 -1.126282  0.233081
C      4.714759 -3.272455  0.486908
C      3.949236 -3.171740  1.799017
H      4.277808 -2.285807  2.358060
N      4.173431 -4.307405  2.768775
O      3.541396 -4.011741  3.933999
C      3.675781 -5.601783  2.250875
C      5.623685 -4.451332  3.043811
C      2.450410 -2.979089  1.507152
H      2.051279 -3.839176  0.943708
O      1.711058 -2.776842  2.673726
H     -4.324195 -3.773248 -0.486193
H     -5.312896 -0.409349 -3.313905
H     -5.013929  0.429349 -1.795447
H     -6.650011 -0.128769 -2.198729
H     -2.058712 -1.609102 -4.122686
H     -3.809629 -1.726699 -3.984105
H     -2.802480 -3.091257 -3.498241
H     -1.067198 -2.786653 -1.947835
H     -1.504306 -2.032074 -0.441238
H      0.014709  0.960678 -2.445650
H      0.371130 -1.666379 -3.565583
H      1.283131 -2.262668 -2.164425
H      1.605922 -0.652975 -2.805378
H     -4.263131 -1.841112  2.777337
H     -4.448868 -3.215806  1.697683
H     -5.892949 -2.439977  2.373849
H     -5.825827 -0.080717  3.268294
H     -7.114495 -0.306303  2.067752
H     -5.803655  2.362870  2.779210
H     -7.392199  1.827139  3.333839
H     -7.117508  2.144812  1.618974
H     -1.283928  4.094898  1.533417
H     -3.017719  3.963607  1.862044
H     -2.436987  3.950719  0.192593
H      0.846113  0.756968  2.260419
H      0.403284 -0.959739  2.339998
H     -0.721235  0.262018  2.901641
H      5.788382 -3.346157  0.651397
H      4.372931 -4.129509 -0.094657
H      3.913768 -6.361954  2.991969
H      4.137934 -5.844930  1.298469
H      2.594581 -5.551776  2.154265
H      6.035344 -3.475485  3.290315
H      6.144586 -4.891951  2.199180
H      5.717104 -5.091636  3.918977
H      2.244819 -3.231937  3.405080
O      4.486180  3.961255 -0.031322
C      3.501315  3.864462 -1.032889
H      3.998373  3.959593 -2.010215
C      2.431800  4.988614 -0.894415
C      1.310434  4.482762  0.023010
C      0.640755  3.214001 -0.525080
O      1.491696  2.499360 -1.392703
C      2.841189  2.465910 -0.942393
H      2.856989  2.167059  0.115749
C      3.611535  1.449657 -1.772150
O      2.996118  6.093788 -0.186536
C      3.862497  6.954492 -0.905450
C      1.873713  5.378914 -2.263196
H      4.275877  4.745152  0.504337
H      0.567127  5.266592  0.157216
H      1.734730  4.248533  1.000338
H      4.663676  1.509047 -1.507893
H      3.490303  1.674676 -2.828913
H      3.248122  0.443757 -1.578227
H      4.655692  6.401773 -1.415686
H      4.303890  7.608463 -0.155288
H      3.313981  7.562529 -1.628974
H      1.140518  6.174236 -2.149114
H      1.395288  4.514708 -2.712154
H      2.666343  5.714804 -2.927088
H     -0.231134  3.461052 -1.148137
C      5.153942 -2.064921 -1.685403
H      4.948217 -1.164064 -2.253851
H      4.794079 -2.918681 -2.251759
H      6.225221 -2.153578 -1.533521
117
Structure 3 - NOT REFINED - Rel. E. = 0.0 kcal/mol (GFN-FF)
O     -4.569810 -3.471043  0.673063
C     -4.272289 -2.526540 -0.319407
C     -5.578280 -2.336312 -1.119764
H     -6.167101 -3.254279 -1.079541
C     -5.432470 -1.867505 -2.570439
C     -3.018723 -2.920638 -1.130615
H     -2.984995 -2.275969 -2.010564
C     -3.108727 -4.375019 -1.588741
C     -1.745917 -2.657051 -0.306150
C     -0.944150 -1.441388 -0.826441
O     -1.802034 -0.424107 -1.308999
C     -0.082049 -1.867745 -2.015562
C     -0.038809 -0.901667  0.333602
H      0.769803 -0.298867 -0.085316
C     -0.850124 -0.001064  1.309451
H     -1.882767 -0.362273  1.326146
C     -0.874717  1.455318  0.791541
H     -1.153776  1.447451 -0.267274
C     -1.901560  2.300514  1.584636
H     -1.538238  2.402931  2.609767
C     -3.267772  1.639118  1.656361
O     -3.742687  1.381720  0.442498
C     -5.074289  0.900486  0.189018
H     -5.110340  0.949048 -0.907628
C     -5.245953 -0.595189  0.580033
C     -6.276013 -1.243066 -0.344921
O     -7.431398 -0.917986 -0.436116
C     -5.700787 -0.851730  2.022783
O     -4.022426 -1.255424  0.286905
C     -6.161770  1.809580  0.757414
C     -6.135293  3.187495  0.103540
O     -3.847958  1.446448  2.698478
C     -2.098980  3.702881  0.998901
O      0.417975  2.033961  0.934390
C     -0.315223 -0.059116  2.739057
O      0.503676 -2.032415  1.019481
C      1.867305 -2.114753  1.247660
H      1.949503 -2.875892  2.049952
O      2.396813 -0.891585  1.680414
C      3.716172 -1.014174  2.179054
H      3.708912 -1.756479  2.997515
C      4.667299 -1.506273  1.074240
C      4.142247 -2.830135  0.530422
H      4.105056 -3.575953  1.335703
N      5.000058 -3.493443 -0.518647
O      4.479879 -4.721403 -0.779404
C      5.069949 -2.707155 -1.769306
C      6.380426 -3.666122 -0.006713
C      2.697398 -2.636059  0.035298
H      2.669087 -1.843141 -0.729855
O      2.128306 -3.811316 -0.462781
H     -3.768562 -3.664325  1.179854
H     -4.781590 -0.998141 -2.630988
H     -6.415767 -1.596622 -2.949174
H     -5.026630 -2.659428 -3.192446
H     -3.134015 -5.050928 -0.738608
H     -2.240871 -4.617794 -2.195582
H     -4.006477 -4.542155 -2.178759
H     -1.084663 -3.521123 -0.328799
H     -2.001366 -2.472877  0.737114
H     -2.567499 -0.369759 -0.716447
H      0.418801 -0.995152 -2.427123
H     -0.714298 -2.293636 -2.790195
H      0.639767 -2.612973 -1.698881
H     -5.036492 -0.358469  2.725095
H     -5.686780 -1.924619  2.201820
H     -6.714414 -0.486180  2.157158
H     -6.026235  1.906641  1.834132
H     -7.122593  1.330293  0.566346
H     -6.321646  3.107291 -0.965144
H     -5.168528  3.662658  0.251460
H     -6.901696  3.820218  0.542890
H     -1.174907  4.268096  1.076440
H     -2.868041  4.231665  1.559920
H     -2.402304  3.639913 -0.043607
H     -1.016383  0.412651  3.422626
H      0.643743  0.446065  2.789526
H     -0.185513 -1.094522  3.040739
H      5.660380 -1.612790  1.507191
H      4.692395 -0.743871  0.294481
H      4.079293 -2.656778 -2.212341
H      5.720831 -3.242942 -2.456973
H      5.458283 -1.711119 -1.577434
H      6.885836 -4.351175 -0.684907
H      6.336953 -4.129949  0.975986
H      6.908658 -2.718287  0.033304
H      2.912591 -4.413809 -0.685161
O      4.736529  2.478677  0.079932
C      3.768311  2.790593 -0.894690
H      4.274591  2.913019 -1.866147
C      3.035028  4.114634 -0.542756
C      1.929960  3.776840  0.463926
C      0.899896  2.806611 -0.131418
O      1.433050  2.034617 -1.178280
C      2.773013  1.604600 -0.986923
H      2.838406  1.047424 -0.041296
C      3.128569  0.704204 -2.163263
O      3.933546  4.967357  0.172774
C      4.868906  5.717700 -0.580752
C      2.458325  4.771354 -1.796469
H      4.910899  3.297435  0.576456
H      1.438686  4.688744  0.798671
H      2.380972  3.295253  1.332894
H      2.502388 -0.183128 -2.161809
H      4.174093  0.417666 -2.101454
H      2.956384  1.240851 -3.092783
H      4.382460  6.518932 -1.142436
H      5.444412  5.088755 -1.265570
H      5.540008  6.159468  0.153987
H      3.240917  4.986888 -2.519722
H      1.952861  5.696627 -1.529335
H      1.745401  4.095677 -2.257812
H      0.074520  3.346929 -0.616187
C      4.147602  0.343933  2.717865
H      5.096109  0.250218  3.237729
H      3.395831  0.714115  3.408292
H      4.255628  1.051263  1.899921
117
Structure 4 - NOT REFINED - Rel. E. = 0.0 kcal/mol (GFN-FF)
O     -4.609159 -3.417551  0.593675
C     -4.325126 -2.472116 -0.400417
C     -5.648713 -2.254729 -1.161430
H     -6.233992 -3.175212 -1.163052
C     -5.524601 -1.699128 -2.582609
C     -3.094097 -2.881429 -1.235836
H     -3.043318 -2.211837 -2.096722
C     -3.239881 -4.317661 -1.736230
C     -1.811470 -2.690395 -0.403567
C     -0.937346 -1.525500 -0.913406
O     -1.725873 -0.436641 -1.359791
C     -0.112892 -1.983110 -2.118087
C      0.010658 -1.056973  0.244298
H      0.846353 -0.519558 -0.208087
C     -0.729007 -0.089454  1.220657
H     -1.798297 -0.312297  1.157524
C     -0.549383  1.392746  0.786731
H     -0.524866  1.438571 -0.309152
C     -1.763084  2.243037  1.251745
H     -2.018911  1.974758  2.277468
C     -2.944619  1.940358  0.351406
O     -3.928527  1.351296  1.029130
C     -5.104671  0.939729  0.318354
H     -4.912751  1.091993 -0.752261
C     -5.267611 -0.576179  0.584578
C     -6.329724 -1.205715 -0.311418
O     -7.495615 -0.907594 -0.333713
C     -5.605787 -0.858277  2.053592
O     -4.047893 -1.204438  0.200285
C     -6.300810  1.780445  0.760371
C     -6.227999  3.197724  0.202168
O     -3.000363  2.219502 -0.821220
C     -1.484392  3.745494  1.169531
O      0.613762  1.993172  1.330332
C     -0.308260 -0.276549  2.676110
O      0.503524 -2.223412  0.905444
C      1.867151 -2.358907  1.115766
H      1.942305 -3.261756  1.751221
O      2.372682 -1.238717  1.790964
C      3.706195 -1.399498  2.235415
H      3.763899 -2.312393  2.853937
C      4.639945 -1.568834  1.025325
C      4.180679 -2.792651  0.240366
H      4.232673 -3.683761  0.879604
N      5.036225 -3.162428 -0.948624
O      4.590791 -4.344171 -1.449384
C      5.002963 -2.130832 -2.009034
C      6.444882 -3.334278 -0.519419
C      2.704486 -2.630943 -0.169959
H      2.595152 -1.745293 -0.820763
O      2.207536 -3.770007 -0.807453
H     -3.791891 -3.645141  1.059755
H     -6.512735 -1.410778 -2.934501
H     -5.120712 -2.449303 -3.255657
H     -4.879505 -0.823068 -2.597619
H     -3.332281 -5.012021 -0.905265
H     -2.364947 -4.589981 -2.319932
H     -4.122672 -4.422000 -2.362083
H     -1.200828 -3.591048 -0.420241
H     -2.061642 -2.483685  0.637213
H     -2.531399 -0.414152 -0.824014
H      0.584028 -2.758868 -1.818661
H      0.423686 -1.134108 -2.535887
H     -0.774369 -2.374169 -2.886021
H     -5.564149 -1.930293  2.227615
H     -6.608177 -0.503400  2.271493
H     -4.882813 -0.355954  2.689760
H     -6.315271  1.819151  1.849666
H     -7.211010  1.290795  0.413599
H     -7.077486  3.779062  0.550654
H     -6.238199  3.183843 -0.885350
H     -5.314260  3.690801  0.527213
H     -2.328874  4.303910  1.567352
H     -1.332091  4.039018  0.133416
H     -0.597180  3.984576  1.746677
H      0.727616  0.017092  2.807204
H     -0.417244 -1.319062  2.960523
H     -0.931183  0.335351  3.323252
H      5.658868 -1.684985  1.390114
H      4.570029 -0.662962  0.421207
H      5.289577 -1.159798 -1.614769
H      4.003935 -2.098101 -2.435917
H      5.692339 -2.440326 -2.791667
H      6.914750 -2.377416 -0.313288
H      6.962323 -3.840880 -1.331958
H      6.471637 -3.979242  0.355502
H      3.023995 -4.227807 -1.202586
O      2.525208  5.547081 -0.363839
C      3.268604  4.387140 -0.090525
H      4.343137  4.631312 -0.098901
C      3.025161  3.276919 -1.153322
C      1.720248  2.551399 -0.793409
C      1.822845  1.901548  0.603817
O      2.814828  2.486605  1.387934
C      2.846758  3.906400  1.317549
H      1.838664  4.300615  1.497735
C      3.793722  4.407440  2.397538
O      2.916723  4.002883 -2.380146
C      2.624241  3.281530 -3.556512
C      4.212612  2.307774 -1.192082
H      2.581403  5.712380 -1.316376
H      1.482514  1.789161 -1.536023
H      0.918176  3.292658 -0.781283
H      3.845030  5.490847  2.354077
H      4.784576  3.989138  2.242997
H      3.430656  4.099913  3.373353
H      1.622276  2.843201 -3.530518
H      3.361907  2.498575 -3.750219
H      2.667638  4.015417 -4.359444
H      5.072046  2.808178 -1.633369
H      3.967288  1.429077 -1.785221
H      4.459359  1.997893 -0.181580
H      2.132611  0.848708  0.529620
C      4.065379 -0.180832  3.076289
H      3.868071  0.729287  2.515760
H      5.111716 -0.220574  3.362989
H      3.451912 -0.165321  3.971948
117
Structure 5 - NOT REFINED - Rel. E. = 0.0 kcal/mol (GFN-FF)
O     -4.235273 -3.424988  0.382243
C     -4.195581 -2.233091 -0.365379
C     -5.649072 -2.002480 -0.823989
H     -6.138049 -2.953084 -1.038225
C     -5.824347 -1.024049 -1.989587
C     -3.107458 -2.273037 -1.453986
H     -3.129405 -1.310569 -1.964890
C     -3.369696 -3.404328 -2.445923
C     -1.725348 -2.441541 -0.794456
C     -0.592004 -1.546790 -1.365371
O     -1.124140 -0.588652 -2.263750
C      0.406602 -2.418645 -2.133454
C      0.132430 -0.839071 -0.168607
H      1.025050 -0.324400 -0.532197
C     -0.786292  0.198746  0.541454
H     -1.801547 -0.203857  0.536778
C     -0.857807  1.533618 -0.229258
H     -1.129354  1.319185 -1.267222
C     -1.991583  2.422283  0.349041
H     -1.862694  2.540282  1.424268
C     -3.313683  1.733399  0.076360
O     -3.955109  1.422386  1.201111
C     -5.239959  0.807005  1.075971
H     -5.604945  1.032211  0.064946
C     -5.085218 -0.741055  1.190537
C     -6.239115 -1.371775  0.415648
O     -7.400004 -1.324294  0.732983
C     -5.039741 -1.238022  2.637544
O     -3.912192 -1.132463  0.491716
C     -6.192917  1.410233  2.103189
C     -6.522485  2.862593  1.773069
O     -3.758515  1.549745 -1.031828
C     -2.040667  3.803188 -0.309005
O      0.382235  2.231718 -0.198578
C     -0.360998  0.435441  1.990395
O      0.506500 -1.875127  0.748042
C      1.810352 -1.954307  1.216591
H      1.724345 -2.583299  2.125741
O      2.307465 -0.687442  1.540916
C      3.539290 -0.734813  2.233757
H      3.421436 -1.381029  3.121945
C      4.623687 -1.344952  1.329706
C      4.174050 -2.750956  0.947414
H      4.043836 -3.357985  1.853395
N      5.156923 -3.553817  0.129442
O      4.681840 -4.821597  0.013341
C      5.373968 -2.980169 -1.216682
C      6.466381 -3.603397  0.822918
C      2.798315 -2.686366  0.257996
H      2.868247 -2.073134 -0.654966
O      2.295131 -3.955597 -0.041940
H     -3.337166 -3.652622  0.660162
H     -5.561217 -1.496839 -2.930461
H     -5.190498 -0.150957 -1.853150
H     -6.864703 -0.708495 -2.039900
H     -4.303115 -3.259567 -2.981450
H     -3.421505 -4.358319 -1.925201
H     -2.562343 -3.443700 -3.171131
H     -1.401704 -3.478288 -0.885059
H     -1.804295 -2.217889  0.267085
H     -0.389811 -0.222284 -2.774150
H      1.195857 -1.798275 -2.558714
H     -0.107241 -2.924026 -2.948013
H      0.845193 -3.163326 -1.476693
H     -6.003932 -1.094654  3.114654
H     -4.264030 -0.705897  3.180719
H     -4.805963 -2.300040  2.628396
H     -5.733332  1.357080  3.089362
H     -7.106109  0.814449  2.101469
H     -7.196960  3.269986  2.521334
H     -7.001403  2.935430  0.799035
H     -5.615465  3.462166  1.759374
H     -2.241666  3.705337 -1.373317
H     -1.094315  4.314946 -0.165946
H     -2.831499  4.401662  0.138129
H      0.553448  1.020505  2.013614
H     -0.182739 -0.516248  2.480688
H     -1.143671  0.952662  2.537987
H      5.563526 -1.359046  1.878857
H      4.724139 -0.711551  0.447382
H      6.128525 -3.585791 -1.713929
H      5.700444 -1.946463 -1.151024
H      4.452702 -3.058962 -1.786937
H      6.306884 -3.887286  1.860428
H      6.986230 -2.652671  0.753311
H      7.048688 -4.386881  0.341482
H      3.109422 -4.557237 -0.094098
O      5.073729  2.474927 -0.908896
C      3.807119  2.718987 -1.464560
H      3.974565  3.038928 -2.499025
C      3.064224  3.828990 -0.688856
C      1.657576  3.970649 -1.284717
C      0.895176  2.645519 -1.434909
O      1.674791  1.660031 -2.062161
C      2.954820  1.431161 -1.476416
H      2.825452  1.095011 -0.436919
C      3.648528  0.367130 -2.317339
O      3.105000  3.376760  0.662251
C      2.268450  4.018803  1.600949
C      3.815307  5.162487 -0.832104
H      4.968973  2.514191  0.052998
H      1.768236  4.394724 -2.283310
H      1.060365  4.655896 -0.684933
H      3.167669 -0.598709 -2.193350
H      4.692167  0.305349 -2.023533
H      3.592891  0.649771 -3.365284
H      2.620859  3.685321  2.575344
H      1.228356  3.711734  1.468157
H      2.350328  5.107526  1.545451
H      4.814737  5.062739 -0.416878
H      3.291080  5.958609 -0.309966
H      3.898630  5.432824 -1.880613
H      0.065827  2.801923 -2.143635
C      3.874628  0.684059  2.673770
H      3.827658  1.354988  1.821137
H      4.864847  0.715354  3.117513
H      3.144744  1.015552  3.406379
117
Structure 6 - NOT REFINED - Rel. E. = 0.0 kcal/mol (GFN-FF)
O     -3.863939 -3.230493 -0.492278
C     -3.775815 -1.947350 -1.057172
C     -5.181210 -1.645421 -1.612878
H     -5.646026 -2.555162 -1.993495
C     -5.247483 -0.523887 -2.653883
C     -2.598702 -1.846654 -2.049497
H     -2.651757 -0.866384 -2.526101
C     -2.716371 -2.930238 -3.121065
C     -1.269286 -1.952471 -1.279730
C     -0.244058 -0.826232 -1.567510
O     -0.830765  0.383523 -1.997612
C      0.697200 -1.243428 -2.702544
C      0.608517 -0.600240 -0.271695
H      1.479373 -0.002135 -0.550215
C     -0.179791  0.108045  0.867095
H     -1.212298 -0.253446  0.811740
C     -0.260540  1.651460  0.702707
H     -0.375486  1.905149 -0.354530
C     -1.529864  2.151232  1.430432
H     -1.584856  1.715609  2.428864
C     -2.748513  1.710371  0.645350
O     -3.718277  1.283378  1.440189
C     -4.930055  0.828025  0.824671
H     -4.990296  1.298049 -0.165661
C     -4.821961 -0.708323  0.617901
C     -5.892109 -1.168729 -0.368332
O     -7.080216 -1.127261 -0.179216
C     -4.936851 -1.477074  1.937792
O     -3.583028 -0.978841 -0.028705
C     -6.113022  1.260463  1.683701
C     -6.353565  2.763318  1.582840
O     -2.846398  1.778996 -0.560346
C     -1.567474  3.676663  1.562518
O      0.833598  2.372738  1.237602
C      0.354882 -0.250102  2.256282
O      1.063110 -1.893117  0.138626
C      2.404363 -1.998276  0.450104
H      2.738156 -1.180877  1.122285
O      3.147923 -1.946763 -0.745136
C      4.541726 -2.091918 -0.547976
H      4.885607 -1.300980  0.142434
C      4.848628 -3.462786  0.077134
C      4.113420 -3.568353  1.408076
H      4.450443 -2.773113  2.085845
N      4.366550 -4.834424  2.190243
O      3.747747 -4.727917  3.394442
C      3.876284 -6.041982  1.488394
C      5.822309 -4.997793  2.421630
C      2.605576 -3.346354  1.186213
H      2.196268 -4.116333  0.510360
O      1.890629 -3.319522  2.383735
H     -2.995987 -3.485704 -0.148813
H     -6.285271 -0.230375 -2.796360
H     -4.847804 -0.859521 -3.605856
H     -4.677769  0.339945 -2.318222
H     -1.864976 -2.874854 -3.792990
H     -3.624392 -2.806561 -3.705009
H     -2.740012 -3.917024 -2.665249
H     -0.777850 -2.897998 -1.501684
H     -1.474829 -1.940412 -0.210739
H     -1.602355  0.608019 -1.455589
H      1.314798 -0.395106 -2.986643
H      0.116649 -1.551152 -3.566677
H      1.340092 -2.051418 -2.371875
H     -4.717154 -2.525779  1.753911
H     -5.946299 -1.391586  2.327680
H     -4.222040 -1.079611  2.653136
H     -5.908570  0.994311  2.720276
H     -6.996446  0.718371  1.345804
H     -7.183617  3.050653  2.222383
H     -6.590537  3.047593  0.559986
H     -5.468018  3.309974  1.898374
H     -2.513304  3.993415  1.996526
H     -1.439238  4.143521  0.591118
H     -0.756171  3.993241  2.210096
H      0.537959 -1.318766  2.331250
H     -0.367491  0.025854  3.019708
H      1.278677  0.284087  2.465171
H      5.926347 -3.546102  0.206008
H      4.501894 -4.228849 -0.617362
H      4.124143 -6.901183  2.108107
H      4.334621 -6.138359  0.508385
H      2.794331 -5.987412  1.406032
H      6.224956 -4.066986  2.814220
H      6.337367 -5.291878  1.512132
H      5.936663 -5.766426  3.183614
H      2.440023 -3.879628  3.026342
O      2.360468  6.382305 -0.508244
C      2.708822  5.036274 -0.323204
H      3.773346  4.956045 -0.569086
C      1.896163  4.124445 -1.281045
C      2.124182  2.646153 -0.916571
C      2.088087  2.346095  0.595420
O      2.905442  3.231440  1.295848
C      2.518158  4.597125  1.142597
H      1.456453  4.701238  1.399881
C      3.380632  5.427324  2.082519
O      0.537067  4.517911 -1.087156
C     -0.389060  4.154748 -2.091221
C      2.372460  4.372390 -2.718975
H      1.392349  6.423601 -0.496997
H      3.124099  2.367099 -1.252277
H      1.404207  2.023992 -1.447668
H      3.153940  5.178271  3.114610
H      3.191982  6.481902  1.906294
H      4.428878  5.213073  1.892047
H     -1.373947  4.369222 -1.679307
H     -0.344883  3.091520 -2.341366
H     -0.248621  4.747354 -2.999946
H      3.440947  4.187388 -2.782868
H      2.187219  5.408780 -2.991381
H      1.863803  3.713752 -3.417651
H      2.562844  1.360399  0.755929
C      5.219596 -1.928724 -1.903042
H      4.963034 -0.962007 -2.324558
H      4.874415 -2.702193 -2.582549
H      6.297235 -1.995852 -1.790852
117
Structure 7 - NOT REFINED - Rel. E. = 0.0 kcal/mol (GFN-FF)
O     -3.798713 -3.592216  0.171696
C     -3.805519 -2.477255 -0.676310
C     -5.232668 -2.404524 -1.256145
H     -5.645576 -3.408321 -1.365402
C     -5.385999 -1.618651 -2.561248
C     -2.639017 -2.521030 -1.686342
H     -2.811928 -1.736692 -2.425966
C     -2.599934 -3.871463 -2.399974
C     -1.312423 -2.217176 -0.964886
C     -0.742007 -0.821684 -1.309143
O     -1.787656  0.113673 -1.503173
C      0.045450 -0.869479 -2.619593
C      0.207286 -0.368001 -0.143171
H      0.960959  0.311015 -0.552151
C     -0.557679  0.383735  0.977538
H     -1.546849 -0.069473  1.085274
C     -0.748323  1.868478  0.585269
H     -0.954883  1.932767 -0.488486
C     -1.967851  2.471053  1.347187
H     -2.013263  2.042927  2.349600
C     -3.215908  2.069968  0.586774
O     -3.908226  1.143018  1.248015
C     -5.080453  0.589078  0.632859
H     -5.079446  0.903928 -0.419276
C     -4.926454 -0.950717  0.694417
C     -5.969449 -1.653135 -0.170825
O     -7.161307 -1.603380 -0.010416
C     -5.011702 -1.473792  2.133140
O     -3.676479 -1.280380  0.097552
C     -6.335741  1.109379  1.332534
C     -6.640560  2.553946  0.950750
O     -3.543169  2.531633 -0.479085
C     -1.914202  3.995389  1.445800
O      0.438454  2.599242  0.863422
C      0.166873  0.280060  2.319589
O      0.850606 -1.526756  0.395849
C      2.224225 -1.622775  0.297089
H      2.719367 -0.664898  0.590841
O      2.581637 -1.911936 -1.026694
C      3.972005 -2.138157 -1.176111
H      4.514517 -1.259285 -0.783984
C      4.388196 -3.380404 -0.389459
C      4.068828 -3.262079  1.098258
H      4.794768 -2.626967  1.616707
N      4.149502 -4.663001  1.717876
O      3.215511 -5.460031  1.192331
C      5.508756 -5.224169  1.473824
C      3.993095 -4.564954  3.193181
C      2.646049 -2.713022  1.313815
H      1.958353 -3.560791  1.199172
O      2.456647 -2.206946  2.612099
H     -2.902046 -3.733230  0.508283
H     -4.901039 -0.647750 -2.484291
H     -6.444759 -1.465487 -2.758690
H     -4.952644 -2.166173 -3.392778
H     -1.797739 -3.871959 -3.132734
H     -3.538927 -4.066551 -2.912106
H     -2.425091 -4.680066 -1.695106
H     -0.559564 -2.960411 -1.219792
H     -1.453782 -2.253825  0.115618
H     -2.496012 -0.110096 -0.881058
H     -0.567461 -1.304040 -3.404698
H      0.945129 -1.461003 -2.485284
H      0.311834  0.144289 -2.909569
H     -4.753158 -2.529549  2.140715
H     -6.023991 -1.355361  2.506742
H     -4.313527 -0.923209  2.756985
H     -6.185133  1.040784  2.410275
H     -7.173738  0.470474  1.053459
H     -6.832060  2.636159 -0.116660
H     -5.802265  3.202524  1.195527
H     -7.517258  2.903734  1.489360
H     -2.721653  4.355213  2.079520
H     -2.026317  4.437608  0.458576
H     -0.964788  4.300260  1.875516
H      1.110166  0.816811  2.270341
H      0.355779 -0.761400  2.561521
H     -0.434197  0.722251  3.108945
H      5.454651 -3.539281 -0.543236
H      3.827190 -4.240327 -0.766464
H      5.614978 -6.114538  2.089120
H      6.280496 -4.499722  1.723236
H      5.577833 -5.528336  0.433775
H      4.804451 -3.984038  3.625604
H      3.996788 -5.578929  3.587047
H      3.035157 -4.108831  3.421493
H      2.907309 -1.355622  2.700624
O      4.707467  3.328084  0.366641
C      3.818956  3.615355 -0.684678
H      4.390992  3.788268 -1.610014
C      2.975753  4.888502 -0.400654
C      1.812519  4.486110  0.515375
C      0.914975  3.436275 -0.157493
O      1.575957  2.717960 -1.166633
C      2.915358  2.370730 -0.852289
H      2.933418  1.843723  0.113704
C      3.429603  1.457033 -1.955706
O      3.892352  5.767350  0.254999
C      3.406013  7.020272  0.687047
C      2.472258  5.491924 -1.716237
H      5.100282  4.167175  0.650325
H      1.204290  5.348654  0.782440
H      2.222755  4.046596  1.426841
H      3.323824  1.955236 -2.915837
H      2.855684  0.534560 -1.978518
H      4.476884  1.231639 -1.777698
H      4.278786  7.553476  1.059614
H      2.677888  6.917182  1.496667
H      2.962542  7.590632 -0.132497
H      2.029108  4.713472 -2.328792
H      3.307708  5.936469 -2.253233
H      1.720412  6.254984 -1.529817
H      0.074758  3.910432 -0.685753
C      4.260130 -2.304175 -2.663018
H      5.324770 -2.444326 -2.821849
H      3.930673 -1.422465 -3.204188
H      3.721572 -3.167247 -3.043186
117
Structure 8 - NOT REFINED - Rel. E. = 0.0 kcal/mol (GFN-FF)
O     -4.034659 -3.627379  0.108178
C     -4.065302 -2.514490 -0.743039
C     -5.505976 -2.448561 -1.289310
H     -5.924458 -3.453872 -1.358250
C     -5.694777 -1.701822 -2.612498
C     -2.922398 -2.557041 -1.780334
H     -3.121137 -1.781079 -2.522270
C     -2.887248 -3.914981 -2.479995
C     -1.582459 -2.231298 -1.093615
C     -1.026811 -0.839859 -1.474259
O     -2.075697  0.099140 -1.630747
C     -0.291353 -0.910328 -2.814526
C     -0.025419 -0.379546 -0.356952
H      0.713884  0.293077 -0.802314
C     -0.731444  0.374053  0.803435
H     -1.721281 -0.068498  0.948120
C     -0.928412  1.872699  0.445271
H     -1.125912  1.962613 -0.632103
C     -2.154145  2.462713  1.198071
H     -2.191384  2.046399  2.205821
C     -3.411049  2.058673  0.453006
O     -4.083929  1.118462  1.114701
C     -5.265397  0.580111  0.509479
H     -5.216169  0.825197 -0.560997
C     -5.151929 -0.959496  0.628272
C     -6.215496 -1.665321 -0.207979
O     -7.404153 -1.598495 -0.030776
C     -5.225684 -1.457627  2.074100
O     -3.913969 -1.317985  0.022408
C     -6.541885  1.203247  1.099200
C     -6.415667  1.667657  2.547532
O     -3.770842  2.534460 -0.595808
C     -2.110679  3.990022  1.266011
O      0.195570  2.673651  0.770434
C      0.045720  0.245581  2.112203
O      0.652914 -1.543817  0.119976
C      2.029597 -1.527889  0.041731
H      2.440820 -0.547068  0.343084
O      2.405429 -1.797700 -1.293498
C      3.806470 -1.812862 -1.482176
H      4.216763 -0.846935 -1.140248
C      4.438661 -2.943990 -0.653775
C      4.099354 -2.727982  0.816288
H      4.519745 -1.774576  1.161481
N      4.688050 -3.743908  1.767350
O      4.411684 -3.358638  3.039777
C      4.158379 -5.107662  1.540368
C      6.161102 -3.791820  1.600513
C      2.572427 -2.623511  0.993963
H      2.082177 -3.559340  0.674836
O      2.215337 -2.309970  2.305785
H     -3.139260 -3.732557  0.460603
H     -5.283440 -2.272747 -3.439374
H     -5.211447 -0.727714 -2.577551
H     -6.758910 -1.555767 -2.784742
H     -2.094555 -3.922302 -3.222937
H     -3.832200 -4.117947 -2.977683
H     -2.704298 -4.713605 -1.766041
H     -0.829781 -2.972022 -1.354578
H     -1.695766 -2.248939 -0.009622
H     -2.761050 -0.126515 -0.984042
H     -0.082795  0.098883 -3.161359
H     -0.911463 -1.406796 -3.555875
H      0.641767 -1.450046 -2.688500
H     -6.228918 -1.308529  2.460745
H     -4.499656 -0.919664  2.676512
H     -4.995511 -2.520329  2.092128
H     -7.348888  0.476637  1.004017
H     -6.799738  2.068797  0.485296
H     -5.638321  2.422365  2.637591
H     -6.174843  0.847576  3.214965
H     -7.358935  2.106615  2.862983
H     -2.973189  4.362209  1.813939
H     -2.131625  4.402885  0.260732
H     -1.203500  4.310478  1.766273
H     -0.527731  0.663146  2.935622
H      0.985349  0.785846  2.042064
H      0.268820 -0.795780  2.323724
H      5.514178 -2.931540 -0.821948
H      4.022803 -3.886822 -1.010815
H      3.094435 -5.114827  1.760314
H      4.653020 -5.769789  2.247994
H      4.344560 -5.436594  0.522055
H      6.553628 -2.778333  1.633511
H      6.439214 -4.287937  0.675546
H      6.557916 -4.338247  2.454193
H      2.968668 -2.676598  2.874252
O      4.277027  4.660827  1.573282
C      3.902854  3.882236  0.462848
H      4.824125  3.585395 -0.059428
C      2.988329  4.676577 -0.520464
C      1.523311  4.410023 -0.148694
C      1.163496  2.915610 -0.211741
O      2.296417  2.100674 -0.035785
C      3.179585  2.605197  0.960800
H      2.596674  2.878579  1.850893
C      4.183641  1.525002  1.335410
O      3.154171  6.077703 -0.302458
C      4.320207  6.686278 -0.829129
C      3.261697  4.257117 -1.965283
H      3.794746  5.502438  1.513880
H      0.866600  4.975648 -0.807001
H      1.353863  4.756212  0.871682
H      4.905269  1.944238  2.030740
H      4.698596  1.178622  0.442033
H      3.678102  0.686351  1.808269
H      5.227595  6.157858 -0.525482
H      4.331476  7.691845 -0.411847
H      4.279401  6.753652 -1.919173
H      2.623106  4.820482 -2.642021
H      3.047681  3.198254 -2.070181
H      4.302374  4.425382 -2.230880
H      0.769550  2.646591 -1.204042
C      4.074539 -1.992609 -2.971987
H      3.666896 -2.941292 -3.308934
H      5.142583 -1.966318 -3.165042
H      3.590588 -1.194476 -3.526180
117
Structure 9 - NOT REFINED - Rel. E. = 0.0 kcal/mol (GFN-FF)
O     -4.164331 -3.575832  0.330040
C     -4.163248 -2.497356 -0.563747
C     -5.606253 -2.396668 -1.097903
H     -6.059349 -3.388189 -1.139580
C     -5.780078 -1.674943 -2.437150
C     -3.036237 -2.622830 -1.610847
H     -3.223901 -1.877396 -2.386166
C     -3.051243 -4.011095 -2.249166
C     -1.676332 -2.302012 -0.961079
C     -1.095972 -0.950946 -1.431751
O     -2.113184  0.022120 -1.588700
C     -0.427224 -1.107770 -2.798888
C     -0.045789 -0.456943 -0.380088
H      0.632403  0.236645 -0.883639
C     -0.723985  0.287265  0.805275
H     -1.745797 -0.087992  0.910619
C     -0.821507  1.809247  0.512832
H     -0.950723  1.958116 -0.568896
C     -2.053770  2.432671  1.219894
H     -2.110394  2.057477  2.243066
C     -3.311996  2.023507  0.476684
O     -4.053702  1.194298  1.210835
C     -5.266192  0.671576  0.648848
H     -5.278990  0.941853 -0.415487
C     -5.179493 -0.869153  0.772354
C     -6.276677 -1.562907 -0.029568
O     -7.459785 -1.451598  0.160351
C     -5.241099 -1.326319  2.234296
O     -3.962723 -1.276015  0.153971
C     -6.475552  1.278980  1.358120
C     -6.715197  2.723380  0.932264
O     -3.618476  2.419656 -0.620004
C     -1.991205  3.961628  1.229423
O      0.314286  2.534317  0.955534
C     -0.004213  0.051338  2.131907
O      0.726344 -1.577587  0.062531
C      2.097141 -1.478317 -0.155153
H      2.484794 -0.520905  0.245392
O      2.377666 -1.529928 -1.527182
C      3.762000 -1.352305 -1.756934
H      4.069367 -0.403348 -1.281183
C      4.554824 -2.505818 -1.137248
C      4.268805 -2.709365  0.350829
H      4.772353 -1.966532  0.975448
N      4.791643 -4.092868  0.747645
O      4.134361 -5.051039  0.086418
C      6.250442 -4.161012  0.448024
C      4.659236 -4.273981  2.216052
C      2.761370 -2.636428  0.620601
H      2.318105 -3.586694  0.283632
O      2.528734 -2.415905  1.993991
H     -3.261601 -3.739011  0.638308
H     -5.262335 -0.717847 -2.429809
H     -6.839913 -1.496431 -2.605202
H     -5.396496 -2.280175 -3.253058
H     -2.865934 -4.784704 -1.508602
H     -2.279407 -4.070944 -3.011651
H     -4.014014 -4.212196 -2.712367
H     -0.947071 -3.075609 -1.193465
H     -1.778204 -2.259825  0.123840
H     -2.809219 -0.172512 -0.943920
H     -1.096509 -1.619450 -3.484890
H      0.497070 -1.665799 -2.697742
H     -0.210099 -0.122301 -3.203857
H     -5.021888 -2.389831  2.281735
H     -6.237173 -1.153150  2.629375
H     -4.506187 -0.775139  2.813812
H     -6.302587  1.240550  2.433868
H     -7.351295  0.674490  1.121301
H     -6.918199  2.780809 -0.134651
H     -5.842730  3.337099  1.145573
H     -7.566061  3.132562  1.470484
H     -2.837207  4.366040  1.780181
H     -2.026596  4.335211  0.208979
H     -1.069992  4.287214  1.700194
H      1.051983  0.283423  2.040834
H     -0.120632 -0.983287  2.440454
H     -0.428550  0.693455  2.899260
H      5.613782 -2.311231 -1.300264
H      4.269610 -3.436634 -1.637066
H      6.640335 -5.066857  0.906376
H      6.767793 -3.287798  0.837972
H      6.383266 -4.249020 -0.625880
H      5.224534 -3.512096  2.746464
H      5.027143 -5.268534  2.458174
H      3.611421 -4.213757  2.488000
H      1.580009 -2.265986  2.099633
O      4.140719  4.259257  2.306145
C      4.059281  3.491945  1.132562
H      5.073849  3.212468  0.805763
C      3.380051  4.270181 -0.029432
C      1.862698  4.155616  0.166390
C      1.405322  2.687750  0.089907
O      2.442909  1.792279  0.400440
C      3.252989  2.221226  1.490073
H      2.603562  2.484763  2.335831
C      4.177585  1.080740  1.893003
O      3.848116  5.610200  0.130612
C      3.318613  6.596810 -0.729223
C      3.819633  3.695213 -1.381516
H      4.396870  5.158301  2.052191
H      1.317363  4.729462 -0.581384
H      1.612327  4.539470  1.157096
H      4.797923  0.795612  1.046117
H      3.602607  0.217052  2.218157
H      4.811642  1.415654  2.708330
H      2.270917  6.813578 -0.501002
H      3.412616  6.316112 -1.780687
H      3.914959  7.488735 -0.545872
H      3.727944  2.613869 -1.367971
H      4.857453  3.963628 -1.567190
H      3.201914  4.083842 -2.187572
H      1.111228  2.430403 -0.939173
C      3.984362 -1.272108 -3.262041
H      5.030795 -1.075826 -3.474393
H      3.376734 -0.473942 -3.677830
H      3.690718 -2.209096 -3.726238
117
Structure 10 - NOT REFINED - Rel. E. = 0.0 kcal/mol (GFN-FF)
O     -3.997058 -3.525649 -0.074586
C     -4.132304 -2.304604 -0.756281
C     -5.625807 -2.201602 -1.122301
H     -6.033176 -3.184877 -1.358700
C     -5.958053 -1.193095 -2.226300
C     -3.121864 -2.189901 -1.915686
H     -3.342893 -1.268675 -2.457392
C     -3.271123 -3.377715 -2.866004
C     -1.694224 -2.096932 -1.347286
C     -0.853980 -0.892351 -1.851733
O     -1.625747  0.190642 -2.322583
C      0.005620 -1.314886 -3.047855
C      0.087872 -0.446877 -0.682687
H      0.844104  0.230337 -1.090625
C     -0.679327  0.270142  0.464954
H     -1.689473 -0.150364  0.499384
C     -0.843536  1.790264  0.195342
H     -0.956834  1.954469 -0.885494
C     -2.109951  2.318514  0.904960
H     -2.016161  2.141879  1.977053
C     -3.340036  1.603098  0.388782
O     -4.118462  1.177640  1.372272
C     -5.338908  0.517763  1.011395
H     -5.606304  0.858671  0.002581
C     -5.072429 -1.011751  0.940787
C     -6.206950 -1.684699  0.172306
O     -7.351972 -1.756086  0.537274
C     -4.909374 -1.635951  2.329617
O     -3.911692 -1.222324  0.144911
C     -6.425132  0.917482  2.003817
C     -6.871208  2.360425  1.789022
O     -3.615090  1.489688 -0.785829
C     -2.308394  3.816381  0.649175
O      0.226011  2.595654  0.666363
C     -0.036741  0.039066  1.832321
O      0.743487 -1.629898 -0.222074
C      2.114813 -1.535434 -0.078543
H      2.405679 -0.594378  0.422025
O      2.702188 -1.577450 -1.361444
C      4.111070 -1.478893 -1.322601
H      4.382813 -0.554154 -0.784574
C      4.703478 -2.685396 -0.573703
C      4.127465 -2.724551  0.837207
H      4.411617 -1.815236  1.382257
N      4.644435 -3.842997  1.711854
O      4.147290 -3.679437  2.964856
C      4.267448 -5.181377  1.203661
C      6.124407 -3.781346  1.782855
C      2.587705 -2.735736  0.778553
H      2.227373 -3.635631  0.251058
O      2.011167 -2.652400  2.046839
H     -3.064776 -3.662282  0.146687
H     -5.435708 -0.254834 -2.052286
H     -7.030069 -1.007746 -2.230435
H     -5.668035 -1.579005 -3.198809
H     -2.531517 -3.306512 -3.658118
H     -4.259202 -3.396594 -3.317995
H     -3.125861 -4.314238 -2.332675
H     -1.134410 -2.999745 -1.585412
H     -1.742528 -2.027090 -0.261830
H     -2.324321  0.427041 -1.694300
H     -0.621309 -1.777959 -3.803897
H      0.779263 -2.002143 -2.724557
H      0.471302 -0.433145 -3.480345
H     -4.599707 -2.671528  2.213296
H     -5.855326 -1.608352  2.861043
H     -4.149318 -1.092803  2.884645
H     -6.033892  0.804010  3.014377
H     -7.271819  0.243250  1.872999
H     -7.294898  2.488451  0.795260
H     -6.027281  3.037798  1.896103
H     -7.625621  2.629181  2.523247
H     -3.163419  4.185911  1.209878
H     -2.476181  3.992639 -0.410948
H     -1.417964  4.351002  0.964477
H      0.875236  0.621757  1.921508
H      0.210932 -1.010073  1.966787
H     -0.717414  0.344210  2.623012
H      5.787265 -2.581737 -0.560245
H      4.428531 -3.583928 -1.127542
H      4.703662 -5.918542  1.874622
H      4.629567 -5.332269  0.190849
H      3.186660 -5.284434  1.246943
H      6.428471 -4.434257  2.598851
H      6.423990 -2.766033  2.030660
H      6.579723 -4.106579  0.852333
H      2.696830 -3.062758  2.669058
O      3.930382  4.521575  2.148458
C      3.922091  3.699899  1.009549
H      4.957104  3.429664  0.744804
C      3.280733  4.403287 -0.220220
C      1.759483  4.237116 -0.106667
C      1.362011  2.749757 -0.141204
O      2.411182  1.911395  0.271384
C      3.128348  2.427223  1.386811
H      2.414338  2.718470  2.169435
C      4.049212  1.341118  1.923291
O      3.687523  5.766440 -0.093795
C      3.181099  6.690907 -1.033217
C      3.818516  3.789096 -1.518387
H      4.173046  5.415857  1.865352
H      1.239632  4.754806 -0.911428
H      1.435670  4.654136  0.848920
H      4.731364  1.019285  1.139546
H      3.466415  0.488772  2.264387
H      4.618275  1.740890  2.757049
H      3.724422  7.615826 -0.848778
H      2.111414  6.869434 -0.890151
H      3.363433  6.370121 -2.061377
H      3.767280  2.706662 -1.458392
H      4.854365  4.091437 -1.657107
H      3.233313  4.116296 -2.374417
H      1.138219  2.435006 -1.171457
C      4.613519 -1.410029 -2.760008
H      5.691661 -1.283430 -2.773766
H      4.146887 -0.570854 -3.266327
H      4.346370 -2.320284 -3.288737
117
Structure 11 - NOT REFINED - Rel. E. = 0.0 kcal/mol (GFN-FF)
O     -3.824516 -3.577151  0.523217
C     -3.971828 -2.447661 -0.299546
C     -5.469931 -2.397362 -0.656032
H     -5.872683 -3.405531 -0.757637
C     -5.827162 -1.544149 -1.876670
C     -2.980862 -2.471383 -1.480088
H     -3.228578 -1.633553 -2.134110
C     -3.126398 -3.776667 -2.262355
C     -1.539307 -2.277639 -0.971076
C     -0.749629 -1.150955 -1.692506
O     -1.577125 -0.163210 -2.270813
C      0.025129 -1.743847 -2.875554
C      0.246976 -0.468025 -0.693228
H      0.826802  0.253262 -1.278438
C     -0.494593  0.309802  0.431653
H     -1.490646 -0.125683  0.555597
C     -0.709122  1.799747  0.058151
H     -0.909401  1.888012 -1.016319
C     -1.937546  2.338129  0.835376
H     -1.793136  2.169875  1.903662
C     -3.178122  1.594495  0.388103
O     -3.946028  1.257020  1.413530
C     -5.167787  0.563136  1.130645
H     -5.435345  0.784364  0.089231
C     -4.898855 -0.963003  1.240694
C     -6.039156 -1.723789  0.569688
O     -7.181021 -1.747843  0.950008
C     -4.721218 -1.414511  2.693294
O     -3.744117 -1.266017  0.464875
C     -6.252598  1.075396  2.071712
C     -6.691819  2.487228  1.696927
O     -3.461621  1.377424 -0.769512
C     -2.186285  3.832350  0.606903
O      0.451610  2.550907  0.380018
C      0.231986  0.205474  1.773106
O      1.134039 -1.421569 -0.114131
C      2.410004 -1.591793 -0.681917
H      2.534040 -0.955584 -1.566894
O      2.579571 -2.893376 -1.158975
C      2.621625 -3.946121 -0.190766
H      3.257352 -4.698358 -0.675393
C      3.278112 -3.488811  1.122967
C      4.305433 -2.429977  0.754861
H      4.874529 -2.753693 -0.125574
N      5.356326 -2.108802  1.779137
O      6.171177 -1.145977  1.269949
C      4.771251 -1.650301  3.058476
C      6.172568 -3.315468  2.052244
C      3.524686 -1.177050  0.334033
H      3.004208 -0.745739  1.203541
O      4.375325 -0.218437 -0.237234
H     -2.888800 -3.691398  0.739102
H     -6.901788 -1.374972 -1.892523
H     -5.541953 -2.048371 -2.795011
H     -5.318060 -0.583688 -1.832578
H     -4.123716 -3.871227 -2.683350
H     -2.950710 -4.633189 -1.616059
H     -2.407353 -3.797504 -3.076011
H     -0.978856 -3.200934 -1.102442
H     -1.561987 -2.049974  0.093846
H     -2.200078  0.201441 -1.625421
H      0.526509 -0.944374 -3.416159
H     -0.676602 -2.218272 -3.555423
H      0.758602 -2.468740 -2.539820
H     -4.394102 -2.451149  2.700954
H     -5.667491 -1.340161  3.219906
H     -3.972200 -0.793649  3.176856
H     -5.862259  1.075207  3.088963
H     -7.102245  0.394619  2.016925
H     -5.843362  3.167051  1.722786
H     -7.440931  2.842622  2.398983
H     -7.118995  2.505577  0.696667
H     -2.376680  4.029204 -0.446081
H     -1.317945  4.398632  0.931408
H     -3.048791  4.157828  1.184780
H      0.365384 -0.837527  2.042005
H     -0.342418  0.700651  2.550414
H      1.201117  0.691034  1.705028
H      3.715296 -4.357373  1.610651
H      2.513946 -3.054550  1.770331
H      5.589538 -1.485808  3.756194
H      4.078927 -2.389439  3.451155
H      4.271019 -0.698570  2.900284
H      7.046642 -2.988521  2.612264
H      6.510354 -3.734777  1.107549
H      5.614874 -4.051105  2.623901
H      5.262318 -0.388917  0.249355
O      4.288533  2.605875  0.277446
C      3.784059  3.157154 -0.916754
H      4.603466  3.251546 -1.648888
C      3.220578  4.568051 -0.616367
C      1.915594  4.382895  0.169011
C      0.905115  3.487101 -0.565333
O      1.434508  2.881709 -1.711978
C      2.687291  2.238297 -1.517480
H      2.543592  1.423694 -0.793332
C      3.106052  1.657983 -2.862311
O      4.051149  5.319441  0.265573
C      5.422208  5.415277 -0.050528
C      2.988384  5.346792 -1.918963
H      4.424757  1.650989  0.133334
H      1.482919  5.356874  0.387282
H      2.177286  3.898404  1.110144
H      2.291995  1.066644 -3.274736
H      3.980062  1.027298 -2.727624
H      3.333427  2.459617 -3.559811
H      5.588330  5.823531 -1.052928
H      5.921830  4.446715  0.038948
H      5.836714  6.101288  0.686549
H      2.233478  4.854717 -2.522553
H      3.908173  5.411833 -2.495974
H      2.656764  6.353014 -1.673329
H      0.064365  4.073350 -0.964323
C      1.243311 -4.546451  0.071148
H      1.333818 -5.380845  0.761168
H      0.813649 -4.903377 -0.860669
H      0.595066 -3.786680  0.497018
117
Structure 12 - NOT REFINED - Rel. E. = 0.0 kcal/mol (GFN-FF)
O     -5.046237 -2.071313 -2.030105
C     -3.961478 -1.370793 -1.464202
C     -3.982002  0.000482 -2.185337
H     -4.891681 -0.019504 -2.803770
C     -2.834877  0.430431 -3.087971
C     -2.656759 -2.214355 -1.552470
H     -2.386732 -2.237724 -2.612107
C     -2.955396 -3.640356 -1.070452
C     -1.521361 -1.599154 -0.712661
C     -0.105396 -1.662719 -1.332560
O     -0.029632 -0.865764 -2.504336
C      0.275720 -3.104634 -1.688370
C      0.985321 -1.143643 -0.330483
H      1.929683 -1.586048 -0.670501
C      1.308006  0.375344 -0.247862
H      1.991818  0.460021  0.600258
C      0.114471  1.306283  0.046491
H     -0.698675  1.087788 -0.652649
C     -0.365144  1.098162  1.515084
H     -0.358856  0.017624  1.674243
C     -1.795656  1.543905  1.729037
O     -2.632228  0.662978  1.182779
C     -4.041396  0.819079  1.376108
H     -4.275801  1.893826  1.356864
C     -4.711375  0.184602  0.138011
C     -4.296473  0.985296 -1.094767
O     -4.291049  2.187882 -1.168792
C     -6.245000  0.227515  0.233432
O     -4.243830 -1.128163 -0.089454
C     -4.450050  0.246641  2.736678
C     -4.143572 -1.238006  2.886212
O     -2.156715  2.519822  2.348023
C      0.555018  1.783710  2.521700
O      0.507322  2.658038 -0.159718
C      2.078391  0.831640 -1.487752
O      0.672379 -1.686565  0.957087
C      1.701411 -2.183358  1.742534
H      1.208364 -2.410501  2.706723
O      2.696096 -1.207268  1.921025
C      3.682046 -1.572953  2.870530
H      3.183573 -1.785209  3.832004
C      4.423336 -2.837956  2.407510
C      3.404165 -3.956502  2.226185
H      2.891670 -4.151938  3.177081
N      3.973333 -5.303716  1.849451
O      2.965427 -6.213798  1.872847
C      4.604676 -5.297306  0.510516
C      5.000424 -5.709593  2.838806
C      2.325262 -3.511730  1.222189
H      2.795593 -3.292876  0.248071
O      1.313425 -4.461685  1.070651
H     -5.209439 -2.871253 -1.513130
H     -2.983621  1.477338 -3.343832
H     -2.831719 -0.158672 -4.001080
H     -1.871532  0.342958 -2.598683
H     -3.486423 -3.594143 -0.122221
H     -2.031909 -4.184068 -0.904317
H     -3.546918 -4.190885 -1.799123
H     -1.480160 -2.104617  0.249908
H     -1.758365 -0.560697 -0.508044
H     -0.300848 -1.407137 -3.256045
H     -0.456134 -3.544269 -2.360256
H      0.340344 -3.705385 -0.785522
H      1.244062 -3.111812 -2.187733
H     -6.581813 -0.404917  1.048841
H     -6.670622 -0.146874 -0.695074
H     -6.577488  1.248919  0.395569
H     -5.512347  0.437951  2.887907
H     -3.901876  0.814059  3.493150
H     -4.392301 -1.568214  3.891961
H     -3.087938 -1.421717  2.704221
H     -4.712842 -1.819398  2.168391
H      1.542988  1.335161  2.488692
H      0.149272  1.676411  3.524874
H      0.633834  2.843787  2.296360
H      2.945381  0.194232 -1.644794
H      2.417700  1.852127 -1.339028
H      1.445778  0.786063 -2.367344
H      5.168262 -3.091299  3.159524
H      4.920939 -2.608675  1.464269
H      5.370306 -4.529625  0.443871
H      3.834820 -5.144234 -0.240959
H      5.040725 -6.280748  0.348615
H      5.186393 -6.770592  2.682930
H      4.598948 -5.578414  3.840836
H      5.918733 -5.144629  2.709548
H      1.737551 -5.343780  1.339125
O      1.316032  5.532910 -3.795811
C      0.395914  5.149137 -2.808083
H     -0.519363  5.719777 -2.997806
C      0.930778  5.477917 -1.391896
C     -0.086700  4.966422 -0.361596
C     -0.515917  3.512254 -0.594941
O     -0.897429  3.272680 -1.917911
C      0.076809  3.641814 -2.892435
H      1.007902  3.094587 -2.698436
C     -0.479154  3.269438 -4.259341
O      2.197392  4.824606 -1.353329
C      2.862698  4.743212 -0.111311
C      1.098549  6.997380 -1.237056
H      2.174753  5.168530 -3.536012
H     -0.980110  5.586210 -0.439746
H      0.307299  5.054766  0.650135
H     -1.466867  3.707145 -4.376479
H     -0.558784  2.190444 -4.344526
H      0.178042  3.656810 -5.031714
H      3.870107  4.404275 -0.348384
H      2.379866  4.014357  0.544440
H      2.921415  5.714042  0.388107
H      0.152005  7.494848 -1.426694
H      1.831137  7.353499 -1.956497
H      1.427789  7.251273 -0.232823
H     -1.436678  3.319374 -0.018791
C      4.630824 -0.391197  3.028749
H      4.078169  0.478758  3.370134
H      5.089214 -0.155911  2.072929
H      5.403011 -0.628248  3.753908
117
Structure 13 - NOT REFINED - Rel. E. = 0.0 kcal/mol (GFN-FF)
O     -3.604412 -3.505802  0.353352
C     -3.799273 -2.395485 -0.484220
C     -5.298855 -2.408383 -0.837572
H     -5.661843 -3.431036 -0.942880
C     -5.688091 -1.564468 -2.054926
C     -2.803433 -2.391198 -1.661445
H     -3.074647 -1.564891 -2.320809
C     -2.900968 -3.700370 -2.444282
C     -1.377821 -2.152520 -1.129931
C     -0.615868 -0.969886 -1.790069
O     -1.467538 -0.002265 -2.361014
C      0.238955 -1.473417 -2.956205
C      0.316499 -0.335458 -0.699337
H      1.051728  0.302651 -1.198085
C     -0.476927  0.510505  0.334759
H     -1.452756  0.035252  0.477292
C     -0.745979  1.947448 -0.174365
H     -0.931127  1.923241 -1.253468
C     -2.008398  2.514117  0.525293
H     -1.881537  2.460460  1.607720
C     -3.216371  1.689674  0.131836
O     -3.939474  1.330247  1.182394
C     -5.129038  0.569083  0.934989
H     -5.432139  0.767541 -0.101358
C     -4.781826 -0.941063  1.048999
C     -5.890291 -1.760612  0.392125
O     -7.025481 -1.840676  0.784594
C     -4.565935 -1.375768  2.501322
O     -3.622619 -1.192078  0.261819
C     -6.218404  1.033961  1.895140
C     -6.741332  2.415604  1.514627
O     -3.516417  1.434138 -1.013403
C     -2.291431  3.964212  0.121407
O      0.359225  2.804278  0.080356
C      0.224546  0.555125  1.692716
O      0.978336 -1.422299 -0.038888
C      2.361181 -1.453764 -0.013483
H      2.790573 -0.473571  0.295686
O      2.840081 -1.776574 -1.291632
C      4.243379 -1.999666 -1.357914
H      4.764769 -1.087961 -1.022089
C      4.612185 -3.161259 -0.439142
C      4.244274 -2.802656  0.997276
H      4.795849 -1.894417  1.269208
N      4.785073 -3.861230  1.950636
O      6.059600 -4.129720  1.625323
C      4.736841 -3.349766  3.344188
C      3.963813 -5.096231  1.897774
C      2.735612 -2.519634  1.059499
H      2.159793 -3.415421  0.812445
O      2.283175 -2.108809  2.322042
H     -2.662519 -3.586162  0.560512
H     -5.384458 -2.055201 -2.974709
H     -5.213589 -0.586557 -2.007511
H     -6.768136 -1.434797 -2.070048
H     -2.704063 -4.551544 -1.797319
H     -2.173811 -3.698016 -3.251159
H     -3.891080 -3.826159 -2.874273
H     -0.770613 -3.045435 -1.269332
H     -1.422345 -1.953989 -0.060131
H     -2.180155  0.241597 -1.753304
H      0.664194 -0.618371 -3.475828
H     -0.386202 -2.022139 -3.654489
H      1.041369 -2.104830 -2.592869
H     -3.835173 -0.722676  2.970195
H     -4.196202 -2.397999  2.509606
H     -5.506249 -1.337091  3.041966
H     -5.806804  1.065865  2.903445
H     -7.031428  0.308243  1.866366
H     -7.497089  2.736352  2.226298
H     -7.186772  2.399030  0.522173
H     -5.931985  3.141981  1.518497
H     -2.496924  4.023658 -0.945173
H     -1.430286  4.583692  0.353278
H     -3.152266  4.345282  0.666168
H      0.427977 -0.455215  2.033383
H     -0.408207  1.048328  2.425121
H      1.152674  1.115218  1.613851
H      5.679839 -3.380279 -0.474471
H      4.060151 -4.043145 -0.766730
H      5.371890 -2.468609  3.403589
H      5.165530 -4.117768  3.984466
H      3.717352 -3.123180  3.642000
H      4.474168 -5.843500  2.501924
H      3.929161 -5.456328  0.873754
H      2.965603 -4.913184  2.285565
H      2.608306 -1.217354  2.508633
O      5.007022  3.419630 -0.251177
C      3.763000  3.718509 -0.827672
H      3.970341  4.269919 -1.750763
C      2.907914  4.588913  0.124315
C      1.533386  4.808257 -0.523833
C      0.871991  3.512943 -1.014915
O      1.740609  2.744442 -1.799375
C      2.985004  2.433275 -1.182975
H      2.800392  1.887005 -0.245124
C      3.767201  1.571392 -2.163174
O      2.880458  3.828447  1.330957
C      2.000825  4.243696  2.354538
C      3.591937  5.946314  0.347829
H      4.837847  3.178557  0.671158
H      1.676627  5.451209 -1.392532
H      0.861525  5.309663  0.171923
H      3.811908  2.077370 -3.123752
H      3.275630  0.611766 -2.297061
H      4.776920  1.424306 -1.791008
H      2.101169  5.309520  2.574419
H      2.291703  3.671897  3.234350
H      0.964941  4.008456  2.098212
H      2.985657  6.587408  0.982484
H      3.742171  6.445736 -0.604727
H      4.560587  5.791955  0.815889
H      0.056337  3.769044 -1.710423
C      4.594793 -2.287658 -2.810926
H      5.666493 -2.431882 -2.905038
H      4.288324 -1.455495 -3.437442
H      4.080174 -3.183499 -3.145897
117
Structure 14 - NOT REFINED - Rel. E. = 0.0 kcal/mol (GFN-FF)
O     -3.867674 -3.215567 -1.085009
C     -3.812222 -1.819473 -1.253972
C     -5.201882 -1.430237 -1.795824
H     -5.594699 -2.225133 -2.431224
C     -5.288423 -0.076633 -2.507794
C     -2.583683 -1.384589 -2.076171
H     -2.616081 -0.297934 -2.152890
C     -2.600728 -2.010976 -3.467779
C     -1.307095 -1.774709 -1.309731
C     -0.088472 -0.838630 -1.514229
O     -0.496974  0.369386 -2.125967
C      0.930698 -1.521809 -2.438277
C      0.600797 -0.554129 -0.135651
H      1.476977  0.074060 -0.326021
C     -0.270069  0.146316  0.941499
H     -1.177371 -0.443810  1.093624
C     -0.725740  1.560724  0.526398
H     -1.095862  1.532624 -0.502104
C     -1.916156  2.027320  1.411549
H     -1.856873  1.593095  2.409635
C     -3.202652  1.561335  0.760424
O     -3.965004  0.871638  1.603302
C     -5.211002  0.378925  1.103072
H     -5.468189  0.988432  0.226523
C     -5.007097 -1.090535  0.616889
C     -5.998633 -1.341089 -0.515245
O     -7.194514 -1.407852 -0.389844
C     -5.158285 -2.128340  1.731422
O     -3.722864 -1.185252  0.018036
C     -6.292734  0.544191  2.164650
C     -6.608323  2.016269  2.411147
O     -3.518558  1.840304 -0.372481
C     -1.985160  3.552636  1.531439
O      0.360813  2.475366  0.607850
C      0.499515  0.228518  2.263684
O      1.032731 -1.822933  0.379170
C      2.379604 -1.971418  0.682915
H      2.727643 -1.168673  1.369902
O      3.167984 -1.935721 -0.472274
C      4.541323 -2.084565 -0.156528
H      4.831070 -1.259183  0.519606
C      4.806770 -3.419575  0.545389
C      3.936223 -3.654997  1.779569
H      4.252746 -3.055496  2.637523
N      4.048054 -5.132685  2.165566
O      3.543564 -5.908078  1.200946
C      5.482181 -5.466561  2.401452
C      3.351082 -5.363206  3.457714
C      2.483302 -3.319962  1.433749
H      2.112395 -4.119289  0.774450
O      1.694811 -3.212853  2.597746
H     -3.010584 -3.531290 -0.768213
H     -4.746832  0.683842 -1.950770
H     -6.333367  0.216037 -2.590859
H     -4.866117 -0.138500 -3.505717
H     -1.734900 -1.668103 -4.025433
H     -3.493679 -1.732791 -4.019117
H     -2.571600 -3.096191 -3.396726
H     -1.000399 -2.779805 -1.600001
H     -1.547065 -1.790363 -0.249579
H      0.287588  0.930334 -2.228125
H      0.458304 -1.745243 -3.391006
H      1.300463 -2.438485 -1.992330
H      1.777968 -0.863714 -2.616159
H     -4.897660 -3.104352  1.328752
H     -6.185465 -2.156309  2.080240
H     -4.486765 -1.888008  2.550644
H     -5.957553  0.084314  3.093313
H     -7.186119  0.027884  1.811899
H     -6.971257  2.489418  1.501192
H     -5.716949  2.542555  2.744184
H     -7.372481  2.108917  3.177960
H     -2.797716  3.838153  2.195396
H     -2.159736  3.995517  0.553604
H     -1.048039  3.926723  1.932106
H      1.377199  0.857788  2.137975
H      0.806935 -0.757183  2.597689
H     -0.119391  0.668586  3.039879
H      5.862658 -3.446067  0.809662
H      4.581685 -4.234991 -0.148429
H      5.520285 -6.445820  2.872981
H      5.954822 -4.722559  3.038116
H      5.985657 -5.540704  1.442318
H      3.816309 -4.781308  4.249523
H      3.409526 -6.427453  3.674688
H      2.308600 -5.083426  3.354367
H      0.800983 -2.981894  2.309537
O      4.446437  4.086269 -0.208048
C      3.472332  3.926996 -1.207521
H      3.946547  4.011043 -2.198549
C      2.354103  5.005026 -1.119794
C      1.308563  4.519680 -0.105951
C      0.676198  3.193159 -0.551041
O      1.518998  2.454685 -1.408253
C      2.888266  2.507253 -1.029152
H      2.974274  2.263497  0.039229
C      3.663448  1.488554 -1.850825
O      3.035129  6.174330 -0.662920
C      2.273781  7.347869 -0.474251
C      1.730317  5.228609 -2.501830
H      4.623402  5.034759 -0.122594
H      0.516453  5.254585  0.027772
H      1.803331  4.357640  0.853816
H      3.489399  1.661355 -2.910105
H      3.350639  0.478045 -1.599230
H      4.722199  1.599070 -1.635188
H      2.993718  8.112977 -0.189482
H      1.538954  7.233333  0.327498
H      1.767682  7.657740 -1.391780
H      1.486528  4.272336 -2.952622
H      2.441469  5.750271 -3.139138
H      0.819709  5.817871 -2.425753
H     -0.228153  3.366457 -1.152674
C      5.336163 -1.998877 -1.454098
H      6.398141 -2.074188 -1.242193
H      5.137936 -1.055750 -1.952519
H      5.041467 -2.809348 -2.114193
117
Structure 15 - NOT REFINED - Rel. E. = 0.0 kcal/mol (GFN-FF)
O     -3.929688 -3.415898  0.224995
C     -3.660957 -2.273959 -0.550765
C     -5.003694 -1.895616 -1.214987
H     -5.607863 -2.791784 -1.365020
C     -4.911746 -1.090213 -2.514552
C     -2.463415 -2.500282 -1.507008
H     -2.469035 -1.683947 -2.230690
C     -2.642191 -3.826900 -2.243911
C     -1.146031 -2.420978 -0.716016
C      0.040448 -1.758336 -1.462764
O     -0.383118 -0.709043 -2.302383
C      0.709894 -2.773937 -2.400968
C      1.127173 -1.274927 -0.412472
H      2.054286 -1.797032 -0.665398
C      1.545804  0.221272 -0.422609
H      2.185483  0.333702  0.459502
C      0.459725  1.309646 -0.294439
H     -0.012163  1.461860 -1.271281
C     -0.634488  0.982417  0.757933
H     -0.533014 -0.080122  0.998603
C     -2.019076  1.095482  0.163308
O     -2.972164  1.236272  1.078461
C     -4.313593  0.982070  0.651122
H     -4.380886  1.245858 -0.412653
C     -4.539103 -0.556965  0.780400
C     -5.639981 -1.009229 -0.169218
O     -6.797408 -0.682933 -0.098975
C     -4.859475 -0.993964  2.213443
O     -3.356768 -1.187501  0.314069
C     -5.286800  1.830754  1.457404
C     -5.172042  3.307488  1.094271
O     -2.244879  1.031551 -1.029990
C     -0.484189  1.745891  2.073568
O      1.144644  2.519882  0.038375
C      2.382971  0.499528 -1.671638
O      0.772352 -1.673478  0.919801
C      1.703148 -2.397904  1.642911
H      1.244418 -2.494522  2.644463
O      2.909765 -1.680280  1.722341
C      3.840944 -2.249574  2.624953
H      3.374517 -2.300385  3.624281
C      4.219293 -3.674895  2.185312
C      2.949840 -4.512900  2.085603
H      2.448846 -4.553138  3.061543
N      3.153798 -5.966821  1.734859
O      1.953528 -6.597178  1.825069
C      3.709578 -6.149300  0.375380
C      4.087634 -6.592493  2.701184
C      1.973198 -3.834977  1.106888
H      2.459206 -3.726602  0.121624
O      0.768186 -4.525411  0.974614
H     -3.111216 -3.692062  0.659548
H     -5.900973 -0.712921 -2.765918
H     -4.558183 -1.713588 -3.330256
H     -4.233937 -0.247571 -2.393287
H     -3.621944 -3.875853 -2.713045
H     -2.554153 -4.664379 -1.556941
H     -1.886413 -3.932711 -3.014974
H     -0.826941 -3.408384 -0.382015
H     -1.339283 -1.825953  0.173435
H     -1.042511 -0.161228 -1.847561
H      0.967577 -3.676358 -1.856154
H      1.601211 -2.338680 -2.845591
H      0.024267 -3.022899 -3.204566
H     -5.840913 -0.632261  2.503238
H     -4.099619 -0.611455  2.888890
H     -4.857057 -2.080891  2.249792
H     -5.076796  1.701333  2.518337
H     -6.294750  1.471678  1.246884
H     -5.867872  3.892220  1.689718
H     -5.399690  3.463960  0.042096
H     -4.163251  3.663314  1.288230
H      0.537382  1.645027  2.426865
H     -1.163857  1.336764  2.815101
H     -0.702613  2.802874  1.948532
H      1.781983  0.334744 -2.561854
H      3.255163 -0.148719 -1.703392
H      2.721396  1.530553 -1.660901
H      4.913645 -4.082071  2.918176
H      4.713352 -3.606878  1.215140
H      3.860181 -7.215952  0.223708
H      4.649245 -5.616074  0.263070
H      2.980718 -5.806625 -0.354088
H      5.110118 -6.270493  2.528611
H      4.004653 -7.669597  2.568226
H      3.766589 -6.348677  3.711103
H      0.974680 -5.473168  1.278042
O      3.465785  6.027589 -1.645070
C      2.089183  5.798168 -1.834293
H      1.747074  6.448343 -2.653449
C      1.273085  6.125601 -0.546963
C      1.193413  4.862493  0.322907
C      0.530096  3.693923 -0.419997
O      0.619173  3.833150 -1.813505
C      1.881455  4.319304 -2.247696
H      2.678937  3.739168 -1.762161
C      1.967565  4.139413 -3.755910
O      2.002519  7.056975  0.254210
C      2.000046  8.412746 -0.156709
C     -0.127912  6.620504 -0.908406
H      3.583424  6.348337 -0.734819
H      0.652021  5.083913  1.240742
H      2.204105  4.556282  0.595008
H      1.148693  4.669577 -4.235172
H      1.892615  3.085119 -4.005727
H      2.915562  4.533299 -4.109571
H      1.022568  8.876590 -0.003175
H      2.298447  8.523283 -1.202534
H      2.731112  8.906239  0.481413
H     -0.676568  6.870355 -0.002867
H     -0.654128  5.835614 -1.442549
H     -0.079230  7.496939 -1.549939
H     -0.554883  3.655919 -0.228648
C      5.061101 -1.337643  2.668836
H      4.757725 -0.337319  2.960751
H      5.518478 -1.284542  1.685311
H      5.783443 -1.716606  3.385240
117
Structure 16 - NOT REFINED - Rel. E. = 0.0 kcal/mol (GFN-FF)
O     -3.976480 -3.606000  0.004616
C     -4.146351 -2.401568 -0.698563
C     -5.645863 -2.338251 -1.048408
H     -6.034141 -3.334416 -1.261848
C     -6.013011 -1.357912 -2.166622
C     -3.152306 -2.287220 -1.872011
H     -3.398990 -1.380763 -2.427383
C     -3.287859 -3.494921 -2.799030
C     -1.720189 -2.154573 -1.323118
C     -0.911554 -0.941381 -1.858099
O     -1.710969  0.115257 -2.342085
C     -0.053448 -1.367604 -3.054012
C      0.030107 -0.452841 -0.706377
H      0.766867  0.233923 -1.133830
C     -0.744239  0.268138  0.433816
H     -1.745549 -0.171460  0.481802
C     -0.938560  1.779846  0.138757
H     -1.061032  1.923798 -0.943794
C     -2.209604  2.298177  0.847306
H     -2.102352  2.149164  1.922375
C     -3.428720  1.544663  0.360060
O     -4.186866  1.122713  1.360923
C     -5.395642  0.427866  1.027351
H     -5.681972  0.742183  0.015119
C     -5.095075 -1.096428  0.984427
C     -6.222947 -1.810286  0.243505
O     -7.361284 -1.901535  0.624613
C     -4.901691 -1.687956  2.383611
O     -3.939158 -1.297487  0.179153
C     -6.479904  0.822529  2.023935
C     -6.960428  2.250822  1.786729
O     -3.713351  1.399582 -0.808728
C     -2.441807  3.784823  0.556862
O      0.120122  2.610390  0.590427
C     -0.089527  0.073485  1.801123
O      0.716856 -1.611354 -0.229085
C      2.086673 -1.481683 -0.099716
H      2.359177 -0.524183  0.379487
O      2.663564 -1.534900 -1.386829
C      4.069701 -1.400497 -1.362324
H      4.322478 -0.459760 -0.843200
C      4.697723 -2.578562 -0.597369
C      4.135741 -2.605229  0.819545
H      4.403815 -1.679862  1.345397
N      4.687001 -3.695300  1.709097
O      4.197156 -3.521580  2.963626
C      4.338265 -5.051264  1.228008
C      6.165659 -3.596810  1.765362
C      2.596032 -2.652364  0.777148
H      2.250667 -3.571442  0.273414
O      2.031287 -2.553930  2.049788
H     -3.038878 -3.718276  0.216957
H     -5.724764 -1.754847 -3.135219
H     -5.510325 -0.405049 -2.015593
H     -7.088963 -1.197055 -2.162043
H     -2.561482 -3.421051 -3.603071
H     -4.281566 -3.544249 -3.236108
H     -3.113623 -4.418252 -2.251538
H     -1.144448 -3.049482 -1.553053
H     -1.756759 -2.067271 -0.238471
H     -2.407424  0.350722 -1.711055
H      0.739872 -2.029143 -2.724731
H      0.386064 -0.483799 -3.509092
H     -0.676061 -1.861244 -3.794109
H     -5.842040 -1.671639  2.925336
H     -4.148591 -1.115788  2.918574
H     -4.568825 -2.718136  2.284750
H     -6.075701  0.737233  3.032152
H     -7.312615  0.127265  1.915255
H     -6.130903  2.948759  1.871898
H     -7.713087  2.516632  2.523825
H     -7.397154  2.350459  0.795368
H     -3.294994  4.151891  1.121970
H     -2.629768  3.930585 -0.504449
H     -1.557510  4.345566  0.842628
H      0.810075  0.677073  1.875583
H      0.181877 -0.967561  1.951490
H     -0.772660  0.376943  2.590278
H      5.778834 -2.449172 -0.596055
H      4.439178 -3.493374 -1.132100
H      4.796454 -5.765438  1.909109
H      4.696874 -5.212258  0.215494
H      3.260569 -5.179028  1.281123
H      6.492889 -4.228907  2.588753
H      6.442572 -2.570628  1.994184
H      6.620486 -3.925879  0.835942
H      2.730263 -2.940155  2.672177
O      3.915658  4.642221  1.992185
C      3.815490  3.792590  0.874821
H      4.834263  3.497748  0.580251
C      3.121478  4.503597 -0.325670
C      1.608082  4.280785 -0.203348
C      1.240506  2.787043 -0.233795
O      2.317353  1.979678  0.171192
C      3.023569  2.523832  1.281757
H      2.301156  2.822063  2.054031
C      3.951939  1.459189  1.847681
O      3.283175  5.916755 -0.199112
C      4.541076  6.463003 -0.555554
C      3.645013  3.958244 -1.654869
H      3.542197  5.503180  1.737552
H      1.090022  4.807502 -1.002685
H      1.271368  4.693737  0.748464
H      4.521578  1.888491  2.666625
H      4.633861  1.119114  1.071362
H      3.377487  0.612575  2.216175
H      4.503766  7.502355 -0.234153
H      4.700266  6.430917 -1.636186
H      5.364853  5.955770 -0.046534
H      3.157895  4.470071 -2.481834
H      3.425971  2.896637 -1.712977
H      4.721025  4.091086 -1.734713
H      1.009427  2.462205 -1.258935
C      4.558006 -1.344390 -2.805078
H      4.304858 -2.268239 -3.316817
H      5.633142 -1.196106 -2.830748
H      4.069630 -0.523140 -3.320201
117
Structure 17 - NOT REFINED - Rel. E. = 0.0 kcal/mol (GFN-FF)
O     -3.575787 -3.558639  0.690042
C     -3.691269 -2.562420 -0.287513
C     -5.153452 -2.626464 -0.772609
H     -5.519985 -3.652825 -0.720737
C     -5.430356 -2.030653 -2.155714
C     -2.589675 -2.680505 -1.363154
H     -2.856676 -2.010774 -2.183079
C     -2.517358 -4.109437 -1.898994
C     -1.239263 -2.216048 -0.785271
C     -0.788282 -0.841096 -1.330458
O     -1.905353  0.005570 -1.534967
C     -0.117127 -0.992935 -2.696593
C      0.216361 -0.196908 -0.304389
H      0.930705  0.418330 -0.858093
C     -0.508802  0.708911  0.724306
H     -1.468821  0.248548  0.973494
C     -0.796428  2.104053  0.119154
H     -1.040164  1.994433 -0.942800
C     -2.028543  2.744143  0.828801
H     -2.000099  2.499208  1.892308
C     -3.281548  2.138011  0.226829
O     -3.864706  1.293756  1.079485
C     -5.043985  0.595037  0.655613
H     -5.137425  0.738376 -0.429261
C     -4.803519 -0.908571  0.942372
C     -5.858618 -1.771328  0.255219
O     -7.038321 -1.754457  0.492474
C     -4.776542 -1.209084  2.445022
O     -3.574173 -1.273416  0.324374
C     -6.273930  1.162697  1.363415
C     -6.668582  2.527332  0.809101
O     -3.706456  2.396074 -0.871870
C     -2.093140  4.261440  0.654664
O      0.343822  2.942217  0.245664
C      0.296412  0.858892  2.015376
O      0.926259 -1.229480  0.392708
C      2.268644 -1.420583  0.100395
H      2.839837 -0.470560  0.213291
O      2.432376 -1.887578 -1.206650
C      3.794437 -2.146832 -1.502427
H      4.375352 -1.230087 -1.300267
C      4.323123 -3.274747 -0.616557
C      4.181228 -2.964413  0.871668
H      4.925726 -2.241412  1.216069
N      4.385577 -4.264983  1.655535
O      3.415412 -5.139810  1.373197
C      5.717502 -4.836225  1.307026
C      4.427479 -3.967108  3.110636
C      2.781248 -2.416938  1.169174
H      2.095447 -3.278775  1.183549
O      2.791424 -1.741698  2.406745
H     -2.652834 -3.627671  0.972543
H     -6.506208 -1.954799 -2.297475
H     -5.021300 -2.665360 -2.936039
H     -4.995797 -1.036789 -2.242178
H     -2.244740 -4.808852 -1.112972
H     -1.770581 -4.165689 -2.686028
H     -3.476610 -4.417971 -2.307006
H     -0.457867 -2.939685 -1.010152
H     -1.305854 -2.130756  0.300077
H     -2.557737 -0.203029 -0.849006
H      0.092146 -0.005397 -3.101481
H     -0.786335 -1.510204 -3.378962
H      0.807028 -1.550357 -2.595831
H     -4.443477 -2.233322  2.593234
H     -5.773853 -1.098632  2.859286
H     -4.087912 -0.527584  2.936045
H     -6.053665  1.252124  2.427479
H     -7.097282  0.460056  1.232740
H     -5.854697  3.240047  0.923334
H     -7.537230  2.906741  1.340581
H     -6.911120  2.456726 -0.248686
H     -2.923942  4.666202  1.228330
H     -2.241741  4.511331 -0.393001
H     -1.171585  4.714696  1.005867
H      1.317966  1.155622  1.796890
H      0.296107 -0.078314  2.563371
H     -0.147815  1.625388  2.643922
H      5.366464 -3.445132 -0.876553
H      3.741190 -4.180774 -0.808369
H      6.491203 -4.073671  1.353415
H      5.659885 -5.277643  0.316630
H      5.931437 -5.634113  2.014406
H      3.492789 -3.504283  3.406936
H      5.258212 -3.304318  3.339361
H      4.531804 -4.914221  3.635544
H      1.919519 -1.343428  2.527351
O      4.960947  3.353010 -0.607917
C      3.672851  3.686867 -1.053662
H      3.799226  4.202339 -2.011606
C      2.958745  4.620142 -0.046257
C      1.530800  4.874238 -0.551957
C      0.768797  3.593964 -0.920564
O      1.518653  2.762203 -1.762945
C      2.813745  2.424320 -1.276800
H      2.718670  1.914926 -0.305286
C      3.451698  1.504933 -2.308623
O      3.036010  3.901814  1.182978
C      2.278807  4.375715  2.275709
C      3.712088  5.955724  0.052126
H      4.883844  3.113145  0.327141
H      1.604210  5.479876 -1.455675
H      0.956559  5.428323  0.189161
H      4.488900  1.326251 -2.040755
H      3.412574  1.983279 -3.283546
H      2.910976  0.564129 -2.361264
H      2.431903  5.444120  2.449932
H      2.640559  3.819801  3.139312
H      1.215953  4.166631  2.133578
H      3.769435  6.421028 -0.927426
H      4.721741  5.776731  0.412516
H      3.205718  6.637914  0.729862
H     -0.104826  3.862948 -1.536408
C      3.893397 -2.505869 -2.979630
H      3.326912 -3.411456 -3.175373
H      4.931723 -2.663405 -3.253942
H      3.483825 -1.700822 -3.582586
117
Structure 18 - NOT REFINED - Rel. E. = 0.0 kcal/mol (GFN-FF)
O     -3.577165 -3.601348  0.493568
C     -3.811548 -2.533838 -0.380328
C     -5.296006 -2.517879 -0.815150
H     -5.703344 -3.530273 -0.858246
C     -5.593269 -1.793580 -2.133504
C     -2.755017 -2.628031 -1.501502
H     -3.019734 -1.900148 -2.270994
C     -2.753493 -4.026164 -2.115378
C     -1.372859 -2.254398 -0.934933
C     -0.872597 -0.873189 -1.416882
O     -1.964204  0.014271 -1.587652
C     -0.189643 -0.998749 -2.780519
C      0.163877 -0.306028 -0.379015
H      0.896234  0.300238 -0.919997
C     -0.493687  0.587529  0.704713
H     -1.444414  0.126912  0.987677
C     -0.787696  2.001299  0.142765
H     -1.088516  1.913809 -0.906603
C     -1.972128  2.650760  0.923665
H     -1.921426  2.348799  1.971088
C     -3.258167  2.122547  0.321682
O     -3.868220  1.276239  1.152511
C     -5.059895  0.613643  0.709521
H     -5.151070  0.786757 -0.370725
C     -4.835353 -0.901025  0.966296
C     -5.936542 -1.725962  0.302609
O     -7.096853 -1.735464  0.624644
C     -4.750864 -1.179440  2.474466
O     -3.640247 -1.282875  0.295686
C     -6.280607  1.180731  1.434588
C     -6.655588  2.564044  0.913931
O     -3.686437  2.433938 -0.762240
C     -1.984722  4.176566  0.829283
O      0.365987  2.827979  0.211885
C      0.384368  0.687827  1.952429
O      0.822040 -1.416010  0.235364
C      2.186116 -1.527703  0.093669
H      2.702433 -0.561850  0.276731
O      2.475718 -1.970298 -1.216219
C      3.840811 -2.269027 -1.450551
H      4.434967 -1.353658 -1.283105
C      4.348369 -3.357880 -0.488940
C      4.165235 -2.840799  0.930922
H      4.705416 -1.894498  1.030934
N      4.654887 -3.740080  2.073194
O      3.634353 -4.372854  2.686058
C      5.633260 -4.745157  1.597827
C      5.354211 -2.867814  3.055312
C      2.663165 -2.562771  1.130873
H      2.104453 -3.488303  0.932649
O      2.392002 -2.111185  2.425833
H     -4.272807 -3.671588  1.159399
H     -6.668068 -1.654743 -2.230122
H     -5.241479 -2.382247 -2.975483
H     -5.109206 -0.819836 -2.157568
H     -2.032482 -4.064864 -2.927142
H     -3.734646 -4.280879 -2.509096
H     -2.480697 -4.760705 -1.363526
H     -0.636124 -3.000920 -1.221297
H     -1.418841 -2.250674  0.152266
H     -2.593058 -0.178798 -0.876270
H     -0.849337 -1.501203 -3.482912
H      0.731306 -1.562786 -2.671568
H      0.033839 -0.004924 -3.162136
H     -5.751009 -1.222372  2.896963
H     -4.178517 -0.388626  2.950460
H     -4.237456 -2.120429  2.653051
H     -6.057659  1.240835  2.500055
H     -7.116417  0.495590  1.291660
H     -6.908417  2.521596 -0.142961
H     -5.827374  3.258489  1.035874
H     -7.512164  2.947457  1.461814
H     -2.140014  4.486573 -0.201300
H     -1.041152  4.575944  1.187027
H     -2.790288  4.579855  1.438892
H      1.278498  1.265443  1.733734
H      0.678585 -0.303565  2.284835
H     -0.154007  1.184686  2.755114
H      5.392841 -3.554402 -0.724937
H      3.761806 -4.264297 -0.643242
H      6.485342 -4.269611  1.119519
H      5.132178 -5.428580  0.918431
H      5.958306 -5.311302  2.468598
H      5.596451 -3.479301  3.922454
H      4.674697 -2.076756  3.365019
H      6.259597 -2.447999  2.622470
H      2.587133 -2.916315  2.969599
O      4.951437  3.275453 -0.728417
C      3.653483  3.581642 -1.166251
H      3.759455  4.068844 -2.141406
C      2.946866  4.537724 -0.175214
C      1.505804  4.758348 -0.657688
C      0.754371  3.458078 -0.977410
O      1.500203  2.619818 -1.817698
C      2.803638  2.304199 -1.338760
H      2.723272  1.822240 -0.352138
C      3.437715  1.358679 -2.349210
O      3.062563  3.860248  1.074792
C      2.315430  4.349687  2.167178
C      3.684589  5.885301 -0.133338
H      4.888687  3.084891  0.218999
H      1.552736  5.340145 -1.578774
H      0.937983  5.323819  0.079647
H      2.912693  0.407569 -2.356581
H      4.482468  1.207966 -2.093746
H      3.372865  1.800888 -3.339679
H      2.436306  5.428409  2.297888
H      2.714771  3.838280  3.041751
H      1.257193  4.099633  2.059877
H      4.703422  5.730333  0.212064
H      3.182765  6.581175  0.533798
H      3.716039  6.320915 -1.127561
H     -0.136751  3.700042 -1.579763
C      3.968870 -2.704743 -2.905663
H      5.008698 -2.905015 -3.144189
H      3.598357 -1.918691 -3.556491
H      3.378118 -3.600233 -3.073580
117
Structure 19 - NOT REFINED - Rel. E. = 0.0 kcal/mol (GFN-FF)
O     -4.041650 -2.017815  2.206830
C     -4.141673 -1.710011  0.839528
C     -5.638030 -1.429522  0.596254
H     -6.258364 -2.077635  1.215846
C     -6.078220 -1.488678 -0.869298
C     -3.471624 -2.788975 -0.036239
H     -3.691323 -2.552602 -1.078349
C     -4.050859 -4.166598  0.285914
C     -1.939814 -2.764733  0.157496
C     -1.113986 -2.463108 -1.130666
O     -1.907261 -2.022811 -2.212334
C     -0.473422 -3.762867 -1.634735
C      0.019909 -1.404948 -0.890769
H      0.337642 -1.115047 -1.898634
C     -0.421824 -0.136164 -0.100241
H     -1.506542 -0.151747  0.001430
C     -0.048323  1.173513 -0.839912
H      0.921374  1.034992 -1.337520
C     -1.087756  1.605991 -1.920314
H     -1.046658  2.701610 -1.949649
C     -2.513266  1.258040 -1.529104
O     -2.962269  1.964160 -0.501714
C     -4.315206  1.719005 -0.091871
H     -4.852907  1.335242 -0.969435
C     -4.341420  0.608431  0.997516
C     -5.744129  0.005202  1.061679
O     -6.741145  0.590250  1.397757
C     -3.900120  1.124272  2.369736
O     -3.508849 -0.462798  0.572849
C     -4.935121  3.038202  0.355613
C     -5.184665  3.966550 -0.828991
O     -3.195549  0.457292 -2.132650
C     -0.778560  1.063732 -3.314429
O      0.094925  2.246658  0.085040
C      0.170830 -0.145763  1.311619
O      1.128274 -2.051490 -0.262381
C      2.369810 -1.718133 -0.771282
H      2.529587 -0.618074 -0.789534
O      2.458187 -2.219863 -2.083113
C      3.731131 -2.043387 -2.672738
H      3.993369 -0.971006 -2.642175
C      4.777119 -2.839634 -1.878638
C      4.827580 -2.296405 -0.456135
H      5.131298 -1.241770 -0.467773
N      5.843642 -2.973495  0.438825
O      5.734885 -2.501161  1.705016
C      5.683277 -4.446719  0.449395
C      7.209452 -2.668052 -0.053752
C      3.423714 -2.324900  0.184205
H      3.102411 -3.362446  0.371955
O      3.397969 -1.579447  1.363797
H     -3.129954 -2.267313  2.412280
H     -6.123953 -2.517477 -1.213384
H     -5.379444 -0.939805 -1.497175
H     -7.066952 -1.045067 -0.964866
H     -3.575604 -4.914974 -0.341895
H     -5.121675 -4.191738  0.101841
H     -3.882427 -4.424161  1.328957
H     -1.610757 -3.731529  0.536412
H     -1.685517 -2.023253  0.908583
H     -2.352190 -1.185633 -2.008450
H      0.141016 -4.205649 -0.859185
H      0.149774 -3.547198 -2.497840
H     -1.262393 -4.448682 -1.929946
H     -3.844325  0.283582  3.056658
H     -4.618648  1.842793  2.750110
H     -2.918787  1.581952  2.280194
H     -4.260086  3.520468  1.061851
H     -5.877484  2.816888  0.856957
H     -4.254358  4.171834 -1.353422
H     -5.602028  4.907869 -0.482245
H     -5.884656  3.515961 -1.529318
H     -1.461647  1.498646 -4.040622
H     -0.900258 -0.014863 -3.349264
H      0.239376  1.319483 -3.597037
H     -0.184948  0.718697  1.864090
H      1.256866 -0.130681  1.280278
H     -0.116609 -1.051890  1.836444
H      5.740157 -2.746130 -2.378450
H      4.459202 -3.882467 -1.882641
H      6.348649 -4.831261  1.220051
H      5.936800 -4.876755 -0.514893
H      4.663196 -4.697027  0.727469
H      7.910741 -3.072140  0.673453
H      7.334332 -1.588153 -0.083133
H      7.389571 -3.104093 -1.031578
H      4.260352 -1.837243  1.819983
O      3.246552  3.767966  3.264373
C      2.763938  3.890102  1.953518
H      3.436797  4.588437  1.444100
C      1.318827  4.451689  1.938044
C      0.832980  4.500736  0.481448
C      1.062561  3.193400 -0.285761
O      2.368731  2.710769 -0.144547
C      2.782221  2.537132  1.211816
H      2.076260  1.872103  1.723519
C      4.171937  1.917325  1.196786
O      0.595756  3.545578  2.766892
C     -0.809820  3.653107  2.785942
C      1.302701  5.868258  2.532682
H      2.594383  3.256894  3.764954
H      1.396108  5.282925 -0.028503
H     -0.226856  4.748352  0.438137
H      4.105705  0.853839  0.982917
H      4.633876  2.054017  2.169745
H      4.776767  2.408506  0.439042
H     -1.141416  4.675598  2.987420
H     -1.134897  3.009900  3.602750
H     -1.245644  3.297795  1.847183
H      1.987084  6.508932  1.984398
H      1.622280  5.824608  3.570419
H      0.306464  6.299663  2.481627
H      0.980261  3.406037 -1.367336
C      3.642149 -2.515125 -4.119279
H      2.864340 -1.961892 -4.636499
H      3.388520 -3.570660 -4.146878
H      4.590252 -2.354318 -4.623100
117
Structure 20 - NOT REFINED - Rel. E. = 0.0 kcal/mol (GFN-FF)
O     -3.488690 -3.520813  0.015683
C     -3.779013 -2.315388 -0.641010
C     -5.288386 -2.243423 -0.965230
H     -5.693973 -3.226435 -1.212193
C     -5.665859 -1.235304 -2.057625
C     -2.802721 -2.209586 -1.828640
H     -3.046100 -1.299732 -2.379847
C     -2.963316 -3.412031 -2.757914
C     -1.361349 -2.104237 -1.296976
C     -0.573471 -0.845384 -1.748817
O     -1.412755  0.198255 -2.199460
C      0.331118 -1.151717 -2.947213
C      0.324813 -0.376235 -0.553234
H      1.070824  0.324636 -0.942508
C     -0.500055  0.352545  0.540038
H     -1.500893 -0.090031  0.560311
C     -0.655819  1.851561  0.191244
H     -0.831086  1.955749 -0.885046
C     -1.883361  2.436805  0.936402
H     -1.773473  2.268262  2.008226
C     -3.121832  1.720590  0.444534
O     -3.849544  1.229594  1.440117
C     -5.042680  0.516519  1.093674
H     -5.326583  0.828625  0.080507
C     -4.708391 -1.003275  1.059532
C     -5.843215 -1.737528  0.346826
O     -6.965298 -1.869775  0.764529
C     -4.464670 -1.534771  2.478602
O     -3.569564 -1.201307  0.228966
C     -6.145045  0.885176  2.081861
C     -6.628921  2.315085  1.863187
O     -3.437584  1.634125 -0.721207
C     -2.055413  3.934933  0.673993
O      0.516982  2.580892  0.529218
C      0.112430  0.189952  1.928837
O      0.983195 -1.527432 -0.021358
C      2.374473 -1.489892  0.087786
H      2.725409 -0.453899  0.202580
O      3.011666 -1.959320 -1.077760
C      3.224950 -3.363236 -1.190282
H      3.796880 -3.432898 -2.122692
C      4.088375 -3.909556 -0.020397
C      4.208359 -2.852045  1.070225
H      4.833134 -2.020000  0.723589
N      4.881781 -3.311399  2.334608
O      5.102699 -2.219175  3.113358
C      4.065524 -4.293289  3.083419
C      6.186561 -3.935947  2.015610
C      2.811620 -2.275904  1.354297
H      2.083602 -3.092060  1.493122
O      2.774583 -1.437774  2.471201
H     -4.160354 -3.731741  0.676402
H     -5.394818 -1.619477 -3.036355
H     -5.150158 -0.290582 -1.900603
H     -6.740207 -1.063458 -2.035544
H     -3.974083 -3.474873 -3.152863
H     -2.743994 -4.329072 -2.218586
H     -2.274268 -3.317023 -3.592222
H     -0.799771 -2.982390 -1.605342
H     -1.388704 -2.117153 -0.210119
H     -2.115965  0.372148 -1.559774
H     -0.220593 -1.701324 -3.704366
H      1.198993 -1.717227 -2.629109
H      0.663479 -0.209118 -3.375750
H     -3.910105 -2.468307  2.434212
H     -5.413813 -1.696922  2.981931
H     -3.867242 -0.815391  3.031992
H     -5.759146  0.785156  3.095578
H     -6.972983  0.188463  1.949688
H     -7.039673  2.434571  0.863085
H     -5.805878  3.015431  1.984817
H     -7.401778  2.560428  2.586200
H     -2.892839  4.325066  1.248054
H     -2.242499  4.111820 -0.382936
H     -1.151610  4.457151  0.974266
H      1.067155  0.703933  1.987099
H      0.283102 -0.859327  2.144192
H     -0.549280  0.599089  2.687028
H      5.072795 -4.178331 -0.400078
H      3.606853 -4.802780  0.377115
H      3.143848 -3.813204  3.401563
H      4.627101 -4.573254  3.972160
H      3.854797 -5.171250  2.479452
H      6.746237 -3.265750  1.367434
H      6.056353 -4.908441  1.550091
H      6.729124 -4.034950  2.953972
H      3.684483 -1.516460  2.910484
O      4.926771  3.464208  0.067130
C      3.989842  3.655490 -0.962406
H      4.522076  3.819538 -1.913293
C      3.081755  4.891082 -0.706075
C      1.929348  4.445882  0.203653
C      1.079673  3.369946 -0.485941
O      1.808361  2.614985 -1.419599
C      3.155444  2.355157 -1.051791
H      3.180008  1.898265 -0.051436
C      3.749595  1.397268 -2.076195
O      3.945836  5.829446 -0.062990
C      3.389889  7.057684  0.354727
C      2.560571  5.444352 -2.037885
H      5.256135  4.338117  0.325472
H      1.285378  5.283884  0.467071
H      2.344104  4.018901  1.118878
H      3.257747  0.429396 -2.031602
H      4.807415  1.269031 -1.867655
H      3.621121  1.810606 -3.073141
H      4.232739  7.644354  0.715750
H      2.673008  6.923499  1.169719
H      2.910606  7.590366 -0.470190
H      3.376638  5.928262 -2.570464
H      1.763795  6.165922 -1.873675
H      2.173966  4.631649 -2.644491
H      0.280883  3.827107 -1.090899
C      1.935711 -4.171015 -1.348584
H      1.413918 -3.865146 -2.250627
H      1.276097 -4.008692 -0.501056
H      2.177093 -5.227503 -1.432242
117
Structure 21 - NOT REFINED - Rel. E. = 0.0 kcal/mol (GFN-FF)
O     -4.070197 -3.425743 -0.293144
C     -4.005706 -2.103278 -0.770574
C     -5.403747 -1.827834 -1.357601
H     -5.816840 -2.739894 -1.790581
C     -5.497947 -0.666383 -2.351752
C     -2.792409 -1.880225 -1.693906
H     -2.815475 -0.837052 -2.008184
C     -2.851210 -2.799220 -2.911341
C     -1.498687 -2.114534 -0.892181
C     -0.282805 -1.247893 -1.313423
O     -0.701077 -0.203438 -2.168762
C      0.719652 -2.119702 -2.089132
C      0.431781 -0.658517 -0.050530
H      1.284693 -0.069481 -0.393769
C     -0.432052  0.250255  0.863083
H     -1.357362 -0.273822  1.117428
C     -0.854835  1.560285  0.168149
H     -1.244556  1.323156 -0.826305
C     -2.027926  2.223760  0.944416
H     -1.955787  2.023698  2.013833
C     -3.325697  1.630745  0.433204
O     -4.079777  1.159968  1.421699
C     -5.337037  0.580347  1.063195
H     -5.604918  0.981349  0.076482
C     -5.151466 -0.962325  0.914791
C     -6.170140 -1.446625 -0.112516
O     -7.363282 -1.468665  0.048975
C     -5.282944 -1.723024  2.236175
O     -3.881810 -1.203210  0.325619
C     -6.400647  0.989040  2.076127
C     -6.707340  2.480877  1.987802
O     -3.656119  1.645360 -0.729307
C     -2.101709  3.736931  0.721127
O      0.249129  2.446780  0.034592
C      0.334953  0.560359  2.150693
O      0.910781 -1.777001  0.708603
C      2.229642 -1.789361  1.189764
H      2.168192 -1.939554  2.291054
O      2.936410 -0.627318  0.913007
C      4.216210 -0.626027  1.542353
H      4.062830 -0.745061  2.628362
C      5.050441 -1.796985  1.021309
C      4.324151 -3.114163  1.289330
H      4.172092 -3.212055  2.370122
N      5.208783 -4.296031  0.926635
O      6.458801 -4.069401  1.358897
C      4.669021 -5.513676  1.584658
C      5.200369 -4.529748 -0.538553
C      2.958679 -3.033182  0.601997
H      3.091631 -2.851059 -0.475138
O      2.168285 -4.177395  0.804841
H     -3.216005 -3.664306  0.090824
H     -6.542569 -0.387379 -2.475365
H     -5.100486 -0.953835 -3.319938
H     -4.938332  0.192916 -1.990618
H     -2.834899 -3.841860 -2.601106
H     -1.996114 -2.604169 -3.550866
H     -3.753890 -2.634484 -3.491338
H     -1.208977 -3.161828 -0.982223
H     -1.709612 -1.912245  0.155108
H      0.075122  0.332939 -2.397013
H      1.018912 -2.983166 -1.505420
H      1.600809 -1.537074 -2.350132
H      0.250861 -2.460988 -3.008409
H     -6.304783 -1.671634  2.598015
H     -4.600614 -1.305053  2.970802
H     -5.025230 -2.764721  2.059366
H     -6.052945  0.748207  3.079792
H     -7.301682  0.413213  1.862351
H     -5.811012  3.063550  2.186290
H     -7.464606  2.748753  2.719574
H     -7.076437  2.739174  0.997563
H     -2.927101  4.157720  1.290946
H     -2.258225  3.953543 -0.333000
H     -1.176543  4.200744  1.049144
H      1.299083  0.997740  1.907542
H      0.487830 -0.347802  2.726355
H     -0.214989  1.263382  2.769127
H      6.025470 -1.837403  1.507021
H      5.204923 -1.662571 -0.050569
H      3.626047 -5.661565  1.323109
H      4.783526 -5.390340  2.659517
H      5.277775 -6.358574  1.271172
H      4.215728 -4.848534 -0.868771
H      5.938343 -5.302577 -0.743476
H      5.513781 -3.620395 -1.043898
H      1.242325 -3.893197  0.820725
O      4.735426  3.291033 -1.376022
C      3.373335  3.329151 -1.709461
H      3.319291  3.622432 -2.763386
C      2.613669  4.354214 -0.835980
C      1.128991  4.302627 -1.224388
C      0.534004  2.888301 -1.263029
O      1.349266  1.986779 -1.971746
C      2.710943  1.945699 -1.537973
H      2.744786  1.687491 -0.471698
C      3.434758  0.893278 -2.367151
O      2.905485  3.931582  0.494626
C      2.153235  4.490183  1.548873
C      3.159136  5.768405 -1.085353
H      4.787795  3.269188 -0.409573
H      1.041827  4.719401 -2.228437
H      0.533674  4.912702 -0.546629
H      4.504005  1.080220 -2.321497
H      3.107446  0.960573 -3.401372
H      3.228846 -0.102341 -1.985395
H      2.084580  5.578683  1.475387
H      2.692566  4.230545  2.458914
H      1.152696  4.051924  1.586325
H      3.063806  6.024155 -2.136429
H      4.210460  5.803322 -0.812558
H      2.614073  6.503262 -0.498587
H     -0.395154  2.916865 -1.855226
C      4.877922  0.714550  1.261402
H      5.809672  0.780366  1.814483
H      4.218786  1.522246  1.568068
H      5.084166  0.812947  0.199990
117
Structure 22 - NOT REFINED - Rel. E. = 0.0 kcal/mol (GFN-FF)
O     -4.413087 -3.442103  0.617175
C     -4.301127 -2.404714 -0.324112
C     -5.703634 -2.259979 -0.945935
H     -6.189830 -3.232302 -1.029004
C     -5.750643 -1.511660 -2.281537
C     -3.131312 -2.649720 -1.297854
H     -3.162212 -1.865493 -2.056285
C     -3.285657 -4.009502 -1.978661
C     -1.792884 -2.542917 -0.543594
C     -0.765095 -1.560826 -1.175974
O     -1.357671 -0.566714 -1.982805
C      0.154544 -2.331793 -2.127914
C      0.068230 -0.909529 -0.020024
H      0.909922 -0.362884 -0.449910
C     -0.799773  0.081729  0.810670
H     -1.844888 -0.231479  0.720488
C     -0.726035  1.523588  0.249938
H     -0.717114  1.489603 -0.845886
C     -1.992177  2.294373  0.709605
H     -2.062684  2.259886  1.797632
C     -3.213610  1.619949  0.120612
O     -4.171739  1.454415  1.022340
C     -5.393557  0.842861  0.589166
H     -5.456641  0.976040 -0.498756
C     -5.309812 -0.681286  0.879176
C     -6.396169 -1.407476  0.090311
O     -7.581852 -1.288840  0.262565
C     -5.426259 -0.990023  2.374889
O     -4.081448 -1.166817  0.348987
C     -6.563125  1.543410  1.272301
C     -6.787612  2.939569  0.700355
O     -3.325387  1.313617 -1.046033
C     -2.019574  3.760155  0.266134
O      0.459955  2.166525  0.692939
C     -0.443142  0.065694  2.296651
O      0.554831 -1.981516  0.793331
C      1.892960 -2.003915  1.174720
H      1.897164 -2.704092  2.043223
O      2.347476 -0.759024  1.594056
C      3.600586 -0.872997  2.245545
H      3.494435 -1.614144  3.060196
C      4.664154 -1.353865  1.257880
C      4.287253 -2.667915  0.572901
H      4.437049 -3.524042  1.240267
N      5.206767 -2.862995 -0.635249
O      5.007328 -1.902875 -1.542037
C      6.623608 -2.848702 -0.173330
C      4.970635 -4.203626 -1.231570
C      2.817866 -2.638461  0.101853
H      2.785583 -2.048862 -0.821292
O      2.318679 -3.922575 -0.198552
H     -3.539243 -3.624621  0.990736
H     -6.781474 -1.247148 -2.507702
H     -5.367427 -2.134483 -3.084003
H     -5.154328 -0.603189 -2.229595
H     -3.334649 -4.805584 -1.239681
H     -2.435938 -4.188797 -2.630708
H     -4.192499 -4.047930 -2.576279
H     -1.313893 -3.518931 -0.490751
H     -1.980649 -2.215634  0.477326
H     -2.056639 -0.094931 -1.508003
H      0.849862 -1.643545 -2.602033
H     -0.447376 -2.788643 -2.908366
H      0.707344 -3.097926 -1.596761
H     -6.432296 -0.771470  2.718903
H     -4.702481 -0.394900  2.924802
H     -5.221546 -2.046053  2.531336
H     -6.352072  1.617535  2.338697
H     -7.456361  0.935205  1.128858
H     -7.612818  3.423642  1.215369
H     -7.024557  2.887773 -0.360124
H     -5.895569  3.548851  0.825886
H     -2.939955  4.231681  0.605737
H     -1.972320  3.829742 -0.818579
H     -1.179447  4.290823  0.704476
H      0.552763  0.471981  2.435680
H     -0.467444 -0.953699  2.670661
H     -1.153896  0.660183  2.863867
H      5.601770 -1.460059  1.801573
H      4.780240 -0.595152  0.478382
H      7.244655 -3.179371 -1.002548
H      6.761177 -3.502408  0.684856
H      6.900003 -1.825768  0.063342
H      5.203486 -4.987040 -0.514394
H      5.608924 -4.285843 -2.108554
H      3.935699 -4.274127 -1.550106
H      2.003883 -4.348079  0.610846
O      4.903129  2.045055  0.093937
C      4.023463  2.566137 -0.869964
H      4.567096  2.709604 -1.817003
C      3.450312  3.945654 -0.431715
C      2.250313  3.687237  0.489178
C      1.150327  2.930598 -0.266796
O      1.643797  2.163754 -1.327389
C      2.893669  1.530006 -1.072680
H      2.815779  0.947679 -0.144430
C      3.171471  0.606470 -2.249884
O      4.535566  4.569934  0.257168
C      4.294328  5.820992  0.864726
C      3.045153  4.762098 -1.665140
H      5.500496  2.762894  0.352465
H      1.837108  4.618070  0.874422
H      2.572199  3.068690  1.328715
H      3.420843  1.187239 -3.134280
H      2.273094  0.033975 -2.467732
H      3.983862 -0.082001 -2.025486
H      5.269837  6.170882  1.197843
H      3.632172  5.729837  1.730586
H      3.877517  6.544582  0.160200
H      2.446803  5.624954 -1.381998
H      2.463556  4.141653 -2.339448
H      3.940944  5.102642 -2.180510
H      0.460724  3.631589 -0.761113
C      3.962325  0.483963  2.831948
H      4.168251  1.180452  2.024338
H      4.843621  0.391493  3.459114
H      3.134042  0.856033  3.428188
117
Structure 23 - NOT REFINED - Rel. E. = 0.0 kcal/mol (GFN-FF)
O     -3.731701 -3.559092  0.573333
C     -3.835462 -2.529652 -0.372085
C     -5.300485 -2.552979 -0.853469
H     -5.688024 -3.572422 -0.826596
C     -5.569302 -1.915273 -2.219288
C     -2.740918 -2.640078 -1.455266
H     -2.990016 -1.935273 -2.250934
C     -2.708613 -4.052770 -2.037113
C     -1.377226 -2.234549 -0.864682
C     -0.870848 -0.869818 -1.387777
O     -1.955299  0.017404 -1.588840
C     -0.177770 -1.036265 -2.741777
C      0.162640 -0.287449 -0.357737
H      0.869066  0.347069 -0.899568
C     -0.505329  0.569373  0.748868
H     -1.455485  0.097492  1.016976
C     -0.812983  1.993931  0.223950
H     -1.119343  1.930302 -0.825870
C     -1.997825  2.610667  1.030706
H     -1.949846  2.263847  2.064252
C     -3.282990  2.109530  0.403141
O     -3.910049  1.248222  1.202795
C     -5.108235  0.617116  0.727814
H     -5.187594  0.830187 -0.346664
C     -4.910124 -0.906162  0.920891
C     -5.986842 -1.708928  0.196201
O     -7.167794 -1.663222  0.424156
C     -4.890275 -1.295557  2.403748
O     -3.692414 -1.262640  0.275123
C     -6.325071  1.178896  1.462174
C     -6.694100  2.572089  0.963898
O     -3.691323  2.452300 -0.679719
C     -2.011184  4.139158  1.006255
O      0.338337  2.822685  0.305583
C      0.367520  0.648410  2.001590
O      0.857357 -1.398333  0.216389
C      2.231064 -1.429562  0.117928
H      2.687451 -0.444771  0.345617
O      2.578783 -1.817207 -1.193659
C      3.970982 -1.981937 -1.395974
H      4.477652 -1.030626 -1.161182
C      4.522995 -3.076217 -0.467966
C      4.244484 -2.674354  0.974683
H      4.727895 -1.714711  1.197055
N      4.800306 -3.604117  2.026539
O      4.582260 -3.053201  3.248663
C      4.186433 -4.950009  1.973723
C      6.262702 -3.759113  1.834991
C      2.731757 -2.463056  1.161518
H      2.183812 -3.393644  0.934928
O      2.409376 -2.010794  2.441131
H     -2.815320 -3.619240  0.880133
H     -5.112870 -0.929418 -2.279596
H     -6.643722 -1.810976 -2.353935
H     -5.177484 -2.536946 -3.018571
H     -2.466086 -4.782776 -1.269361
H     -1.957664 -4.106670 -2.820324
H     -3.673258 -4.318567 -2.461858
H     -0.623276 -2.982924 -1.098674
H     -1.440041 -2.160962  0.221177
H     -2.602465 -0.154798 -0.888541
H     -0.821495 -1.579639 -3.428177
H      0.756851 -1.571978 -2.607219
H      0.023168 -0.052498 -3.159636
H     -5.875506 -1.148194  2.834950
H     -4.156630 -0.687156  2.924804
H     -4.620518 -2.344926  2.489331
H     -6.098120  1.220620  2.527871
H     -7.163021  0.499059  1.307156
H     -7.542484  2.955007  1.524911
H     -6.957852  2.544733 -0.090880
H     -5.859372  3.258756  1.086486
H     -1.058952  4.520896  1.360650
H     -2.801928  4.513545  1.652582
H     -2.189826  4.497200 -0.004958
H      1.248726  1.252371  1.802782
H      0.686374 -0.344005  2.307238
H     -0.182272  1.108260  2.818425
H      5.589780 -3.177118 -0.659071
H      4.016755 -4.010611 -0.713005
H      4.316755 -5.400631  0.993987
H      3.132469 -4.867226  2.224773
H      4.668520 -5.558178  2.736283
H      6.485552 -4.379681  0.972400
H      6.652579 -4.220111  2.740633
H      6.712811 -2.774385  1.733572
H      3.168525 -2.330915  3.030663
O      4.886929  3.333536 -0.858412
C      3.564089  3.659275 -1.195993
H      3.608462  4.205960 -2.143829
C      2.917043  4.545352 -0.104461
C      1.452974  4.798399 -0.492414
C      0.679569  3.523740 -0.859048
O      1.378803  2.733245 -1.780992
C      2.705050  2.391491 -1.391203
H      2.678899  1.858809 -0.427981
C      3.277783  1.500690 -2.484271
O      3.097044  3.779390  1.086094
C      2.428999  4.200460  2.254901
C      3.659594  5.887123 -0.007803
H      4.881464  3.088662  0.078197
H      1.453179  5.442582 -1.372166
H      0.927991  5.312125  0.311621
H      2.772233  0.539185 -2.488386
H      4.341546  1.362593 -2.315015
H      3.127106  1.980968 -3.447382
H      2.607008  5.257323  2.471309
H      2.848152  3.596211  3.058281
H      1.355941  4.005739  2.186105
H      4.691657  5.710549  0.283503
H      3.188060  6.538673  0.723236
H      3.650350  6.385064 -0.972771
H     -0.235122  3.806826 -1.404897
C      4.186103 -2.334797 -2.863225
H      5.246895 -2.439927 -3.068180
H      3.779074 -1.549481 -3.492416
H      3.676017 -3.264582 -3.097854
117
Structure 24 - NOT REFINED - Rel. E. = 0.0 kcal/mol (GFN-FF)
O     -4.143590 -3.655983  0.221418
C     -4.089551 -2.561757 -0.652484
C     -5.504898 -2.435791 -1.252055
H     -5.964444 -3.420765 -1.344533
C     -5.604226 -1.671282 -2.575085
C     -2.916011 -2.692065 -1.646021
H     -3.036623 -1.918129 -2.406587
C     -2.945965 -4.060697 -2.325198
C     -1.583326 -2.439691 -0.915523
C     -0.923106 -1.099726 -1.312347
O     -1.895291 -0.103139 -1.577486
C     -0.103862 -1.267856 -2.593553
C      0.027351 -0.643202 -0.159115
H      0.749398  0.066069 -0.571993
C     -0.743852  0.067437  0.987612
H     -1.771183 -0.307733  0.998794
C     -0.801141  1.589360  0.701817
H     -0.939133  1.743770 -0.375369
C     -2.013556  2.240267  1.426759
H     -2.105919  1.816412  2.427168
C     -3.254298  1.905533  0.623620
O     -4.048567  1.064865  1.281728
C     -5.228150  0.576705  0.626039
H     -5.177917  0.896987 -0.423189
C     -5.152125 -0.968130  0.679774
C     -6.217712 -1.624986 -0.193604
O     -7.407813 -1.506431 -0.058041
C     -5.277249 -1.487003  2.117682
O     -3.913226 -1.353403  0.091304
C     -6.472310  1.161177  1.292638
C     -6.663916  2.631229  0.935264
O     -3.493893  2.349658 -0.473119
C     -1.884281  3.761173  1.517310
O      0.400980  2.230573  1.115332
C     -0.131492 -0.197470  2.362443
O      0.739226 -1.799062  0.289351
C      2.105343 -1.638598  0.401916
H      2.362277 -0.671852  0.877154
O      2.665791 -1.686179 -0.892176
C      4.067034 -1.496997 -0.894846
H      4.293956 -0.529675 -0.414547
C      4.757560 -2.622333 -0.103693
C      4.200398 -2.646859  1.315201
H      4.410022 -1.692295  1.814806
N      4.817707 -3.673982  2.233700
O      4.340806 -3.470342  3.489183
C      4.519362 -5.061142  1.811955
C      6.290699 -3.507312  2.258025
C      2.667682 -2.792663  1.270320
H      2.383863 -3.721750  0.746479
O      2.087811 -2.759294  2.539218
H     -3.262556 -3.809900  0.592274
H     -6.651957 -1.471784 -2.789327
H     -5.187229 -2.255518 -3.389806
H     -5.074444 -0.723131 -2.510574
H     -2.855179 -4.859564 -1.593891
H     -2.122107 -4.136889 -3.029362
H     -3.878546 -4.203055 -2.865456
H     -0.871597 -3.234964 -1.126658
H     -1.737178 -2.422257  0.163440
H     -2.623506 -0.230321 -0.952990
H      0.797713 -1.830750 -2.375144
H      0.171933 -0.285203 -2.967268
H     -0.691047 -1.775351 -3.353888
H     -5.082303 -2.556084  2.128186
H     -6.283121 -1.307695  2.484161
H     -4.551763 -0.977835  2.745847
H     -6.366547  1.060501  2.372950
H     -7.338836  0.584468  0.968821
H     -6.791474  2.751990 -0.137999
H     -5.799452  3.215931  1.242593
H     -7.544111  3.024480  1.436853
H     -0.946835  4.017384  2.001056
H     -2.707501  4.172574  2.096800
H     -1.909790  4.194820  0.520201
H      0.773091  0.390644  2.486319
H      0.123632 -1.248025  2.468583
H     -0.829845  0.077338  3.148580
H      5.829500 -2.431745 -0.109883
H      4.549758 -3.563640 -0.614554
H      4.847154 -5.238221  0.791650
H      3.451563 -5.236620  1.910873
H      5.036603 -5.729658  2.497067
H      6.744133 -3.862067  1.337442
H      6.659012 -4.081994  3.105827
H      6.524454 -2.459200  2.429046
H      2.826352 -3.033758  3.174445
O      4.754407  2.802887 -0.295238
C      3.738971  3.458973 -1.020551
H      4.195439  3.953567 -1.895373
C      3.058716  4.536095 -0.127163
C      2.093802  3.846901  0.846590
C      1.156428  2.864616  0.140349
O      1.896487  1.886308 -0.558154
C      2.778888  2.374046 -1.553711
H      3.408081  1.501417 -1.768181
C      2.057898  2.766525 -2.845978
O      4.063169  5.108129  0.721909
C      4.958393  6.040023  0.141119
C      2.337121  5.615054 -0.936519
H      4.978749  3.368517  0.463180
H      1.507553  4.593306  1.379834
H      2.671731  3.278266  1.575881
H      1.390997  1.956623 -3.131830
H      2.786221  2.918278 -3.637123
H      1.470147  3.671065 -2.732709
H      4.456279  6.973767 -0.122451
H      5.457952  5.633937 -0.742480
H      5.698707  6.242149  0.913163
H      2.124909  6.460197 -0.284725
H      1.392272  5.241306 -1.314883
H      2.940082  5.951995 -1.776013
H      0.491252  3.395209 -0.570194
C      4.528640 -1.475388 -2.347511
H      4.316902 -2.431333 -2.817790
H      5.593610 -1.271267 -2.397513
H      3.989582 -0.701713 -2.885595
117
Structure 25 - NOT REFINED - Rel. E. = 0.0 kcal/mol (GFN-FF)
O     -3.921374 -3.519091  0.477787
C     -4.075596 -2.441032 -0.409635
C     -5.573191 -2.421648 -0.774571
H     -5.969491 -3.435493 -0.834968
C     -5.926196 -1.621865 -2.032149
C     -3.075552 -2.523798 -1.579597
H     -3.312322 -1.716155 -2.274743
C     -3.215815 -3.861611 -2.305168
C     -1.641698 -2.309164 -1.060162
C     -0.863285 -1.161492 -1.762358
O     -1.697541 -0.213840 -2.394339
C      0.016351 -1.726989 -2.881476
C      0.050005 -0.467514 -0.702996
H      0.714072  0.213516 -1.242297
C     -0.779496  0.348181  0.327847
H     -1.799116 -0.047201  0.319396
C     -0.865836  1.839693 -0.079784
H     -1.009652  1.919632 -1.164648
C     -2.097988  2.462551  0.628061
H     -1.990792  2.341696  1.707110
C     -3.329306  1.704145  0.170677
O     -4.099041  1.346468  1.189009
C     -5.304261  0.626855  0.894927
H     -5.548371  0.817645 -0.158315
C     -5.020297 -0.892123  1.051966
C     -6.152419 -1.696131  0.416499
O     -7.294335 -1.718561  0.797504
C     -4.833499 -1.290553  2.519472
O     -3.867171 -1.210110  0.280382
C     -6.418313  1.147390  1.797270
C     -6.878353  2.537934  1.371314
O     -3.602102  1.492378 -0.990233
C     -2.333554  3.943362  0.315098
O      0.343660  2.496430  0.274833
C     -0.252027  0.216644  1.757111
O      0.831496 -1.488407 -0.083445
C      2.178495 -1.206271  0.062760
H      2.342681 -0.160343  0.386181
O      2.801087 -1.430634 -1.181978
C      4.196035 -1.183491 -1.180386
H      4.372609 -0.129029 -0.912179
C      4.903609 -2.090893 -0.158471
C      4.283908 -1.869414  1.215069
H      4.396683 -0.818072  1.509667
N      4.927790 -2.633776  2.345869
O      4.372892 -2.221401  3.516003
C      4.755353 -4.097037  2.205544
C      6.380769 -2.343277  2.388408
C      2.771727 -2.149069  1.141447
H      2.585430 -3.174483  0.777845
O      2.125762 -1.948724  2.362299
H     -2.983652 -3.619628  0.695195
H     -7.001767 -1.461691 -2.064063
H     -5.627508 -2.160484 -2.926274
H     -5.424105 -0.656798 -2.021191
H     -2.497250 -3.910778 -3.118173
H     -4.213405 -3.979659 -2.719734
H     -3.032711 -4.689366 -1.624543
H     -1.055426 -3.218322 -1.182112
H     -1.668350 -2.084321  0.004885
H     -2.330228  0.170067 -1.771370
H      0.831973 -2.300599 -2.454912
H      0.425869 -0.902655 -3.459507
H     -0.580278 -2.347962 -3.542919
H     -4.080603 -0.653180  2.974928
H     -4.504062 -2.325463  2.562962
H     -5.776057 -1.197207  3.049564
H     -6.048194  1.184883  2.821491
H     -7.253369  0.448464  1.748076
H     -7.272345  2.519490  0.357537
H     -6.048226  3.239625  1.407218
H     -7.659335  2.891597  2.038794
H     -3.251557  4.277879  0.795325
H     -2.430032  4.093979 -0.758117
H     -1.512185  4.542720  0.697117
H     -1.018458  0.502164  2.472859
H      0.612392  0.857283  1.893011
H      0.049678 -0.806368  1.959988
H      5.963767 -1.844096 -0.167759
H      4.766505 -3.125471 -0.477114
H      5.158598 -4.448144  1.259975
H      3.698662 -4.337268  2.286789
H      5.274813 -4.568899  3.036999
H      6.745654 -2.698473  3.350488
H      6.526316 -1.266727  2.343111
H      6.907565 -2.840985  1.579920
H      2.853898 -2.025472  3.062944
O      4.815491  2.421562 -1.365141
C      3.624007  3.157668 -1.277690
H      3.692753  4.079325 -1.879545
C      3.266365  3.555905  0.178734
C      1.907909  4.280353  0.122746
C      0.823474  3.477653 -0.609494
O      1.253765  2.979211 -1.843494
C      2.497110  2.287917 -1.857990
H      2.439544  1.385830 -1.238719
C      2.774938  1.919007 -3.308522
O      3.240676  2.327151  0.893435
C      2.960106  2.385952  2.273547
C      4.323209  4.520851  0.747470
H      5.542549  2.958394 -1.025152
H      2.052122  5.220832 -0.409729
H      1.548776  4.498804  1.127695
H      3.773644  1.502782 -3.384574
H      2.699577  2.809768 -3.926899
H      2.042834  1.192881 -3.649086
H      2.979517  1.353062  2.620236
H      1.968638  2.802197  2.469444
H      3.715178  2.959298  2.820369
H      5.230035  3.975937  0.999119
H      3.951021  5.005728  1.646485
H      4.555438  5.291022  0.016587
H      0.006250  4.157008 -0.897474
C      4.704662 -1.452205 -2.592067
H      4.558598 -2.498291 -2.846310
H      5.758377 -1.202420 -2.662027
H      4.144427 -0.847146 -3.296798
117
Structure 26 - NOT REFINED - Rel. E. = 0.0 kcal/mol (GFN-FF)
O     -4.145757 -3.449094 -0.348765
C     -4.114103 -2.182455 -0.955274
C     -5.561155 -1.907910 -1.409261
H     -6.043489 -2.830625 -1.732544
C     -5.718044 -0.811310 -2.467123
C     -3.020374 -2.101738 -2.039071
H     -3.118304 -1.134944 -2.535955
C     -3.212835 -3.214968 -3.068638
C     -1.629146 -2.173288 -1.382832
C     -0.667719 -1.016355 -1.765355
O     -1.318615  0.153115 -2.211419
C      0.229170 -1.443876 -2.932105
C      0.234665 -0.690608 -0.531791
H      1.007457  0.000044 -0.882872
C     -0.571242 -0.033423  0.627628
H     -1.618191 -0.320971  0.493854
C     -0.528887  1.516393  0.548149
H     -0.540117  1.820254 -0.505485
C     -1.783581  2.106234  1.231001
H     -1.780822  1.818716  2.282813
C     -3.032196  1.567721  0.564578
O     -3.917817  1.128872  1.445103
C     -5.163040  0.627224  0.941163
H     -5.313009  1.069782 -0.052443
C     -5.042641 -0.911573  0.763621
C     -6.180053 -1.408736 -0.125445
O     -7.350479 -1.375151  0.153948
C     -5.043105 -1.650558  2.105328
O     -3.854829 -1.181987  0.027424
C     -6.282456  1.058726  1.882237
C     -6.549335  2.557132  1.781752
O     -3.221012  1.588937 -0.632429
C     -1.821394  3.633421  1.118026
O      0.592646  2.083331  1.206109
C     -0.149170 -0.512610  2.018349
O      0.863316 -1.912711 -0.152720
C      2.186439 -1.807191  0.234248
H      2.325780 -1.043290  1.025889
O      2.958802 -1.451906 -0.888961
C      4.339848 -1.350525 -0.597509
H      4.475536 -0.620137  0.220056
C      4.883587 -2.714213 -0.140136
C      4.118910 -3.153507  1.103538
H      4.261615 -2.420197  1.907770
N      4.575963 -4.454400  1.718829
O      3.886103 -4.654366  2.871020
C      4.374542 -5.609776  0.815378
C      6.020879 -4.373908  2.043700
C      2.608132 -3.183102  0.804307
H      2.384456 -3.915062  0.009491
O      1.846564 -3.450791  1.941985
H     -3.248615 -3.695357 -0.082538
H     -6.765966 -0.526661 -2.533455
H     -5.392165 -1.166736 -3.439856
H     -5.129270  0.063090 -2.198065
H     -4.169534 -3.119377 -3.574863
H     -3.181092 -4.190013 -2.588433
H     -2.422844 -3.164520 -3.812179
H     -1.133446 -3.105246 -1.649013
H     -1.738945 -2.168023 -0.299762
H     -1.998749  0.442559 -1.585135
H     -0.386049 -1.781758 -3.760340
H      0.897662 -2.234992 -2.611093
H      0.817415 -0.592529 -3.263577
H     -4.815912 -2.698668  1.927683
H     -6.022418 -1.575755  2.567677
H     -4.285665 -1.223239  2.756734
H     -5.997449  0.809190  2.903676
H     -7.181757  0.501747  1.618746
H     -5.654849  3.119213  2.039921
H     -7.344716  2.838862  2.466242
H     -6.850139  2.827744  0.772073
H     -2.661602  4.034221  1.679621
H     -1.924393  3.928804  0.075584
H     -0.901182  4.046381  1.521114
H     -0.951038 -0.334870  2.730390
H      0.729789  0.030702  2.357178
H      0.074799 -1.576219  2.006707
H      5.948131 -2.607520  0.061110
H      4.733589 -3.421503 -0.956828
H      4.897455 -5.466501 -0.125810
H      3.309624 -5.746829  0.649310
H      4.752218 -6.492664  1.326894
H      6.247001 -5.219210  2.691025
H      6.206812 -3.459168  2.601479
H      6.631318 -4.414381  1.146686
H      2.455820 -3.999332  2.536585
O      1.987494  6.095433  0.631935
C      2.902514  5.033540  0.529960
H      3.929471  5.428781  0.580652
C      2.753195  4.269762 -0.816123
C      1.554781  3.317361 -0.687928
C      1.774603  2.311337  0.461256
O      2.745417  2.727948  1.366206
C      2.637187  4.098877  1.733917
H      1.611589  4.298837  2.070563
C      3.607977  4.352518  2.877693
O      2.503085  5.307300 -1.767038
C      2.305068  4.934047 -3.113849
C      4.043565  3.513125 -1.147112
H      1.980453  6.558469 -0.218826
H      1.388650  2.774915 -1.618435
H      0.673450  3.922350 -0.465836
H      4.621029  4.119877  2.560522
H      3.351147  3.720198  3.722371
H      3.548327  5.395164  3.173888
H      2.186425  5.870937 -3.655130
H      1.402089  4.330718 -3.243187
H      3.164989  4.394296 -3.518050
H      4.363553  2.941670 -0.282063
H      4.822580  4.224175 -1.414479
H      3.883280  2.829088 -1.977283
H      2.165856  1.360371  0.067445
C      5.043659 -0.855818 -1.854907
H      4.621745  0.098801 -2.153141
H      4.896503 -1.565405 -2.663452
H      6.104989 -0.732756 -1.664220
117
Structure 27 - NOT REFINED - Rel. E. = 0.0 kcal/mol (GFN-FF)
O     -3.771402 -3.565810  0.375215
C     -3.981917 -2.462915 -0.469662
C     -5.482779 -2.495411 -0.819085
H     -5.835539 -3.522577 -0.914082
C     -5.883765 -1.665176 -2.042090
C     -2.991052 -2.457961 -1.650964
H     -3.266583 -1.633062 -2.310462
C     -3.084839 -3.770180 -2.428938
C     -1.564008 -2.210726 -1.128423
C     -0.818847 -1.016831 -1.788001
O     -1.680483 -0.069209 -2.377732
C      0.069503 -1.512321 -2.933930
C      0.089857 -0.358531 -0.697021
H      0.785106  0.319482 -1.199880
C     -0.729332  0.444576  0.349917
H     -1.715714 -0.022846  0.428629
C     -0.948869  1.909408 -0.106216
H     -1.110645  1.943593 -1.190160
C     -2.211427  2.464155  0.604354
H     -2.082512  2.365806  1.683004
C     -3.413941  1.650030  0.176012
O     -4.152509  1.269545  1.209301
C     -5.331999  0.501989  0.935770
H     -5.615591  0.701519 -0.105966
C     -4.976537 -1.006132  1.052928
C     -6.078435 -1.840775  0.404712
O     -7.212731 -1.928961  0.798769
C     -4.755784 -1.432313  2.507507
O     -3.817320 -1.251556  0.264396
C     -6.441903  0.955393  1.878171
C     -6.970428  2.333757  1.493831
O     -3.698596  1.415433 -0.978061
C     -2.499701  3.930301  0.268665
O      0.190236  2.691416  0.219537
C     -0.090199  0.426636  1.740449
O      0.820467 -1.428509 -0.090959
C      2.178044 -1.243326  0.074941
H      2.412008 -0.222333  0.436323
O      2.808995 -1.466722 -1.166584
C      4.217498 -1.338061 -1.126662
H      4.470449 -0.314235 -0.801061
C      4.828705 -2.342735 -0.134185
C      4.205462 -2.131804  1.239634
H      4.409298 -1.112759  1.594103
N      4.754298 -3.009539  2.338675
O      4.207998 -2.615400  3.518405
C      4.463572 -4.443220  2.114232
C      6.225340 -2.846473  2.425556
C      2.675790 -2.266244  1.130075
H      2.403167 -3.257593  0.728804
O      2.028882 -2.045101  2.346011
H     -2.829705 -3.624074  0.591669
H     -6.965218 -1.547490 -2.055624
H     -5.575657 -2.158494 -2.958873
H     -5.419895 -0.681949 -2.001526
H     -2.364180 -3.763550 -3.241567
H     -4.077386 -3.906125 -2.850058
H     -2.874568 -4.616562 -1.779869
H     -0.948932 -3.096664 -1.276467
H     -1.598177 -2.018458 -0.057301
H     -2.358831  0.225417 -1.753627
H      0.441124 -0.652390 -3.485723
H     -0.512385 -2.129183 -3.612243
H      0.908218 -2.073675 -2.536451
H     -4.024783 -0.774602  2.969749
H     -4.381711 -2.452857  2.520982
H     -5.694586 -1.392984  3.050766
H     -6.046065  0.987970  2.892823
H     -7.247914  0.222589  1.835190
H     -7.399679  2.316924  0.494361
H     -6.166903  3.066309  1.513358
H     -7.739625  2.645536  2.195016
H     -3.392440  4.263665  0.793917
H     -2.659926  4.048561 -0.800971
H     -1.663181  4.547903  0.582034
H     -0.817748  0.719908  2.492656
H      0.739248  1.128117  1.773914
H      0.273628 -0.567544  1.983228
H      5.905916 -2.185546 -0.116346
H      4.612097 -3.346813 -0.501348
H      3.388303 -4.595139  2.149693
H      4.910669 -4.998435  2.936139
H      4.870257 -4.780619  1.165255
H      6.728014 -3.334954  1.596361
H      6.537268 -3.290957  3.368843
H      6.460465 -1.785300  2.454402
H      2.727897 -2.234273  3.055717
O      4.831989  3.042044 -0.973694
C      3.517275  3.546682 -1.056482
H      3.475362  4.371366 -1.784158
C      2.945594  4.079990  0.287998
C      1.543073  4.626853 -0.033213
C      0.654234  3.592871 -0.743892
O      1.293834  2.974584 -1.827867
C      2.583964  2.435798 -1.565640
H      2.515971  1.668810 -0.782503
C      3.085122  1.828376 -2.867822
O      2.730095  3.051239  1.245359
C      3.857961  2.409519  1.801347
C      3.822727  5.210101  0.846726
H      5.452780  3.779727 -0.943405
H      1.635423  5.503551 -0.673533
H      1.053373  4.901917  0.899434
H      2.487430  0.956931 -3.119038
H      4.125390  1.541811 -2.753310
H      2.992445  2.562128 -3.664271
H      4.408724  3.071381  2.478272
H      4.532892  2.029300  1.031219
H      3.456144  1.575949  2.377685
H      3.392973  5.571249  1.777943
H      3.866587  6.032046  0.137530
H      4.831018  4.855702  1.044182
H     -0.191896  4.110163 -1.225219
C      4.741161 -1.582908 -2.537592
H      4.258905 -0.900797 -3.229517
H      4.511591 -2.599473 -2.843824
H      5.814966 -1.426867 -2.568596
117
Structure 28 - NOT REFINED - Rel. E. = 0.0 kcal/mol (GFN-FF)
O     -4.561090 -3.419028  0.811158
C     -4.276803 -2.515698 -0.222681
C     -5.598631 -2.343557 -1.000895
H     -6.194897 -3.253214 -0.910842
C     -5.481832 -1.934448 -2.471990
C     -3.043645 -2.950964 -1.043830
H     -3.021171 -2.338067 -1.946682
C     -3.155039 -4.419870 -1.447779
C     -1.753190 -2.670751 -0.252838
C     -0.947774 -1.484695 -0.832162
O     -1.800526 -0.475839 -1.340936
C     -0.109681 -1.967177 -2.016763
C     -0.020401 -0.909898  0.292621
H      0.784191 -0.327859 -0.161597
C     -0.813907  0.031643  1.244515
H     -1.852837 -0.309525  1.271181
C     -0.808824  1.473330  0.685898
H     -1.079002  1.442622 -0.374994
C     -1.822798  2.359795  1.450956
H     -1.445758  2.502348  2.466578
C     -3.193041  1.713115  1.571717
O     -3.694397  1.414787  0.378205
C     -5.035262  0.936398  0.170548
H     -5.093411  0.943100 -0.926171
C     -5.212379 -0.541439  0.622374
C     -6.268615 -1.213742 -0.254448
O     -7.422646 -0.880599 -0.332826
C     -5.638264 -0.738760  2.083173
O     -4.002139 -1.224770  0.328799
C     -6.103063  1.876668  0.725299
C     -6.081446  3.226684  0.015491
O     -3.754205  1.565641  2.631591
C     -2.020707  3.737178  0.808553
O      0.495878  2.024579  0.827593
C     -0.282443  0.003318  2.676283
O      0.527871 -2.018142  1.009112
C      1.893610 -2.090766  1.230006
H      1.982895 -2.830681  2.051135
O      2.421698 -0.855306  1.627650
C      3.744112 -0.959956  2.122641
H      3.742511 -1.676941  2.963500
C      4.691883 -1.481278  1.028677
C      4.165963 -2.818609  0.520032
H      4.133046 -3.544520  1.343596
N      5.021655 -3.505207 -0.515258
O      4.502703 -4.739702 -0.746761
C      5.087660 -2.746770 -1.783141
C      6.403636 -3.664316 -0.003021
C      2.718351 -2.640227  0.026467
H      2.684371 -1.867353 -0.758628
O      2.149823 -3.829561 -0.438142
H     -3.750504 -3.602420  1.306663
H     -6.471910 -1.674745 -2.840873
H     -5.091831 -2.752546 -3.069713
H     -4.829123 -1.071288 -2.581239
H     -3.161908 -5.065073 -0.573867
H     -2.304885 -4.690136 -2.067944
H     -4.068966 -4.601480 -2.007887
H     -1.100987 -3.541951 -0.255422
H     -1.987598 -2.445740  0.787354
H     -2.554774 -0.385870 -0.738706
H      0.373769 -1.113429 -2.484715
H     -0.755817 -2.437069 -2.753589
H      0.625729 -2.689569 -1.678862
H     -4.950658 -0.231404  2.752196
H     -5.636474 -1.804690  2.300513
H     -6.642781 -0.352394  2.226834
H     -5.942826  2.015715  1.793999
H     -7.071398  1.397960  0.575073
H     -5.106639  3.697346  0.118051
H     -6.830131  3.884476  0.448649
H     -6.297080  3.105147 -1.043734
H     -1.099968  4.309920  0.868674
H     -2.794662  4.285884  1.343435
H     -2.317447  3.631526 -0.232338
H     -0.975822  0.508098  3.344168
H      0.686234  0.490467  2.715041
H     -0.173512 -1.025668  3.006853
H      5.685469 -1.577994  1.462733
H      4.717512 -0.737857  0.230653
H      4.095586 -2.706612 -2.224103
H      5.736894 -3.297395 -2.460562
H      5.476168 -1.746567 -1.613869
H      6.931368 -2.715489  0.011263
H      6.907172 -4.366116 -0.665283
H      6.363386 -4.103162  0.991225
H      2.934688 -4.434493 -0.651303
O      4.843828  2.214581 -0.224947
C      3.835407  2.628200 -1.113695
H      4.273387  2.773622 -2.114193
C      3.192102  3.973900 -0.681231
C      2.108009  3.663537  0.357372
C      1.008066  2.774342 -0.241034
O      1.464727  1.983353 -1.308394
C      2.787823  1.489830 -1.166044
H      2.864164  0.932847 -0.221098
C      3.063545  0.572868 -2.350884
O      4.281180  4.710151 -0.121185
C      4.011707  5.993573  0.400379
C      2.606565  4.690921 -1.902987
H      5.358194  3.002154  0.008951
H      1.651101  4.574997  0.739829
H      2.558067  3.120849  1.190926
H      2.408077 -0.292497 -2.320371
H      4.099982  0.250386 -2.328591
H      2.874329  1.111505 -3.275808
H      3.365300  5.947995  1.281336
H      3.564334  6.652751 -0.347641
H      4.981989  6.392416  0.691307
H      3.416443  5.063525 -2.527094
H      1.978411  5.524485 -1.598398
H      2.004342  3.996046 -2.479595
H      0.214652  3.379066 -0.703037
C      4.175010  0.415709  2.614780
H      3.428558  0.806523  3.299746
H      4.273779  1.093175  1.770772
H      5.128617  0.341841  3.128496
117
Structure 29 - NOT REFINED - Rel. E. = 0.0 kcal/mol (GFN-FF)
O     -3.804272 -3.415406  0.324060
C     -3.968886 -2.310396 -0.527999
C     -5.469955 -2.283047 -0.876837
H     -5.864475 -3.296338 -0.957373
C     -5.838224 -1.456692 -2.112614
C     -2.976563 -2.355399 -1.707726
H     -3.223730 -1.532475 -2.380397
C     -3.114437 -3.674781 -2.466794
C     -1.544676 -2.152935 -1.178885
C     -0.730609 -1.023110 -1.868437
O     -1.538956 -0.045864 -2.484453
C      0.129330 -1.598560 -2.998185
C      0.220610 -0.396607 -0.788982
H      0.986619  0.192695 -1.302302
C     -0.524950  0.513142  0.225004
H     -1.506968  0.065945  0.410211
C     -0.774172  1.933306 -0.341285
H     -0.976074  1.868874 -1.415534
C     -2.015690  2.549933  0.352505
H     -1.879722  2.520721  1.434621
C     -3.246044  1.746420 -0.011657
O     -3.980863  1.448609  1.049791
C     -5.192283  0.719233  0.828130
H     -5.462535  0.869537 -0.226119
C     -4.900321 -0.800703  0.984966
C     -6.037470 -1.590740  0.339957
O     -7.175012 -1.624798  0.733152
C     -4.699684 -1.239752  2.436404
O     -3.752000 -1.103346  0.199106
C     -6.316977  1.275314  1.712541
C     -5.868402  1.811259  3.069453
O     -3.553356  1.460765 -1.148345
C     -2.266257  3.994982 -0.090299
O      0.346476  2.784803 -0.142939
C      0.211282  0.605752  1.562901
O      0.822696 -1.508048 -0.116410
C      2.194113 -1.533289  0.023053
H      2.600801 -0.544704  0.317679
O      2.771071 -1.930406 -1.203212
C      4.173803 -2.125922 -1.157049
H      4.651035 -1.172510 -0.871673
C      4.560839 -3.190466 -0.114800
C      4.046953 -2.722598  1.239428
H      4.477810 -1.741047  1.458598
N      4.356051 -3.610545  2.450022
O      3.288613 -4.350969  2.811796
C      5.505130 -4.508220  2.191613
C      4.737070 -2.712309  3.573748
C      2.518858 -2.568028  1.118671
H      2.097899 -3.525794  0.780908
O      1.937935 -2.197322  2.334514
H     -2.865236 -3.513532  0.536697
H     -6.913152 -1.289024 -2.123516
H     -5.558315 -1.980689 -3.021468
H     -5.329386 -0.495351 -2.092991
H     -4.106349 -3.776178 -2.899326
H     -2.947918 -4.518998 -1.801798
H     -2.383500 -3.711344 -3.269370
H     -0.971761 -3.072776 -1.282540
H     -1.585940 -1.918005 -0.116513
H     -2.248680  0.242325 -1.892215
H     -0.492542 -2.175306 -3.676487
H      0.916000 -2.221760 -2.586890
H      0.574871 -0.777006 -3.553693
H     -3.914603 -0.642332  2.891189
H     -4.404204 -2.286395  2.444253
H     -5.629551 -1.134833  2.985891
H     -7.063247  0.490372  1.837618
H     -6.790279  2.093621  1.165180
H     -5.115674  2.583270  2.938649
H     -5.453378  1.030459  3.696521
H     -6.725443  2.244037  3.579528
H     -2.468829  4.029650 -1.158618
H     -1.390083  4.599096  0.125186
H     -3.118641  4.410275  0.442362
H     -0.429549  1.061598  2.312827
H      1.101688  1.219938  1.457068
H      0.498553 -0.383389  1.907304
H      5.644205 -3.296936 -0.130885
H      4.097247 -4.138467 -0.390305
H      5.229416 -5.216888  1.415992
H      5.689213 -5.064627  3.108609
H      6.389885 -3.943172  1.910777
H      5.679933 -2.211883  3.364367
H      4.823308 -3.326203  4.468343
H      3.942858 -1.984590  3.725400
H      2.089450 -3.006465  2.888706
O      5.001423  3.259766 -0.495391
C      3.769105  3.556040 -1.098108
H      3.996559  4.044167 -2.051690
C      2.933600  4.506588 -0.207065
C      1.566189  4.717858 -0.872868
C      0.873535  3.409708 -1.280857
O      1.724276  2.576323 -2.017122
C      2.959778  2.271450 -1.379139
H      2.760907  1.784038 -0.412276
C      3.723546  1.336786 -2.306090
O      2.887454  3.826580  1.046059
C      2.014243  4.321849  2.038065
C      3.650662  5.858607 -0.068912
H      4.818106  3.074463  0.437213
H      1.727183  5.298236 -1.781746
H      0.905589  5.280619 -0.214295
H      3.219856  0.376293 -2.370968
H      4.734181  1.204060 -1.931247
H      3.765392  1.777764 -3.298397
H      0.972940  4.106575  1.786550
H      2.147830  5.394140  2.204168
H      2.278972  3.785092  2.947737
H      3.806813  6.296543 -1.050306
H      4.617760  5.709322  0.403960
H      3.062586  6.549958  0.528972
H      0.062054  3.640597 -1.990659
C      4.625780 -2.528265 -2.556021
H      5.705317 -2.639856 -2.579987
H      4.329486 -1.765691 -3.269430
H      4.157084 -3.466265 -2.838533
117
Structure 30 - NOT REFINED - Rel. E. = 0.0 kcal/mol (GFN-FF)
O     -3.936178 -3.501879  0.899638
C     -4.097134 -2.549117 -0.111303
C     -5.575358 -2.486495 -0.563187
H     -6.056462 -3.461530 -0.458801
C     -5.820767 -1.950537 -1.979080
C     -3.052540 -2.860851 -1.204204
H     -3.289173 -2.241684 -2.071721
C     -3.125654 -4.331877 -1.607398
C     -1.646061 -2.474068 -0.710865
C     -1.094779 -1.219272 -1.418298
O     -2.117836 -0.262426 -1.640526
C     -0.537120 -1.587144 -2.794758
C      0.035976 -0.586298 -0.538193
H      0.686646 -0.004148 -1.196704
C     -0.550309  0.363745  0.545296
H     -1.570741  0.039417  0.765734
C     -0.637392  1.821614  0.014507
H     -0.828107  1.793959 -1.068448
C     -1.824027  2.572106  0.674997
H     -1.840428  2.349164  1.743163
C     -3.121549  2.088783  0.055054
O     -3.845804  1.408027  0.944803
C     -5.081104  0.809800  0.530107
H     -5.118434  0.851535 -0.566255
C     -5.005348 -0.672924  0.982824
C     -6.162168 -1.487762  0.409280
O     -7.324365 -1.351735  0.692846
C     -4.972824 -0.760562  2.516110
O     -3.836117 -1.235860  0.398600
C     -6.264102  1.572595  1.126200
C     -6.502623  2.896587  0.408337
O     -3.473140  2.316676 -1.074773
C     -1.731745  4.083673  0.462939
O      0.532598  2.585733  0.264913
C      0.236511  0.315926  1.853507
O      0.823966 -1.629588  0.041221
C      2.168848 -1.634585 -0.311899
H      2.608857 -0.625174 -0.181714
O      2.323470 -2.015129 -1.652493
C      3.684480 -1.950762 -2.033663
H      4.049707 -0.927591 -1.831658
C      4.514394 -2.949571 -1.222788
C      4.360526 -2.782937  0.289109
H      4.921238 -1.925140  0.670206
N      4.909578 -4.043114  0.963042
O      4.189855 -5.115113  0.615792
C      6.334040 -4.223841  0.561409
C      4.913569 -3.859153  2.437169
C      2.881744 -2.608097  0.652942
H      2.401464 -3.595693  0.574392
O      2.759949 -2.078599  1.954372
H     -4.646784 -3.446140  1.550899
H     -5.277487 -1.022404 -2.142281
H     -6.884454 -1.761071 -2.107744
H     -5.505890 -2.679112 -2.720224
H     -2.892780 -4.963326 -0.755310
H     -2.406495 -4.528183 -2.397813
H     -4.118764 -4.588674 -1.968302
H     -0.948348 -3.290692 -0.881488
H     -1.675752 -2.294421  0.362315
H     -2.762438 -0.363597 -0.924507
H      0.385320 -2.145997 -2.682325
H     -0.342361 -0.675794 -3.355556
H     -1.263085 -2.179435 -3.344922
H     -4.327155  0.022174  2.903001
H     -4.570028 -1.720001  2.829326
H     -5.978335 -0.642848  2.910469
H     -6.061064  1.760999  2.180673
H     -7.153915  0.947587  1.049471
H     -7.332150  3.425240  0.870156
H     -6.737777  2.728795 -0.640125
H     -5.617875  3.526971  0.459846
H     -1.809015  4.311571 -0.597881
H     -0.780720  4.438257  0.843664
H     -2.540003  4.586347  0.989026
H      1.298456  0.435624  1.667681
H      0.062925 -0.633242  2.352522
H     -0.089227  1.119902  2.508446
H      5.556655 -2.833772 -1.516706
H      4.174503 -3.962542 -1.458526
H      6.761075 -4.996959  1.195963
H      6.889436 -3.295554  0.671263
H      6.364838 -4.581517 -0.463270
H      3.897619 -3.693494  2.777866
H      5.540006 -3.014657  2.712860
H      5.286199 -4.779935  2.880583
H      1.820236 -1.903283  2.098319
O      4.824529  3.988520  1.556185
C      4.044378  3.518266  0.490077
H      4.732444  3.336151 -0.342305
C      2.991288  4.575475  0.074501
C      2.063294  3.973969 -0.996048
C      1.563589  2.551590 -0.680913
O      2.613476  1.710299 -0.285210
C      3.335851  2.196307  0.846837
H      2.629910  2.401628  1.662796
C      4.346073  1.134397  1.260021
O      2.305507  4.864217  1.291664
C      1.519845  6.034410  1.336672
C      3.706272  5.806515 -0.497415
H      4.208199  4.325583  2.223953
H      2.617381  3.924725 -1.933858
H      1.191539  4.612343 -1.140414
H      4.928900  0.840724  0.389833
H      3.846754  0.259336  1.668354
H      5.012916  1.553568  2.007620
H      0.925322  5.949499  2.244944
H      0.850527  6.118376  0.476737
H      2.140305  6.934356  1.397833
H      2.991943  6.545101 -0.851108
H      4.334535  5.505580 -1.330847
H      4.340246  6.248943  0.267154
H      1.191615  2.109574 -1.620187
C      3.770577 -2.247056 -3.525864
H      3.405438 -3.251413 -3.719647
H      4.799207 -2.165144 -3.862893
H      3.154744 -1.541736 -4.075621
117
Structure 31 - NOT REFINED - Rel. E. = 0.0 kcal/mol (GFN-FF)
O     -3.386426 -3.330273 -0.827425
C     -3.611429 -1.954919 -1.008160
C     -5.108320 -1.716306 -1.317398
H     -5.531793 -2.553779 -1.875995
C     -5.438107 -0.399355 -2.031995
C     -2.582180 -1.460867 -2.040420
H     -2.691784 -0.379182 -2.112467
C     -2.804519 -2.109595 -3.404389
C     -1.166863 -1.780460 -1.525837
C     -0.098418 -0.683361 -1.758960
O     -0.694660  0.481657 -2.305102
C      0.953905 -1.163628 -2.767358
C      0.603185 -0.363927 -0.392652
H      1.439822  0.317528 -0.582111
C     -0.332987  0.305185  0.651614
H     -1.277446 -0.242943  0.656921
C     -0.663111  1.767576  0.285441
H     -1.056657  1.803508 -0.733862
C     -1.789044  2.316196  1.202846
H     -1.592482  2.061017  2.242758
C     -3.082327  1.669327  0.758258
O     -3.634853  0.929004  1.716469
C     -4.863919  0.270136  1.402666
H     -5.282249  0.776449  0.523160
C     -4.558247 -1.211194  1.006571
C     -5.687248 -1.650215  0.077885
O     -6.824151 -1.868117  0.412835
C     -4.400599 -2.114742  2.234128
O     -3.386087 -1.242874  0.206236
C     -5.838241  0.410877  2.568581
C     -6.299093  1.855863  2.732190
O     -3.578467  1.844851 -0.330185
C     -1.935469  3.833498  1.068617
O      0.492724  2.595324  0.374174
C      0.290087  0.261640  2.048533
O      1.107065 -1.590580  0.144633
C      2.487405 -1.740874  0.304388
H      2.978698 -0.756668  0.348716
O      3.090307 -2.394851 -0.786563
C      3.069484 -3.819872 -0.790852
H      3.655044 -4.053041 -1.687393
C      3.789282 -4.405199  0.454843
C      4.070642 -3.285538  1.448980
H      4.823187 -2.599504  1.041422
N      4.651978 -3.722940  2.765003
O      5.032158 -2.608317  3.444619
C      3.686521 -4.495239  3.578963
C      5.847428 -4.567184  2.536150
C      2.778997 -2.474824  1.644988
H      1.929760 -3.153847  1.828277
O      2.857257 -1.550019  2.689019
H     -4.039203 -3.712622 -0.227232
H     -5.217096 -0.475597 -3.091745
H     -4.854195  0.419542 -1.619974
H     -6.498109 -0.180446 -1.915491
H     -2.719693 -3.189864 -3.315013
H     -2.048663 -1.747821 -4.095064
H     -3.781778 -1.872509 -3.813923
H     -0.830357 -2.702612 -1.995871
H     -1.221123 -1.977273 -0.458861
H      0.026963  1.085277 -2.531711
H      0.460564 -1.511138 -3.671884
H      1.556933 -1.959683 -2.350195
H      1.613485 -0.337449 -3.029324
H     -3.939586 -3.053539  1.937149
H     -5.370722 -2.314464  2.679730
H     -3.747522 -1.631886  2.955228
H     -5.353876  0.080371  3.486135
H     -6.697003 -0.230595  2.367587
H     -6.810605  2.200680  1.836119
H     -5.446096  2.504968  2.915240
H     -6.982276  1.935417  3.573347
H     -2.219968  4.092425  0.051244
H     -0.989864  4.308007  1.312533
H     -2.701164  4.199083  1.749033
H      1.031371  1.050830  2.145720
H      0.782699 -0.687352  2.223263
H     -0.467797  0.391499  2.815445
H      4.716837 -4.880044  0.139599
H      3.143440 -5.155864  0.909924
H      2.841997 -3.856762  3.824330
H      4.186575 -4.768011  4.505884
H      3.356732 -5.386577  3.052840
H      6.511396 -4.054279  1.844312
H      5.572180 -5.546883  2.157225
H      6.357845 -4.661382  3.492897
H      3.742691 -1.723844  3.153283
O      4.666284  4.034606 -0.400807
C      3.701069  3.909850 -1.413799
H      4.193773  3.977967 -2.397258
C      2.625191  5.029577 -1.340305
C      1.558463  4.589109 -0.329464
C      0.871585  3.290809 -0.779621
O      1.689587  2.514450 -1.627690
C      3.061492  2.511579 -1.247901
H      3.138886  2.252534 -0.182311
C      3.803808  1.476987 -2.082511
O      3.348810  6.176973 -0.893131
C      2.621739  7.364538 -0.661064
C      2.018690  5.269181 -2.728070
H      4.852252  4.979511 -0.293880
H      0.797749  5.357508 -0.199665
H      2.041702  4.403851  0.631859
H      4.864808  1.548407 -1.862723
H      3.638887  1.671675 -3.139440
H      3.462178  0.472097 -1.848450
H      3.374053  8.124319 -0.456241
H      1.960280  7.273480  0.205306
H      2.039843  7.664309 -1.535694
H      2.747098  5.779049 -3.355322
H      1.118867  5.875751 -2.659801
H      1.762089  4.318731 -3.183877
H     -0.012958  3.511150 -1.396899
C      1.668952 -4.412517 -0.953145
H      1.728958 -5.497425 -0.932232
H      1.242244 -4.110387 -1.905068
H      1.010849 -4.062671 -0.163333
117
Structure 32 - NOT REFINED - Rel. E. = 0.0 kcal/mol (GFN-FF)
O     -3.634421 -3.424230 -0.631278
C     -3.868169 -2.068133 -0.919012
C     -5.369507 -1.864020 -1.234164
H     -5.790745 -2.746349 -1.720703
C     -5.720825 -0.606532 -2.039794
C     -2.860030 -1.658090 -2.007890
H     -2.984387 -0.582139 -2.149455
C     -3.118163 -2.415447 -3.309442
C     -1.429497 -1.927816 -1.508330
C     -0.387864 -0.819143 -1.839597
O     -0.980069  0.351454 -2.377137
C      0.640351 -1.348646 -2.845062
C      0.353682 -0.418213 -0.528136
H      1.171941  0.259411 -0.789635
C     -0.573630  0.291440  0.492097
H     -1.559724 -0.170089  0.419308
C     -0.746390  1.783631  0.141187
H     -0.948603  1.871102 -0.929118
C     -1.954322  2.375278  0.909575
H     -1.807521  2.220933  1.978779
C     -3.218436  1.663510  0.478717
O     -3.790917  1.025422  1.498923
C     -5.057710  0.394110  1.274673
H     -5.471094  0.824274  0.353459
C     -4.805668 -1.131515  1.027594
C     -5.927844 -1.703653  0.159863
O     -7.032964 -2.000088  0.535882
C     -4.645873 -1.907578  2.339289
O     -3.635528 -1.254998  0.225413
C     -5.961587  0.772569  2.451958
C     -7.449104  0.671329  2.135945
O     -3.695192  1.726445 -0.629440
C     -2.126720  3.869924  0.628931
O      0.425472  2.526277  0.465251
C     -0.069071  0.139613  1.927391
O      0.880480 -1.631682  0.018781
C      2.216799 -1.665750  0.359169
H      2.545894 -0.727796  0.850640
O      2.973183 -1.870688 -0.816220
C      4.362719 -2.029122 -0.595832
H      4.746705 -1.126330 -0.090339
C      4.631777 -3.248888  0.299847
C      3.904133 -3.050142  1.622300
H      4.265023 -2.139101  2.117166
N      4.131114 -4.130394  2.653181
O      3.536695 -3.753117  3.814668
C      3.593648 -5.441932  2.226216
C      5.584885 -4.288933  2.899602
C      2.402797 -2.843831  1.354099
H      1.977395 -3.723222  0.841266
O      1.690531 -2.575192  2.523598
H     -4.225995 -3.738431  0.063695
H     -6.774078 -0.369743 -1.898840
H     -5.547512 -0.771207 -3.098439
H     -5.116291  0.238364 -1.720420
H     -2.353940 -2.163695 -4.039606
H     -4.087930 -2.176747 -3.735127
H     -3.077942 -3.484656 -3.118017
H     -1.081583 -2.870764 -1.926250
H     -1.451422 -2.058921 -0.430254
H     -1.140759  0.196739 -3.317124
H      1.238378 -2.129122 -2.387606
H      1.301709 -0.538527 -3.147404
H      0.138050 -1.747019 -3.724798
H     -4.177515 -2.868251  2.139651
H     -5.619084 -2.071602  2.794300
H     -3.997564 -1.354008  3.012607
H     -5.720186  1.810267  2.695084
H     -5.718824  0.171377  3.325390
H     -7.732360 -0.350167  1.903003
H     -7.702614  1.301284  1.285923
H     -8.027471  1.003676  2.993946
H     -2.947819  4.272480  1.218126
H     -2.342387  4.029048 -0.425263
H     -1.214075  4.393785  0.896867
H     -0.857186  0.386912  2.632895
H      0.773834  0.805100  2.099016
H      0.243636 -0.882976  2.116040
H      5.707775 -3.335690  0.440394
H      4.256543 -4.132971 -0.217094
H      4.030431 -5.754537  1.282111
H      2.512170 -5.371780  2.147182
H      3.829341 -6.160824  3.008271
H      6.075130 -4.785407  2.067769
H      5.689097 -4.882332  3.806042
H      6.021040 -3.309548  3.081528
H      2.239812 -2.987909  3.268122
O      4.722452  3.554144  0.397199
C      3.922199  3.675911 -0.752093
H      4.569201  3.813050 -1.633401
C      2.962578  4.895521 -0.672199
C      1.728742  4.471839  0.135414
C      0.988798  3.310734 -0.550598
O      1.825052  2.568755 -1.400385
C      3.129620  2.353772 -0.886140
H      3.055265  1.927905  0.125591
C      3.838878  1.374634 -1.810067
O      3.730029  5.894905  0.002459
C      3.104807  7.129975  0.278167
C      2.576499  5.354894 -2.082832
H      5.011925  4.444824  0.645540
H      1.037585  5.303898  0.261635
H      2.053424  4.130772  1.120529
H      3.832950  1.764675 -2.824655
H      3.326712  0.416258 -1.798264
H      4.863899  1.245749 -1.475517
H      2.701711  7.594385 -0.624947
H      3.890902  7.764448  0.683840
H      2.309546  7.026817  1.022145
H      1.756330  6.067863 -2.046588
H      2.264336  4.498651 -2.671767
H      3.436359  5.822264 -2.558324
H      0.201274  3.683264 -1.222818
C      5.032257 -2.190488 -1.956356
H      4.647071 -3.076693 -2.452007
H      6.106824 -2.281122 -1.831733
H      4.816717 -1.327724 -2.577737
117
Structure 33 - NOT REFINED - Rel. E. = 0.0 kcal/mol (GFN-FF)
O     -3.948071 -3.529560  0.335706
C     -4.105241 -2.390304 -0.470740
C     -5.614120 -2.308859 -0.773434
H     -6.039400 -3.306536 -0.884037
C     -5.994026 -1.418973 -1.960771
C     -3.151604 -2.416623 -1.682325
H     -3.388357 -1.553590 -2.307028
C     -3.362692 -3.692202 -2.497476
C     -1.695572 -2.292744 -1.196553
C     -0.870178 -1.150071 -1.849395
O     -1.658580 -0.114860 -2.395087
C     -0.055933 -1.694034 -3.027262
C      0.111278 -0.592035 -0.763784
H      0.857921  0.035223 -1.260787
C     -0.631712  0.244158  0.317092
H     -1.647396 -0.154501  0.399857
C     -0.774391  1.729316 -0.106758
H     -0.983592  1.779037 -1.182994
C     -1.969660  2.367206  0.634980
H     -1.824979  2.277726  1.712141
C     -3.235792  1.632801  0.239907
O     -3.971473  1.303741  1.290053
C     -5.208347  0.621111  1.043641
H     -5.512994  0.861264  0.016648
C     -4.951088 -0.909601  1.119340
C     -6.126161 -1.651203  0.486106
O     -7.250783 -1.674242  0.914744
C     -4.716887 -1.382771  2.556747
O     -3.834192 -1.215230  0.291272
C     -6.252972  1.127358  2.032234
C     -6.703413  2.544166  1.690325
O     -3.560590  1.419064 -0.907349
C     -2.156187  3.841231  0.263552
O      0.377740  2.514190  0.164892
C      0.014375  0.135756  1.698066
O      0.774967 -1.720552 -0.191874
C      2.151943 -1.643340 -0.122077
H      2.486604 -0.650446  0.237869
O      2.674914 -1.875995 -1.410137
C      4.086968 -1.841877 -1.460293
H      4.428683 -0.859815 -1.090010
C      4.679306 -2.945365 -0.566645
C      4.178101 -2.746778  0.859150
H      4.507098 -1.770933  1.239755
N      4.717068 -3.723018  1.876884
O      4.301926 -3.330828  3.109183
C      4.269752 -5.110893  1.622758
C      6.199635 -3.707136  1.852707
C      2.638252 -2.728453  0.871681
H      2.238301 -3.680996  0.483976
O      2.117937 -2.464482  2.138940
H     -3.007277 -3.662198  0.520852
H     -5.748587 -1.905806 -2.899671
H     -5.463478 -0.470634 -1.909489
H     -7.064879 -1.228674 -1.936544
H     -2.672256 -3.706506 -3.335746
H     -4.376196 -3.746656 -2.885607
H     -3.188407 -4.572506 -1.883862
H     -1.158651 -3.221731 -1.380402
H     -1.686904 -2.125553 -0.120627
H     -2.334730  0.181492 -1.768364
H      0.725369 -2.352635 -2.664892
H      0.398663 -0.862826 -3.559961
H     -0.710917 -2.224098 -3.712148
H     -5.634198 -1.293394  3.129909
H     -3.929941 -0.786460  3.010376
H     -4.412648 -2.426109  2.537098
H     -5.822107  1.114423  3.032937
H     -7.106258  0.449407  2.004659
H     -7.431453  2.888327  2.419682
H     -7.161358  2.575352  0.704066
H     -5.855410  3.224849  1.700446
H     -2.999712  4.261131  0.806274
H     -2.340265  3.936547 -0.804298
H     -1.263119  4.401071  0.524344
H      0.297640 -0.891653  1.908473
H     -0.676547  0.471539  2.466786
H      0.907914  0.751319  1.748666
H      5.764921 -2.883546 -0.622376
H      4.347079 -3.906380 -0.961200
H      4.733971 -5.745656  2.374623
H      4.553177 -5.436787  0.626018
H      3.192591 -5.164467  1.755104
H      6.587082 -4.210738  0.972139
H      6.534905 -4.215414  2.754896
H      6.542668 -2.676224  1.895599
H      2.840035 -2.758972  2.786143
O      1.997923  4.183069  1.880537
C      3.003717  3.946226  0.924641
H      3.929059  4.284663  1.402287
C      2.765536  4.770364 -0.366692
C      1.525267  4.224239 -1.097724
C      1.313707  2.714019 -0.872658
O      2.519069  2.053764 -0.608564
C      3.136501  2.434593  0.622200
H      2.618529  1.915196  1.445429
C      4.579894  1.944873  0.592219
O      2.419482  6.122470 -0.067554
C      3.317588  6.872234  0.721076
C      3.988934  4.703616 -1.290884
H      1.170251  3.806291  1.543992
H      1.623153  4.426956 -2.162895
H      0.651307  4.762209 -0.731946
H      4.584823  0.879352  0.375831
H      5.039910  2.111037  1.562012
H      5.151680  2.455704 -0.174912
H      2.922487  7.886804  0.714911
H      4.327583  6.878042  0.300980
H      3.348909  6.506915  1.751703
H      3.878857  5.456206 -2.069024
H      4.042816  3.722982 -1.753120
H      4.909647  4.894808 -0.744770
H      0.942472  2.256259 -1.799529
C      4.502859 -2.014678 -2.916230
H      4.156047 -2.974422 -3.287797
H      5.583284 -1.957688 -3.005142
H      4.051606 -1.230434 -3.515675
117
Structure 34 - NOT REFINED - Rel. E. = 0.0 kcal/mol (GFN-FF)
O     -4.542363 -0.842402  2.849195
C     -4.123452 -1.106826  1.532371
C     -5.433429 -1.322979  0.748899
H     -6.182783 -1.776078  1.399198
C     -5.325179 -2.098632 -0.567722
C     -3.059001 -2.218717  1.473088
H     -2.757857 -2.320346  0.430575
C     -3.610384 -3.545443  1.991331
C     -1.829990 -1.809500  2.310553
C     -0.466033 -2.209717  1.711400
O     -0.628644 -3.496148  1.130503
C      0.556798 -2.328909  2.851870
C      0.031450 -1.240169  0.572700
H     -0.496516 -1.563655 -0.333919
C     -0.236277  0.269145  0.763307
H     -1.312913  0.422272  0.851657
C      0.236099  1.063729 -0.479480
H      1.280625  0.800486 -0.689240
C     -0.594066  0.822521 -1.778673
H     -0.655853  1.803592 -2.260368
C     -2.031601  0.419151 -1.510287
O     -2.782736  1.466462 -1.180249
C     -4.189030  1.253145 -1.037127
H     -4.439464  0.367045 -1.635505
C     -4.535085  0.929862  0.450533
C     -5.816249  0.102829  0.427350
O     -6.911144  0.522196  0.151654
C     -4.664167  2.177327  1.325004
O     -3.538933  0.064179  0.971318
C     -4.933632  2.463509 -1.592351
C     -4.801730  2.550025 -3.109757
O     -2.467057 -0.699473 -1.664849
C      0.049405 -0.164522 -2.753103
O      0.173642  2.450588 -0.153491
C      0.464403  0.809025  2.009898
O      1.442929 -1.381803  0.362614
C      1.893161 -2.364462 -0.486940
H      1.212023 -2.503935 -1.350537
O      1.987882 -3.583718  0.229466
C      2.499757 -4.665895 -0.529564
H      1.865667 -4.801817 -1.422435
C      3.934075 -4.353833 -0.979797
C      3.909386 -3.083504 -1.820725
H      3.269843 -3.230625 -2.700997
N      5.236773 -2.671416 -2.410944
O      5.028861 -1.617653 -3.242009
C      6.225770 -2.297215 -1.375026
C      5.803060 -3.789904 -3.202786
C      3.285163 -1.930001 -1.012299
H      3.886203 -1.720308 -0.111166
O      3.137687 -0.775117 -1.780508
H     -3.767734 -0.724398  3.415531
H     -4.437423 -1.796888 -1.117038
H     -6.208543 -1.900678 -1.172049
H     -5.268632 -3.166429 -0.383316
H     -2.802973 -4.270814  2.002638
H     -4.408636 -3.926497  1.363032
H     -4.000029 -3.421158  2.999665
H     -1.904032 -2.304880  3.281044
H     -1.830556 -0.734957  2.470466
H      0.259118 -3.786226  0.859329
H      1.557312 -2.428056  2.441906
H      0.322521 -3.223025  3.426554
H      0.529055 -1.470470  3.512090
H     -4.778155  1.862264  2.359379
H     -5.537097  2.752447  1.034102
H     -3.764199  2.778706  1.231393
H     -4.527533  3.366795 -1.139121
H     -5.984600  2.366832 -1.318175
H     -3.754674  2.616745 -3.395689
H     -5.319179  3.431250 -3.479091
H     -5.234692  1.671444 -3.583384
H      1.131470 -0.148887 -2.656256
H     -0.219046  0.084772 -3.777619
H     -0.309096 -1.172098 -2.555381
H      0.412412  1.892814  2.013794
H      1.503853  0.493300  2.004442
H     -0.015195  0.447056  2.912946
H      4.306905 -5.204255 -1.547794
H      4.542513 -4.215155 -0.085287
H      5.882252 -1.400222 -0.866847
H      7.157367 -2.058891 -1.883946
H      6.378395 -3.107900 -0.668416
H      6.182368 -4.578241 -2.559671
H      6.610017 -3.373984 -3.803208
H      5.038863 -4.169492 -3.877027
H      3.865382 -0.842564 -2.487281
O      3.277603  5.075077  2.178680
C      2.742233  4.779022  0.915681
H      3.311859  5.372991  0.192846
C      1.243349  5.170115  0.840397
C      0.692685  4.745690 -0.530343
C      1.025243  3.290872 -0.887225
O      2.381927  3.004602 -0.724288
C      2.903556  3.283513  0.571854
H      2.349607  2.704202  1.321001
C      4.365633  2.861099  0.564168
O      0.661622  4.480553  1.944558
C     -0.744644  4.492445  2.063402
C      1.097278  6.691079  1.002998
H      2.675574  4.698994  2.837131
H      1.148773  5.385109 -1.286341
H     -0.388002  4.875486 -0.565433
H      4.817824  3.088182  1.524347
H      4.894860  3.395294 -0.220160
H      4.428359  1.795767  0.363460
H     -0.952147  4.090088  3.054030
H     -1.209057  3.850633  1.309288
H     -1.153363  5.504262  1.998209
H      0.059861  6.997268  0.895143
H      1.687772  7.200325  0.247081
H      1.459336  6.985512  1.984604
H      0.866753  3.143333 -1.971386
C      2.438762 -5.910862  0.347004
H      3.033422 -5.758870  1.243046
H      2.818791 -6.768309 -0.199710
H      1.411655 -6.104099  0.641614
117
Structure 35 - NOT REFINED - Rel. E. = 0.0 kcal/mol (GFN-FF)
O     -3.906904 -3.586848 -0.624909
C     -3.944555 -2.241682 -1.034470
C     -5.402089 -1.992182 -1.471524
H     -5.816724 -2.873229 -1.961444
C     -5.619783 -0.736347 -2.322141
C     -2.844137 -1.926649 -2.064866
H     -2.928844 -0.869371 -2.314177
C     -3.025376 -2.775419 -3.322612
C     -1.446078 -2.168405 -1.459297
C     -0.409049 -1.038323 -1.710039
O     -1.024146  0.058001 -2.359881
C      0.735828 -1.564512 -2.588394
C      0.184910 -0.563286 -0.352333
H      0.937241  0.201162 -0.567425
C     -0.902570  0.053605  0.567696
H     -1.869197 -0.347559  0.263110
C     -0.975454  1.578557  0.344082
H     -1.203190  1.772847 -0.706919
C     -2.125313  2.194910  1.175723
H     -2.011299  1.929080  2.225839
C     -3.411211  1.595218  0.638642
O     -4.028015  0.839525  1.543908
C     -5.251546  0.207638  1.151940
H     -5.579432  0.696035  0.224853
C     -4.975899 -1.292161  0.829389
C     -6.063550 -1.766911 -0.131912
O     -7.230058 -1.891903  0.139676
C     -4.913964 -2.172264  2.080264
O     -3.766398 -1.384415  0.088316
C     -6.303643  0.423356  2.235927
C     -6.739645  1.883648  2.303295
O     -3.837328  1.807863 -0.471911
C     -2.183985  3.716417  1.035110
O      0.285040  2.166254  0.665888
C     -0.689735 -0.280047  2.046204
O      0.855899 -1.682833  0.228514
C      2.072278 -1.397106  0.816868
H      1.983583 -0.592145  1.574936
O      2.980315 -0.986111 -0.180551
C      4.274695 -0.727085  0.324698
H      4.197218  0.019822  1.135856
C      4.878617 -2.016454  0.906322
C      3.981751 -2.497967  2.040480
H      3.931938 -1.732851  2.826311
N      4.462595 -3.728092  2.772519
O      3.637318 -3.953326  3.826934
C      4.496482 -4.928042  1.905957
C      5.834542 -3.498827  3.288048
C      2.542944 -2.689920  1.526743
H      2.509722 -3.478112  0.755697
O      1.650871 -2.979500  2.560411
H     -3.001217 -3.812165 -0.369936
H     -6.679276 -0.488267 -2.331171
H     -5.294061 -0.902220 -3.344078
H     -5.060415  0.102822 -1.914258
H     -2.217162 -2.564097 -4.016388
H     -3.967105 -2.561942 -3.818989
H     -3.008274 -3.833424 -3.069050
H     -1.038539 -3.093870 -1.865764
H     -1.525086 -2.293563 -0.380602
H     -0.374095  0.774506 -2.402649
H      1.492666 -0.792957 -2.712854
H      0.347316 -1.846077 -3.564080
H      1.199709 -2.422671 -2.114081
H     -4.609730 -3.173080  1.783886
H     -5.891404 -2.227106  2.548683
H     -4.182898 -1.767644  2.774443
H     -5.889535  0.122735  3.197646
H     -7.160918 -0.208701  2.002573
H     -7.185931  2.194412  1.361184
H     -5.885117  2.524310  2.509098
H     -7.472079  2.017525  3.094700
H     -1.250721  4.150880  1.382281
H     -2.999119  4.117689  1.633475
H     -2.349856  3.989623 -0.004488
H      0.024290  0.409852  2.490735
H     -0.312365 -1.294091  2.154250
H     -1.631345 -0.212693  2.584063
H      5.885607 -1.798038  1.257752
H      4.921219 -2.753474  0.103790
H      3.481079 -5.183253  1.615101
H      4.891614 -5.748396  2.501456
H      5.119081 -4.761651  1.031566
H      6.567574 -3.523623  2.487243
H      6.037173 -4.289883  4.007577
H      5.861077 -2.546841  3.812901
H      2.210729 -3.448292  3.259972
O      3.446670  4.336512 -3.204329
C      2.518226  3.965440 -2.227503
H      1.670151  4.649670 -2.340798
C      3.118816  4.100422 -0.801308
C      2.301632  3.240467  0.183209
C      0.888231  2.954204 -0.317565
O      0.885157  2.282844 -1.560967
C      1.994331  2.528526 -2.425966
H      2.806313  1.822373 -2.191093
C      1.519038  2.309993 -3.857326
O      4.436467  3.566573 -0.941963
C      5.308627  3.701807  0.161211
C      3.120820  5.572782 -0.385077
H      4.302593  3.961777 -2.944826
H      2.221724  3.715105  1.160453
H      2.787905  2.270252  0.309793
H      1.248137  1.270593 -4.015590
H      2.313835  2.587563 -4.542970
H      0.650229  2.933506 -4.051897
H      4.847817  3.349240  1.087273
H      5.639519  4.735906  0.288369
H      6.169430  3.078628 -0.073842
H      3.559383  5.702110  0.600894
H      2.097672  5.937094 -0.357138
H      3.681565  6.156740 -1.111324
H      0.321178  3.899558 -0.442359
C      5.120535 -0.169528 -0.813929
H      6.143730 -0.025672 -0.480645
H      4.718277  0.784773 -1.141885
H      5.104431 -0.859644 -1.652238
117
Structure 36 - NOT REFINED - Rel. E. = 0.0 kcal/mol (GFN-FF)
O     -4.066414 -3.451137  0.790857
C     -4.069826 -2.520914 -0.255905
C     -5.522509 -2.478708 -0.773169
H     -5.995149 -3.450047 -0.618748
C     -5.721384 -2.019606 -2.220476
C     -2.969476 -2.817774 -1.299370
H     -3.185110 -2.211158 -2.181002
C     -2.994741 -4.292472 -1.698510
C     -1.590257 -2.394633 -0.758641
C     -1.047443 -1.116131 -1.433105
O     -2.083597 -0.174089 -1.656791
C     -0.459490 -1.441743 -2.807347
C      0.054745 -0.490905 -0.506524
H      0.752683  0.070898 -1.133292
C     -0.563306  0.484080  0.534458
H     -1.579235  0.149930  0.760729
C     -0.670773  1.918130 -0.051190
H     -0.878928  1.848116 -1.128679
C     -1.854103  2.682795  0.603625
H     -1.883068  2.454637  1.670514
C     -3.149165  2.208730 -0.029365
O     -3.820982  1.406767  0.797059
C     -5.048416  0.831989  0.332977
H     -5.008385  0.834743 -0.765519
C     -5.031635 -0.648879  0.787030
C     -6.155267 -1.446426  0.132141
O     -7.332636 -1.271673  0.310435
C     -5.106794 -0.814108  2.306730
O     -3.830830 -1.212683  0.269527
C     -6.269581  1.652766  0.781653
C     -6.080449  2.414829  2.090441
O     -3.538783  2.529823 -1.124370
C     -1.742827  4.192983  0.398606
O      0.502285  2.692431  0.144577
C      0.222136  0.507264  1.844377
O      0.793620 -1.528306  0.147128
C      2.120633 -1.674152 -0.237885
H      2.620794 -0.684593 -0.285712
O      2.202462 -2.278502 -1.500135
C      3.548697 -2.380358 -1.924628
H      3.996493 -1.370407 -1.898045
C      4.333284 -3.299742 -0.986055
C      4.258623 -2.868210  0.478331
H      4.894477 -2.003668  0.687854
N      4.746173 -4.034424  1.343050
O      3.933454 -5.087873  1.213266
C      6.133283 -4.393851  0.931131
C      4.834530 -3.600534  2.761103
C      2.812983 -2.522638  0.853530
H      2.264690 -3.471550  0.959884
O      2.788318 -1.777692  2.050249
H     -3.162224 -3.563957  1.116725
H     -5.369306 -2.775247 -2.916235
H     -5.192299 -1.087552 -2.408308
H     -6.782931 -1.855832 -2.392862
H     -2.250359 -4.474435 -2.468775
H     -3.971785 -4.571537 -2.085107
H     -2.774688 -4.931540 -0.847409
H     -0.859355 -3.186111 -0.913476
H     -1.646613 -2.203738  0.313668
H     -2.747617 -0.307967 -0.962615
H     -0.233506 -0.513374 -3.327222
H     -1.182862 -1.996416 -3.398812
H      0.446716 -2.025644 -2.693619
H     -4.344542 -0.197735  2.773634
H     -4.932557 -1.858642  2.554790
H     -6.094590 -0.529713  2.655588
H     -7.122584  0.978135  0.856748
H     -6.486560  2.377149 -0.006161
H     -5.872007  1.747412  2.919430
H     -6.988499  2.969967  2.312194
H     -5.259227  3.122097  2.002595
H     -2.555674  4.701382  0.911877
H     -1.802702  4.424486 -0.662315
H     -0.794628  4.538399  0.794286
H     -0.115668  1.334893  2.462317
H      1.281322  0.639074  1.649095
H      0.063322 -0.419866  2.387922
H      5.367176 -3.323009 -1.327013
H      3.905403 -4.305417 -1.036843
H      6.532196 -5.079493  1.675165
H      6.758729 -3.507257  0.861118
H      6.091325 -4.921076 -0.017044
H      5.527632 -2.769281  2.861518
H      5.167116 -4.455712  3.345146
H      3.849707 -3.304566  3.104564
H      1.871542 -1.508341  2.197316
O      4.877500  4.069661  1.224062
C      4.035936  3.597263  0.206742
H      4.676537  3.400123 -0.659372
C      2.971313  4.659502 -0.163082
C      1.993031  4.056240 -1.186473
C      1.497593  2.640558 -0.838144
O      2.553700  1.791435 -0.474999
C      3.333775  2.286356  0.614466
H      2.669431  2.510880  1.459838
C      4.354009  1.222483  0.996741
O      2.345778  4.957617  1.083788
C      1.556731  6.124190  1.156228
C      3.663999  5.884404 -0.774104
H      4.302810  4.414660  1.923861
H      2.505088  3.996340 -2.147311
H      1.119549  4.698858 -1.298064
H      5.063526  1.652293  1.697771
H      4.887440  0.903161  0.104244
H      3.870206  0.362594  1.452763
H      1.015068  6.049592  2.097900
H      0.839278  6.191149  0.334620
H      2.173694  7.028452  1.169168
H      2.936595  6.622455 -1.101369
H      4.254676  5.576176 -1.632026
H      4.331577  6.330297 -0.040792
H      1.085062  2.193314 -1.758531
C      3.553053 -2.911385 -3.352978
H      3.097193 -3.897017 -3.377431
H      4.571774 -2.975761 -3.722489
H      2.980873 -2.246753 -3.993706
117
Structure 37 - NOT REFINED - Rel. E. = 0.0 kcal/mol (GFN-FF)
O     -2.974646 -3.908191 -0.348802
C     -3.014809 -2.653896 -0.974540
C     -4.497740 -2.410175 -1.338475
H     -4.995312 -3.366299 -1.508225
C     -4.770224 -1.454308 -2.503728
C     -2.004816 -2.561865 -2.150090
H     -2.229025 -1.653492 -2.712997
C     -2.172569 -3.778895 -3.059237
C     -0.558230 -2.461246 -1.632783
C     -0.015777 -1.003221 -1.552084
O     -1.076531 -0.085049 -1.433345
C      0.699006 -0.660782 -2.863141
C      0.951985 -0.916748 -0.320287
H      1.775276 -1.615123 -0.517539
C      1.608778  0.454619  0.009812
H      1.989960  0.339911  1.029118
C      0.634935  1.653066  0.023235
H      0.081514  1.675645 -0.918934
C     -0.375252  1.534157  1.206293
H     -0.227014  0.569273  1.690563
C     -1.805384  1.549141  0.706585
O     -2.517242  0.606582  1.331328
C     -3.830022  0.275773  0.865170
H     -3.949138  0.719854 -0.132729
C     -3.845652 -1.275318  0.735348
C     -5.036220 -1.760859 -0.082777
O     -6.195087 -1.630200  0.219348
C     -3.831681 -1.963952  2.104870
O     -2.704078 -1.643558 -0.021481
C     -4.908709  0.816122  1.803344
C     -5.102895  2.320404  1.645899
O     -2.261777  2.316858 -0.106368
C     -0.213228  2.640000  2.254038
O      1.389744  2.859817  0.112975
C      2.814760  0.747557 -0.884426
O      0.225562 -1.382861  0.827177
C      0.871108 -2.208585  1.734856
H      0.208211 -2.204660  2.621165
O      2.130244 -1.677314  2.052133
C      2.803656 -2.363357  3.091318
H      2.162586 -2.362881  3.989554
C      3.074256 -3.817365  2.673752
C      1.738164 -4.482052  2.369206
H      1.097729 -4.453837  3.260565
N      1.806597 -5.951789  2.029908
O      0.536460 -6.425066  1.921682
C      2.539621 -6.210382  0.770686
C      2.489735 -6.689079  3.119346
C      0.999247 -3.692952  1.272877
H      1.592615 -3.692946  0.342150
O     -0.277675 -4.216035  1.034969
H     -2.098719 -4.028554  0.057236
H     -5.834098 -1.227782 -2.529620
H     -4.487851 -1.906315 -3.449582
H     -4.219394 -0.524699 -2.375405
H     -1.934720 -4.688795 -2.514850
H     -1.511240 -3.695645 -3.917791
H     -3.195807 -3.859658 -3.416205
H      0.098285 -3.034931 -2.287777
H     -0.523252 -2.902093 -0.641787
H     -1.648339 -0.441074 -0.733364
H      1.660957 -1.158318 -2.931509
H      0.830979  0.413828 -2.935472
H      0.071725 -0.973376 -3.694385
H     -4.784285 -1.821696  2.605817
H     -3.022552 -1.547536  2.697373
H     -3.657266 -3.027124  1.958122
H     -4.620673  0.590367  2.830349
H     -5.842507  0.299359  1.578814
H     -4.173868  2.850344  1.842557
H     -5.859262  2.672879  2.342437
H     -5.421426  2.561724  0.634402
H     -0.820447  2.409450  3.126522
H     -0.527859  3.599936  1.851573
H      0.829058  2.714180  2.548900
H      2.506458  1.113176 -1.857390
H      3.420836 -0.145373 -1.014632
H      3.424811  1.513976 -0.415377
H      3.596353 -4.317231  3.487569
H      3.711534 -3.798552  1.788535
H      2.586609 -7.288614  0.634101
H      3.541203 -5.791733  0.809185
H      1.976606 -5.792011 -0.059324
H      3.560717 -6.510662  3.107040
H      2.282860 -7.746122  2.962192
H      2.056383 -6.396187  4.072705
H     -0.206076 -5.194580  1.327995
O      3.971806  6.023043 -1.935125
C      2.627995  5.727886 -2.236562
H      2.387225  6.192811 -3.204598
C      1.662535  6.287802 -1.148276
C      1.470859  5.216810 -0.066313
C      0.876037  3.924723 -0.642327
O      1.157825  3.776100 -2.012636
C      2.469784  4.191263 -2.364919
H      3.191973  3.732215 -1.675448
C      2.756877  3.725950 -3.785597
O      2.295701  7.372094 -0.464511
C      2.338618  8.623855 -1.125957
C      0.318317  6.674961 -1.765364
H      3.974702  6.532892 -1.107068
H      0.831353  5.604996  0.724206
H      2.441078  4.978257  0.371346
H      1.998507  4.117142 -4.458575
H      2.739108  2.641075 -3.835378
H      3.735441  4.086788 -4.087527
H      2.998454  9.244613 -0.522030
H      1.350750  9.089572 -1.167636
H      2.746471  8.537773 -2.136575
H     -0.339376  7.076097 -0.997177
H     -0.140426  5.792198 -2.199629
H      0.446956  7.416012 -2.550596
H     -0.223097  3.925661 -0.592425
C      4.096477 -1.609580  3.377510
H      3.867877 -0.586808  3.659829
H      4.716861 -1.589657  2.486534
H      4.636569 -2.091546  4.186584
117
Structure 38 - NOT REFINED - Rel. E. = 0.0 kcal/mol (GFN-FF)
O     -3.800060 -3.516094  0.288521
C     -4.056980 -2.345091 -0.439801
C     -5.573087 -2.226620 -0.726450
H     -6.028597 -3.211131 -0.850438
C     -5.945863 -1.329625 -1.913689
C     -3.120322 -2.365101 -1.664597
H     -3.353921 -1.488247 -2.270457
C     -3.352942 -3.625767 -2.495573
C     -1.660287 -2.268975 -1.188285
C     -0.793183 -1.189452 -1.887329
O     -1.538995 -0.147878 -2.483609
C     -0.000148 -1.814944 -3.039433
C      0.213860 -0.615968 -0.832743
H      0.971964 -0.032406 -1.364644
C     -0.479555  0.286586  0.227398
H     -1.489489 -0.107789  0.379087
C     -0.643285  1.753497 -0.257228
H     -0.824739  1.756262 -1.341131
C     -1.863491  2.393739  0.440857
H     -1.713311  2.364531  1.520513
C     -3.125635  1.635147  0.093977
O     -3.870066  1.393135  1.163781
C     -5.115538  0.715796  0.961660
H     -5.418236  0.894544 -0.077837
C     -4.875628 -0.813562  1.139706
C     -6.064752 -1.556503  0.534801
O     -7.181145 -1.576393  0.986986
C     -4.651087 -1.163502  2.616015
O     -3.759738 -1.189369  0.342995
C     -6.155685  1.296301  1.914377
C     -6.579004  2.697795  1.485632
O     -3.458288  1.346106 -1.034772
C     -2.064287  3.845117 -0.005326
O      0.463291  2.601877  0.014547
C      0.235664  0.248907  1.576507
O      0.853333 -1.738604 -0.222515
C      2.233262 -1.697429 -0.175093
H      2.600467 -0.695965  0.115846
O      2.734224 -2.017790 -1.455658
C      4.146020 -2.017822 -1.512755
H      4.512563 -1.036223 -1.165938
C      4.707287 -3.113645 -0.590707
C      4.238722 -2.841017  0.833314
H      4.627019 -1.872225  1.173655
N      4.744339 -3.814561  1.872477
O      4.356954 -3.382809  3.100330
C      4.242037 -5.189937  1.654159
C      6.226473 -3.858137  1.837462
C      2.701942 -2.735193  0.876588
H      2.238301 -3.689279  0.573315
O      2.242826 -2.349150  2.137191
H     -4.388948 -3.591091  1.049904
H     -7.008194 -1.097300 -1.870886
H     -5.738048 -1.836487 -2.850998
H     -5.375963 -0.403959 -1.887123
H     -2.686433 -3.621154 -3.352969
H     -4.377157 -3.681246 -2.855348
H     -3.149226 -4.506784 -1.893693
H     -1.168258 -3.229177 -1.325117
H     -1.656760 -2.075515 -0.118902
H     -2.213373  0.189564 -1.875264
H      0.499078 -1.027754 -3.598985
H     -0.677892 -2.336342 -3.708482
H      0.744407 -2.498450 -2.647865
H     -4.180464 -2.139858  2.698325
H     -5.601278 -1.172972  3.142506
H     -3.984420 -0.430780  3.061955
H     -5.732440  1.336058  2.917344
H     -7.021179  0.633446  1.922717
H     -7.302650  3.099026  2.189720
H     -7.032802  2.678013  0.497194
H     -5.717720  3.360883  1.457849
H     -2.885200  4.301592  0.542070
H     -2.283030  3.880770 -1.070375
H     -1.152016  4.396584  0.195389
H     -0.373140  0.726671  2.339828
H      1.183179  0.774267  1.514784
H      0.434292 -0.776540  1.873655
H      5.793562 -3.102057 -0.663623
H      4.325453 -4.071159 -0.946766
H      4.678245 -5.820869  2.425841
H      4.514807 -5.555290  0.668314
H      3.163108 -5.197191  1.782716
H      6.587010 -4.393911  0.964553
H      6.548143 -4.361325  2.747459
H      6.610244 -2.840929  1.856907
H      2.937898 -2.701323  2.783582
O      4.614707  4.326740  1.373813
C      3.893696  3.782969  0.301055
H      4.609781  3.640026 -0.515020
C      2.769680  4.748617 -0.149137
C      1.929743  4.062029 -1.240300
C      1.520062  2.615475 -0.904960
O      2.614759  1.857367 -0.464932
C      3.274956  2.418987  0.668273
H      2.540548  2.591081  1.467483
C      4.344596  1.438347  1.128383
O      2.030839  4.982020  1.048507
C      1.120416  6.058152  1.056393
C      3.391622  6.035312 -0.706997
H      3.960949  4.620831  2.025895
H      2.524722  4.029841 -2.153387
H      1.022796  4.633841 -1.437242
H      3.887314  0.560397  1.577705
H      4.985099  1.925241  1.857789
H      4.942931  1.135923  0.272212
H      0.476826  6.063923  0.173032
H      1.636341  7.021070  1.130603
H      0.506236  5.911718  1.943438
H      4.069020  5.788030 -1.519192
H      3.959788  6.534066  0.074436
H      2.625878  6.707024 -1.085528
H      1.202470  2.127920 -1.841083
C      4.555103 -2.241071 -2.964041
H      5.636630 -2.214819 -3.055353
H      4.123614 -1.462313 -3.584923
H      4.182840 -3.201293 -3.308829
