# Supplementary material for: Site-Divergent Oxidations within Venerable Macrolide Antibiotic Scaffolds Unveil Compounds with Broad Spectrum and Anti-MRSA Activities
Source: ACS Cent Sci. 2026 Mar 17;12(3):375–82. doi: 10.1021/acscentsci.5c02343 (PMC13022725; doi:10.1021/acscentsci.5c02343)
Supplement: Supplementary file 5 [file oc5c02343_si_005.zip › Biological, Computational, and X-ray Data/Computations/*5' Comp Fair Data/ErythLhemi.xyz]

117
Energy = -108137.24154101677 kcal/mol
O      3.295332  0.467381 -0.926241
C      3.781998 -0.018110  0.299067
C      5.130255  0.696887  0.523200
H      5.594291  0.925491 -0.437923
C      6.128318 -0.013788  1.441635
C      3.779207 -1.561177  0.335509
H      4.328385 -1.866181  1.228605
C      4.471777 -2.129572 -0.901752
C      2.326390 -2.063833  0.458544
C      2.023259 -2.711504  1.830943
O      2.641402 -1.979069  2.862660
C      2.642195 -4.118345  1.849776
C      0.457598 -2.815878  2.039858
H      0.205897 -3.838573  1.720273
C     -0.118223 -2.731679  3.485938
H     -1.148433 -3.089605  3.345420
C     -0.414627 -1.384552  4.212881
H     -0.881800 -1.735441  5.154008
C      0.670377 -0.382152  4.713962
H      0.081842  0.302429  5.348929
C      1.236032  0.591188  3.686695
O      2.541597  0.793524  3.893576
C      3.261183  1.865377  3.273773
H      4.284640  1.671276  3.621265
C      3.266208  1.765154  1.714350
C      4.692433  1.974371  1.206949
O      5.344793  2.974296  1.359264
C      2.351417  2.758599  0.984901
O      2.952018  0.425745  1.366878
C      2.822561  3.227485  3.813572
C      3.021854  3.323097  5.323335
O      0.571596  1.205045  2.891926
C      1.734334 -1.009878  5.610567
O     -1.414915 -0.704138  3.472502
C      0.567823 -3.739292  4.409443
O     -0.271747 -1.915969  1.218903
C     -0.814759 -2.451692  0.035720
H     -0.080910 -3.117797 -0.450891
O     -1.037538 -1.443666 -0.886959
C     -2.015088 -0.454979 -0.509379
H     -2.513537 -0.213104 -1.458846
C     -3.023707 -1.037279  0.479591
C     -3.339213 -2.468775  0.059390
H     -3.562764 -2.457251 -1.016101
N     -4.621481 -2.968136  0.696419
O     -5.584035 -2.046579  0.526887
C     -5.022880 -4.231194  0.024064
C     -4.441999 -3.261401  2.140218
C     -2.090145 -3.319123  0.301919
H     -2.041496 -3.651408  1.339921
O     -2.047088 -4.499840 -0.470383
H      2.430992  0.067055 -1.097117
H      5.650873 -0.311994  2.372710
H      6.943250  0.670283  1.670241
H      6.541019 -0.893186  0.956203
H      4.479777 -3.215451 -0.855497
H      5.498395 -1.778584 -0.967210
H      3.954286 -1.822300 -1.807666
H      2.122557 -2.791587 -0.326883
H      1.635982 -1.228655  0.333042
H      2.585132 -1.041561  2.628294
H      2.184685 -4.750067  1.093533
H      2.522804 -4.582552  2.821510
H      3.706725 -4.040021  1.645232
H      2.682663  3.776765  1.163126
H      1.326516  2.624946  1.317102
H      2.407301  2.555164 -0.082631
H      1.774256  3.395568  3.566633
H      3.426575  3.989715  3.320941
H      2.432641  2.570342  5.841757
H      2.712435  4.304491  5.674065
H      4.068872  3.178684  5.580278
H      2.449477 -1.572975  5.023555
H      1.262834 -1.664043  6.338680
H      2.272216 -0.231931  6.146136
H      1.615562 -3.503370  4.542582
H      0.480125 -4.736448  3.983850
H      0.082236 -3.748104  5.382090
H     -3.951781 -0.464842  0.463596
H     -2.594310 -1.017700  1.481217
H     -5.919826 -4.600118  0.517046
H     -4.226571 -4.970037  0.067304
H     -5.274806 -3.999313 -1.009315
H     -5.437067 -3.423917  2.550750
H     -4.006189 -2.396364  2.634515
H     -3.838882 -4.153835  2.287713
H     -2.046892 -4.262425 -1.407226
O     -5.848400  2.218659  4.765870
C     -4.690478  1.433017  4.712328
H     -4.673491  0.862633  5.648043
C     -3.413965  2.314701  4.599083
C     -2.282259  1.499391  3.945301
C     -2.401507 -0.004006  4.189928
O     -3.645040 -0.523312  3.776512
C     -4.688754  0.421368  3.546169
H     -4.514152  0.966841  2.607677
C     -5.998537 -0.346460  3.437211
O     -3.815571  3.376630  3.729658
C     -2.877816  4.401279  3.478747
C     -3.008294  2.825084  5.984961
H     -5.738059  2.918146  4.104906
H     -1.308496  1.832030  4.300663
H     -2.302537  1.644489  2.864682
H     -6.089783 -1.036964  4.271472
H     -6.032147 -0.896050  2.498202
H     -6.825058  0.357711  3.468269
H     -2.733826  5.040536  4.354798
H     -3.309595  4.995315  2.674200
H     -1.914234  4.002012  3.152203
H     -2.786445  1.980504  6.631821
H     -3.829676  3.392205  6.418209
H     -2.126199  3.458157  5.926541
H     -2.285282 -0.221027  5.272590
C     -1.338906  0.794983  0.041867
H     -2.088986  1.562425  0.216655
H     -0.613981  1.171821 -0.676259
H     -0.831591  0.561336  0.974425
