# Supplementary material for: Site-Divergent Oxidations within Venerable Macrolide Antibiotic Scaffolds Unveil Compounds with Broad Spectrum and Anti-MRSA Activities
Source: ACS Cent Sci. 2026 Mar 17;12(3):375–82. doi: 10.1021/acscentsci.5c02343 (PMC13022725; doi:10.1021/acscentsci.5c02343)
Supplement: Supplementary file 5 [file oc5c02343_si_005.zip › Biological, Computational, and X-ray Data/Computations/5' Comp Fair Data/TSCoDe_ensemble_ErythNOLhemi-EntDMSOC-search.xyz]

117
Structure 1 - NOT REFINED - Rel. E. = 0.0 kcal/mol (GFN-FF)
O     -4.697765  1.947394  1.911190
C     -3.815187  2.547649  0.998580
C     -4.639336  3.608378  0.230636
H     -3.941480  4.247529 -0.321931
C     -5.637690  4.449761  1.014884
C     -2.508110  3.021964  1.712384
H     -2.483084  2.467384  2.656875
C     -2.531876  4.504122  2.077396
C     -1.231144  2.663387  0.931333
C     -0.546054  1.369007  1.450356
O     -1.468647  0.521548  2.108405
C      0.485522  1.733741  2.520778
C      0.158245  0.626821  0.256631
H      0.960848 -0.004240  0.646318
C     -0.832388 -0.276953 -0.532714
H     -1.781151  0.261533 -0.577224
C     -1.088535 -1.623201  0.190554
H     -1.149656 -1.447802  1.269210
C     -2.443738 -2.229153 -0.278246
H     -2.418633 -2.365810 -1.360718
C     -3.558435 -1.259951  0.063277
O     -4.200366 -0.851515 -1.023346
C     -5.189575  0.184627 -0.899957
H     -5.615456  0.137701  0.110543
C     -4.437568  1.535445 -1.036515
C     -5.321836  2.753653 -0.811726
O     -6.347375  3.000467 -1.391536
C     -3.762043  1.659828 -2.409050
O     -3.457316  1.604935 -0.008248
C     -6.263364 -0.052627 -1.954711
C     -7.149545 -1.239468 -1.591511
O     -3.842559 -0.921576  1.190257
C     -2.755595 -3.567563  0.394838
O     -0.035554 -2.546342 -0.057025
C     -0.366295 -0.528948 -1.965475
O      0.696881  1.634206 -0.606734
C      2.033663  1.615817 -0.961918
H      2.096724  2.389891 -1.752757
O      2.396139  0.362798 -1.477712
C      3.672841  0.358477 -2.085006
H      3.700745  1.148737 -2.856598
C      4.754471  0.669850 -1.036229
C      4.443682  2.041204 -0.445924
H      4.438955  2.794585 -1.245289
N      5.455617  2.585004  0.532560
O      5.124046  3.873357  0.812323
C      5.508678  1.801842  1.786029
C      6.806575  2.567904 -0.077229
C      3.028848  2.031032  0.162489
H      2.965961  1.257342  0.945172
O      2.660158  3.276642  0.679006
H     -4.304930  1.128897  2.250240
H     -5.171385  5.334752  1.433557
H     -6.066956  3.854341  1.815198
H     -6.434702  4.757486  0.340615
H     -2.528396  5.136964  1.193732
H     -1.644517  4.737524  2.660978
H     -3.405272  4.730740  2.681811
H     -0.508476  3.472421  1.017265
H     -1.452067  2.546898 -0.126550
H      1.241492  2.388403  2.101686
H      0.937844  0.825973  2.914224
H     -0.014737  2.246250  3.338664
H     -3.048175  2.479582 -2.385163
H     -4.512263  1.857276 -3.168994
H     -3.232254  0.740561 -2.640964
H     -5.773676 -0.241650 -2.909876
H     -6.866838  0.850476 -2.041519
H     -6.551977 -2.142847 -1.494285
H     -7.894512 -1.398225 -2.366475
H     -7.663291 -1.060216 -0.649481
H     -1.969161 -4.285060  0.181603
H     -3.697143 -3.962588  0.018715
H     -2.842267 -3.434525  1.471100
H     -0.178635  0.417999 -2.462156
H     -1.128483 -1.069797 -2.520586
H      0.550157 -1.109462 -1.959581
H      5.725729  0.654454 -1.527310
H      4.718714 -0.105694 -0.270297
H      4.568862  1.921737  2.318030
H      6.299702  2.221711  2.403530
H      5.704549  0.753634  1.580522
H      7.441952  3.194508  0.546026
H      6.754306  3.014902 -1.067272
H      7.204890  1.558834 -0.124248
H      3.533299  3.769708  0.834552
O      4.623408 -3.450252  0.378338
C      3.344711 -3.631704  0.929976
H      3.487718 -4.151197  1.883933
C      2.449707 -4.484125  0.001954
C      1.052370 -4.574592  0.631587
C      0.469801 -3.221160  1.065197
O      1.382117 -2.460271  1.805479
C      2.660401 -2.274781  1.206670
H      2.545934 -1.742148  0.250575
C      3.492955 -1.464750  2.192008
O      2.504940 -3.790722 -1.241802
C      1.593520 -4.168579 -2.251376
C      3.034921 -5.898436 -0.140134
H      4.500923 -3.279515 -0.566785
H      1.135136 -5.196010  1.523936
H      0.357092 -5.050489 -0.058908
H      4.528189 -1.454801  1.864385
H      3.436035 -1.932360  3.171500
H      3.109968 -0.451818  2.274460
H      0.581938 -3.834418 -2.009617
H      1.602771 -5.247687 -2.427296
H      1.934581 -3.658378 -3.150438
H      3.142850 -6.355683  0.838988
H      4.013880 -5.841410 -0.608246
H      2.386140 -6.525938 -0.745642
H     -0.342759 -3.401997  1.786800
C      3.863697 -1.004073 -2.738919
H      4.885016 -1.114559 -3.089248
H      3.185097 -1.099073 -3.581453
H      3.627339 -1.786801 -2.024291
H     -2.253020  0.421344  1.554381
117
Structure 2 - NOT REFINED - Rel. E. = 0.0 kcal/mol (GFN-FF)
O     -4.263170  1.875423  1.859093
C     -3.781073  2.687431  0.832545
C     -4.956244  3.611645  0.432401
H     -4.580240  4.397805 -0.230243
C     -5.764340  4.214301  1.570983
C     -2.450813  3.383120  1.249989
H     -2.483515  3.436088  2.342714
C     -2.311998  4.806337  0.706430
C     -1.212293  2.583225  0.806384
C     -0.781749  1.392521  1.695814
O     -1.870557  0.678379  2.268811
C      0.011523  1.915440  2.897262
C      0.100246  0.421859  0.852638
H      0.426875 -0.380864  1.527259
C     -0.739182 -0.199102 -0.310368
H     -1.721374  0.278785 -0.260725
C     -1.012879 -1.716634 -0.134926
H     -1.224302 -1.938612  0.921059
C     -2.296504 -2.035374 -0.951182
H     -2.163318 -1.699776 -1.980660
C     -3.420502 -1.236541 -0.309528
O     -4.190153 -0.648257 -1.206592
C     -5.245211  0.221474 -0.755271
H     -5.341588  0.103672  0.331476
C     -4.778475  1.676130 -1.033816
C     -5.755670  2.701935 -0.462527
O     -6.928350  2.783826 -0.724500
C     -4.581815  1.921942 -2.533552
O     -3.554973  1.913803 -0.351292
C     -6.535911 -0.177427 -1.462624
C     -7.100544 -1.476677 -0.897655
O     -3.588884 -1.175162  0.889262
C     -2.736086 -3.501941 -0.970658
O      0.118921 -2.477936 -0.530878
C     -0.194007  0.099907 -1.709833
O      1.242051  1.155977  0.432102
C      2.360907  0.385466  0.082381
H      2.044823 -0.533669 -0.426123
O      3.087838 -0.060316  1.207301
C      4.155355  0.748613  1.692666
H      4.592402  0.107862  2.467182
C      5.220387  1.016101  0.593160
C      4.656790  0.595120 -0.759360
H      4.543011 -0.495353 -0.790830
N      5.508667  0.905725 -1.954158
O      4.943485  0.293030 -3.029572
C      5.615079  2.360153 -2.205744
C      6.872083  0.362688 -1.762350
C      3.247066  1.199634 -0.890563
H      3.245688  2.245061 -0.542967
O      2.725117  1.173582 -2.184656
H     -3.507889  1.378628  2.238345
H     -6.033179  3.435228  2.278323
H     -6.672450  4.657384  1.169738
H     -5.189617  4.975980  2.090134
H     -3.117625  5.448729  1.049637
H     -2.290291  4.799616 -0.380964
H     -1.376652  5.232115  1.060750
H     -0.356983  3.256585  0.780619
H     -1.381583  2.253230 -0.214764
H     -0.625698  2.556388  3.499818
H      0.873497  2.473446  2.554721
H      0.336410  1.079557  3.511637
H     -3.995232  1.113118 -2.959078
H     -4.047423  2.857610 -2.675627
H     -5.547236  1.978728 -3.026933
H     -6.323983 -0.301035 -2.525051
H     -7.261512  0.625903 -1.340108
H     -8.000234 -1.758993 -1.437892
H     -7.349673 -1.359375  0.154794
H     -6.374336 -2.281606 -0.990516
H     -3.685335 -3.585608 -1.497651
H     -2.869260 -3.877662  0.041932
H     -2.003618 -4.108469 -1.495799
H     -1.009132  0.176281 -2.425111
H      0.481736 -0.683953 -2.035976
H      0.353883  1.036894 -1.716316
H      6.122519  0.452559  0.826471
H      5.459032  2.079932  0.589551
H      6.073318  2.868387 -1.361993
H      4.623120  2.758003 -2.403945
H      6.220972  2.493583 -3.099452
H      7.423368  0.934008 -1.021429
H      7.374290  0.410427 -2.726846
H      6.794271 -0.681129 -1.467614
H      3.444042  0.760142 -2.765597
O      4.192193 -2.982884  1.609162
C      3.002912 -3.670056  1.320807
H      3.070985 -4.634925  1.834906
C      2.866021 -3.926022 -0.206815
C      1.458990 -4.471138 -0.501704
C      0.330739 -3.682202  0.174104
O      0.556475 -3.501832  1.540360
C      1.797956 -2.883730  1.866071
H      1.839112 -1.887318  1.413925
C      1.861036 -2.770209  3.383395
O      3.136748 -2.665203 -0.813910
C      2.961835 -2.567746 -2.212731
C      3.917307 -4.968619 -0.623886
H      4.090698 -2.097852  1.227087
H      1.409602 -5.491817 -0.121103
H      1.278158 -4.490149 -1.575620
H      1.749371 -3.756029  3.827424
H      1.057599 -2.133467  3.742905
H      2.818848 -2.348800  3.671104
H      1.902211 -2.495065 -2.474424
H      3.411717 -3.409634 -2.743655
H      3.468087 -1.653563 -2.525015
H      3.828088 -5.219741 -1.677490
H      3.789609 -5.876813 -0.042241
H      4.908370 -4.566022 -0.431663
H     -0.582460 -4.293869  0.155366
C      3.681961  2.040180  2.357309
H      4.536094  2.574695  2.764895
H      3.001822  1.799573  3.169198
H      3.161833  2.675275  1.645588
H     -2.218026 -0.000070  1.673086
117
Structure 3 - NOT REFINED - Rel. E. = 0.0 kcal/mol (GFN-FF)
O     -4.846321  1.309984  1.633149
C     -3.666561  2.007453  1.317926
C     -4.105117  3.458729  1.005439
H     -3.202672  4.072396  0.908395
C     -5.122128  4.120287  1.923103
C     -2.586383  1.717505  2.389691
H     -2.741083  0.654648  2.605619
C     -2.841864  2.508768  3.668955
C     -1.137173  1.870748  1.895730
C     -0.277437  0.562765  1.984959
O     -1.022869 -0.558221  2.429903
C      0.874987  0.790226  2.969801
C      0.338455  0.211231  0.592000
H      1.050010 -0.605666  0.745568
C     -0.686874 -0.225544 -0.487857
H     -1.541028  0.440730 -0.406676
C     -1.205413 -1.661228 -0.260770
H     -1.493178 -1.769650  0.787718
C     -2.461088 -1.955971 -1.131871
H     -2.210421 -1.801783 -2.181555
C     -3.584951 -1.014025 -0.747661
O     -3.897877 -0.189958 -1.741872
C     -4.794775  0.909561 -1.499155
H     -5.476058  0.630085 -0.686320
C     -3.896457  2.076037 -0.998593
C     -4.651601  3.257924 -0.396989
O     -5.499896  3.908858 -0.949194
C     -2.963360  2.579939 -2.105323
O     -3.133204  1.568875  0.082352
C     -5.577822  1.212259 -2.769355
C     -6.648449  0.158454 -3.032406
O     -4.158451 -1.058955  0.318320
C     -2.940821 -3.394646 -0.928538
O     -0.203106 -2.622845 -0.581316
C     -0.095932 -0.100485 -1.893195
O      1.033014  1.389078  0.159882
C      2.348897  1.259047 -0.234152
H      2.516196  0.342039 -0.833583
O      3.165079  1.216987  0.918451
C      4.553519  1.170103  0.645263
H      4.765005  0.275327  0.034347
C      4.992337  2.417327 -0.139033
C      4.194880  2.480134 -1.434629
H      4.379046  1.578706 -2.033591
N      4.561796  3.608776 -2.368114
O      3.874929  3.448321 -3.529010
C      4.258540  4.938668 -1.793233
C      6.012763  3.559432 -2.669866
C      2.691191  2.496798 -1.107495
H      2.443297  3.370356 -0.480637
O      1.899304  2.487128 -2.256006
H     -4.681679  0.358130  1.506494
H     -4.647588  4.540298  2.803066
H     -5.863237  3.387890  2.229331
H     -5.622692  4.915651  1.374377
H     -3.875118  2.386756  3.983333
H     -2.639319  3.565915  3.516366
H     -2.193253  2.147876  4.463242
H     -0.639435  2.637797  2.487991
H     -1.120567  2.204356  0.861860
H      0.486291  1.128223  3.929157
H      1.560843  1.533227  2.577739
H      1.421204 -0.140619  3.111173
H     -2.173991  3.183255 -1.664373
H     -3.523839  3.180543 -2.815463
H     -2.505563  1.734805 -2.610195
H     -4.884159  1.247319 -3.608961
H     -6.039874  2.193072 -2.651945
H     -7.362256  0.125238 -2.212127
H     -6.193747 -0.823843 -3.136367
H     -7.184653  0.391357 -3.948489
H     -2.130162 -4.080572 -1.154516
H     -3.778128 -3.610059 -1.588584
H     -3.262259 -3.537713  0.100600
H     -0.874731 -0.211601 -2.642466
H      0.648167 -0.876991 -2.057116
H      0.364262  0.873678 -2.028974
H      6.061927  2.341553 -0.326751
H      4.790242  3.291668  0.480999
H      4.586944  5.687051 -2.511369
H      4.766575  5.078073 -0.843292
H      3.182732  5.034828 -1.674288
H      6.604655  3.893212 -1.822983
H      6.179555  4.211345 -3.525431
H      6.280273  2.545385 -2.957445
H      2.488177  2.869939 -2.987563
O      3.747514 -4.595641 -0.640685
C      2.981654 -4.526499  0.536091
H      3.611806 -4.800930  1.397445
C      1.769718 -5.498817  0.504681
C      0.634450 -4.812498 -0.265846
C      0.199999 -3.508243  0.426179
O      1.212291 -2.972629  1.239794
C      2.512457 -3.059066  0.678539
H      2.498983 -2.633048 -0.335639
C      3.459656 -2.260881  1.563032
O      2.268566 -6.648640 -0.182919
C      1.371194 -7.710149 -0.427109
C      1.340844 -5.852958  1.933168
H      3.820951 -5.530586 -0.883735
H     -0.230675 -5.468093 -0.355108
H      0.991724 -4.561241 -1.266627
H      3.169912 -1.213556  1.570772
H      4.471529 -2.357377  1.180778
H      3.416896 -2.644750  2.579254
H      0.907915 -8.073384  0.493387
H      1.978039 -8.504798 -0.857542
H      0.592239 -7.429091 -1.141783
H      2.089709 -6.500166  2.385071
H      0.380304 -6.362741  1.933971
H      1.250984 -4.945634  2.521388
H     -0.629440 -3.687479  1.126479
C      5.283450  1.074836  1.980456
H      4.952285  0.192819  2.518639
H      5.060364  1.950374  2.582917
H      6.354262  1.010503  1.814255
H     -0.978051 -0.583391  3.395092
117
Structure 4 - NOT REFINED - Rel. E. = 0.0 kcal/mol (GFN-FF)
O     -4.778246  1.670325  1.475831
C     -3.673930  2.339403  0.922306
C     -4.247878  3.556284  0.154667
H     -3.412771  4.208807 -0.122659
C     -5.370718  4.355987  0.801801
C     -2.586031  2.600575  2.011799
H     -2.827894  1.906189  2.824146
C     -2.670392  4.006731  2.601675
C     -1.155225  2.281549  1.538770
C     -0.612322  0.920549  2.059720
O     -1.652821  0.040924  2.441481
C      0.213008  1.131625  3.334214
C      0.306123  0.259225  0.974366
H      0.932869 -0.490780  1.468447
C     -0.503444 -0.448011 -0.148484
H     -1.395742  0.153432 -0.337280
C     -0.982899 -1.862413  0.281390
H     -1.257949 -1.838660  1.344220
C     -2.241165 -2.280811 -0.520680
H     -1.987455 -2.328508 -1.580308
C     -3.340329 -1.257717 -0.321076
O     -3.745399 -0.745140 -1.470918
C     -4.681663  0.346992 -1.465910
H     -5.324399  0.251371 -0.581775
C     -3.844209  1.645912 -1.311096
C     -4.698375  2.894184 -1.128398
O     -5.546482  3.285770 -1.887097
C     -2.895493  1.842486 -2.498999
O     -3.092059  1.550505 -0.108833
C     -5.507110  0.273135 -2.744265
C     -6.527126 -0.859072 -2.683473
O     -3.810064 -0.974184  0.760664
C     -2.761565 -3.641506 -0.054210
O     -0.019974 -2.888635  0.094506
C      0.294657 -0.527243 -1.446613
O      1.154507  1.270010  0.428352
C      2.537132  1.080098  0.539938
H      2.765178  0.010116  0.642630
O      3.070392  1.663367  1.704785
C      3.420565  3.041926  1.660072
H      3.898884  3.187351  2.635558
C      4.448949  3.347108  0.537430
C      4.616285  2.128807 -0.362392
H      5.121848  1.320623  0.179829
N      5.478319  2.354631 -1.576708
O      5.684257  1.154828 -2.181581
C      4.860832  3.289251 -2.544742
C      6.791057  2.906916 -1.168935
C      3.223918  1.604614 -0.751132
H      2.600825  2.433198 -1.128299
O      3.269078  0.586541 -1.706782
H     -4.521294  0.759123  1.691693
H     -5.989842  3.694809  1.400998
H     -5.983690  4.791136  0.014526
H     -4.984388  5.154232  1.425881
H     -1.969686  4.087930  3.429158
H     -3.668530  4.193402  2.986166
H     -2.418799  4.766837  1.866743
H     -0.485743  3.059678  1.896000
H     -1.102710  2.285716  0.452951
H     -0.328815  1.766803  4.029739
H      1.173092  1.573789  3.090786
H      0.381802  0.167841  3.809225
H     -3.463410  2.140907 -3.375006
H     -2.362666  0.917275 -2.699310
H     -2.172688  2.617641 -2.257348
H     -4.831006  0.110721 -3.583565
H     -6.016391  1.226894 -2.881146
H     -7.082916 -0.909493 -3.615809
H     -7.230930 -0.697837 -1.869724
H     -6.026775 -1.811792 -2.526316
H     -1.961451 -4.369028 -0.140147
H     -3.599323 -3.960439 -0.669651
H     -3.087053 -3.580484  0.982115
H      0.530058  0.469771 -1.804824
H     -0.272970 -1.053362 -2.209561
H      1.231968 -1.051306 -1.288691
H      5.399904  3.618918  0.992676
H      4.082264  4.192140 -0.045080
H      4.672040  4.258374 -2.092000
H      3.939464  2.851027 -2.919019
H      5.550035  3.393369 -3.380187
H      6.704024  3.942164 -0.853116
H      7.449567  2.828888 -2.032000
H      7.198924  2.289365 -0.372292
H      4.219784  0.593988 -2.070054
O      3.947445 -5.268128 -0.734626
C      3.141818 -4.682700  0.253413
H      3.702400 -4.758295  1.191134
C      1.797100 -5.439567  0.388589
C      0.916116 -4.695342  1.406356
C      0.833584 -3.176852  1.167666
O      2.104260 -2.608743  1.007568
C      2.868574 -3.194220 -0.045627
H      2.293527 -3.139802 -0.980168
C      4.170984 -2.416208 -0.169617
O      1.259400 -5.411971 -0.931502
C      0.165838 -6.255755 -1.209508
C      2.057560 -6.869696  0.879817
H      3.413569 -5.317967 -1.541322
H      1.344657 -4.846792  2.397424
H     -0.096723 -5.098170  1.402175
H      4.872819 -2.987482 -0.769777
H      4.590757 -2.262365  0.821496
H      3.996831 -1.453812 -0.642213
H     -0.618206 -6.183049 -0.451606
H      0.476679 -7.301605 -1.303742
H     -0.230881 -5.911732 -2.163115
H      2.606913 -6.836732  1.816258
H      2.659035 -7.402089  0.147325
H      1.124588 -7.402850  1.042804
H      0.439269 -2.710402  2.086750
C      2.211440  3.972751  1.567807
H      1.570866  3.826350  2.432790
H      1.637026  3.758203  0.671184
H      2.545774  5.006875  1.555654
H     -2.312425 -0.009513  1.736849
117
Structure 5 - NOT REFINED - Rel. E. = 0.0 kcal/mol (GFN-FF)
O     -4.222883  1.789033  1.587751
C     -3.709356  2.629801  0.596563
C     -4.865914  3.587494  0.215851
H     -4.471117  4.384080 -0.422728
C     -5.675892  4.172469  1.362184
C     -2.372488  3.277920  1.066625
H     -2.430746  3.291196  2.159546
C     -2.194238  4.716105  0.577362
C     -1.143374  2.468458  0.614804
C     -0.736841  1.240551  1.453644
O     -1.887226  0.503829  1.853768
C      0.023708  1.686538  2.704307
C      0.163725  0.321049  0.558696
H      0.658232 -0.421147  1.200631
C     -0.693131 -0.437241 -0.492524
H     -1.604215  0.141989 -0.662228
C     -1.146651 -1.821454  0.026555
H     -1.380770 -1.758081  1.095582
C     -2.452132 -2.243157 -0.701317
H     -2.340647 -2.075049 -1.773360
C     -3.586532 -1.374215 -0.183956
O     -4.151191 -0.687763 -1.169593
C     -5.217288  0.224755 -0.864262
H     -5.376502  0.204638  0.221076
C     -4.719376  1.645640 -1.252271
C     -5.671731  2.709255 -0.708059
O     -6.835693  2.828072 -0.995870
C     -4.540688  1.789730 -2.765151
O     -3.481373  1.905991 -0.608401
C     -6.481784 -0.213858 -1.598618
C     -7.097344 -1.453495 -0.958252
O     -3.944327 -1.354492  0.968675
C     -2.822407 -3.706144 -0.450521
O     -0.133329 -2.795881 -0.168710
C      0.054639 -0.584710 -1.816179
O      1.152942  1.092994 -0.111853
C      2.428108  1.161697  0.413008
H      2.609845  0.356844  1.149140
O      2.575072  2.416273  1.042620
C      3.873949  2.639156  1.561576
H      4.129914  1.810339  2.244805
C      4.890140  2.670011  0.411287
C      4.871557  1.315112 -0.284338
H      5.158821  0.525848  0.422354
N      5.860558  1.172530 -1.420529
O      5.735380 -0.056380 -1.981208
C      5.672967  2.208904 -2.462054
C      7.240826  1.302751 -0.892019
C      3.441084  0.970303 -0.745816
H      3.113877  1.650925 -1.548746
O      3.356866 -0.360894 -1.159924
H     -3.523020  1.140559  1.802319
H     -5.947853  3.381473  2.055009
H     -6.582079  4.624742  0.966308
H     -5.101308  4.924248  1.895844
H     -1.258991  5.111846  0.965187
H     -2.996207  5.361038  0.924955
H     -2.150697  4.744665 -0.508853
H     -0.274234  3.124884  0.616021
H     -1.308798  2.157806 -0.413697
H      0.305467  0.821651  3.305680
H     -0.603803  2.341309  3.304917
H      0.921475  2.224019  2.417906
H     -3.990444  2.703873 -2.972752
H     -5.511627  1.835737 -3.248589
H     -3.974352  0.943481 -3.141915
H     -6.225462 -0.428243 -2.636516
H     -7.196542  0.608484 -1.574518
H     -6.382779 -2.273983 -0.951711
H     -7.977389 -1.764698 -1.515178
H     -7.389812 -1.247658  0.069012
H     -3.694158 -3.976657 -1.042259
H     -3.054864 -3.860559  0.600994
H     -1.994983 -4.349967 -0.733627
H      1.015164 -1.065790 -1.655039
H      0.228610  0.394239 -2.251070
H     -0.524442 -1.185177 -2.511493
H      5.872460  2.898579  0.821334
H      4.583072  3.460710 -0.273790
H      4.662641  2.142377 -2.856176
H      6.365939  1.979741 -3.269201
H      5.869364  3.201808 -2.068613
H      7.917725  1.026689 -1.698172
H      7.373616  0.592298 -0.079503
H      7.448116  2.315152 -0.559135
H      4.233828 -0.511733 -1.637812
O      4.396340 -3.767068  0.483037
C      3.097874 -4.009871  0.955183
H      3.208773 -4.643780  1.842394
C      2.244629 -4.752442 -0.102002
C      0.820901 -4.898557  0.457428
C      0.224968 -3.569743  0.939009
O      1.079555 -2.901402  1.829482
C      2.411241 -2.689556  1.359131
H      2.394425 -2.040707  0.470487
C      3.183069 -2.035925  2.499516
O      2.348024 -3.929641 -1.256572
C      1.534213 -4.235622 -2.364831
C      2.839109 -6.146503 -0.360178
H      4.304531 -3.317540 -0.370241
H      0.865026 -5.572572  1.313598
H      0.160031 -5.331761 -0.292306
H      2.739696 -1.079579  2.764618
H      4.215167 -1.895163  2.193520
H      3.152941 -2.682412  3.373017
H      0.483103 -4.023565 -2.155010
H      1.652462 -5.274501 -2.688522
H      1.875772 -3.572830 -3.157610
H      2.223810 -6.706425 -1.059534
H      2.900283 -6.702766  0.570633
H      3.839917 -6.037405 -0.769556
H     -0.666134 -3.779767  1.555674
C      3.851412  3.953802  2.332291
H      3.594126  4.769467  1.663509
H      4.824689  4.139954  2.775837
H      3.105854  3.904235  3.119959
H     -1.664466 -0.035617  2.622248
117
Structure 6 - NOT REFINED - Rel. E. = 0.0 kcal/mol (GFN-FF)
O     -2.747631  2.970473 -0.243037
C     -3.349221  2.388387 -1.360026
C     -4.825936  2.862398 -1.375778
H     -5.278701  2.562774 -2.326157
C     -5.068264  4.339836 -1.114688
C     -2.530854  2.657719 -2.645346
H     -2.159319  3.683038 -2.565836
C     -3.371187  2.537028 -3.918154
C     -1.339099  1.686862 -2.773260
C     -0.102658  1.927390 -1.868188
O     -0.272147  3.189863 -1.221234
C      1.149888  2.048518 -2.748183
C      0.087212  0.856224 -0.724366
H     -0.535300  1.211114  0.101429
C     -0.308242 -0.607246 -1.033920
H     -1.387379 -0.652532 -1.199651
C      0.009605 -1.552871  0.155350
H      1.055658 -1.396822  0.446171
C     -0.866152 -1.422941  1.443514
H     -1.547267 -2.280784  1.425958
C     -1.770734 -0.210301  1.550232
O     -2.980378 -0.486791  1.083419
C     -4.002187  0.519501  1.144129
H     -3.529923  1.462091  1.447922
C     -4.547094  0.698316 -0.298109
C     -5.438984  1.938594 -0.359057
O     -6.451594  2.112048  0.271230
C     -5.295783 -0.544417 -0.783114
O     -3.471275  0.975662 -1.182213
C     -5.062250  0.097973  2.160626
C     -4.570154  0.271719  3.593375
O     -1.460889  0.840008  2.067652
C      0.014908 -1.469311  2.694404
O     -0.149771 -2.881953 -0.351004
C      0.444111 -1.101403 -2.270856
O      1.454607  0.851331 -0.289693
C      1.773506  1.600567  0.817828
H      0.994179  1.522545  1.602038
O      1.902668  2.959363  0.426851
C      2.248061  3.832869  1.489150
H      1.490300  3.733248  2.284216
C      3.620677  3.443679  2.058109
C      3.551472  1.999025  2.538953
H      2.781798  1.901108  3.316128
N      4.797919  1.474820  3.207440
O      4.517826  0.251597  3.727716
C      5.939525  1.366466  2.271485
C      5.194820  2.378101  4.314149
C      3.123219  1.085002  1.375423
H      3.836344  1.169124  0.537130
O      2.991506 -0.246838  1.764699
H     -1.791422  3.091609 -0.437650
H     -6.127666  4.504386 -0.933791
H     -4.750605  4.934275 -1.967035
H     -4.507909  4.651745 -0.237870
H     -4.142186  3.301167 -3.960326
H     -3.830952  1.553231 -3.974816
H     -2.733765  2.667114 -4.789040
H     -0.993909  1.761803 -3.804520
H     -1.730496  0.686511 -2.625437
H      1.046404  2.939584 -3.364206
H      1.279144  1.183787 -3.386817
H      2.030903  2.154978 -2.121637
H     -5.462247 -0.464357 -1.854289
H     -6.252532 -0.619832 -0.275417
H     -4.695865 -1.426777 -0.583110
H     -5.314112 -0.948622  1.984956
H     -5.952551  0.705927  2.002400
H     -4.344584  1.316629  3.794341
H     -3.666117 -0.309967  3.763442
H     -5.332161 -0.060980  4.293589
H     -0.596183 -1.526152  3.593783
H      0.624096 -0.571143  2.743982
H      0.687324 -2.320688  2.661491
H      0.066996 -0.621925 -3.167547
H      0.323777 -2.173080 -2.374745
H      1.499694 -0.873365 -2.151569
H      3.858149  4.127120  2.871345
H      4.358598  3.551992  1.261803
H      5.714159  0.608790  1.525816
H      6.800399  1.028530  2.844437
H      6.150248  2.322685  1.801059
H      5.913896  1.832893  4.922826
H      4.322555  2.591731  4.927360
H      5.640034  3.293962  3.937087
H      3.560971 -0.331103  2.602065
O      3.513214 -5.202912 -2.098248
C      2.606828 -5.125923 -1.030385
H      2.933779 -5.866655 -0.292593
C      1.167658 -5.465485 -1.503320
C      0.185456 -5.247815 -0.339138
C      0.398859 -3.924893  0.412475
O      1.736341 -3.726918  0.752775
C      2.617932 -3.733513 -0.367205
H      2.272037 -3.000953 -1.108220
C      3.995585 -3.343860  0.145127
O      0.961249 -4.578562 -2.600569
C     -0.261352 -4.667630 -3.299528
C      1.109119 -6.935109 -1.948156
H      3.128939 -4.694390 -2.827522
H      0.332285 -6.056394  0.377324
H     -0.842760 -5.280474 -0.697044
H      4.708792 -3.354067 -0.672858
H      4.313433 -4.047145  0.910078
H      3.937248 -2.351995  0.585451
H     -1.107625 -4.372469 -2.673421
H     -0.430526 -5.670048 -3.701404
H     -0.170596 -3.964576 -4.125864
H      1.488326 -7.571109 -1.153671
H      1.732256 -7.073401 -2.828161
H      0.088976 -7.235615 -2.172778
H     -0.117135 -3.998052  1.386642
C      2.245201  5.253802  0.939133
H      1.264698  5.491527  0.537908
H      2.977720  5.342746  0.142164
H      2.483675  5.957245  1.730888
H      0.518864  3.330012 -0.666695
117
Structure 7 - NOT REFINED - Rel. E. = 0.0 kcal/mol (GFN-FF)
O     -4.117643  1.207969  1.841148
C     -3.658622  2.365911  1.207937
C     -4.857827  3.346265  1.183415
H     -4.497046  4.337297  0.890837
C     -5.691774  3.435997  2.452275
C     -2.346128  2.873126  1.880493
H     -2.380951  2.483898  2.903002
C     -2.250271  4.398208  1.952707
C     -1.087722  2.350117  1.164495
C     -0.576558  0.946064  1.549671
O     -1.669056  0.070684  1.795524
C      0.289951  1.032590  2.808807
C      0.290579  0.403062  0.365094
H      0.858966 -0.466802  0.711868
C     -0.587139 -0.029944 -0.841949
H     -1.489153  0.586534 -0.834516
C     -1.048801 -1.497056 -0.697270
H     -1.360864 -1.681541  0.335469
C     -2.290328 -1.743792 -1.598406
H     -2.153985 -1.241406 -2.555795
C     -3.484054 -1.135848 -0.882551
O     -4.022206 -0.147101 -1.584778
C     -5.114370  0.591012 -1.015141
H     -5.291989  0.198969 -0.005622
C     -4.643332  2.067166 -0.882111
C     -5.627590  2.846695 -0.012319
O     -6.790091  3.041076 -0.263612
C     -4.460428  2.730146 -2.248755
O     -3.414895  2.116096 -0.173432
C     -6.356618  0.411265 -1.884500
C     -6.969494 -0.973231 -1.702320
O     -3.893151 -1.530545  0.182897
C     -2.565516 -3.228470 -1.840410
O      0.011480 -2.391851 -1.013095
C      0.134794  0.164035 -2.175038
O      1.192881  1.454140  0.017113
C      2.535135  1.151434 -0.083378
H      2.706279  0.174859 -0.578960
O      3.076881  1.122680  1.221324
C      4.478247  0.921429  1.268965
H      4.712867 -0.043796  0.788508
C      5.214284  2.041207  0.515558
C      4.721180  2.066275 -0.924696
H      4.918254  1.099746 -1.406398
N      5.407742  3.060987 -1.829399
O      4.971158  2.858894 -3.099609
C      5.143067  4.462257 -1.432257
C      6.873993  2.842497 -1.795688
C      3.195797  2.268054 -0.935250
H      2.929109  3.212464 -0.430432
O      2.664606  2.244468 -2.224550
H     -3.374409  0.574775  1.858908
H     -5.955304  2.436615  2.786025
H     -6.602030  3.992824  2.243825
H     -5.136845  3.933993  3.242254
H     -3.075250  4.827028  2.514467
H     -2.230111  4.826128  0.953154
H     -1.327711  4.673848  2.457837
H     -0.263640  3.031075  1.367950
H     -1.268610  2.386295  0.093814
H      1.207992  1.565853  2.583462
H      0.552389  0.032191  3.152235
H     -0.246677  1.547388  3.602057
H     -5.429265  2.926326 -2.697696
H     -3.875282  2.077150 -2.889305
H     -3.925179  3.667381 -2.119805
H     -6.074451  0.552212 -2.928439
H     -7.083353  1.175391 -1.609366
H     -7.833515 -1.088711 -2.351637
H     -7.286369 -1.117174 -0.671816
H     -6.244975 -1.747036 -1.947453
H     -3.372843 -3.344030 -2.560133
H     -2.857072 -3.714043 -0.911556
H     -1.672145 -3.703119 -2.235918
H      0.634934  1.127221 -2.202044
H     -0.567534  0.118934 -3.002385
H      0.877298 -0.617849 -2.312321
H      6.282781  1.841098  0.572510
H      4.991556  2.985007  1.015091
H      5.709913  5.104793 -2.102770
H      5.438017  4.638095 -0.401744
H      4.086918  4.675026 -1.574258
H      7.293233  3.390294 -2.637572
H      7.077942  1.784474 -1.942604
H      7.305667  3.196935 -0.864536
H      3.436632  2.485859 -2.834626
O      4.046488 -4.138532 -0.119841
C      2.935846 -4.315634  0.722774
H      3.273843 -4.715579  1.692341
C      1.901280 -5.312973  0.130493
C      0.999880 -4.533829 -0.837137
C      0.231514 -3.430600 -0.097537
O      0.896237 -2.982957  1.058827
C      2.308668 -2.916788  0.925188
H      2.560383 -2.327943  0.030747
C      2.869821 -2.238561  2.166421
O      2.702623 -6.282311 -0.546170
C      2.039874 -7.339514 -1.206584
C      1.086745 -5.955153  1.259355
H      4.275940 -5.007093 -0.482195
H      0.281972 -5.190409 -1.326478
H      1.623965 -4.065500 -1.600894
H      2.559099 -1.197745  2.200371
H      3.954041 -2.289921  2.136734
H      2.506186 -2.749079  3.054568
H      1.403682 -7.910567 -0.525810
H      2.832879 -7.985832 -1.578791
H      1.443755 -6.982804 -2.051444
H      1.717026 -6.652556  1.807300
H      0.225726 -6.486964  0.861838
H      0.734986 -5.186191  1.939571
H     -0.728213 -3.810428  0.283711
C      4.891291  0.890286  2.736483
H      4.662264  1.844211  3.202444
H      5.955843  0.693585  2.816613
H      4.344980  0.111979  3.258643
H     -1.360971 -0.651033  2.357982
117
Structure 8 - NOT REFINED - Rel. E. = 0.0 kcal/mol (GFN-FF)
O     -4.137900  1.495418  1.643850
C     -3.559443  2.478762  0.836653
C     -4.683969  3.500239  0.532956
H     -4.239508  4.393559  0.083017
C     -5.591595  3.882677  1.692086
C     -2.259867  3.031979  1.498227
H     -2.378981  2.834845  2.568251
C     -2.075669  4.538905  1.308333
C     -0.994133  2.329986  0.974141
C     -0.597085  0.985324  1.619568
O     -1.763527  0.229947  1.921423
C      0.191597  1.210335  2.912070
C      0.314541  0.211725  0.605587
H      0.843168 -0.579786  1.148316
C     -0.507935 -0.442665 -0.537258
H     -1.362631  0.206505 -0.746097
C     -1.081126 -1.812309 -0.106847
H     -1.459039 -1.742580  0.917731
C     -2.299634 -2.173285 -1.001353
H     -2.093096 -1.909761 -2.038819
C     -3.475175 -1.350077 -0.502987
O     -3.917943 -0.515352 -1.434406
C     -4.988686  0.382878 -1.103740
H     -5.257234  0.210406 -0.053775
C     -4.426556  1.827901 -1.224660
C     -5.408476  2.816616 -0.598910
O     -6.536883  3.020448 -0.969404
C     -4.110430  2.194653 -2.675790
O     -3.245264  1.950124 -0.447914
C     -6.182993  0.103102 -2.012826
C     -6.905220 -1.177497 -1.607668
O     -3.952475 -1.472640  0.599268
C     -2.677380 -3.652441 -0.913798
O     -0.094007 -2.834872 -0.150386
C      0.321569 -0.605116 -1.808598
O      1.262807  1.150874  0.093868
C      2.618414  0.829434  0.183526
H      2.759847 -0.260439  0.147514
O      3.176762  1.228556  1.415653
C      3.721408  2.541895  1.504535
H      4.149457  2.542868  2.513500
C      4.857672  2.765591  0.470445
C      4.825749  1.664783 -0.583408
H      5.177089  0.720786 -0.150142
N      5.733450  1.882390 -1.762949
O      5.760143  0.731669 -2.486220
C      5.280587  2.998052 -2.624206
C      7.107507  2.179906 -1.296851
C      3.370844  1.440419 -1.028345
H      2.888067  2.403702 -1.259174
O      3.252105  0.599801 -2.136348
H     -3.450763  0.822337  1.811795
H     -6.461436  4.408700  1.306130
H     -5.068670  4.521182  2.398365
H     -5.919278  2.985056  2.208129
H     -1.175462  4.857510  1.828241
H     -2.909473  5.100088  1.719687
H     -1.962253  4.778981  0.253845
H     -0.148650  2.997329  1.121979
H     -1.106908  2.186313 -0.097306
H     -0.330063  1.906555  3.564847
H      1.178243  1.595161  2.679859
H      0.322994  0.262973  3.435526
H     -5.032441  2.337976 -3.230423
H     -3.521970  1.400869 -3.126044
H     -3.532097  3.114916 -2.692430
H     -5.826721  0.013750 -3.039612
H     -6.868913  0.947655 -1.949875
H     -6.226533 -2.027276 -1.641096
H     -7.734479 -1.369710 -2.283593
H     -7.294131 -1.091409 -0.595512
H     -1.822446 -4.265702 -1.181588
H     -3.493054 -3.870704 -1.599363
H     -2.995320 -3.899630  0.096647
H      0.811270  0.327150 -2.067825
H     -0.306515 -0.909968 -2.640782
H      1.088156 -1.361270 -1.662221
H      5.815665  2.764281  0.988194
H      4.711737  3.738474  0.001918
H      5.223855  3.928125 -2.065691
H      4.313239  2.743667 -3.049449
H      5.995490  3.092610 -3.438772
H      7.407229  1.417140 -0.582033
H      7.170127  3.170942 -0.857412
H      7.760688  2.108888 -2.164571
H      4.197642  0.426248 -2.459459
O      4.230598 -4.378957  1.099424
C      2.863864 -4.361433  1.414111
H      2.762075 -4.866637  2.380659
C      2.036269 -5.108368  0.340098
C      0.551405 -4.992869  0.712436
C      0.094259 -3.562651  1.031289
O      0.958968 -2.918931  1.930538
C      2.332440 -2.917993  1.544623
H      2.433568 -2.441639  0.557629
C      3.106072 -2.143154  2.603432
O      2.402815 -4.456921 -0.874264
C      1.631912 -4.718234 -2.026199
C      2.440232 -6.590529  0.303047
H      4.308239 -4.127794  0.167721
H      0.392368 -5.591193  1.610110
H     -0.074844 -5.393113 -0.083580
H      4.168328 -2.321772  2.466075
H      2.808776 -2.495480  3.587691
H      2.906702 -1.077427  2.530316
H      0.667087 -4.206996 -1.975126
H      1.482341 -5.789564 -2.186807
H      2.206896 -4.310521 -2.856202
H      2.284504 -7.043333  1.277740
H      3.492836 -6.670294  0.044986
H      1.850909 -7.133567 -0.431213
H     -0.858239 -3.619039  1.584799
C      2.673875  3.654257  1.423335
H      1.967200  3.563847  2.243357
H      2.125791  3.598415  0.487164
H      3.165944  4.620145  1.503088
H     -1.570874 -0.345703  2.671974
117
Structure 9 - NOT REFINED - Rel. E. = 0.0 kcal/mol (GFN-FF)
O     -4.706286  1.328341  1.241193
C     -3.489561  1.959487  0.943701
C     -3.868487  3.365711  0.418865
H     -2.948300  3.951407  0.317352
C     -4.932968  4.152380  1.168248
C     -2.497614  1.790254  2.117352
H     -2.624162  0.746689  2.416777
C     -2.875286  2.668546  3.305323
C     -1.023949  1.972857  1.716606
C     -0.089061  0.784106  2.085649
O     -0.817231 -0.249053  2.729751
C      0.964407  1.287466  3.085385
C      0.624219  0.203753  0.812546
H      1.310175 -0.582777  1.150089
C     -0.315205 -0.421322 -0.259221
H     -1.116165  0.287692 -0.458981
C     -0.988872 -1.729091  0.213440
H     -1.488951 -1.537174  1.167907
C     -2.098357 -2.198373 -0.776881
H     -1.726250 -2.184055 -1.800780
C     -3.282342 -1.255323 -0.668891
O     -3.493704 -0.592536 -1.799292
C     -4.402143  0.524743 -1.799331
H     -5.159682  0.359163 -1.024079
C     -3.533126  1.742506 -1.376395
C     -4.315583  2.993698 -0.983984
O     -5.112639  3.570691 -1.675756
C     -2.505187  2.100804 -2.455484
O     -2.864167  1.365950 -0.184503
C     -5.055761  0.650191 -3.168066
C     -6.102905 -0.436102 -3.390184
O     -3.973195 -1.177473  0.322389
C     -2.594884 -3.607063 -0.443222
O     -0.027368 -2.767438  0.380893
C      0.472590 -0.666898 -1.547467
O      1.383083  1.230584  0.170730
C      2.747393  1.354182  0.491356
H      3.033653  0.644632  1.277580
O      3.029810  2.611962  1.026262
C      2.866588  3.732885  0.153022
H      3.648880  4.429134  0.483709
C      3.108276  3.349937 -1.314732
C      4.219332  2.310647 -1.332309
H      5.036202  2.623677 -0.671878
N      4.868896  2.043696 -2.666110
O      5.637257  0.932014 -2.584273
C      3.860967  1.879104 -3.739815
C      5.731863  3.197443 -3.018449
C      3.649329  1.016466 -0.730948
H      3.014744  0.510985 -1.473760
O      4.668404  0.154269 -0.314503
H     -4.556104  0.368260  1.295385
H     -5.715984  3.477667  1.501456
H     -5.367419  4.885399  0.491320
H     -4.514082  4.666035  2.026865
H     -3.933890  2.562005  3.526654
H     -2.658369  3.714320  3.101246
H     -2.305526  2.359798  4.177652
H     -0.637747  2.866576  2.205265
H     -0.949633  2.129570  0.643345
H      1.620726  0.472591  3.387218
H      0.451554  1.654674  3.971952
H      1.564740  2.086656  2.664192
H     -2.006627  1.197513 -2.794808
H     -1.764664  2.775075 -2.032461
H     -3.001749  2.589244 -3.288297
H     -4.285250  0.575633 -3.934832
H     -5.520404  1.635094 -3.227249
H     -6.539010 -0.337342 -4.380537
H     -6.898569 -0.358379 -2.652523
H     -5.649074 -1.420864 -3.307658
H     -1.774255 -4.313780 -0.509443
H     -3.368598 -3.904935 -1.147491
H     -3.011761 -3.631388  0.560896
H      0.901900  0.268186 -1.892489
H     -0.171375 -1.050666 -2.332415
H      1.266738 -1.387257 -1.364484
H      3.359837  4.252535 -1.869211
H      2.191182  2.917745 -1.718738
H      3.186014  1.069957 -3.474458
H      4.396125  1.590416 -4.642204
H      3.310081  2.800630 -3.902569
H      5.156998  4.116309 -3.088312
H      6.209136  2.975157 -3.970399
H      6.507297  3.287414 -2.260886
H      5.292389  0.149585 -1.093742
O      4.081979 -4.634877  1.977038
C      2.721248 -4.410747  2.226146
H      2.531116 -4.772677  3.242374
C      1.833497 -5.181092  1.220740
C      0.368667 -4.849926  1.538688
C      0.071421 -3.347575  1.650455
O      0.999794 -2.687673  2.479298
C      2.374214 -2.908481  2.156206
H      2.571642 -2.568014  1.129220
C      3.218807 -2.123730  3.150880
O      2.293213 -4.723827 -0.048310
C      1.526052 -5.045136 -1.187608
C      2.059810 -6.693350  1.369900
H      4.227951 -4.472692  1.034217
H      0.136754 -5.299333  2.504834
H     -0.291260 -5.286516  0.790705
H      4.245283 -2.473229  3.093783
H      2.837610 -2.288600  4.155427
H      3.198182 -1.060499  2.928973
H      0.619627 -4.435755 -1.231876
H      1.268291 -6.107096 -1.225241
H      2.161741 -4.803935 -2.038419
H      1.844395 -7.002579  2.388363
H      3.097880 -6.925517  1.147253
H      1.415794 -7.250049  0.694084
H     -0.884103 -3.222936  2.185332
C      1.499897  4.391267  0.330140
H      1.364347  4.684791  1.367130
H      0.719433  3.686447  0.059960
H      1.433375  5.273984 -0.299907
H     -0.177963 -0.923455  3.005146
117
Structure 10 - NOT REFINED - Rel. E. = 0.0 kcal/mol (GFN-FF)
O     -4.028286  1.809814  1.986214
C     -3.437469  2.644547  1.033453
C     -4.516001  3.689648  0.668654
H     -4.053009  4.495878  0.090814
C     -5.333366  4.261163  1.817456
C     -2.050647  3.162730  1.524511
H     -2.054003  3.015917  2.609208
C     -1.823235  4.650718  1.251426
C     -0.870555  2.389443  0.904149
C     -0.640333  0.945734  1.400404
O     -1.869200  0.254699  1.534636
C      0.019740  0.935183  2.779247
C      0.294955  0.201570  0.376942
H      0.868373 -0.553551  0.920749
C     -0.485968 -0.508671 -0.760485
H     -1.303512  0.147283 -1.077637
C     -1.100018 -1.848784 -0.276783
H     -1.394935 -1.762160  0.774111
C     -2.378944 -2.177477 -1.110259
H     -2.244254 -1.825359 -2.134983
C     -3.550772 -1.435465 -0.491680
O     -3.958377 -0.444029 -1.281258
C     -5.009456  0.431271 -0.833370
H     -5.201523  0.216558  0.225874
C     -4.438315  1.866973 -0.950135
C     -5.351825  2.916883 -0.323578
O     -6.504768  3.110527 -0.608388
C     -4.142399  2.238987 -2.407036
O     -3.234692  1.937802 -0.197212
C     -6.269567  0.191081 -1.661321
C     -6.972241 -1.100149 -1.256415
O     -4.046965 -1.711315  0.572715
C     -2.712629 -3.669361 -1.128129
O     -0.148775 -2.897490 -0.386752
C      0.408079 -0.778678 -1.972081
O      1.191044  1.169552 -0.182096
C      2.550746  1.013379  0.031343
H      2.900633  0.013924 -0.304143
O      2.860140  1.181469  1.388982
C      4.255946  1.092495  1.663287
H      4.603715  0.088123  1.371161
C      5.027691  2.138918  0.857573
C      4.745945  1.959204 -0.632171
H      5.042348  0.945541 -0.922060
N      5.639567  2.867616 -1.462199
O      6.880612  2.869868 -0.952209
C      5.676197  2.349120 -2.854163
C      5.093878  4.246680 -1.501717
C      3.237196  2.114167 -0.822952
H      2.901842  3.073890 -0.401009
O      2.842136  2.013339 -2.164787
H     -3.378814  1.130325  2.250648
H     -4.736672  4.939023  2.420570
H     -5.691706  3.453721  2.449073
H     -6.187505  4.797834  1.411757
H     -2.596551  5.263186  1.704883
H     -1.787604  4.846094  0.182108
H     -0.870110  4.949247  1.681010
H      0.042474  2.943435  1.114395
H     -1.005530  2.369498 -0.176576
H      0.028530 -0.083963  3.159019
H     -0.538459  1.556534  3.474130
H      1.038966  1.298930  2.700026
H     -3.585076  1.434170 -2.876636
H     -3.544706  3.146612 -2.430892
H     -5.072422  2.407092 -2.940909
H     -5.989244  0.141332 -2.714006
H     -6.941730  1.036653 -1.516378
H     -6.306469 -1.953614 -1.367280
H     -7.846730 -1.261042 -1.881486
H     -7.291490 -1.051731 -0.217758
H     -2.970426 -4.008969 -0.127781
H     -1.860338 -4.234849 -1.491543
H     -3.560360 -3.851276 -1.784899
H      1.247255 -1.406809 -1.687602
H      0.783703  0.149077 -2.389474
H     -0.156557 -1.302854 -2.737990
H      6.101826  2.045472  1.018391
H      4.716201  3.133121  1.182233
H      6.195295  1.393117 -2.838539
H      6.258990  3.044640 -3.453466
H      4.671438  2.235881 -3.248427
H      4.973799  4.608474 -0.484245
H      4.153465  4.269744 -2.044588
H      5.835618  4.869241 -1.997769
H      1.874897  1.981210 -2.174316
O      4.190272 -4.341476  0.793981
C      2.823459 -4.406739  1.104040
H      2.741265 -4.985596  2.030047
C      2.029948 -5.106246 -0.025968
C      0.539903 -5.079481  0.344947
C      0.030164 -3.691581  0.754713
O      0.858082 -3.083045  1.707148
C      2.232111 -3.000981  1.341977
H      2.328896 -2.437878  0.400940
C      2.955068 -2.283923  2.472592
O      2.369351 -4.347346 -1.184875
C      1.646563 -4.591525 -2.372456
C      2.495440 -6.563255 -0.168818
H      4.255721 -4.048597 -0.126373
H      0.402777 -5.741977  1.199760
H     -0.067059 -5.450536 -0.479724
H      4.027238 -2.337715  2.307279
H      2.714141 -2.770490  3.413983
H      2.638686 -1.245976  2.523356
H      0.638128 -4.175632 -2.308205
H      1.598983 -5.656619 -2.613274
H      2.198235 -4.074339 -3.156157
H      1.916735 -7.083967 -0.927332
H      2.374475 -7.083970  0.776455
H      3.546452 -6.582978 -0.444569
H     -0.929979 -3.806737  1.283400
C      4.442255  1.291482  3.161331
H      4.074341  2.271315  3.451628
H      5.496108  1.215531  3.409610
H      3.889702  0.535291  3.710662
H     -2.376166  0.437230  0.728322
117
Structure 11 - NOT REFINED - Rel. E. = 0.0 kcal/mol (GFN-FF)
O     -4.073895  1.672215  1.877700
C     -3.838684  2.679606  0.938579
C     -5.139275  3.518843  0.882103
H     -4.946629  4.429272  0.305956
C     -5.793585  3.857011  2.212585
C     -2.518006  3.440051  1.265833
H     -2.384626  3.331532  2.346738
C     -2.583379  4.932965  0.938985
C     -1.305710  2.848145  0.524098
C     -0.615154  1.612196  1.136721
O     -1.579982  0.711998  1.670415
C      0.327794  2.058460  2.254758
C      0.180824  0.888638 -0.000546
H      0.850494  0.142323  0.435768
C     -0.809300  0.164685 -0.961970
H     -1.783743  0.646706 -0.852223
C     -1.014561 -1.313464 -0.561419
H     -1.120787 -1.386038  0.527070
C     -2.342465 -1.824971 -1.187266
H     -2.410863 -1.489499 -2.222196
C     -3.479334 -1.199180 -0.396816
O     -4.244326 -0.440095 -1.173003
C     -5.328575  0.290923 -0.580523
H     -5.294441  0.122612  0.503264
C     -5.050121  1.798106 -0.843118
C     -5.997866  2.664313 -0.015560
O     -7.200056  2.673577 -0.098293
C     -5.148357  2.140163 -2.331405
O     -3.752244  2.130553 -0.373201
C     -6.651659 -0.207162 -1.157248
C     -7.015807 -1.583804 -0.611230
O     -3.668880 -1.398565  0.778586
C     -2.503542 -3.345383 -1.149706
O      0.108498 -2.085869 -0.958744
C     -0.370885  0.280764 -2.419885
O      0.945222  1.885036 -0.677696
C      2.288779  1.680300 -0.947112
H      2.514872  2.454933 -1.706703
O      2.528922  0.402216 -1.471093
C      3.824975  0.284440 -2.030867
H      3.944948  1.077806 -2.790204
C      4.894343  0.466674 -0.941365
C      4.687956  1.819795 -0.270684
H      4.811938  2.624380 -1.008096
N      5.692577  2.169711  0.800375
O      5.478198  3.454505  1.188088
C      5.597414  1.274245  1.973960
C      7.066802  2.064726  0.254008
C      3.245356  1.931425  0.258400
H      3.051727  1.134349  0.994681
O      2.981281  3.185889  0.815699
H     -3.267088  1.121673  1.917130
H     -5.210028  4.598534  2.751017
H     -5.866553  2.959625  2.819980
H     -6.792925  4.245593  2.032034
H     -2.740351  5.082185 -0.126731
H     -1.638860  5.398554  1.209745
H     -3.371000  5.433107  1.495263
H     -0.530549  3.610042  0.460364
H     -1.615583  2.624905 -0.492928
H      1.130348  2.663641  1.843735
H      0.756150  1.192327  2.759629
H     -0.216418  2.648282  2.988686
H     -4.741967  3.134881 -2.495070
H     -6.186533  2.118094 -2.647995
H     -4.566809  1.423061 -2.902720
H     -6.562470 -0.256767 -2.242903
H     -7.430662  0.510601 -0.900657
H     -6.237425 -2.306822 -0.846785
H     -7.950117 -1.925182 -1.049404
H     -7.130663 -1.547177  0.469753
H     -1.658508 -3.817044 -1.643319
H     -3.414469 -3.630790 -1.672501
H     -2.574177 -3.693996 -0.121642
H     -1.124530 -0.132018 -3.084048
H      0.561721 -0.255065 -2.561622
H     -0.222418  1.326743 -2.671803
H      5.872416  0.400721 -1.414660
H      4.782676 -0.353671 -0.230580
H      4.644327  1.443133  2.467849
H      6.389591  1.552033  2.665943
H      5.701758  0.234948  1.675064
H      7.726342  2.565157  0.960692
H      7.113544  2.599575 -0.691646
H      7.363615  1.027513  0.130837
H      3.889199  3.551402  1.082888
O      4.472885 -2.862292  0.195876
C      3.351552 -3.324324  0.907561
H      3.678474 -3.698414  1.891053
C      2.623633 -4.490354  0.179749
C      1.594445 -3.895800 -0.789696
C      0.555599 -3.050609 -0.042777
O      1.050956 -2.491522  1.148287
C      2.417677 -2.108840  1.102998
H      2.576509 -1.434181  0.249450
C      2.739943 -1.403418  2.414410
O      3.672577 -5.179378 -0.501198
C      3.318602 -6.257679 -1.340922
C      1.944986 -5.398317  1.213021
H      4.925952 -3.643276 -0.156827
H      1.073349 -4.678594 -1.338689
H      2.101481 -3.245952 -1.504753
H      3.807375 -1.215392  2.473498
H      2.440294 -2.035756  3.246427
H      2.200931 -0.462677  2.485267
H      2.781860 -5.918699 -2.231316
H      2.719931 -7.005230 -0.815537
H      4.263056 -6.706786 -1.642867
H      1.365827 -4.794762  1.904884
H      2.703377 -5.947019  1.767911
H      1.277020 -6.106709  0.729057
H     -0.284913 -3.670145  0.303441
C      3.938785 -1.083885 -2.689740
H      3.088814 -1.241869 -3.346796
H      3.951338 -1.855198 -1.924932
H      4.855007 -1.139338 -3.269437
H     -1.145091  0.126557  2.302805
117
Structure 12 - NOT REFINED - Rel. E. = 0.0 kcal/mol (GFN-FF)
O     -4.137429  1.609724  1.506187
C     -3.584058  2.551550  0.636233
C     -4.737164  3.514750  0.258654
H     -4.317231  4.385665 -0.254212
C     -5.655777  3.954359  1.388266
C     -2.306718  3.190791  1.258806
H     -2.439114  3.097023  2.341014
C     -2.146416  4.675018  0.924001
C     -1.019484  2.464254  0.826268
C     -0.598051  1.217103  1.627931
O     -1.742749  0.456550  1.995375
C      0.142094  1.648968  2.898154
C      0.338064  0.325797  0.742870
H      0.758042 -0.459386  1.382548
C     -0.452135 -0.367868 -0.401435
H     -1.331141  0.240544 -0.628601
C     -0.980758 -1.749750  0.046067
H     -1.375554 -1.673551  1.064895
C     -2.167201 -2.170907 -0.866296
H     -1.940827 -1.930304 -1.905371
C     -3.378104 -1.364348 -0.428435
O     -3.830553 -0.597119 -1.412336
C     -4.935680  0.282065 -1.151057
H     -5.203261  0.176934 -0.092049
C     -4.422368  1.732208 -1.376079
C     -5.437441  2.730047 -0.821437
O     -6.570500  2.870168 -1.206625
C     -4.116895  2.006389 -2.849563
O     -3.246703  1.946975 -0.609734
C     -6.114702 -0.106665 -2.039490
C     -6.782477 -1.386796 -1.548565
O     -3.869963 -1.443196  0.670896
C     -2.514153 -3.656548 -0.758752
O      0.059838 -2.716647  0.032612
C      0.396482 -0.508988 -1.663597
O      1.401491  1.104931  0.208005
C      2.656615  1.050444  0.843027
H      2.615705  0.420522  1.740330
O      3.033197  2.307265  1.317910
C      3.371622  3.310425  0.353832
H      4.184261  3.864898  0.842856
C      3.885043  2.699386 -0.956304
C      4.701973  1.470127 -0.591460
H      5.367322  1.694583  0.250532
N      5.603020  0.924880 -1.668478
O      6.094084 -0.278429 -1.284651
C      4.889863  0.788071 -2.959459
C      6.739806  1.856397 -1.866857
C      3.717573  0.400217 -0.094237
H      3.163345 -0.021688 -0.947422
O      4.382506 -0.622100  0.591935
H     -3.426008  0.991450  1.760467
H     -5.968839  3.086567  1.961432
H     -6.534230  4.437998  0.968089
H     -5.146068  4.646950  2.052102
H     -2.989465  5.259333  1.280691
H     -2.036403  4.814817 -0.148677
H     -1.252311  5.056556  1.410922
H     -0.193688  3.164432  0.920903
H     -1.115647  2.208520 -0.225716
H     -0.493231  2.302134  3.492415
H      1.056455  2.178256  2.646945
H      0.401488  0.777277  3.499482
H     -3.509083  1.199045 -3.246445
H     -3.564423  2.938999 -2.930633
H     -5.043497  2.087132 -3.409341
H     -5.753251 -0.250034 -3.058339
H     -6.835198  0.710977 -2.032588
H     -6.068022 -2.207141 -1.527887
H     -7.603400 -1.658100 -2.207230
H     -7.173897 -1.250930 -0.542826
H     -3.283748 -3.910927 -1.484375
H     -2.887218 -3.886878  0.236736
H     -1.632404 -4.257662 -0.960148
H      0.755466  0.466739 -1.975441
H     -0.188619 -0.939721 -2.470758
H      1.240373 -1.163596 -1.462249
H      4.463262  3.456578 -1.482957
H      3.028956  2.405780 -1.566417
H      5.567275  0.291223 -3.650977
H      4.595611  1.758944 -3.346785
H      4.019948  0.151956 -2.820884
H      7.287679  1.933024 -0.930353
H      6.401268  2.835088 -2.193650
H      7.398705  1.415507 -2.611833
H      5.188947 -0.777397  0.013217
O      4.299736 -3.793366  1.909429
C      2.914412 -3.994534  1.953530
H      2.731202 -4.652394  2.810786
C      2.391100 -4.681572  0.665649
C      0.868397 -4.837485  0.807825
C      0.156658 -3.529055  1.172438
O      0.752694 -2.874891  2.260677
C      2.162651 -2.667338  2.159716
H      2.387394 -2.032839  1.290956
C      2.613790 -1.985539  3.443899
O      2.792684 -3.808142 -0.382210
C      2.332751 -4.088717 -1.684568
C      3.039026 -6.066755  0.520083
H      4.480879 -3.185235  1.178154
H      0.679750 -5.552600  1.608907
H      0.436982 -5.227011 -0.113563
H      3.682819 -1.806416  3.390926
H      2.392355 -2.623908  4.295263
H      2.095750 -1.039083  3.573266
H      2.902444 -3.428839 -2.337219
H      1.267351 -3.863144 -1.785362
H      2.524901 -5.124851 -1.976927
H      2.630225 -6.602458 -0.332659
H      2.859924 -6.653779  1.416063
H      4.111141 -5.945243  0.391354
H     -0.853639 -3.765964  1.545111
C      2.209587  4.263755  0.085344
H      1.403517  3.731664 -0.411132
H      2.546936  5.079796 -0.547732
H      1.845823  4.674184  1.023144
H     -1.513358 -0.105874  2.745260
117
Structure 13 - NOT REFINED - Rel. E. = 0.0 kcal/mol (GFN-FF)
O     -4.302928  2.081941  1.733375
C     -3.914847  2.745650  0.568628
C     -5.143724  3.572600  0.119540
H     -4.834191  4.270914 -0.664640
C     -5.907502  4.304118  1.212521
C     -2.585903  3.530521  0.790212
H     -2.538298  3.716418  1.867814
C     -2.545937  4.881203  0.072852
C     -1.350670  2.725030  0.350433
C     -0.819910  1.654531  1.331137
O     -1.838646  0.974276  2.051402
C      0.034516  2.326774  2.411661
C      0.048861  0.633983  0.525620
H      0.500146 -0.058698  1.249009
C     -0.811776 -0.201280 -0.469622
H     -1.796707  0.272172 -0.540749
C     -1.067400 -1.647373  0.032557
H     -1.196228 -1.640725  1.124138
C     -2.399699 -2.147968 -0.593418
H     -2.364554 -2.021940 -1.676431
C     -3.513538 -1.286351 -0.028552
O     -4.343739 -0.857479 -0.961126
C     -5.399583  0.045948 -0.584668
H     -5.445913  0.076162  0.511494
C     -4.986119  1.458940 -1.078317
C     -5.961768  2.529524 -0.594539
O     -7.149224  2.546928 -0.795088
C     -4.872741  1.506952 -2.605926
O     -3.735844  1.811505 -0.501645
C     -6.708456 -0.474088 -1.169850
C     -7.213835 -1.691288 -0.402356
O     -3.621733 -1.040884  1.153556
C     -2.720790 -3.609788 -0.273814
O      0.009395 -2.510787 -0.291746
C     -0.208925 -0.216069 -1.872353
O      1.080290  1.334292 -0.163029
C      2.370607  1.236415  0.320325
H      2.419455  0.507794  1.149035
O      2.782522  2.499155  0.799453
C      4.053236  2.455562  1.427582
H      3.997229  1.754834  2.279651
C      5.144125  1.955410  0.460454
C      4.725033  0.602306 -0.106422
H      4.588224 -0.118962  0.709066
N      5.723274 -0.076671 -1.008070
O      5.243158 -1.306513 -1.337657
C      5.974074  0.696312 -2.242448
C      7.007560 -0.257865 -0.295439
C      3.357235  0.777691 -0.791431
H      3.393757  1.602894 -1.523431
O      2.884190 -0.377013 -1.404238
H     -3.514550  1.649274  2.120793
H     -6.098412  3.626209  2.039204
H     -6.856859  4.652174  0.813002
H     -5.337566  5.152683  1.579791
H     -1.604767  5.375089  0.301284
H     -3.349927  5.534637  0.398773
H     -2.602410  4.744431 -1.004621
H     -0.522960  3.415179  0.192677
H     -1.572689  2.272137 -0.612452
H      0.333106  1.584787  3.149259
H     -0.548691  3.091352  2.916795
H      0.914980  2.777706  1.966662
H     -4.389020  2.434834 -2.900144
H     -5.862266  1.459484 -3.049916
H     -4.270274  0.671228 -2.949096
H     -6.538602 -0.743424 -2.212623
H     -7.449061  0.323714 -1.128072
H     -6.472400 -2.487410 -0.416869
H     -8.129582 -2.063641 -0.853465
H     -7.418374 -1.431408  0.633950
H     -3.643578 -3.901970 -0.770693
H     -2.844237 -3.746330  0.798650
H     -1.917962 -4.249767 -0.628591
H      0.780259 -0.659886 -1.845557
H     -0.122840  0.800175 -2.244287
H     -0.838497 -0.789592 -2.546622
H      6.077129  1.889282  1.018110
H      5.248424  2.690107 -0.338982
H      5.047195  0.774196 -2.804581
H      6.689190  0.136196 -2.841384
H      6.367532  1.681536 -2.009202
H      7.620215 -0.920841 -0.903304
H      6.813182 -0.753630  0.652893
H      7.515900  0.689839 -0.146202
H      3.675890 -0.990242 -1.508805
O      4.652562 -3.135145  0.694648
C      3.332725 -3.530842  0.939560
H      3.386372 -4.264617  1.754653
C      2.659691 -4.197480 -0.287142
C      1.212884 -4.552907  0.104156
C      0.431285 -3.386052  0.723437
O      1.143452 -2.748519  1.745082
C      2.469257 -2.340715  1.407989
H      2.426298 -1.625544  0.575498
C      3.061342 -1.727077  2.672357
O      2.765729 -3.229604 -1.316759
C      2.080138 -3.465974 -2.522494
C      3.418766 -5.483482 -0.654926
H      4.695020 -2.586203 -0.123597
H      1.256227 -5.349377  0.848015
H      0.666345 -4.916851 -0.765008
H      2.558748 -0.797763  2.929390
H      4.123900 -1.552936  2.528459
H      2.928236 -2.425154  3.495142
H      0.999054 -3.369310 -2.389582
H      2.320510 -4.444817 -2.949981
H      2.422896 -2.685517 -3.198638
H      2.912402 -6.019008 -1.453888
H      3.490242 -6.135677  0.210723
H      4.421357 -5.217174 -0.978777
H     -0.447635 -3.790701  1.253154
C      4.361672  3.860105  1.933096
H      4.398129  4.551753  1.096761
H      5.313104  3.868133  2.455610
H      3.578279  4.183096  2.611715
H     -2.252227  0.280239  1.520459
117
Structure 14 - NOT REFINED - Rel. E. = 0.0 kcal/mol (GFN-FF)
O     -4.684096  1.781995  1.814752
C     -3.596440  2.378369  1.154693
C     -4.158107  3.627568  0.433191
H     -3.310214  4.225847  0.081584
C     -5.168692  4.495733  1.170886
C     -2.396003  2.580757  2.132867
H     -2.588628  1.895733  2.965841
C     -2.347387  3.987287  2.724970
C     -1.041319  2.190060  1.515563
C     -0.560340  0.771115  1.933946
O     -1.633679 -0.043311  2.360604
C      0.373384  0.874075  3.143671
C      0.229443  0.109792  0.749066
H      0.900543 -0.647637  1.164974
C     -0.693378 -0.566837 -0.299971
H     -1.558103  0.086478 -0.429958
C     -1.202794 -1.948153  0.187955
H     -1.381724 -1.909747  1.267246
C     -2.539976 -2.316435 -0.513251
H     -2.375810 -2.348278 -1.591851
C     -3.578547 -1.256094 -0.207925
O     -4.021475 -0.673829 -1.311995
C     -4.897041  0.461629 -1.199764
H     -5.474803  0.363642 -0.271728
C     -3.985735  1.711185 -1.065224
C     -4.755340  2.998854 -0.804610
O     -5.645252  3.440956 -1.483733
C     -3.106590  1.895872 -2.308966
O     -3.166473  1.543061  0.085057
C     -5.818890  0.475908 -2.412618
C     -6.872933 -0.622815 -2.324820
O     -3.972714 -0.995357  0.907693
C     -3.076098 -3.665822 -0.030070
O     -0.256326 -2.975904 -0.077474
C     -0.000616 -0.714206 -1.655236
O      0.992875  1.153270  0.135571
C      2.356895  0.993302  0.017809
H      2.631030 -0.024228 -0.327037
O      2.948261  1.238333  1.275356
C      4.364256  1.234198  1.264341
H      4.713947  0.256639  0.891211
C      4.895304  2.334744  0.332253
C      4.368397  2.066110 -1.070972
H      4.706797  1.080412 -1.415153
N      4.864406  3.005973 -2.143556
O      4.425434  2.555033 -3.347181
C      4.400979  4.396527 -1.936921
C      6.347351  3.014845 -2.156070
C      2.830536  2.023016 -1.042732
H      2.425273  2.991183 -0.702978
O      2.288961  1.678404 -2.282019
H     -4.456027  0.867574  2.043450
H     -5.771676  3.874741  1.826772
H     -5.820713  4.965918  0.436885
H     -4.681278  5.270182  1.752835
H     -1.565439  4.026740  3.479468
H     -3.292174  4.227691  3.203268
H     -2.125689  4.733886  1.966780
H     -0.280996  2.899557  1.835648
H     -1.088406  2.239701  0.430578
H      0.573587 -0.125637  3.522404
H     -0.103236  1.453589  3.929607
H      1.306531  1.341418  2.847510
H     -2.305576  2.595182 -2.083379
H     -3.705827  2.285058 -3.126877
H     -2.665369  0.945225 -2.594050
H     -5.214813  0.331982 -3.308319
H     -6.301011  1.451670 -2.466786
H     -7.502198 -0.481487 -1.448865
H     -6.398397 -1.598816 -2.257379
H     -7.503241 -0.604827 -3.209658
H     -3.977087 -3.931838 -0.578295
H     -3.315106 -3.612662  1.029924
H     -2.329744 -4.438151 -0.189741
H      0.761423 -1.487626 -1.604897
H      0.465883  0.221979 -1.948560
H     -0.721887 -0.998480 -2.416989
H      5.983202  2.314760  0.365933
H      4.534193  3.293914  0.705430
H      3.320844  4.429101 -2.050602
H      4.841378  5.007457 -2.722159
H      4.697818  4.765722 -0.959387
H      6.707976  1.989005 -2.159563
H      6.747399  3.565242 -1.309781
H      6.651659  3.486073 -3.088852
H      2.986332  1.961151 -2.960522
O      4.249755 -4.287436  0.097220
C      2.998103 -4.390095  0.723814
H      3.155719 -4.966274  1.641792
C      1.981526 -5.120522 -0.186345
C      0.617507 -5.124306  0.519628
C      0.181113 -3.737170  1.012894
O      1.186781 -3.107369  1.757186
C      2.444044 -2.998465  1.098107
H      2.319753 -2.428311  0.164618
C      3.385881 -2.274721  2.050094
O      2.024386 -4.366341 -1.396155
C      1.063691 -4.650740 -2.389391
C      2.437649 -6.568358 -0.425139
H      4.084161 -4.005713 -0.814290
H      0.697897 -5.773221  1.392071
H     -0.150724 -5.523930 -0.141524
H      3.062340 -1.247161  2.190548
H      4.393739 -2.298119  1.646045
H      3.374618 -2.779603  3.012405
H      0.072711 -4.302245 -2.088576
H      1.030392 -5.715898 -2.634364
H      1.384817 -4.092683 -3.267672
H      3.390878 -6.567160 -0.947113
H      1.706350 -7.112584 -1.017023
H      2.562050 -7.077854  0.525817
H     -0.638494 -3.855665  1.741294
C      4.836247  1.440433  2.698882
H      4.488586  2.401471  3.066180
H      5.920183  1.404401  2.742345
H      4.428233  0.660554  3.334106
H     -2.340779 -0.009160  1.703429
117
Structure 15 - NOT REFINED - Rel. E. = 0.0 kcal/mol (GFN-FF)
O     -3.567512  0.415787  1.613454
C     -3.583650  1.781128  1.316871
C     -4.911315  2.349635  1.877246
H     -4.870030  3.442142  1.820926
C     -5.304435  1.904469  3.276262
C     -2.269196  2.461905  1.781278
H     -2.032955  2.015610  2.751266
C     -2.407881  3.973091  1.955154
C     -1.147291  2.155900  0.762995
C     -0.152775  1.045580  1.140113
O     -0.888236 -0.086558  1.590499
C      0.752513  1.516888  2.285341
C      0.738444  0.664614 -0.094744
H      1.304411 -0.231677  0.185513
C     -0.019136  0.355137 -1.413573
H     -0.637252  1.220447 -1.655681
C     -0.934914 -0.874801 -1.254715
H     -1.458203 -0.785065 -0.299556
C     -2.033819 -0.941096 -2.366529
H     -2.023094 -0.015112 -2.943292
C     -3.363426 -1.022777 -1.633908
O     -4.102535  0.059179 -1.848024
C     -5.232091  0.302313 -0.996139
H     -5.147569 -0.377149 -0.137915
C     -5.066827  1.763847 -0.482665
C     -5.883525  1.947210  0.796098
O     -7.076532  1.811694  0.894699
C     -5.440919  2.801195 -1.542837
O     -3.722737  1.983175 -0.089601
C     -6.548554  0.056068 -1.729021
C     -6.818056 -1.430807 -1.933968
O     -3.682398 -1.941139 -0.914535
C     -1.874149 -2.138057 -3.301790
O     -0.149803 -2.059172 -1.230377
C      0.952226  0.148628 -2.576157
O      1.652909  1.738537 -0.323970
C      2.995743  1.414316 -0.368726
H      3.179910  0.498540 -0.966078
O      3.458516  1.203210  0.946551
C      4.847882  0.945081  1.026270
H      5.079704  0.055913  0.413405
C      5.644687  2.142305  0.483467
C      5.245532  2.376663 -0.967691
H      5.468935  1.484316 -1.566771
N      5.995554  3.479596 -1.675865
O      5.614175  3.496529 -2.978991
C      5.750553  4.808959 -1.072122
C      7.453298  3.211500 -1.615702
C      3.724136  2.594375 -1.058804
H      3.426399  3.496355 -0.498413
O      3.284190  2.672271 -2.381068
H     -2.642096  0.102996  1.600768
H     -6.335715  2.189699  3.468820
H     -4.657592  2.366144  4.017396
H     -5.216142  0.824517  3.353411
H     -2.751014  4.425848  1.028026
H     -1.439042  4.395604  2.207795
H     -3.098190  4.221732  2.757315
H     -0.555545  3.051016  0.581313
H     -1.639153  1.897636 -0.169748
H      1.320605  2.387484  1.979215
H      1.452653  0.732073  2.559019
H      0.144862  1.761990  3.152052
H     -5.120859  3.782830 -1.202297
H     -6.514735  2.807854 -1.699342
H     -4.926737  2.567593 -2.470008
H     -6.512473  0.557895 -2.696457
H     -7.349266  0.493804 -1.131864
H     -7.755842 -1.570507 -2.465866
H     -6.880191 -1.941687 -0.975899
H     -6.019592 -1.890774 -2.511852
H     -2.577879 -2.059468 -4.127367
H     -2.067786 -3.060247 -2.760304
H     -0.862512 -2.170878 -3.693431
H      0.395550  0.022409 -3.500575
H      1.552829 -0.743059 -2.414721
H      1.600188  1.014952 -2.680995
H      6.705579  1.916626  0.576505
H      5.398635  3.009709  1.097004
H      6.350824  5.531303 -1.621188
H      6.019604  4.816660 -0.019850
H      4.704411  5.070126 -1.205659
H      7.638288  2.186011 -1.926645
H      7.849281  3.394232 -0.621255
H      7.926199  3.875966 -2.336464
H      4.074501  3.044556 -2.893497
O      3.022952 -4.926666  0.334303
C      1.866087 -4.516700  1.023245
H      1.988245 -4.781832  2.084343
C      0.588484 -5.216014  0.466631
C      0.008568 -4.348286 -0.658775
C     -0.368412 -2.944557 -0.169480
O      0.377853 -2.569334  0.971599
C      1.739704 -2.978229  0.903768
H      2.149928 -2.693382 -0.075705
C      2.518988 -2.279034  2.008311
O      0.962688 -6.432376 -0.182305
C      1.244355 -7.551420  0.639809
C     -0.443978 -5.422368  1.575182
H      2.746520 -5.586490 -0.324686
H     -0.864648 -4.836790 -1.085934
H      0.756094 -4.245949 -1.446810
H      2.571777 -1.208526  1.823907
H      3.525764 -2.686019  2.035048
H      2.033167 -2.452449  2.965235
H      1.645654 -8.306847 -0.033580
H      0.339096 -7.940521  1.111606
H      1.987460 -7.317590  1.406908
H     -0.743607 -4.456898  1.969807
H     -0.030988 -6.012655  2.389619
H     -1.319907 -5.927524  1.173950
H     -1.416769 -2.901259  0.156233
C      5.187027  0.672379  2.487122
H      4.615829 -0.177267  2.847051
H      4.933107  1.539092  3.089889
H      6.246085  0.456342  2.587384
H     -0.297677 -0.854172  1.674784
117
Structure 16 - NOT REFINED - Rel. E. = 0.0 kcal/mol (GFN-FF)
O     -4.669920  1.786581  1.347677
C     -3.554635  2.397220  0.752567
C     -4.109378  3.562229 -0.104275
H     -3.264603  4.180107 -0.428095
C     -5.219240  4.424716  0.481502
C     -2.464883  2.721576  1.822712
H     -2.719837  2.095552  2.684990
C     -2.522333  4.169877  2.302980
C     -1.040808  2.343374  1.376176
C     -0.513598  1.025129  2.005716
O     -1.565835  0.186692  2.444909
C      0.274811  1.352334  3.279963
C      0.405111  0.265051  0.980358
H      1.016057 -0.458777  1.536625
C     -0.408206 -0.515600 -0.087488
H     -1.276609  0.092607 -0.350127
C     -0.926036 -1.869980  0.461967
H     -1.208393 -1.749062  1.512610
C     -2.185471 -2.332810 -0.323770
H     -1.925786 -2.458902 -1.376380
C     -3.271919 -1.282908 -0.210788
O     -3.659670 -0.851762 -1.399694
C     -4.583818  0.248030 -1.484127
H     -5.231182  0.228044 -0.598632
C     -3.731162  1.544183 -1.424633
C     -4.570227  2.813002 -1.334453
O     -5.414443  3.156536 -2.120000
C     -2.778549  1.642702 -2.621333
O     -2.980547  1.527365 -0.217635
C     -5.404789  0.087337 -2.757286
C     -6.441068 -1.022836 -2.617470
O     -3.743864 -0.913238  0.843091
C     -2.745128 -3.646134  0.227769
O      0.065445 -2.882912  0.373321
C      0.411802 -0.750994 -1.356266
O      1.262202  1.179295  0.298885
C      2.507337  1.483682  0.876436
H      2.636001  0.951539  1.827122
O      2.594337  2.836458  1.208824
C      2.677252  3.782153  0.135516
H      3.384261  4.534312  0.512442
C      3.240868  3.154942 -1.145865
C      4.341669  2.196052 -0.724762
H      4.975726  2.663734  0.037725
N      5.294922  1.747621 -1.801342
O      6.077390  0.749551 -1.325534
C      4.575646  1.289430 -3.012526
C      6.161371  2.888969 -2.184866
C      3.666644  0.996562 -0.043081
H      3.206653  0.342223 -0.801528
O      4.584801  0.273009  0.722529
H     -4.425929  0.894259  1.642553
H     -4.820119  5.261059  1.044650
H     -5.847847  3.819782  1.128344
H     -5.826544  4.809461 -0.335694
H     -3.513554  4.402463  2.680405
H     -2.266040  4.866693  1.509186
H     -1.811495  4.301841  3.115013
H     -0.355627  3.134921  1.669129
H     -0.999021  2.254473  0.293272
H     -0.395902  1.825848  3.992937
H      1.101389  2.022042  3.066991
H      0.650903  0.433531  3.724290
H     -2.256587  0.699132 -2.752079
H     -2.049555  2.427214 -2.434704
H     -3.342119  1.882619 -3.517822
H     -4.728359 -0.146578 -3.579187
H     -5.900868  1.034711 -2.967619
H     -5.955754 -1.970042 -2.394140
H     -6.998658 -1.129842 -3.543946
H     -7.141811 -0.794718 -1.817232
H     -3.068316 -3.510764  1.257593
H     -1.981863 -4.417001  0.193322
H     -3.596576 -3.971247 -0.365763
H      0.730329  0.199222 -1.772614
H     -0.184838 -1.279378 -2.094663
H      1.284699 -1.355521 -1.124959
H      3.594672  3.956652 -1.791913
H      2.443607  2.604867 -1.648764
H      4.011057  2.101665 -3.460627
H      3.918327  0.466470 -2.745282
H      5.321971  0.913369 -3.709287
H      6.884656  2.521705 -2.909794
H      6.703175  3.221397 -1.302238
H      5.582440  3.704515 -2.608176
H      5.383014  0.217682  0.120815
O      4.456911 -4.596826  1.075913
C      3.150652 -4.484313  1.572537
H      3.157129 -4.956423  2.560899
C      2.142198 -5.213767  0.653386
C      0.740389 -5.019201  1.247308
C      0.400721 -3.553865  1.559321
O      1.413470 -2.913739  2.284015
C      2.725013 -3.007966  1.730495
H      2.738928 -2.542594  0.734820
C      3.672484 -2.277057  2.672107
O      2.342523 -4.601913 -0.617814
C      1.418904 -4.891393 -1.644224
C      2.471590 -6.713531  0.597204
H      4.431266 -4.322455  0.148299
H      0.701527 -5.571702  2.186513
H     -0.015522 -5.425120  0.575745
H      4.690376 -2.591411  2.463615
H      3.418228 -2.526963  3.698749
H      3.606608 -1.202896  2.532304
H      1.863442 -4.485120 -2.551398
H      0.461656 -4.397339 -1.459740
H      1.268883 -5.967038 -1.771556
H      1.741282 -7.249656 -0.003357
H      2.469784 -7.130386  1.599902
H      3.459996 -6.848601  0.166267
H     -0.459257 -3.531257  2.249445
C      1.337369  4.459594 -0.142928
H      1.469456  5.226369 -0.901722
H      0.961854  4.923110  0.764418
H      0.618964  3.724305 -0.490974
H     -2.228045  0.102792  1.746001
117
Structure 17 - NOT REFINED - Rel. E. = 0.0 kcal/mol (GFN-FF)
O     -4.831236  1.061402  1.692237
C     -3.663008  1.784852  1.400272
C     -4.107696  3.260349  1.256161
H     -3.207129  3.879808  1.182780
C     -5.077253  3.825428  2.282947
C     -2.534951  1.391020  2.381527
H     -2.615604  0.302909  2.445799
C     -2.778798  1.962513  3.774578
C     -1.118894  1.712125  1.872569
C     -0.143173  0.498944  1.839872
O     -0.776526 -0.674047  2.323418
C      1.042200  0.803035  2.767931
C      0.402500  0.249767  0.391749
H      1.133142 -0.564299  0.450756
C     -0.660268 -0.132868 -0.677364
H     -1.477669  0.579115 -0.597339
C     -1.260047 -1.537407 -0.446816
H     -1.640493 -1.593316  0.577834
C     -2.469093 -1.817499 -1.388644
H     -2.213543 -1.553565 -2.413949
C     -3.643659 -0.973261 -0.933907
O     -3.997601 -0.076550 -1.846701
C     -4.898860  0.982782 -1.475675
H     -5.554066  0.618782 -0.674936
C     -3.984894  2.094958 -0.886861
C     -4.715664  3.203199 -0.133771
O     -5.589666  3.900355 -0.578802
C     -3.092944  2.716077 -1.967935
O     -3.181947  1.474757  0.103094
C     -5.719108  1.405211 -2.685974
C     -6.791730  0.374487 -3.022641
O     -4.211786 -1.149010  0.121733
C     -2.885134 -3.289506 -1.333740
O     -0.270592 -2.545159 -0.643239
C     -0.056336 -0.035670 -2.080323
O      1.072251  1.451902 -0.009915
C      2.382178  1.341881 -0.431356
H      2.535681  0.457779 -1.083381
O      3.219691  1.229939  0.699409
C      4.600709  1.191845  0.392291
H      4.792334  0.333472 -0.275789
C      5.027679  2.482407 -0.325444
C      4.207834  2.624894 -1.600751
H      4.381746  1.762693 -2.257737
N      4.559772  3.810698 -2.467469
O      3.837717  3.738451 -3.615349
C      4.292412  5.102186 -1.795219
C      6.000656  3.765311 -2.815632
C      2.708628  2.617579 -1.251623
H      2.461753  3.463636 -0.588090
O      1.903353  2.640688 -2.390724
H     -4.673373  0.122720  1.488499
H     -4.559316  4.148588  3.179404
H     -5.809612  3.067754  2.545362
H     -5.595084  4.675864  1.843676
H     -2.108347  1.483803  4.483145
H     -3.803610  1.772413  4.082361
H     -2.595559  3.034194  3.792173
H     -0.682247  2.474477  2.516886
H     -1.159708  2.127701  0.868895
H      0.668310  0.987557  3.772237
H      1.589127  1.668795  2.412330
H      1.722532 -0.044864  2.800267
H     -2.651481  1.929640 -2.572780
H     -2.290793  3.277494 -1.495572
H     -3.680334  3.382013 -2.592792
H     -5.051040  1.530416 -3.537750
H     -6.182022  2.365752 -2.456357
H     -7.483198  0.256309 -2.191162
H     -6.335689 -0.589875 -3.233794
H     -7.353288  0.691884 -3.897152
H     -3.709175 -3.469341 -2.020427
H     -3.208607 -3.549358 -0.328311
H     -2.046142 -3.916835 -1.618115
H      0.650967 -0.846728 -2.240789
H      0.447354  0.918051 -2.208968
H     -0.831157 -0.101071 -2.838571
H      6.093709  2.417803 -0.536439
H      4.837472  3.317113  0.350246
H      4.597323  5.893105 -2.477213
H      4.841244  5.176965 -0.860936
H      3.223571  5.198251 -1.624643
H      6.622039  4.026292 -1.964411
H      6.153354  4.477339 -3.624530
H      6.243698  2.772231 -3.185974
H      2.466343  3.096413 -3.100086
O      3.603975 -4.890049 -0.215758
C      2.688552 -4.624038  0.820027
H      3.185905 -4.836237  1.778716
C      1.413907 -5.511492  0.699268
C      0.388985 -4.772251 -0.171578
C     -0.004758 -3.411535  0.422477
O      0.999116 -2.902629  1.274570
C      2.313580 -3.121876  0.773484
H      2.349578 -2.809696 -0.280063
C      3.299012 -2.293858  1.584570
O      1.725724 -6.689454 -0.046775
C      2.421664 -7.723843  0.626624
C      0.831382 -5.815811  2.079550
H      3.231041 -5.611074 -0.751432
H     -0.496277 -5.392733 -0.297290
H      0.825328 -4.600766 -1.156665
H      3.129920 -1.231988  1.424847
H      4.307500 -2.548450  1.270549
H      3.182162 -2.518032  2.642164
H      2.696485 -8.436091 -0.149554
H      1.784827 -8.225222  1.359567
H      3.326758 -7.355261  1.116704
H     -0.050528 -6.444287  1.977315
H      0.552170 -4.884885  2.562043
H      1.560527 -6.321162  2.707842
H     -0.888756 -3.501324  1.070363
C      5.362130  1.013037  1.701014
H      5.038683  0.102568  2.194539
H      5.159959  1.851968  2.360154
H      6.428061  0.952748  1.504542
H     -0.106746 -1.374222  2.329619
117
Structure 18 - NOT REFINED - Rel. E. = 0.0 kcal/mol (GFN-FF)
O     -4.733516  1.360056  1.160571
C     -3.504686  1.996789  0.926147
C     -3.859865  3.407674  0.398106
H     -2.937769  3.997245  0.349341
C     -4.965670  4.182555  1.098525
C     -2.577553  1.811833  2.150685
H     -2.747340  0.764262  2.423275
C     -3.013154  2.693535  3.317328
C     -1.079540  1.967945  1.840333
C     -0.199933  0.723169  2.195917
O     -0.954233 -0.354304  2.731510
C      0.841483  1.121287  3.250181
C      0.562064  0.193106  0.937337
H      1.264328 -0.573547  1.283677
C     -0.303718 -0.438234 -0.186825
H     -1.121994  0.246511 -0.402977
C     -0.955660 -1.787166  0.201350
H     -1.438170 -1.674081  1.177277
C     -2.070312 -2.187150 -0.806398
H     -1.682955 -2.152026 -1.824566
C     -3.232481 -1.220215 -0.695021
O     -3.418089 -0.545210 -1.823350
C     -4.313821  0.581211 -1.840159
H     -5.095223  0.420061 -1.088114
C     -3.447010  1.791472 -1.389893
C     -4.233882  3.049573 -1.029772
O     -4.985253  3.642433 -1.758503
C     -2.380290  2.134404 -2.435129
O     -2.823277  1.416247 -0.173504
C     -4.929164  0.717855 -3.225889
C     -5.985926 -0.352902 -3.476146
O     -3.934378 -1.132881  0.288310
C     -2.589486 -3.595346 -0.510586
O     -0.030535 -2.865523  0.260228
C      0.563732 -0.607184 -1.437137
O      1.301887  1.279228  0.366211
C      2.697899  1.284032  0.516422
H      3.031984  0.353035  0.994796
O      3.138446  2.288696  1.387715
C      3.087316  3.644704  0.943540
H      3.891922  4.117356  1.521941
C      3.392109  3.773899 -0.558592
C      4.280050  2.603288 -0.954682
H      5.090832  2.471964 -0.228954
N      4.969354  2.725625 -2.288507
O      5.632077  1.574404 -2.564139
C      4.014983  3.022682 -3.381274
C      5.957779  3.829996 -2.229484
C      3.398994  1.345918 -0.877456
H      2.596688  1.423047 -1.629260
O      4.123418  0.167493 -1.068589
H     -4.583635  0.397245  1.182967
H     -5.765051  3.502023  1.376680
H     -5.362549  4.925452  0.409613
H     -4.596274  4.683374  1.986685
H     -2.487102  2.400682  4.222575
H     -4.081249  2.586990  3.487475
H     -2.789515  3.738058  3.115254
H     -0.694337  2.821949  2.396330
H     -0.938622  2.171455  0.781736
H      0.345643  1.550134  4.120199
H      1.543188  1.844565  2.851292
H      1.400554  0.238935  3.559005
H     -2.842834  2.633525 -3.281266
H     -1.887447  1.223092 -2.761557
H     -1.641079  2.793576 -1.986746
H     -4.139297  0.631504 -3.971437
H     -5.377543  1.709438 -3.297870
H     -6.393965 -0.247945 -4.477829
H     -6.799907 -0.263421 -2.759965
H     -5.548670 -1.344099 -3.381838
H     -1.754601 -4.286920 -0.535172
H     -3.323659 -3.892595 -1.255979
H     -3.055451 -3.620620  0.472012
H      0.724933  0.356848 -1.909795
H      0.089727 -1.266892 -2.156675
H      1.530142 -1.030942 -1.173579
H      3.859279  4.741269 -0.732294
H      2.453290  3.722077 -1.113311
H      3.508566  3.968425 -3.211793
H      3.299025  2.208910 -3.456683
H      4.584582  3.057246 -4.307698
H      5.473388  4.796564 -2.129711
H      6.536108  3.792802 -3.150303
H      6.631754  3.649261 -1.395652
H      4.838688  0.424138 -1.732302
O      3.794098 -5.557225  0.335978
C      2.882497 -4.847446  1.132624
H      3.271564 -4.884824  2.155651
C      1.483913 -5.513307  1.083588
C      0.475694 -4.633490  1.844136
C      0.562152 -3.134524  1.501177
O      1.887027 -2.674086  1.565675
C      2.778097 -3.371213  0.699584
H      2.381156 -3.342676 -0.324541
C      4.135781 -2.686259  0.770475
O      1.194963 -5.592187 -0.311658
C      0.164826 -6.463915 -0.717589
C      1.559511 -6.897481  1.742217
H      3.382022 -5.652510 -0.535695
H      0.677341 -4.734983  2.910886
H     -0.542151 -4.971455  1.648626
H      4.881442 -3.324327  0.305760
H      4.402478 -2.527701  1.812464
H      4.112403 -1.729402  0.256279
H     -0.742992 -6.343229 -0.120416
H      0.483682 -7.510890 -0.676321
H     -0.051033 -6.197834 -1.751215
H      1.920708 -6.793300  2.761395
H      2.258177 -7.525213  1.194382
H      0.582953 -7.373626  1.767313
H      0.040203 -2.566959  2.286724
C      1.759693  4.320095  1.282152
H      1.596478  4.303596  2.355902
H      0.948707  3.788243  0.793398
H      1.778858  5.352915  0.944732
H     -1.108789 -0.169713  3.668137
117
Structure 19 - NOT REFINED - Rel. E. = 0.0 kcal/mol (GFN-FF)
O     -3.639539  0.593797  1.525077
C     -3.655805  1.915800  1.066064
C     -4.966576  2.559286  1.575933
H     -4.924213  3.634503  1.373449
C     -5.333108  2.308687  3.029558
C     -2.330316  2.631944  1.417003
H     -2.123038  2.371192  2.458673
C     -2.419926  4.151294  1.294944
C     -1.212154  2.089926  0.497218
C     -0.223149  1.102706  1.137690
O     -0.973547  0.075788  1.778119
C      0.625254  1.811145  2.200465
C      0.725161  0.487900  0.049967
H      1.269367 -0.329804  0.533165
C      0.034366 -0.067792 -1.223086
H     -0.507573  0.761520 -1.680257
C     -0.972148 -1.193567 -0.899197
H     -1.529882 -0.903423 -0.004414
C     -2.024278 -1.372372 -2.044037
H     -1.959106 -0.521220 -2.723424
C     -3.391638 -1.331414 -1.379192
O     -4.022951 -0.200157 -1.660017
C     -5.250384  0.095448 -0.968422
H     -5.227812 -0.444992 -0.012902
C     -5.173390  1.627891 -0.674418
C     -5.964029  2.017500  0.580583
O     -7.158153  1.960445  0.719882
C     -5.607068  2.480069 -1.867339
O     -3.828831  1.953307 -0.348715
C     -6.416252 -0.417880 -1.817142
C     -7.745506 -0.480809 -1.077626
O     -3.829997 -2.202473 -0.663437
C     -1.867435 -2.675573 -2.822522
O     -0.297711 -2.415774 -0.632135
C      1.064927 -0.557753 -2.241008
O      1.660478  1.493466 -0.348197
C      3.002089  1.183054 -0.223324
H      3.222409  0.155597 -0.578395
O      3.367965  1.287895  1.133466
C      4.748383  1.090440  1.373588
H      5.035211  0.092069  0.999373
C      5.574029  2.153777  0.632262
C      5.291779  2.032722 -0.859682
H      5.573563  1.032479 -1.213836
N      6.085405  2.962066 -1.747180
O      5.813201  2.662126 -3.043169
C      5.777760  4.388044 -1.494137
C      7.535770  2.759550 -1.510950
C      3.781073  2.178700 -1.118624
H      3.430914  3.181272 -0.821725
O      3.453156  1.919691 -2.450615
H     -2.712309  0.302770  1.624112
H     -5.247757  1.248402  3.250230
H     -6.359034  2.624186  3.202066
H     -4.669734  2.862134  3.688639
H     -1.438300  4.583939  1.469075
H     -3.103662  4.571627  2.028333
H     -2.748715  4.424986  0.295554
H     -0.620101  2.914068  0.103538
H     -1.704042  1.610534 -0.345186
H     -0.020163  2.208305  2.978614
H      1.192670  2.616827  1.750021
H      1.323623  1.110566  2.650541
H     -5.343448  3.516893 -1.673514
H     -6.681032  2.404976 -2.006695
H     -5.083232  2.147731 -2.758451
H     -6.139715 -1.431027 -2.123075
H     -6.508392  0.185447 -2.719897
H     -8.509850 -0.889366 -1.734109
H     -8.058329  0.503491 -0.744826
H     -7.660277 -1.123181 -0.204032
H     -2.526191 -2.672134 -3.688070
H     -2.133849 -3.515728 -2.185856
H     -0.840421 -2.789236 -3.154277
H      0.563804 -0.826412 -3.166778
H      1.582761 -1.436565 -1.864213
H      1.781514  0.229954 -2.458297
H      6.626228  1.988147  0.857159
H      5.268502  3.131590  1.006344
H      4.744837  4.581877 -1.770243
H      6.416940  4.979901 -2.146003
H      5.955677  4.647765 -0.454614
H      7.844370  3.183016 -0.560017
H      8.060286  3.250318 -2.328611
H      7.757509  1.695848 -1.554385
H      4.276611  2.187926 -2.975286
O      3.234246 -4.676183  1.546942
C      1.877907 -4.323818  1.597307
H      1.503466 -4.657739  2.570592
C      1.082817 -5.009927  0.460226
C     -0.374240 -4.524672  0.521617
C     -0.523762 -3.001454  0.615344
O      0.307742 -2.458079  1.617482
C      1.688211 -2.797012  1.486545
H      2.044088 -2.493143  0.491040
C      2.454153 -2.065821  2.580745
O      1.788547 -4.606030 -0.711541
C      1.293816 -5.033961 -1.960543
C      1.119394 -6.534393  0.641877
H      3.511259 -4.596107  0.622224
H     -0.829035 -4.953528  1.414930
H     -0.931498 -4.872198 -0.347072
H      2.518329 -1.002158  2.364522
H      3.455124 -2.482021  2.649105
H      1.944811 -2.206601  3.530507
H      1.247041 -6.124334 -2.029858
H      2.006519 -4.660327 -2.694014
H      0.311485 -4.606023 -2.168867
H      0.482741 -7.027590 -0.087913
H      0.767937 -6.792389  1.636535
H      2.140188 -6.891334  0.531549
H     -1.544215 -2.769702  0.959105
C      4.970054  1.163762  2.879848
H      4.369986  0.408915  3.378172
H      4.669971  2.140614  3.247157
H      6.017037  0.993170  3.110034
H     -0.387641 -0.657584  2.031264
117
Structure 20 - NOT REFINED - Rel. E. = 0.0 kcal/mol (GFN-FF)
O     -4.281168  1.712549  2.130559
C     -3.766742  2.584088  1.164238
C     -4.932349  3.529582  0.795959
H     -4.542468  4.362340  0.201813
C     -5.781496  4.047855  1.946509
C     -2.429858  3.224878  1.645723
H     -2.434178  3.120995  2.735569
C     -2.312966  4.713393  1.313866
C     -1.190023  2.519125  1.063288
C     -0.853577  1.115294  1.605934
O     -2.013328  0.309499  1.741352
C     -0.217531  1.205041  2.994019
C      0.157333  0.428718  0.621689
H      0.716725 -0.327645  1.180039
C     -0.551427 -0.267449 -0.576539
H     -1.444642  0.313704 -0.828804
C     -1.013067 -1.708412 -0.208644
H     -1.305753 -1.735542  0.851635
C     -2.260078 -2.104581 -1.048392
H     -2.151996 -1.711673 -2.060537
C     -3.493381 -1.489698 -0.410792
O     -4.000860 -0.527951 -1.176477
C     -5.119563  0.232118 -0.690661
H     -5.218191  0.026852  0.384958
C     -4.699272  1.718166 -0.816894
C     -5.704304  2.673317 -0.178946
O     -6.875525  2.748980 -0.445145
C     -4.433163  2.148930 -2.262489
O     -3.506737  1.885337 -0.056875
C     -6.419657 -0.194691 -1.384893
C     -6.291663 -0.518051 -2.870945
O     -3.961323 -1.835874  0.646692
C     -2.462173 -3.618919 -1.101758
O     -0.019855 -2.699629 -0.421257
C      0.339329 -0.298695 -1.816488
O      1.074718  1.427949  0.179491
C      2.415215  1.149047  0.360848
H      2.652246  0.102855  0.096089
O      2.733524  1.365187  1.720455
C      4.095258  1.122502  2.013621
H      4.345963  0.096030  1.695201
C      4.980858  2.115519  1.242657
C      4.726174  1.943121 -0.250056
H      4.999615  0.926139 -0.559627
N      5.558292  2.828182 -1.149310
O      5.313901  2.490840 -2.441533
C      5.270191  4.267227 -0.953094
C      6.998906  2.609816 -0.871891
C      3.223509  2.102867 -0.554052
H      2.882011  3.119327 -0.293445
O      2.927050  1.815412 -1.886920
H     -3.572040  1.097339  2.401532
H     -6.670292  4.527516  1.543992
H     -5.225949  4.763359  2.545690
H     -6.083028  3.219381  2.580601
H     -2.286147  4.865451  0.237405
H     -1.385511  5.097806  1.730668
H     -3.131831  5.285001  1.740321
H     -0.319188  3.140955  1.262067
H     -1.301585  2.458848 -0.018559
H     -0.190706  0.212884  3.438476
H     -0.798719  1.855533  3.641392
H      0.794963  1.584843  2.902777
H     -3.850407  3.067084 -2.256525
H     -5.373728  2.327392 -2.774276
H     -3.866622  1.376397 -2.772599
H     -7.157539  0.592358 -1.230254
H     -6.772679 -1.090778 -0.868863
H     -5.474468 -1.214693 -3.039189
H     -6.115512  0.372054 -3.464350
H     -7.214575 -0.979011 -3.214360
H     -1.570937 -4.083422 -1.507704
H     -3.315835 -3.860305 -1.730884
H     -2.648713 -3.999259 -0.100031
H      1.197941 -0.939431 -1.646217
H      0.704312  0.697385 -2.047666
H     -0.213303 -0.686022 -2.668545
H      6.020794  1.916671  1.496561
H      4.709231  3.120513  1.568135
H      4.242629  4.465664 -1.244743
H      5.923697  4.823718 -1.621825
H      5.443592  4.564538  0.077067
H      7.203726  1.542100 -0.882097
H      7.291923  3.053530  0.074767
H      7.550844  3.069712 -1.689479
H      3.769170  2.055045 -2.394679
O      3.981412 -5.047205 -1.317489
C      3.190647 -4.447778 -0.327052
H      3.783786 -4.458525  0.593380
C      1.879002 -5.243674 -0.114459
C      0.981829 -4.484065  0.879053
C      0.873680 -2.968613  0.622469
O      2.129586 -2.385998  0.399203
C      2.846607 -2.986826 -0.678930
H      2.211626 -2.997830 -1.575421
C      4.107089 -2.170271 -0.926722
O      1.313569 -5.313785 -1.422494
C      0.281735 -6.250842 -1.637662
C      2.210672 -6.631440  0.449928
H      3.402449 -5.204700 -2.078431
H      1.399903 -4.615658  1.877562
H     -0.026641 -4.897739  0.866807
H      4.618064 -2.007950  0.019601
H      3.858580 -1.211323 -1.374486
H      4.762232 -2.720883 -1.595304
H      0.664661 -7.276204 -1.652404
H     -0.127841 -6.010816 -2.617573
H     -0.511271 -6.172453 -0.889820
H      2.783631 -6.522353  1.366212
H      2.813474 -7.182743 -0.267803
H      1.305196 -7.189962  0.671528
H      0.509382 -2.498515  1.550996
C      4.279878  1.257834  3.520484
H      5.312116  1.055540  3.789090
H      3.632478  0.551275  4.030413
H      4.011565  2.261773  3.836300
H     -2.515108  0.407597  0.918681
117
Structure 21 - NOT REFINED - Rel. E. = 0.0 kcal/mol (GFN-FF)
O     -4.885127  1.306761  1.702818
C     -3.683521  1.930225  1.326973
C     -4.071240  3.368017  0.906662
H     -3.148775  3.942459  0.766370
C     -5.059656  4.126405  1.779264
C     -2.597899  1.683494  2.399923
H     -2.710563  0.624049  2.644265
C     -2.866513  2.488996  3.666855
C     -1.161176  1.882749  1.887759
C     -0.214853  0.662136  2.084524
O     -0.881451 -0.395309  2.754970
C      0.965420  1.099495  2.963855
C      0.347598  0.158238  0.709985
H      1.087895 -0.616998  0.925797
C     -0.694316 -0.420554 -0.289736
H     -1.502354  0.302626 -0.365849
C     -1.324843 -1.752587  0.175803
H     -1.707725 -1.626656  1.193710
C     -2.538279 -2.158701 -0.713909
H     -2.256586 -2.117125 -1.765594
C     -3.683268 -1.195003 -0.466497
O     -3.966083 -0.469855 -1.541501
C     -4.838223  0.664997 -1.409094
H     -5.505771  0.484066 -0.556620
C     -3.907172  1.841982 -0.994853
C     -4.627568  3.084837 -0.477917
O     -5.454764  3.721285 -1.077011
C     -2.940293  2.254634 -2.108659
O     -3.172670  1.377735  0.126241
C     -5.678674  0.867850 -2.674005
C     -5.013712  0.428148 -3.975267
O     -4.294416 -1.156515  0.578881
C     -3.034293 -3.565696 -0.370943
O     -0.371300 -2.813146  0.153356
C     -0.054756 -0.598706 -1.669207
O      1.005888  1.278793  0.102284
C      2.327467  1.127445 -0.267826
H      2.518148  0.141252 -0.737932
O      3.141553  1.256843  0.877862
C      4.530736  1.218854  0.610811
H      4.771587  0.263474  0.112572
C      4.930196  2.375368 -0.319640
C      4.143891  2.244292 -1.616891
H      4.372856  1.284535 -2.098313
N      4.472569  3.262766 -2.682227
O      3.805471  2.928307 -3.817162
C      4.107042  4.640086 -2.281429
C      5.927918  3.239538 -2.966413
C      2.636288  2.236378 -1.308175
H      2.336613  3.180715 -0.823447
O      1.868293  2.011178 -2.451543
H     -4.753079  0.342779  1.683328
H     -5.827996  3.444922  2.132253
H     -5.529822  4.905190  1.182531
H     -4.565130  4.579796  2.631345
H     -2.228445  2.125185  4.467660
H     -3.904153  2.374500  3.969450
H     -2.657712  3.544231  3.508058
H     -0.721518  2.733416  2.407409
H     -1.165871  2.122476  0.827397
H      1.626304  0.256148  3.154053
H      0.585537  1.466431  3.914544
H      1.536283  1.878233  2.471177
H     -2.161893  2.888784 -1.690712
H     -3.476043  2.804935 -2.876098
H     -2.470364  1.372123 -2.531612
H     -5.950144  1.923148 -2.721111
H     -6.600646  0.294837 -2.554085
H     -4.722668 -0.616579 -3.913374
H     -4.132418  1.018232 -4.199604
H     -5.722466  0.543456 -4.791827
H     -3.861491 -3.839571 -1.022032
H     -3.377746 -3.598209  0.660456
H     -2.232534 -4.284506 -0.504720
H      0.651951 -1.426125 -1.649557
H      0.456434  0.311051 -1.970212
H     -0.811434 -0.812364 -2.418618
H      6.003632  2.319511 -0.491592
H      4.688740  3.310741  0.186573
H      3.026173  4.706784 -2.191887
H      4.420401  5.307126 -3.081810
H      4.589831  4.916692 -1.348453
H      6.242596  2.210259 -3.121157
H      6.494964  3.704197 -2.165341
H      6.076562  3.784685 -3.896632
H      2.440232  2.340284 -3.221052
O      3.952152 -4.583224  0.723040
C      2.688458 -4.421012  1.310405
H      2.768889 -4.807255  2.331979
C      1.607399 -5.209311  0.532754
C      0.241827 -4.913160  1.169699
C     -0.045431 -3.417266  1.369564
O      1.024579 -2.776423  2.022727
C      2.283633 -2.932827  1.368996
H      2.199877 -2.572939  0.332565
C      3.314313 -2.119363  2.139019
O      1.759089 -4.741464 -0.806305
C      0.760511 -5.076286 -1.744819
C      1.895287 -6.716189  0.617299
H      3.839650 -4.456237 -0.230367
H      0.233242 -5.377679  2.156335
H     -0.558390 -5.353312  0.576359
H      3.155259 -1.055178  1.987333
H      4.308034 -2.392532  1.795703
H      3.229256 -2.345830  3.198852
H      1.183296 -4.830994 -2.717997
H     -0.139715 -4.477272 -1.586937
H      0.513570 -6.141056 -1.722160
H      2.862185 -6.924701  0.167013
H      1.129269 -7.286747  0.098653
H      1.918631 -7.032343  1.655994
H     -0.886102 -3.313478  2.074951
C      5.260631  1.305908  1.946444
H      4.994363  2.230656  2.449703
H      6.333724  1.274081  1.785720
H      4.971507  0.473897  2.580361
H     -0.214654 -1.067422  2.958488
117
Structure 22 - NOT REFINED - Rel. E. = 0.0 kcal/mol (GFN-FF)
O     -4.364932  1.746769  1.931426
C     -3.882653  2.689290  1.023909
C     -5.062848  3.647920  0.735490
H     -4.686126  4.523412  0.197073
C     -5.898643  4.078682  1.930949
C     -2.563450  3.339393  1.541638
H     -2.586735  3.209147  2.628113
C     -2.459748  4.837223  1.246848
C     -1.310002  2.654369  0.968255
C     -0.854639  1.345247  1.653527
O     -1.922474  0.525065  2.095829
C     -0.065686  1.680242  2.924408
C      0.066996  0.556128  0.671342
H      0.467078 -0.300352  1.223243
C     -0.690544  0.054389 -0.595851
H     -1.653247  0.574659 -0.636520
C     -1.025573 -1.462432 -0.544312
H     -1.187587 -1.764238  0.501945
C     -2.338997 -1.735141 -1.316093
H     -2.243365 -1.377932 -2.341925
C     -3.468560 -0.996777 -0.624729
O     -4.236075 -0.335995 -1.469782
C     -5.310466  0.463271 -0.941328
H     -5.449912  0.190603  0.112600
C     -4.842364  1.942536 -0.987704
C     -5.838809  2.867189 -0.291973
O     -7.008773  2.972632 -0.556339
C     -4.610818  2.411597 -2.428318
O     -3.635629  2.077303 -0.248347
C     -6.569586  0.169339 -1.749383
C     -7.129641 -1.210876 -1.421449
O     -3.643581 -1.041286  0.573584
C     -2.687539 -3.226201 -1.325382
O     -0.036796 -2.295719 -1.117889
C      0.055059  0.385693 -1.888324
O      1.157812  1.416830  0.344070
C      2.427662  0.861693  0.484994
H      2.548500 -0.027411 -0.161562
O      2.641123  0.486822  1.820016
C      3.922765 -0.095261  2.009938
H      4.005962 -0.971408  1.344214
C      5.008443  0.919021  1.644253
C      4.836458  1.362491  0.192968
H      4.909962  0.478697 -0.448620
N      5.999337  2.243100 -0.237458
O      7.147819  1.744431  0.246416
C      6.055879  2.262304 -1.721713
C      5.804474  3.637859  0.229313
C      3.433362  1.955645  0.047202
H      3.298395  2.797728  0.743492
O      3.159175  2.362706 -1.268203
H     -3.615956  1.201442  2.246367
H     -6.806814  4.559523  1.575757
H     -5.346341  4.771315  2.559481
H     -6.166929  3.207895  2.521943
H     -3.282701  5.392048  1.687484
H     -2.433912  5.017539  0.174617
H     -1.537378  5.220148  1.676764
H     -0.470279  3.341805  1.057842
H     -1.478283  2.489502 -0.093031
H      0.874555  2.154378  2.667943
H      0.141882  0.764070  3.470166
H     -0.650966  2.337395  3.560468
H     -4.086796  3.363801 -2.415653
H     -5.564329  2.533214 -2.932891
H     -4.003809  1.680230 -2.953834
H     -6.322707  0.220197 -2.809988
H     -7.311761  0.934151 -1.523527
H     -7.403707 -1.273097 -0.370621
H     -6.391628 -1.981981 -1.631698
H     -8.013893 -1.406837 -2.021820
H     -1.861453 -3.784143 -1.754971
H     -3.581515 -3.400021 -1.919092
H     -2.864928 -3.573789 -0.309947
H      0.174754  1.460383 -1.982880
H     -0.508372  0.019284 -2.742075
H      1.032164 -0.087466 -1.899868
H      6.006110  0.494573  1.757085
H      4.921077  1.776328  2.314060
H      6.322651  1.262402 -2.056822
H      6.850438  2.944649 -2.014693
H      5.101334  2.565640 -2.139324
H      4.960852  4.096277 -0.278486
H      6.721770  4.179639  0.007854
H      5.663840  3.634707  1.306832
H      2.203030  2.494222 -1.336042
O      3.195333 -4.899268 -2.676656
C      3.323198 -4.205859 -1.462198
H      4.378224 -4.210525 -1.144229
C      2.476621 -4.850898 -0.327307
C      1.040011 -4.327735 -0.474069
C      0.988881 -2.799710 -0.298304
O      2.215177 -2.192010 -0.599123
C      2.862972 -2.755180 -1.734713
H      2.148609 -2.797337 -2.567570
C      4.034175 -1.861849 -2.115701
O      2.558543 -6.253160 -0.585644
C      1.931183 -7.126574  0.329040
C      3.065883 -4.498898  1.042796
H      3.234460 -5.846875 -2.481480
H      0.370629 -4.787128  0.251805
H      0.689682 -4.570614 -1.479139
H      3.682375 -0.861599 -2.356022
H      4.532892 -2.284017 -2.982735
H      4.740197 -1.803574 -1.289854
H      2.115779 -8.127346 -0.056548
H      0.851918 -6.958422  0.381438
H      2.361875 -7.046136  1.330495
H      2.381664 -4.778391  1.840700
H      3.248425 -3.430514  1.101952
H      4.008471 -5.025016  1.179308
H      0.796514 -2.538953  0.752693
C      4.021850 -0.532811  3.464478
H      3.226276 -1.235491  3.693595
H      3.920193  0.330166  4.115858
H      4.982886 -1.005645  3.639964
H     -2.335362  0.041551  1.365914
117
Structure 23 - NOT REFINED - Rel. E. = 0.0 kcal/mol (GFN-FF)
O     -3.493721  0.870054  1.729596
C     -3.525474  2.137974  1.144567
C     -4.810491  2.840202  1.649152
H     -4.768651  3.893225  1.352211
C     -5.112968  2.719434  3.133619
C     -2.179466  2.876665  1.364443
H     -1.881136  2.644178  2.390549
C     -2.292686  4.393011  1.218580
C     -1.131345  2.333299  0.366739
C     -0.111589  1.322480  0.918110
O     -0.815590  0.338876  1.662779
C      0.873553  2.026211  1.865020
C      0.694072  0.661487 -0.252033
H      1.296202 -0.139955  0.183316
C     -0.137211  0.051065 -1.409255
H     -0.777122  0.834719 -1.820218
C     -1.039472 -1.093809 -0.907462
H     -1.494343 -0.776515  0.033925
C     -2.222279 -1.380439 -1.893449
H     -2.245614 -0.611034 -2.666905
C     -3.496292 -1.257229 -1.071317
O     -4.246766 -0.245536 -1.488708
C     -5.321018  0.205483 -0.650003
H     -5.181933 -0.255211  0.336825
C     -5.125161  1.744150 -0.504799
C     -5.854636  2.228748  0.747752
O     -7.039694  2.145977  0.946886
C     -5.573297  2.510979 -1.749561
O     -3.758229  2.030564 -0.261028
C     -6.679412 -0.191105 -1.222433
C     -6.955316 -1.681235 -1.051351
O     -3.764309 -1.973639 -0.134981
C     -2.164470 -2.761467 -2.543141
O     -0.258365 -2.254657 -0.662576
C      0.770033 -0.455795 -2.530528
O      1.569913  1.666673 -0.771984
C      2.917566  1.350112 -1.013545
H      3.094035  1.412712 -2.110831
O      3.266801  0.088686 -0.553380
C      4.608821 -0.251232 -0.889648
H      4.715099 -0.191418 -1.986039
C      5.567288  0.744138 -0.236081
C      5.245267  2.159925 -0.712730
H      5.348422  2.188617 -1.803316
N      6.291744  3.141974 -0.211605
O      7.513023  2.601061 -0.344030
C      6.209186  4.382680 -1.024083
C      6.036710  3.507343  1.203598
C      3.787100  2.454869 -0.348294
H      3.642163  2.366501  0.738843
O      3.360759  3.718052 -0.792393
H     -2.571107  0.547910  1.737349
H     -4.404934  3.304275  3.714420
H     -5.044308  1.678656  3.437140
H     -6.121049  3.077842  3.326530
H     -1.307404  4.839434  1.324912
H     -2.932757  4.820680  1.985898
H     -2.684851  4.648497  0.237181
H     -0.562129  3.160304 -0.052430
H     -1.685726  1.873707 -0.446127
H      1.659130  1.337422  2.168596
H      0.343200  2.354052  2.754976
H      1.320298  2.887315  1.381429
H     -5.244334  3.543551 -1.664928
H     -6.654867  2.485926 -1.834627
H     -5.116903  2.067753 -2.629187
H     -6.705526  0.066339 -2.281825
H     -7.443421  0.384398 -0.698562
H     -6.955768 -1.949806  0.002557
H     -6.192968 -2.274892 -1.550834
H     -7.923847 -1.933091 -1.476006
H     -1.193351 -2.919965 -3.002118
H     -2.935444 -2.842359 -3.306307
H     -2.333224 -3.530994 -1.793897
H      0.171239 -0.948607 -3.291279
H      1.490057 -1.167133 -2.136505
H      1.296871  0.371726 -2.996072
H      6.604803  0.525334 -0.489350
H      5.454378  0.674070  0.847085
H      5.199999  4.782083 -1.015615
H      6.518527  4.137683 -2.038001
H      6.919107  5.096685 -0.613142
H      5.993915  2.601467  1.801954
H      5.119708  4.083338  1.289882
H      6.888029  4.095727  1.539869
H      2.407904  3.670401 -0.955470
O      3.321314 -4.350103  1.755491
C      1.949690 -4.066115  1.683871
H      1.508596 -4.428065  2.618667
C      1.290380 -4.776391  0.479104
C     -0.196153 -4.389745  0.449322
C     -0.467778 -2.885255  0.571243
O      0.282692 -2.286899  1.602933
C      1.687334 -2.550702  1.562239
H      2.095554 -2.214785  0.599686
C      2.334157 -1.793748  2.713592
O      2.055545 -4.311316 -0.631216
C      1.582051 -4.601673 -1.927560
C      1.414475 -6.300094  0.628879
H      3.678138 -4.255791  0.860739
H     -0.676503 -4.876519  1.298580
H     -0.666146 -4.751922 -0.464024
H      3.332972 -2.187451  2.878516
H      1.744043 -1.935335  3.615184
H      2.397470 -0.732882  2.489946
H      1.356450 -5.663573 -2.055422
H      2.394656 -4.328851 -2.599465
H      0.700386 -4.001737 -2.163984
H      0.893193 -6.812202 -0.175721
H      0.983739 -6.614783  1.574787
H      2.463532 -6.583312  0.613548
H     -1.513476 -2.744058  0.885300
C      4.850917 -1.679405 -0.426551
H      5.843063 -1.996717 -0.731401
H      4.108970 -2.338775 -0.869149
H      4.770901 -1.739435  0.654893
H     -0.243109 -0.423936  1.861671
117
Structure 24 - NOT REFINED - Rel. E. = 0.0 kcal/mol (GFN-FF)
O     -4.118612  1.422390  1.785180
C     -3.622292  2.470560  1.006048
C     -4.786239  3.482333  0.856868
H     -4.392707  4.413223  0.436685
C     -5.606299  3.765626  2.106148
C     -2.287040  3.008078  1.603874
H     -2.337409  2.772823  2.671832
C     -2.120388  4.521077  1.454687
C     -1.060249  2.325941  0.971214
C     -0.592751  0.986501  1.578191
O     -1.712347  0.185481  1.933642
C      0.253865  1.248842  2.826038
C      0.290956  0.250651  0.513002
H      0.844530 -0.552381  1.010835
C     -0.544542 -0.360901 -0.644826
H     -1.387839  0.308575 -0.832285
C     -1.143852 -1.736020 -0.269461
H     -1.486352 -1.714781  0.769526
C     -2.395526 -2.011287 -1.149539
H     -2.224158 -1.651676 -2.164565
C     -3.556399 -1.244277 -0.539530
O     -4.074773 -0.373776 -1.396407
C     -5.147152  0.472322 -0.952182
H     -5.343946  0.234553  0.101029
C     -4.629712  1.937182 -1.024167
C     -5.580877  2.859020 -0.263018
O     -6.736651  3.061505 -0.537955
C     -4.435566  2.403827 -2.467985
O     -3.395472  2.038342 -0.332276
C     -6.389844  0.208273 -1.798214
C     -7.039332 -1.122598 -1.433873
O     -3.966550 -1.442156  0.578606
C     -2.779542 -3.491688 -1.191750
O     -0.184758 -2.777441 -0.406235
C      0.281377 -0.491444 -1.924714
O      1.203654  1.234903  0.021305
C      2.552276  0.945099  0.012739
H      2.758888 -0.085472 -0.337856
O      3.048802  1.105261  1.325149
C      4.453602  0.965846  1.439060
H      4.740110 -0.036989  1.079781
C      5.169954  2.021829  0.582425
C      4.743837  1.837578 -0.867706
H      5.012004  0.830914 -1.213025
N      5.421627  2.747040 -1.864863
O      5.045346  2.372475 -3.114946
C      5.083573  4.172458 -1.651898
C      6.893687  2.603799 -1.753738
C      3.212570  1.949403 -0.969334
H      2.876111  2.944300 -0.631166
O      2.749039  1.694384 -2.259989
H     -3.400131  0.768257  1.885374
H     -5.874317  2.828175  2.584523
H     -6.514352  4.294626  1.827345
H     -5.039545  4.368714  2.809850
H     -2.921428  5.064118  1.948116
H     -2.087715  4.797669  0.403493
H     -1.183082  4.824052  1.915057
H     -0.208725  2.998809  1.048460
H     -1.259640  2.191011 -0.088179
H      0.503147  0.307053  3.314628
H     -0.289879  1.878483  3.526348
H      1.180634  1.736981  2.542663
H     -5.401002  2.558805 -2.939543
H     -3.867378  1.657001 -3.014092
H     -3.879338  3.337840 -2.468619
H     -6.102881  0.200214 -2.850229
H     -7.096377  1.021301 -1.631629
H     -7.354023 -1.120415 -0.392652
H     -6.337788 -1.941940 -1.576346
H     -7.910063 -1.298478 -2.060154
H     -3.075937 -3.831756 -0.201895
H     -1.935023 -4.080801 -1.536121
H     -3.612230 -3.640618 -1.875491
H      1.005476 -1.295315 -1.817621
H      0.810132  0.433175 -2.135563
H     -0.359846 -0.723242 -2.770517
H      6.243182  1.890099  0.707292
H      4.876823  3.006293  0.949323
H      4.024472  4.317569 -1.846960
H      5.643479  4.753087 -2.381996
H      5.338094  4.487516 -0.643966
H      7.148206  1.546622 -1.763674
H      7.272251  3.087275 -0.858228
H      7.323452  3.066031 -2.640523
H      3.526304  1.922468 -2.868187
O      4.142842 -4.314986  0.707700
C      2.777858 -4.367662  1.029566
H      2.696627 -4.960372  1.946962
C      1.966038 -5.037809 -0.104780
C      0.478428 -4.989940  0.272060
C     -0.008259 -3.602189  0.710876
O      0.835994 -3.029141  1.674204
C      2.207675 -2.957691  1.293590
H      2.297566 -2.384324  0.358330
C      2.955016 -2.265591  2.424526
O      2.316974 -4.271403 -1.256206
C      1.569861 -4.467461 -2.436772
C      2.404758 -6.500994 -0.269930
H      4.202460 -4.027228 -0.214782
H      0.331121 -5.666614  1.114400
H     -0.137710 -5.333248 -0.557762
H      2.693925 -1.211546  2.461775
H      4.023790 -2.374993  2.265639
H      2.683994 -2.732940  3.367661
H      2.124819 -3.950917 -3.218743
H      0.576218 -4.020519 -2.351065
H      1.485256 -5.525767 -2.698036
H      1.825510 -6.993501 -1.046526
H      2.261546 -7.038200  0.662897
H      3.458186 -6.535756 -0.534478
H     -0.967033 -3.718886  1.242472
C      4.815111  1.112649  2.912768
H      4.523699  2.097162  3.266671
H      5.884105  0.980293  3.047219
H      4.288803  0.365487  3.497925
H     -1.456763 -0.396118  2.661187
117
Structure 25 - NOT REFINED - Rel. E. = 0.0 kcal/mol (GFN-FF)
O     -4.953959  1.305249  1.486808
C     -3.747738  1.957525  1.182191
C     -4.144753  3.394011  0.765022
H     -3.227914  3.985573  0.665488
C     -5.179371  4.125810  1.605941
C     -2.711931  1.711846  2.303172
H     -2.821265  0.647658  2.527802
C     -3.054084  2.495618  3.565966
C     -1.254029  1.937735  1.866894
C     -0.301317  0.729272  2.102964
O     -0.988711 -0.346441  2.722018
C      0.822506  1.172773  3.050202
C      0.344344  0.246841  0.758370
H      1.070044 -0.531708  1.009724
C     -0.636674 -0.320589 -0.307397
H     -1.453867  0.389807 -0.405393
C     -1.262402 -1.674650  0.097217
H     -1.694164 -1.578924  1.098683
C     -2.424152 -2.081950 -0.857656
H     -2.092327 -2.016753 -1.893367
C     -3.595763 -1.140910 -0.649588
O     -3.844433 -0.407558 -1.727476
C     -4.751876  0.705674 -1.626204
H     -5.488754  0.484991 -0.844370
C     -3.873546  1.895027 -1.143930
C     -4.643643  3.113573 -0.641502
O     -5.468307  3.731485 -1.262676
C     -2.881083  2.336042 -2.225933
O     -3.169720  1.436026 -0.002499
C     -5.441980  0.923341 -2.965039
C     -6.477100 -0.160859 -3.246268
O     -4.253123 -1.126628  0.367793
C     -2.914927 -3.502238 -0.565403
O     -0.287281 -2.715564  0.095405
C      0.071647 -0.453062 -1.658292
O      1.039253  1.373499  0.206013
C      2.378416  1.216196 -0.088167
H      2.585894  0.227908 -0.548281
O      3.131362  1.335662  1.101597
C      4.535056  1.296119  0.918776
H      4.804592  0.321987  0.473000
C      5.011563  2.411356 -0.028902
C      4.292325  2.232006 -1.357969
H      4.508487  1.229511 -1.740868
N      4.648540  3.209915 -2.483953
O      3.701890  4.158133 -2.640976
C      5.955724  3.864856 -2.249071
C      4.766039  2.419309 -3.739285
C      2.779114  2.325997 -1.079581
H      2.570106  3.285222 -0.585107
O      2.035894  2.227029 -2.258946
H     -4.803321  0.344073  1.451402
H     -4.726858  4.577951  2.481691
H     -5.949747  3.427950  1.920498
H     -5.638104  4.903758  0.999089
H     -2.851898  3.555586  3.431854
H     -2.451167  2.129187  4.392389
H     -4.103666  2.363220  3.815333
H     -0.854583  2.790264  2.415137
H     -1.207459  2.188579  0.810152
H      1.486524  0.337608  3.264823
H      0.386960  1.521648  3.983656
H      1.406496  1.966958  2.598715
H     -2.115959  2.963587 -1.776023
H     -3.400730  2.897836 -2.996290
H     -2.400397  1.463868 -2.658895
H     -4.689712  0.922558 -3.753222
H     -5.922291  1.902093 -2.936407
H     -7.248133 -0.163379 -2.478906
H     -6.002981 -1.139297 -3.264935
H     -6.948336  0.014840 -4.209577
H     -2.097248 -4.207378 -0.672739
H     -3.705174 -3.774942 -1.261435
H     -3.308116 -3.559315  0.446975
H      0.784428 -1.274747 -1.626315
H      0.586811  0.470529 -1.904865
H     -0.646292 -0.651337 -2.448853
H      6.092201  2.326913 -0.130228
H      4.761139  3.377056  0.411887
H      6.149740  4.507020 -3.106011
H      6.749564  3.130565 -2.141856
H      5.880602  4.493715 -1.366614
H      3.841740  1.866673 -3.893469
H      5.614623  1.740531 -3.689135
H      4.891657  3.123627 -4.559415
H      2.297046  3.061184 -2.731547
O      4.030390 -4.420427  0.819597
C      2.738623 -4.303921  1.354784
H      2.781046 -4.725033  2.364701
C      1.711072 -5.085088  0.501370
C      0.311451 -4.834413  1.080991
C     -0.013968 -3.350489  1.309412
O      1.008292 -2.712052  2.036171
C      2.303167 -2.826155  1.447530
H      2.270617 -2.427630  0.422336
C      3.274647 -2.027700  2.305319
O      1.915778 -4.571181 -0.813446
C      0.968868 -4.895535 -1.808057
C      2.025197 -6.588285  0.551617
H      3.955268 -4.271460 -0.134418
H      0.265829 -5.327542  2.052617
H     -0.450897 -5.271913  0.437965
H      3.102655 -0.961038  2.189529
H      4.291007 -2.268213  2.007147
H      3.136303 -2.300059  3.348687
H      0.738288 -5.963922 -1.824836
H      1.434216 -4.618569 -2.752845
H      0.052499 -4.314670 -1.677915
H      3.018026 -6.763370  0.145483
H      1.298703 -7.156156 -0.023773
H      2.002086 -6.938119  1.579422
H     -0.891897 -3.281762  1.972186
C      5.180264  1.428532  2.293708
H      4.898425  2.377400  2.740079
H      6.260726  1.375942  2.203061
H      4.837432  0.627725  2.941040
H     -0.324069 -1.006629  2.966729
117
Structure 26 - NOT REFINED - Rel. E. = 0.0 kcal/mol (GFN-FF)
O     -3.479229  0.459447  1.570311
C     -3.468083  1.821998  1.260514
C     -4.777068  2.426116  1.826648
H     -4.714756  3.516781  1.753507
C     -5.162618  2.010004  3.236578
C     -2.134816  2.476930  1.704667
H     -1.905878  2.046308  2.683391
C     -2.229397  3.994910  1.845588
C     -1.027194  2.118359  0.688351
C     -0.052868  0.998270  1.089851
O     -0.808617 -0.112362  1.553906
C      0.856609  1.470082  2.231472
C      0.835146  0.597357 -0.139909
H      1.431761 -0.272111  0.157611
C      0.080943  0.249000 -1.451232
H     -0.498989  1.127908 -1.739305
C     -0.891603 -0.932531 -1.258816
H     -1.410865 -0.791357 -0.308424
C     -1.993338 -0.982837 -2.369210
H     -1.962576 -0.065016 -2.958469
C     -3.322916 -1.023175 -1.631872
O     -4.041513  0.068448 -1.864742
C     -5.164734  0.346755 -1.015318
H     -5.092678 -0.321930 -0.147522
C     -4.968807  1.811974 -0.523415
C     -5.768290  2.025920  0.761753
O     -6.961921  1.910067  0.875071
C     -5.336030  2.842326 -1.592507
O     -3.616401  2.011682 -0.146868
C     -6.486561  0.114966 -1.742807
C     -6.776323 -1.369249 -1.939273
O     -3.655575 -1.921924 -0.894608
C     -1.870835 -2.198079 -3.287023
O     -0.162056 -2.149449 -1.201959
C      1.056393 -0.065798 -2.587192
O      1.712221  1.697723 -0.406232
C      3.078140  1.442950 -0.397624
H      3.339621  0.636671 -1.118725
O      3.511905  1.054192  0.873429
C      4.907098  0.806946  0.879823
H      5.120722  0.013262  0.140512
C      5.690088  2.065712  0.497101
C      5.263744  2.670185 -0.840645
H      5.623557  2.090661 -1.695177
N      5.856281  4.078431 -0.939249
O      5.341657  4.869917  0.006701
C      7.337854  3.992853 -0.794711
C      5.602725  4.630919 -2.295373
C      3.735961  2.751724 -0.892005
H      3.431056  3.572743 -0.225471
O      3.287417  2.968847 -2.211169
H     -2.560463  0.127948  1.569735
H     -5.091137  0.930169  3.330920
H     -6.186893  2.315447  3.435001
H     -4.500907  2.473038  3.963626
H     -2.562919  4.437500  0.910067
H     -1.247854  4.394980  2.086888
H     -2.909104  4.281653  2.643939
H     -0.418360  2.997086  0.484501
H     -1.529941  1.844341 -0.234646
H      0.251065  1.712716  3.100423
H      1.423571  2.344096  1.931825
H      1.558098  0.685559  2.503232
H     -6.411151  2.864769 -1.738177
H     -4.835650  2.589323 -2.522164
H     -4.997316  3.822792 -1.267037
H     -6.447948  0.610511 -2.713326
H     -7.278992  0.566706 -1.144977
H     -5.985911 -1.842744 -2.517396
H     -7.717271 -1.498826 -2.468084
H     -6.842746 -1.874983 -0.978836
H     -2.566836 -2.106076 -4.117703
H     -2.101946 -3.104250 -2.733243
H     -0.859311 -2.276753 -3.672007
H      1.740088  0.761477 -2.751390
H      0.501522 -0.237360 -3.505192
H      1.622718 -0.964238 -2.356694
H      6.746380  1.802221  0.479505
H      5.516323  2.835698  1.254626
H      7.745345  3.207872 -1.427250
H      7.576980  3.820108  0.250233
H      7.753776  4.957418 -1.075849
H      4.533194  4.667074 -2.470986
H      6.083988  4.016780 -3.052568
H      5.996148  5.644833 -2.313106
H      2.321260  2.997913 -2.182077
O      2.852733 -5.125576  0.337698
C      1.732924 -4.666493  1.056093
H      1.868775 -4.935071  2.114935
C      0.414595 -5.312824  0.531822
C     -0.142333 -4.436677 -0.598422
C     -0.436423 -3.006172 -0.129417
O      0.328803 -2.656255  1.005710
C      1.670569 -3.124495  0.933972
H      2.088489 -2.861162 -0.048133
C      2.480997 -2.452947  2.032683
O      0.721799 -6.555791 -0.102804
C      0.964224 -7.674154  0.732655
C     -0.608490 -5.454388  1.658538
H      2.535546 -5.802296 -0.285110
H     -1.048726 -4.887012 -0.998118
H      0.594562 -4.388647 -1.401355
H      3.474219 -2.892382  2.051883
H      1.997919 -2.610047  2.993756
H      2.565977 -1.384390  1.848736
H      0.046948 -8.022389  1.213819
H      1.719554 -7.459895  1.493444
H      1.332856 -8.453599  0.067919
H     -0.858983 -4.470610  2.041806
H     -0.210444 -6.050195  2.476329
H     -1.511962 -5.925477  1.277840
H     -1.480682 -2.896648  0.192159
C      5.296759  0.335638  2.275432
H      5.060596  1.110423  2.998820
H      6.360553  0.122190  2.309541
H      4.745312 -0.562516  2.534285
H     -0.232828 -0.888466  1.661741
117
Structure 27 - NOT REFINED - Rel. E. = 0.0 kcal/mol (GFN-FF)
O     -3.533703  0.906117  1.693753
C     -3.570567  2.161371  1.081615
C     -4.857217  2.868731  1.575140
H     -4.822605  3.914177  1.251784
C     -5.153023  2.783135  3.063402
C     -2.226168  2.908805  1.278412
H     -1.921393  2.703973  2.308335
C     -2.345507  4.420249  1.093664
C     -1.181418  2.341818  0.290354
C     -0.154324  1.351455  0.863495
O     -0.854102  0.373831  1.621233
C      0.821076  2.077846  1.802205
C      0.661697  0.676078 -0.291229
H      1.262811 -0.115496  0.163348
C     -0.162559  0.043307 -1.442607
H     -0.802638  0.818339 -1.869505
C     -1.063593 -1.095151 -0.923745
H     -1.515651 -0.763807  0.013921
C     -2.249101 -1.397466 -1.902119
H     -2.276766 -0.639205 -2.686321
C     -3.520505 -1.267713 -1.077155
O     -4.284389 -0.272443 -1.510061
C     -5.357368  0.183241 -0.671721
H     -5.207157 -0.258968  0.321857
C     -5.173165  1.725372 -0.553700
C     -5.900484  2.228106  0.692797
O     -7.083552  2.137964  0.900250
C     -5.630637  2.467090 -1.810450
O     -3.807151  2.024267 -0.320483
C     -6.716518 -0.234440 -1.226811
C     -6.979043 -1.723585 -1.028016
O     -3.777466 -1.968000 -0.125618
C     -2.191310 -2.788008 -2.531763
O     -0.283097 -2.253156 -0.662422
C      0.752123 -0.478881 -2.550700
O      1.536996  1.674448 -0.821259
C      2.890420  1.356391 -1.036118
H      3.074218  1.373379 -2.136359
O      3.243349  0.114880 -0.533042
C      4.580039 -0.201169 -0.884790
H      4.671784 -0.126809 -1.983381
C      5.548528  0.788106 -0.234208
C      5.238852  2.246149 -0.576207
H      5.556031  2.511852 -1.588462
N      5.998271  3.138375  0.407970
O      5.564146  2.931650  1.655016
C      7.455762  2.841734  0.309625
C      5.833341  4.561328  0.014397
C      3.734148  2.509743 -0.438441
H      3.519218  2.595055  0.638364
O      3.375084  3.686539 -1.129531
H     -2.611342  0.584312  1.701675
H     -4.457872  3.400993  3.625427
H     -5.058277  1.753236  3.395606
H     -6.168996  3.122561  3.249687
H     -1.361119  4.872140  1.184812
H     -2.984355  4.865044  1.852262
H     -2.742337  4.648194  0.107327
H     -0.616579  3.158149 -0.154907
H     -1.737796  1.856281 -0.506112
H      1.628659  1.412485  2.099979
H      0.292412  2.395267  2.697142
H      1.247262  2.948298  1.316643
H     -5.300398  3.500965 -1.748747
H     -6.712815  2.440334 -1.887353
H     -5.180033  2.006151 -2.683952
H     -6.753521  0.005037 -2.290039
H     -7.480678  0.343828 -0.706194
H     -7.949096 -1.990082 -1.440017
H     -6.968506 -1.973975  0.030346
H     -6.216037 -2.319710 -1.523601
H     -1.223763 -2.949359 -2.997144
H     -2.969254 -2.883706 -3.286070
H     -2.349818 -3.546322 -1.768983
H      0.158527 -0.982952 -3.308219
H      1.469954 -1.183903 -2.141476
H      1.281020  0.343447 -3.023130
H      6.557267  0.525802 -0.549274
H      5.468180  0.700003  0.853414
H      7.780830  2.830427 -0.727967
H      7.652002  1.889563  0.793244
H      7.988338  3.611697  0.863372
H      4.778683  4.813686  0.022422
H      6.248082  4.732782 -0.975747
H      6.344893  5.167688  0.758557
H      2.414230  3.679726 -1.236514
O      3.308506 -4.307836  1.775198
C      1.937348 -4.021691  1.706717
H      1.501274 -4.363460  2.651362
C      1.270313 -4.754902  0.519773
C     -0.215444 -4.366218  0.490874
C     -0.484093 -2.858903  0.585413
O      0.273151 -2.242787  1.601178
C      1.677079 -2.508132  1.556032
H      2.078849 -2.191988  0.584158
C      2.333890 -1.727523  2.686073
O      2.030905 -4.315132 -0.604043
C      1.542560 -4.620521 -1.891604
C      1.392312 -6.275890  0.698111
H      3.660126 -4.223904  0.877305
H     -0.691066 -4.834890  1.352886
H     -0.692320 -4.745660 -0.411855
H      3.323104 -2.136231  2.870934
H      1.736006 -1.826645  3.588224
H      2.424937 -0.675786  2.430160
H      2.351389 -4.364997 -2.574709
H      0.664171 -4.016129 -2.128597
H      1.306270 -5.682244 -2.000890
H      0.866575 -6.801569 -0.094787
H      0.965141 -6.572202  1.651608
H      2.440917 -6.560767  0.683359
H     -1.527679 -2.710343  0.903453
C      4.855523 -1.631417 -0.442345
H      5.844083 -1.935065 -0.772072
H      4.112594 -2.296459 -0.874485
H      4.797714 -1.700732  0.639956
H     -0.267600 -0.368663  1.851427
117
Structure 28 - NOT REFINED - Rel. E. = 0.0 kcal/mol (GFN-FF)
O     -3.615076  0.769614  1.626317
C     -3.557169  2.056075  1.082260
C     -4.843566  2.793529  1.530151
H     -4.746139  3.850448  1.261230
C     -5.233203  2.651293  2.992037
C     -2.201709  2.732690  1.406440
H     -1.994859  2.491369  2.452441
C     -2.237990  4.251517  1.251053
C     -1.107098  2.137741  0.491072
C     -0.165209  1.103504  1.128187
O     -0.960909  0.117070  1.778165
C      0.722638  1.779445  2.178918
C      0.740928  0.435371  0.033880
H      1.253580 -0.401863  0.518561
C      0.001199 -0.100897 -1.221228
H     -0.535314  0.739587 -1.663654
C     -1.018582 -1.201810 -0.864936
H     -1.521949 -0.906848  0.058559
C     -2.134523 -1.340313 -1.952504
H     -2.060493 -0.511611 -2.658531
C     -3.464379 -1.215999 -1.223854
O     -4.175236 -0.191802 -1.679018
C     -5.298451  0.260138 -0.908289
H     -5.254469 -0.248469  0.063723
C     -5.062378  1.782665 -0.675058
C     -5.850463  2.238279  0.553089
O     -7.046036  2.172956  0.685185
C     -5.404993  2.625680 -1.904525
O     -3.703235  2.003265 -0.336656
C     -6.617767 -0.061016 -1.604683
C     -6.934142 -1.552197 -1.562133
O     -3.809034 -1.948153 -0.325619
C     -2.096763 -2.665228 -2.712206
O     -0.355871 -2.439396 -0.635880
C      0.990621 -0.612000 -2.268344
O      1.717238  1.386881 -0.400055
C      3.052037  1.051568 -0.232462
H      3.256368  0.019718 -0.607425
O      3.379425  1.085984  1.129121
C      4.766128  0.937501  1.367816
H      5.108947 -0.001503  0.895825
C      5.527102  2.116855  0.763019
C      5.328074  2.212567 -0.745898
H      5.934420  1.468458 -1.274073
N      5.787877  3.598578 -1.214312
O      5.013497  4.549984 -0.687089
C      7.208470  3.802217 -0.812657
C      5.757237  3.650856 -2.700490
C      3.846080  2.041295 -1.123388
H      3.373208  3.026341 -1.018521
O      3.681855  1.650830 -2.465400
H     -2.708871  0.413816  1.702770
H     -5.202986  1.603793  3.278690
H     -6.242919  3.028077  3.134311
H     -4.547201  3.210262  3.622833
H     -1.240959  4.652739  1.413689
H     -2.903782  4.712242  1.976645
H     -2.557858  4.517136  0.246456
H     -0.474453  2.934479  0.103764
H     -1.620690  1.686489 -0.353000
H      1.383798  1.050933  2.640698
H      0.101206  2.224039  2.951174
H      1.331881  2.548543  1.717877
H     -6.479855  2.654091 -2.051818
H     -4.915757  2.204689 -2.777458
H     -5.036844  3.636933 -1.750532
H     -6.561166  0.269848 -2.642058
H     -7.405572  0.496078 -1.096510
H     -6.148613 -2.125667 -2.049193
H     -7.873644 -1.748692 -2.072324
H     -7.016344 -1.895651 -0.533530
H     -1.112513 -2.819868 -3.143277
H     -2.836872 -2.654132 -3.509310
H     -2.323576 -3.486142 -2.036478
H      1.676761  0.185049 -2.539195
H      0.450616 -0.920110 -3.159161
H      1.539256 -1.468946 -1.885819
H      6.582761  2.006515  1.006835
H      5.141245  3.042964  1.197754
H      7.817098  2.942090 -1.081637
H      7.244025  3.989421  0.256297
H      7.571002  4.693963 -1.318768
H      4.747291  3.453058 -3.045731
H      6.452834  2.928905 -3.122249
H      6.031188  4.661338 -2.995328
H      4.049262  0.764288 -2.594222
O      3.105783 -4.770205  1.633943
C      1.751282 -4.407304  1.633209
H      1.333998 -4.749398  2.585805
C      0.999016 -5.070251  0.455012
C     -0.455734 -4.576662  0.466312
C     -0.609292 -3.055790  0.594507
O      0.195810 -2.528867  1.625054
C      1.576234 -2.877945  1.532504
H      1.964731 -2.567144  0.551251
C      2.316987 -2.164703  2.654922
O      1.759467 -4.663932 -0.681739
C      1.237605 -4.947027 -1.961661
C      1.020817 -6.598096  0.611672
H      3.419407 -4.684389  0.721739
H     -0.948338 -5.026658  1.328666
H     -0.976354 -4.901155 -0.433661
H      2.391658 -1.098750  2.453961
H      3.313748 -2.587393  2.743416
H      1.784197 -2.315793  3.590018
H      0.958199 -5.998335 -2.068133
H      2.044633 -4.721889 -2.657325
H      0.379868 -4.308571 -2.183538
H      0.440722 -7.077255 -0.172614
H      0.597730 -6.875767  1.572515
H      2.047104 -6.953492  0.567748
H     -1.638210 -2.833114  0.916551
C      4.975786  0.863157  2.875273
H      6.030180  0.731070  3.097186
H      4.418451  0.028035  3.288222
H      4.621062  1.780371  3.335919
H     -0.406219 -0.628082  2.062906
117
Structure 29 - NOT REFINED - Rel. E. = 0.0 kcal/mol (GFN-FF)
O     -4.634306  1.879308  1.747295
C     -3.541084  2.446860  1.073103
C     -4.091723  3.675540  0.310024
H     -3.238951  4.256521 -0.058768
C     -5.095935  4.575272  1.017912
C     -2.341366  2.672304  2.046809
H     -2.541030  2.016804  2.901720
C     -2.283938  4.096632  2.593777
C     -0.987745  2.250620  1.447280
C     -0.527802  0.839908  1.911664
O     -1.615033  0.045160  2.341335
C      0.381286  0.965721  3.137125
C      0.264330  0.134634  0.754864
H      0.916158 -0.623856  1.198180
C     -0.670417 -0.550291 -0.278739
H     -1.537193  0.099941 -0.407595
C     -1.173304 -1.924812  0.228806
H     -1.351086 -1.868435  1.307448
C     -2.510744 -2.310872 -0.462976
H     -2.349643 -2.371386 -1.540883
C     -3.548838 -1.241138 -0.185767
O     -3.979731 -0.678788 -1.305583
C     -4.849541  0.463843 -1.222700
H     -5.424600  0.395169 -0.290590
C     -3.930799  1.711181 -1.126354
C     -4.691432  3.012125 -0.908392
O     -5.575195  3.439378 -1.604566
C     -3.048249  1.849920 -2.373397
O     -3.113951  1.574708  0.030624
C     -5.776345  0.449391 -2.431743
C     -6.836947 -0.639422 -2.307425
O     -3.947922 -0.953667  0.920776
C     -3.046663 -3.647736  0.053241
O     -0.215663 -2.945569 -0.024339
C      0.007572 -0.704454 -1.640105
O      1.056101  1.132486  0.099481
C      2.430528  0.993053  0.083343
H      2.736884 -0.038327 -0.207153
O      2.941703  1.274288  1.359628
C      4.362156  1.304775  1.431062
H      4.754369  0.323048  1.117288
C      4.891735  2.385086  0.491402
C      4.478182  2.053458 -0.939353
H      4.894649  1.070077 -1.190761
N      5.163870  3.002852 -1.913025
O      6.464032  3.092995 -1.590099
C      5.041806  2.474025 -3.295823
C      4.527111  4.343175 -1.887761
C      2.944621  1.985757 -1.000686
H      2.498503  2.954901 -0.762465
O      2.438680  1.628426 -2.258805
H     -4.406731  0.979085  2.026422
H     -5.703753  3.981689  1.694364
H     -5.744724  5.025750  0.268869
H     -4.602711  5.365003  1.573783
H     -1.500074  4.155797  3.345040
H     -3.226156  4.356634  3.067157
H     -2.060498  4.818943  1.812973
H     -0.221328  2.960330  1.752334
H     -1.030424  2.270506  0.361076
H      1.321511  1.427401  2.856792
H      0.571687 -0.026146  3.540717
H     -0.112916  1.559988  3.900888
H     -3.646095  2.213576 -3.203902
H     -2.613015  0.887341 -2.625180
H     -2.246546  2.555120 -2.169939
H     -5.178321  0.275962 -3.326215
H     -6.253034  1.426079 -2.511491
H     -6.368876 -1.617141 -2.220498
H     -7.475903 -0.638589 -3.186298
H     -7.457115 -0.472338 -1.429315
H     -3.950448 -3.924685 -0.484873
H     -3.282174 -3.570240  1.112461
H     -2.303141 -4.425782 -0.091607
H      0.353445  0.264381 -1.986845
H     -0.695916 -1.105290 -2.364563
H      0.845000 -1.393417 -1.565216
H      5.979807  2.451695  0.527121
H      4.468663  3.342113  0.799623
H      4.000725  2.405496 -3.597323
H      5.527826  1.501434 -3.332018
H      5.590466  3.150025 -3.948216
H      5.131869  4.995784 -2.514097
H      4.553350  4.729163 -0.872932
H      3.509248  4.294357 -2.264380
H      2.633320  0.697484 -2.432678
O      4.288996 -4.281094  0.253013
C      3.021002 -4.373863  0.847199
H      3.150412 -4.947297  1.771121
C      2.023247 -5.099947 -0.086685
C      0.643108 -5.097976  0.586732
C      0.200977 -3.710656  1.072784
O      1.193060 -3.079701  1.834388
C      2.464478 -2.978404  1.203005
H      2.360950 -2.414151  0.263354
C      3.387653 -2.250589  2.169985
O      2.095078 -4.345313 -1.294927
C      1.153460 -4.628508 -2.308271
C      2.478487 -6.549406 -0.315098
H      4.149657 -4.017784 -0.668292
H      0.699838 -5.749390  1.459092
H     -0.111238 -5.492737 -0.093172
H      4.403357 -2.270064  1.785544
H      3.361912 -2.754456  3.132467
H      3.059778 -1.223676  2.306434
H      0.162013 -4.259448 -2.034977
H      1.107254 -5.696059 -2.538159
H      1.505988 -4.091261 -3.187337
H      2.585234 -7.056776  0.639157
H      3.440751 -6.553977 -0.820232
H      1.755579 -7.093638 -0.917263
H     -0.631112 -3.828166  1.785985
C      4.742909  1.571604  2.880688
H      4.329394  0.797721  3.520447
H      4.346648  2.532514  3.195648
H      5.823839  1.578645  2.978434
H     -2.316829  0.075751  1.678572
117
Structure 30 - NOT REFINED - Rel. E. = 0.0 kcal/mol (GFN-FF)
O     -2.625123  3.227846  0.258761
C     -3.398006  3.015075 -0.885425
C     -4.755562  3.730219 -0.658454
H     -5.317087  3.720450 -1.597770
C     -4.693067  5.138666 -0.091434
C     -2.632455  3.412075 -2.169169
H     -2.128123  4.357709 -1.951662
C     -3.564141  3.612090 -3.366092
C     -1.582444  2.350286 -2.557266
C     -0.271400  2.292381 -1.731289
O     -0.233820  3.449964 -0.893916
C      0.940696  2.383233 -2.668170
C     -0.179055  1.043749 -0.782078
H     -0.809425  1.284635  0.082718
C     -0.674313 -0.325328 -1.317173
H     -1.762301 -0.255402 -1.415955
C     -0.378001 -1.433294 -0.256297
H      0.416174 -1.084090  0.410158
C     -1.630091 -1.763161  0.590090
H     -2.368896 -2.226630 -0.068351
C     -2.246842 -0.519736  1.194785
O     -3.510834 -0.401436  0.815879
C     -4.273730  0.744122  1.222775
H     -3.584755  1.466895  1.677583
C     -4.838980  1.369714 -0.080965
C     -5.464831  2.732364  0.215004
O     -6.372828  2.942744  0.978862
C     -5.850784  0.444843 -0.761842
O     -3.771512  1.639859 -0.979573
C     -5.344152  0.315406  2.224759
C     -4.749121  0.040337  3.601513
O     -1.678602  0.239826  1.946517
C     -1.276084 -2.723880  1.727993
O      0.029043 -2.666976 -0.832520
C     -0.084909 -0.697375 -2.672193
O      1.171424  0.899575 -0.321182
C      1.469876  1.371608  0.938860
H      0.620199  1.237889  1.637198
O      1.778005  2.750885  0.822454
C      2.137609  3.370684  2.045831
H      1.321708  3.214540  2.771206
C      3.421311  2.725090  2.586766
C      3.158480  1.239319  2.799027
H      2.339200  1.105040  3.517805
N      4.300960  0.463191  3.407945
O      3.873458 -0.800379  3.669552
C      5.486007  0.410173  2.522474
C      4.711940  1.093634  4.685646
C      2.689782  0.588941  1.482940
H      3.467656  0.671820  0.705816
O      2.330523 -0.747804  1.669755
H     -1.686463  3.323721 -0.022137
H     -4.324414  5.833820 -0.840859
H     -4.026900  5.156587  0.766610
H     -5.687142  5.443414  0.226465
H     -2.975105  3.796109 -4.260875
H     -4.217699  4.468191 -3.223763
H     -4.163828  2.719416 -3.527438
H     -1.298316  2.561897 -3.588127
H     -2.082329  1.387231 -2.539713
H      0.966000  3.383395 -3.096255
H      0.891023  1.653816 -3.466494
H      1.852204  2.215908 -2.101331
H     -5.428201 -0.551867 -0.843771
H     -6.063381  0.822174 -1.758954
H     -6.769929  0.415183 -0.184948
H     -5.827379 -0.586551  1.847351
H     -6.087476  1.108773  2.297910
H     -4.302469  0.943848  4.010286
H     -3.976367 -0.723434  3.541588
H     -5.523879 -0.303612  4.281968
H     -2.168169 -2.998883  2.286632
H     -0.566066 -2.250248  2.402141
H     -0.826843 -3.621015  1.313560
H      0.999273 -0.687766 -2.617555
H     -0.429379 -0.014571 -3.441727
H     -0.409447 -1.700304 -2.935948
H      3.690497  3.222012  3.516972
H      4.208754  2.878040  1.847424
H      5.821496  1.409060  2.259167
H      5.237518 -0.160994  1.632023
H      6.269187 -0.122654  3.057432
H      5.271776  2.007822  4.513250
H      5.329843  0.367446  5.210748
H      3.827041  1.286434  5.287436
H      2.878999 -1.040580  2.478235
O      1.816207 -6.081253 -3.196871
C      2.560668 -5.058259 -2.576791
H      3.582560 -5.089052 -2.984577
C      2.620741 -5.253720 -1.032596
C      1.408780 -4.552244 -0.404953
C      1.381548 -3.044419 -0.717406
O      2.114848 -2.748323 -1.876738
C      1.920981 -3.689305 -2.923459
H      0.844523 -3.862991 -3.059771
C      2.509346 -3.113410 -4.203962
O      2.429839 -6.636930 -0.722275
C      3.532384 -7.503723 -0.918307
C      3.922629 -4.689830 -0.464834
H      1.534110 -6.695198 -2.497735
H      1.414712 -4.710553  0.671848
H      0.500124 -4.999265 -0.811797
H      1.975887 -2.210406 -4.484493
H      2.421840 -3.848911 -4.998086
H      3.556189 -2.868408 -4.045880
H      3.135805 -8.508661 -0.783853
H      4.316520 -7.328480 -0.177492
H      3.950035 -7.410901 -1.924393
H      4.788006 -5.148626 -0.937037
H      3.962327 -4.864672  0.607812
H      3.951859 -3.621540 -0.652395
H      1.863859 -2.459170  0.077332
C      2.318719  4.859360  1.776531
H      1.398986  5.274580  1.375682
H      3.113262  5.010287  1.051631
H      2.567189  5.374685  2.699238
H      0.570303  3.386132 -0.343571
117
Structure 31 - NOT REFINED - Rel. E. = 0.0 kcal/mol (GFN-FF)
O     -3.993613  1.750597  1.776694
C     -3.743952  2.678009  0.761906
C     -5.017127  3.555063  0.664689
H     -4.804935  4.415338  0.022023
C     -5.633646  4.009223  1.978413
C     -2.392364  3.411040  1.011667
H     -2.251961  3.392841  2.096900
C     -2.403254  4.870888  0.555960
C     -1.217203  2.702236  0.313820
C     -0.546511  1.521552  1.045215
O     -1.528622  0.687908  1.653099
C      0.381106  2.052484  2.138513
C      0.270239  0.697408 -0.013023
H      0.971560  0.031001  0.497289
C     -0.669294 -0.164500 -0.907357
H     -1.601655  0.393197 -1.031284
C     -1.057261 -1.508250 -0.248937
H     -1.235894 -1.354246  0.819062
C     -2.400951 -2.001496 -0.862563
H     -2.433111 -1.762917 -1.926225
C     -3.525720 -1.257000 -0.163609
O     -4.264648 -0.572165 -1.028206
C     -5.338313  0.240049 -0.529328
H     -5.325431  0.174701  0.565964
C     -5.014807  1.708184 -0.927545
C     -5.918976  2.667988 -0.155937
O     -7.121462  2.710855 -0.222531
C     -5.128772  1.928212 -2.437302
O     -3.698985  2.033487 -0.507382
C     -6.666637 -0.274484 -1.078069
C     -7.084896 -1.574678 -0.399652
O     -3.732286 -1.322174  1.024259
C     -2.640024 -3.501497 -0.678338
O     -0.029968 -2.478985 -0.393941
C     -0.054560 -0.416308 -2.282683
O      0.984485  1.644005 -0.812509
C      2.354079  1.541612 -0.994698
H      2.549563  2.249637 -1.824866
O      2.729717  0.243733 -1.365237
C      4.068011  0.174502 -1.822088
H      4.194682  0.908743 -2.638511
C      5.031802  0.537009 -0.680634
C      4.696205  1.944522 -0.202812
H      4.823529  2.656282 -1.029663
N      5.593923  2.500918  0.876452
O      5.275075  3.808369  1.068245
C      5.463361  1.766586  2.153962
C      7.008945  2.420120  0.443031
C      3.216176  2.015909  0.214728
H      3.026311  1.309402  1.039266
O      2.834994  3.310940  0.580487
H     -3.204815  1.175648  1.841523
H     -5.724605  3.160010  2.649401
H     -6.622509  4.419299  1.788282
H     -5.013752  4.765384  2.451879
H     -1.435556  5.318243  0.769760
H     -3.159244  5.450012  1.079077
H     -2.575575  4.932559 -0.515955
H     -0.422987  3.426862  0.143370
H     -1.560979  2.372145 -0.662564
H      1.139543  2.696265  1.704988
H      0.862970  1.224008  2.658916
H     -0.191072  2.630874  2.860844
H     -4.682326  2.886527 -2.690268
H     -6.173118  1.927473 -2.733890
H     -4.590838  1.141221 -2.956864
H     -6.561708 -0.438995 -2.150874
H     -7.425266  0.489989 -0.910699
H     -7.227817 -1.418958  0.667358
H     -6.321232 -2.338051 -0.533368
H     -8.016403 -1.936960 -0.826794
H     -1.797554 -4.059211 -1.076038
H     -3.540869 -3.801138 -1.209737
H     -2.764465 -3.738691  0.375854
H      0.870837 -0.972626 -2.172085
H      0.157876  0.530452 -2.770015
H     -0.737294 -0.985862 -2.907147
H      6.049935  0.474307 -1.060178
H      4.892497 -0.198535  0.111972
H      5.639380  0.704550  2.010839
H      4.471474  1.942226  2.561422
H      6.190348  2.182179  2.848397
H      7.095885  2.834939 -0.558440
H      7.372638  1.397588  0.474777
H      7.583788  3.046678  1.122468
H      3.697295  3.773184  0.851183
O      4.481465 -3.340648  0.607969
C      3.156901 -3.612350  0.986651
H      3.137349 -4.166177  1.941514
C      2.380384 -4.444873 -0.065668
C      0.922044 -4.536223  0.414216
C      0.300341 -3.180419  0.772527
O      1.114495 -2.439129  1.641401
C      2.458614 -2.258667  1.204608
H      2.475105 -1.718005  0.248656
C      3.168891 -1.470005  2.297890
O      2.562873 -3.754121 -1.288979
C      1.761279 -4.135418 -2.384733
C      2.959839 -5.871954 -0.158141
H      4.914263 -4.166985  0.360456
H      0.906431 -5.151831  1.314660
H      0.302485 -5.015453 -0.342202
H      3.011865 -1.962120  3.254448
H      2.768821 -0.461950  2.358382
H      4.231578 -1.438182  2.082360
H      1.758312 -5.218986 -2.535688
H      2.215261 -3.658109 -3.251216
H      0.738216 -3.768971 -2.269873
H      3.116303 -6.283845  0.835224
H      3.903516 -5.856088 -0.698321
H      2.274122 -6.525055 -0.691991
H     -0.609172 -3.359642  1.370075
C      4.320514 -1.230006 -2.349368
H      4.144206 -1.960861 -1.565723
H      5.342431 -1.311762 -2.706697
H      3.637993 -1.435577 -3.167875
H     -1.128135  0.243961  2.411332
117
Structure 32 - NOT REFINED - Rel. E. = 0.0 kcal/mol (GFN-FF)
O     -3.952526  0.920403  1.876605
C     -3.562911  2.182861  1.422061
C     -4.806347  3.099811  1.539131
H     -4.488474  4.141518  1.432676
C     -5.657123  2.932605  2.789518
C     -2.275546  2.660228  2.166420
H     -2.280383  2.121314  3.118979
C     -2.263968  4.159956  2.469646
C     -0.986608  2.321294  1.393347
C     -0.391272  0.910033  1.588629
O     -1.409807 -0.016998  1.940113
C      0.659606  0.930756  2.705430
C      0.280720  0.451179  0.262713
H      0.823408 -0.478048  0.460680
C     -0.787879  0.183546 -0.835880
H     -1.697382  0.713647 -0.550540
C     -1.134932 -1.320776 -0.856136
H     -1.513795 -1.613307  0.126651
C     -2.271579 -1.629430 -1.865710
H     -2.103140 -1.093630 -2.798023
C     -3.533684 -1.113545 -1.194344
O     -3.917495  0.057429 -1.688081
C     -5.014326  0.735230 -1.055165
H     -5.229920  0.209480 -0.115838
C     -4.538874  2.175748 -0.704479
C     -5.544954  2.799079  0.261467
O     -6.703281  3.029698  0.021358
C     -4.348305  3.034127 -1.956206
O     -3.317985  2.140993  0.017011
C     -6.235509  0.704668 -1.973380
C     -6.871114 -0.680505 -2.025464
O     -4.093353 -1.699203 -0.298044
C     -2.402691 -3.125936 -2.140081
O      0.049601 -2.071326 -1.118032
C     -0.367117  0.681056 -2.219829
O      1.237700  1.450891 -0.075545
C      2.400626  1.008712 -0.679119
H      2.196831  0.340976 -1.538176
O      3.178268  0.304435  0.268104
C      4.445242 -0.086075 -0.235709
H      4.293345 -0.694640 -1.144771
C      5.269911  1.155946 -0.613571
C      4.524668  1.916839 -1.701068
H      4.388470  1.274655 -2.581182
N      5.234152  3.130805 -2.251702
O      4.507082  3.623931 -3.286686
C      5.422941  4.188012 -1.232640
C      6.572540  2.740290 -2.758248
C      3.117479  2.280207 -1.199179
H      3.181125  2.955804 -0.329348
O      2.332200  2.850811 -2.202360
H     -3.152132  0.364566  1.920852
H     -5.874623  1.879842  2.944151
H     -6.591111  3.474345  2.662098
H     -5.134650  3.313391  3.662439
H     -2.269389  4.736867  1.547664
H     -1.356046  4.404886  3.015621
H     -3.107578  4.452958  3.088120
H     -0.211325  3.021895  1.697730
H     -1.166021  2.496581  0.336050
H      1.508051  1.530885  2.394132
H      1.008122 -0.079992  2.910992
H      0.229170  1.345122  3.613688
H     -3.817838  3.943291 -1.685161
H     -5.313704  3.292435 -2.379995
H     -3.754283  2.486085 -2.681258
H     -5.924154  1.001303 -2.975632
H     -6.962299  1.426648 -1.602003
H     -7.731712 -0.670823 -2.689534
H     -7.198265 -0.987005 -1.034657
H     -6.159739 -1.417869 -2.391577
H     -2.691281 -3.646996 -1.229810
H     -1.455139 -3.515975 -2.500924
H     -3.165979 -3.303112 -2.894275
H      0.242566 -0.065318 -2.724380
H      0.203208  1.602511 -2.132192
H     -1.243922  0.890430 -2.826586
H      6.248758  0.824376 -0.955439
H      5.381937  1.766099  0.283407
H      5.975499  4.998522 -1.702948
H      5.966831  3.809211 -0.372002
H      4.450027  4.571700 -0.937752
H      6.936739  3.569813 -3.361583
H      6.467284  1.870941 -3.403012
H      7.260696  2.539102 -1.942735
H      2.991383  3.302781 -2.821251
O      2.829863 -2.790013  2.502435
C      2.036474 -3.866900  2.059888
H      2.229728 -4.673967  2.774301
C      2.464935 -4.321136  0.631716
C      1.875306 -3.363253 -0.415989
C      0.398193 -3.044907 -0.179959
O      0.199413 -2.553851  1.131639
C      0.549846 -3.467188  2.165563
H      0.468739 -2.853045  3.072766
C     -0.427879 -4.632797  2.312758
O      3.874559 -4.159608  0.475245
C      4.714365 -4.914280  1.326453
C      2.053215 -5.769155  0.327785
H      2.669234 -2.028022  1.927831
H      2.001862 -3.780388 -1.413499
H      2.423079 -2.419565 -0.376069
H     -0.352855 -5.346238  1.500476
H     -1.442857 -4.242966  2.341714
H     -0.225831 -5.147835  3.247226
H      5.726086 -4.701694  0.986335
H      4.525022 -5.987465  1.241446
H      4.612576 -4.602482  2.368992
H      2.148571 -6.405997  1.203504
H      2.698521 -6.150784 -0.461117
H      1.030052 -5.814285 -0.029567
H     -0.233077 -3.943925 -0.315852
C      5.154191 -0.913724  0.829912
H      6.187447 -1.075930  0.538805
H      4.675614 -1.880780  0.946854
H      5.124993 -0.388379  1.779627
H     -0.992100 -0.884488  2.030543
117
Structure 33 - NOT REFINED - Rel. E. = 0.0 kcal/mol (GFN-FF)
O     -4.354908  1.865114  1.623011
C     -3.838461  2.749316  0.673535
C     -5.022376  3.658561  0.261961
H     -4.642647  4.481280 -0.352159
C     -5.899139  4.189413  1.385073
C     -2.552570  3.446319  1.209184
H     -2.661015  3.454500  2.298043
C     -2.408710  4.891539  0.729321
C     -1.274041  2.685180  0.811335
C     -0.863771  1.465747  1.660783
O     -1.995075  0.666813  1.977778
C     -0.185306  1.934746  2.948907
C      0.127072  0.590377  0.828567
H      0.537475 -0.174373  1.497681
C     -0.607272 -0.098815 -0.360005
H     -1.581503  0.387940 -0.454171
C     -0.923664 -1.595533 -0.096290
H     -1.096243 -1.741287  0.980547
C     -2.225441 -1.992339 -0.830370
H     -2.122247 -1.755954 -1.890123
C     -3.402848 -1.211367 -0.267354
O     -4.018750 -0.536293 -1.231052
C     -5.142980  0.295070 -0.904269
H     -5.313471  0.224503  0.177082
C     -4.723503  1.755350 -1.232750
C     -5.750741  2.753306 -0.700460
O     -6.909843  2.813428 -1.023131
C     -4.498666  1.952528 -2.733621
O     -3.525327  2.064147 -0.535612
C     -6.368370 -0.191396 -1.673491
C     -6.921236 -1.483854 -1.082195
O     -3.756248 -1.257131  0.884899
C     -2.530192 -3.482135 -0.665227
O      0.077074 -2.499972 -0.537934
C      0.138961  0.075562 -1.679976
O      1.201357  1.429366  0.410547
C      2.477401  0.969443  0.727641
H      2.646283 -0.040917  0.307830
O      2.638204  0.903955  2.118868
C      3.916245  0.387212  2.438325
H      4.026360 -0.590385  1.935610
C      5.012400  1.333578  1.940923
C      4.917934  1.640030  0.445814
H      5.280532  0.812919 -0.170149
N      5.790535  2.863778  0.155911
O      5.326025  3.936455  0.805192
C      7.190600  2.570293  0.574668
C      5.836506  3.106407 -1.308936
C      3.466979  1.946540  0.059419
H      3.242214  2.967637  0.405392
O      3.296258  1.826533 -1.335973
H     -3.634434  1.248245  1.863359
H     -6.158862  3.377444  2.057993
H     -6.810719  4.604916  0.962403
H     -5.379565  4.959550  1.948289
H     -2.332269  4.926793 -0.354924
H     -1.501198  5.320731  1.147110
H     -3.244136  5.505389  1.053039
H     -0.431321  3.372932  0.863523
H     -1.383765  2.387369 -0.228019
H      0.742159  2.445566  2.711750
H      0.057510  1.083813  3.583512
H     -0.839985  2.608546  3.496337
H     -5.451859  1.946449 -3.252978
H     -3.863593  1.155427 -3.108011
H     -4.004562  2.906617 -2.898330
H     -6.084002 -0.357436 -2.713018
H     -7.129794  0.587479 -1.637233
H     -7.238886 -1.327827 -0.053623
H     -6.162227 -2.263375 -1.091131
H     -7.775126 -1.825099 -1.661735
H     -1.680014 -4.055845 -1.017443
H     -3.408825 -3.754078 -1.245203
H     -2.717333 -3.709656  0.382179
H     -0.379978 -0.458475 -2.471176
H      1.147879 -0.318049 -1.605004
H      0.184285  1.128961 -1.940864
H      5.975625  0.884612  2.179026
H      4.913749  2.291617  2.460555
H      7.516920  1.606789  0.190638
H      7.244472  2.600057  1.658608
H      7.824456  3.364980  0.188245
H      4.831130  3.288881 -1.671434
H      6.266249  2.250330 -1.822635
H      6.436092  3.998919 -1.474184
H      2.352207  1.931209 -1.516193
O      3.864836 -4.557824 -2.339700
C      3.268261 -4.103924 -1.154988
H      4.024176 -4.204454 -0.368707
C      2.031095 -4.966821 -0.798725
C      1.312364 -4.353202  0.417239
C      1.121085 -2.826948  0.334951
O      2.315942 -2.183337 -0.012258
C      2.857133 -2.622151 -1.258530
H      2.085225 -2.535217 -2.034816
C      4.056966 -1.744597 -1.586406
O      1.235973 -4.920084 -1.982029
C      0.217410 -5.884673 -2.124137
C      2.490072 -6.391214 -0.460119
H      3.154519 -4.647049 -2.993044
H      1.912334 -4.559913  1.304030
H      0.332062 -4.812810  0.545337
H      4.757583 -1.775743 -0.755090
H      3.749780 -0.715592 -1.755450
H      4.546595 -2.128704 -2.475990
H     -0.389477 -5.544830 -2.961813
H     -0.411889 -5.959418 -1.233299
H      0.626705 -6.873134 -2.356324
H      3.208404 -6.356867  0.353985
H      2.975709 -6.833213 -1.326851
H      1.651478 -7.011789 -0.155842
H      0.892921 -2.455981  1.347727
C      3.988430  0.205909  3.949502
H      3.865048  1.167351  4.439412
H      4.947243 -0.220457  4.227456
H      3.193622 -0.456878  4.278476
H     -1.791737  0.116653  2.743977
117
Structure 34 - NOT REFINED - Rel. E. = 0.0 kcal/mol (GFN-FF)
O     -3.936148  1.905078  1.915499
C     -3.426278  2.689527  0.881312
C     -4.536395  3.710386  0.532982
H     -4.120167  4.476115 -0.129534
C     -5.258167  4.356026  1.705637
C     -2.031803  3.273791  1.259684
H     -2.018785  3.298991  2.353690
C     -1.807107  4.698458  0.748521
C     -0.873287  2.397782  0.748527
C     -0.494884  1.161491  1.601198
O     -1.608260  0.524156  2.208954
C      0.380139  1.611053  2.774855
C      0.287064  0.149283  0.705107
H      0.611353 -0.683138  1.343063
C     -0.646408 -0.402817 -0.419691
H     -1.574898  0.173894 -0.364333
C     -1.061219 -1.877304 -0.184086
H     -1.259477 -2.037580  0.885400
C     -2.394186 -2.109777 -0.949732
H     -2.273907 -1.809823 -1.991321
C     -3.430343 -1.215897 -0.289161
O     -4.176382 -0.573881 -1.169243
C     -5.143584  0.379122 -0.691042
H     -5.229109  0.259592  0.396451
C     -4.561492  1.792011 -0.966534
C     -5.433208  2.884981 -0.351221
O     -6.602000  3.067152 -0.577082
C     -4.388792  2.042217 -2.468446
O     -3.302632  1.916876 -0.318575
C     -6.476700  0.097133 -1.375572
C     -7.141344 -1.150415 -0.803004
O     -3.554308 -1.126633  0.913070
C     -2.931567 -3.542820 -0.917876
O     -0.026758 -2.760949 -0.580925
C     -0.109779 -0.201310 -1.839373
O      1.434495  0.840851  0.231232
C      2.522088  0.052005 -0.213641
H      2.162891 -0.867961 -0.687323
O      3.321385 -0.411844  0.831570
C      4.284012  0.455670  1.439830
H      5.244068 -0.074708  1.339831
C      4.388174  1.796293  0.710753
C      4.569818  1.471157 -0.763355
H      5.325378  0.685988 -0.882427
N      5.034637  2.598182 -1.652600
O      4.874557  2.245286 -2.948966
C      4.293108  3.850492 -1.373616
C      6.473582  2.849517 -1.395209
C      3.250034  0.890544 -1.294143
H      2.565709  1.720724 -1.532931
O      3.472335  0.120902 -2.440125
H     -3.215202  1.342211  2.265640
H     -4.612023  5.067555  2.211767
H     -5.559678  3.590632  2.414690
H     -6.144188  4.869657  1.340848
H     -1.818663  4.722220 -0.338871
H     -0.834154  5.047594  1.085329
H     -2.554089  5.385975  1.133823
H      0.025464  3.010788  0.700796
H     -1.107664  2.102096 -0.270335
H      0.650420  0.748592  3.378351
H     -0.176240  2.304989  3.398255
H      1.273639  2.095947  2.399167
H     -3.779545  2.930074 -2.616372
H     -5.360001  2.190777 -2.930326
H     -3.889140  1.191449 -2.922311
H     -6.296131 -0.040782 -2.441979
H     -7.127726  0.959604 -1.237671
H     -8.074001 -1.349136 -1.324062
H     -7.356519 -1.017146  0.254958
H     -6.491328 -2.015732 -0.915018
H     -2.231054 -4.216233 -1.403611
H     -3.876807 -3.586365 -1.456340
H     -3.102056 -3.866885  0.106745
H     -0.929002 -0.207298 -2.554001
H      0.588888 -0.986181 -2.109258
H      0.394312  0.756903 -1.914590
H      5.226964  2.350017  1.130023
H      3.464481  2.357517  0.861127
H      3.226850  3.663781 -1.468562
H      4.581216  4.571814 -2.135795
H      4.528072  4.229156 -0.383273
H      7.030332  1.957300 -1.673149
H      6.651485  3.101726 -0.353774
H      6.789888  3.664372 -2.042688
H      4.011617  0.734482 -3.011901
O      4.208381 -3.870753  1.210267
C      2.878255 -4.292624  1.067450
H      2.793023 -5.236347  1.616868
C      2.528335 -4.525293 -0.424993
C      1.040348 -4.899814 -0.519284
C      0.126764 -3.914194  0.216665
O      0.550529 -3.644195  1.519853
C      1.914452 -3.253392  1.670897
H      2.096038 -2.308573  1.145753
C      2.164756 -3.080387  3.162750
O      2.840719 -3.279150 -1.037372
C      2.685667 -3.168490 -2.434112
C      3.382368 -5.672479 -0.983912
H      4.304554 -3.081510  0.656719
H      0.909023 -5.882093 -0.064920
H      0.725456 -4.950683 -1.561055
H      1.575800 -2.253309  3.548182
H      3.221167 -2.889342  3.323331
H      1.877917 -3.988473  3.686848
H      2.974073 -2.144642 -2.671382
H      1.648058 -3.329070 -2.740221
H      3.339368 -3.860224 -2.973682
H      4.429719 -5.382294 -0.970479
H      3.086486 -5.917794 -2.000517
H      3.259334 -6.555647 -0.363638
H     -0.852995 -4.389347  0.374944
C      3.992458  0.625910  2.928756
H      3.088411  1.204413  3.082501
H      4.826939  1.128493  3.410191
H      3.859699 -0.352414  3.380508
H     -2.048971 -0.093617  1.609374
117
Structure 35 - NOT REFINED - Rel. E. = 0.0 kcal/mol (GFN-FF)
O     -4.081358  1.682220  1.679549
C     -3.584398  2.618292  0.770069
C     -4.733944  3.627899  0.531675
H     -4.344594  4.480831 -0.033240
C     -5.492140  4.102267  1.761353
C     -2.222457  3.189862  1.263648
H     -2.255400  3.106335  2.354412
C     -2.019360  4.662092  0.902023
C     -1.027408  2.393535  0.708042
C     -0.621267  1.094780  1.434511
O     -1.771678  0.329587  1.774826
C      0.147969  1.429352  2.712115
C      0.272670  0.252700  0.461207
H      0.776781 -0.532946  1.034114
C     -0.590489 -0.406966 -0.651964
H     -1.469615  0.223864 -0.806004
C     -1.128737 -1.795944 -0.238576
H     -1.390740 -1.787390  0.824175
C     -2.432833 -2.090671 -1.031048
H     -2.314024 -1.772003 -2.067855
C     -3.559305 -1.283937 -0.404207
O     -4.122547 -0.480306 -1.297693
C     -5.174561  0.402590 -0.878176
H     -5.307693  0.275989  0.203383
C     -4.669740  1.850231 -1.136492
C     -5.585636  2.862756 -0.450111
O     -6.756967  3.023567 -0.681454
C     -4.541558  2.148597 -2.631695
O     -3.406094  2.025962 -0.513438
C     -6.462097  0.050266 -1.618593
C     -7.076532 -1.240704 -1.087880
O     -3.910367 -1.402554  0.744205
C     -2.838754 -3.565632 -1.004828
O     -0.152972 -2.804649 -0.462034
C      0.173425 -0.512704 -1.971048
O      1.253940  1.123191 -0.110822
C      2.595066  0.871318  0.146136
H      2.869579 -0.172246 -0.130922
O      2.879952  1.066342  1.500890
C      4.257789  0.894611  1.783730
H      4.555412 -0.117064  1.457601
C      5.096656  1.927714  1.031328
C      4.871854  1.891658 -0.478178
H      5.366242  1.039414 -0.952159
N      5.460464  3.172815 -1.077773
O      4.815006  4.246997 -0.613314
C      6.908391  3.245107 -0.730360
C      5.390059  3.109806 -2.560328
C      3.372564  1.832675 -0.786766
H      2.969237  2.846994 -0.638487
O      3.179794  1.386384 -2.109272
H     -3.380246  1.011818  1.809434
H     -5.765609  3.247004  2.372544
H     -6.396288  4.618767  1.448057
H     -4.879647  4.775926  2.354054
H     -1.060730  4.998374  1.289774
H     -2.790869  5.291571  1.336199
H     -2.011672  4.791191 -0.177724
H     -0.145607  3.031900  0.732756
H     -1.235906  2.175371 -0.336167
H      0.405037  0.515285  3.246722
H     -0.459332  2.057281  3.360051
H      1.069531  1.946940  2.470036
H     -3.978274  3.068872 -2.763599
H     -5.528070  2.264532 -3.069861
H     -4.009995  1.335740 -3.117072
H     -6.237438 -0.061283 -2.679781
H     -7.165556  0.873040 -1.492300
H     -7.980007 -1.480407 -1.642535
H     -7.331304 -1.137703 -0.035481
H     -6.377202 -2.067987 -1.189948
H     -3.703793 -3.721810 -1.645642
H     -3.098088 -3.869745  0.006766
H     -2.020923 -4.181264 -1.367270
H      1.123216 -1.018296 -1.822519
H      0.344219  0.479706 -2.376265
H     -0.401240 -1.084307 -2.693661
H      6.143011  1.743381  1.269058
H      4.813837  2.930335  1.365589
H      7.003095  3.513866  0.317240
H      7.351063  4.044817 -1.319498
H      7.405812  2.301453 -0.940857
H      5.944476  2.251967 -2.932262
H      5.805995  4.037031 -2.948139
H      4.351621  3.039679 -2.864174
H      2.227558  1.313949 -2.255723
O      4.213049 -4.221791  0.641558
C      2.845766 -4.372715  0.918742
H      2.773159 -5.053822  1.773090
C      2.096610 -4.968664 -0.296984
C      0.600438 -5.030910  0.042217
C      0.035443 -3.713671  0.588610
O      0.823363 -3.184987  1.620517
C      2.201287 -3.022748  1.298381
H      2.296288 -2.356776  0.427233
C      2.877176 -2.416001  2.519237
O      2.430032 -4.075396 -1.357540
C      1.734840 -4.207701 -2.578958
C      2.614055 -6.385211 -0.590146
H      4.276923 -3.843648 -0.247472
H      0.468318 -5.788569  0.815315
H      0.023931 -5.326138 -0.833483
H      2.555769 -1.387240  2.655420
H      3.954838 -2.451477  2.389574
H      2.604205 -2.991681  3.399893
H      0.707704 -3.846664 -2.486123
H      1.739939 -5.237998 -2.944614
H      2.273275 -3.577113 -3.284658
H      2.063565 -6.837301 -1.411171
H      2.497784 -7.010696  0.289981
H      3.668806 -6.340342 -0.848543
H     -0.927620 -3.919600  1.082471
C      4.445724  1.033426  3.289577
H      3.821360  0.314394  3.810483
H      4.159646  2.033348  3.602529
H      5.484437  0.857183  3.550355
H     -1.558373 -0.229369  2.532431
117
Structure 36 - NOT REFINED - Rel. E. = 0.0 kcal/mol (GFN-FF)
O     -4.202345  2.080958  1.680839
C     -3.717573  2.697857  0.526444
C     -4.868454  3.589217  0.003080
H     -4.476873  4.256214 -0.771715
C     -5.641984  4.383576  1.044134
C     -2.355678  3.406328  0.801695
H     -2.344143  3.598880  1.879133
C     -2.205797  4.746581  0.079047
C     -1.148481  2.532890  0.419849
C     -0.749740  1.404478  1.396381
O     -1.849817  0.756974  2.020331
C      0.035368  1.981660  2.578097
C      0.102090  0.357749  0.601994
H      0.524918 -0.341710  1.335780
C     -0.794693 -0.435511 -0.400484
H     -1.740959  0.105816 -0.492681
C     -1.138151 -1.861937  0.108792
H     -1.287639 -1.846874  1.196755
C     -2.467535 -2.320154 -0.552370
H     -2.387070 -2.222192 -1.635633
C     -3.568260 -1.405103 -0.049205
O     -4.281854 -0.888824 -1.034254
C     -5.303999  0.073621 -0.717406
H     -5.419465  0.099695  0.373737
C     -4.775174  1.460091 -1.171679
C     -5.710315  2.587507 -0.741166
O     -6.884279  2.668954 -0.996437
C     -4.566416  1.508877 -2.689606
O     -3.542587  1.731056 -0.516029
C     -6.602100 -0.362460 -1.389153
C     -7.228286 -1.551505 -0.668029
O     -3.758783 -1.186624  1.126809
C     -2.851104 -3.761144 -0.208837
O     -0.085641 -2.758928 -0.203051
C     -0.198726 -0.516653 -1.808761
O      1.163512  0.968754 -0.131019
C      2.404155  1.154804  0.463430
H      2.540277  0.459735  1.316781
O      2.538617  2.472052  0.921941
C      3.769058  2.645658  1.604784
H      3.810419  1.911778  2.430332
C      4.952277  2.401893  0.666067
C      4.892986  1.053558 -0.052541
H      5.157147  0.217319  0.601375
N      5.902444  1.087968 -1.203555
O      5.578736  2.041296 -2.082731
C      7.260073  1.337730 -0.639867
C      5.963093 -0.243847 -1.859503
C      3.481373  0.828464 -0.603236
H      3.342096  1.508092 -1.457750
O      3.318536 -0.515866 -0.987167
H     -3.467777  1.590521  2.102267
H     -5.934488  3.729811  1.860560
H     -6.535418  4.798744  0.584072
H     -5.033936  5.190401  1.443080
H     -1.249882  5.188734  0.347927
H     -2.985276  5.447493  0.362823
H     -2.218395  4.605138 -0.999390
H     -0.270652  3.173229  0.336607
H     -1.334987  2.119598 -0.569129
H      0.316103  1.177536  3.255007
H     -0.602224  2.672064  3.123156
H      0.918572  2.504680  2.233955
H     -3.997921  2.399353 -2.945109
H     -5.528029  1.539602 -3.192625
H     -4.010045  0.631658 -3.006252
H     -6.383474 -0.634147 -2.422209
H     -7.294414  0.478344 -1.385231
H     -7.480771 -1.286987  0.356484
H     -6.538592 -2.392732 -0.645632
H     -8.135660 -1.861963 -1.179068
H     -3.775680 -4.028083 -0.716445
H     -3.000322 -3.868030  0.863529
H     -2.069070 -4.440485 -0.535168
H      0.598762 -1.252446 -1.832475
H      0.180734  0.453247 -2.112444
H     -0.965555 -0.824164 -2.514576
H      5.863615  2.483016  1.256354
H      4.951574  3.167157 -0.116105
H      7.327952  2.378241 -0.337547
H      7.984005  1.176652 -1.435199
H      7.462135  0.670329  0.194360
H      6.214170 -1.015659 -1.136127
H      6.713662 -0.188886 -2.644934
H      5.001910 -0.457011 -2.314132
H      2.386968 -0.646424 -1.217426
O      4.390654 -2.910684  0.406353
C      3.215090 -3.549184  0.829044
H      3.515365 -4.294310  1.573647
C      2.509641 -4.267518 -0.352665
C      1.138554 -4.773036  0.128621
C      0.312290 -3.665541  0.791869
O      1.009109 -3.062994  1.845547
C      2.274372 -2.519359  1.483587
H      2.122505 -1.728885  0.738034
C      2.899528 -1.955591  2.753307
O      2.416877 -3.268466 -1.360120
C      1.832830 -3.629537 -2.591717
C      3.370706 -5.456516 -0.805113
H      4.124437 -2.266518 -0.274345
H      1.298963 -5.558318  0.867261
H      0.574382 -5.186010 -0.706779
H      2.290951 -1.147966  3.152679
H      3.898765 -1.593000  2.530804
H      2.961242 -2.740224  3.502773
H      0.755923 -3.793456 -2.492373
H      2.302696 -4.514481 -3.027346
H      2.006134 -2.781728 -3.252730
H      2.854630 -6.055805 -1.550738
H      3.596518 -6.091309  0.046774
H      4.303968 -5.083944 -1.219553
H     -0.565965 -4.105424  1.289836
C      3.798500  4.059193  2.172599
H      3.739069  4.779537  1.362144
H      4.718522  4.215439  2.727129
H      2.952261  4.209615  2.836397
H     -2.309361  0.158738  1.418375
117
Structure 37 - NOT REFINED - Rel. E. = 0.0 kcal/mol (GFN-FF)
O     -4.329386  1.889789  1.581376
C     -3.778777  2.756053  0.634250
C     -4.939483  3.677984  0.186923
H     -4.534285  4.485360 -0.431283
C     -5.830414  4.239714  1.283477
C     -2.494816  3.438449  1.191818
H     -2.625177  3.451895  2.278241
C     -2.321370  4.880200  0.710922
C     -1.218352  2.660143  0.822253
C     -0.846611  1.431353  1.676133
O     -1.996477  0.644419  1.952174
C     -0.207191  1.882866  2.989475
C      0.157576  0.553055  0.860444
H      0.578010 -0.198456  1.537682
C     -0.571301 -0.155463 -0.320025
H     -1.534319  0.346508 -0.444797
C     -0.916824 -1.638441 -0.020037
H     -1.111400 -1.753189  1.056874
C     -2.209359 -2.037895 -0.769025
H     -2.082982 -1.829468 -1.832138
C     -3.387158 -1.228101 -0.248608
O     -3.960277 -0.547921 -1.234651
C     -5.081124  0.302373 -0.946437
H     -5.280228  0.246256  0.130889
C     -4.636207  1.753625 -1.279705
C     -5.661938  2.768267 -0.776262
O     -6.815194  2.835054 -1.117687
C     -4.379837  1.936704 -2.777263
O     -3.449017  2.054553 -0.560862
C     -6.293140 -0.177839 -1.740442
C     -6.879843 -1.452960 -1.144179
O     -3.774551 -1.256098  0.893231
C     -2.536440 -3.519218 -0.571880
O      0.078980 -2.569291 -0.416086
C      0.200520 -0.033769 -1.631301
O      1.222417  1.392046  0.416545
C      2.506394  1.003619  0.787136
H      2.701358 -0.049472  0.510188
O      2.662695  1.152540  2.176189
C      3.967180  0.803323  2.618929
H      4.161510 -0.245417  2.335948
C      5.001876  1.704072  1.942238
C      4.901174  1.551044  0.426566
H      5.071606  0.499453  0.175508
N      6.033284  2.296767 -0.263277
O      7.174190  2.121035  0.421644
C      6.191903  1.753701 -1.636681
C      5.718085  3.742139 -0.378403
C      3.478091  1.930041  0.013466
H      3.246851  2.957084  0.334481
O      3.269458  1.793255 -1.368241
H     -3.626603  1.257551  1.833744
H     -6.116488  3.442906  1.963872
H     -6.726598  4.662040  0.835316
H     -5.311342  5.011327  1.845142
H     -1.423273  5.301439  1.156158
H     -3.159993  5.503842  1.006052
H     -2.211768  4.910023 -0.370560
H     -0.368590  3.336541  0.899070
H     -1.305960  2.365615 -0.220237
H     -0.011658  1.024901  3.631228
H     -0.868401  2.569351  3.512437
H      0.741215  2.370525  2.792040
H     -3.876948  2.886481 -2.940515
H     -5.322538  1.932552 -3.315654
H     -3.742925  1.132500 -3.132857
H     -5.984360 -0.363157 -2.769700
H     -7.044103  0.611842 -1.734910
H     -7.227456 -1.274174 -0.129100
H     -6.130783 -2.241566 -1.114834
H     -7.719600 -1.795093 -1.743541
H     -3.406663 -3.795755 -1.162413
H     -2.748108 -3.716119  0.477022
H     -1.686826 -4.113255 -0.890338
H      1.215557 -0.399847 -1.513425
H      0.225610  1.004597 -1.948426
H     -0.287928 -0.621911 -2.403162
H      6.016467  1.445814  2.246317
H      4.807196  2.738127  2.232439
H      6.530287  0.723650 -1.550919
H      6.969672  2.329458 -2.133096
H      5.254748  1.805009 -2.181339
H      5.505353  4.137670  0.611085
H      4.883454  3.898678 -1.055694
H      6.611628  4.234703 -0.756541
H      2.315288  1.845420 -1.522297
O      3.911810 -4.647156 -2.111115
C      3.293050 -4.158258 -0.952075
H      4.038081 -4.223254 -0.151712
C      2.057678 -5.017943 -0.583917
C      1.327161 -4.372372  0.607746
C      1.121930 -2.852316  0.472454
O      2.310979 -2.204313  0.110286
C      2.867856 -2.685708 -1.113659
H      2.100770 -2.637144 -1.898071
C      4.061100 -1.810786 -1.469770
O      1.272501 -5.005408 -1.774368
C      0.254092 -5.972988 -1.895383
C      2.517801 -6.430574 -0.201962
H      3.214545 -4.763416 -2.774253
H      1.923990 -4.544150  1.504001
H      0.350152 -4.836219  0.746033
H      3.747572 -0.789790 -1.670472
H      4.551409 -2.218722 -2.348370
H      4.767223 -1.813593 -0.641949
H     -0.368166 -6.035087 -0.998939
H      0.663938 -6.964000 -2.116159
H     -0.359825 -5.645646 -2.732794
H      3.018229 -6.892847 -1.049323
H      1.677675 -7.047396  0.105629
H      3.224009 -6.371721  0.621370
H      0.882677 -2.452079  1.471566
C      3.993946  0.948340  4.134424
H      3.772561  1.975367  4.409628
H      4.976143  0.679465  4.510056
H      3.247394  0.299443  4.582327
H     -1.825519  0.086847  2.720679
117
Structure 38 - NOT REFINED - Rel. E. = 0.0 kcal/mol (GFN-FF)
O     -4.009396  1.555065  1.638101
C     -3.391546  2.521817  0.841664
C     -4.482093  3.576772  0.529053
H     -4.009349  4.456058  0.080004
C     -5.384110  3.987298  1.682727
C     -2.081890  3.031410  1.517302
H     -2.221290  2.845066  2.586611
C     -1.839905  4.529268  1.321427
C     -0.839998  2.274710  1.012410
C     -0.496621  0.930523  1.686721
O     -1.689001  0.207090  1.959191
C      0.265649  1.157520  2.994250
C      0.417795  0.114940  0.712082
H      0.873914 -0.708836  1.274113
C     -0.385657 -0.497564 -0.467161
H     -1.223461  0.168792 -0.690295
C     -1.003413 -1.861853 -0.085788
H     -1.385407 -1.812383  0.938861
C     -2.225740 -2.150423 -1.001845
H     -1.997396 -1.867389 -2.030146
C     -3.379235 -1.296436 -0.502490
O     -3.796687 -0.451815 -1.437117
C     -4.852441  0.467742 -1.117257
H     -5.137372  0.298920 -0.071164
C     -4.257349  1.899851 -1.228711
C     -5.218975  2.910134 -0.605566
O     -6.341448  3.138123 -0.979248
C     -3.920900  2.264789 -2.675779
O     -3.079120  1.989671 -0.442668
C     -6.040436  0.214344 -2.041852
C     -6.778058 -1.065497 -1.662911
O     -3.863982 -1.408015  0.597184
C     -2.666255 -3.614567 -0.963677
O     -0.045315 -2.908111 -0.161891
C      0.482310 -0.641959 -1.715539
O      1.442413  0.991064  0.243000
C      2.781907  0.626796  0.460792
H      2.850309 -0.436021  0.726414
O      3.333299  1.282452  1.567814
C      3.778004  2.638889  1.445897
H      4.766599  2.635046  1.928395
C      3.935782  3.071656 -0.013536
C      4.610561  1.925028 -0.748518
H      5.448135  1.534719 -0.159143
N      5.196995  2.255904 -2.098922
O      5.509919  1.115260 -2.757266
C      4.261582  3.064848 -2.915681
C      6.436005  3.047100 -1.899917
C      3.581767  0.791025 -0.860975
H      2.844441  1.051292 -1.636610
O      4.191929 -0.427340 -1.170167
H     -3.346015  0.861725  1.819389
H     -6.236111  4.538302  1.291996
H     -4.845694  4.610727  2.390906
H     -5.741044  3.100444  2.198047
H     -0.937181  4.819173  1.854019
H     -2.659032  5.122074  1.717709
H     -1.704067  4.759466  0.267330
H      0.030786  2.911651  1.152097
H     -0.953764  2.117223 -0.056793
H      1.267831  1.511447  2.779387
H      0.354281  0.218480  3.541017
H     -0.250215  1.882404  3.619335
H     -4.834774  2.435694 -3.235986
H     -3.351569  1.456933 -3.125621
H     -3.318374  3.169536 -2.684333
H     -5.675804  0.136025 -3.066518
H     -6.717922  1.065256 -1.972714
H     -7.182232 -0.989177 -0.656023
H     -6.103903 -1.919021 -1.696376
H     -7.597551 -1.244284 -2.354181
H     -3.016226 -3.876987  0.032135
H     -1.833184 -4.257073 -1.232203
H     -3.476467 -3.778105 -1.670938
H     -0.056274 -1.173011 -2.494835
H      1.387887 -1.198698 -1.488322
H      0.753349  0.339837 -2.091266
H      4.517054  3.992235 -0.033752
H      2.946415  3.254225 -0.437533
H      4.110754  4.047951 -2.479811
H      3.316502  2.536482 -3.005265
H      4.696655  3.151889 -3.909351
H      6.851868  3.262642 -2.881689
H      7.149583  2.433018 -1.354835
H      6.236552  3.969485 -1.362291
H      4.819049 -0.183040 -1.910091
O      4.185716 -4.607307  1.228600
C      2.802398 -4.590527  1.455948
H      2.634800 -5.173313  2.368197
C      2.030941 -5.233360  0.277115
C      0.528927 -5.129170  0.579303
C      0.069938 -3.719652  0.975221
O      0.887253 -3.151217  1.964183
C      2.284636 -3.153783  1.673477
H      2.468709 -2.597461  0.741688
C      2.993282 -2.493934  2.848926
O      2.465121 -4.486769 -0.855239
C      1.765410 -4.655574 -2.067472
C      2.423254 -6.712825  0.139833
H      4.335520 -4.223860  0.352458
H      0.316984 -5.789217  1.421210
H     -0.056227 -5.462872 -0.276497
H      2.689965 -2.984368  3.770404
H      2.741562 -1.438634  2.909926
H      4.066059 -2.600842  2.721726
H      0.786887 -4.170393 -2.026090
H      1.652246 -5.710476 -2.333705
H      2.375584 -4.161054 -2.821281
H      3.484778 -6.782714 -0.081681
H      1.859341 -7.191542 -0.656635
H      2.225471 -7.237162  1.070042
H     -0.912342 -3.800207  1.470492
C      2.874504  3.607449  2.207669
H      1.887711  3.638426  1.754284
H      3.309417  4.602901  2.181289
H      2.781411  3.293268  3.243159
H     -1.525888 -0.391511  2.698634
117
Structure 39 - NOT REFINED - Rel. E. = 0.0 kcal/mol (GFN-FF)
O     -3.555682  0.755342  1.737850
C     -3.541506  2.034829  1.172854
C     -4.843106  2.740466  1.627554
H     -4.785724  3.793280  1.332296
C     -5.204727  2.619170  3.098386
C     -2.196803  2.745811  1.463412
H     -1.968812  2.531364  2.511079
C     -2.269121  4.259430  1.274700
C     -1.105957  2.152567  0.541482
C     -0.142888  1.134793  1.175045
O     -0.909847  0.149109  1.857157
C      0.759940  1.834346  2.197195
C      0.743260  0.456343  0.071854
H      1.290015 -0.355689  0.561264
C     -0.020998 -0.127540 -1.147738
H     -0.581583  0.691085 -1.601929
C     -1.020119 -1.233271 -0.746169
H     -1.558316 -0.894605  0.143595
C     -2.094838 -1.476059 -1.860892
H     -2.041245 -0.668944 -2.592945
C     -3.443450 -1.383362 -1.165178
O     -4.088301 -0.277804 -1.515309
C     -5.211032  0.131202 -0.722322
H     -5.071372 -0.307532  0.275667
C     -5.061753  1.670962 -0.552215
C     -5.845896  2.124377  0.681149
O     -7.035506  2.017861  0.837475
C     -5.463717  2.474268 -1.786919
O     -3.708105  1.961658 -0.242092
C     -6.549250 -0.373408 -1.279815
C     -6.639311 -0.444815 -2.801554
O     -3.852639 -2.187953 -0.360027
C     -1.956625 -2.828383 -2.555307
O     -0.335912 -2.437565 -0.434624
C      0.953607 -0.656062 -2.200007
O      1.684602  1.421711 -0.410845
C      3.032509  1.123369 -0.278976
H      3.269467  0.115118 -0.691019
O      3.384321  1.143200  1.078497
C      4.776213  1.000704  1.330025
H      5.114303  0.031824  0.924149
C      5.532190  2.134318  0.641882
C      5.296511  2.064515 -0.863665
H      5.647937  1.085550 -1.214335
N      6.207040  3.055706 -1.576459
O      7.453657  2.917389 -1.097048
C      6.212389  2.774096 -3.034866
C      5.729585  4.448587 -1.391614
C      3.788531  2.185436 -1.129734
H      3.407395  3.161031 -0.817509
O      3.434993  2.053833 -2.480250
H     -2.636361  0.432101  1.813250
H     -5.151712  1.577794  3.403331
H     -6.218281  2.980719  3.252333
H     -4.517744  3.201157  3.706955
H     -1.281460  4.687820  1.423681
H     -2.942789  4.719013  1.993571
H     -2.601740  4.494082  0.266663
H     -0.488415  2.953004  0.138122
H     -1.625010  1.688455 -0.292105
H      0.148701  2.273268  2.980758
H      1.343506  2.610328  1.716055
H      1.444084  1.120507  2.647769
H     -5.182574  3.513969 -1.636104
H     -6.536909  2.414028 -1.936113
H     -4.932892  2.090654 -2.652342
H     -7.338079  0.261078 -0.874708
H     -6.698847 -1.381184 -0.884982
H     -6.604414  0.537222 -3.259572
H     -7.577077 -0.920498 -3.079053
H     -5.821779 -1.041123 -3.199393
H     -0.926716 -2.992795 -2.854604
H     -2.598825 -2.863343 -3.432488
H     -2.257354 -3.619834 -1.873005
H      0.401674 -1.006900 -3.066994
H      1.530817 -1.486291 -1.800596
H      1.612382  0.147008 -2.515021
H      6.605879  2.069516  0.821867
H      5.161923  3.078528  1.043352
H      6.588000  1.764226 -3.185413
H      6.915469  3.466280 -3.493163
H      5.220385  2.894267 -3.460306
H      5.674245  4.666711 -0.329210
H      4.767745  4.595223 -1.875037
H      6.478079  5.103688 -1.832633
H      3.629794  1.155524 -2.781544
O      3.193481 -4.709092  1.639155
C      1.846164 -4.334792  1.747245
H      1.512931 -4.650568  2.741141
C      0.989527 -5.025888  0.658656
C     -0.454415 -4.511934  0.777144
C     -0.560308 -2.983769  0.830838
O      0.309452 -2.438100  1.798279
C      1.677028 -2.806774  1.625072
H      2.002492 -2.523395  0.613400
C      2.493334 -2.074062  2.680258
O      1.632055 -4.639832 -0.554733
C      1.167142 -5.216691 -1.754550
C      1.012545 -6.546248  0.862005
H      3.431338 -4.638121  0.702607
H     -0.877876 -4.904732  1.701645
H     -1.059135 -4.868252 -0.055477
H      2.559935 -1.014077  2.448311
H      3.491855 -2.500299  2.715432
H      2.020152 -2.198263  3.650912
H      1.397559 -6.285390 -1.806221
H      1.700989 -4.697848 -2.548931
H      0.094686 -5.065689 -1.890949
H      0.347313 -7.041350  0.159458
H      0.688214 -6.782845  1.871222
H      2.025032 -6.919437  0.729068
H     -1.566448 -2.713554  1.186849
C      4.978836  1.029820  2.839030
H      4.607069  1.968040  3.239879
H      6.036241  0.935383  3.065189
H      4.439953  0.212545  3.308032
H     -0.335166 -0.580647  2.143506
117
Structure 40 - NOT REFINED - Rel. E. = 0.0 kcal/mol (GFN-FF)
O     -4.349646  1.586733  1.693593
C     -3.838468  2.590136  0.866382
C     -5.028307  3.533645  0.560206
H     -4.648080  4.440181  0.078517
C     -5.935609  3.888787  1.727992
C     -2.567141  3.228315  1.503166
H     -2.680497  3.075320  2.581115
C     -2.448146  4.730573  1.242205
C     -1.274051  2.554584  1.008214
C     -0.826617  1.257575  1.712199
O     -1.942006  0.412556  1.964035
C     -0.128690  1.596233  3.030835
C      0.177804  0.511309  0.773077
H      0.680892 -0.268636  1.355784
C     -0.553021 -0.137864 -0.438649
H     -1.485052  0.415243 -0.581632
C     -0.971679 -1.608061 -0.166641
H     -1.248870 -1.713867  0.892424
C     -2.226505 -1.951625 -1.002859
H     -2.066409 -1.647016 -2.037374
C     -3.421322 -1.198389 -0.441838
O     -3.991310 -0.444405 -1.374495
C     -5.125505  0.362152 -1.021916
H     -5.352789  0.178108  0.035680
C     -4.686613  1.846746 -1.168001
C     -5.726534  2.771615 -0.538477
O     -6.875462  2.880598 -0.884902
C     -4.425399  2.220429 -2.628486
O     -3.504435  2.064454 -0.413745
C     -6.311630 -0.026537 -1.900474
C     -6.894084 -1.373543 -1.485608
O     -3.824774 -1.325543  0.688156
C     -2.552571 -3.445528 -0.952429
O      0.016986 -2.578121 -0.480408
C      0.264829 -0.041488 -1.723696
O      1.155582  1.469385  0.375908
C      2.475424  1.077161  0.506631
H      2.636232  0.051661  0.130752
O      2.812701  1.125397  1.878121
C      4.160739  0.778823  2.124485
H      4.354958 -0.213485  1.682770
C      5.090217  1.811856  1.466122
C      4.830145  1.815076 -0.035374
H      5.064815  0.828789 -0.455433
N      5.697060  2.761828 -0.834153
O      5.436160  2.588109 -2.154792
C      5.474231  4.180361 -0.472290
C      7.127200  2.449936 -0.593368
C      3.335896  2.063670 -0.320580
H      3.039508  3.070472  0.020111
O      3.033826  1.896044 -1.672950
H     -3.627236  0.945807  1.847494
H     -6.838305  4.362114  1.349451
H     -5.433504  4.565585  2.413501
H     -6.207521  2.984464  2.264423
H     -2.354645  4.924719  0.176302
H     -1.556148  5.109369  1.735146
H     -3.301084  5.275308  1.636716
H     -0.448245  3.253582  1.126641
H     -1.380505  2.369220 -0.057194
H      0.106640  0.685563  3.580545
H     -0.764764  2.227114  3.646934
H      0.804403  2.109841  2.823808
H     -3.911455  3.177552 -2.663177
H     -5.365995  2.295899 -3.165112
H     -3.792510  1.465143 -3.084653
H     -5.976004 -0.077351 -2.936652
H     -7.072812  0.748776 -1.814198
H     -7.262997 -1.331557 -0.463186
H     -6.134986 -2.150738 -1.543961
H     -7.717447 -1.643425 -2.141786
H     -3.405320 -3.665924 -1.590297
H     -2.792722 -3.738216  0.067553
H     -1.691643 -4.005896 -1.299943
H      1.116129 -0.713743 -1.680844
H      0.641381  0.967627 -1.860612
H     -0.344487 -0.313065 -2.581564
H      6.120791  1.543322  1.692575
H      4.860709  2.785189  1.901589
H      6.154626  4.778796 -1.074567
H      5.657918  4.349594  0.584668
H      4.457826  4.458387 -0.737535
H      7.697983  2.978283 -1.354663
H      7.283857  1.382844 -0.730676
H      7.440899  2.765513  0.397031
H      3.874941  2.176797 -2.158125
O      3.896255 -4.889221 -1.775035
C      3.194706 -4.339587 -0.692915
H      3.858862 -4.407709  0.175273
C      1.894191 -5.137515 -0.423222
C      1.079061 -4.426321  0.671962
C      0.966396 -2.899271  0.495203
O      2.213640 -2.317499  0.226628
C      2.843123 -2.858129 -0.934697
H      2.142486 -2.810400 -1.779451
C      4.090010 -2.037183 -1.229771
O      1.233023 -5.133819 -1.687496
C      0.192025 -6.063865 -1.885739
C      2.253815 -6.554607  0.042066
H      3.254256 -4.999231 -2.492641
H      1.569652 -4.609184  1.628550
H      0.069402 -4.835512  0.713582
H      3.817307 -1.037978 -1.560231
H      4.664639 -2.529844 -2.008372
H      4.696267 -1.970311 -0.329099
H      0.577310 -7.081983 -2.001972
H     -0.294748 -5.759879 -2.811248
H     -0.540121 -6.046958 -1.074045
H      2.804600 -7.067416 -0.742793
H      1.361713 -7.122370  0.292606
H      2.886987 -6.496781  0.922741
H      0.664205 -2.471154  1.465121
C      4.361496  0.723577  3.634398
H      4.146502  1.694465  4.070942
H      5.383790  0.439336  3.864200
H      3.682786 -0.006128  4.064735
H     -1.755384 -0.133771  2.737177
117
Structure 41 - NOT REFINED - Rel. E. = 0.0 kcal/mol (GFN-FF)
O     -2.019118  2.793060  0.558636
C     -2.653375  2.649599 -0.695106
C     -4.042791  3.342572 -0.644885
H     -4.351010  3.590422 -1.664973
C     -4.141563  4.584637  0.229048
C     -1.682722  3.200666 -1.776436
H     -1.222028  4.093903 -1.345542
C     -2.390159  3.598096 -3.074289
C     -0.589497  2.172563 -2.128927
C      0.613275  1.995075 -1.149926
O      0.645389  3.062587 -0.211829
C      1.900637  2.138148 -1.976527
C      0.600051  0.644827 -0.325243
H      0.036937  0.848969  0.588984
C     -0.025304 -0.593252 -1.023715
H     -1.077187 -0.390963 -1.238123
C      0.021363 -1.825864 -0.084397
H      1.009442 -1.837875  0.389373
C     -1.067003 -1.876093  1.037903
H     -1.692717 -2.746907  0.814668
C     -2.011947 -0.700141  1.101777
O     -3.181244 -0.959848  0.532085
C     -4.220884  0.017591  0.671039
H     -3.963937  0.653206  1.530667
C     -4.255567  0.917980 -0.595641
C     -4.967434  2.224408 -0.253083
O     -6.071215  2.316098  0.219783
C     -4.920118  0.223566 -1.787551
O     -2.931934  1.290322 -0.963696
C     -5.534022 -0.707547  0.953847
C     -5.531796 -1.338802  2.342607
O     -1.782484  0.334594  1.693022
C     -0.413255 -2.018563  2.414624
O     -0.110899 -3.009808 -0.870309
C      0.723744 -0.898136 -2.321858
O      1.921602  0.240365  0.068285
C      2.464335  0.683876  1.269776
H      3.224141 -0.085847  1.519771
O      1.479970  0.730467  2.266273
C      1.967357  1.104254  3.541400
H      2.754161  0.390126  3.843508
C      2.572413  2.514546  3.486793
C      3.734816  2.495578  2.505283
H      4.492647  1.770075  2.830459
N      4.501474  3.792588  2.392210
O      5.550218  3.613234  1.548818
C      3.656028  4.906371  1.905808
C      5.035011  4.174105  3.722916
C      3.230402  2.031709  1.129148
H      2.514804  2.759810  0.723296
O      4.294070  1.820170  0.236715
H     -2.001431  1.936205  1.027637
H     -3.586468  5.403220 -0.219911
H     -3.728516  4.384500  1.213563
H     -5.185903  4.868544  0.331886
H     -1.647661  3.871326 -3.819622
H     -3.036171  4.461071 -2.935234
H     -2.970301  2.764631 -3.464654
H     -0.163345  2.504432 -3.075629
H     -1.084406  1.225971 -2.310494
H      2.771188  1.840321 -1.402399
H      2.008865  3.184029 -2.256378
H      1.861609  1.530028 -2.872356
H     -5.987396  0.123339 -1.617736
H     -4.470241 -0.754146 -1.932072
H     -4.755247  0.820238 -2.681485
H     -5.677355 -1.483561  0.203015
H     -6.343874  0.018022  0.879011
H     -6.467596 -1.864090  2.512204
H     -5.418975 -0.577646  3.111735
H     -4.714281 -2.050184  2.435660
H      0.254031 -2.875763  2.432482
H     -1.168537 -2.141209  3.189194
H      0.160994 -1.118900  2.618699
H      1.791815 -0.859928 -2.127060
H      0.476984 -0.171913 -3.088863
H      0.459856 -1.885871 -2.682907
H      2.892486  2.790482  4.490223
H      1.792802  3.195797  3.144867
H      2.833354  5.097839  2.588295
H      3.279802  4.665996  0.915353
H      4.294277  5.783751  1.824412
H      5.560027  3.322541  4.149223
H      4.245291  4.514788  4.385528
H      5.756657  4.971847  3.557560
H      4.990198  2.494432  0.511166
O      3.431285 -5.267057 -2.979383
C      2.527954 -5.280048 -1.906655
H      2.802804 -6.139017 -1.284645
C      1.069786 -5.447960 -2.408250
C      0.119165 -5.368106 -1.202140
C      0.401655 -4.176275 -0.278340
O      1.752523 -4.079663  0.064409
C      2.634313 -3.998301 -1.054190
H      2.346996 -3.145876 -1.682816
C      4.041825 -3.800235 -0.511385
O      0.913427 -4.381631 -3.340564
C     -0.345716 -4.227755 -3.957572
C      0.911974 -6.815560 -3.090578
H      3.105375 -4.616147 -3.617738
H      0.249798 -6.277537 -0.615281
H     -0.916557 -5.313217 -1.534616
H      4.123234 -2.824332 -0.041399
H      4.756310 -3.872474 -1.325321
H      4.257966 -4.569002  0.225999
H     -0.210027 -3.435178 -4.691499
H     -1.108484 -3.919911 -3.237663
H     -0.664427 -5.138760 -4.471325
H      1.254369 -7.600327 -2.422573
H      1.517072 -6.841123 -3.993108
H     -0.127182 -7.007159 -3.344997
H     -0.099808 -4.360593  0.688491
C      0.800558  1.040599  4.520969
H      1.110361  1.413859  5.492255
H      0.456169  0.017011  4.627782
H     -0.020376  1.640892  4.140635
H     -0.207945  3.070229  0.260119
117
Structure 42 - NOT REFINED - Rel. E. = 0.0 kcal/mol (GFN-FF)
O     -4.281774  2.080222  1.894393
C     -3.962519  2.842728  0.770733
C     -5.237907  3.649705  0.430607
H     -4.990377  4.406253 -0.320768
C     -5.974842  4.282200  1.600844
C     -2.654997  3.660310  0.999629
H     -2.576835  3.781951  2.084639
C     -2.689561  5.052132  0.365089
C     -1.406695  2.932297  0.468434
C     -0.819423  1.804012  1.345753
O     -1.798188  1.038786  2.039938
C      0.055875  2.414145  2.445191
C      0.032581  0.843825  0.455886
H      0.436643  0.072500  1.125590
C     -0.842835  0.150618 -0.630402
H     -1.855192  0.557067 -0.551937
C     -0.970185 -1.373106 -0.390299
H     -1.004410 -1.570850  0.689502
C     -2.305947 -1.880536 -0.985768
H     -2.353084 -1.639516 -2.047919
C     -3.418405 -1.151906 -0.250973
O     -4.318328 -0.649050 -1.072757
C     -5.377918  0.166131 -0.536837
H     -5.345483  0.092189  0.557529
C     -5.054287  1.634748 -0.921951
C     -6.048807  2.619118 -0.309479
O     -7.245129  2.591909 -0.443319
C     -5.020705  1.817218 -2.443618
O     -3.793451  1.996383 -0.372969
C     -6.704481 -0.356808 -1.078103
C     -7.101577 -1.666168 -0.404316
O     -3.452820 -1.054798  0.956989
C     -2.483882 -3.387881 -0.795916
O      0.120544 -2.086195 -0.959327
C     -0.353936  0.440600 -2.049141
O      1.113828  1.533351 -0.153392
C      2.395098  1.314881  0.327334
H      2.404121  0.499977  1.080607
O      2.841067  2.505589  0.923173
C      4.157804  2.417866  1.452321
H      4.178124  1.619211  2.214675
C      5.138745  2.068905  0.333934
C      4.740841  0.736151 -0.294060
H      4.746536 -0.026877  0.494301
N      5.811822  0.270694 -1.266163
O      7.019521  0.407830 -0.693187
C      5.585073 -1.158350 -1.596974
C      5.747717  1.040117 -2.533230
C      3.312026  0.874317 -0.847117
H      3.265433  1.662388 -1.606080
O      2.808985 -0.292162 -1.438285
H     -3.460531  1.658591  2.223441
H     -5.419549  5.128752  1.994337
H     -6.101891  3.548382  2.391387
H     -6.954216  4.616681  1.267691
H     -3.501769  5.655029  0.760416
H     -2.785004  4.978180 -0.715802
H     -1.758112  5.567050  0.586851
H     -0.604499  3.660062  0.352086
H     -1.644033  2.558209 -0.523549
H      0.371438  1.632663  3.132937
H     -0.515331  3.148784  3.005263
H      0.929156  2.888459  2.009628
H     -4.581951  2.783281 -2.679277
H     -6.030278  1.773892 -2.840845
H     -4.412744  1.034984 -2.888130
H     -6.602423 -0.513872 -2.152228
H     -7.472425  0.395889 -0.904497
H     -7.236897 -1.519631  0.665116
H     -6.333755 -2.422382 -0.553740
H     -8.034105 -2.033646 -0.823939
H     -3.405866 -3.719741 -1.266881
H     -2.524840 -3.632502  0.263722
H     -1.648520 -3.909447 -1.254677
H     -1.057832  0.037487 -2.771642
H      0.617976 -0.010243 -2.216065
H     -0.269483  1.512619 -2.194716
H      6.159435  1.981680  0.708290
H      5.102563  2.865777 -0.410285
H      4.601942 -1.300149 -2.035546
H      5.685297 -1.740515 -0.683724
H      6.370284 -1.462350 -2.285675
H      4.819788  0.835711 -3.059870
H      6.602697  0.737729 -3.134638
H      5.848225  2.098427 -2.310275
H      2.390683 -0.850755 -0.755661
O      3.757406 -4.635904  2.141458
C      2.700235 -4.097360  1.399577
H      1.787764 -4.474846  1.872102
C      2.766324 -4.571631 -0.076389
C      1.761619 -3.775672 -0.940358
C      0.902270 -2.835290 -0.099020
O      1.727296 -1.947883  0.641976
C      2.716006 -2.558935  1.476791
H      3.697980 -2.223433  1.112326
C      2.516642 -2.094751  2.917478
O      4.111805 -4.271421 -0.449742
C      4.575759 -4.801999 -1.674559
C      2.462493 -6.071770 -0.129116
H      4.562449 -4.533482  1.610849
H      1.105922 -4.441160 -1.499861
H      2.302186 -3.146471 -1.649881
H      1.513669 -2.348511  3.253547
H      2.646507 -1.017964  2.991308
H      3.241061 -2.590921  3.556440
H      5.523465 -4.302050 -1.865115
H      3.885682 -4.592089 -2.495112
H      4.746266 -5.879736 -1.606060
H      1.462955 -6.249160  0.257893
H      3.174223 -6.613480  0.489457
H      2.511796 -6.443009 -1.148861
H      0.266863 -3.404265  0.606575
C      4.481321  3.756857  2.100793
H      4.422154  4.546761  1.357957
H      5.482306  3.728701  2.519709
H      3.765352  3.966680  2.889814
H     -2.189607  0.356988  1.475714
117
Structure 43 - NOT REFINED - Rel. E. = 0.0 kcal/mol (GFN-FF)
O     -4.348862  1.391583  1.778385
C     -3.865181  2.524432  1.118722
C     -5.053213  3.514370  1.034617
H     -4.677814  4.492961  0.719343
C     -5.914052  3.650493  2.281169
C     -2.564142  3.036379  1.807523
H     -2.653736  2.725099  2.853656
C     -2.419281  4.558587  1.773833
C     -1.301827  2.421995  1.175812
C     -0.850796  1.027933  1.666542
O     -1.951115  0.142934  1.869801
C     -0.066695  1.173694  2.970949
C      0.077061  0.408008  0.572258
H      0.595373 -0.454865  1.004482
C     -0.728718 -0.055690 -0.674980
H     -1.630213  0.559298 -0.728006
C     -1.210910 -1.523963 -0.546955
H     -1.470885 -1.728413  0.500627
C     -2.490954 -1.734130 -1.390376
H     -2.339663 -1.320369 -2.387742
C     -3.645449 -1.010785 -0.720057
O     -4.184622 -0.104937 -1.529161
C     -5.285631  0.680809 -1.048405
H     -5.511254  0.348991 -0.026841
C     -4.802366  2.158218 -0.978506
C     -5.797591  2.983630 -0.165014
O     -6.949370  3.185507 -0.455998
C     -4.582129  2.753205 -2.369971
O     -3.588972  2.228578 -0.245719
C     -6.494280  0.464372 -1.955263
C     -7.110046 -0.914280 -1.740505
O     -4.047551 -1.272282  0.386972
C     -2.870477 -3.213309 -1.496701
O     -0.263153 -2.485081 -0.986435
C      0.061680  0.129420 -1.968178
O      1.048210  1.401420  0.248096
C      2.369089  0.995570  0.274494
H      2.498578 -0.000111 -0.184870
O      2.784248  0.942759  1.625131
C      4.139590  0.572307  1.776980
H      4.297599 -0.396397  1.272496
C      5.049432  1.628360  1.127393
C      4.697847  1.731131 -0.351668
H      4.876638  0.767432 -0.845493
N      5.538513  2.701572 -1.149106
O      5.210290  2.583535 -2.461437
C      5.348072  4.105232 -0.718193
C      6.974569  2.366052 -0.991396
C      3.197102  2.037161 -0.519325
H      2.949766  3.013698 -0.068924
O      2.806645  2.005453 -1.858638
H     -3.638804  0.717204  1.751122
H     -5.382446  4.194244  3.056931
H     -6.169297  2.663672  2.656208
H     -6.828308  4.182424  2.029921
H     -2.362654  4.911096  0.746709
H     -1.499855  4.841685  2.280614
H     -3.242475  5.052253  2.282660
H     -0.459526  3.085248  1.363593
H     -1.445630  2.396054  0.099051
H     -0.641815  1.742880  3.698231
H      0.871427  1.682967  2.774910
H      0.167571  0.193075  3.383052
H     -3.982421  2.068781 -2.962436
H     -4.048358  3.695358 -2.274095
H     -5.538385  2.928607 -2.852917
H     -6.176150  0.564561 -2.993313
H     -7.231091  1.236992 -1.735504
H     -7.454697 -1.022751 -0.714526
H     -6.377851 -1.694092 -1.939369
H     -7.955861 -1.054625 -2.408443
H     -3.742293 -3.329789 -2.136230
H     -3.103791 -3.606374 -0.510120
H     -2.042153 -3.772498 -1.918824
H     -0.586154 -0.003052 -2.830462
H      0.862475 -0.602617 -2.025884
H      0.504352  1.119834 -2.007339
H      6.085399  1.326945  1.273351
H      4.869208  2.576759  1.635100
H      6.023823  4.721578 -1.307385
H      5.557733  4.221653  0.341166
H      4.330260  4.409642 -0.946750
H      7.340982  2.647235 -0.008728
H      7.513069  2.911875 -1.763944
H      7.110616  1.302174 -1.169585
H      3.638406  2.259118 -2.375873
O      3.302382 -5.164147 -2.118119
C      3.125195 -4.429637 -0.931291
H      4.101975 -4.371639 -0.428815
C      2.096562 -5.109172  0.024752
C      0.705058 -4.529898 -0.265459
C      0.653681 -3.004656 -0.065585
O      1.924717 -2.420787 -0.211722
C      2.662671 -2.993518 -1.286778
H      2.013387 -3.060312 -2.170237
C      3.853487 -2.103546 -1.610207
O      1.976017 -6.492359 -0.306082
C      3.009711 -7.358948  0.126979
C      2.483598 -4.873799  1.485571
H      2.665252 -5.897748 -2.106939
H     -0.036119 -5.012143  0.369514
H      0.447585 -4.744908 -1.303209
H      4.446865 -2.581015 -2.384709
H      4.462613 -1.969520 -0.718890
H      3.515601 -1.132958 -1.965995
H      3.996474 -6.999060 -0.175626
H      2.807717 -8.311008 -0.360588
H      2.985010 -7.502023  1.210141
H      2.484922 -3.806166  1.681166
H      3.477360 -5.262213  1.693623
H      1.764451 -5.358820  2.141946
H      0.341517 -2.755996  0.959889
C      4.420286  0.432723  3.268718
H      3.741981 -0.297434  3.698615
H      4.260018  1.385341  3.764877
H      5.443919  0.107794  3.427408
H     -1.948558 -0.148111  2.790743
117
Structure 44 - NOT REFINED - Rel. E. = 0.0 kcal/mol (GFN-FF)
O     -3.477101  0.474912  1.560207
C     -3.476425  1.826338  1.203793
C     -4.796335  2.435193  1.739126
H     -4.745064  3.523228  1.627909
C     -5.188058  2.064415  3.159984
C     -2.152983  2.509427  1.635934
H     -1.928190  2.113044  2.630052
C     -2.263468  4.030003  1.726228
C     -1.034437  2.128614  0.639589
C     -0.053273  1.032256  1.085563
O     -0.804449 -0.070543  1.581493
C      0.837253  1.555199  2.218509
C      0.846819  0.579505 -0.118426
H      1.401691 -0.306363  0.212489
C      0.092429  0.215601 -1.425809
H     -0.506702  1.079581 -1.716034
C     -0.848532 -0.986699 -1.218305
H     -1.372582 -0.844948 -0.270244
C     -1.944785 -1.079590 -2.331234
H     -1.918183 -0.178830 -2.946261
C     -3.277803 -1.111508 -1.600524
O     -4.006604 -0.035392 -1.869363
C     -5.138323  0.255978 -1.035673
H     -5.063567 -0.383824 -0.146579
C     -4.963097  1.738417 -0.589422
C     -5.774686  1.985760  0.682223
O     -6.967552  1.857647  0.791600
C     -5.334142  2.729482 -1.693939
O     -3.616043  1.965824 -0.210131
C     -6.452757 -0.014560 -1.763337
C     -6.722616 -1.507455 -1.917940
O     -3.606081 -1.993283 -0.840614
C     -1.804912 -2.319297 -3.213220
O     -0.089308 -2.184925 -1.140815
C      1.071732 -0.063501 -2.565900
O      1.773788  1.628550 -0.410011
C      3.124257  1.324073 -0.343543
H      3.355326  0.392411 -0.913719
O      3.498105  1.114310  0.990372
C      4.895647  0.955674  1.148088
H      5.232193  0.123753  0.502043
C      5.617612  2.240175  0.741887
C      5.345684  2.627347 -0.708169
H      5.935473  2.018452 -1.402359
N      5.763204  4.090159 -0.904534
O      5.010419  4.894062 -0.149708
C      7.202576  4.237359 -0.546692
C      5.646980  4.449688 -2.342887
C      3.849815  2.500062 -1.045180
H      3.365307  3.427816 -0.715005
O      3.623778  2.392005 -2.429843
H     -2.555178  0.152153  1.573775
H     -5.110936  0.988805  3.290945
H     -6.215225  2.370250  3.342007
H     -4.533049  2.555434  3.874584
H     -2.952896  4.336314  2.508954
H     -2.592171  4.438312  0.773591
H     -1.287499  4.446902  1.961490
H     -0.431758  3.004429  0.405758
H     -1.531042  1.819748 -0.275150
H      0.217785  1.850852  3.060799
H      1.417368  2.406111  1.880147
H      1.525285  0.780587  2.546834
H     -4.822658  2.453205 -2.610886
H     -5.009111  3.723676 -1.397453
H     -6.408239  2.734486 -1.848610
H     -6.414717  0.452780 -2.747749
H     -7.254231  0.444456 -1.183402
H     -7.659801 -1.664305 -2.446032
H     -6.786002 -1.986170 -0.943559
H     -5.923878 -1.986811 -2.479553
H     -2.493273 -2.256592 -4.052919
H     -2.035506 -3.210743 -2.635614
H     -0.788675 -2.399955 -3.585371
H      1.686993 -0.928589 -2.332698
H      1.695847  0.810169 -2.728676
H      0.520948 -0.269983 -3.479039
H      6.684669  2.101468  0.910197
H      5.247838  3.060473  1.363402
H      7.803007  3.463828 -1.019741
H      7.297486  4.201401  0.534316
H      7.527048  5.221456 -0.876883
H      4.621245  4.305715 -2.667593
H      6.325212  3.847190 -2.942615
H      5.892869  5.505339 -2.433888
H      3.992840  1.558069 -2.754617
O      2.990039 -4.976476  0.404888
C      1.876835 -4.584112  1.166995
H      2.039161 -4.858298  2.221676
C      0.563886 -5.270438  0.691703
C     -0.004554 -4.453409 -0.476163
C     -0.331521 -3.017902 -0.042322
O      0.422104 -2.610849  1.080968
C      1.774338 -3.048000  1.035772
H      2.201494 -2.788473  0.056637
C      2.550013 -2.343130  2.138993
O      0.984516 -6.572477  0.280626
C      0.014679 -7.428599 -0.283697
C     -0.435300 -5.356240  1.851278
H      2.912337 -5.928814  0.245282
H     -0.911034 -4.908751 -0.871393
H      0.743057 -4.408614 -1.270619
H      3.556003 -2.750691  2.175696
H      2.058730 -2.505576  3.094989
H      2.604190 -1.274198  1.945194
H      0.510697 -8.391316 -0.394251
H     -0.312438 -7.079662 -1.267512
H     -0.854234 -7.547800  0.367694
H     -0.093524 -6.100622  2.567743
H     -1.423434 -5.633366  1.491902
H     -0.509425 -4.393738  2.346425
H     -1.377373 -2.931332  0.282354
C      5.167233  0.617566  2.609007
H      6.232077  0.474361  2.763972
H      4.641999 -0.291141  2.885649
H      4.815979  1.428936  3.239606
H     -0.219156 -0.832898  1.724484
117
Structure 45 - NOT REFINED - Rel. E. = 0.0 kcal/mol (GFN-FF)
O     -4.156804  2.005610  1.825831
C     -3.759230  2.752656  0.718148
C     -4.957302  3.669448  0.372719
H     -4.637617  4.404972 -0.372262
C     -5.646162  4.358008  1.540293
C     -2.390508  3.450105  0.974663
H     -2.327936  3.573967  2.060270
C     -2.282449  4.832640  0.328120
C     -1.205131  2.601576  0.479588
C     -0.721389  1.451632  1.395008
O     -1.768972  0.778180  2.078932
C      0.167497  2.025441  2.502534
C      0.092234  0.433004  0.537849
H      0.483615 -0.326027  1.223323
C     -0.799183 -0.250464 -0.543924
H     -1.765806  0.261956 -0.544687
C     -1.105452 -1.743007 -0.250164
H     -1.224359 -1.902646  0.830821
C     -2.465709 -2.070687 -0.930154
H     -2.429516 -1.778665 -1.981095
C     -3.518895 -1.227445 -0.228296
O     -4.368508 -0.683203 -1.079332
C     -5.374625  0.216747 -0.578490
H     -5.365607  0.162280  0.517409
C     -4.933982  1.648975 -0.984220
C     -5.846209  2.714387 -0.379188
O     -7.039415  2.787396 -0.524091
C     -4.886962  1.809238 -2.507579
O     -3.648223  1.913060 -0.438069
C     -6.728307 -0.214241 -1.132334
C     -7.232192 -1.477910 -0.442930
O     -3.571438 -1.100152  0.975467
C     -2.934249 -3.526928 -0.852820
O     -0.026474 -2.538346 -0.710852
C     -0.208694 -0.093251 -1.945885
O      1.188659  1.131320 -0.052248
C      2.458068  0.614834  0.188490
H      2.518141 -0.450970 -0.122497
O      2.758701  0.720872  1.549062
C      4.059446  0.247891  1.841184
H      4.128451 -0.806966  1.523312
C      5.115094  1.064777  1.092970
C      4.890439  1.100779 -0.418088
H      5.158207  0.157059 -0.901202
N      5.776095  2.203369 -1.006785
O      5.398271  3.401403 -0.550446
C      7.195931  1.933305 -0.640673
C      5.713322  2.154465 -2.490684
C      3.421445  1.415801 -0.716833
H      3.272150  2.489883 -0.527393
O      3.111309  1.080778 -2.051861
H     -3.375408  1.522066  2.169460
H     -5.853892  3.631738  2.320678
H     -6.584059  4.789202  1.198895
H     -5.016557  5.142595  1.950193
H     -1.313172  5.263240  0.567702
H     -3.044935  5.511082  0.699472
H     -2.360432  4.756605 -0.754192
H     -0.343044  3.254760  0.352011
H     -1.466847  2.223093 -0.504847
H      0.443926  1.232728  3.192113
H     -0.377249  2.787693  3.051831
H      1.070684  2.449487  2.079135
H     -4.351004  0.971662 -2.943740
H     -4.366213  2.730659 -2.754921
H     -5.897339  1.849816 -2.903213
H     -6.623635 -0.396852 -2.202139
H     -7.438760  0.597728 -0.982008
H     -7.371346 -1.302251  0.621604
H     -6.519448 -2.290582 -0.566344
H     -8.183134 -1.783711 -0.870797
H     -3.934967 -3.603267 -1.275746
H     -2.970717 -3.866153  0.180343
H     -2.275112 -4.168830 -1.430268
H      0.751353 -0.594030 -2.004739
H     -0.091121  0.962213 -2.173170
H     -0.870829 -0.533872 -2.685519
H      6.089656  0.639936  1.328109
H      5.073533  2.101932  1.438947
H      7.340749  2.188321  0.404721
H      7.822258  2.595304 -1.234044
H      7.456604  0.895214 -0.832294
H      4.685967  2.292923 -2.808875
H      6.092492  1.203266 -2.855716
H      6.311968  2.980053 -2.869489
H      2.168304  1.252847 -2.176012
O      4.246162 -3.521350  1.190914
C      2.947645 -3.988403  0.931682
H      2.875374 -4.982239  1.385248
C      2.699069 -4.079739 -0.592729
C      1.251236 -4.540415 -0.819514
C      0.218043 -3.740140 -0.017156
O      0.571654 -3.563271  1.323974
C      1.883780 -3.069352  1.568887
H      1.987771 -2.072757  1.120456
C      2.062059 -2.988076  3.078369
O      2.968672 -2.750666 -1.038797
C      2.893447 -2.485352 -2.423721
C      3.659450 -5.097456 -1.224399
H      4.403433 -2.798606  0.565351
H      1.183730 -5.583000 -0.508656
H      0.988260 -4.471725 -1.874403
H      1.804573 -3.946061  3.522411
H      1.410301 -2.224150  3.492699
H      3.097501 -2.752674  3.304865
H      3.633397 -3.060874 -2.986949
H      3.113822 -1.422141 -2.523447
H      1.893830 -2.682798 -2.817255
H      3.575459 -6.047377 -0.704692
H      4.683928 -4.745458 -1.133435
H      3.421962 -5.254246 -2.273347
H     -0.706266 -4.329382  0.055590
C      4.257456  0.341830  3.348734
H      3.459999 -0.193986  3.854187
H      4.226922  1.382076  3.659117
H      5.212972 -0.091682  3.626351
H     -2.183690  0.095952  1.531610
117
Structure 46 - NOT REFINED - Rel. E. = 0.0 kcal/mol (GFN-FF)
O     -3.777005  0.190414  2.079409
C     -3.556628  1.381637  1.369056
C     -4.725555  2.329344  1.724635
H     -4.462506  3.337306  1.385492
C     -5.202716  2.354799  3.169951
C     -2.107730  1.887809  1.577799
H     -1.487999  1.013224  1.365243
C     -1.849151  2.306011  3.020374
C     -1.742873  3.002423  0.587594
C     -0.293446  3.003622  0.062640
O      0.540088  3.336189  1.160669
C     -0.181345  4.092373 -1.018240
C      0.214786  1.644208 -0.508782
H      0.321342  0.960396  0.340242
C     -0.689337  0.974856 -1.581281
H     -1.658485  1.477710 -1.570449
C     -0.976976 -0.491033 -1.192154
H     -1.279269 -0.493222 -0.138820
C     -2.168944 -1.088323 -2.007499
H     -2.459027 -0.392563 -2.795731
C     -3.342536 -1.222828 -1.055861
O     -4.470883 -0.762765 -1.579503
C     -5.486896 -0.297854 -0.676291
H     -5.409622 -0.860034  0.262467
C     -5.076525  1.179105 -0.400286
C     -5.795142  1.818848  0.781659
O     -6.987706  1.911343  0.909621
C     -5.264000  2.052510 -1.645773
O     -3.703408  1.166378 -0.028669
C     -6.864321 -0.480870 -1.294869
C     -7.300848 -1.941947 -1.258030
O     -3.247643 -1.705527  0.054239
C     -1.858729 -2.444519 -2.646648
O      0.201319 -1.278960 -1.297425
C     -0.077636  1.072870 -2.976391
O      1.532232  1.905298 -1.008823
C      2.524318  1.060752 -0.552587
H      2.195871  0.007639 -0.554548
O      2.840779  1.462525  0.765018
C      3.861651  0.680012  1.352739
H      3.561876 -0.379948  1.308870
C      5.169123  0.870798  0.564824
C      4.937363  0.436132 -0.877068
H      4.662428 -0.625654 -0.902462
N      6.147732  0.514004 -1.778160
O      5.834696 -0.052481 -2.972102
C      6.605011  1.905426 -1.994918
C      7.270939 -0.246003 -1.177942
C      3.749165  1.203867 -1.487178
H      3.967670  2.284417 -1.533075
O      3.413149  0.718958 -2.752796
H     -3.346617 -0.544463  1.614673
H     -4.568985  2.985794  3.783219
H     -5.196523  1.346623  3.573063
H     -6.220420  2.738532  3.194543
H     -2.379913  3.223932  3.256951
H     -0.785354  2.487658  3.142984
H     -2.169221  1.524404  3.704880
H     -1.882196  3.968259  1.077048
H     -2.412356  2.955726 -0.268917
H      0.822342  4.089852 -1.431952
H     -0.380459  5.063506 -0.571838
H     -0.892706  3.911595 -1.817655
H     -4.771944  3.009565 -1.490536
H     -6.322163  2.219163 -1.821213
H     -4.816831  1.559660 -2.504024
H     -6.834546 -0.134325 -2.327467
H     -7.568883  0.134548 -0.734284
H     -7.375843 -2.294067 -0.231464
H     -6.581599 -2.564411 -1.785289
H     -8.271358 -2.053787 -1.733667
H     -2.661473 -2.721814 -3.325735
H     -1.762268 -3.216858 -1.886953
H     -0.925587 -2.377504 -3.198406
H      0.881926  0.565217 -3.001430
H      0.086559  2.113843 -3.236354
H     -0.733689  0.621934 -3.715739
H      5.948281  0.278613  1.042037
H      5.433874  1.928160  0.612967
H      7.506704  1.862360 -2.602235
H      6.809044  2.401427 -1.050227
H      5.846702  2.443630 -2.557264
H      6.913673 -1.230125 -0.884238
H      7.699348  0.282505 -0.331718
H      8.018210 -0.374102 -1.958872
H      4.277793  0.358398 -3.131006
O      1.695984 -4.161785  3.048016
C      1.169738 -3.591356  1.881683
H      0.251650 -4.150323  1.672794
C      2.139076 -3.762501  0.681663
C      1.529626 -3.113366 -0.582265
C      0.412922 -2.130762 -0.222095
O      0.789201 -1.359783  0.899707
C      0.825292 -2.101989  2.111081
H      1.639751 -1.647514  2.688179
C     -0.486579 -1.963041  2.884172
O      3.319736 -3.081382  1.109933
C      4.501436 -3.302077  0.372340
C      2.383369 -5.256563  0.443829
H      2.575917 -3.782886  3.189284
H      1.133945 -3.869652 -1.257951
H      2.291826 -2.543649 -1.115903
H     -0.653797 -0.922820  3.150988
H     -0.439115 -2.566313  3.785816
H     -1.321309 -2.302848  2.273620
H      5.224417 -2.594241  0.775428
H      4.363698 -3.114888 -0.697395
H      4.883338 -4.317701  0.509942
H      2.855707 -5.698760  1.317887
H      3.008987 -5.412632 -0.430856
H      1.430627 -5.752789  0.282586
H     -0.517585 -2.680468  0.020869
C      4.009148  1.119271  2.804327
H      4.309390  2.162241  2.849756
H      4.750976  0.506442  3.307072
H      3.054314  1.015273  3.310331
H      1.438146  3.036745  0.953099
117
Structure 47 - NOT REFINED - Rel. E. = 0.0 kcal/mol (GFN-FF)
O     -4.012526  1.469022  2.303470
C     -3.583656  2.453442  1.406332
C     -4.775883  3.426419  1.265464
H     -4.447295  4.316951  0.720057
C     -5.496019  3.818004  2.546280
C     -2.201563  3.031660  1.832411
H     -2.109548  2.808274  2.900320
C     -2.098961  4.547118  1.653375
C     -1.026562  2.392478  1.065752
C     -0.678700  0.922651  1.384172
O     -1.845532  0.125603  1.508499
C      0.074911  0.810386  2.709712
C      0.229326  0.362273  0.232355
H      0.814612 -0.471204  0.632911
C     -0.595676 -0.173459 -0.970834
H     -1.484630  0.453805 -1.089177
C     -1.057201 -1.628904 -0.701104
H     -1.313311 -1.741975  0.358522
C     -2.330455 -1.956889 -1.547221
H     -2.286587 -1.395133 -2.481726
C     -3.537464 -1.491620 -0.754261
O     -4.028839 -0.359274 -1.250826
C     -5.095253  0.302925 -0.549052
H     -5.058462 -0.028045  0.498839
C     -4.712873  1.803793 -0.551169
C     -5.648205  2.662306  0.296974
O     -6.842749  2.739225  0.175079
C     -4.615431  2.402595 -1.957706
O     -3.445395  1.913982  0.087951
C     -6.465147 -0.086793 -1.117613
C     -6.548880 -0.162257 -2.639447
O     -3.987854 -2.061652  0.210135
C     -2.478793 -3.446064 -1.856361
O     -0.000266 -2.531216 -0.994901
C      0.198561 -0.108739 -2.275500
O      1.107350  1.413014 -0.170016
C      2.463180  1.164252 -0.151046
H      2.707668  0.160674 -0.554250
O      2.912224  1.257434  1.184368
C      4.313748  1.116750  1.335314
H      4.615628  0.134853  0.932798
C      5.052195  2.216805  0.555782
C      4.664107  2.111846 -0.913403
H      4.935058  1.121973 -1.302982
N      5.372654  3.067324 -1.843112
O      5.026599  2.762393 -3.120692
C      5.036112  4.481322 -1.562349
C      6.840343  2.907932 -1.702475
C      3.136055  2.238626 -1.045327
H      2.793954  3.207290 -0.642567
O      2.698732  2.081176 -2.360232
H     -3.283631  0.828392  2.424516
H     -5.714707  2.928068  3.128998
H     -6.430373  4.312345  2.292143
H     -4.885448  4.488080  3.144484
H     -1.132527  4.884226  2.019353
H     -2.868492  5.069246  2.214053
H     -2.172655  4.814035  0.601773
H     -0.130882  2.973692  1.276926
H     -1.222109  2.479781 -0.002301
H      0.146701 -0.238820  2.986722
H     -0.452794  1.341112  3.497254
H      1.072006  1.223599  2.593124
H     -4.023020  3.313301 -1.911972
H     -5.607600  2.641778 -2.327605
H     -4.125715  1.697110 -2.621099
H     -7.201317  0.618198 -0.731615
H     -6.698639 -1.073776 -0.710563
H     -5.720464 -0.742586 -3.037693
H     -6.534019  0.822218 -3.093555
H     -7.478664 -0.651020 -2.920236
H     -3.299817 -3.600009 -2.552930
H     -2.693597 -3.998175 -0.944346
H     -1.561352 -3.819570 -2.301115
H      0.635308  0.876849 -2.405739
H     -0.446469 -0.323921 -3.122833
H      0.998891 -0.843113 -2.263163
H      6.121704  2.076252  0.701621
H      4.749850  3.180679  0.967289
H      5.616631  5.097330 -2.245916
H      5.266996  4.739672 -0.532887
H      3.982685  4.642287 -1.775055
H      7.089022  1.850975 -1.763127
H      7.197863  3.339333 -0.772454
H      7.295622  3.414445 -2.551533
H      3.497485  2.323467 -2.934227
O      4.077540 -4.106435 -0.165111
C      3.006851 -4.293204  0.726165
H      3.395641 -4.647812  1.694062
C      1.990042 -5.348090  0.206716
C      1.026676 -4.642910 -0.756322
C      0.252920 -3.527330 -0.038895
O      0.931038 -3.024120  1.082587
C      2.335353 -2.912010  0.909064
H      2.543095 -2.339075 -0.007258
C      2.900049 -2.180749  2.118354
O      2.804598 -6.316989 -0.456060
C      2.153739 -7.350505 -1.164138
C      1.239818 -5.979341  1.385635
H      4.320631 -4.979452 -0.508441
H      0.311809 -5.343853 -1.184573
H      1.604998 -4.189710 -1.564238
H      2.529011 -1.159934  2.147086
H      3.984169 -2.173115  2.056061
H      2.591389 -2.692229  3.026349
H      2.940679 -8.051800 -1.436535
H      1.674842 -6.977967 -2.074473
H      1.414299 -7.866024 -0.547290
H      1.918857 -6.622837  1.941297
H      0.395686 -6.569430  1.036906
H      0.868265 -5.200127  2.043403
H     -0.693001 -3.905722  0.376199
C      4.626067  1.188944  2.825685
H      4.086017  0.409139  3.353041
H      4.314370  2.151786  3.219718
H      5.691123  1.057273  2.988796
H     -2.406345  0.344797  0.748389
117
Structure 48 - NOT REFINED - Rel. E. = 0.0 kcal/mol (GFN-FF)
O     -4.671042  1.573435  2.033963
C     -3.657725  2.299836  1.386764
C     -4.320148  3.598439  0.866819
H     -3.525030  4.279259  0.543322
C     -5.314233  4.314906  1.771469
C     -2.401933  2.442729  2.305533
H     -2.523780  1.671843  3.074533
C     -2.348293  3.783839  3.033789
C     -1.078183  2.156243  1.573719
C     -0.552676  0.713134  1.812146
O     -1.594670 -0.171976  2.170745
C      0.417055  0.700378  2.997314
C      0.209755  0.211376  0.537906
H      0.875582 -0.604825  0.834822
C     -0.743914 -0.316790 -0.566432
H     -1.633098  0.316068 -0.557017
C     -1.184627 -1.773122 -0.270348
H     -1.341993 -1.894425  0.806076
C     -2.519158 -2.090595 -0.998269
H     -2.387525 -1.926300 -2.068875
C     -3.588981 -1.147110 -0.485565
O     -4.111563 -0.423315 -1.464782
C     -5.025755  0.636794 -1.135710
H     -5.532888  0.377080 -0.197638
C     -4.163805  1.901635 -0.876584
C     -4.970472  3.103117 -0.404085
O     -5.919626  3.584955 -0.965910
C     -3.367996  2.297860 -2.127161
O     -3.270589  1.622457  0.194733
C     -6.028101  0.772782 -2.275123
C     -7.027113 -0.379585 -2.279193
O     -3.934942 -1.077584  0.672906
C     -2.976912 -3.530099 -0.756071
O     -0.181871 -2.693526 -0.686211
C     -0.115494 -0.228441 -1.957193
O      0.981657  1.317891  0.062590
C      2.328487  1.123001 -0.157620
H      2.534727  0.147344 -0.643103
O      2.996918  1.179938  1.084863
C      4.407137  1.089110  0.989298
H      4.667397  0.137750  0.494047
C      4.966991  2.249731  0.150992
C      4.336803  2.193799 -1.234174
H      4.572175  1.235315 -1.714853
N      4.841112  3.219988 -2.220131
O      4.298285  2.951173 -3.435896
C      4.499413  4.603609 -1.820353
C      6.316541  3.125931 -2.333446
C      2.805240  2.259742 -1.100844
H      2.501912  3.195599 -0.601501
O      2.159640  2.137967 -2.331797
H     -4.377681  0.658832  2.164046
H     -4.824127  5.047207  2.403682
H     -5.832312  3.588870  2.390859
H     -6.044520  4.824742  1.145764
H     -1.517810  3.771760  3.735603
H     -3.263333  3.945468  3.595558
H     -2.196653  4.610167  2.344109
H     -0.313421  2.844935  1.926690
H     -1.187402  2.321290  0.504812
H     -0.037439  1.191748  3.853244
H      1.337922  1.204163  2.722360
H      0.632980 -0.331355  3.264025
H     -2.603757  3.021411 -1.855124
H     -4.035851  2.737739 -2.861741
H     -2.882189  1.421650 -2.546483
H     -5.480457  0.784351 -3.217409
H     -6.552984  1.720841 -2.161817
H     -6.508835 -1.329780 -2.384758
H     -7.719196 -0.268655 -3.109534
H     -7.597477 -0.396136 -1.352986
H     -2.210012 -4.218443 -1.099297
H     -3.894688 -3.729237 -1.304959
H     -3.163016 -3.690711  0.303682
H     -0.865054 -0.404882 -2.724107
H      0.663017 -0.979101 -2.063679
H      0.320930  0.753405 -2.115902
H      6.049588  2.144216  0.106376
H      4.709786  3.182253  0.654849
H      4.933997  5.273522 -2.559350
H      4.886021  4.830486 -0.830961
H      3.419778  4.722999 -1.850366
H      6.808056  3.535968 -1.456338
H      6.600808  3.687789 -3.221247
H      6.593846  2.085654 -2.485908
H      2.841276  2.440166 -3.018643
O      4.126632 -4.389344 -0.140299
C      3.038337 -4.469418  0.749375
H      3.400799 -4.786460  1.739480
C      1.960691 -5.500187  0.284680
C      0.901131 -4.774538 -0.548722
C      0.231752 -3.650615  0.254816
O      1.073014 -3.106639  1.236756
C      2.442204 -3.051552  0.867820
H      2.542268 -2.567773 -0.115363
C      3.181532 -2.241148  1.923111
O      2.609693 -6.568050 -0.415404
C      2.690092 -6.526394 -1.826413
C      1.321438 -6.159357  1.511806
H      4.498057 -5.279018 -0.225325
H      0.137203 -5.473791 -0.887294
H      1.360599 -4.308566 -1.421573
H      2.841826 -1.209206  1.914732
H      4.247596 -2.278150  1.718366
H      2.983750 -2.665161  2.904213
H      1.710097 -6.665286 -2.292520
H      3.329289 -7.366687 -2.094343
H      3.137163 -5.598693 -2.192585
H      2.062384 -6.782866  2.005454
H      0.492827 -6.790620  1.201616
H      0.964683 -5.403017  2.203764
H     -0.633314 -4.022146  0.823770
C      4.969325  1.109352  2.406171
H      4.546110  0.292245  2.981436
H      4.707653  2.044558  2.892305
H      6.049380  1.004432  2.377738
H     -2.316691 -0.087591  1.534920
117
Structure 49 - NOT REFINED - Rel. E. = 0.0 kcal/mol (GFN-FF)
O     -5.001061  1.375500  1.465593
C     -3.816990  2.066569  1.155812
C     -4.261738  3.465136  0.663690
H     -3.369244  4.093247  0.565541
C     -5.357827  4.186597  1.433361
C     -2.804329  1.914085  2.318330
H     -2.945779  0.870771  2.621084
C     -3.168006  2.813147  3.496277
C     -1.332093  2.075945  1.902315
C     -0.422845  0.834923  2.194649
O     -1.131084 -0.276833  2.720467
C      0.644007  1.242156  3.218356
C      0.295117  0.354653  0.893368
H      1.044056 -0.387424  1.181799
C     -0.637769 -0.255403 -0.192706
H     -1.519904  0.379078 -0.238990
C     -1.143281 -1.682559  0.139954
H     -1.477106 -1.700062  1.183120
C     -2.348615 -2.081844 -0.752561
H     -2.039574 -2.045777 -1.797282
C     -3.512055 -1.131603 -0.548378
O     -3.779515 -0.441078 -1.651365
C     -4.717094  0.649682 -1.599388
H     -5.453917  0.439411 -0.814435
C     -3.883154  1.888209 -1.164861
C     -4.702308  3.105252 -0.744649
O     -5.520713  3.672363 -1.420355
C     -2.883176  2.300912 -2.250928
O     -3.188741  1.516604  0.012636
C     -5.404508  0.791211 -2.950176
C     -6.393857 -0.342608 -3.197905
O     -4.155598 -1.075841  0.476110
C     -2.822851 -3.495425 -0.407328
O     -0.177282 -2.711403 -0.059299
C      0.041959 -0.247042 -1.562938
O      0.983709  1.497102  0.365788
C      2.332743  1.318794  0.127669
H      2.529421  0.351351 -0.373061
O      3.019191  1.347501  1.358368
C      4.411452  1.148806  1.222757
H      4.582479  0.195841  0.693962
C      5.025755  2.292999  0.398953
C      4.350664  2.328275 -0.967237
H      4.523834  1.380012 -1.492590
N      4.888993  3.368542 -1.920703
O      4.284049  3.210158 -3.126073
C      4.667285  4.749392 -1.435101
C      6.348918  3.174675 -2.099189
C      2.823627  2.460046 -0.799834
H      2.570208  3.399962 -0.280348
O      2.151278  2.381509 -2.019989
H     -4.811375  0.419644  1.446129
H     -5.820679  4.919842  0.776184
H     -4.962749  4.693142  2.306955
H     -6.112794  3.470835  1.744410
H     -2.985744  3.857141  3.253882
H     -2.565246  2.554380  4.363268
H     -4.216587  2.686489  3.752593
H     -0.907851  2.930389  2.428609
H     -1.259129  2.288981  0.839334
H      1.253578  0.380071  3.482055
H      0.167931  1.632838  4.116432
H      1.295351  1.999060  2.796812
H     -2.132116  2.956497 -1.817784
H     -3.400962  2.822726 -3.049975
H     -2.383596  1.420023 -2.641975
H     -4.646657  0.791757 -3.733107
H     -5.923020  1.750661 -2.960693
H     -7.162417 -0.355735 -2.428294
H     -5.878638 -1.299979 -3.190925
H     -6.873754 -0.213771 -4.164075
H     -3.622454 -3.802164 -1.077702
H     -3.193033 -3.521088  0.615110
H     -1.988151 -4.179913 -0.510165
H      0.827035 -0.998706 -1.595943
H      0.474980  0.727544 -1.770593
H     -0.679221 -0.472274 -2.343900
H      6.096698  2.117331  0.312179
H      4.848924  3.222914  0.940860
H      5.105143  5.425732 -2.166401
H      5.124183  4.899698 -0.461252
H      3.598683  4.942008 -1.394448
H      6.902306  3.502489 -1.224405
H      6.640584  3.759625 -2.969462
H      6.543626  2.126352 -2.312605
H      2.818407  2.712986 -2.706481
O      3.585202 -5.266490 -1.114243
C      2.930623 -4.568874 -0.088196
H      3.621394 -4.543645  0.761366
C      1.624316 -5.295648  0.320464
C      0.844114 -4.427271  1.323849
C      0.761411 -2.933573  0.954070
O      2.024874 -2.426796  0.603064
C      2.604482 -3.119246 -0.499962
H      1.877397 -3.155966 -1.323149
C      3.860735 -2.376209 -0.931094
O      0.931387 -5.457108 -0.917241
C     -0.135667 -6.377552 -0.955057
C      1.975509 -6.640564  0.970681
H      2.914810 -5.464724 -1.785875
H      1.346660 -4.494089  2.289079
H     -0.172863 -4.803936  1.434854
H      3.599727 -1.421003 -1.379731
H      4.401747 -2.979703 -1.654020
H      4.492092 -2.205667 -0.062632
H      0.223631 -7.411803 -0.946630
H     -0.650177 -6.186085 -1.895510
H     -0.837282 -6.235301 -0.128788
H      2.504152 -7.265792  0.255518
H      1.081986 -7.155089  1.314028
H      2.626685 -6.470468  1.823303
H      0.469983 -2.377027  1.857072
C      5.008413  1.076668  2.623016
H      4.835210  2.011633  3.147582
H      6.074919  0.882367  2.565327
H      4.527783  0.276735  3.177172
H     -1.271236 -0.120814  3.664758
117
Structure 50 - NOT REFINED - Rel. E. = 0.0 kcal/mol (GFN-FF)
O     -2.622687  3.126151  0.316242
C     -3.389524  2.963332 -0.840453
C     -4.762250  3.637101 -0.580005
H     -5.318391  3.674486 -1.521857
C     -4.731442  5.009606  0.071827
C     -2.630013  3.447988 -2.097431
H     -2.159106  4.398222 -1.830658
C     -3.561884  3.675129 -3.289624
C     -1.543399  2.439987 -2.526994
C     -0.227712  2.399528 -1.706139
O     -0.235151  3.520837 -0.821321
C      0.974058  2.574892 -2.644046
C     -0.077078  1.116400 -0.811641
H     -0.693812  1.298506  0.078521
C     -0.547482 -0.241036 -1.389988
H     -1.636635 -0.182550 -1.481809
C     -0.239359 -1.378739 -0.359545
H      0.447599 -1.002910  0.405379
C     -1.528247 -1.845989  0.347403
H     -2.214524 -2.259776 -0.395369
C     -2.193909 -0.658372  1.017393
O     -3.463027 -0.562295  0.653420
C     -4.246140  0.546850  1.120894
H     -3.569303  1.249251  1.623646
C     -4.806932  1.244490 -0.147209
C     -5.458553  2.575509  0.226018
O     -6.375955  2.723249  0.993194
C     -5.796258  0.348643 -0.896953
O     -3.733315  1.587613 -1.013612
C     -5.316126  0.045771  2.088182
C     -4.718189 -0.333207  3.438765
O     -1.641876  0.082200  1.798335
C     -1.240081 -2.892099  1.427524
O      0.345518 -2.525956 -0.955706
C      0.031749 -0.560093 -2.764261
O      1.285712  0.980761 -0.384351
C      1.610429  1.462638  0.865671
H      0.776516  1.321406  1.582493
O      1.903766  2.843345  0.743287
C      2.284726  3.464773  1.960423
H      1.482048  3.307680  2.700078
C      3.579107  2.825753  2.483849
C      3.329478  1.337451  2.696117
H      2.521341  1.195693  3.425748
N      4.483780  0.564665  3.285946
O      4.067044 -0.703327  3.543125
C      5.658399  0.524271  2.386201
C      4.904660  1.188270  4.563695
C      2.847538  0.690336  1.383652
H      3.613294  0.790792  0.595497
O      2.502951 -0.650432  1.561248
H     -1.690261  3.281201  0.045243
H     -4.383060  5.758013 -0.634693
H     -4.063066  4.991783  0.928209
H     -5.731486  5.269917  0.410060
H     -4.237695  4.507534 -3.113991
H     -4.138032  2.775284 -3.492128
H     -2.974820  3.912560 -4.173045
H     -1.269193  2.699967 -3.549424
H     -2.010775  1.461065 -2.546366
H      0.934910  3.575924 -3.068804
H      0.969891  1.845427 -3.444219
H      1.896179  2.466126 -2.079645
H     -5.361937 -0.638032 -1.025829
H     -5.995127  0.778536 -1.875361
H     -6.725133  0.277954 -0.339385
H     -5.802378 -0.824729  1.646576
H     -6.057196  0.833465  2.221783
H     -4.242768  0.528970  3.901310
H     -3.968295 -1.113116  3.322472
H     -5.497170 -0.699083  4.102522
H     -2.164003 -3.188848  1.919317
H     -0.560744 -2.478395  2.169698
H     -0.786421 -3.773513  0.984076
H      1.116242 -0.520656 -2.741685
H     -0.347004  0.134418 -3.506831
H     -0.269580 -1.563016 -3.054632
H      3.854470  3.322431  3.412564
H      4.358292  2.986616  1.737632
H      5.988510  1.526599  2.129099
H      5.401139 -0.039590  1.493515
H      6.449070 -0.012136  2.906632
H      5.448250  2.112614  4.393237
H      5.541048  0.466079  5.071599
H      4.026119  1.360035  5.181149
H      3.057861 -0.946849  2.364352
O      0.227797 -5.324310 -1.502684
C      1.565965 -5.163511 -1.914671
H      1.807658 -6.084399 -2.456080
C      2.518214 -5.021545 -0.697699
C      2.258949 -3.676076  0.004863
C      1.764337 -2.587323 -0.965159
O      2.238574 -2.804278 -2.261633
C      1.699961 -3.967371 -2.888158
H      0.676576 -3.734489 -3.224538
C      2.547039 -4.267651 -4.119872
O      2.230223 -5.997777  0.305046
C      2.281648 -7.357044 -0.066334
C      3.984270 -5.100387 -1.144386
H     -0.059643 -4.475618 -1.128983
H      3.170808 -3.339285  0.492781
H      1.509750 -3.827865  0.779992
H      2.612154 -3.370369 -4.728675
H      2.080890 -5.059854 -4.698763
H      3.550389 -4.568842 -3.838526
H      2.150002 -7.911120  0.861897
H      3.244571 -7.626202 -0.510843
H      1.472830 -7.617533 -0.755663
H      4.155872 -5.949051 -1.802846
H      4.611660 -5.205261 -0.261445
H      4.251897 -4.184913 -1.662269
H      2.171023 -1.616071 -0.665312
C      2.457530  4.953003  1.684645
H      1.526581  5.369730  1.312465
H      3.229517  5.102250  0.935375
H      2.735135  5.467611  2.599169
H      0.590631  3.484205 -0.301509
117
Structure 51 - NOT REFINED - Rel. E. = 0.0 kcal/mol (GFN-FF)
O     -4.724549  1.784471  1.606380
C     -3.619004  2.360917  0.958769
C     -4.165428  3.563821  0.152335
H     -3.310632  4.153413 -0.197397
C     -5.211898  4.457204  0.804973
C     -2.459031  2.626690  1.969974
H     -2.669987  1.971593  2.822438
C     -2.460300  4.056726  2.504446
C     -1.075618  2.240278  1.417554
C     -0.586611  0.844932  1.896000
O     -1.660159  0.020886  2.311765
C      0.282767  0.996647  3.148375
C      0.241147  0.155955  0.749939
H      0.930859 -0.572944  1.196140
C     -0.655872 -0.592934 -0.271750
H     -1.544411  0.019245 -0.432847
C     -1.123897 -1.971867  0.264515
H     -1.303560 -1.893332  1.344101
C     -2.456945 -2.409326 -0.401625
H     -2.288757 -2.547326 -1.470996
C     -3.510466 -1.336877 -0.203640
O     -3.913481 -0.822667 -1.355412
C     -4.805536  0.306151 -1.339381
H     -5.418957  0.249963 -0.430942
C     -3.915878  1.574059 -1.237022
C     -4.709247  2.863595 -1.072092
O     -5.577938  3.257937 -1.805698
C     -2.992623  1.705381 -2.455384
O     -3.138235  1.478363 -0.049980
C     -5.678817  0.242282 -2.586128
C     -6.719772 -0.867233 -2.479605
O     -3.952061 -1.015320  0.877842
C     -2.979729 -3.704904  0.222823
O     -0.185001 -3.014599  0.040482
C      0.056344 -0.756994 -1.612967
O      0.999763  1.130923  0.033054
C      2.306562  1.359181  0.406693
H      2.746196  0.468357  0.898249
O      2.339690  2.451663  1.300256
C      3.648144  2.802898  1.710635
H      4.139099  1.910318  2.136519
C      4.455773  3.287738  0.497981
C      4.536786  2.155707 -0.518328
H      5.056674  1.293889 -0.081007
N      5.338408  2.484045 -1.759764
O      5.308839  1.433405 -2.617201
C      4.833787  3.693295 -2.450608
C      6.751623  2.731194 -1.381426
C      3.121562  1.659194 -0.880246
H      2.559480  2.443737 -1.414265
O      3.173074  0.488487 -1.637246
H     -4.496925  0.883013  1.882670
H     -5.833387  3.864253  1.469468
H     -5.840239  4.880806  0.023388
H     -4.754397  5.266423  1.363359
H     -2.221784  4.775218  1.724731
H     -1.710073  4.142385  3.286405
H     -3.428030  4.297415  2.934492
H     -0.335468  2.971409  1.737243
H     -1.085319  2.250643  0.329967
H      0.577957  0.013198  3.507451
H     -0.294933  1.488257  3.926944
H      1.163550  1.585214  2.921552
H     -2.209002  2.426165 -2.235621
H     -3.565156  2.045256 -3.313501
H     -2.532436  0.745945 -2.673602
H     -5.038343  0.060281 -3.449119
H     -6.171929  1.206357 -2.710536
H     -7.385634 -0.689668 -1.637886
H     -6.233739 -1.830082 -2.340447
H     -7.314511 -0.907639 -3.388120
H     -3.857348 -4.058398 -0.313228
H     -3.248858 -3.529352  1.262113
H     -2.210548 -4.469621  0.180008
H      1.018959 -1.239378 -1.475178
H      0.237199  0.214390 -2.060778
H     -0.545052 -1.359790 -2.288160
H      5.444082  3.592590  0.838274
H      3.928796  4.145475  0.079249
H      5.396587  3.787541 -3.377261
H      4.966233  4.580770 -1.839013
H      3.786866  3.551308 -2.703698
H      6.858076  3.643818 -0.803144
H      7.320722  2.803924 -2.306102
H      7.118403  1.873061 -0.823092
H      3.968983  0.627949 -2.245030
O      4.101843 -5.000930 -0.660085
C      3.130894 -4.612957  0.274230
H      3.570007 -4.783021  1.263103
C      1.839609 -5.452983  0.119317
C      0.802384 -4.929516  1.124600
C      0.622255 -3.401506  1.117481
O      1.852830 -2.732010  1.154859
C      2.769364 -3.119126  0.131954
H      2.297991 -2.982131 -0.850775
C      4.003543 -2.236232  0.252874
O      1.496361 -5.277055 -1.252850
C      0.219330 -5.694937 -1.679135
C      2.133217 -6.932435  0.414300
H      3.675469 -4.993530 -1.529139
H      1.147655 -5.209087  2.120653
H     -0.166379 -5.397663  0.953049
H      3.812134 -1.266274 -0.197791
H      4.833633 -2.712330 -0.260747
H      4.252653 -2.114607  1.304284
H     -0.025229 -6.700707 -1.326489
H      0.266875 -5.701991 -2.767183
H     -0.548801 -4.986639 -1.358360
H      2.856872 -7.304428 -0.306078
H      1.225856 -7.527553  0.349887
H      2.548014 -7.037937  1.412367
H      0.132528 -3.104769  2.062009
C      3.528874  3.885880  2.776709
H      3.020160  4.752068  2.364432
H      4.515534  4.174794  3.125799
H      2.950363  3.512175  3.616068
H     -2.351320  0.030090  1.637579
117
Structure 52 - NOT REFINED - Rel. E. = 0.0 kcal/mol (GFN-FF)
O     -4.713182  1.835793  1.592897
C     -3.629773  2.420496  0.916564
C     -4.223403  3.577692  0.075205
H     -3.393536  4.180876 -0.309421
C     -5.287285  4.462995  0.710231
C     -2.473444  2.748698  1.912285
H     -2.683273  2.140900  2.799213
C     -2.487761  4.205335  2.371129
C     -1.079144  2.342578  1.398341
C     -0.539637  1.028293  2.030813
O     -1.574306  0.224292  2.563928
C      0.361864  1.362598  3.224770
C      0.298323  0.214402  0.985676
H      0.863358 -0.544478  1.540087
C     -0.589564 -0.531505 -0.046610
H     -1.472261  0.082166 -0.239103
C     -1.072889 -1.891771  0.518688
H     -1.285900 -1.785248  1.587792
C     -2.379546 -2.342009 -0.193077
H     -2.183228 -2.452990 -1.261056
C     -3.447478 -1.284920 -0.002985
O     -3.923148 -0.863442 -1.163351
C     -4.830415  0.249363 -1.188403
H     -5.363413  0.277549 -0.228821
C     -3.952589  1.532262 -1.231675
C     -4.764760  2.815869 -1.113710
O     -5.645305  3.163447 -1.856913
C     -3.066960  1.604292 -2.478897
O     -3.128554  1.527096 -0.071072
C     -5.845403  0.071156 -2.323433
C     -5.310245 -0.622449 -3.573168
O     -3.831606 -0.899651  1.080611
C     -2.912436 -3.663184  0.366414
O     -0.082452 -2.894225  0.346746
C      0.143462 -0.740974 -1.370547
O      1.211272  1.085373  0.319727
C      2.578044  0.961172  0.618214
H      2.746064  0.102112  1.280391
O      3.061895  2.048405  1.352735
C      3.268633  3.293397  0.683005
H      4.103650  3.734022  1.243935
C      3.679478  3.104398 -0.785803
C      4.432506  1.787019 -0.894538
H      5.168432  1.697152 -0.087573
N      5.216790  1.587173 -2.166372
O      5.694084  0.318948 -2.219118
C      4.394831  1.857553 -3.368329
C      6.370819  2.518521 -2.177194
C      3.396276  0.672216 -0.678102
H      2.676637  0.676100 -1.513316
O      3.987077 -0.588793 -0.561247
H     -4.451630  0.958472  1.915388
H     -5.883140  3.876456  1.403206
H     -5.937617  4.841081 -0.076570
H     -4.846550  5.303958  1.234122
H     -3.455083  4.455930  2.796118
H     -2.264843  4.887189  1.554693
H     -1.734712  4.340854  3.143577
H     -0.376312  3.132404  1.649397
H     -1.085653  2.238613  0.315875
H     -0.166702  2.018633  3.911232
H      1.276253  1.840456  2.887336
H      0.609761  0.443841  3.751497
H     -2.596022  0.641338 -2.652699
H     -2.292940  2.351303 -2.319399
H     -3.667342  1.891628 -3.336797
H     -6.239350  1.055384 -2.577066
H     -6.671876 -0.525654 -1.931635
H     -6.132731 -0.783572 -4.265644
H     -4.879759 -1.586154 -3.316438
H     -4.554708 -0.027846 -4.073855
H     -3.800240 -3.971786 -0.181298
H     -3.172930 -3.547246  1.416304
H     -2.156611 -4.436739  0.269313
H      0.382336  0.222175 -1.811434
H     -0.481117 -1.298637 -2.062767
H      1.060702 -1.300538 -1.206912
H      4.276428  3.963412 -1.086497
H      2.777794  3.059773 -1.399735
H      3.535704  1.192443 -3.367327
H      5.005611  1.618838 -4.236756
H      4.079232  2.896100 -3.400760
H      6.049617  3.555454 -2.199491
H      6.964879  2.288433 -3.059109
H      6.979035  2.323296 -1.297028
H      4.755594 -0.542969 -1.212341
O      4.422000 -4.188114  0.981944
C      3.107691 -4.281291  1.459585
H      3.161204 -4.875612  2.378703
C      2.184446 -4.998803  0.442489
C      0.766597 -5.023347  1.034591
C      0.277169 -3.638349  1.479550
O      1.202389 -2.985098  2.302495
C      2.532023 -2.890481  1.791893
H      2.537883 -2.298722  0.864549
C      3.371153 -2.207124  2.863875
O      2.313365 -4.225798 -0.744376
C      1.460755 -4.530345 -1.824700
C      2.675073 -6.438756  0.223721
H      4.386206 -3.708033  0.142678
H      0.783041 -5.668721  1.913122
H      0.060395 -5.434023  0.313494
H      4.390142 -2.100693  2.506051
H      3.364719 -2.808683  3.769306
H      2.961694 -1.227746  3.096284
H      1.832050 -3.935051 -2.656973
H      0.430026 -4.238050 -1.608665
H      1.501957 -5.589207 -2.096978
H      1.994003 -6.989405 -0.420006
H      2.744626 -6.954228  1.177035
H      3.661483 -6.413513 -0.231620
H     -0.599320 -3.761739  2.137870
C      2.056867  4.216516  0.783762
H      1.792010  4.365006  1.826820
H      1.215760  3.770120  0.261719
H      2.292981  5.179468  0.338881
H     -2.266065  0.097431  1.900838
117
Structure 53 - NOT REFINED - Rel. E. = 0.0 kcal/mol (GFN-FF)
O     -4.399256  1.639088  1.981355
C     -3.924375  2.602119  1.090345
C     -5.106817  3.567508  0.834500
H     -4.732891  4.454983  0.313949
C     -5.932188  3.970306  2.046745
C     -2.601072  3.238330  1.614403
H     -2.621730  3.089871  2.698898
C     -2.493599  4.740088  1.342397
C     -1.352270  2.560358  1.023937
C     -0.896767  1.232018  1.669475
O     -1.963897  0.391353  2.075230
C     -0.117370  1.525603  2.956332
C      0.041495  0.494004  0.660244
H      0.486694 -0.360211  1.183199
C     -0.717309 -0.009819 -0.607674
H     -1.665242  0.535792 -0.662607
C     -1.090241 -1.518275 -0.539168
H     -1.270318 -1.805023  0.508938
C     -2.398518 -1.768889 -1.328528
H     -2.286901 -1.390229 -2.344762
C     -3.535646 -1.044785 -0.636126
O     -4.285367 -0.353460 -1.473801
C     -5.365670  0.431625 -0.937041
H     -5.517891  0.128978  0.106960
C     -4.896062  1.911156 -0.935476
C     -5.889688  2.812238 -0.206344
O     -7.062722  2.919285 -0.456886
C     -4.670576  2.428405 -2.360848
O     -3.687042  2.018806 -0.196092
C     -6.616202  0.163299 -1.767235
C     -7.187076 -1.221397 -1.479521
O     -3.737403 -1.130102  0.555792
C     -2.758356 -3.257246 -1.372007
O     -0.120714 -2.390416 -1.089331
C      0.049505  0.284465 -1.896317
O      1.079433  1.417235  0.340658
C      2.369478  0.916354  0.382498
H      2.458437 -0.030573 -0.177219
O      2.711794  0.687035  1.732232
C      4.030130  0.201677  1.881594
H      4.148235 -0.695667  1.249934
C      5.023997  1.280899  1.423683
C      4.771162  1.600092 -0.045249
H      4.954535  0.710469 -0.659635
N      5.694643  2.651672 -0.623632
O      5.351350  2.908516 -1.910164
C      5.665700  3.914068  0.151767
C      7.087791  2.141203 -0.610629
C      3.290530  1.972080 -0.275042
H      3.050297  2.931977  0.213148
O      2.985349  2.023973 -1.635578
H     -3.646851  1.084337  2.270444
H     -6.203274  3.084980  2.614370
H     -6.838594  4.468329  1.711235
H     -5.369720  4.640255  2.690666
H     -2.474351  4.935186  0.272473
H     -1.564902  5.111405  1.768732
H     -3.310344  5.292202  1.798156
H     -0.506733  3.238810  1.124404
H     -1.516481  2.422852 -0.041840
H      0.845118  1.959674  2.711556
H      0.040621  0.597141  3.498402
H     -0.682249  2.204042  3.588597
H     -4.134020  3.372874 -2.318796
H     -5.626157  2.578723 -2.853949
H     -4.074616  1.710077 -2.916210
H     -6.355493  0.239000 -2.823058
H     -7.357038  0.926223 -1.531132
H     -6.449046 -1.990514 -1.696749
H     -8.063621 -1.399118 -2.096696
H     -7.475854 -1.305942 -0.434189
H     -1.936376 -3.812204 -1.812757
H     -3.652961 -3.409364 -1.970871
H     -2.940489 -3.625063 -0.364459
H      0.395019  1.313329 -1.906195
H     -0.587843  0.111083 -2.759376
H      0.917978 -0.361834 -1.976572
H      6.036252  0.912931  1.584096
H      4.850473  2.160670  2.043939
H      6.254672  4.641316 -0.403935
H      6.080671  3.776336  1.145859
H      4.643558  4.278319  0.206693
H      7.115766  1.193747 -1.143289
H      7.463508  2.027029  0.401403
H      7.696062  2.857461 -1.159163
H      3.799579  2.451950 -2.048483
O      3.177123 -4.831148 -2.710421
C      3.270210 -4.201363 -1.459081
H      4.320634 -4.203357 -1.125303
C      2.421159 -4.923062 -0.373393
C      0.976844 -4.418284 -0.507453
C      0.892502 -2.899896 -0.262606
O      2.118426 -2.260916 -0.497500
C      2.786014 -2.745950 -1.657487
H      2.079770 -2.755289 -2.498224
C      3.943402 -1.813066 -1.980917
O      2.531035 -6.306682 -0.710233
C      1.919036 -7.243583  0.150210
C      2.989323 -4.637921  1.020696
H      3.208352 -5.787726 -2.561490
H      0.308821 -4.923526  0.188534
H      0.638830 -4.617562 -1.526266
H      3.573070 -0.808902 -2.175052
H      4.458628 -2.180941 -2.863039
H      4.636352 -1.786008 -1.142691
H      0.840821 -7.082586  0.231612
H      2.365904 -7.232161  1.147810
H      2.099025 -8.213886 -0.308755
H      3.941331 -5.151610  1.137246
H      2.302915 -4.975594  1.793544
H      3.145694 -3.570217  1.137351
H      0.663601 -2.687586  0.792640
C      4.233058 -0.162146  3.347718
H      3.481338 -0.885048  3.648848
H      4.124387  0.723600  3.966641
H      5.220159 -0.589841  3.493826
H     -2.389404 -0.034822  1.318629
117
Structure 54 - NOT REFINED - Rel. E. = 0.0 kcal/mol (GFN-FF)
O     -2.464454  3.341717  0.161855
C     -3.316323  3.035871 -0.903793
C     -4.660320  3.760151 -0.630873
H     -5.293179  3.666381 -1.518797
C     -4.572649  5.211528 -0.190001
C     -2.645392  3.329875 -2.265158
H     -2.129614  4.288419 -2.159868
C     -3.661151  3.436418 -3.404119
C     -1.622204  2.237872 -2.643024
C     -0.267662  2.218225 -1.888744
O     -0.163056  3.439127 -1.153324
C      0.893951  2.209026 -2.892420
C     -0.146621  1.048650 -0.846848
H     -0.760809  1.353181  0.009349
C     -0.644996 -0.362611 -1.262289
H     -1.738498 -0.315974 -1.293741
C     -0.253317 -1.399339 -0.161979
H      0.617352 -1.024329  0.383350
C     -1.404200 -1.655182  0.842365
H     -2.200045 -2.175311  0.302821
C     -1.981874 -0.376757  1.408307
O     -3.244001 -0.234606  1.032493
C     -3.960010  0.945702  1.419923
H     -3.217557  1.712617  1.680760
C     -4.671456  1.452121  0.137332
C     -5.281838  2.833055  0.378329
O     -6.122423  3.100430  1.199339
C     -5.730992  0.485961 -0.392986
O     -3.684785  1.657918 -0.867373
C     -4.837694  0.679688  2.651500
C     -5.505643 -0.692055  2.693033
O     -1.393941  0.394329  2.134000
C     -0.910534 -2.516923  2.006810
O      0.066553 -2.680179 -0.690541
C     -0.140242 -0.813723 -2.627678
O      1.218314  0.967192 -0.410212
C      1.514117  1.463723  0.842333
H      0.683516  1.296201  1.554414
O      1.754455  2.854364  0.712986
C      2.048950  3.497894  1.941115
H      1.222358  3.302792  2.644569
C      3.349373  2.922539  2.521199
C      3.172920  1.421385  2.717771
H      2.342757  1.230354  3.410531
N      4.345383  0.717310  3.355872
O      4.006727 -0.580950  3.574123
C      5.564566  0.774095  2.518710
C      4.656515  1.342876  4.663760
C      2.780441  0.755960  1.383207
H      3.563217  0.912535  0.621712
O      2.519639 -0.606627  1.538234
H     -1.548513  3.415318 -0.195151
H     -3.839901  5.306721  0.606395
H     -5.542053  5.534294  0.181790
H     -4.276058  5.844163 -1.022210
H     -4.308335  4.300303 -3.280762
H     -4.265516  2.533697 -3.453010
H     -3.138755  3.551124 -4.350360
H     -1.395411  2.384437 -3.699139
H     -2.122754  1.280602 -2.536262
H      0.935516  3.185990 -3.370064
H      0.771731  1.447748 -3.651887
H      1.827542  2.029749 -2.366738
H     -5.337276 -0.525294 -0.385562
H     -5.977575  0.762230 -1.415523
H     -6.625611  0.550659  0.218747
H     -5.587510  1.468515  2.709101
H     -4.189191  0.769968  3.526630
H     -4.771046 -1.477503  2.533349
H     -6.280928 -0.787111  1.941213
H     -5.958490 -0.837186  3.670977
H     -0.519321 -3.453412  1.622290
H     -1.722897 -2.728317  2.698731
H     -0.119559 -1.993748  2.539038
H      0.944982 -0.792877 -2.649121
H     -0.544944 -0.186054 -3.414291
H     -0.468917 -1.833974 -2.804695
H      3.557399  3.428157  3.462417
H      4.150308  3.126984  1.809446
H      5.855303  1.801597  2.320614
H      5.383284  0.238047  1.591249
H      6.353549  0.255940  3.059837
H      5.134937  2.309332  4.538055
H      5.321469  0.659828  5.189165
H      3.738471  1.434418  5.239479
H      3.069312 -0.871396  2.356264
O      1.495192 -6.347008 -2.921630
C      2.324965 -5.298056 -2.478549
H      3.293258 -5.393458 -2.992934
C      2.556371 -5.362088 -0.939164
C      1.445149 -4.564982 -0.241930
C      1.414556 -3.090437 -0.687053
O      2.018673 -2.923402 -1.942196
C      1.678239 -3.944749 -2.869806
H      0.589573 -4.094583 -2.859312
C      2.118141 -3.502075 -4.258233
O      2.364874 -6.705089 -0.485413
C      3.416022 -7.625244 -0.716778
C      3.930501 -4.800205 -0.576806
H      1.273548 -6.887036 -2.144314
H      1.578150 -4.625847  0.836632
H      0.484131 -5.016162 -0.494957
H      1.576456 -2.608169 -4.551890
H      1.915589 -4.299587 -4.966883
H      3.182149 -3.281291 -4.250709
H      3.012674 -8.597702 -0.439501
H      4.284138 -7.408853 -0.089210
H      3.717865 -7.643897 -1.767450
H      4.721918 -5.334899 -1.096541
H      4.088637 -4.876395  0.496521
H      3.969468 -3.756302 -0.869757
H      1.995108 -2.452893 -0.006307
C      2.160438  4.992291  1.667489
H      2.956768  5.179465  0.952931
H      2.369468  5.523184  2.591010
H      1.226675  5.357905  1.251590
H      0.644440  3.391701 -0.607193
117
Structure 55 - NOT REFINED - Rel. E. = 0.0 kcal/mol (GFN-FF)
O     -2.888089  2.867781 -0.034306
C     -3.367178  2.371455 -1.247076
C     -4.866096  2.759026 -1.335623
H     -5.222732  2.554252 -2.349771
C     -5.222069  4.179412 -0.926820
C     -2.475099  2.817631 -2.431004
H     -2.168474  3.844927 -2.216654
C     -3.212593  2.796519 -3.771398
C     -1.225555  1.922888 -2.565895
C     -0.064825  2.138891 -1.557160
O     -0.364196  3.313781 -0.805949
C      1.226775  2.418645 -2.339615
C      0.136482  0.966942 -0.516655
H     -0.501364  1.225229  0.333647
C     -0.224340 -0.463468 -0.984803
H     -1.293865 -0.500152 -1.203058
C      0.046488 -1.522390  0.114798
H      1.087213 -1.406906  0.440933
C     -0.854914 -1.508475  1.391472
H     -1.471178 -2.411460  1.324817
C     -1.851510 -0.367879  1.513825
O     -3.005243 -0.694081  0.951682
C     -4.096411  0.236888  1.003581
H     -3.718825  1.175991  1.427129
C     -4.529041  0.511034 -0.462004
C     -5.502534  1.689159 -0.491085
O     -6.583209  1.724132  0.041390
C     -5.132637 -0.730779 -1.119592
O     -3.407099  0.942577 -1.217238
C     -5.204648 -0.341779  1.881316
C     -4.835510 -0.289977  3.359946
O     -1.642287  0.661802  2.113807
C     -0.004942 -1.545565  2.664569
O     -0.082837 -2.800482 -0.505379
C      0.589282 -0.829063 -2.228885
O      1.497731  0.933255 -0.052849
C      1.802513  1.654458  1.087592
H      1.064939  1.446302  1.894192
O      1.790786  3.034418  0.822338
C      2.053604  3.789410  1.994499
H      1.317699  3.496642  2.763625
C      3.463757  3.492438  2.502834
C      3.732313  2.004120  2.727319
H      3.280329  1.632164  3.650986
N      5.249324  1.815377  2.828135
O      5.837728  2.166417  1.681018
C      5.764214  2.646276  3.953898
C      5.561144  0.405560  3.176482
C      3.198343  1.179533  1.550280
H      3.900455  1.311549  0.711803
O      3.091844 -0.172567  1.928851
H     -1.929050  3.052875 -0.135136
H     -6.300098  4.261893 -0.812100
H     -4.883414  4.887542 -1.678104
H     -4.745869  4.416647  0.020489
H     -3.617071  1.805925 -3.965882
H     -2.520445  3.046228 -4.571646
H     -4.015297  3.528171 -3.795318
H     -0.817741  2.115037 -3.558298
H     -1.574696  0.897299 -2.544687
H      1.084924  3.327886 -2.920138
H      1.475656  1.601969 -3.006368
H      2.055328  2.573461 -1.653879
H     -6.120371 -0.921066 -0.711096
H     -4.483756 -1.583057 -0.942035
H     -5.211874 -0.563213 -2.190661
H     -5.379052 -1.376636  1.584444
H     -6.115120  0.231540  1.709054
H     -5.632971 -0.720817  3.959721
H     -4.677187  0.738168  3.677745
H     -3.921251 -0.849648  3.547602
H      0.732737 -2.341408  2.616429
H     -0.636311 -1.699551  3.537552
H      0.518145 -0.600915  2.786957
H      0.473869 -1.883565 -2.452313
H      1.638942 -0.615361 -2.043310
H      0.257235 -0.257371 -3.087952
H      3.609368  4.051135  3.425928
H      4.187175  3.824276  1.751213
H      5.759188  3.689103  3.651886
H      6.797463  2.357635  4.131818
H      5.169911  2.493805  4.851558
H      6.643747  0.313110  3.226975
H      5.193231 -0.246565  2.392214
H      5.103854  0.136660  4.125212
H      2.720146 -0.660142  1.181615
O      3.457147 -5.090759 -2.589867
C      2.618373 -5.041702 -1.467164
H      2.966753 -5.826101 -0.786737
C      1.144684 -5.315065 -1.862449
C      0.263078 -5.161182 -0.613085
C      0.532373 -3.870385  0.168453
O      1.891914 -3.661672  0.413529
C      2.721580 -3.680919 -0.747130
H      2.389810 -2.903808 -1.448401
C      4.146757 -3.411025 -0.285573
O      0.887177 -4.347607 -2.876933
C     -0.415760 -4.291416 -3.417909
C      1.012953 -6.746301 -2.405024
H      3.049193 -4.539485 -3.273564
H      0.476703 -5.999220  0.050458
H     -0.791544 -5.189167 -0.883417
H      4.827931 -3.556531 -1.118105
H      4.402541 -4.102627  0.512615
H      4.240788 -2.396046  0.089622
H     -0.348068 -3.601737 -4.257803
H     -1.132053 -3.900522 -2.690306
H     -0.749510 -5.265613 -3.783480
H     -0.027974 -7.000048 -2.587490
H      1.417656 -7.450275 -1.683886
H      1.575601 -6.837378 -3.330470
H      0.099422 -3.981199  1.177516
C      1.887975  5.263149  1.646973
H      2.061083  5.871712  2.528938
H      0.882995  5.448151  1.278860
H      2.600628  5.539023  0.874914
H      0.396788  3.472845 -0.216523
117
Structure 56 - NOT REFINED - Rel. E. = 0.0 kcal/mol (GFN-FF)
O     -3.682858  0.071153  2.139518
C     -3.475496  1.218215  1.365024
C     -4.622256  2.197391  1.707415
H     -4.328089  3.197655  1.370149
C     -5.106072  2.242691  3.150739
C     -2.020214  1.740527  1.514704
H     -1.392967  0.845996  1.459956
C     -1.786649  2.378785  2.879732
C     -1.631074  2.689207  0.369694
C     -0.157410  2.652873 -0.082123
O      0.609764  3.047193  1.038863
C      0.018578  3.676797 -1.217909
C      0.359365  1.259686 -0.572291
H      0.427853  0.610373  0.304391
C     -0.525624  0.559230 -1.645852
H     -1.347798  1.229863 -1.902275
C     -1.176252 -0.711689 -1.059799
H     -1.697037 -0.411124 -0.145682
C     -2.255285 -1.309003 -2.029662
H     -2.456730 -0.579479 -2.815588
C     -3.540566 -1.466971 -1.234948
O     -4.539601 -0.761411 -1.763583
C     -5.549610 -0.286849 -0.860676
H     -5.560173 -0.939189  0.021590
C     -5.010939  1.106845 -0.432086
C     -5.709900  1.734540  0.761686
O     -6.898109  1.867749  0.895357
C     -5.061583  2.101014 -1.602466
O     -3.664081  0.915625 -0.017415
C     -6.913422 -0.275558 -1.534414
C     -7.482710 -1.684401 -1.665785
O     -3.646740 -2.139877 -0.235312
C     -1.843544 -2.637168 -2.666886
O     -0.174712 -1.651410 -0.708628
C      0.255667  0.238956 -2.918705
O      1.690289  1.467077 -1.071415
C      2.729221  0.830587 -0.408850
H      2.524940 -0.252825 -0.289655
O      2.893027  1.416967  0.854486
C      3.969725  0.842647  1.571526
H      3.790429 -0.243466  1.652254
C      5.285969  1.077901  0.830602
C      5.266583  0.550284 -0.603343
H      5.345428 -0.539601 -0.643845
N      6.469868  1.140373 -1.345199
O      6.359220  2.469525 -1.432779
C      7.717098  0.768970 -0.617841
C      6.577301  0.525539 -2.693570
C      3.976804  0.983705 -1.308920
H      4.091401  2.047171 -1.571160
O      3.766639  0.189411 -2.455266
H     -3.020269 -0.600967  1.929698
H     -6.099770  2.685353  3.169186
H     -4.441478  2.832101  3.772629
H     -5.163440  1.234347  3.548990
H     -2.345216  3.306025  2.975329
H     -0.730097  2.611613  2.976111
H     -2.084723  1.698269  3.673434
H     -1.819022  3.715543  0.691199
H     -2.256349  2.481925 -0.495276
H      1.051759  3.675807 -1.552835
H     -0.227747  4.669021 -0.848999
H     -0.624853  3.437854 -2.058777
H     -4.491870  2.991226 -1.347488
H     -6.091093  2.382472 -1.800894
H     -4.626504  1.639055 -2.483866
H     -6.814548  0.170792 -2.523500
H     -7.579871  0.341954 -0.931357
H     -7.624046 -2.133420 -0.685106
H     -6.806165 -2.313604 -2.239422
H     -8.442783 -1.653264 -2.173845
H     -0.829356 -2.566227 -3.048123
H     -2.516749 -2.875111 -3.487206
H     -1.890020 -3.442487 -1.938215
H      1.002015 -0.521575 -2.707927
H      0.737568  1.139976 -3.287007
H     -0.414907 -0.133151 -3.687853
H      6.080113  0.603956  1.404910
H      5.471932  2.154220  0.766213
H      8.560352  1.019474 -1.257350
H      7.726725 -0.291936 -0.379576
H      7.791583  1.374161  0.280491
H      5.677710  0.743772 -3.258313
H      6.714407 -0.549714 -2.611790
H      7.425149  0.985961 -3.195828
H      2.931983  0.470206 -2.853863
O      2.918089 -2.752496  2.772857
C      1.640163 -2.953223  2.227699
H      1.108272 -3.615714  2.918507
C      1.729992 -3.612514  0.831154
C      0.299203 -3.780128  0.303363
C     -0.531825 -2.494979  0.363676
O     -0.454128 -1.846477  1.606109
C      0.860578 -1.625943  2.110956
H      1.414547 -0.977636  1.419477
C      0.724671 -0.944344  3.465084
O      2.534062 -2.700022  0.081759
C      2.709917 -2.959762 -1.295650
C      2.402553 -4.989119  0.934030
H      3.471506 -2.399772  2.061781
H     -0.196659 -4.523356  0.928367
H      0.304886 -4.141858 -0.724040
H      0.338337  0.063687  3.343830
H      1.698700 -0.909208  3.943927
H      0.039598 -1.513179  4.087780
H      1.758373 -2.924148 -1.829982
H      3.199303 -3.922418 -1.467669
H      3.348467 -2.157365 -1.664761
H      3.436678 -4.871176  1.247324
H      2.372694 -5.505715 -0.021866
H      1.885047 -5.595721  1.671393
H     -1.595969 -2.758942  0.283147
C      3.987763  1.466076  2.960386
H      4.208897  2.526856  2.886200
H      4.739453  0.982359  3.576082
H      3.012884  1.346354  3.423162
H      1.535862  2.803757  0.888388
117
Structure 57 - NOT REFINED - Rel. E. = 0.0 kcal/mol (GFN-FF)
O     -4.063628  1.712723  2.185891
C     -3.518481  2.562735  1.216955
C     -4.629306  3.587154  0.892012
H     -4.201346  4.400483  0.297299
C     -5.416418  4.143142  2.068906
C     -2.126088  3.100142  1.667710
H     -2.095288  2.954037  2.752365
C     -1.928230  4.590441  1.385779
C     -0.955151  2.342168  1.012040
C     -0.692419  0.897182  1.489268
O     -1.907898  0.189299  1.669244
C      0.028086  0.888335  2.837912
C      0.212021  0.171485  0.426740
H      0.797997 -0.594858  0.942483
C     -0.603057 -0.522845 -0.698731
H     -1.443421  0.127399 -0.961800
C     -1.171122 -1.884005 -0.219095
H     -1.462312 -1.808091  0.834317
C     -2.446373 -2.253924 -1.043557
H     -2.336043 -1.875290 -2.061293
C     -3.635283 -1.569789 -0.394647
O     -4.027024 -0.513984 -1.103291
C     -5.078528  0.318889 -0.587103
H     -5.155734  0.124356  0.492035
C     -4.566320  1.773685 -0.737532
C     -5.483256  2.795236 -0.069869
O     -6.651729  2.958431 -0.307534
C     -4.324530  2.179151 -2.194148
O     -3.340277  1.868341 -0.021999
C     -6.428278 -0.017862 -1.236252
C     -6.365396 -0.397500 -2.713119
O     -4.156987 -1.930878  0.632351
C     -2.714742 -3.757810 -1.082716
O     -0.192362 -2.907333 -0.330493
C      0.246000 -0.730035 -1.953681
O      1.085512  1.154438 -0.130132
C      2.445632  0.953887 -0.041313
H      2.732800 -0.086806 -0.294227
O      2.857457  1.248085  1.276349
C      4.260300  1.200856  1.466645
H      4.621199  0.195144  1.192401
C      4.957167  2.236074  0.569152
C      4.623916  1.916193 -0.882232
H      4.975017  0.907146 -1.133311
N      5.294515  2.792531 -1.913571
O      5.011185  2.299841 -3.147005
C      4.853330  4.203232 -1.831430
C      6.764441  2.760314 -1.719123
C      3.096812  1.915059 -1.070107
H      2.680323  2.909812 -0.837541
O      2.722432  1.520330 -2.354981
H     -3.386963  1.052959  2.432860
H     -4.810606  4.830321  2.652006
H     -5.738554  3.328305  2.710455
H     -6.293267  4.665271  1.693913
H     -1.925276  4.781499  0.315120
H     -0.967092  4.903311  1.786128
H     -2.697724  5.192795  1.859142
H     -0.042085  2.903039  1.201495
H     -1.109813  2.329043 -0.066075
H      0.065428 -0.131575  3.213933
H     -0.502005  1.504316  3.559263
H      1.038598  1.263063  2.707726
H     -3.699792  3.068932 -2.213896
H     -5.271272  2.396802 -2.678646
H     -3.809502  1.376613 -2.712574
H     -7.091794  0.834661 -1.092266
H     -6.844978 -0.863183 -0.683419
H     -6.086832  0.444989 -3.336262
H     -7.344325 -0.748434 -3.030503
H     -5.645490 -1.196871 -2.870039
H     -1.851936 -4.276207 -1.488603
H     -3.577827 -3.964033 -1.711672
H     -2.921046 -4.127493 -0.081114
H      1.002338 -1.488637 -1.771505
H      0.739635  0.195056 -2.236576
H     -0.376274 -1.063389 -2.779682
H      6.027902  2.183751  0.757843
H      4.584356  3.223511  0.843755
H      5.417575  4.765156 -2.572705
H      5.025213  4.609125 -0.838665
H      3.800972  4.259771 -2.095956
H      7.211152  3.186832 -2.615429
H      7.088110  1.725482 -1.637129
H      7.060636  3.331661 -0.844450
H      3.513010  1.757607 -2.941250
O      4.200686 -4.307125  0.692156
C      2.850060 -4.372075  1.067414
H      2.814420 -4.925837  2.011637
C      2.011203 -5.106518 -0.006239
C      0.537561 -5.070881  0.424199
C      0.039458 -3.673844  0.819395
O      0.905660 -3.042824  1.722632
C      2.261384 -2.962995  1.293152
H      2.310642 -2.425659  0.333442
C      3.031236 -2.212446  2.370467
O      2.304268 -4.384184 -1.201132
C      1.529118 -4.654350 -2.348396
C      2.473314 -6.567130 -0.124833
H      4.218174 -4.043527 -0.239245
H      0.436949 -5.710976  1.301079
H     -0.101921 -5.463581 -0.364962
H      4.095156 -2.274695  2.160824
H      2.829057 -2.670428  3.335010
H      2.717250 -1.172957  2.402974
H      1.458598 -5.725729 -2.554160
H      2.051857 -4.166993 -3.170301
H      0.529296 -4.222944 -2.255882
H      3.513137 -6.593796 -0.439560
H      1.867412 -7.107978 -0.847143
H      2.387670 -7.061732  0.838155
H     -0.897058 -3.780141  1.391363
C      4.535979  1.464751  2.942342
H      4.165215  2.447920  3.216922
H      5.602764  1.411042  3.135720
H      4.027333  0.722193  3.549250
H     -2.435461  0.354646  0.872473
117
Structure 58 - NOT REFINED - Rel. E. = 0.0 kcal/mol (GFN-FF)
O     -4.773817  1.699829  1.415484
C     -3.663816  2.357226  0.860271
C     -4.231817  3.559238  0.064872
H     -3.394350  4.204210 -0.222975
C     -5.355851  4.374622  0.689783
C     -2.585204  2.633475  1.954042
H     -2.832181  1.949415  2.773557
C     -2.678248  4.046657  2.525639
C     -1.149461  2.311403  1.497869
C     -0.597372  0.967625  2.054734
O     -1.628754  0.094742  2.474504
C      0.242462  1.228886  3.310060
C      0.315390  0.270992  0.987712
H      0.920254 -0.486081  1.502425
C     -0.491051 -0.450125 -0.126486
H     -1.383443  0.145298 -0.331876
C     -0.964117 -1.853549  0.336982
H     -1.233499 -1.804616  1.399458
C     -2.231395 -2.294950 -0.443649
H     -1.985719 -2.388814 -1.502641
C     -3.320859 -1.254278 -0.279378
O     -3.728011 -0.780144 -1.443785
C     -4.663932  0.312944 -1.473283
H     -5.308030  0.244425 -0.587846
C     -3.825974  1.615135 -1.356111
C     -4.679447  2.868701 -1.204429
O     -5.525147  3.242655 -1.974492
C     -2.878987  1.778221 -2.550090
O     -3.072443  1.551996 -0.153009
C     -5.488155  0.200794 -2.749510
C     -6.516800 -0.920861 -2.650723
O     -3.783473 -0.933540  0.795174
C     -2.780825 -3.621589  0.086285
O      0.022306 -2.860890  0.169865
C      0.317999 -0.556633 -1.417455
O      1.184600  1.250761  0.421731
C      2.562944  1.086506  0.610501
H      2.772756  0.069605  0.968625
O      3.074544  1.911855  1.623804
C      3.336270  3.281630  1.330016
H      3.989154  3.569594  2.162865
C      4.091252  3.474666 -0.007626
C      4.558305  2.117931 -0.514007
H      5.158200  1.608364  0.249455
N      5.445443  2.148505 -1.729370
O      5.848244  0.879115 -2.000331
C      4.757046  2.710004 -2.913388
C      6.647313  2.972780 -1.458426
C      3.299403  1.267980 -0.750456
H      2.602841  1.813809 -1.410220
O      3.576429  0.012083 -1.296473
H     -4.517724  0.794459  1.656536
H     -5.959763  4.800839 -0.109283
H     -4.970585  5.180071  1.305151
H     -5.983639  3.726018  1.293701
H     -3.679307  4.233502  2.902525
H     -2.426623  4.799017  1.782757
H     -1.982343  4.140721  3.355741
H     -0.489810  3.102013  1.845283
H     -1.089728  2.291397  0.412473
H      1.174959  1.714519  3.041704
H      0.465375  0.280312  3.793039
H     -0.314874  1.848018  4.007820
H     -2.349015  0.846533 -2.726717
H     -2.155086  2.558588 -2.329429
H     -3.447924  2.054699 -3.432625
H     -4.812709  0.004705 -3.582107
H     -5.990473  1.152976 -2.919381
H     -6.023815 -1.871690 -2.462152
H     -7.073980 -0.998077 -3.580345
H     -7.218546 -0.727066 -1.842336
H     -2.006717 -4.381010  0.048923
H     -3.623211 -3.950702 -0.517845
H     -3.110968 -3.500760  1.115839
H      0.472307  0.431454 -1.840402
H     -0.206510 -1.173252 -2.142188
H      1.291585 -0.999126 -1.225743
H      4.922839  4.156207  0.159341
H      3.408504  3.918057 -0.734208
H      3.930526  2.057444 -3.181371
H      5.469406  2.709136 -3.735823
H      4.406631  3.719700 -2.719193
H      6.408677  4.032036 -1.447135
H      7.362083  2.757400 -2.250529
H      7.082552  2.661775 -0.511782
H      4.508938  0.093712 -1.690989
O      4.245612 -5.147619 -0.032340
C      3.186909 -4.700325  0.771058
H      3.474951 -4.917844  1.805216
C      1.873119 -5.440284  0.426272
C      0.761041 -4.861114  1.312695
C      0.682944 -3.323970  1.318815
O      1.937641 -2.731678  1.508389
C      2.964321 -3.179799  0.622274
H      2.660524 -2.979088 -0.413933
C      4.241044 -2.419514  0.959939
O      1.721006 -5.211530 -0.971938
C      0.480228 -5.517856 -1.566854
C      2.024147 -6.943025  0.711555
H      3.956138 -5.069983 -0.952619
H      0.968272 -5.176053  2.336077
H     -0.209570 -5.261796  1.022258
H      5.097409 -2.995672  0.621450
H      4.301129 -2.281182  2.036282
H      4.248283 -1.453983  0.465090
H      0.105806 -6.498767 -1.261299
H      0.668723 -5.528399 -2.639613
H     -0.258748 -4.745368 -1.339967
H      1.104016 -7.475696  0.484809
H      2.269153 -7.101139  1.757694
H      2.828766 -7.342865  0.100267
H      0.110507 -3.014275  2.210816
C      2.078585  4.147572  1.360614
H      2.342661  5.182882  1.161786
H      1.611816  4.086777  2.339780
H      1.375179  3.794959  0.611438
H     -2.293621  0.015404  1.777061
117
Structure 59 - NOT REFINED - Rel. E. = 0.0 kcal/mol (GFN-FF)
O     -4.695589  1.960672  2.062477
C     -3.836274  2.531408  1.109361
C     -4.676617  3.568583  0.327835
H     -3.989757  4.195992 -0.251368
C     -5.664448  4.427611  1.106213
C     -2.512353  3.027527  1.775879
H     -2.457173  2.493878  2.731127
C     -2.534594  4.517096  2.109204
C     -1.256147  2.657506  0.967275
C     -0.556674  1.372195  1.489840
O     -1.462502  0.535055  2.183237
C      0.499741  1.754859  2.529329
C      0.119690  0.611351  0.291472
H      0.937374 -0.006473  0.670939
C     -0.885025 -0.314996 -0.452791
H     -1.838908  0.215022 -0.482728
C     -1.110549 -1.648636  0.303516
H     -1.143624 -1.452739  1.379917
C     -2.473351 -2.274403 -0.115838
H     -2.480055 -2.421800 -1.197165
C     -3.586908 -1.313365  0.250245
O     -4.264560 -0.921914 -0.821801
C     -5.244613  0.116981 -0.679125
H     -5.583689  0.121257  0.366066
C     -4.496341  1.462814 -0.889591
C     -5.374097  2.688398 -0.683032
O     -6.405548  2.924913 -1.257000
C     -3.830335  1.562873 -2.267668
O     -3.501523  1.556259  0.126036
C     -6.441094 -0.166482 -1.593594
C     -6.095574 -0.771286 -2.951456
O     -3.841167 -0.966172  1.381265
C     -2.749845 -3.609022  0.579878
O     -0.057203 -2.567810  0.043505
C     -0.454526 -0.592250 -1.891993
O      0.627464  1.604837 -0.606205
C      1.955123  1.590904 -0.994061
H      1.991883  2.351218 -1.799727
O      2.315375  0.331885 -1.496668
C      3.575989  0.327657 -2.136671
H      3.576612  1.103720 -2.923009
C      4.681673  0.667817 -1.122404
C      4.373323  2.046372 -0.547851
H      4.340791  2.785727 -1.359567
N      5.405325  2.616053  0.394471
O      5.068470  3.905555  0.662065
C      5.499594  1.854363  1.658779
C      6.739840  2.601808 -0.250770
C      2.974852  2.034021  0.097260
H      2.939515  1.273023  0.894034
O      2.607954  3.284825  0.602345
H     -4.282283  1.167561  2.435303
H     -6.091087  3.847655  1.919145
H     -6.464578  4.729280  0.432936
H     -5.189979  5.316265  1.507528
H     -1.634651  4.767222  2.665951
H     -3.394474  4.752522  2.729533
H     -2.555750  5.130807  1.212419
H     -0.532304  3.468281  1.020649
H     -1.504827  2.523036 -0.082315
H      0.018444  2.277926  3.351922
H      1.243201  2.405318  2.082338
H      0.964132  0.853914  2.924430
H     -3.366272  0.615443 -2.523950
H     -3.062318  2.332548 -2.235268
H     -4.572198  1.831522 -3.013862
H     -6.990912  0.765443 -1.724415
H     -7.091831 -0.865956 -1.064190
H     -7.015381 -1.062042 -3.452976
H     -5.475146 -1.653759 -2.825018
H     -5.571646 -0.065230 -3.585717
H     -3.697010 -4.019001  0.235140
H     -2.807140 -3.465253  1.656724
H     -1.961098 -4.319356  0.351820
H      0.466847 -1.164899 -1.898487
H     -0.288226  0.345749 -2.412595
H     -1.226192 -1.150460 -2.415746
H      5.639842  0.652759 -1.638660
H      4.673609 -0.094408 -0.342479
H      4.572641  1.973103  2.213094
H      6.301707  2.292941  2.248332
H      5.701722  0.805004  1.465579
H      6.656425  3.029254 -1.247283
H      7.148012  1.596327 -0.289435
H      7.384355  3.246952  0.343549
H      3.480197  3.788387  0.726735
O      4.617460 -3.439998  0.353688
C      3.356581 -3.617553  0.946101
H      3.530503 -4.119578  1.904296
C      2.438589 -4.490134  0.060333
C      1.061987 -4.577381  0.734525
C      0.484889 -3.219582  1.161919
O      1.415060 -2.440969  1.860697
C      2.673252 -2.259419  1.219526
H      2.526180 -1.744579  0.258181
C      3.531128 -1.427220  2.163673
O      2.451363 -3.817037 -1.195658
C      1.513298 -4.218038 -2.171268
C      3.027067 -5.903575 -0.076305
H      4.466665 -3.287313 -0.590443
H      1.176010 -5.182566  1.634474
H      0.348824 -5.069355  0.074212
H      3.141312 -0.416725  2.244075
H      4.554332 -1.412841  1.800368
H      3.512704 -1.880271  3.151462
H      1.820908 -3.716533 -3.087112
H      0.506119 -3.890982 -1.902997
H      1.528714 -5.299316 -2.333083
H      3.990548 -5.849527 -0.575769
H      2.363223 -6.544563 -0.650512
H      3.168142 -6.343565  0.906480
H     -0.304590 -3.391523  1.910803
C      3.762619 -1.045054 -2.770231
H      3.551069 -1.816289 -2.035630
H      4.775854 -1.153410 -3.143920
H      3.064159 -1.161400 -3.593599
H     -2.259721  0.426749  1.649497
117
Structure 60 - NOT REFINED - Rel. E. = 0.0 kcal/mol (GFN-FF)
O     -4.276892  1.461944  1.875013
C     -3.782052  2.548279  1.148592
C     -4.965077  3.536593  0.997411
H     -4.582304  4.493165  0.628194
C     -5.834710  3.750030  2.227254
C     -2.480341  3.100821  1.807824
H     -2.545136  2.802884  2.859202
C     -2.368947  4.625286  1.749866
C     -1.209198  2.506470  1.174176
C     -0.726686  1.137708  1.697917
O     -1.834804  0.305922  2.016164
C      0.145015  1.331312  2.940987
C      0.128336  0.458188  0.581765
H      0.646622 -0.399463  1.024566
C     -0.766973 -0.040862 -0.586219
H     -1.691654  0.539748 -0.549731
C     -1.174477 -1.516180 -0.380655
H     -1.490629 -1.663786  0.658701
C     -2.399827 -1.820788 -1.285490
H     -2.231759 -1.396126 -2.274997
C     -3.589939 -1.127110 -0.640517
O     -4.111061 -0.205020 -1.439162
C     -5.201235  0.594193 -0.952738
H     -5.401195  0.291550  0.083071
C     -4.711072  2.069968 -0.935570
C     -5.706796  2.941141 -0.172031
O     -6.856265  3.132436 -0.479022
C     -4.475951  2.605440 -2.349403
O     -3.503926  2.163692 -0.194969
C     -6.430557  0.355251 -1.825817
C     -7.055396 -1.007464 -1.545735
O     -4.009298 -1.411572  0.455114
C     -2.735131 -3.305988 -1.433524
O     -0.068545 -2.373676 -0.643862
C     -0.125330  0.165046 -1.959458
O      1.094363  1.423369  0.176954
C      2.377541  0.960503 -0.046705
H      2.386527  0.018122 -0.627112
O      2.988708  0.748338  1.208387
C      4.335877  0.322408  1.117320
H      4.368927 -0.620672  0.544699
C      5.187533  1.374006  0.386999
C      4.599732  1.606588 -0.999101
H      4.595952  0.667496 -1.567102
N      5.372939  2.558487 -1.878891
O      4.804188  2.567555 -3.112131
C      5.396836  3.935520 -1.335980
C      6.774254  2.092034 -2.011799
C      3.130674  2.043872 -0.859550
H      3.057669  2.968703 -0.261718
O      2.501566  2.216377 -2.092283
H     -3.544947  0.824984  1.980494
H     -6.735923  4.286372  1.940478
H     -5.300419  4.320283  2.981824
H     -6.112563  2.787996  2.647603
H     -2.314517  4.963915  0.717915
H     -1.458277  4.935977  2.256287
H     -3.204686  5.108845  2.247266
H     -0.383331  3.195835  1.338273
H     -1.360913  2.450532  0.099755
H      0.400459  0.366010  3.377047
H     -0.379359  1.928461  3.682906
H      1.068267  1.827446  2.658817
H     -3.933006  3.545291 -2.289469
H     -5.427676  2.769102 -2.845229
H     -3.879887  1.891515 -2.909680
H     -6.131723  0.413006 -2.873039
H     -7.156052  1.142720 -1.622957
H     -7.912131 -1.167252 -2.195112
H     -7.385932 -1.069768 -0.511365
H     -6.333522 -1.802343 -1.721598
H     -3.551883 -3.424104 -2.142965
H     -3.048579 -3.723289 -0.478957
H     -1.873661 -3.851512 -1.807190
H     -0.884093  0.192398 -2.736344
H      0.569167 -0.640393 -2.183377
H      0.417297  1.105893 -1.985935
H      6.209914  1.003787  0.334635
H      5.160763  2.292828  0.974647
H      5.993048  4.542816 -2.013882
H      5.824407  3.954549 -0.337584
H      4.384530  4.330595 -1.331136
H      6.770860  1.037301 -2.276273
H      7.337606  2.263327 -1.099452
H      7.215612  2.648716 -2.836369
H      3.251114  2.401474 -2.747321
O      2.877765 -2.601389 -0.960668
C      2.810604 -3.517775  0.110126
H      3.852022 -3.679654  0.406822
C      2.184073 -4.861737 -0.334742
C      0.704993 -4.630655 -0.692570
C      0.036620 -3.533406  0.157194
O      0.686352 -3.300532  1.375136
C      2.054119 -2.895826  1.304840
H      2.091440 -1.806081  1.146752
C      2.687934 -3.195178  2.660069
O      2.760218 -5.325454 -1.555983
C      4.150701 -5.563604 -1.577710
C      2.295528 -5.920357  0.769857
H      1.971404 -2.436548 -1.261717
H      0.164321 -5.568995 -0.582729
H      0.657088 -4.333713 -1.740791
H      2.148876 -2.653361  3.432149
H      3.725545 -2.875697  2.656811
H      2.637748 -4.253936  2.888616
H      4.720459 -4.633484 -1.493522
H      4.346771 -6.012593 -2.549953
H      4.460937 -6.258544 -0.792226
H      1.575522 -5.705620  1.553099
H      3.294903 -5.947565  1.197034
H      2.067802 -6.894654  0.341918
H     -0.961345 -3.858092  0.475329
C      4.841289  0.097424  2.537976
H      5.839342 -0.329027  2.516300
H      4.171044 -0.577841  3.059454
H      4.861676  1.040747  3.075906
H     -1.555811 -0.351901  2.665609
117
Structure 61 - NOT REFINED - Rel. E. = 0.0 kcal/mol (GFN-FF)
O     -3.614992  1.631851  1.715315
C     -3.011525  2.588286  0.896428
C     -4.074227  3.694256  0.678558
H     -3.596011  4.563967  0.217057
C     -4.878608  4.114109  1.899455
C     -1.639921  3.030165  1.490981
H     -1.721279  2.841343  2.566035
C     -1.343212  4.516987  1.286725
C     -0.465651  2.224809  0.903480
C     -0.137706  0.861555  1.549692
O     -1.336031  0.190963  1.909720
C      0.722426  1.060868  2.799270
C      0.673624  0.003489  0.520765
H      1.120351 -0.842418  1.055011
C     -0.217951 -0.553436 -0.621122
H     -1.013596  0.171286 -0.815374
C     -0.913421 -1.867643 -0.198774
H     -1.260927 -1.772635  0.834593
C     -2.181650 -2.091334 -1.068935
H     -1.988512 -1.799147 -2.101575
C     -3.274141 -1.200955 -0.499913
O     -3.697544 -0.316664 -1.393309
C     -4.689883  0.642652 -0.996144
H     -4.917812  0.467829  0.063051
C     -4.038654  2.048651 -1.122503
C     -4.911005  3.087304 -0.419657
O     -6.041506  3.376643 -0.719069
C     -3.784179  2.429912 -2.581595
O     -2.808126  2.070556 -0.415498
C     -5.943204  0.458265 -1.847761
C     -6.709495 -0.797607 -1.446026
O     -3.707934 -1.316191  0.620730
C     -2.677582 -3.537515 -1.034272
O     -0.028717 -2.977534 -0.273799
C      0.577188 -0.775386 -1.907029
O      1.713075  0.844542  0.014505
C      3.019970  0.339437  0.006379
H      3.000919 -0.756577 -0.076155
O      3.694662  0.596372  1.215831
C      4.425380  1.825413  1.305705
H      5.473203  1.618643  1.029604
C      3.859315  2.873356  0.345777
C      4.111901  2.392532 -1.079168
H      5.174411  2.493415 -1.327898
N      3.398133  3.180549 -2.167277
O      3.491147  2.534640 -3.338437
C      1.968701  3.399885 -1.824123
C      4.052220  4.510474 -2.280577
C      3.798222  0.885745 -1.206199
H      3.225696  0.746599 -2.129915
O      4.966445  0.123406 -1.389913
H     -2.968358  0.912607  1.848985
H     -5.733168  4.705494  1.580205
H     -4.268373  4.701477  2.579706
H     -5.234461  3.230747  2.421510
H     -2.103470  5.142530  1.744704
H     -1.274107  4.748988  0.226536
H     -0.392583  4.760875  1.754472
H      0.436441  2.826556  0.996544
H     -0.656423  2.085906 -0.157395
H      0.265324  1.787591  3.466719
H      1.710624  1.401921  2.512122
H      0.838879  0.115544  3.328741
H     -4.726054  2.641748 -3.077813
H     -3.273041  1.613484 -3.082557
H     -3.153813  3.314701 -2.614061
H     -5.647775  0.386589 -2.895013
H     -6.577999  1.335028 -1.719661
H     -7.584764 -0.920598 -2.078641
H     -7.035351 -0.730961 -0.410380
H     -6.080351 -1.679310 -1.550060
H     -1.886149 -4.205047 -1.361265
H     -3.530700 -3.654380 -1.698889
H     -2.982604 -3.807134 -0.025709
H      1.345967 -1.527398 -1.750352
H      1.044839  0.147808 -2.234883
H     -0.077153 -1.122874 -2.701211
H      4.346380  3.828668  0.538419
H      2.791899  2.957669  0.543664
H      1.541238  2.469260 -1.460654
H      1.470048  3.684332 -2.748299
H      1.858352  4.187797 -1.084195
H      4.035148  5.043874 -1.334090
H      3.519491  5.073607 -3.043716
H      5.073962  4.358775 -2.621669
H      5.448873  0.063493 -0.553751
O      4.113752 -4.990498  1.018478
C      2.749920 -4.829828  1.301351
H      2.570211 -5.333088  2.257382
C      1.872908 -5.466507  0.196257
C      0.400646 -5.208643  0.546128
C      0.082979 -3.747966  0.893039
O      0.998321 -3.203937  1.806731
C      2.370134 -3.339888  1.438577
H      2.532770 -2.871618  0.456294
C      3.204828 -2.652653  2.511091
O      2.325603 -4.825393 -0.994877
C      1.562105 -4.991591 -2.169199
C      2.125200 -6.980405  0.129009
H      4.240096 -4.748161  0.089974
H      0.164456 -5.809116  1.425380
H     -0.247309 -5.524700 -0.270060
H      4.238347 -2.970232  2.411186
H      2.834515 -2.946061  3.489773
H      3.149406 -1.571743  2.414946
H      1.331921 -6.042430 -2.364942
H      2.186022 -4.608390 -2.975431
H      0.639815 -4.406630 -2.122504
H      1.917260 -7.434643  1.093266
H      3.166092 -7.162798 -0.125047
H      1.488383 -7.445939 -0.618762
H     -0.874164 -3.724026  1.439668
C      4.405575  2.296887  2.756945
H      4.653103  1.463687  3.407916
H      3.424496  2.674236  3.030212
H      5.139707  3.085397  2.894971
H     -1.149847 -0.398402  2.651535
117
Structure 62 - NOT REFINED - Rel. E. = 0.0 kcal/mol (GFN-FF)
O     -4.452460  1.663309  2.035633
C     -3.953530  2.627169  1.158357
C     -5.117820  3.613459  0.898571
H     -4.722608  4.504083  0.399473
C     -5.957958  4.008495  2.103402
C     -2.626506  3.240242  1.702996
H     -2.650209  3.061239  2.782749
C     -2.507016  4.748588  1.476025
C     -1.379806  2.571459  1.098551
C     -0.932840  1.228131  1.718191
O     -2.006208  0.394555  2.119801
C     -0.135520  1.489499  3.001631
C     -0.007579  0.501237  0.689233
H      0.448176 -0.355267  1.198633
C     -0.779973  0.007776 -0.573960
H     -1.720867  0.566131 -0.618560
C     -1.169375 -1.496135 -0.495557
H     -1.362505 -1.770486  0.553117
C     -2.473382 -1.737977 -1.293164
H     -2.349951 -1.371862 -2.312563
C     -3.601468 -0.988301 -0.613188
O     -4.338298 -0.291604 -1.458004
C     -5.408537  0.509998 -0.925000
H     -5.582120  0.194993  0.111992
C     -4.908291  1.979089 -0.892304
C     -5.896209  2.889695 -0.167540
O     -7.062182  3.024851 -0.436942
C     -4.645758  2.512426 -2.305473
O     -3.710598  2.050854 -0.130385
C     -6.652226  0.280123 -1.776367
C     -7.248909 -1.100861 -1.524829
O     -3.808248 -1.058396  0.578688
C     -2.855403 -3.221030 -1.321098
O     -0.203188 -2.385353 -1.025597
C     -0.025404  0.289384 -1.873714
O      1.022494  1.433597  0.372586
C      2.306059  0.918302  0.325867
H      2.361803  0.014304 -0.304884
O      2.701310  0.587535  1.639172
C      4.010692  0.058315  1.687520
H      4.067132 -0.798037  0.994083
C      5.014838  1.136676  1.248293
C      4.691346  1.572170 -0.176748
H      4.804350  0.724467 -0.863633
N      5.619073  2.628803 -0.735906
O      5.233218  2.950624 -1.996118
C      5.647354  3.853616  0.096838
C      7.000052  2.089912 -0.797614
C      3.215986  2.010793 -0.285151
H      3.036247  2.922452  0.310090
O      2.832110  2.209076 -1.611904
H     -3.715411  1.090788  2.326506
H     -5.395824  4.655735  2.770382
H     -6.255593  3.117870  2.648938
H     -6.848635  4.529415  1.760510
H     -1.581243  5.101071  1.924106
H     -3.325580  5.292933  1.937696
H     -2.472726  4.975091  0.412749
H     -0.532122  3.244663  1.213860
H     -1.542178  2.454839  0.029929
H      0.836535  1.899031  2.751391
H      0.000091  0.552118  3.534549
H     -0.674814  2.178217  3.645005
H     -4.089954  3.444197 -2.239049
H     -5.588486  2.690586 -2.813660
H     -4.055079  1.789974 -2.861256
H     -6.376980  0.372795 -2.827044
H     -7.383265  1.050584 -1.534046
H     -8.125031 -1.247816 -2.150603
H     -7.544795 -1.206048 -0.483293
H     -6.522971 -1.876936 -1.757450
H     -3.051142 -3.573358 -0.310763
H     -2.038705 -3.795153 -1.746723
H     -3.747293 -3.367008 -1.925406
H      0.782088 -0.425133 -2.003892
H      0.403120  1.287058 -1.858440
H     -0.697416  0.203954 -2.723694
H      6.020180  0.724701  1.321215
H      4.910814  1.974139  1.939088
H      6.057326  3.650790  1.081800
H      4.642112  4.258360  0.173385
H      6.266185  4.580577 -0.425591
H      7.419059  1.949532  0.193945
H      7.596432  2.806131 -1.359308
H      6.985075  1.152977 -1.349182
H      3.651126  2.605757 -2.048102
O      3.133866 -5.041427 -2.504618
C      3.176346 -4.283449 -1.320018
H      4.223304 -4.234882 -0.982987
C      2.308419 -4.928647 -0.197628
C      0.876018 -4.396024 -0.339352
C      0.815818 -2.865859 -0.186864
O      2.048754 -2.269356 -0.488996
C      2.679263 -2.847988 -1.627859
H      1.946600 -2.920528 -2.442740
C      3.825646 -1.946710 -2.062203
O      2.190466 -6.331655 -0.436089
C      3.297068 -7.146996 -0.091523
C      2.877687 -4.604298  1.184132
H      2.605556 -5.837289 -2.322057
H      0.228132 -4.870962  0.395157
H      0.508031 -4.654474 -1.333269
H      3.449683 -0.960280 -2.323543
H      4.313022 -2.386302 -2.927392
H      4.545236 -1.852725 -1.251832
H      3.418518 -7.221541  0.991797
H      4.225394 -6.786514 -0.542359
H      3.061429 -8.132475 -0.489019
H      2.267293 -5.071797  1.953617
H      2.872737 -3.528439  1.328892
H      3.901651 -4.957363  1.275499
H      0.610889 -2.585432  0.856325
C      4.277558 -0.408012  3.113728
H      3.530912 -1.141678  3.401062
H      4.211855  0.433966  3.796531
H      5.264133 -0.855883  3.181501
H     -2.455474  0.000469  1.359272
117
Structure 63 - NOT REFINED - Rel. E. = 0.0 kcal/mol (GFN-FF)
O     -4.448671  2.275989  1.624170
C     -4.004010  2.903989  0.458935
C     -5.257235  3.558285 -0.173600
H     -4.940272  4.224109 -0.982520
C     -6.203077  4.281539  0.772783
C     -2.791553  3.841164  0.759438
H     -2.884194  4.098618  1.818885
C     -2.811198  5.137316 -0.052514
C     -1.440709  3.141797  0.509366
C     -0.869015  2.286359  1.657562
O     -1.932524  1.703604  2.398938
C     -0.017208  3.159507  2.582822
C      0.002448  1.123075  1.090504
H      0.381695  0.568112  1.959451
C     -0.854664  0.159461  0.220729
H     -1.883929  0.515887  0.304217
C     -0.871127 -1.272475  0.815191
H     -0.991853 -1.166512  1.902411
C     -2.112763 -2.055407  0.331731
H     -2.058226 -2.245827 -0.740755
C     -3.334923 -1.193242  0.619435
O     -3.951266 -0.830330 -0.500058
C     -5.115000  0.008712 -0.409638
H     -5.296985  0.216130  0.652513
C     -4.776760  1.356115 -1.108144
C     -5.887783  2.376667 -0.865739
O     -7.038843  2.261433 -1.202258
C     -4.529652  1.166822 -2.606898
O     -3.622909  1.931877 -0.513786
C     -6.301255 -0.731077 -1.023674
C     -6.777456 -1.863814 -0.120489
O     -3.708128 -0.915850  1.733490
C     -2.287558 -3.370391  1.092888
O      0.376526 -1.954227  0.710540
C     -0.467262  0.216641 -1.255062
O      1.118468  1.663441  0.394395
C      2.314739  1.017012  0.651371
H      2.172597 -0.079576  0.701711
O      2.796409  1.483622  1.892205
C      4.047884  0.931607  2.251351
H      3.964620 -0.169686  2.252650
C      5.112637  1.350678  1.225016
C      4.702289  0.821988 -0.143369
H      4.636956 -0.273493 -0.113630
N      5.686460  1.103824 -1.255517
O      5.212188  0.583637 -2.417476
C      5.938473  2.551600 -1.433408
C      6.980882  0.448909 -0.948905
C      3.290574  1.325777 -0.507100
H      3.283623  2.421025 -0.630246
O      2.811794  0.699341 -1.660251
H     -3.672383  1.877084  2.059717
H     -5.761788  5.209550  1.124506
H     -6.415407  3.647796  1.628752
H     -7.132627  4.498503  0.252067
H     -2.731317  4.923298 -1.115775
H     -1.960242  5.750407  0.234426
H     -3.711886  5.714593  0.134040
H     -0.689897  3.898728  0.289580
H     -1.552736  2.532936 -0.380548
H      0.856100  3.511340  2.043930
H      0.326767  2.583630  3.439982
H     -0.599370  4.007684  2.934203
H     -5.469304  0.967644 -3.113015
H     -3.842014  0.339861 -2.755552
H     -4.085596  2.072012 -3.012893
H     -5.995576 -1.138023 -1.988084
H     -7.110694 -0.019298 -1.182512
H     -5.971891 -2.572911  0.059231
H     -7.605081 -2.391789 -0.586860
H     -7.109541 -1.473151  0.838700
H     -1.406430 -3.987740  0.959450
H     -3.153524 -3.910507  0.716132
H     -2.435158 -3.166010  2.150893
H     -1.094648 -0.455632 -1.835093
H      0.579471 -0.028691 -1.404518
H     -0.613787  1.223764 -1.634518
H      6.073597  0.946713  1.538942
H      5.153262  2.440386  1.222657
H      6.385912  2.983184 -0.543155
H      5.004815  3.051354 -1.676367
H      6.610554  2.658720 -2.282594
H      7.581056  0.492578 -1.855487
H      6.798613 -0.595867 -0.709287
H      7.496352  0.947954 -0.134173
H      3.639405  0.614649 -2.242576
O      3.628987 -5.017663  0.632007
C      2.631135 -4.948602 -0.355721
H      2.643037 -5.874812 -0.952748
C      2.847609 -3.750330 -1.324662
C      2.239396 -2.502076 -0.666157
C      0.725438 -2.668260 -0.455261
O      0.361862 -4.024896 -0.357705
C      1.278511 -4.819709  0.381086
H      1.484456 -4.333557  1.344997
C      0.645053 -6.183387  0.621145
O      4.268732 -3.639641 -1.426290
C      4.801509 -2.786875 -2.419732
C      2.197379 -4.044134 -2.678643
H      4.476242 -4.841154  0.197149
H      2.424332 -1.607008 -1.260448
H      2.705893 -2.380415  0.314543
H      1.365989 -6.827779  1.114655
H      0.351868 -6.621574 -0.329132
H     -0.236854 -6.085408  1.248131
H      4.543323 -3.121513 -3.427078
H      5.881607 -2.852683 -2.298523
H      4.490755 -1.745692 -2.301272
H      2.178126 -3.149057 -3.295572
H      1.179108 -4.386373 -2.524209
H      2.756826 -4.824492 -3.191307
H      0.169280 -2.304173 -1.323578
C      4.390614  1.426037  3.651616
H      5.339670  1.007834  3.972612
H      3.614290  1.120963  4.346375
H      4.449521  2.510322  3.654388
H     -1.581954  1.327598  3.215476
117
Structure 64 - NOT REFINED - Rel. E. = 0.0 kcal/mol (GFN-FF)
O     -4.869580  1.341904  1.572696
C     -3.654889  1.959792  1.232532
C     -4.024786  3.402145  0.810579
H     -3.095613  3.968378  0.682301
C     -5.019292  4.168668  1.668752
C     -2.598362  1.696638  2.329828
H     -2.724945  0.635909  2.561607
C     -2.893189  2.493270  3.596487
C     -1.147710  1.889416  1.856207
C     -0.215222  0.660543  2.067620
O     -0.906680 -0.398491  2.710055
C      0.944239  1.080606  2.982116
C      0.379455  0.165766  0.703515
H      1.111024 -0.614390  0.930607
C     -0.642172 -0.399759 -0.324305
H     -1.450042  0.323112 -0.405081
C     -1.277987 -1.740025  0.109961
H     -1.671123 -1.633756  1.126113
C     -2.481076 -2.130391 -0.799823
H     -2.181272 -2.087738 -1.846510
C     -3.622813 -1.158860 -0.568097
O     -3.886185 -0.431485 -1.646471
C     -4.762204  0.705428 -1.531460
H     -5.480619  0.512024 -0.725578
C     -3.840380  1.877189 -1.088817
C     -4.565233  3.120886 -0.580584
O     -5.388164  3.754845 -1.187685
C     -2.867313  2.277875 -2.203820
O     -3.118585  1.413704  0.039260
C     -5.486531  0.925086 -2.851727
C     -6.565041 -0.128454 -3.081786
O     -4.249386 -1.117668  0.467908
C     -2.994966 -3.534144 -0.469467
O     -0.324759 -2.800314  0.074766
C      0.022255 -0.557556 -1.694421
O      1.056509  1.289291  0.122414
C      2.386724  1.137497 -0.215099
H      2.586043  0.156766 -0.693069
O      3.170940  1.249183  0.953093
C      4.566610  1.210392  0.722207
H      4.817692  0.261310  0.217208
C      4.993315  2.378408 -0.181173
C      4.241702  2.266806 -1.500569
H      4.481195  1.313012 -1.988618
N      4.601661  3.298787 -2.542516
O      3.963320  2.983054 -3.699101
C      4.230786  4.671725 -2.131841
C      6.063900  3.273906 -2.789100
C      2.726178  2.258701 -1.232622
H      2.415604  3.197596 -0.744144
O      1.988644  2.049938 -2.399015
H     -4.743176  0.376980  1.546814
H     -5.476762  4.948532  1.063412
H     -4.533199  4.621709  2.525846
H     -5.796304  3.492760  2.013295
H     -2.671443  3.547954  3.452536
H     -2.279270  2.116939  4.410233
H     -3.939280  2.385152  3.870968
H     -0.715512  2.733123  2.393172
H     -1.123916  2.136940  0.797893
H      1.595764  0.231248  3.178633
H      0.542253  1.438395  3.927224
H      1.531836  1.861755  2.513531
H     -2.071004  2.888207 -1.785319
H     -3.393319  2.844335 -2.966438
H     -2.423117  1.388030 -2.639827
H     -4.759486  0.886324 -3.662370
H     -5.933666  1.919496 -2.825421
H     -6.125094 -1.122896 -3.090047
H     -7.054972  0.041890 -4.036688
H     -7.315353 -0.087315 -2.295164
H     -2.197465 -4.259959 -0.590430
H     -3.812773 -3.799277 -1.135939
H     -3.357312 -3.565822  0.555527
H      0.726951 -1.386661 -1.674876
H      0.540728  0.355535 -1.972054
H     -0.721580 -0.758522 -2.460028
H      6.070862  2.322353 -0.325016
H      4.740232  3.307373  0.331126
H      4.566987  5.348667 -2.914420
H      4.690370  4.933461 -1.183017
H      3.148222  4.741219 -2.069191
H      6.378664  2.245740 -2.950898
H      6.611789  3.724535 -1.966954
H      6.238426  3.832090 -3.707007
H      2.581166  2.389017 -3.148301
O      3.999215 -4.541066  0.623112
C      2.731993 -4.411001  1.211329
H      2.812972 -4.830705  2.219559
C      1.661767 -5.183924  0.403962
C      0.290766 -4.919612  1.043184
C     -0.010086 -3.431742  1.279766
O      1.047390 -2.801691  1.962214
C      2.314669 -2.929072  1.318528
H      2.241559 -2.533142  0.294436
C      3.329543 -2.137203  2.130829
O      1.814319 -4.672978 -0.919168
C      0.825976 -4.994522 -1.873240
C      1.963941 -6.689947  0.442804
H      3.887071 -4.387480 -0.326456
H      0.282625 -5.410200  2.017113
H     -0.502392 -5.351156  0.434246
H      4.329483 -2.386881  1.787949
H      3.235077 -2.406148  3.179973
H      3.160845 -1.069597  2.019330
H      1.250148 -4.714011 -2.836191
H     -0.084098 -4.414300 -1.702898
H      0.595298 -6.062928 -1.883553
H      1.993039 -7.036296  1.471651
H      2.931775 -6.875698 -0.015625
H      1.202104 -7.252380 -0.090607
H     -0.859959 -3.351292  1.977249
C      5.262144  1.276470  2.077229
H      6.338728  1.238311  1.943557
H      4.950955  0.439194  2.693468
H      4.989942  2.197167  2.584719
H     -0.248733 -1.072003  2.935392
117
Structure 65 - NOT REFINED - Rel. E. = 0.0 kcal/mol (GFN-FF)
O     -3.931179  1.998611  2.202965
C     -3.715965  2.782488  1.065198
C     -4.998178  3.627180  0.891694
H     -4.810259  4.412169  0.152343
C     -5.599526  4.222123  2.155755
C     -2.356985  3.542169  1.156142
H     -2.108675  3.566297  2.221799
C     -2.428618  4.986686  0.658123
C     -1.228718  2.838418  0.379152
C     -0.669774  1.530822  0.976194
O     -1.696193  0.683368  1.469569
C      0.231256  1.839117  2.171259
C      0.136293  0.782735 -0.143800
H      0.815086  0.063460  0.320744
C     -0.817662 -0.003989 -1.092143
H     -1.781012  0.514754 -1.121713
C     -1.067170 -1.438936 -0.562708
H     -1.136068 -1.426944  0.531979
C     -2.420887 -1.971644 -1.129392
H     -2.548811 -1.604190 -2.148999
C     -3.536666 -1.403491 -0.272159
O     -4.279155 -0.545388 -0.966470
C     -5.320310  0.193487 -0.304109
H     -5.235716  0.008603  0.774697
C     -5.006459  1.686178 -0.574494
C     -5.908129  2.642797  0.199519
O     -7.111667  2.634607  0.206175
C     -5.092694  2.012205 -2.071207
O     -3.691624  1.961441 -0.108106
C     -6.682364 -0.265045 -0.819643
C     -7.066836 -1.628920 -0.256353
O     -3.724396 -1.690773  0.885181
C     -2.534631 -3.496266 -1.134698
O      0.026933 -2.261824 -0.933707
C     -0.283113 -0.050739 -2.523023
O      0.885049  1.754462 -0.873916
C      2.247946  1.597653 -1.057577
H      2.480749  2.334307 -1.851896
O      2.570715  0.301370 -1.489626
C      3.901099  0.205371 -1.966986
H      4.031648  0.948208 -2.773990
C      4.898861  0.513115 -0.838315
C      4.596358  1.898673 -0.279066
H      4.713021  2.653926 -1.067799
N      5.529945  2.378659  0.804653
O      5.225950  3.671802  1.089731
C      5.433163  1.561957  2.034290
C      6.930727  2.320345  0.322741
C      3.126668  1.959515  0.177380
H      2.940331  1.185060  0.939486
O      2.763867  3.218636  0.663366
H     -3.133285  1.456137  2.359072
H     -4.979059  5.028298  2.536045
H     -5.681511  3.453700  2.918681
H     -6.591750  4.605623  1.931143
H     -1.457699  5.455672  0.797340
H     -3.161148  5.567017  1.211427
H     -2.666539  5.017415 -0.402748
H     -0.383952  3.521547  0.305525
H     -1.577196  2.647047 -0.634598
H      1.085817  2.422598  1.846124
H      0.553027  0.907963  2.631335
H     -0.319847  2.407817  2.915368
H     -4.535188  1.268048 -2.632020
H     -4.655440  2.991062 -2.250939
H     -6.130609  2.017385 -2.389336
H     -6.640694 -0.317108 -1.908183
H     -7.426381  0.477112 -0.531238
H     -7.144170 -1.586309  0.827734
H     -6.319743 -2.376748 -0.514507
H     -8.025288 -1.943117 -0.661330
H     -1.677632 -3.926249 -1.644886
H     -3.440096 -3.795358 -1.658882
H     -2.586012 -3.874525 -0.116250
H      0.685456 -0.537579 -2.535095
H     -0.176745  0.959943 -2.905776
H     -0.964006 -0.603328 -3.164215
H      5.904404  0.457096 -1.251518
H      4.779226 -0.255850 -0.073666
H      4.440330  1.678515  2.460151
H      6.154819  1.955125  2.747308
H      5.642016  0.517418  1.821810
H      7.529984  2.898206  1.023744
H      6.989457  2.800183 -0.651378
H      7.289510  1.296729  0.274766
H      3.635649  3.661467  0.932135
O      4.456823 -3.160680  0.243372
C      3.279758 -3.516738  0.929330
H      3.542983 -3.856948  1.943087
C      2.512833 -4.679828  0.225339
C      1.473047 -4.087202 -0.727028
C      0.480329 -3.187997  0.022039
O      1.034329 -2.578607  1.156819
C      2.410138 -2.246845  1.038999
H      2.565234 -1.645165  0.132125
C      2.799435 -1.450151  2.277746
O      3.472456 -5.530284 -0.414985
C      3.695435 -5.410752 -1.806369
C      1.835134 -5.557368  1.283591
H      4.971142 -3.972052  0.117588
H      0.919612 -4.877644 -1.232363
H      1.956325 -3.460420 -1.477377
H      3.873090 -1.288243  2.283445
H      2.514188 -2.006043  3.167259
H      2.282404 -0.494932  2.292820
H      2.822545 -5.721130 -2.387076
H      4.517628 -6.094110 -2.014435
H      3.983012 -4.397568 -2.098656
H      1.206988 -6.301057  0.800249
H      1.230692 -4.948893  1.949031
H      2.599256 -6.074023  1.858663
H     -0.363016 -3.766147  0.426126
C      4.109913 -1.199314 -2.518450
H      4.111390 -1.915854 -1.701347
H      5.059608 -1.252654 -3.042004
H      3.306944 -1.441178 -3.208643
H     -2.371591  0.622249  0.779722
117
Structure 66 - NOT REFINED - Rel. E. = 0.0 kcal/mol (GFN-FF)
O     -4.028303  1.438785  1.883407
C     -3.591313  2.475147  1.055078
C     -4.772614  3.471358  0.954318
H     -4.418748  4.389841  0.475157
C     -5.507187  3.794021  2.245734
C     -2.226937  3.031894  1.558266
H     -2.222928  2.849461  2.637491
C     -2.064490  4.534608  1.325520
C     -1.040974  2.308026  0.893370
C     -0.536805  1.002897  1.544137
O     -1.633018  0.194258  1.952129
C      0.324075  1.331057  2.765252
C      0.338850  0.237814  0.491513
H      0.919996 -0.530975  1.010003
C     -0.496111 -0.435134 -0.632335
H     -1.320724  0.238320 -0.880668
C     -1.133572 -1.775535 -0.193251
H     -1.446177 -1.713590  0.852538
C     -2.414649 -2.038540 -1.037700
H     -2.279256 -1.659095 -2.051664
C     -3.567934 -1.292694 -0.388543
O     -4.113263 -0.419415 -1.226436
C     -5.182799  0.408521 -0.748999
H     -5.277085  0.225856  0.330151
C     -4.715835  1.884466 -0.897692
C     -5.633506  2.797262 -0.084908
O     -6.813110  2.956238 -0.271416
C     -4.620588  2.354957 -2.348248
O     -3.440618  2.020288 -0.286400
C     -6.510175  0.038970 -1.426358
C     -6.405285 -0.369783 -2.893479
O     -3.953473 -1.507335  0.735303
C     -2.796393 -3.519329 -1.101192
O     -0.209135 -2.846724 -0.327666
C      0.346852 -0.680438 -1.885011
O      1.225763  1.216536 -0.065184
C      2.592731  0.989901 -0.007400
H      2.860323  0.011646 -0.463444
O      3.044096  1.013147  1.317951
C      4.444008  0.804788  1.395874
H      4.668657 -0.184556  0.960069
C      5.213587  1.877206  0.619975
C      4.757282  2.042884 -0.829088
H      5.093998  1.225735 -1.472477
N      5.353391  3.347692 -1.367214
O      4.851937  4.397506 -0.709914
C      6.836893  3.303801 -1.216833
C      5.091012  3.451337 -2.826690
C      3.228300  2.119142 -0.857115
H      2.944461  3.086096 -0.415011
O      2.736161  2.000150 -2.171217
H     -3.292456  0.799474  1.962095
H     -5.749266  2.872638  2.767518
H     -6.428462  4.322295  2.011910
H     -4.891288  4.412603  2.892544
H     -2.101600  4.761161  0.262584
H     -1.097905  4.854749  1.707137
H     -2.829923  5.105326  1.844058
H     -0.186429  2.981866  0.880828
H     -1.313042  2.112890 -0.140123
H      0.626895  0.413230  3.268611
H     -0.233550  1.950980  3.463499
H      1.222601  1.855730  2.457702
H     -5.616882  2.504194 -2.752516
H     -4.076998  1.619177 -2.932317
H     -4.079543  3.297996 -2.376791
H     -7.190546  0.883090 -1.312748
H     -6.930053 -0.801973 -0.868772
H     -7.366360 -0.757119 -3.223158
H     -5.657796 -1.149075 -3.015526
H     -6.138421  0.466271 -3.529837
H     -3.045258 -3.887903 -0.108635
H     -1.968549 -4.096502 -1.501768
H     -3.662291 -3.652219 -1.745816
H     -0.271127 -1.096474 -2.675427
H      1.136762 -1.394278 -1.667146
H      0.790117  0.242280 -2.241482
H      6.269136  1.613882  0.662797
H      5.058197  2.846523  1.103102
H      7.251304  4.129414 -1.790772
H      7.236327  2.357964 -1.574663
H      7.088122  3.467061 -0.173229
H      4.020737  3.427540 -2.998561
H      5.572144  2.633787 -3.357850
H      5.480430  4.410464 -3.160587
H      1.776658  2.105742 -2.123107
O      4.088894 -4.421260  0.777427
C      2.724709 -4.461432  1.102996
H      2.639872 -5.054460  2.019836
C      1.902561 -5.121873 -0.029726
C      0.417449 -5.062824  0.355704
C     -0.051881 -3.669498  0.793757
O      0.798133 -3.103797  1.755466
C      2.169136 -3.046627  1.371769
H      2.263743 -2.470630  0.438785
C      2.925089 -2.364109  2.501687
O      2.250839 -4.352733 -1.179401
C      1.511804 -4.559148 -2.363902
C      2.327803 -6.588014 -0.202286
H      4.148970 -4.122728 -0.141616
H      0.269069 -5.737820  1.199015
H     -0.205991 -5.400791 -0.470762
H      3.992855 -2.469461  2.333926
H      2.662302 -2.837589  3.444071
H      2.661354 -1.311183  2.547109
H      2.066440 -4.039089 -3.143525
H      0.513264 -4.122604 -2.283387
H      1.439259 -5.618487 -2.623444
H      1.716593 -7.083789 -0.952018
H      2.217520 -7.118144  0.739081
H      3.370548 -6.630530 -0.505311
H     -1.013426 -3.769974  1.322979
C      4.842493  0.831335  2.866987
H      4.619962  1.808392  3.285995
H      5.904930  0.631649  2.964974
H      4.287387  0.081273  3.420501
H     -1.362733 -0.325311  2.720077
117
Structure 67 - NOT REFINED - Rel. E. = 0.0 kcal/mol (GFN-FF)
O     -3.844364  1.902062  2.140313
C     -3.546094  2.715815  1.044614
C     -4.814398  3.569304  0.815232
H     -4.592726  4.351146  0.082224
C     -5.475830  4.162487  2.049674
C     -2.184429  3.444420  1.239093
H     -1.990241  3.423358  2.316178
C     -2.214022  4.906866  0.792423
C     -1.027471  2.751729  0.491846
C     -0.545975  1.386075  1.032764
O     -1.629833  0.583212  1.460134
C      0.337246  1.576811  2.267345
C      0.263692  0.653313 -0.101516
H      0.957277 -0.060596  0.348919
C     -0.669019 -0.131818 -1.068126
H     -1.581048  0.458884 -1.206920
C     -1.073839 -1.496875 -0.457944
H     -1.387966 -1.348994  0.579234
C     -2.251324 -2.131976 -1.241075
H     -1.884007 -2.438272 -2.223749
C     -3.398912 -1.161992 -1.481295
O     -3.881474 -0.688591 -0.337705
C     -5.060948  0.139221 -0.233258
H     -5.225532  0.142463  0.852407
C     -4.750008  1.607836 -0.635312
C     -5.689282  2.572542  0.092899
O     -6.891384  2.544144  0.056121
C     -4.846505  1.906460 -2.135580
O     -3.455961  1.938969 -0.157417
C     -6.287085 -0.447109 -0.925252
C     -6.717408 -1.760257 -0.279450
O     -3.825394 -0.921964 -2.586132
C     -2.825283 -3.359305 -0.525235
O      0.024732 -2.402183 -0.467456
C     -0.040514 -0.334049 -2.445492
O      0.993157  1.657449 -0.814968
C      2.354862  1.515062 -1.040930
H      2.560437  2.255737 -1.845533
O      2.689218  0.237941 -1.483391
C      4.030186  0.160391 -1.949161
H      4.170073  0.916187 -2.742184
C      4.980764  0.471492 -0.792552
C      4.695470  1.880360 -0.272844
H      4.838030  2.581385 -1.105159
N      5.758133  2.296156  0.734033
O      6.970010  2.003080  0.235930
C      5.667448  3.759938  0.969240
C      5.550225  1.617913  2.036446
C      3.227466  1.931787  0.183790
H      3.055785  1.209692  0.986457
O      2.802700  3.180655  0.668673
H     -3.062557  1.345900  2.330967
H     -5.577115  3.397162  2.813292
H     -6.464756  4.526769  1.782166
H     -4.887637  4.982985  2.449937
H     -2.982285  5.468610  1.315034
H     -2.382554  4.977206 -0.279736
H     -1.255737  5.368285  1.015527
H     -0.168382  3.419361  0.520373
H     -1.314700  2.634610 -0.552044
H      1.204569  2.178493  2.020941
H      0.645581  0.603263  2.641324
H     -0.227006  2.078585  3.048766
H     -5.887062  1.888360 -2.446376
H     -4.287054  1.176441 -2.711062
H     -4.434900  2.895542 -2.324006
H     -6.071018 -0.605790 -1.981316
H     -7.090038  0.286027 -0.839072
H     -6.980041 -1.604225  0.764601
H     -5.914729 -2.492618 -0.328423
H     -7.583246 -2.163182 -0.798424
H     -3.649356 -3.774165 -1.103320
H     -3.189662 -3.086618  0.462539
H     -2.061188 -4.124385 -0.425537
H     -0.777636 -0.736696 -3.135446
H      0.800488 -1.015767 -2.369853
H      0.309139  0.616463 -2.837041
H      6.024370  0.430244 -1.106336
H      4.818443 -0.268355 -0.007871
H      5.865225  4.267638  0.027658
H      6.456418  4.026144  1.669142
H      4.692622  4.029700  1.364087
H      4.616196  1.935127  2.491725
H      6.390600  1.882485  2.674502
H      5.568274  0.543399  1.882058
H      2.588322  3.759916 -0.074688
O      4.455216 -3.732842  0.771266
C      3.088321 -3.761912  1.089095
H      3.009678 -4.253881  2.065022
C      2.283020 -4.561385  0.039565
C      0.798995 -4.500143  0.427435
C      0.284347 -3.084770  0.731861
O      1.134576 -2.378874  1.591839
C      2.506388 -2.336590  1.209599
H      2.600432 -1.838481  0.233290
C      3.243915 -1.563249  2.294663
O      2.607878 -3.921979 -1.191856
C      1.836332 -4.247426 -2.327741
C      2.746441 -6.026744  0.025789
H      4.524918 -3.560124 -0.178236
H      0.672824 -5.096847  1.331528
H      0.186373 -4.933418 -0.362489
H      3.023994 -2.008808  3.261313
H      2.921716 -0.526493  2.313239
H      4.313360 -1.622891  2.114667
H      1.734433 -5.328034 -2.458227
H      2.383525 -3.838143 -3.175234
H      0.849714 -3.780546 -2.275250
H      2.643917 -6.459056  1.016703
H      3.791659 -6.073031 -0.268043
H      2.154364 -6.613430 -0.671882
H     -0.644865 -3.169830  1.317162
C      4.238315 -1.230251 -2.529276
H      3.911564 -1.979816 -1.814853
H      5.287363 -1.376828 -2.765854
H      3.647334 -1.341545 -3.433919
H     -2.286269  0.572087  0.744377
117
Structure 68 - NOT REFINED - Rel. E. = 0.0 kcal/mol (GFN-FF)
O     -4.188083  1.394710  1.506394
C     -3.680808  2.449935  0.742401
C     -4.877788  3.386948  0.447330
H     -4.497766  4.328522  0.038554
C     -5.832725  3.655452  1.600184
C     -2.446439  3.085058  1.451838
H     -2.606332  2.902201  2.519660
C     -2.336797  4.596302  1.241615
C     -1.125852  2.439656  0.993383
C     -0.667110  1.145415  1.703269
O     -1.759768  0.270359  1.987036
C      0.046588  1.484401  3.013037
C      0.329334  0.397490  0.758111
H      0.841078 -0.379280  1.337560
C     -0.390011 -0.284075 -0.438272
H     -1.271200  0.311840 -0.691129
C     -0.917276 -1.693503 -0.071293
H     -1.338171 -1.658615  0.941899
C     -2.081701 -2.073296 -1.022113
H     -1.836365 -1.791332 -2.046243
C     -3.313532 -1.305636 -0.578535
O     -3.765609 -0.507313 -1.539478
C     -4.912035  0.313008 -1.267496
H     -5.225549  0.114148 -0.234616
C     -4.451670  1.796688 -1.353800
C     -5.519763  2.690950 -0.726587
O     -6.649798  2.822822 -1.123110
C     -4.132182  2.215378 -2.789270
O     -3.298505  1.990846 -0.548800
C     -6.034492 -0.045454 -2.238204
C     -6.661036 -1.391634 -1.890262
O     -3.831603 -1.440811  0.503534
C     -2.405019 -3.566312 -0.964869
O      0.071277 -2.710427 -0.118854
C      0.525429 -0.354089 -1.657147
O      1.299211  1.338731  0.302785
C      2.642305  1.098993  0.617224
H      2.793649  0.035657  0.849494
O      3.045232  1.776953  1.784392
C      3.479010  3.126182  1.652009
H      3.809802  3.361134  2.670340
C      4.684123  3.254877  0.682601
C      4.885297  1.949534 -0.078609
H      5.262833  1.170449  0.594894
N      5.912430  2.015339 -1.177851
O      6.117676  0.755163 -1.644718
C      5.490974  2.888171 -2.296832
C      7.193488  2.531306 -0.642089
C      3.525678  1.462122 -0.608117
H      3.011155  2.279127 -1.141091
O      3.632875  0.354718 -1.452489
H     -3.467426  0.740859  1.610817
H     -5.366524  4.296214  2.343409
H     -6.109109  2.716309  2.070640
H     -6.728457  4.138837  1.217998
H     -2.210554  4.825049  0.186231
H     -1.467516  4.969882  1.777500
H     -3.208839  5.118877  1.624287
H     -0.323857  3.159249  1.136720
H     -1.198211  2.253136 -0.074884
H      0.234179  0.573777  3.580869
H     -0.554906  2.166209  3.611575
H      1.007786  1.942273  2.804825
H     -3.619637  3.173936 -2.773794
H     -5.050103  2.307333 -3.361320
H     -3.480444  1.474341 -3.242212
H     -5.626073 -0.082925 -3.248445
H     -6.791822  0.737129 -2.191765
H     -7.100623 -1.362432 -0.895711
H     -5.909715 -2.178497 -1.908293
H     -7.438966 -1.639150 -2.607706
H     -1.508267 -4.128696 -1.201425
H     -3.183282 -3.811304 -1.684154
H     -2.751226 -3.832084  0.031828
H      1.461758 -0.842655 -1.404004
H      0.754651  0.646269 -2.010662
H      0.051929 -0.911100 -2.460474
H      5.576315  3.499948  1.256673
H      4.479604  4.066510 -0.015087
H      6.285196  2.866670 -3.040233
H      5.319734  3.906726 -1.960744
H      4.593161  2.475266 -2.748790
H      7.454880  1.962953  0.247338
H      7.132143  3.592798 -0.421864
H      7.952307  2.345850 -1.399957
H      4.620225  0.283999 -1.690472
O      4.022299 -5.294541 -0.186279
C      3.066311 -4.670324  0.629137
H      3.434369 -4.757081  1.657068
C      1.695474 -5.380618  0.503754
C      0.645849 -4.592576  1.306473
C      0.686564 -3.067877  1.086988
O      1.989511 -2.561193  1.185134
C      2.910255 -3.175297  0.283849
H      2.515602 -3.099429 -0.738217
C      4.242709 -2.448988  0.400808
O      1.434349 -5.367699 -0.898507
C      0.441575 -6.241306 -1.386576
C      1.807238 -6.805044  1.063321
H      3.638646 -5.344617 -1.074583
H      0.828562 -4.773014  2.366347
H     -0.357333 -4.941866  1.061668
H      4.199490 -1.494943 -0.114949
H      5.022425 -3.058255 -0.046088
H      4.470980 -2.286958  1.451366
H      0.243292 -5.913960 -2.406057
H     -0.483318 -6.185464 -0.806530
H      0.792005 -7.278653 -1.405018
H      2.533738 -7.368338  0.483004
H      0.846733 -7.312804  1.038183
H      2.150652 -6.762659  2.092965
H      0.147335 -2.596443  1.926600
C      2.356747  4.092395  1.270561
H      1.581426  4.075472  2.031708
H      1.916126  3.806412  0.319743
H      2.751745  5.102826  1.205144
H     -1.904129  0.262484  2.942602
117
Structure 69 - NOT REFINED - Rel. E. = 0.0 kcal/mol (GFN-FF)
O     -2.201851  3.173965 -0.181883
C     -3.036647  2.718471 -1.208175
C     -4.413424  3.402019 -1.006222
H     -5.043635  3.185034 -1.874126
C     -4.393725  4.894916 -0.723526
C     -2.389308  2.904244 -2.600073
H     -1.918683  3.891613 -2.593289
C     -3.418089  2.856601 -3.731918
C     -1.316940  1.835012 -2.898996
C      0.013114  1.906890 -2.108837
O      0.083095  3.206129 -1.516466
C      1.221715  1.796935 -3.046733
C      0.071797  0.860887 -0.940519
H     -0.668587  1.210545 -0.209365
C     -0.297425 -0.618334 -1.262171
H     -1.390580 -0.648529 -1.324058
C      0.133502 -1.551805 -0.086278
H      0.967746 -1.078625  0.438195
C     -1.029412 -1.784189  0.912124
H     -1.818238 -2.327204  0.384662
C     -1.611605 -0.476114  1.399255
O     -2.875881 -0.376922  1.052402
C     -3.629691  0.813270  1.335370
H     -2.927535  1.613404  1.600213
C     -4.318498  1.190680 -0.002799
C     -4.988345  2.561633  0.100113
O     -5.835178  2.876099  0.896799
C     -5.335744  0.131116 -0.433936
O     -3.331668  1.335103 -1.016373
C     -4.600476  0.545540  2.483979
C     -3.892891  0.518709  3.834602
O     -0.999595  0.350086  2.050347
C     -0.572397 -2.592684  2.129962
O      0.554323 -2.839777 -0.518087
C      0.261643 -1.148196 -2.576541
O      1.359080  0.901232 -0.313045
C      1.554813  1.804796  0.716695
H      0.588555  2.101204  1.177352
O      2.185154  2.948030  0.179927
C      2.464370  3.963325  1.141033
H      1.513604  4.276284  1.604021
C      3.386868  3.394333  2.214489
C      2.705834  2.206796  2.889349
H      1.752344  2.550979  3.308630
N      3.509286  1.762211  4.102187
O      3.897417  2.842551  4.798141
C      2.657808  0.904578  4.965288
C      4.687987  0.960878  3.689473
C      2.417728  1.139161  1.819479
H      3.344087  0.796869  1.346812
O      1.769085 -0.001679  2.311777
H     -1.295756  3.279180 -0.554152
H     -3.672841  5.109338  0.060541
H     -5.379326  5.211935 -0.391656
H     -4.118978  5.448123 -1.617483
H     -4.097009  3.703653 -3.689921
H     -3.987239  1.931301 -3.684221
H     -2.907431  2.895137 -4.690635
H     -1.065930  1.944246 -3.954316
H     -1.781385  0.863493 -2.758097
H      2.120001  1.626647 -2.458491
H      1.322262  2.740729 -3.579911
H      1.117048  0.999796 -3.770653
H     -5.639957  0.326885 -1.458935
H     -6.206926  0.171088  0.212625
H     -4.877139 -0.851512 -0.383588
H     -5.088274 -0.413553  2.305892
H     -5.357567  1.329150  2.483497
H     -3.432309  1.481774  4.043004
H     -3.115413 -0.242122  3.851267
H     -4.607036  0.298849  4.623878
H     -1.402322 -2.742824  2.817049
H      0.229839 -2.074685  2.649093
H     -0.210827 -3.563258  1.806528
H     -0.146490 -0.604980 -3.421114
H     -0.031078 -2.190149 -2.674988
H      1.345259 -1.086606 -2.575716
H      3.617782  4.135558  2.980644
H      4.316965  3.079130  1.738740
H      2.305026  0.035695  4.417621
H      1.823173  1.505116  5.320978
H      3.256016  0.609643  5.824599
H      5.292095  1.548068  3.003543
H      4.375680  0.024094  3.236622
H      5.276692  0.773231  4.585115
H      0.807675  0.175895  2.374251
O      2.793401 -5.988352 -3.329719
C      2.886659 -5.184037 -2.183649
H      3.911332 -5.293769 -1.813542
C      1.885362 -5.641970 -1.095103
C      1.998734 -4.676603  0.093860
C      1.897898 -3.191669 -0.292967
O      2.744856 -2.877699 -1.360893
C      2.620530 -3.701472 -2.517680
H      1.596931 -3.636203 -2.909386
C      3.616036 -3.185031 -3.547732
O      0.627417 -5.615510 -1.765784
C     -0.539298 -5.768023 -0.987483
C      2.227904 -7.066494 -0.632495
H      1.856023 -6.035910 -3.567278
H      2.980563 -4.827574  0.543834
H      1.240639 -4.906065  0.841399
H      3.327523 -2.195185 -3.887421
H      3.647031 -3.868077 -4.390845
H      4.602778 -3.127313 -3.096150
H     -0.737597 -4.867657 -0.400926
H     -0.485534 -6.640647 -0.330854
H     -1.346514 -5.912412 -1.703780
H      1.566320 -7.385120  0.169031
H      3.251406 -7.102780 -0.271236
H      2.129943 -7.751223 -1.470755
H      2.292135 -2.585030  0.538857
C      3.092719  5.134245  0.399153
H      3.333699  5.923139  1.104522
H      2.401837  5.519057 -0.345285
H      4.000793  4.808386 -0.099468
H      0.949282  3.280864 -1.071096
117
Structure 70 - NOT REFINED - Rel. E. = 0.0 kcal/mol (GFN-FF)
O     -4.876134  1.636937  1.698738
C     -3.817976  2.357057  1.117918
C     -4.460611  3.589530  0.434570
H     -3.656145  4.272084  0.139075
C     -5.563465  4.334120  1.175397
C     -2.681434  2.601959  2.161079
H     -2.873145  1.878787  2.961660
C     -2.752633  3.988187  2.797368
C     -1.273473  2.315967  1.607639
C     -0.698139  0.944030  2.057768
O     -1.706112  0.025387  2.431800
C      0.157941  1.134964  3.313933
C      0.200598  0.353820  0.918804
H      0.865962 -0.395416  1.358522
C     -0.625925 -0.307386 -0.220852
H     -1.539573  0.281002 -0.331572
C     -1.049253 -1.762258  0.131134
H     -1.255517 -1.823208  1.208651
C     -2.338856 -2.157313 -0.629518
H     -2.132539 -2.138910 -1.700459
C     -3.450396 -1.174130 -0.324130
O     -3.924761 -0.616129 -1.425393
C     -4.890575  0.444379 -1.316225
H     -5.482224  0.283581 -0.406224
C     -4.084498  1.759186 -1.134347
C     -4.963375  2.970292 -0.849839
O     -5.864320  3.367375 -1.542086
C     -3.199340  2.045375 -2.352918
O     -3.274581  1.625120  0.025993
C     -5.781067  0.408838 -2.551647
C     -6.763042 -0.756736 -2.494601
O     -3.875616 -0.960993  0.791328
C     -2.811134 -3.553497 -0.218470
O     -0.086998 -2.755197 -0.198455
C      0.110079 -0.274558 -1.558678
O      1.000065  1.430980  0.424797
C      2.359661  1.197392  0.366246
H      2.581294  0.190884 -0.034530
O      2.889976  1.301398  1.670482
C      4.284692  1.076025  1.717521
H      4.495954  0.089309  1.271173
C      5.018267  2.158139  0.907137
C      4.520658  2.116670 -0.532852
H      4.748956  1.139757 -0.978179
N      5.182697  3.101307 -1.468530
O      4.731573  2.876250 -2.729336
C      4.913938  4.508073 -1.093332
C      6.651737  2.897118 -1.453133
C      2.986908  2.263569 -0.567247
H      2.681840  3.237701 -0.148372
O      2.473324  2.104286 -1.855205
H     -4.583557  0.727936  1.873518
H     -6.245362  4.761406  0.442320
H     -5.163081  5.134241  1.788298
H     -6.115285  3.638678  1.800860
H     -2.008858  4.053739  3.587718
H     -3.731184  4.150678  3.239002
H     -2.548242  4.772728  2.073298
H     -0.585509  3.084271  1.954517
H     -1.272731  2.359298  0.521665
H      1.077361  1.649164  3.055911
H      0.398875  0.161866  3.734936
H     -0.396398  1.703435  4.055421
H     -2.657224  1.146586 -2.632294
H     -2.479365  2.820267 -2.101945
H     -3.815028  2.379731 -3.182442
H     -5.147682  0.311371 -3.433299
H     -6.324110  1.351707 -2.611266
H     -7.423360 -0.659351 -1.635547
H     -6.226761 -1.699498 -2.415661
H     -7.369592 -0.777399 -3.395827
H     -3.673536 -3.852512 -0.809245
H     -3.085655 -3.557340  0.834240
H     -2.004469 -4.259175 -0.386051
H      0.486680  0.724034 -1.761337
H     -0.557945 -0.571894 -2.363244
H      0.951310 -0.960284 -1.542221
H      6.088128  1.965034  0.966197
H      4.793488  3.121756  1.365920
H      3.850352  4.704857 -1.196520
H      5.444496  5.140534 -1.802085
H      5.248124  4.714288 -0.080693
H      7.055088  3.445657 -2.302308
H      6.864278  1.840719 -1.598982
H      7.092428  3.258822 -0.529112
H      3.220582  2.403342 -2.469602
O      3.762132 -5.034315 -1.630826
C      3.105316 -4.472854 -0.526349
H      3.806491 -4.526280  0.313045
C      1.820103 -5.268268 -0.189418
C      1.071944 -4.547044  0.945114
C      0.920129 -3.028871  0.735614
O      2.140508 -2.430881  0.387560
C      2.737291 -2.996552 -0.778156
H      2.013322 -2.970897 -1.604557
C      3.973418 -2.178606 -1.124664
O      1.095682 -5.264451 -1.418115
C      0.012301 -6.157099 -1.542295
C      2.195395 -6.686530  0.258802
H      3.092312 -5.153248 -2.320941
H      1.634917 -4.695126  1.867113
H      0.076876 -4.972645  1.074982
H      3.689078 -1.199153 -1.501004
H      4.546513 -2.703883 -1.882933
H      4.584496 -2.060287 -0.232949
H     -0.660856 -6.114391 -0.682340
H      0.353403 -7.188400 -1.680330
H     -0.527263 -5.835677 -2.431566
H      2.872942 -6.631829  1.105918
H      2.701419 -7.203524 -0.552883
H      1.313583 -7.248326  0.555117
H      0.656799 -2.578938  1.706756
C      4.711288  1.085566  3.180761
H      4.493876  2.053769  3.622248
H      5.774186  0.879057  3.260731
H      4.156988  0.327132  3.724595
H     -2.384107 -0.017246  1.744228
117
Structure 71 - NOT REFINED - Rel. E. = 0.0 kcal/mol (GFN-FF)
O     -3.573067  0.011560  2.045132
C     -3.462418  1.246291  1.379712
C     -4.679366  2.099517  1.808465
H     -4.482811  3.139133  1.523803
C     -5.128630  2.013581  3.260876
C     -2.047593  1.847826  1.583930
H     -1.369328  1.015120  1.383070
C     -1.818839  2.292096  3.023916
C     -1.749391  2.978554  0.588475
C     -0.298040  3.064032  0.073689
O      0.508615  3.422119  1.183145
C     -0.228464  4.171393 -0.991642
C      0.272243  1.738348 -0.516681
H      0.375665  1.035180  0.315656
C     -0.584942  1.072836 -1.630026
H     -1.552370  1.578034 -1.664752
C     -0.889230 -0.389440 -1.245628
H     -1.244472 -0.376374 -0.209946
C     -2.036101 -1.006058 -2.111627
H     -2.354397 -0.284601 -2.865033
C     -3.208498 -1.249606 -1.181847
O     -4.350337 -0.787710 -1.674680
C     -5.373714 -0.414890 -0.738399
H     -5.269095 -1.032755  0.162120
C     -5.012342  1.054779 -0.371459
C     -5.738762  1.585778  0.857026
O     -6.931651  1.604493  1.011690
C     -5.251837  2.001349 -1.553469
O     -3.633540  1.071680 -0.019276
C     -6.750252 -0.606068 -1.356639
C     -7.135194 -2.081005 -1.412826
O     -3.102556 -1.800185 -0.104591
C     -1.636413 -2.305869 -2.813484
O      0.293096 -1.175457 -1.282474
C      0.085545  1.165872 -2.997597
O      1.595016  2.041347 -0.976414
C      2.601787  1.244338 -0.466350
H      2.305014  0.181435 -0.439490
O      2.870692  1.703319  0.842192
C      3.911774  0.991340  1.486720
H      3.659863 -0.081343  1.495514
C      5.225965  1.200052  0.716216
C      5.043653  0.691670 -0.708417
H      4.809060 -0.380371 -0.688953
N      6.271201  0.778424 -1.585995
O      6.006468  0.163276 -2.767532
C      6.687722  2.176307 -1.840421
C      7.405415  0.078357 -0.935946
C      3.843736  1.389753 -1.377134
H      4.027133  2.474517 -1.462939
O      3.553156  0.843202 -2.628454
H     -3.166962 -0.681519  1.501076
H     -5.045674  0.987575  3.606665
H     -6.169655  2.323777  3.322400
H     -4.528294  2.652024  3.899489
H     -2.076122  1.491775  3.712911
H     -2.415598  3.169426  3.257618
H     -0.771111  2.552739  3.141212
H     -1.951654  3.936280  1.071934
H     -2.409550  2.885277 -0.271149
H      0.778084  4.217737 -1.396218
H     -0.472703  5.126980 -0.534362
H     -0.924516  3.971079 -1.799883
H     -4.795417  1.586095 -2.447228
H     -4.797577  2.965517 -1.338511
H     -6.318004  2.135584 -1.707069
H     -6.743481 -0.191820 -2.364334
H     -7.469915 -0.054610 -0.750592
H     -8.104267 -2.195564 -1.890711
H     -7.191479 -2.501173 -0.410930
H     -6.398398 -2.642170 -1.982811
H     -1.496399 -3.105274 -2.089792
H     -0.704629 -2.153221 -3.350182
H     -2.414518 -2.599839 -3.513983
H      1.042057  0.652070 -2.981902
H      0.267062  2.205890 -3.250090
H     -0.544159  0.719332 -3.762269
H      6.015399  0.660812  1.236217
H      5.446909  2.268675  0.720221
H      6.861682  2.707958 -0.909349
H      5.922042  2.672093 -2.430862
H      7.599823  2.141734 -2.432489
H      8.176673 -0.043714 -1.694236
H      7.077027 -0.908907 -0.621722
H      7.792009  0.645816 -0.094815
H      4.438434  0.497587 -2.971338
O      3.262026 -2.513374  2.058444
C      1.970743 -3.075035  2.005942
H      1.832732 -3.741615  2.872522
C      1.807077 -3.931261  0.716456
C      1.575042 -3.001167 -0.481677
C      0.452701 -2.010127 -0.182933
O      0.776064 -1.201023  0.929400
C      0.982687 -1.895955  2.146655
H      1.505661 -1.157786  2.768174
C     -0.335820 -2.244488  2.842897
O      3.067034 -4.609976  0.619496
C      3.314375 -5.381018 -0.536906
C      0.679683 -4.957941  0.866866
H      3.881844 -3.220892  1.824193
H      1.311169 -3.562161 -1.377418
H      2.480832 -2.423578 -0.678381
H     -0.964555 -2.890934  2.238401
H     -0.886644 -1.325367  3.029309
H     -0.134672 -2.731937  3.791621
H      4.281922 -5.849345 -0.365060
H      3.369147 -4.761397 -1.436294
H      2.562505 -6.161348 -0.677582
H      0.519973 -5.483507 -0.071664
H     -0.251439 -4.482338  1.149418
H      0.950669 -5.679563  1.634393
H     -0.491163 -2.551154  0.021408
C      4.011081  1.507600  2.916750
H      3.044831  1.409055  3.401395
H      4.292047  2.556946  2.918344
H      4.747288  0.931628  3.468455
H      1.418866  3.147865  0.993233
117
Structure 72 - NOT REFINED - Rel. E. = 0.0 kcal/mol (GFN-FF)
O     -3.348545  0.638986  1.477315
C     -3.482005  1.877506  0.840669
C     -4.832768  2.480217  1.299880
H     -4.881705  3.518687  0.955992
C     -5.147031  2.397716  2.784514
C     -2.216434  2.739975  1.049598
H     -2.013974  2.706767  2.123529
C     -2.415874  4.195189  0.632093
C     -1.043984  2.114248  0.255679
C      0.020570  1.383246  1.091121
O     -0.614144  0.354633  1.857204
C      0.706005  2.361607  2.047393
C      1.109247  0.721895  0.170821
H      1.665976  0.016412  0.798240
C      0.607005 -0.016633 -1.097570
H      0.208373  0.754520 -1.761149
C     -0.517126 -1.056858 -0.825497
H     -1.015269 -0.785952  0.110294
C     -1.611757 -1.044366 -1.927570
H     -1.692715 -0.040537 -2.351908
C     -2.946953 -1.316503 -1.249855
O     -3.903590 -0.556884 -1.778301
C     -5.050698 -0.248614 -0.977569
H     -4.895552 -0.698066  0.012131
C     -5.007115  1.303370 -0.824178
C     -5.796133  1.731780  0.410327
O     -6.964668  1.517665  0.607456
C     -5.497328  2.025845 -2.079766
O     -3.670051  1.703647 -0.560701
C     -6.337197 -0.785062 -1.594045
C     -6.426449 -2.302427 -1.468063
O     -3.120822 -2.082708 -0.332491
C     -1.366867 -2.040770 -3.062303
O     -0.044189 -2.383298 -0.695995
C      1.785756 -0.685605 -1.807685
O      1.998613  1.758797 -0.263754
C      3.345409  1.629067  0.062112
H      3.795376  0.744112 -0.441521
O      3.522447  1.485527  1.440303
C      4.896980  1.387203  1.768098
H      5.330739  0.544737  1.200223
C      5.629824  2.674820  1.385769
C      5.483796  3.029508 -0.093632
H      6.103423  2.397484 -0.735652
N      5.927672  4.482874 -0.286043
O      5.101613  5.312949  0.357955
C      7.319793  4.641227  0.222473
C      5.976416  4.795979 -1.738039
C      4.017976  2.894609 -0.517473
H      3.489176  3.778786 -0.128251
O      3.917423  2.811737 -1.922093
H     -2.401353  0.419214  1.573624
H     -4.531251  3.097955  3.342598
H     -4.956319  1.390413  3.143969
H     -6.195826  2.635542  2.943953
H     -1.471008  4.726805  0.707642
H     -3.131947  4.700532  1.275202
H     -2.761374  4.241084 -0.397455
H     -0.523281  2.892389 -0.299568
H     -1.472200  1.425630 -0.467741
H      1.104120  3.207564  1.497389
H      1.536272  1.873198  2.551439
H     -0.002939  2.726956  2.786229
H     -6.569624  1.899649 -2.189391
H     -4.980435  1.626294 -2.946902
H     -5.267905  3.084897 -1.991093
H     -6.372393 -0.502953 -2.646309
H     -7.175290 -0.320376 -1.073380
H     -6.426328 -2.598919 -0.421506
H     -5.577398 -2.776176 -1.955951
H     -7.340271 -2.663519 -1.932611
H     -2.255071 -2.114978 -3.685522
H     -1.126947 -3.015186 -2.650819
H     -0.538250 -1.704903 -3.678722
H      2.288125 -1.376127 -1.134088
H      2.495386  0.060107 -2.155318
H      1.427138 -1.249353 -2.663248
H      6.679202  2.552814  1.649061
H      5.200547  3.506563  1.951853
H      7.685330  5.609262 -0.112376
H      7.962099  3.846424 -0.148934
H      7.295970  4.653368  1.308095
H      4.997349  4.627755 -2.172824
H      6.715403  4.173319 -2.236084
H      6.229116  5.849484 -1.836166
H      2.982768  2.693575 -2.137709
O      1.593300 -6.707547 -0.288871
C      1.299514 -5.527998  0.412879
H      1.684206 -5.668192  1.429008
C     -0.230397 -5.282850  0.465856
C     -0.498010 -3.921287  1.126115
C      0.382451 -2.785925  0.580165
O      1.738227 -3.136890  0.559355
C      2.001245 -4.305445 -0.215201
H      1.594604 -4.162281 -1.225506
C      3.509976 -4.501786 -0.265548
O     -0.620575 -5.339092 -0.905558
C     -1.998881 -5.265236 -1.196101
C     -0.901790 -6.389223  1.293399
H      1.080417 -6.677440 -1.110157
H     -0.296384 -4.020057  2.192943
H     -1.538888 -3.627096  0.991013
H      3.974329 -3.709874 -0.845461
H      3.730579 -5.463547 -0.718217
H      3.908918 -4.482323  0.745147
H     -2.549509 -6.112209 -0.775833
H     -2.065205 -5.307624 -2.282531
H     -2.444714 -4.330958 -0.845494
H     -0.423040 -6.457702  2.266030
H     -0.792197 -7.345008  0.786710
H     -1.956739 -6.173489  1.441994
H      0.321817 -1.938973  1.276818
C      5.004455  1.112225  3.262768
H      4.561878  1.934145  3.818078
H      6.047095  1.006432  3.545695
H      4.475070  0.196509  3.508281
H     -0.211832  0.323394  2.734803
117
Structure 73 - NOT REFINED - Rel. E. = 0.0 kcal/mol (GFN-FF)
O     -4.121932  1.658141  2.109433
C     -3.551516  2.528476  1.175372
C     -4.644659  3.572011  0.851632
H     -4.191327  4.409454  0.311763
C     -5.472687  4.080216  2.022741
C     -2.169207  3.055538  1.673648
H     -2.155083  2.856011  2.750198
C     -1.978822  4.559978  1.472632
C     -0.978702  2.341812  1.005174
C     -0.696716  0.891496  1.452206
O     -1.902132  0.166798  1.627311
C      0.030648  0.864517  2.797081
C      0.210535  0.199528  0.371521
H      0.782074 -0.594389  0.861723
C     -0.604109 -0.438574 -0.786802
H     -1.451086  0.217345 -1.011360
C     -1.166690 -1.823681 -0.376291
H     -1.468910 -1.793992  0.676274
C     -2.431372 -2.157294 -1.225704
H     -2.301457 -1.768501 -2.237050
C     -3.614539 -1.459224 -0.579140
O     -4.052022 -0.454529 -1.332016
C     -5.107788  0.389292 -0.838264
H     -5.311046  0.103952  0.202253
C     -4.539195  1.830498 -0.849708
C     -5.467513  2.837815 -0.178318
O     -6.621181  3.033934 -0.459417
C     -4.222402  2.297404 -2.275439
O     -3.348925  1.854726 -0.073316
C     -6.356111  0.200451 -1.696687
C     -7.048126 -1.124450 -1.395379
O     -4.092272 -1.777700  0.482732
C     -2.730518 -3.654971 -1.289646
O     -0.181085 -2.839770 -0.519501
C      0.240090 -0.563438 -2.054720
O      1.101575  1.193289 -0.137351
C      2.458600  0.971642 -0.046683
H      2.731827 -0.068760 -0.317452
O      2.865242  1.235464  1.278723
C      4.265649  1.173384  1.484309
H      4.621269  0.167048  1.205264
C      4.984590  2.208247  0.604439
C      4.660351  1.901455 -0.851740
H      4.989450  0.884277 -1.101167
N      5.362574  2.761487 -1.874674
O      5.087446  2.268523 -3.110174
C      4.945126  4.179759 -1.802968
C      6.828509  2.702526 -1.659171
C      3.135291  1.939744 -1.052668
H      2.740026  2.938527 -0.801217
O      2.761319  1.582353 -2.348211
H     -3.455723  0.991577  2.361612
H     -4.883531  4.730383  2.662612
H     -5.828249  3.239522  2.610980
H     -6.328316  4.630387  1.639015
H     -1.950373  4.806249  0.413630
H     -1.030420  4.858166  1.912532
H     -2.764238  5.132021  1.957166
H     -0.077558  2.914009  1.216455
H     -1.123570  2.354109 -0.074260
H      0.074952 -0.161343  3.155699
H     -0.500118  1.464978  3.530698
H      1.038429  1.247088  2.669458
H     -3.623964  3.203797 -2.231063
H     -5.144477  2.499619 -2.811335
H     -3.655627  1.526112 -2.788263
H     -6.062978  0.230749 -2.746723
H     -7.038314  1.026602 -1.497869
H     -7.916876 -1.246567 -2.036884
H     -7.374075 -1.157340 -0.358281
H     -6.371768 -1.959515 -1.566000
H     -1.868334 -4.186967 -1.679004
H     -3.578939 -3.835197 -1.945933
H     -2.972146 -4.032112 -0.298661
H      0.677636  0.395666 -2.314854
H     -0.368160 -0.912272 -2.884390
H      1.045465 -1.275605 -1.902281
H      6.052443  2.140355  0.804036
H      4.621872  3.198548  0.882153
H      3.899297  4.254061 -2.088378
H      5.533695  4.731051 -2.533172
H      5.104300  4.583081 -0.807011
H      7.130882  1.662336 -1.564552
H      7.123412  3.275145 -0.784864
H      7.295871  3.112981 -2.552412
H      3.571410  1.787318 -2.921449
O      4.171365 -4.377168  0.534783
C      2.830585 -4.423542  0.959921
H      2.816205 -4.880692  1.959265
C      1.995178 -5.316577  0.004044
C      0.482855 -5.070953  0.173664
C      0.028897 -3.662085  0.602213
O      0.891067 -3.072211  1.533264
C      2.249765 -3.003297  1.116858
H      2.311179 -2.471128  0.156924
C      3.014179 -2.238906  2.189869
O      2.468345 -5.197067 -1.337181
C      2.167807 -4.046260 -2.103686
C      2.293595 -6.789629  0.331316
H      4.186356 -4.658224 -0.395344
H      0.134605 -5.751788  0.950060
H     -0.023291 -5.335243 -0.754883
H      2.812657 -2.689624  3.157999
H      2.696995 -1.200169  2.215238
H      4.078178 -2.301331  1.980380
H      1.140071 -3.713871 -1.964479
H      2.316642 -4.344456 -3.141490
H      2.846468 -3.216981 -1.875610
H      2.000157 -7.025480  1.349527
H      3.358005 -6.974770  0.217150
H      1.753769 -7.429254 -0.360958
H     -0.917810 -3.761945  1.155752
C      4.522395  1.419522  2.966365
H      3.997037  0.675038  3.556475
H      4.156119  2.403007  3.245705
H      5.585516  1.353801  3.175383
H     -2.439859  0.334447  0.838877
117
Structure 74 - NOT REFINED - Rel. E. = 0.0 kcal/mol (GFN-FF)
O     -4.147439  1.939008  1.796196
C     -3.540654  2.661135  0.764748
C     -4.628248  3.619613  0.228742
H     -4.160591  4.365189 -0.422156
C     -5.510163  4.299151  1.265242
C     -2.194192  3.290938  1.236075
H     -2.247081  3.302099  2.329388
C     -1.993461  4.731090  0.760069
C     -0.962560  2.478674  0.792130
C     -0.701200  1.145772  1.519057
O     -1.901721  0.423172  1.740929
C     -0.090327  1.398906  2.899497
C      0.285604  0.273471  0.665003
H      0.708354 -0.488768  1.328425
C     -0.437309 -0.474222 -0.489368
H     -1.283433  0.131161 -0.830551
C     -0.991612 -1.833384  0.012173
H     -1.354641 -1.725027  1.041240
C     -2.196364 -2.276595 -0.875858
H     -2.005325 -1.992517 -1.912269
C     -3.430044 -1.539180 -0.388732
O     -3.859496 -0.671430 -1.299974
C     -4.956811  0.202645 -0.981850
H     -5.207221  0.062395  0.077731
C     -4.414907  1.640696 -1.172469
C     -5.393842  2.711130 -0.700528
O     -6.539873  2.826317 -1.049086
C     -4.034200  1.906597 -2.634049
O     -3.265730  1.804656 -0.350633
C     -6.155327 -0.140144 -1.863045
C     -6.831620 -1.429931 -1.411379
O     -3.950419 -1.718191  0.685714
C     -2.476148 -3.778209 -0.809048
O      0.037491 -2.810374  0.000281
C      0.491164 -0.699259 -1.682120
O      1.341576  1.074454  0.145168
C      2.579707  1.054926  0.815805
H      2.534097  0.392560  1.689604
O      2.888641  2.306880  1.348733
C      3.296622  3.351584  0.457628
H      4.089102  3.866300  1.018842
C      3.874821  2.804220 -0.852071
C      4.686563  1.566926 -0.505000
H      5.308860  1.755863  0.377402
N      5.643135  1.081590 -1.563658
O      6.125608 -0.137039 -1.219620
C      4.994257  1.006944 -2.893231
C      6.780281  2.028891 -1.658306
C      3.688045  0.468641 -0.109543
H      3.175152  0.094584 -1.009759
O      4.327165 -0.589218  0.546042
H     -3.485692  1.338095  2.188542
H     -5.887974  3.560052  1.965408
H     -6.350363  4.770828  0.761594
H     -4.952644  5.050391  1.816786
H     -2.799323  5.378419  1.092025
H     -1.918564  4.772302 -0.324016
H     -1.066486  5.116515  1.176731
H     -0.082978  3.092231  0.965880
H     -1.036469  2.292999 -0.278934
H     -0.730813  2.059359  3.478094
H      0.892218  1.850194  2.799000
H     -0.006813  0.454777  3.433263
H     -3.433941  1.080890 -3.003957
H     -3.452395  2.822919 -2.691804
H     -4.931622  2.011376 -3.235739
H     -5.810487 -0.248660 -2.891953
H     -6.865033  0.685229 -1.814501
H     -6.128348 -2.259878 -1.430891
H     -7.663847 -1.665694 -2.069389
H     -7.209273 -1.328200 -0.396472
H     -3.250749 -4.042721 -1.525546
H     -2.816091 -4.054235  0.186430
H     -1.574043 -4.333089 -1.047305
H      0.834679  0.256583 -2.065409
H     -0.033893 -1.229537 -2.471711
H      1.343278 -1.299206 -1.375755
H      4.468338  3.589591 -1.316903
H      3.050717  2.530897 -1.513564
H      5.707683  0.547380 -3.574242
H      4.713576  1.994756 -3.246386
H      4.123116  0.360779 -2.829129
H      7.286289  2.053615 -0.695788
H      6.449143  3.023348 -1.942250
H      7.474570  1.635533 -2.397654
H      5.162115 -0.707401 -0.000775
O      4.311494 -3.815333  1.782332
C      2.930389 -4.033168  1.866309
H      2.779058 -4.684012  2.735056
C      2.381659 -4.744034  0.601566
C      0.864787 -4.915988  0.786004
C      0.151036 -3.607940  1.150099
O      0.763005 -2.943498  2.220041
C      2.165311 -2.714645  2.081068
H      2.357107 -2.082203  1.202642
C      2.636234 -2.013051  3.347441
O      2.743549 -3.880811 -0.469022
C      2.270500 -4.200034 -1.757923
C      3.042029 -6.123744  0.458056
H      4.463994 -3.202349  1.048909
H      0.705128 -5.619399  1.603404
H      0.414079 -5.325702 -0.117127
H      3.690808 -1.776288  3.250186
H      2.484828 -2.663093  4.205269
H      2.069854 -1.098399  3.501243
H      2.800585 -3.528558 -2.431421
H      1.195636 -4.017650 -1.841907
H      2.497676 -5.232543 -2.037568
H      2.606125 -6.683144 -0.365679
H      2.906543 -6.693242  1.372727
H      4.106590 -5.991873  0.284410
H     -0.853023 -3.842598  1.540109
C      2.171055  4.344569  0.175876
H      1.391793  3.868912 -0.412150
H      2.566705  5.194367 -0.373797
H      1.751887  4.698553  1.113532
H     -2.378588  0.401773  0.899079
117
Structure 75 - NOT REFINED - Rel. E. = 0.0 kcal/mol (GFN-FF)
O     -4.320970  1.884597  1.759447
C     -3.923492  2.804714  0.786304
C     -5.182250  3.646862  0.465374
H     -4.891731  4.494795 -0.162975
C     -6.011653  4.119460  1.649064
C     -2.648427  3.583160  1.237158
H     -2.670637  3.563466  2.331114
C     -2.643275  5.044485  0.784548
C     -1.349921  2.926536  0.727347
C     -0.763815  1.768983  1.561873
O     -1.812528  1.031992  2.183605
C      0.172521  2.316353  2.639449
C     -0.005469  0.772907  0.627091
H      0.398363 -0.027091  1.263244
C     -1.010171  0.146958 -0.378071
H     -1.997995  0.499938 -0.078151
C     -1.046502 -1.386579 -0.250380
H     -1.166052 -1.659016  0.804917
C     -2.269068 -1.943473 -1.020691
H     -2.198006 -1.647607 -2.067027
C     -3.499453 -1.299370 -0.397587
O     -4.101371 -0.479955 -1.250556
C     -5.223134  0.299664 -0.800575
H     -5.309828  0.170496  0.285611
C     -4.882345  1.789058 -1.085356
C     -5.924347  2.714832 -0.457801
O     -7.105252  2.714794 -0.694886
C     -4.762890  2.059906 -2.588006
O     -3.661529  2.136342 -0.447314
C     -6.488240 -0.191917 -1.501589
C     -6.961603 -1.525742 -0.934032
O     -3.866418 -1.516464  0.731982
C     -2.380450 -3.463731 -0.919665
O      0.169924 -1.942045 -0.746186
C     -0.770121  0.563788 -1.833451
O      1.070060  1.384903 -0.070929
C      2.369182  1.156110  0.358414
H      2.414933  0.296848  1.055997
O      2.842402  2.312587  0.995466
C      4.200857  2.217032  1.406355
H      4.296403  1.370498  2.108507
C      5.092227  1.960922  0.191637
C      4.667783  0.661445 -0.486334
H      4.750479 -0.149993  0.246311
N      5.655852  0.283110 -1.577485
O      6.908242  0.466324 -1.128934
C      5.463667 -1.145780 -1.929017
C      5.422645  1.085576 -2.803821
C      3.201986  0.800807 -0.901995
H      3.073428  1.640215 -1.601885
O      2.698332 -0.383433 -1.465347
H     -3.528385  1.390722  2.041678
H     -6.969346  4.488051  1.289436
H     -5.500357  4.912571  2.187055
H     -6.184296  3.289374  2.327814
H     -2.638687  5.106636 -0.301040
H     -1.744478  5.530742  1.156459
H     -3.497385  5.589735  1.174990
H     -0.573278  3.688255  0.681118
H     -1.535036  2.590915 -0.287776
H      0.550910  1.505096  3.261414
H     -0.361816  3.022285  3.270854
H      1.018916  2.814974  2.177362
H     -4.285214  3.024311 -2.739744
H     -5.750273  2.071097 -3.039558
H     -4.154063  1.287406 -3.047532
H     -6.274435 -0.302213 -2.565428
H     -7.268564  0.557916 -1.376290
H     -7.842571 -1.868617 -1.470382
H     -7.213093 -1.424108  0.119270
H     -6.184079 -2.281233 -1.026439
H     -3.224281 -3.816816 -1.508188
H     -2.534208 -3.759974  0.115767
H     -1.474340 -3.926746 -1.300238
H     -1.719640  0.613290 -2.358644
H     -0.125644 -0.154256 -2.333953
H     -0.300107  1.540452 -1.875522
H      6.140978  1.871892  0.476565
H      4.986403  2.800802 -0.496657
H      6.177393 -1.390697 -2.712242
H      4.444724 -1.326569 -2.255125
H      5.697019 -1.744847 -1.051447
H      4.464668  0.834915 -3.250753
H      6.234357  0.858937 -3.492162
H      5.475886  2.141150 -2.552163
H      1.744313 -0.435888 -1.283985
O      3.865801 -4.607782  2.230430
C      2.760913 -4.087853  1.549568
H      1.875573 -4.496060  2.050875
C      2.766686 -4.509699  0.054094
C      1.902029 -3.526921 -0.761139
C      0.846233 -2.830188  0.090521
O      1.405508 -2.109344  1.173624
C      2.679528 -2.550149  1.633874
H      3.473418 -2.124999  0.999419
C      2.845274 -2.059451  3.066625
O      4.139665 -4.384290 -0.320777
C      4.500079 -4.837136 -1.609558
C      2.252711 -5.945652 -0.075427
H      4.624554 -4.549681  1.629105
H      1.392444 -4.034947 -1.579072
H      2.535998 -2.743964 -1.181483
H      2.817246 -0.973247  3.097643
H      3.793685 -2.410775  3.460492
H      2.040817 -2.451734  3.682912
H      3.855606 -4.412388 -2.382259
H      4.480665 -5.928485 -1.672324
H      5.520400 -4.490301 -1.762631
H      2.267202 -6.274831 -1.110952
H      1.230304 -5.996141  0.288825
H      2.871171 -6.610151  0.523724
H      0.135478 -3.569328  0.508327
C      4.558698  3.517053  2.113479
H      4.427973  4.352521  1.432228
H      5.591681  3.479945  2.444871
H      3.910035  3.662883  2.972215
H     -1.439706  0.475266  2.877487
117
Structure 76 - NOT REFINED - Rel. E. = 0.0 kcal/mol (GFN-FF)
O     -4.000512  1.215792  2.106399
C     -3.635080  2.308070  1.317904
C     -4.878739  3.227433  1.257817
H     -4.584221  4.197428  0.844430
C     -5.650516  3.415586  2.555037
C     -2.314021  2.953536  1.841054
H     -2.241993  2.648767  2.890310
C     -2.315824  4.482671  1.790316
C     -1.073797  2.459649  1.075934
C     -0.490690  1.090960  1.493517
O     -1.470315  0.141786  1.881794
C      0.411151  1.263070  2.721517
C      0.367190  0.540731  0.311476
H      0.905635 -0.338211  0.676298
C     -0.514556  0.141771 -0.909008
H     -1.494644  0.603896 -0.758741
C     -0.757535 -1.390171 -0.998040
H     -0.927918 -1.813777 -0.001943
C     -2.065046 -1.600336 -1.807072
H     -2.009960 -1.041301 -2.741275
C     -3.187978 -1.047902 -0.949422
O     -4.037786 -0.301732 -1.631558
C     -5.104608  0.345390 -0.914022
H     -5.166338 -0.109242  0.083109
C     -4.697766  1.832351 -0.728592
C     -5.685425  2.576329  0.166164
O     -6.874501  2.657810 -0.006202
C     -4.574823  2.548373 -2.078787
O     -3.453858  1.900816 -0.043462
C     -6.400969  0.132488 -1.688183
C     -6.896604 -1.303754 -1.554664
O     -3.289716 -1.286290  0.235151
C     -2.388275 -3.060650 -2.120195
O      0.367334 -2.028559 -1.593005
C      0.023442  0.668874 -2.243120
O      1.320107  1.556021  0.009392
C      2.583536  1.124106 -0.344851
H      2.545975  0.313014 -1.099443
O      3.231551  0.653016  0.817992
C      4.576841  0.267823  0.606942
H      4.599574 -0.536581 -0.150762
C      5.408946  1.452620  0.090267
C      4.791697  1.956520 -1.207996
H      4.784681  1.155063 -1.958085
N      5.538044  3.076596 -1.891217
O      4.943745  3.320841 -3.087292
C      5.557715  4.318239 -1.085383
C      6.941536  2.666538 -2.138564
C      3.322656  2.340995 -0.956469
H      3.258390  3.135926 -0.193772
O      2.666016  2.733312 -2.122056
H     -3.205986  0.675514  2.283484
H     -6.605858  3.886030  2.335417
H     -5.093418  4.037891  3.249426
H     -5.829396  2.449149  3.016892
H     -1.385312  4.851775  2.214557
H     -3.132542  4.905369  2.367912
H     -2.377952  4.831248  0.761882
H     -0.268826  3.178947  1.216241
H     -1.308854  2.458059  0.014624
H      0.649620  0.285131  3.131638
H     -0.099879  1.842125  3.484535
H      1.328817  1.762114  2.430132
H     -3.978389  1.942725 -2.755042
H     -4.080025  3.505519 -1.934629
H     -5.561897  2.711969 -2.500260
H     -6.218359  0.360407 -2.738519
H     -7.152508  0.820885 -1.303476
H     -7.104737 -1.540906 -0.513540
H     -6.148250 -2.001808 -1.924095
H     -7.808982 -1.438180 -2.129406
H     -1.553541 -3.514237 -2.644433
H     -3.278864 -3.116927 -2.742503
H     -2.556311 -3.616416 -1.201522
H      0.497274  1.637069 -2.109384
H     -0.784866  0.779678 -2.960514
H      0.753236 -0.022693 -2.653976
H      6.432113  1.110292 -0.055507
H      5.389007  2.231574  0.853393
H      5.995892  4.142735 -0.107033
H      4.542603  4.694706 -0.993408
H      6.141329  5.054423 -1.634288
H      6.945376  1.687123 -2.611101
H      7.519897  2.658812 -1.219705
H      7.360761  3.384511 -2.840946
H      3.399182  3.063700 -2.738094
O      1.935566 -6.519758  1.129698
C      1.673527 -5.402188  0.331586
H      2.114971 -5.621552 -0.646812
C      2.315967 -4.118109  0.928397
C      1.592634 -2.870078  0.376789
C      0.927530 -3.152513 -0.974612
O     -0.039153 -4.166433 -0.874052
C      0.165519 -5.158681  0.126169
H     -0.266749 -4.821324  1.082389
C     -0.548375 -6.421974 -0.338590
O      2.073143 -4.247110  2.330061
C      2.643252 -3.273172  3.177732
C      3.809048 -4.088865  0.594009
H      1.808681 -6.249582  2.052135
H      2.289839 -2.040206  0.255803
H      0.815704 -2.580229  1.088632
H     -1.615865 -6.237906 -0.410137
H     -0.358471 -7.224580  0.367091
H     -0.174902 -6.710166 -1.317414
H      2.423798 -2.257395  2.837022
H      3.724899 -3.407159  3.269677
H      2.181238 -3.428856  4.151015
H      4.283610 -4.990382  0.974547
H      4.289355 -3.215861  1.027518
H      3.933693 -4.053523 -0.484795
H      1.707087 -3.450181 -1.702150
C      5.122017 -0.246123  1.934526
H      5.118906  0.555152  2.667235
H      6.134164 -0.616170  1.804322
H      4.490475 -1.046373  2.306634
H     -1.953210 -0.202714  1.117183
117
Structure 77 - NOT REFINED - Rel. E. = 0.0 kcal/mol (GFN-FF)
O     -4.211384  1.798726  2.164983
C     -3.673043  2.624157  1.172741
C     -4.780954  3.645755  0.828709
H     -4.345833  4.459986  0.240662
C     -5.583438  4.203110  1.995098
C     -2.283106  3.186880  1.607904
H     -2.242765  3.044537  2.692769
C     -2.106563  4.679616  1.323311
C     -1.105441  2.442289  0.951521
C     -0.795473  1.029407  1.489004
O     -1.978944  0.298292  1.760593
C     -0.018917  1.107227  2.805156
C      0.080370  0.272038  0.433091
H      0.604638 -0.537881  0.948542
C     -0.766636 -0.352079 -0.710197
H     -1.640019  0.286554 -0.876076
C     -1.263482 -1.766451 -0.308811
H     -1.518917 -1.786575  0.758316
C     -2.550242 -2.112832 -1.121905
H     -2.438763 -1.729927 -2.137373
C     -3.719079 -1.411800 -0.456693
O     -4.216870 -0.456777 -1.236346
C     -5.262136  0.392647 -0.731908
H     -5.430307  0.134551  0.321901
C     -4.702686  1.836005 -0.798390
C     -5.623127  2.862544 -0.147373
O     -6.785115  3.039185 -0.407416
C     -4.414642  2.256408 -2.245163
O     -3.498977  1.889151 -0.044242
C     -6.534844  0.171160 -1.545135
C     -7.202704 -1.152502 -1.188804
O     -4.142503 -1.687214  0.640398
C     -2.856395 -3.609631 -1.183410
O     -0.227741 -2.706849 -0.545488
C      0.009969 -0.429881 -2.026099
O      1.033169  1.213295 -0.060930
C      2.354448  0.818193 -0.090271
H      2.468527 -0.220104 -0.460289
O      2.869148  0.916620  1.220650
C      4.243281  0.596337  1.324868
H      4.390766 -0.439997  0.974054
C      5.089522  1.538923  0.452601
C      4.610664  1.444023 -0.990177
H      4.725830  0.416286 -1.359256
N      5.389726  2.270595 -1.985140
O      4.944829  1.973524 -3.233505
C      5.250375  3.724606 -1.744528
C      6.830279  1.928106 -1.905305
C      3.108101  1.772577 -1.052741
H      2.918728  2.788002 -0.664359
O      2.587573  1.643520 -2.340220
H     -3.531096  1.154251  2.437788
H     -4.983073  4.885763  2.588964
H     -5.918837  3.388685  2.630199
H     -6.451672  4.730268  1.607339
H     -2.104665  4.870237  0.252488
H     -1.149087  5.004799  1.722814
H     -2.882463  5.273911  1.796547
H     -0.202889  3.032931  1.096069
H     -1.281351  2.383318 -0.121298
H     -0.035737  0.129115  3.280310
H     -0.474848  1.825767  3.480339
H      1.007817  1.394581  2.600582
H     -3.827919  3.171433 -2.244246
H     -5.347776  2.426572 -2.773039
H     -3.845460  1.474061 -2.738317
H     -6.274931  0.177055 -2.604206
H     -7.218702  0.995704 -1.345894
H     -8.091580 -1.298000 -1.796993
H     -7.492737 -1.163741 -0.140542
H     -6.523274 -1.984331 -1.363146
H     -1.989052 -4.147123 -1.553992
H     -3.692265 -3.786856 -1.857130
H     -3.123611 -3.981882 -0.196880
H      0.523364  0.507135 -2.220898
H     -0.665437 -0.634528 -2.852390
H      0.740313 -1.232954 -1.978169
H      6.132990  1.244359  0.550648
H      4.958459  2.552625  0.833365
H      4.217103  4.013403 -1.917039
H      5.870856  4.236313 -2.477162
H      5.561797  3.986526 -0.737391
H      7.303507  2.346941 -2.791480
H      6.938798  0.846799 -1.940605
H      7.285520  2.337111 -1.008364
H      3.381035  1.762815 -2.958654
O      4.128413 -4.053379  1.061001
C      2.727877 -4.216628  1.041184
H      2.433411 -5.033721  1.717505
C      2.230852 -4.603446 -0.377423
C      0.720378 -4.868596 -0.243878
C     -0.037586 -3.705109  0.416663
O      0.582861 -3.237627  1.585332
C      1.972548 -2.945443  1.474882
H      2.129945 -2.179803  0.702081
C      2.428029 -2.431351  2.833954
O      2.342821 -3.534385 -1.304376
C      3.633722 -3.194046 -1.764952
C      2.941878 -5.873577 -0.860113
H      4.439488 -4.108807  1.972532
H      0.564212 -5.766256  0.353296
H      0.306213 -5.015599 -1.239788
H      2.228299 -3.181409  3.595384
H      1.873979 -1.530052  3.080205
H      3.487902 -2.197605  2.806662
H      3.511454 -2.244659 -2.286677
H      4.018178 -3.938001 -2.470360
H      4.340790 -3.076801 -0.941679
H      2.629976 -6.103093 -1.875865
H      2.686405 -6.707867 -0.213216
H      4.018258 -5.729873 -0.834147
H     -1.009743 -4.068539  0.786594
C      4.633743  0.717513  2.794061
H      3.975485  0.103859  3.400171
H      4.530470  1.749150  3.117720
H      5.660646  0.394689  2.934874
H     -2.532903  0.353066  0.969433
117
Structure 78 - NOT REFINED - Rel. E. = 0.0 kcal/mol (GFN-FF)
O     -1.686610  2.951593  0.454130
C     -2.744698  2.903417 -0.490977
C     -3.889497  3.796664  0.042957
H     -4.596198  3.985830 -0.771913
C     -3.480255  5.109900  0.690039
C     -2.190994  3.234551 -1.899778
H     -1.645374  4.178824 -1.825397
C     -3.309253  3.388081 -2.929809
C     -1.233948  2.103725 -2.338251
C      0.267871  2.277729 -1.975634
O      0.481810  3.436289 -1.185213
C      1.091770  2.489984 -3.246807
C      0.804878  1.053811 -1.156314
H      0.283236  1.048076 -0.198916
C      0.616202 -0.340657 -1.822009
H     -0.138778 -0.254639 -2.607717
C      0.132641 -1.412140 -0.795772
H      0.633851 -1.211370  0.157064
C     -1.418273 -1.384462 -0.593197
H     -1.870952 -0.953236 -1.495806
C     -1.865809 -0.467491  0.525239
O     -3.157875 -0.594435  0.791046
C     -3.801298  0.464877  1.514640
H     -3.044499  0.987830  2.113767
C     -4.334159  1.435963  0.420876
C     -4.609249  2.837027  0.961593
O     -5.291182  3.098576  1.916714
C     -5.581247  0.883987 -0.275813
O     -3.303870  1.609719 -0.548093
C     -4.872546 -0.105811  2.434161
C     -4.254957 -0.849289  3.614147
O     -1.148803  0.327262  1.103477
C     -2.057889 -2.766789 -0.411839
O      0.516872 -2.709052 -1.248174
C      1.918207 -0.790801 -2.483070
O      2.191291  1.321011 -0.910875
C      2.668063  1.249916  0.386569
H      3.767818  1.315705  0.269241
O      2.313233  0.033348  0.982332
C      2.918094 -0.165653  2.251236
H      4.013850 -0.160223  2.118008
C      2.525280  0.964724  3.204533
C      2.943644  2.306055  2.609843
H      4.024756  2.283726  2.432810
N      2.747501  3.427615  3.617780
O      3.122877  3.015827  4.840255
C      3.584721  4.583409  3.206039
C      1.332959  3.871529  3.636011
C      2.222744  2.457649  1.268913
H      1.136406  2.371973  1.424843
O      2.539214  3.661812  0.624768
H     -1.465617  2.045427  0.735350
H     -3.160280  5.820919 -0.066078
H     -2.662112  4.942942  1.384717
H     -4.327006  5.519918  1.234647
H     -3.932793  2.497482 -2.942308
H     -2.876948  3.523037 -3.917513
H     -3.925986  4.258442 -2.721427
H     -1.305154  2.008686 -3.420553
H     -1.608057  1.179699 -1.904033
H      2.143740  2.544132 -2.984395
H      0.794784  3.429432 -3.705961
H      0.933973  1.677175 -3.947450
H     -5.399177 -0.142633 -0.579740
H     -5.787560  1.480666 -1.160798
H     -6.435304  0.930153  0.392389
H     -5.503796 -0.787955  1.866274
H     -5.479117  0.725685  2.794618
H     -5.037819 -1.256499  4.247924
H     -3.640824 -0.180280  4.213400
H     -3.633419 -1.669368  3.262442
H     -1.802028 -3.398011 -1.256262
H     -3.137771 -2.662120 -0.364643
H     -1.713724 -3.242359  0.502771
H      1.743650 -1.695062 -3.058693
H      2.664344 -0.985840 -1.718924
H      2.294926 -0.012023 -3.137311
H      3.005432  0.849594  4.176499
H      1.442922  0.938311  3.345411
H      4.627092  4.296755  3.328504
H      3.373656  5.407405  3.883798
H      3.378828  4.854919  2.175135
H      0.697774  3.013852  3.840596
H      1.068520  4.341646  2.693114
H      1.228271  4.577540  4.457453
H      2.046912  3.677289 -0.224331
O      4.148258 -5.654857 -2.279812
C      3.211892 -5.248940 -1.317208
H      3.439420 -5.815498 -0.407980
C      1.765688 -5.556312 -1.779217
C      0.796479 -5.034869 -0.707283
C      1.053488 -3.579123 -0.286536
O      2.405216 -3.348838 -0.006544
C      3.326435 -3.739613 -1.020680
H      3.098681 -3.205766 -1.951353
C      4.717607 -3.369097 -0.526620
O      1.672813 -4.898776 -3.040886
C      0.397549 -4.775919 -3.631583
C      1.578427 -7.072562 -1.942492
H      3.853493 -5.295900 -3.129222
H      0.928495 -5.657163  0.178532
H     -0.233229 -5.131944 -1.047185
H      4.793890 -2.291468 -0.412894
H      5.460588 -3.717876 -1.236949
H      4.897096 -3.836484  0.438108
H      0.584216 -4.459104 -4.656718
H     -0.195072 -4.012392 -3.121358
H     -0.143887 -5.725680 -3.645808
H      2.259491 -7.438554 -2.706188
H      0.557381 -7.310043 -2.229950
H      1.801516 -7.576665 -1.006848
H      0.565517 -3.399610  0.685768
C      2.470140 -1.526755  2.765364
H      3.007619 -1.771821  3.676052
H      2.665801 -2.278748  2.005377
H      1.403701 -1.506089  2.974451
H     -0.170620  3.425540 -0.458617
117
Structure 79 - NOT REFINED - Rel. E. = 0.0 kcal/mol (GFN-FF)
O     -4.261559  1.455165  1.469934
C     -3.882371  2.569723  0.717712
C     -5.194324  3.286982  0.317678
H     -4.949072  4.271447 -0.093221
C     -6.258263  3.412055  1.397324
C     -2.824734  3.420318  1.487655
H     -3.027555  3.237296  2.547882
C     -2.952220  4.923165  1.232089
C     -1.385435  2.993910  1.139572
C     -0.779230  1.817246  1.940373
O     -1.760589  0.841848  2.292279
C     -0.121594  2.357724  3.211140
C      0.269686  1.070531  1.052742
H      0.698361  0.266777  1.664868
C     -0.450363  0.433927 -0.172633
H     -1.511340  0.633196 -0.022353
C     -0.317645 -1.109184 -0.214444
H     -0.515152 -1.499881  0.789638
C     -1.400716 -1.687283 -1.161946
H     -1.191178 -1.360632 -2.180737
C     -2.746801 -1.138939 -0.716192
O     -3.301439 -0.370153 -1.649865
C     -4.575315  0.234473 -1.373587
H     -4.860580 -0.041805 -0.350288
C     -4.382334  1.776745 -1.418915
C     -5.629037  2.471786 -0.873689
O     -6.738036  2.400004 -1.338739
C     -4.047430  2.264281 -2.829885
O     -3.339191  2.161410 -0.535102
C     -5.604801 -0.289867 -2.372237
C     -5.978594 -1.738602 -2.077359
O     -3.260176 -1.407895  0.343445
C     -1.502549 -3.212041 -1.113043
O      1.016943 -1.400968 -0.618965
C     -0.037578  1.054903 -1.508216
O      1.301021  1.967506  0.677603
C      2.565449  1.748568  1.271145
H      2.461446  1.538166  2.346178
O      3.315558  2.910159  1.211995
C      3.708004  3.354355 -0.091469
H      4.690393  3.813413  0.081442
C      3.849886  2.186710 -1.081396
C      4.371237  0.974332 -0.322006
H      5.236746  1.253902  0.290225
N      4.828563 -0.187529 -1.173262
O      4.902331 -1.314702 -0.421991
C      3.917220 -0.418845 -2.317707
C      6.174668  0.120395 -1.710843
C      3.269841  0.520701  0.644283
H      2.504196 -0.029313  0.083675
O      3.789360 -0.284923  1.672093
H     -3.446178  0.985408  1.738703
H     -6.403824  2.449255  1.878434
H     -7.194804  3.726632  0.943287
H     -5.959791  4.138118  2.148367
H     -3.921473  5.301769  1.543719
H     -2.797173  5.145214  0.179039
H     -2.193261  5.449661  1.805980
H     -0.722909  3.843189  1.299479
H     -1.365750  2.764966  0.079327
H      0.687255  3.035490  2.954226
H      0.286988  1.543567  3.808969
H     -0.855131  2.902000  3.803614
H     -3.264722  1.640127 -3.250054
H     -3.692630  3.290152 -2.776849
H     -4.933803  2.220297 -3.455005
H     -5.185952 -0.218961 -3.376416
H     -6.492800  0.339182 -2.315765
H     -6.412444 -1.826643 -1.083702
H     -5.098881 -2.377418 -2.122759
H     -6.702578 -2.094438 -2.805880
H     -2.216792 -3.561186 -1.856211
H     -1.849127 -3.528146 -0.130847
H     -0.536847 -3.661797 -1.320074
H     -0.844680  0.944383 -2.226436
H      0.847788  0.559245 -1.893195
H      0.174267  2.111403 -1.382261
H      4.519711  2.498742 -1.881721
H      2.866037  1.963745 -1.495504
H      4.247999 -1.330460 -2.811714
H      3.944758  0.414706 -3.012823
H      2.907147 -0.584611 -1.951193
H      6.165289  1.043466 -2.283423
H      6.485007 -0.712312 -2.338272
H      6.868468  0.196940 -0.876271
H      4.353405 -0.929273  1.166436
O      1.254530 -6.102276  0.354782
C      2.393804 -5.273871  0.310225
H      3.295084 -5.898785  0.423359
C      2.382014 -4.251358  1.481279
C      1.407514 -3.107095  1.156935
C      1.715640 -2.551939 -0.232834
O      1.526469 -3.548740 -1.219458
C      2.409932 -4.651032 -1.103129
H      1.949485 -5.410173 -1.748521
C      3.806630 -4.343381 -1.650511
O      1.899010 -5.038538  2.583047
C      1.728589 -4.398741  3.827567
C      3.790049 -3.736206  1.785519
H      1.094698 -6.321873  1.284878
H      1.510219 -2.303248  1.887830
H      0.391538 -3.507213  1.174063
H      4.449360 -5.208533 -1.519773
H      4.263941 -3.486742 -1.162448
H      3.720167 -4.128490 -2.712809
H      0.980182 -3.602995  3.777997
H      2.667256 -3.990704  4.210844
H      1.376413 -5.176851  4.502922
H      4.399118 -4.557205  2.157473
H      3.748496 -2.952501  2.537920
H      4.264953 -3.320421  0.905403
H      2.770797 -2.235665 -0.252549
C      2.740602  4.410466 -0.623020
H      2.717630  5.259740  0.053407
H      1.742772  3.986303 -0.684083
H      3.059170  4.745650 -1.606009
H     -1.802341  0.769454  3.253604
117
Structure 80 - NOT REFINED - Rel. E. = 0.0 kcal/mol (GFN-FF)
O     -4.284488  1.621472  1.931506
C     -3.892184  2.669796  1.095154
C     -5.137567  3.579869  0.953994
H     -4.843420  4.508915  0.455579
C     -5.915724  3.877758  2.226175
C     -2.581264  3.334711  1.615620
H     -2.570317  3.142182  2.693090
C     -2.545760  4.848287  1.396559
C     -1.321147  2.734801  0.963010
C     -0.766249  1.420707  1.546881
O     -1.832289  0.563468  1.938858
C      0.121886  1.715572  2.757736
C      0.067941  0.689690  0.451563
H      0.553880 -0.175684  0.916329
C     -0.864179  0.191304 -0.690358
H     -1.848532  0.631231 -0.514782
C     -1.063735 -1.339074 -0.625712
H     -1.182833 -1.644398  0.421073
C     -2.364568 -1.732004 -1.369528
H     -2.343902 -1.312972 -2.375369
C     -3.527231 -1.128695 -0.597837
O     -4.209237 -0.271550 -1.346162
C     -5.299709  0.458198 -0.760435
H     -5.350598  0.192916  0.303022
C     -4.937554  1.966477 -0.863306
C     -5.932220  2.818553 -0.076590
O     -7.118385  2.886374 -0.276853
C     -4.863270  2.428655 -2.320733
O     -3.686067  2.198258 -0.233750
C     -6.596115  0.076424 -1.471196
C     -7.069369 -1.313346 -1.058453
O     -3.796804 -1.421880  0.542062
C     -2.550325 -3.247775 -1.446714
O      0.051437 -2.021611 -1.190813
C     -0.383272  0.623366 -2.073524
O      1.086669  1.580228  0.004600
C      2.352414  1.029022 -0.075419
H      2.332228  0.032602 -0.558068
O      2.852920  0.909573  1.237882
C      4.165738  0.384020  1.297680
H      4.180888 -0.603067  0.806702
C      5.142561  1.321768  0.568151
C      4.688841  1.466757 -0.878692
H      4.688736  0.484223 -1.366901
N      5.587581  2.304949 -1.756902
O      5.146397  2.217042 -3.038214
C      5.617419  3.725296 -1.340842
C      6.974544  1.782995 -1.701316
C      3.236895  1.979207 -0.921833
H      3.161566  2.965576 -0.431704
O      2.735349  2.045403 -2.222193
H     -3.513964  1.029936  2.034582
H     -6.084884  2.954607  2.772675
H     -6.875664  4.316383  1.964406
H     -5.366235  4.566135  2.861897
H     -3.371367  5.346912  1.895841
H     -2.571366  5.078158  0.333914
H     -1.621077  5.246846  1.806885
H     -0.510793  3.457501  1.042178
H     -1.526197  2.605008 -0.095879
H      1.008260  2.249497  2.432393
H      0.444325  0.785587  3.223492
H     -0.420107  2.310525  3.488639
H     -5.862178  2.479660 -2.743079
H     -4.252334  1.731833 -2.886442
H     -4.403482  3.412762 -2.360292
H     -6.421176  0.099500 -2.547354
H     -7.358172  0.814664 -1.222987
H     -6.303205 -2.056572 -1.269492
H     -7.970227 -1.579983 -1.605016
H     -7.286811 -1.340771  0.006939
H     -2.674360 -3.659901 -0.447409
H     -1.683045 -3.696879 -1.922685
H     -3.434390 -3.488022 -2.032930
H      0.445386  0.000031 -2.395930
H     -0.036464  1.651394 -2.044972
H     -1.187996  0.542305 -2.799049
H      6.140391  0.892270  0.635768
H      5.122906  2.286703  1.077120
H      5.927909  3.821240 -0.304390
H      4.631710  4.157228 -1.490813
H      6.316031  4.242724 -1.995059
H      6.954107  0.709170 -1.869959
H      7.448984  2.019224 -0.753717
H      7.519402  2.247299 -2.521303
H      3.547621  2.144437 -2.814462
O      4.223965 -3.056589  0.254149
C      3.194481 -3.906832  0.708879
H      3.623969 -4.637338  1.416184
C      2.577902 -4.665942 -0.500086
C      1.693667 -3.689347 -1.284351
C      0.700912 -2.947134 -0.387632
O      1.358935 -2.257229  0.653893
C      2.191040 -3.039097  1.494797
H      2.793957 -2.281468  2.010193
C      1.403969 -3.816258  2.553889
O      3.642265 -4.988289 -1.406433
C      4.479726 -6.080894 -1.071326
C      1.795245 -5.916819 -0.098828
H      4.540287 -3.426799 -0.588067
H      1.150367 -4.215176 -2.067559
H      2.327641 -2.937375 -1.755815
H      0.804677 -4.610818  2.123204
H      0.742125 -3.129090  3.074488
H      2.093861 -4.247828  3.272826
H      5.279138 -6.063715 -1.809929
H      3.950901 -7.033846 -1.143715
H      4.908736 -5.978971 -0.070929
H      2.329730 -6.497603  0.648779
H      1.637312 -6.529327 -0.984255
H      0.821706 -5.650069  0.296508
H     -0.031683 -3.651415  0.057669
C      4.536443  0.238131  2.769588
H      5.516128 -0.219972  2.862240
H      3.802169 -0.386141  3.269294
H      4.541091  1.212596  3.249650
H     -1.469774 -0.162347  2.460159
117
Structure 81 - NOT REFINED - Rel. E. = 0.0 kcal/mol (GFN-FF)
O     -4.211914  1.674493  2.225373
C     -3.714868  2.534783  1.242969
C     -4.856334  3.527897  0.918555
H     -4.443024  4.373822  0.360152
C     -5.681182  4.024913  2.096708
C     -2.352858  3.156695  1.689944
H     -2.319614  3.023285  2.776156
C     -2.229163  4.653344  1.396841
C     -1.143815  2.448497  1.055011
C     -0.691073  1.127120  1.718826
O     -1.767236  0.371812  2.250005
C      0.223645  1.426027  2.911338
C      0.116666  0.305941  0.664365
H      0.627775 -0.508875  1.186862
C     -0.802449 -0.293487 -0.438598
H     -1.734531  0.280500 -0.434929
C     -1.170926 -1.766203 -0.129195
H     -1.378738 -1.883634  0.942746
C     -2.474918 -2.103566 -0.906338
H     -2.372986 -1.786517 -1.944898
C     -3.578030 -1.297754 -0.243511
O     -4.283579 -0.592724 -1.111946
C     -5.291209  0.298927 -0.606959
H     -5.388464  0.111454  0.471579
C     -4.730112  1.742426 -0.734879
C     -5.666211  2.761481 -0.092714
O     -6.820491  2.943334 -0.385425
C     -4.440713  2.146317 -2.183719
O     -3.524209  1.823659  0.015716
C     -6.634616  0.010258 -1.288463
C     -6.550988 -0.359833 -2.766843
O     -3.779698 -1.313306  0.950315
C     -2.887021 -3.577127 -0.879946
O     -0.084257 -2.619628 -0.458875
C     -0.211161 -0.177686 -1.845614
O      1.086757  1.211243  0.144295
C      2.342784  0.703994 -0.129514
H      2.294617 -0.261640 -0.667510
O      3.027613  0.524851  1.090549
C      4.360129  0.082797  0.918334
H      4.345617 -0.851315  0.328949
C      5.175124  1.135283  0.148221
C      4.527633  1.348192 -1.213501
H      4.528051  0.407398 -1.778914
N      5.243600  2.313854 -2.127953
O      4.626480  2.303786 -3.337530
C      5.260787  3.693987 -1.592600
C      6.648851  1.877543 -2.313450
C      3.053692  1.749743 -1.028280
H      2.981000  2.701871 -0.475662
O      2.376303  1.841118 -2.244784
H     -3.481528  1.112303  2.546573
H     -6.008740  3.180327  2.695718
H     -6.553659  4.554302  1.721566
H     -5.096564  4.691187  2.724242
H     -1.285038  5.013549  1.798404
H     -3.025711  5.224282  1.864991
H     -2.229668  4.837714  0.324731
H     -0.286256  3.117054  1.099402
H     -1.354963  2.279356  0.001882
H      0.359244  0.516593  3.491129
H     -0.223679  2.180434  3.551787
H      1.188407  1.768416  2.552128
H     -3.788973  3.016909 -2.182751
H     -5.368382  2.394454 -2.689966
H     -3.937285  1.332247 -2.696045
H     -7.275711  0.880872 -1.153891
H     -7.091866 -0.825136 -0.753137
H     -7.532878 -0.680648 -3.106198
H     -5.848784 -1.175522 -2.915008
H     -6.238255  0.480345 -3.376561
H     -3.802678 -3.709065 -1.453489
H     -3.070889 -3.903460  0.141472
H     -2.109944 -4.190526 -1.327100
H     -0.994429 -0.253091 -2.595124
H      0.507561 -0.973379 -2.014909
H      0.290231  0.777594 -1.971054
H      6.198122  0.774618  0.055580
H      5.163108  2.056476  0.731977
H      4.242990  4.073115 -1.558861
H      5.826382  4.307396 -2.290907
H      5.717568  3.725867 -0.607605
H      6.660209  0.821886 -2.573794
H      7.242604  2.065267 -1.423981
H      7.045442  2.440426 -3.156353
H      3.090386  2.073389 -2.923498
O      4.170239 -3.742408  1.599565
C      2.826479 -4.077842  1.379817
H      2.638662 -4.987764  1.958999
C      2.551059 -4.347461 -0.119128
C      1.064964 -4.708207 -0.266217
C      0.114907 -3.711688  0.410767
O      0.516957 -3.342075  1.696897
C      1.879281 -2.964405  1.872481
H      2.099220 -2.058881  1.289694
C      2.068066 -2.703194  3.361751
O      2.927069 -3.124865 -0.754756
C      2.730155 -3.029810 -2.147417
C      3.411716 -5.520560 -0.610704
H      4.391899 -3.043460  0.968905
H      0.917200 -5.681588  0.201889
H      0.788898 -4.783709 -1.317411
H      1.620880 -1.753714  3.640143
H      3.127976 -2.696311  3.598094
H      1.582425 -3.497431  3.922515
H      1.670473 -3.082646 -2.408604
H      3.285640 -3.798530 -2.691748
H      3.109958 -2.048861 -2.430815
H      3.135246 -5.808413 -1.621685
H      3.271319 -6.375751  0.043644
H      4.461053 -5.238291 -0.589208
H     -0.847119 -4.212328  0.595963
C      4.950328 -0.174604  2.298613
H      4.360074 -0.925327  2.812859
H      4.928941  0.740748  2.882531
H      5.973668 -0.525258  2.208570
H     -2.284743 -0.030273  1.541389
117
Structure 82 - NOT REFINED - Rel. E. = 0.0 kcal/mol (GFN-FF)
O     -4.792186  1.458804  1.545298
C     -3.575972  2.052990  1.173359
C     -3.937101  3.484427  0.708962
H     -3.004658  4.037019  0.548324
C     -4.911006  4.290431  1.554392
C     -2.509719  1.812331  2.266050
H     -2.648314  0.761919  2.535276
C     -2.779365  2.654149  3.508864
C     -1.061447  1.967670  1.770970
C     -0.144959  0.733709  2.022444
O     -0.852268 -0.297091  2.693150
C      1.013626  1.167749  2.929818
C      0.437529  0.180522  0.676260
H      1.146996 -0.612399  0.927990
C     -0.612719 -0.388532 -0.321976
H     -1.419403  0.336972 -0.391742
C     -1.250604 -1.716623  0.142732
H     -1.629958 -1.585029  1.160929
C     -2.469957 -2.116270 -0.741536
H     -2.187381 -2.107491 -1.794018
C     -3.599084 -1.126251 -0.522012
O     -3.869720 -0.429498 -1.619156
C     -4.734293  0.718696 -1.529162
H     -5.441835  0.559873 -0.706633
C     -3.795238  1.895799 -1.141488
C     -4.501660  3.161984 -0.663664
O     -5.328929  3.782040 -1.278779
C     -2.835716  2.247339 -2.283966
O     -3.058788  1.465238 -0.009485
C     -5.477208  0.902173 -2.844854
C     -6.582813 -0.134577 -3.014502
O     -4.208821 -1.046010  0.521134
C     -2.993926 -3.505257 -0.368063
O     -0.302716 -2.781708  0.119113
C      0.019879 -0.556847 -1.704741
O      1.144543  1.258576  0.042917
C      2.491515  1.088683 -0.231285
H      2.691486  0.104116 -0.713128
O      3.221125  1.158902  0.966000
C      4.633486  1.157902  0.806182
H      4.935275  0.225008  0.300233
C      5.044758  2.357534 -0.042865
C      4.394321  2.254264 -1.418257
H      4.728382  1.315426 -1.878678
N      4.961236  3.328815 -2.336924
O      6.301484  3.296122 -2.255535
C      4.552676  3.063325 -3.739804
C      4.450157  4.672981 -1.970586
C      2.869356  2.214004 -1.242557
H      2.492985  3.147196 -0.815845
O      2.167323  2.032532 -2.443146
H     -4.673541  0.492746  1.559366
H     -5.682781  3.633669  1.944748
H     -5.379635  5.044702  0.925276
H     -4.405668  4.779129  2.380290
H     -2.550725  3.701433  3.326973
H     -2.157630  2.300026  4.326726
H     -3.822297  2.565078  3.801803
H     -0.612505  2.824329  2.272469
H     -1.046274  2.176978  0.704369
H      1.669470  0.324676  3.137779
H      0.608432  1.535305  3.869900
H      1.599823  1.946130  2.455402
H     -2.028195  2.863685 -1.897181
H     -3.368606  2.793664 -3.056319
H     -2.411884  1.336506 -2.695871
H     -4.766425  0.816409 -3.666321
H     -5.903219  1.906109 -2.849833
H     -7.314405 -0.048416 -2.213948
H     -6.166060 -1.138822 -2.996438
H     -7.090807  0.013179 -3.963746
H     -3.342542 -3.508069  0.662106
H     -2.205957 -4.242594 -0.481595
H     -3.823535 -3.778725 -1.016165
H     -0.730997 -0.830621 -2.439303
H      0.776501 -1.338355 -1.677828
H      0.460532  0.385234 -2.013653
H      6.125867  2.402947 -0.179740
H      4.712482  3.260937  0.470195
H      3.474336  3.125379 -3.851772
H      4.923719  2.081198 -4.024253
H      5.048819  3.804043 -4.363407
H      4.716475  4.884943 -0.939368
H      3.375681  4.732796 -2.120038
H      4.960880  5.393518 -2.606180
H      2.390843  1.170524 -2.821506
O      3.987069 -4.610605  0.744346
C      2.714533 -4.442536  1.310575
H      2.771022 -4.846277  2.326854
C      1.639199 -5.204781  0.500055
C      0.266790 -4.903509  1.119042
C     -0.006915 -3.407418  1.333292
O      1.056158 -2.785252  2.013077
C      2.327057 -2.950780  1.386405
H      2.273020 -2.572941  0.354346
C      3.348034 -2.163570  2.194698
O      1.816057 -4.713464 -0.827251
C      0.831511 -5.029017 -1.788108
C      1.909719 -6.715684  0.562566
H      3.893918 -4.470953 -0.209319
H      0.237406 -5.380486  2.099262
H     -0.527646 -5.328435  0.507073
H      3.194764 -1.095307  2.069130
H      4.347122 -2.430158  1.862005
H      3.244001 -2.417824  3.246554
H      0.574577 -6.091351 -1.781637
H      1.274813 -4.778555 -2.750726
H     -0.066295 -4.424194 -1.638412
H      2.882190 -6.927160  0.125741
H      1.147028 -7.270041  0.021798
H      1.912410 -7.049505  1.595981
H     -0.859352 -3.302733  2.023799
C      5.256059  1.218923  2.194751
H      4.928275  2.120709  2.703389
H      6.337991  1.227604  2.107292
H      4.951856  0.358625  2.782468
H     -0.202911 -0.966631  2.952007
117
Structure 83 - NOT REFINED - Rel. E. = 0.0 kcal/mol (GFN-FF)
O     -4.002845  1.814406  2.072855
C     -3.579460  2.734595  1.114324
C     -4.766136  3.705058  0.903157
H     -4.427179  4.558339  0.306929
C     -5.485780  4.180851  2.155546
C     -2.214325  3.371393  1.515624
H     -2.168539  3.289782  2.606076
C     -2.100662  4.851059  1.143173
C     -1.015886  2.632988  0.889660
C     -0.539426  1.338379  1.593183
O     -1.600619  0.587240  2.174965
C      0.368524  1.711389  2.768203
C      0.219563  0.433835  0.576828
H      0.532858 -0.474595  1.109670
C     -0.745112  0.029109 -0.581869
H     -1.715923  0.474395 -0.349036
C     -0.981731 -1.497928 -0.620371
H     -1.089023 -1.869841  0.405818
C     -2.316353 -1.786722 -1.348424
H     -2.292397 -1.365495 -2.353556
C     -3.391816 -1.089993 -0.530136
O     -4.186462 -0.347188 -1.278240
C     -5.184963  0.471211 -0.640676
H     -5.196656  0.222873  0.428237
C     -4.717599  1.945603 -0.779875
C     -5.638653  2.904805 -0.027687
O     -6.825743  3.021748 -0.192604
C     -4.621891  2.364412 -2.250897
O     -3.446537  2.097870 -0.161860
C     -6.535317  0.169922 -1.283048
C     -7.070654 -1.187019 -0.837960
O     -3.484948 -1.207023  0.672612
C     -2.628401 -3.281301 -1.428720
O      0.119797 -2.155167 -1.231218
C     -0.355001  0.569332 -1.961893
O      1.391560  1.117616  0.153350
C      2.358245  0.301904 -0.473816
H      1.868103 -0.484457 -1.058012
O      3.154182 -0.409215  0.427376
C      4.177835  0.281592  1.157619
H      5.083150 -0.324458  1.004209
C      4.421894  1.686307  0.602036
C      4.533510  1.543220 -0.908312
H      5.182028  0.695052 -1.157229
N      5.116397  2.715773 -1.656621
O      4.883080  2.567724 -2.980685
C      4.545261  3.998523 -1.181753
C      6.581165  2.751581 -1.424840
C      3.140858  1.200751 -1.460844
H      2.551333  2.126710 -1.558402
O      3.236416  0.566323 -2.702748
H     -3.229055  1.279031  2.347580
H     -6.412818  4.672012  1.870319
H     -4.866763  4.876017  2.715394
H     -5.716844  3.328955  2.788350
H     -2.876322  5.445621  1.616425
H     -2.152829  4.979235  0.064391
H     -1.140687  5.231069  1.483733
H     -0.159520  3.306016  0.894082
H     -1.261208  2.437040 -0.149661
H      0.662979  0.809266  3.297699
H     -0.173387  2.352445  3.457756
H      1.245893  2.232642  2.401668
H     -4.067508  1.612886 -2.805192
H     -4.097352  3.313867 -2.320609
H     -5.618395  2.471731 -2.668135
H     -6.412425  0.177134 -2.366509
H     -7.237214  0.954734 -1.004049
H     -7.225397 -1.202442  0.238675
H     -6.369039 -1.977695 -1.095747
H     -8.018688 -1.392976 -1.327614
H     -3.572481 -3.441322 -1.944821
H     -2.700143 -3.705462 -0.429111
H     -1.840679 -3.785954 -1.981653
H      0.139084  1.531121 -1.863394
H     -1.245316  0.703935 -2.571368
H      0.317413 -0.110090 -2.476725
H      5.327836  2.082009  1.058867
H      3.573491  2.323864  0.856335
H      4.900350  4.776777 -1.854225
H      4.853109  4.207492 -0.161489
H      3.461854  3.955526 -1.252951
H      6.983627  3.600139 -1.973755
H      7.013449  1.842379 -1.836807
H      6.813069  2.838991 -0.367238
H      3.828967  1.176099 -3.218771
O      3.989103 -3.130456  1.058921
C      3.010040 -4.137108  0.973695
H      3.396306 -4.967802  1.576331
C      2.829017 -4.616215 -0.499734
C      1.972387 -3.597029 -1.265552
C      0.716149 -3.183267 -0.500888
O      1.025981 -2.708020  0.788638
C      1.705143 -3.631372  1.626460
H      2.014467 -3.004604  2.473498
C      0.794867 -4.732032  2.177636
O      4.079244 -4.587497 -1.188503
C      5.122825 -5.385796 -0.671992
C      2.212225 -6.021756 -0.588457
H      3.618408 -2.310750  0.690016
H      1.690762 -4.000158 -2.236929
H      2.572966 -2.702191 -1.435801
H     -0.085069 -4.273299  2.622638
H      1.327833 -5.282655  2.947020
H      0.474201 -5.428467  1.411342
H      4.841632 -6.441799 -0.615194
H      5.446395 -5.037092  0.312061
H      5.943015 -5.272362 -1.378854
H      2.584555 -6.672779  0.198581
H      2.473948 -6.448618 -1.554757
H      1.130425 -5.977799 -0.525194
H      0.013303 -4.036003 -0.405525
C      3.858505  0.296557  2.649463
H      4.698231  0.710906  3.200231
H      3.683149 -0.720564  2.987698
H      2.971333  0.889240  2.843036
H     -1.978119 -0.044575  1.548548
117
Structure 84 - NOT REFINED - Rel. E. = 0.0 kcal/mol (GFN-FF)
O     -4.397269  1.954048  1.931624
C     -3.923437  2.822811  0.949828
C     -5.104824  3.760062  0.601835
H     -4.734496  4.586794 -0.012695
C     -5.920375  4.290088  1.771037
C     -2.595897  3.503248  1.400178
H     -2.618040  3.481891  2.494169
C     -2.475385  4.962158  0.955064
C     -1.354026  2.747528  0.893494
C     -0.912618  1.500091  1.694749
O     -1.988489  0.736613  2.215468
C     -0.115505  1.943806  2.926613
C     -0.010350  0.605589  0.788308
H      0.338456 -0.226486  1.409810
C     -0.773765  0.049528 -0.454086
H     -1.749141  0.544747 -0.489160
C     -1.075509 -1.473695 -0.370045
H     -1.168584 -1.771015  0.685676
C     -2.421583 -1.783214 -1.068590
H     -2.358443 -1.487932 -2.116591
C     -3.529718 -1.002269 -0.390105
O     -4.322257 -0.402079 -1.256637
C     -5.379878  0.441177 -0.764629
H     -5.478898  0.270062  0.314794
C     -4.916941  1.909123 -0.969614
C     -5.897978  2.899421 -0.345887
O     -7.069695  2.992553 -0.607619
C     -4.719072  2.231869 -2.454223
O     -3.694089  2.115544 -0.275161
C     -6.666544  0.072393 -1.495124
C     -7.230775 -1.252509 -0.992603
O     -3.669317 -0.967989  0.813385
C     -2.772910 -3.270912 -0.976885
O     -0.110882 -2.291324 -1.004412
C     -0.059434  0.375367 -1.765460
O      1.123359  1.388539  0.418042
C      2.365368  0.800030  0.645649
H      2.456874 -0.159617  0.103726
O      2.539940  0.570994  2.019818
C      3.796989 -0.023487  2.308846
H      3.867196 -0.973829  1.751548
C      4.923680  0.906310  1.853774
C      4.797745  1.168344  0.354758
H      4.843678  0.206631 -0.165434
N      6.005236  1.936906 -0.158674
O      7.122410  1.455219  0.408758
C      6.085709  1.763961 -1.631701
C      5.866056  3.386390  0.124590
C      3.423697  1.792365  0.102380
H      3.310088  2.720362  0.683499
O      3.190300  2.038599 -1.260414
H     -3.640963  1.435497  2.277287
H     -5.359377  5.035862  2.327007
H     -6.173834  3.472281  2.439278
H     -6.837296  4.736033  1.393500
H     -2.462609  5.033111 -0.130277
H     -1.542376  5.373350  1.332645
H     -3.285014  5.569839  1.348169
H     -0.504218  3.427882  0.918162
H     -1.530045  2.490864 -0.147710
H      0.113582  1.076808  3.539817
H     -0.707159  2.638470  3.515357
H      0.813915  2.412409  2.625006
H     -5.683954  2.299277 -2.947215
H     -4.119550  1.453567 -2.916887
H     -4.199873  3.182213 -2.548103
H     -6.450341 -0.002985 -2.561195
H     -7.394598  0.867517 -1.339170
H     -7.484460 -1.184421  0.063078
H     -6.503187 -2.050992 -1.121074
H     -8.128481 -1.510110 -1.548163
H     -2.927203 -3.554881  0.061974
H     -1.959407 -3.859120 -1.389669
H     -3.681024 -3.478101 -1.537400
H      0.934250 -0.061774 -1.780155
H      0.018335  1.451505 -1.886625
H     -0.623158 -0.032461 -2.600120
H      5.904246  0.469339  2.043957
H      4.848095  1.842066  2.410257
H      5.152832  2.052920 -2.104435
H      6.309958  0.718512 -1.831544
H      6.915417  2.367330 -1.992609
H      6.809656  3.856629 -0.144725
H      5.710024  3.524717  1.191010
H      5.051058  3.812625 -0.453315
H      2.243685  2.209721 -1.364917
O      3.007644 -4.727324 -2.950674
C      3.209066 -4.101252 -1.706783
H      4.288363 -4.102705 -1.486631
C      2.458474 -4.854457 -0.568305
C      1.015597 -4.333843 -0.526312
C      0.952717 -2.820265 -0.254700
O      2.161218 -2.187407 -0.576711
C      2.715860 -2.636555 -1.810473
H      1.932069 -2.609700 -2.579072
C      3.846688 -1.696712 -2.201175
O      2.326056 -6.231740 -0.924275
C      3.464294 -7.060761 -0.768264
C      3.154927 -4.651891  0.777510
H      2.562948 -5.575386 -2.779865
H      0.447287 -4.876501  0.226947
H      0.559600 -4.521194 -1.499496
H      4.629573 -1.730459 -1.446339
H      3.481406 -0.676545 -2.287921
H      4.258229 -2.014098 -3.154436
H      3.201968 -8.000439 -1.251548
H      3.680748 -7.251023  0.285855
H      4.348289 -6.638604 -1.253471
H      2.627157 -5.202950  1.552791
H      3.152418 -3.595424  1.026896
H      4.187366 -4.990285  0.738040
H      0.802788 -2.615349  0.815375
C      3.849833 -0.292086  3.806418
H      4.791652 -0.768433  4.059833
H      3.028104 -0.940993  4.094401
H      3.760512  0.642907  4.351627
H     -2.370439  0.141172  1.553891
117
Structure 85 - NOT REFINED - Rel. E. = 0.0 kcal/mol (GFN-FF)
O     -4.280228  1.925526  1.816835
C     -3.844605  2.739287  0.767449
C     -5.105935  3.471937  0.247675
H     -4.796808  4.261123 -0.444981
C     -6.055457  4.026367  1.298319
C     -2.645169  3.628769  1.219643
H     -2.767574  3.748119  2.300847
C     -2.652135  5.018068  0.579447
C     -1.282903  2.972995  0.915816
C     -0.725543  1.966288  1.944501
O     -1.791103  1.306424  2.618498
C      0.139022  2.700118  2.970916
C      0.117029  0.872129  1.209226
H      0.496523  0.189152  1.982053
C     -0.799360  0.060366  0.243097
H     -1.815050  0.344411  0.529797
C     -0.759210 -1.451611  0.555978
H     -0.926704 -1.560119  1.638011
C     -1.950220 -2.185879 -0.120301
H     -1.827579 -2.166001 -1.203109
C     -3.222699 -1.447706  0.259501
O     -3.747763 -0.788726 -0.766514
C     -4.913631  0.015147 -0.529281
H     -5.039491  0.095044  0.559345
C     -4.601768  1.453870 -1.031154
C     -5.723630  2.410878 -0.627475
O     -6.872797  2.343303 -0.983481
C     -4.355543  1.521886 -2.538964
O     -3.453063  1.945393 -0.350648
C     -6.162163 -0.660751 -1.117068
C     -5.939012 -1.409432 -2.428216
O     -3.700638 -1.475938  1.370365
C     -2.041637 -3.619777  0.406459
O      0.471870 -2.138054  0.381068
C     -0.626717  0.419738 -1.239507
O      1.228027  1.478942  0.562399
C      2.474845  0.981558  0.884567
H      2.463962 -0.125105  0.958324
O      2.869624  1.524699  2.123775
C      4.163884  1.123579  2.531718
H      4.192522  0.020439  2.583859
C      5.214987  1.594133  1.512686
C      4.877821  0.983918  0.157752
H      4.885246 -0.111943  0.228084
N      5.856516  1.272409 -0.954117
O      5.497762  0.534104 -2.036604
C      5.892402  2.706394 -1.319386
C      7.222455  0.871322 -0.539224
C      3.449078  1.388456 -0.247518
H      3.365267  2.485202 -0.329436
O      3.042769  0.778084 -1.434694
H     -3.492342  1.521924  2.226842
H     -6.987009  4.319155  0.820165
H     -5.618510  4.887998  1.794963
H     -6.263450  3.261304  2.040557
H     -2.557923  4.938902 -0.501015
H     -1.805427  5.588771  0.952970
H     -3.555091  5.569313  0.825235
H     -0.535926  3.760130  0.827904
H     -1.355510  2.496488 -0.054204
H     -0.435811  3.498141  3.434103
H      1.014056  3.115021  2.482832
H      0.482753  2.013228  3.742460
H     -3.881646  2.471255 -2.777954
H     -5.301554  1.452902 -3.067257
H     -3.695805  0.712593 -2.835967
H     -6.934203  0.097918 -1.242424
H     -6.517439 -1.377430 -0.372142
H     -5.702315 -0.735241 -3.243694
H     -6.844805 -1.953677 -2.684939
H     -5.125587 -2.122682 -2.322565
H     -2.470455 -3.608138  1.406856
H     -1.048435 -4.057460  0.462282
H     -2.671024 -4.230159 -0.236862
H     -1.451447  1.047867 -1.565520
H     -0.618188 -0.466716 -1.864535
H      0.306699  0.954255 -1.399408
H      6.196390  1.279658  1.863219
H      5.173952  2.682976  1.467752
H      6.651617  2.828978 -2.089088
H      6.126646  3.322330 -0.455818
H      4.933180  2.987142 -1.745792
H      7.188408 -0.136135 -0.131847
H      7.637005  1.569175  0.182039
H      7.833632  0.854124 -1.439573
H      3.904441  0.591752 -1.936932
O      1.772440 -5.871889 -2.407491
C      1.876772 -4.494649 -2.157028
H      2.510664 -4.082494 -2.948725
C      2.524439 -4.224258 -0.778499
C      2.573595 -2.705196 -0.566269
C      1.232959 -1.993662 -0.803246
O      0.589779 -2.413418 -1.970976
C      0.494691 -3.814145 -2.206572
H     -0.129062 -4.283522 -1.434268
C     -0.150270 -3.990045 -3.575910
O      1.675105 -4.925083  0.130777
C      1.886024 -4.738944  1.512957
C      3.949652 -4.795944 -0.752041
H      1.359051 -6.271725 -1.628760
H      3.289730 -2.289302 -1.275104
H      2.909544 -2.475334  0.444916
H      0.405202 -3.412960 -4.310326
H     -1.176916 -3.636326 -3.557540
H     -0.129040 -5.039905 -3.851652
H      1.255807 -5.480897  2.001597
H      1.574087 -3.739605  1.828081
H      2.927387 -4.914061  1.796625
H      4.537631 -4.349806 -1.548620
H      3.911002 -5.870951 -0.907546
H      4.435634 -4.588426  0.197850
H      1.441756 -0.931748 -0.985904
C      4.415223  1.713186  3.914394
H      3.650293  1.367970  4.602973
H      4.370627  2.796904  3.865474
H      5.389732  1.404519  4.279748
H     -1.447890  0.877516  3.412106
117
Structure 86 - NOT REFINED - Rel. E. = 0.0 kcal/mol (GFN-FF)
O     -4.137286  1.766813  2.019342
C     -3.723097  2.692043  1.061646
C     -4.926068  3.638219  0.832411
H     -4.593376  4.502969  0.249266
C     -5.680044  4.091941  2.072991
C     -2.375982  3.358495  1.475932
H     -2.328033  3.255248  2.564488
C     -2.297857  4.848414  1.136687
C     -1.159667  2.661596  0.840653
C     -0.655652  1.370678  1.528298
O     -1.692959  0.568416  2.070856
C      0.226791  1.739552  2.724917
C      0.178385  0.550910  0.495819
H      0.630487 -0.289421  1.030746
C     -0.708482  0.009960 -0.665659
H     -1.678117  0.514426 -0.609933
C     -0.996510 -1.508327 -0.544869
H     -1.131475 -1.784982  0.509659
C     -2.331254 -1.802003 -1.282779
H     -2.291100 -1.404123 -2.297937
C     -3.420715 -1.072538 -0.513860
O     -4.236558 -0.406147 -1.310019
C     -5.269021  0.405516 -0.720247
H     -5.319312  0.166956  0.349744
C     -4.815861  1.884502 -0.854067
C     -5.765621  2.828688 -0.120052
O     -6.950405  2.927701 -0.311361
C     -4.694808  2.302067 -2.323585
O     -3.559608  2.052735 -0.210451
C     -6.588856  0.081973 -1.412171
C     -7.126280 -1.277079 -0.976133
O     -3.520425 -1.117614  0.692542
C     -2.719708 -3.280799 -1.353312
O      0.111009 -2.229351 -1.060368
C     -0.116648  0.335411 -2.038139
O      1.220051  1.399853  0.007368
C      2.520281  0.916039  0.094534
H      2.608486 -0.087226 -0.375607
O      2.905796  0.847086  1.437549
C      4.251915  0.419554  1.626771
H      4.356153 -0.601519  1.224922
C      5.212073  1.354199  0.888667
C      4.850143  1.403944 -0.592545
H      4.897254  0.385243 -0.990943
N      5.899451  2.176144 -1.379291
O      7.125319  1.872428 -0.927112
C      5.790974  1.793350 -2.810707
C      5.659791  3.637098 -1.277335
C      3.410629  1.910755 -0.694505
H      3.310605  2.880814 -0.184045
O      2.971447  2.012457 -2.023108
H     -3.360972  1.237884  2.295402
H     -6.616049  4.556281  1.772321
H     -5.091547  4.804447  2.643800
H     -5.896676  3.233554  2.702086
H     -3.088937  5.413278  1.620883
H     -2.349012  5.001818  0.061098
H     -1.348114  5.242445  1.490073
H     -0.318131  3.352367  0.858061
H     -1.395616  2.469119 -0.202722
H      1.161604  2.168185  2.383084
H      0.443305  0.843656  3.300578
H     -0.292743  2.444781  3.366665
H     -5.684274  2.407524 -2.757921
H     -4.128916  1.551819 -2.867822
H     -4.172233  3.253271 -2.383725
H     -6.424456  0.082058 -2.490007
H     -7.309810  0.860691 -1.166368
H     -8.052875 -1.497327 -1.499467
H     -7.322159 -1.285080  0.093889
H     -6.407602 -2.062655 -1.199967
H     -2.000436 -3.826045 -1.957850
H     -3.698924 -3.377700 -1.818981
H     -2.766668 -3.711753 -0.355380
H     -0.065196  1.412558 -2.164747
H     -0.743996 -0.073624 -2.824204
H      0.874299 -0.094614 -2.141413
H      6.242881  1.011927  0.980227
H      5.139038  2.351493  1.326587
H      4.778768  1.943658 -3.172169
H      6.081677  0.748608 -2.897378
H      6.503542  2.394548 -3.370742
H      5.645234  3.919541 -0.228126
H      4.732406  3.908031 -1.773938
H      6.504633  4.132950 -1.751095
H      2.011556  2.131243 -2.004152
O      4.151823 -3.054631  0.276554
C      3.102030 -3.838982  0.790433
H      3.470373 -4.431421  1.642130
C      2.550254 -4.823495 -0.276201
C      1.622469 -4.025890 -1.203956
C      0.440504 -3.441099 -0.419675
O      0.701395 -3.286154  0.947124
C      2.013233 -2.850391  1.267810
H      2.217240 -1.902644  0.751832
C      2.065330 -2.638966  2.773706
O      3.721129 -5.275875 -0.958116
C      3.556942 -6.227711 -1.987595
C      1.813234 -5.982724  0.401997
H      4.751203 -3.650587 -0.196461
H      1.238355 -4.643951 -2.013458
H      2.190417 -3.198802 -1.634449
H      3.074443 -2.364453  3.063525
H      1.775509 -3.555816  3.280377
H      1.377328 -1.848836  3.062218
H      2.959927 -5.835360 -2.815432
H      3.107581 -7.153257 -1.619191
H      4.563562 -6.438343 -2.344166
H      1.260262 -6.568556 -0.328256
H      1.115093 -5.593594  1.136026
H      2.533773 -6.624959  0.904485
H     -0.416072 -4.128597 -0.433563
C      4.517609  0.424892  3.126281
H      3.767381 -0.171879  3.635149
H      4.466436  1.440786  3.507582
H      5.503081  0.015796  3.324336
H     -2.121700  0.023499  1.396706
117
Structure 87 - NOT REFINED - Rel. E. = 0.0 kcal/mol (GFN-FF)
O     -3.574863  0.962996  1.967971
C     -3.625675  2.063835  1.079624
C     -5.022721  2.733547  1.187579
H     -4.954220  3.754916  0.799467
C     -5.659202  2.745800  2.569634
C     -2.403493  2.979663  1.420914
H     -2.186069  2.778283  2.474991
C     -2.687569  4.475902  1.281566
C     -1.178652  2.640660  0.550727
C     -0.251365  1.503671  1.027216
O     -0.910572  0.374011  1.570151
C      0.689127  2.057428  2.109014
C      0.570855  0.988319 -0.200450
H      1.363562  0.341629  0.174907
C     -0.328628  0.180544 -1.190592
H     -1.326816  0.624194 -1.138958
C     -0.526083 -1.305323 -0.785025
H     -0.674254 -1.355200  0.296536
C     -1.826432 -1.839209 -1.438845
H     -1.872687 -1.537241 -2.485612
C     -3.018464 -1.254263 -0.719650
O     -3.881494 -0.696465 -1.560880
C     -5.071393 -0.112422 -1.015786
H     -5.234361 -0.548115 -0.020028
C     -4.822947  1.413842 -0.846246
C     -5.823354  2.001780  0.143774
O     -7.021471  1.908960  0.069875
C     -4.873849  2.157622 -2.184292
O     -3.543049  1.624360 -0.258531
C     -6.252611 -0.456071 -1.918308
C     -6.600611 -1.938975 -1.835356
O     -3.205041 -1.328517  0.475624
C     -1.926722 -3.366001 -1.361435
O      0.507591 -2.186967 -1.180189
C      0.156726  0.284382 -2.635583
O      1.163219  2.119109 -0.845539
C      2.524282  2.097778 -1.114300
H      2.667308  2.939230 -1.819155
O      2.890621  0.883992 -1.715149
C      4.219073  0.872563 -2.203408
H      4.347137  1.724153 -2.894167
C      5.205538  1.033165 -1.035443
C      4.901645  2.351523 -0.333401
H      5.026539  3.184570 -1.037730
N      5.829610  2.709724  0.803865
O      5.528682  3.964651  1.227257
C      5.723882  1.765423  1.938776
C      7.233750  2.698461  0.327494
C      3.430383  2.378057  0.122636
H      3.247097  1.562899  0.843973
O      3.076504  3.612547  0.673496
H     -3.604030  0.119124  1.476210
H     -5.580928  1.761990  3.023872
H     -6.709106  3.012653  2.477873
H     -5.158884  3.463694  3.213253
H     -1.789157  5.027911  1.546072
H     -3.480652  4.801440  1.949328
H     -2.944528  4.726759  0.254853
H     -0.541454  3.521156  0.482442
H     -1.528461  2.432863 -0.457193
H      0.103185  2.478663  2.922679
H      1.330253  2.830358  1.698906
H      1.296574  1.249566  2.513594
H     -5.892479  2.193335 -2.557136
H     -4.230201  1.653116 -2.899105
H     -4.508577  3.171491 -2.040262
H     -5.997478 -0.201215 -2.946104
H     -7.105612  0.144318 -1.601507
H     -6.887758 -2.211760 -0.822037
H     -5.747043 -2.545270 -2.129792
H     -7.429413 -2.163222 -2.501087
H     -1.784770 -3.698684 -0.338223
H     -1.150949 -3.802651 -1.981615
H     -2.899126 -3.699800 -1.718361
H      1.071318 -0.284411 -2.768554
H      0.348979  1.323258 -2.885783
H     -0.596912 -0.101080 -3.317056
H      6.217832  1.014560 -1.435024
H      5.064461  0.187214 -0.360898
H      6.461545  2.061677  2.681569
H      5.904133  0.744353  1.614523
H      4.738526  1.862175  2.387010
H      7.299737  3.274246 -0.592534
H      7.593203  1.684673  0.179531
H      7.828146  3.201875  1.087643
H      3.944881  4.004376  1.021919
O      1.739833 -5.949013  1.230921
C      2.184155 -4.682719  0.820614
H      3.252967 -4.640381  1.058220
C      1.443162 -3.564091  1.600658
C      1.780835 -2.188653  0.996147
C      1.765960 -2.142943 -0.546228
O      2.512054 -3.199148 -1.074968
C      2.017822 -4.483546 -0.699552
H      0.949261 -4.543387 -0.940780
C      2.800152 -5.528823 -1.481822
O      0.059452 -3.887013  1.458199
C     -0.841625 -3.274296  2.357282
C      1.896716 -3.600860  3.067221
H      0.771375 -5.921233  1.219268
H      2.797670 -1.931318  1.297885
H      1.103753 -1.438410  1.403471
H      2.509827 -6.519685 -1.146294
H      3.863857 -5.390210 -1.308567
H      2.600563 -5.425272 -2.543859
H     -0.771321 -3.714418  3.356950
H     -1.837393 -3.458999  1.957653
H     -0.699183 -2.192983  2.424520
H      1.631524 -4.559391  3.507087
H      1.437236 -2.798493  3.638329
H      2.976199 -3.488491  3.116389
H      2.306751 -1.240157 -0.875030
C      4.431125 -0.435586 -2.955847
H      3.735245 -0.492507 -3.787227
H      4.246662 -1.282096 -2.299862
H      5.446424 -0.483582 -3.337262
H     -1.764770  0.649535  1.944467
117
Structure 88 - NOT REFINED - Rel. E. = 0.0 kcal/mol (GFN-FF)
O     -4.294289  1.636889  1.637171
C     -3.069041  2.133955  1.169075
C     -3.363465  3.574794  0.686746
H     -2.409540  4.054074  0.441057
C     -4.213410  4.471959  1.572633
C     -1.950324  1.844235  2.195401
H     -2.140171  0.811296  2.498400
C     -2.079697  2.727335  3.432104
C     -0.530409  1.890583  1.604426
C      0.316860  0.601891  1.827070
O     -0.403857 -0.350525  2.589807
C      1.573671  0.974707  2.624894
C      0.763401 -0.038109  0.468569
H      1.406539 -0.887791  0.713055
C     -0.388579 -0.544142 -0.446170
H     -1.142735  0.238131 -0.491551
C     -1.085377 -1.803913  0.116915
H     -1.392229 -1.601503  1.148227
C     -2.382502 -2.153589 -0.672859
H     -2.169550 -2.201228 -1.740339
C     -3.424932 -1.081057 -0.418301
O     -3.717811 -0.396609 -1.517417
C     -4.497114  0.809420 -1.406661
H     -5.155799  0.719919 -0.534396
C     -3.460709  1.931986 -1.119075
C     -4.049468  3.253736 -0.630442
O     -4.881941  3.908310 -1.200538
C     -2.563969  2.192603 -2.334445
O     -2.672904  1.484356 -0.029074
C     -5.315334  1.006886 -2.674789
C     -6.491542  0.038157 -2.739556
O     -3.957178 -0.925942  0.658465
C     -2.968791 -3.489903 -0.210950
O     -0.213396 -2.930872  0.091418
C      0.123126 -0.821922 -1.861649
O      1.548899  0.941125 -0.224751
C      2.813078  0.519754 -0.681235
H      2.755565 -0.520871 -1.033785
O      3.762790  0.509735  0.345048
C      4.651772  1.622492  0.412154
H      5.485577  1.429070 -0.282738
C      3.936198  2.906762 -0.019844
C      3.695255  2.798358 -1.519184
H      4.650127  2.926030 -2.042183
N      2.787864  3.842377 -2.128239
O      2.568708  3.522504 -3.416337
C      1.502203  3.931502 -1.388455
C      3.456756  5.165357 -2.053087
C      3.192189  1.387263 -1.896607
H      2.289946  1.510152 -2.510283
O      4.165807  0.681596 -2.629875
H     -4.244103  0.665127  1.669534
H     -4.655150  5.253425  0.957549
H     -3.619321  4.928873  2.356538
H     -5.011488  3.888123  2.021814
H     -3.105314  2.716885  3.791343
H     -1.792339  3.752293  3.210678
H     -1.432827  2.345832  4.217447
H      0.002916  2.726131  2.057227
H     -0.576417  2.076723  0.534248
H      1.275217  1.351930  3.600653
H      2.139870  1.735424  2.101893
H      2.209817  0.102553  2.760944
H     -3.115770  2.744479 -3.089250
H     -2.219586  1.247093 -2.742555
H     -1.698948  2.774029 -2.024924
H     -4.669000  0.856006 -3.539153
H     -5.677597  2.035534 -2.680682
H     -7.054846  0.195116 -3.655577
H     -7.158485  0.188640 -1.893368
H     -6.136485 -0.989534 -2.722593
H     -2.242444 -4.282505 -0.357141
H     -3.862324 -3.724685 -0.784994
H     -3.236194 -3.437003  0.841960
H      0.770750 -1.695667 -1.862914
H      0.671456  0.033821 -2.242389
H     -0.706785 -1.006463 -2.537564
H      4.561107  3.765521  0.223244
H      2.994690  2.970107  0.524572
H      1.140983  2.928782 -1.170578
H      0.797146  4.435895 -2.046742
H      1.622648  4.495947 -0.467780
H      3.673988  5.441333 -1.025008
H      2.792147  5.894894 -2.510720
H      4.370565  5.120691 -2.641455
H      4.202213  1.054470 -3.521106
O      3.974224 -5.090537  0.624262
C      2.746213 -4.773737  1.222658
H      2.809968 -5.122054  2.258862
C      1.573819 -5.481637  0.501733
C      0.264858 -5.037306  1.170220
C      0.122465 -3.515123  1.317524
O      1.270828 -2.942862  1.894506
C      2.492477 -3.251507  1.219995
H      2.418063 -2.933023  0.170043
C      3.620942 -2.511791  1.925955
O      1.722567 -5.069473 -0.855089
C      0.674452 -5.354798 -1.754577
C      1.722313 -7.005419  0.628768
H      3.873907 -4.944360 -0.327417
H      0.250260 -5.461924  2.174600
H     -0.593155 -5.424214  0.622321
H      4.567601 -2.954984  1.630549
H      3.499218 -2.616807  3.001064
H      3.626087 -1.458687  1.658039
H      0.352330 -6.398028 -1.696020
H      1.084410 -5.165714 -2.745650
H     -0.176040 -4.688908 -1.587259
H      1.768330 -7.287947  1.676363
H      2.642390 -7.318507  0.142644
H      0.881754 -7.517916  0.167936
H     -0.672248 -3.310303  2.053509
C      5.198047  1.704610  1.833075
H      5.597101  0.736464  2.119390
H      4.411718  1.975156  2.531250
H      5.992240  2.443891  1.879098
H      0.212502 -1.063698  2.810677
117
Structure 89 - NOT REFINED - Rel. E. = 0.0 kcal/mol (GFN-FF)
O     -3.418892  0.665458  1.629397
C     -3.551201  1.984060  1.187382
C     -4.852161  2.542310  1.816022
H     -4.894211  3.619846  1.625981
C     -5.072488  2.253537  3.291697
C     -2.244746  2.783201  1.433933
H     -1.887236  2.468111  2.418035
C     -2.461925  4.295114  1.452295
C     -1.208276  2.420128  0.345714
C     -0.112195  1.415456  0.740397
O     -0.729213  0.311326  1.389216
C      0.861049  2.063212  1.736315
C      0.680485  0.925731 -0.521470
H      1.314720  0.094406 -0.201609
C     -0.180427  0.424117 -1.712138
H     -0.879511  1.215517 -1.989394
C     -0.995283 -0.823156 -1.316809
H     -1.435591 -0.638740 -0.333872
C     -2.186275 -1.087721 -2.298205
H     -2.288166 -0.246170 -2.985005
C     -3.432789 -1.140388 -1.430080
O     -4.249873 -0.126106 -1.688712
C     -5.310931  0.152327 -0.763157
H     -5.104020 -0.416820  0.152601
C     -5.198877  1.670285 -0.432344
C     -5.894679  1.951451  0.899317
O     -7.057261  1.750601  1.141905
C     -5.750853  2.556048 -1.550711
O     -3.840532  2.012397 -0.210817
C     -6.668362 -0.253225 -1.331877
C     -6.840307 -1.767911 -1.375041
O     -3.627120 -1.980168 -0.582115
C     -2.043966 -2.390221 -3.083554
O     -0.138537 -1.951376 -1.225781
C      0.689235  0.119611 -2.931325
O      1.512976  2.000310 -0.963935
C      2.874429  1.753044 -1.224470
H      3.067591  2.124107 -2.257603
O      3.212433  0.411801 -1.144951
C      4.554003  0.210915 -1.560414
H      4.669783  0.646661 -2.568942
C      5.514124  0.914386 -0.600352
C      5.227392  2.410150 -0.463075
H      5.576450  2.980055 -1.328655
N      5.964861  2.926726  0.773985
O      5.491901  2.338270  1.876946
C      7.421660  2.651745  0.621862
C      5.822508  4.403307  0.853637
C      3.722571  2.643014 -0.280445
H      3.489484  2.393215  0.766230
O      3.390525  3.984298 -0.573135
H     -2.480203  0.403564  1.561097
H     -6.099934  2.491641  3.556200
H     -4.396047  2.847806  3.900083
H     -4.892097  1.200393  3.488430
H     -3.094185  4.597703  2.282933
H     -2.911907  4.621059  0.517624
H     -1.503509  4.794125  1.568959
H     -0.700242  3.321599  0.009015
H     -1.770430  2.027525 -0.496243
H      1.265472  2.986322  1.337111
H      1.679812  1.384399  1.965879
H      0.334193  2.281503  2.661570
H     -5.323969  2.245537 -2.499327
H     -5.463596  3.586440 -1.356916
H     -6.833445  2.485923 -1.583988
H     -6.765613  0.152263 -2.339255
H     -7.438695  0.185266 -0.696641
H     -6.076592 -2.224970 -2.000509
H     -7.816921 -2.020331 -1.780371
H     -6.756521 -2.190376 -0.376473
H     -2.814577 -2.446725 -3.849024
H     -2.151625 -3.238871 -2.413158
H     -1.065963 -2.440624 -3.550995
H      1.439149 -0.623315 -2.677844
H      1.181805  1.023715 -3.276677
H      0.069815 -0.264535 -3.736657
H      6.528830  0.749307 -0.958572
H      5.401383  0.479060  0.397171
H      7.945701  3.199401  1.401731
H      7.774674  2.961947 -0.358684
H      7.595879  1.592434  0.785058
H      6.271040  4.875617 -0.016638
H      6.313486  4.730258  1.767568
H      4.769994  4.658805  0.911255
H      2.440824  4.016827 -0.753585
O      3.300459 -4.483717  0.489343
C      2.157171 -4.028520  1.171828
H      2.336625 -4.142001  2.251526
C      0.888113 -4.845206  0.777256
C      0.202110 -4.143109 -0.402673
C     -0.219756 -2.711354 -0.053235
O      0.585078 -2.161898  0.970824
C      1.957745 -2.526113  0.856006
H      2.286979 -2.356424 -0.177722
C      2.778646 -1.659643  1.800431
O      1.285522 -6.113051  0.252107
C      1.664968 -7.113850  1.180373
C     -0.069370 -4.962976  1.963412
H      3.019392 -5.219319 -0.081545
H     -0.667601 -4.717655 -0.714937
H      0.897952 -4.099801 -1.241392
H      2.326194 -1.659768  2.789017
H      2.839812 -0.638411  1.433764
H      3.783764 -2.065864  1.868784
H      2.428143 -6.756181  1.876713
H      2.075691 -7.922600  0.578368
H      0.804512 -7.489350  1.739406
H     -0.944566 -5.542250  1.677206
H     -0.386699 -3.970599  2.266725
H      0.415184 -5.440615  2.811554
H     -1.241991 -2.682785  0.349213
C      4.812522 -1.288046 -1.621414
H      4.696193 -1.730733 -0.636699
H      5.818822 -1.475000 -1.982724
H      4.101023 -1.752528 -2.297791
H     -0.090894 -0.415575  1.493275
117
Structure 90 - NOT REFINED - Rel. E. = 0.0 kcal/mol (GFN-FF)
O     -4.767601  1.064233  1.801177
C     -3.667865  1.850952  1.418841
C     -4.225315  3.282387  1.228631
H     -3.377089  3.958008  1.072189
C     -5.176645  3.833160  2.279875
C     -2.471633  1.581307  2.360784
H     -2.490963  0.497258  2.499393
C     -2.676123  2.230222  3.726032
C     -1.096105  1.931987  1.764932
C     -0.071926  0.757047  1.753638
O     -0.636818 -0.404868  2.335806
C      1.146471  1.168264  2.594924
C      0.423639  0.424910  0.306820
H      1.148829 -0.392783  0.394723
C     -0.686435 -0.017687 -0.685797
H     -1.548356  0.624245 -0.527657
C     -1.147786 -1.466826 -0.417652
H     -1.445631 -1.556318  0.630904
C     -2.388364 -1.842561 -1.279448
H     -2.196839 -1.602863 -2.324573
C     -3.576605 -1.035689 -0.788401
O     -4.029831 -0.200028 -1.714464
C     -4.984576  0.812537 -1.343151
H     -5.568630  0.444184 -0.491193
C     -4.129641  2.017995 -0.859212
C     -4.902001  3.107447 -0.119376
O     -5.848632  3.715060 -0.546594
C     -3.346584  2.650191 -2.015496
O     -3.231200  1.511852  0.113210
C     -5.894689  1.110859 -2.526082
C     -6.906649 -0.007929 -2.749956
O     -4.069918 -1.191011  0.306865
C     -2.732887 -3.328880 -1.157368
O     -0.077946 -2.374897 -0.689934
C     -0.220998  0.138562 -2.136045
O      1.102554  1.588376 -0.180358
C      2.376511  1.383798 -0.670014
H      2.410006  0.544368 -1.395336
O      3.241703  1.092549  0.403353
C      4.585428  0.912756  0.006089
H      4.627476  0.116445 -0.758923
C      5.132234  2.212734 -0.606760
C      4.279965  2.572014 -1.818076
H      4.337614  1.770518 -2.566302
N      4.721304  3.800755 -2.577582
O      3.951294  3.923682 -3.689018
C      4.619021  5.035035 -1.766697
C      6.135062  3.647457 -2.999876
C      2.798610  2.678619 -1.408413
H      2.654385  3.494341 -0.680196
O      1.962682  2.854142 -2.512438
H     -4.546603  0.128750  1.649254
H     -5.785649  4.612206  1.825542
H     -4.635943  4.250403  3.122373
H     -5.829510  3.039055  2.630029
H     -2.556266  3.309237  3.665420
H     -1.941422  1.837759  4.423858
H     -3.669748  2.003236  4.103370
H     -0.664876  2.745132  2.347926
H     -1.199802  2.291466  0.744166
H      0.834901  1.307840  3.627336
H      1.575416  2.086637  2.209837
H      1.909419  0.395365  2.552832
H     -4.017597  3.231489 -2.640660
H     -2.870344  1.870960 -2.602805
H     -2.573305  3.300174 -1.614116
H     -5.281528  1.234162 -3.418403
H     -6.412561  2.048395 -2.321061
H     -7.548268 -0.123423 -1.879135
H     -6.393676 -0.949649 -2.930077
H     -7.529611  0.218560 -3.611046
H     -3.572076 -3.571756 -1.805495
H     -3.008267 -3.566952 -0.132240
H     -1.877785 -3.928990 -1.453584
H      0.482983 -0.650588 -2.390662
H      0.252065  1.106875 -2.276664
H     -1.065597  0.082332 -2.816955
H      6.173461  2.052707 -0.881811
H      5.069173  2.989788  0.155695
H      5.201776  4.953324 -0.853733
H      3.573058  5.223919 -1.541599
H      4.986031  5.857029 -2.377657
H      6.258399  2.678779 -3.478183
H      6.814155  3.756416 -2.159667
H      6.327864  4.420240 -3.741695
H      2.532849  3.338797 -3.193310
O      2.577680 -5.456742  2.933331
C      1.695663 -4.758916  2.102827
H      0.716160 -4.806134  2.591655
C      1.613774 -5.408275  0.692797
C      1.110889 -4.365367 -0.326129
C      0.285103 -3.257065  0.322299
O      1.014519 -2.559455  1.319143
C      2.074873 -3.271139  1.954177
H      2.986912 -3.202803  1.341093
C      2.318260 -2.621859  3.310372
O      2.968137 -5.760825  0.405845
C      3.205632 -6.525580 -0.758060
C      0.688156 -6.625709  0.743574
H      3.349938 -5.693855  2.396600
H      0.500492 -4.832126 -1.098761
H      1.963974 -3.884977 -0.809279
H      3.048201 -3.206682  3.861480
H      1.389972 -2.592443  3.874772
H      2.685294 -1.608252  3.179720
H      4.284464 -6.503751 -0.903138
H      2.715472 -6.094757 -1.634489
H      2.882545 -7.562438 -0.630725
H      1.051836 -7.329012  1.489189
H      0.634085 -7.119698 -0.223134
H     -0.311098 -6.303747  1.023038
H     -0.619117 -3.681392  0.800986
C      5.378382  0.489841  1.236980
H      4.951885 -0.420469  1.647198
H      5.323366  1.266475  1.993776
H      6.415619  0.310690  0.971405
H      0.025312 -1.111131  2.258580
117
Structure 91 - NOT REFINED - Rel. E. = 0.0 kcal/mol (GFN-FF)
O     -4.821367  1.574782  1.471341
C     -3.611659  2.177972  1.090804
C     -3.997666  3.573137  0.541204
H     -3.076937  4.143379  0.374644
C     -5.017574  4.395813  1.314350
C     -2.572157  2.030979  2.229297
H     -2.774942  1.025510  2.613987
C     -2.823920  3.033029  3.351555
C     -1.108798  2.048054  1.756779
C     -0.301582  0.745264  2.086885
O     -1.102790 -0.266287  2.671997
C      0.817858  1.093612  3.073961
C      0.354127  0.163067  0.792284
H      1.063996 -0.608179  1.101554
C     -0.631386 -0.445461 -0.243599
H     -1.452079  0.261076 -0.353687
C     -1.244995 -1.788985  0.215917
H     -1.564430 -1.696959  1.256160
C     -2.496145 -2.161805 -0.632587
H     -2.220800 -2.191630 -1.687390
C     -3.587626 -1.127928 -0.438378
O     -3.846727 -0.472135 -1.564240
C     -4.713490  0.676332 -1.534444
H     -5.421885  0.558271 -0.705766
C     -3.787532  1.882214 -1.211168
C     -4.519121  3.165076 -0.825168
O     -5.336687  3.737915 -1.496649
C     -2.818969  2.173032 -2.362191
O     -3.056699  1.537580 -0.046108
C     -5.457140  0.780786 -2.858956
C     -6.559294 -0.268103 -2.964299
O     -4.184704 -0.978734  0.604071
C     -3.062902 -3.520273 -0.212598
O     -0.302364 -2.850170  0.096752
C      0.048265 -0.653202 -1.600765
O      1.059633  1.260309  0.187802
C      2.416394  1.122085 -0.065618
H      2.628154  0.185045 -0.625680
O      3.157458  1.112724  1.122608
C      4.545306  0.978957  0.867114
H      4.706929  0.024125  0.336185
C      5.069357  2.124118 -0.004533
C      4.284425  2.321984 -1.301084
H      4.490452  1.543595 -2.040934
N      4.691372  3.669375 -1.905128
O      4.313764  4.673879 -1.108975
C      6.170558  3.690710 -2.097058
C      4.099446  3.804952 -3.262359
C      2.791431  2.328583 -0.963694
H      2.589299  3.254033 -0.404051
O      1.998067  2.261796 -2.126604
H     -4.684253  0.611067  1.519511
H     -5.491799  5.096533  0.629952
H     -4.551411  4.950266  2.121616
H     -5.779348  3.737952  1.722524
H     -2.573437  4.041748  3.032529
H     -2.209528  2.785714  4.213800
H     -3.868189  3.004101  3.651519
H     -0.592599  2.887226  2.221618
H     -1.065922  2.202750  0.682581
H      1.534081  1.767179  2.616018
H      1.341211  0.185613  3.368668
H      0.397826  1.568189  3.959624
H     -3.354377  2.631795 -3.187790
H     -2.353052  1.247619 -2.687440
H     -2.047444  2.854443 -2.013100
H     -4.745520  0.646564 -3.673217
H     -5.886066  1.781256 -2.925074
H     -6.139246 -1.267478 -2.878655
H     -7.064163 -0.185012 -3.922945
H     -7.294102 -0.131849 -2.173698
H     -3.412060 -3.475740  0.816525
H     -2.296113 -4.283524 -0.296377
H     -3.899187 -3.793019 -0.852593
H      0.591242  0.232024 -1.911922
H     -0.695430 -0.873284 -2.361459
H      0.736439 -1.493386 -1.542356
H      6.117132  1.917037 -0.215721
H      4.986978  3.062872  0.551168
H      6.514420  2.777104 -2.576092
H      6.646281  3.832136 -1.131436
H      6.409635  4.553426 -2.714404
H      4.486069  3.032574 -3.922517
H      4.357496  4.794413 -3.633419
H      3.020422  3.727211 -3.189456
H      1.077279  2.280525 -1.832644
O      4.037594 -4.604386  0.403670
C      2.789941 -4.511256  1.039275
H      2.901303 -4.994660  2.015594
C      1.693721 -5.232058  0.218417
C      0.344385 -5.015072  0.919174
C      0.053590 -3.543700  1.257888
O      1.129965 -2.955963  1.937160
C      2.377162 -3.039918  1.256137
H      2.285017 -2.570279  0.264967
C      3.403392 -2.303194  2.103916
O      1.801585 -4.631799 -1.071144
C      0.792619 -4.905625 -2.018782
C      1.998546 -6.736275  0.146926
H      3.892017 -4.395708 -0.530617
H      0.369993 -5.566152  1.859672
H     -0.466751 -5.411633  0.309655
H      4.394623 -2.459944  1.688684
H      3.374432 -2.693770  3.117902
H      3.173713 -1.241802  2.127808
H      0.592438 -5.976564 -2.109520
H      1.181052 -4.536070 -2.966839
H     -0.128433 -4.370661 -1.774750
H      1.228695 -7.262946 -0.411138
H      2.045012 -7.152413  1.148932
H      2.959156 -6.887778 -0.338336
H     -0.771001 -3.498796  1.987095
C      5.270145  0.959474  2.208007
H      5.100862  1.898933  2.726025
H      6.335284  0.821809  2.050170
H      4.893882  0.150226  2.825176
H     -1.089132 -0.141361  3.629991
117
Structure 92 - NOT REFINED - Rel. E. = 0.0 kcal/mol (GFN-FF)
O     -3.243648 -0.102066  2.217576
C     -3.055463  1.078641  1.493511
C     -4.181972  2.056119  1.905942
H     -3.865670  3.072147  1.643614
C     -4.658810  2.008452  3.351303
C     -1.587331  1.573855  1.631514
H     -0.990288  0.657856  1.616977
C     -1.349044  2.264267  2.970763
C     -1.139065  2.455340  0.455064
C      0.333710  2.300726  0.024764
O      1.153110  2.560624  1.154299
C      0.621178  3.356402 -1.056192
C      0.721297  0.885368 -0.500737
H      0.634348  0.195111  0.343304
C     -0.125922  0.310636 -1.671165
H     -0.805716  1.088207 -2.027695
C     -1.014650 -0.837248 -1.140011
H     -1.615309 -0.412753 -0.330678
C     -2.012213 -1.371011 -2.229625
H     -2.094705 -0.614672 -3.011884
C     -3.374192 -1.477239 -1.561797
O     -4.171385 -0.471383 -1.913041
C     -5.195088 -0.072419 -0.985022
H     -5.287934 -0.855884 -0.222625
C     -4.591038  1.192599 -0.322034
C     -5.283940  1.701253  0.929470
O     -6.468896  1.839994  1.083373
C     -4.526716  2.355242 -1.328226
O     -3.284581  0.832701  0.102460
C     -6.526708  0.136807 -1.692184
C     -7.161067 -1.192116 -2.089191
O     -3.693555 -2.346412 -0.783353
C     -1.596711 -2.714181 -2.826260
O     -0.201709 -1.868480 -0.599882
C      0.745488 -0.142731 -2.840672
O      2.109907  0.971017 -0.848011
C      2.957102  0.032930 -0.247718
H      2.456441 -0.944489 -0.187621
O      3.237380  0.389240  1.089844
C      4.403890  1.189117  1.323637
H      5.242624  0.507610  1.543323
C      4.752410  2.023344  0.089613
C      5.179234  1.068635 -1.021032
H      6.169080  0.654130 -0.797548
N      5.347402  1.697458 -2.393903
O      5.531969  0.738757 -3.312797
C      4.163681  2.520281 -2.752621
C      6.535685  2.589267 -2.359204
C      4.227601 -0.145713 -1.096858
H      3.958792 -0.295409 -2.148577
O      4.874636 -1.337270 -0.720716
H     -2.500418 -0.709263  2.072192
H     -3.971370  2.527070  4.010518
H     -4.748434  0.975478  3.673557
H     -5.636907  2.481344  3.409751
H     -1.656480  1.620041  3.790504
H     -1.898041  3.200866  3.029003
H     -0.290105  2.488153  3.063848
H     -1.274270  3.503344  0.729748
H     -1.758433  2.243616 -0.413009
H     -0.077866  3.265996 -1.881063
H      1.629400  3.231524 -1.435699
H      0.530525  4.346824 -0.618088
H     -3.921857  3.161132 -0.920987
H     -5.528038  2.725943 -1.523903
H     -4.076296  2.000334 -2.250673
H     -6.365012  0.742353 -2.583573
H     -7.184564  0.676563 -1.010094
H     -8.101484 -1.018505 -2.605461
H     -7.355077 -1.802174 -1.209777
H     -6.498153 -1.745063 -2.750984
H     -2.161485 -2.907749 -3.735352
H     -1.801778 -3.512812 -2.117361
H     -0.536651 -2.714449 -3.058759
H      0.123211 -0.456756 -3.673264
H      1.379489 -0.972349 -2.540915
H      1.377383  0.674136 -3.176166
H      5.553454  2.714137  0.349892
H      3.864824  2.588658 -0.191436
H      4.171584  3.472134 -2.227914
H      3.264240  1.955748 -2.521793
H      4.211795  2.686476 -3.827106
H      7.414909  1.978704 -2.165603
H      6.430130  3.365815 -1.606574
H      6.640220  3.030903 -3.347791
H      5.036112 -1.331001  0.232627
O      2.268877 -3.308728  3.277223
C      1.044574 -3.305532  2.593168
H      0.325782 -3.817754  3.241204
C      1.157020 -4.052772  1.243450
C     -0.212147 -3.984608  0.555662
C     -0.794781 -2.571097  0.469536
O     -0.714983 -1.860327  1.680948
C      0.555615 -1.865581  2.338059
H      1.307826 -1.374806  1.705912
C      0.400683 -1.106229  3.648907
O      2.192983 -3.354031  0.555243
C      2.456318 -3.723683 -0.781980
C      1.538530 -5.520613  1.484679
H      2.942237 -3.030163  2.640970
H     -0.907290 -4.592405  1.135626
H     -0.155647 -4.393932 -0.452128
H      0.315308 -0.039640  3.469157
H      1.270553 -1.299315  4.269547
H     -0.490781 -1.453953  4.164150
H      3.346783 -3.163831 -1.066728
H      1.628635 -3.443274 -1.438814
H      2.660064 -4.793104 -0.878249
H      1.503610 -6.087607  0.558070
H      0.845805 -5.968974  2.190777
H      2.541281 -5.573029  1.900576
H     -1.874077 -2.659779  0.292999
C      4.150592  2.053688  2.554707
H      3.767798  1.431104  3.358117
H      3.422855  2.831213  2.340626
H      5.080982  2.512901  2.876198
H      1.886796  1.926034  1.152626
117
Structure 93 - NOT REFINED - Rel. E. = 0.0 kcal/mol (GFN-FF)
O     -3.676508  0.708975  1.655687
C     -3.656462  2.009690  1.143947
C     -4.963504  2.699025  1.609133
H     -4.895437  3.765250  1.369361
C     -5.351210  2.505233  3.065801
C     -2.320204  2.713798  1.487710
H     -2.108900  2.449423  2.527567
C     -2.395303  4.234525  1.370504
C     -1.209724  2.168754  0.560277
C     -0.239228  1.149060  1.177222
O     -1.004888  0.133387  1.817492
C      0.638837  1.827821  2.235495
C      0.680479  0.525453  0.069104
H      1.221519 -0.302566  0.538183
C     -0.040128 -0.017878 -1.193169
H     -0.592762  0.813770 -1.632793
C     -1.036280 -1.145824 -0.849136
H     -1.551813 -0.872399  0.074683
C     -2.143519 -1.299789 -1.943847
H     -2.087054 -0.459639 -2.637646
C     -3.479122 -1.221239 -1.220086
O     -4.207763 -0.199598 -1.653308
C     -5.345149  0.209092 -0.879207
H     -5.290160 -0.314966  0.083974
C     -5.151915  1.733817 -0.620051
C     -5.954088  2.143576  0.615312
O     -7.148396  2.049083  0.741689
C     -5.516553  2.586508 -1.836237
O     -3.800617  1.989025 -0.275819
C     -6.653887 -0.135715 -1.584615
C     -6.927305 -1.635864 -1.573167
O     -3.814647 -1.981298 -0.341614
C     -2.062767 -2.611517 -2.722119
O     -0.349644 -2.371869 -0.630609
C      0.964644 -0.503437 -2.238623
O      1.623616  1.519742 -0.339042
C      2.960867  1.180260 -0.247395
H      3.151072  0.151099 -0.614034
O      3.360146  1.268090  1.101241
C      4.737067  1.013822  1.304326
H      4.973692  0.008303  0.914471
C      5.584144  2.052188  0.550833
C      5.256405  1.961892 -0.934129
H      5.491073  0.956710 -1.308018
N      6.059524  2.873989 -1.831169
O      5.742164  2.602928 -3.123338
C      5.811383  4.306509 -1.551304
C      7.507123  2.614991 -1.637951
C      3.745403  2.166148 -1.148889
H      3.439286  3.174499 -0.823706
O      3.371760  1.945955 -2.475729
H     -2.759373  0.380358  1.724065
H     -5.285988  1.451932  3.323845
H     -6.373370  2.843796  3.215277
H     -4.685385  3.069211  3.713440
H     -1.409592  4.656562  1.547888
H     -3.075870  4.659036  2.104365
H     -2.718416  4.516300  0.371360
H     -0.600620  2.989498  0.185860
H     -1.707885  1.717604 -0.293145
H      1.225538  2.618678  1.783425
H      1.321229  1.106117  2.676674
H      0.011482  2.239610  3.020910
H     -6.591357  2.585601 -1.986132
H     -5.012918  2.193916 -2.714309
H     -5.178252  3.605379 -1.665003
H     -6.605491  0.217337 -2.614950
H     -7.458063  0.388343 -1.066975
H     -6.126706 -2.175656 -2.074172
H     -7.862249 -1.848935 -2.085266
H     -6.995961 -2.003283 -0.551959
H     -2.796782 -2.610752 -3.525050
H     -2.269438 -3.448540 -2.059847
H     -1.070685 -2.728963 -3.147006
H      1.497347 -1.378988 -1.875044
H      1.671413  0.287179 -2.476416
H      0.438497 -0.777176 -3.149139
H      6.634681  1.841784  0.743903
H      5.328734  3.036743  0.944506
H      4.778466  4.540934 -1.793931
H      6.452201  4.883570 -2.214711
H      6.028969  4.545594 -0.514412
H      7.856523  3.008876 -0.688452
H      8.027783  3.100903 -2.460948
H      7.687044  1.544806 -1.706083
H      4.192156  2.188038 -3.017584
O      3.243262 -4.504377  1.597717
C      1.860154 -4.269538  1.590342
H      1.405011 -4.638373  2.526419
C      1.128509 -4.935108  0.397682
C     -0.348027 -4.503411  0.473077
C     -0.552783 -2.989382  0.605978
O      0.256452 -2.437891  1.621840
C      1.644261 -2.749186  1.514709
H      2.027565 -2.422945  0.538452
C      2.370949 -2.031485  2.643226
O      1.824467 -4.471777 -0.749519
C      1.297565 -4.807806 -2.013555
C      1.197396 -6.471608  0.506109
H      3.410868 -5.430194  1.384115
H     -0.786746 -4.974033  1.353657
H     -0.890677 -4.845537 -0.406892
H      2.359470 -0.956786  2.480355
H      3.397936 -2.381245  2.672492
H      1.884785 -2.256518  3.588992
H      0.361264 -4.279326 -2.205084
H      1.146262 -5.885868 -2.122518
H      2.046804 -4.478422 -2.731969
H      0.446909 -6.931166 -0.132200
H      1.010212 -6.784487  1.529844
H      2.176463 -6.827263  0.192974
H     -1.581579 -2.800949  0.952608
C      5.001039  1.064677  2.804600
H      4.389916  0.324270  3.310770
H      4.742968  2.046993  3.188969
H      6.047622  0.857609  3.004775
H     -0.431229 -0.613069  2.059790
117
Structure 94 - NOT REFINED - Rel. E. = 0.0 kcal/mol (GFN-FF)
O     -3.259375  0.405332  1.715171
C     -3.308604  1.761965  1.384449
C     -4.650840  2.310776  1.929105
H     -4.634173  3.402874  1.855682
C     -5.040638  1.879876  3.333973
C     -2.013261  2.487457  1.843703
H     -1.751150  2.037694  2.805787
C     -2.203766  3.990396  2.042351
C     -0.882176  2.247105  0.819193
C      0.116594  1.120198  1.136467
O     -0.599412 -0.015805  1.604591
C      1.074928  1.560652  2.250907
C      0.957347  0.762476 -0.137346
H      1.595330 -0.091470  0.127687
C      0.148325  0.378539 -1.405942
H     -0.557316  1.184161 -1.614499
C     -0.651705 -0.918680 -1.192663
H     -1.163383 -0.850847 -0.230513
C     -1.763982 -1.102680 -2.280001
H     -1.789369 -0.222035 -2.923054
C     -3.074553 -1.162201 -1.512725
O     -3.813737 -0.083858 -1.733272
C     -4.932838  0.176650 -0.872436
H     -4.826159 -0.468799  0.009204
C     -4.787515  1.659192 -0.415687
C     -5.612200  1.871958  0.853529
O     -6.805021  1.731676  0.949116
C     -5.177910  2.647871 -1.515575
O     -3.449082  1.919498 -0.027572
C     -6.255388 -0.115606 -1.578087
C     -6.509719 -1.612302 -1.722053
O     -3.372418 -2.061636 -0.760041
C     -1.581153 -2.359315 -3.128323
O      0.251997 -2.017952 -1.152705
C      1.064156  0.236458 -2.621955
O      1.777263  1.895005 -0.436809
C      3.134393  1.670001 -0.566051
H      3.346792  0.752980 -1.151164
O      3.699023  1.536443  0.718226
C      5.101176  1.356622  0.699350
H      5.339167  0.473439  0.079787
C      5.781971  2.590345  0.083719
C      5.266264  2.769489 -1.339067
H      5.509582  1.882891 -1.939138
N      5.888408  3.907434 -2.113801
O      5.415968  3.878635 -3.386511
C      5.600525  5.227998 -1.509677
C      7.360966  3.735148 -2.156472
C      3.729861  2.880231 -1.329674
H      3.408046  3.773623 -0.768781
O      3.199524  2.895428 -2.620533
H     -2.327557  0.115083  1.650551
H     -4.931942  0.803155  3.428725
H     -6.077833  2.148753  3.518415
H     -4.405228  2.364801  4.070079
H     -2.905817  4.204097  2.844311
H     -2.553925  4.449757  1.121075
H     -1.250152  4.438535  2.309191
H     -0.291821  3.153545  0.701086
H     -1.362416  2.050566 -0.134376
[truncated: 23,438 more chars]
