# Supplementary material for: Site-Divergent Oxidations within Venerable Macrolide Antibiotic Scaffolds Unveil Compounds with Broad Spectrum and Anti-MRSA Activities
Source: ACS Cent Sci. 2026 Mar 17;12(3):375–82. doi: 10.1021/acscentsci.5c02343 (PMC13022725; doi:10.1021/acscentsci.5c02343)
Supplement: Supplementary file 5 [file oc5c02343_si_005.zip › Biological, Computational, and X-ray Data/Computations/5' Comp Fair Data/ErythNOLhemi-EntDMSO.xyz]

117
	Energy:     263.0612168
O         -4.00774       -1.17240       -2.32054
C         -4.24869       -1.63700       -1.01259
C         -5.78575       -1.90259       -0.85953
H         -6.02766       -2.94493       -0.60171
C         -6.65239       -1.51250       -2.07275
C         -3.25289       -2.84715       -0.76742
H         -3.19310       -3.47908       -1.68012
C         -3.71279       -3.80011        0.36269
C         -1.82156       -2.33859       -0.33412
C         -0.88075       -1.49907       -1.29174
O         -1.56364       -0.59949       -2.11807
C         -0.18397       -2.48793       -2.24314
C          0.18332       -0.70335       -0.43270
H          0.90887       -0.26200       -1.14802
C         -0.45174        0.51396        0.37605
H         -1.49447        0.25192        0.62271
C         -0.45467        1.88691       -0.41550
H         -0.69101        1.70569       -1.48718
C         -1.58909        2.84473        0.14704
H         -1.53405        2.87239        1.25282
C         -2.96237        2.34860       -0.28573
O         -3.87751        1.93239        0.63415
C         -5.10038        1.32638        0.33529
H         -5.30978        1.37686       -0.75810
C         -4.96698       -0.18170        0.67845
C         -6.12852       -1.00251        0.25381
O         -7.38382       -0.90854        0.79202
C         -4.66866       -0.40513        2.17296
O         -3.87533       -0.63600       -0.07331
C         -6.25051        2.06384        1.04719
C         -6.37086        3.50688        0.56285
O         -3.22831        2.31158       -1.48097
C         -1.47705        4.30795       -0.30218
O          0.85212        2.44852       -0.28970
C          0.21760        0.69663        1.75992
O          0.80582       -1.63157        0.45726
C          2.21886       -1.60718        0.34554
H          2.58177       -0.55328        0.33588
O          2.59604       -2.30424       -0.82930
C          3.98996       -2.21028       -1.04449
H          4.30259       -1.14391       -1.11115
C          4.75549       -2.91793        0.08858
C          4.39385       -2.26410        1.44875
H          4.69591       -1.19115        1.38190
N          5.11808       -2.86529        2.62110
O          4.78421       -2.15669        3.73110
C          4.77724       -4.27888        2.88529
C          6.58396       -2.73246        2.48116
C          2.83878       -2.28225        1.58362
H          2.45964       -3.33137        1.59908
O          2.42892       -1.58174        2.73117
H         -4.23903       -0.20791       -2.35866
H         -6.38184       -2.12857       -2.95501
H         -6.53060       -0.43681       -2.32960
H         -7.72666       -1.68300       -1.84586
H         -3.82187       -3.26875        1.32521
H         -2.96665       -4.61067        0.50670
H         -4.65353       -4.32837        0.12520
H         -1.21577       -3.20853        0.00607
H         -1.97945       -1.78938        0.61143
H          0.50880       -1.94843       -2.92419
H         -0.93741       -3.01898       -2.86347
H          0.39658       -3.25127       -1.68431
H         -4.50119       -1.47527        2.39394
H         -5.51272       -0.06524        2.80678
H         -3.75153        0.14623        2.47355
H         -6.09078        2.06595        2.14543
H         -7.21427        1.56143        0.82694
H         -6.56175        3.52887       -0.53184
H         -5.44165        4.07295        0.78272
H         -7.22050        4.00158        1.07874
H         -0.51651        4.74742        0.03715
H         -2.29258        4.90628        0.15946
H         -1.57365        4.40454       -1.40432
H          1.29523        0.93347        1.65742
H          0.11332       -0.22895        2.36354
H         -0.25896        1.50133        2.35151
H          5.84066       -2.83092       -0.12166
H          4.47069       -3.99123        0.09034
H          5.32120       -4.64905        3.78300
H          5.05839       -4.93449        2.03515
H          3.69715       -4.40386        3.10318
H          6.86883       -1.67682        2.27471
H          6.98355       -3.38055        1.67304
H          7.09772       -3.03769        3.42028
H          2.11595       -2.25174        3.39336
O          5.27735        1.84120       -1.61206
C          4.08166        2.54375       -1.86134
H          4.24960        3.18172       -2.75884
C          3.70048        3.44699       -0.66107
C          2.39136        4.16037       -1.07654
C          1.29447        3.14412       -1.45019
O          1.71292        2.26680       -2.48648
C          2.91500        1.57493       -2.18521
H          2.75573        0.90184       -1.32641
C          3.25810        0.70267       -3.39379
O          3.50142        2.59204        0.46973
C          3.40576        3.26352        1.70940
C          4.83693        4.47980       -0.44040
H          5.11080        1.20353       -0.87004
H          2.59712        4.78638       -1.97418
H          2.02090        4.84673       -0.28782
H          2.42526       -0.00521       -3.59306
H          4.18124        0.11569       -3.21135
H          3.41039        1.33466       -4.29479
H          2.99752        2.55140        2.45506
H          2.70231        4.11940        1.68583
H          4.41100        3.56379        2.07302
H          5.78149        3.96556       -0.16169
H          4.57981        5.20412        0.36034
H          5.01735        5.06753       -1.36587
H          0.48227        3.76259       -1.87141
C          4.31189       -2.85845       -2.39027
H          4.01681       -3.92972       -2.38577
H          5.39835       -2.78136       -2.60752
H          3.75177       -2.34563       -3.20029
H         -2.07706        0.01279       -1.54624
