# Supplementary material for: Site-Divergent Oxidations within Venerable Macrolide Antibiotic Scaffolds Unveil Compounds with Broad Spectrum and Anti-MRSA Activities
Source: ACS Cent Sci. 2026 Mar 17;12(3):375–82. doi: 10.1021/acscentsci.5c02343 (PMC13022725; doi:10.1021/acscentsci.5c02343)
Supplement: Supplementary file 5 [file oc5c02343_si_005.zip › Biological, Computational, and X-ray Data/Computations/5'' Comp Fair Data/ErythRhemi.xyz]

117

O         -6.57546       -2.15522       -1.70998
C         -5.90949       -2.19988       -0.54739
O         -5.78209       -0.79629       -0.09376
C         -6.67685       -3.14270        0.56198
H         -6.10830       -4.07191        0.66026
C         -8.15380       -3.68361        0.10594
C         -6.80869       -2.47783        1.97760
C         -6.46660       -3.33458        3.24382
C         -6.47891       -2.37955        4.53556
H         -7.05284       -1.46272        4.35239
O         -5.11368       -2.01790        4.90399
C         -4.62614       -0.88762        4.33635
C         -3.17660       -1.08385        3.83869
H         -3.24435       -1.91647        3.13369
C         -2.70696        0.20950        3.06294
H         -3.43788        0.98345        3.28001
C         -2.77199       -0.07265        1.49211
H         -2.93037       -1.14694        1.39753
C         -1.39666        0.18027        0.75321
C         -3.97277        0.63330        0.76812
H         -4.80775        0.58831        1.47517
C         -4.50583       -0.20405       -0.49904
C         -3.75332       -1.37764       -0.85986
C         -4.42335       -2.65714       -0.88803
H         -4.35690       -3.11183       -1.88652
C         -3.68685       -3.60061        0.09617
C         -4.71342        0.68341       -1.75928
O         -3.71925        2.06541        0.49215
C         -3.90846        2.93538        1.61127
H         -3.17637        2.63031        2.35975
O         -5.20174        2.72987        2.18796
C         -6.27255        3.45682        1.60270
H         -6.79093        3.93199        2.44207
C         -5.80500        4.46433        0.70334
C         -4.55016        5.11701        0.35233
H         -4.63728        6.19043        0.59214
N         -4.16707        5.13865       -1.15031
O         -4.07000        3.99254       -1.82712
C         -5.17689        5.95853       -1.89465
C         -2.91628        5.89643       -1.40511
C         -7.28631        2.51303        0.94561
C         -3.51624        4.44755        1.32420
H         -2.55192        4.39570        0.80110
O         -3.58898        5.12548        2.48116
O         -1.42700        0.77815        3.42876
C         -1.35009        1.48019        4.65898
H         -2.34649        1.73411        5.03592
C         -0.58640        0.71252        5.57071
C          0.78897        0.49012        5.92213
C          1.53164        1.87692        5.62393
H          1.21061        2.53814        6.44427
O          2.86039        1.70158        5.45107
C          0.79463        2.51841        4.34718
H          0.96866        1.93539        3.42990
C          1.32071        3.99396        4.08334
O         -0.62597        2.68538        4.51694
O          1.36878       -0.66455        5.26346
C          1.21828       -0.84222        3.87292
C          0.83066        0.16362        7.49461
C         -2.24978       -1.59682        4.99642
O         -5.30011        0.12298        4.18480
C         -7.10298       -2.96262        5.75505
C         -7.74639       -3.42059        7.09584
C         -5.06161       -4.01892        3.09878
O         -7.32207       -4.33280        3.37407
O         -7.22208       -1.31440        2.12792
H         -7.49112       -1.87929       -1.54769
H         -8.81364       -2.85150       -0.02485
H         -8.54447       -4.33335        0.86100
H         -8.06829       -4.21940       -0.81630
H         -1.15554        1.22190        0.79511
H         -1.47923       -0.12589       -0.26872
H         -0.62475       -0.38411        1.23336
H         -2.94756       -1.46083       -0.16076
H         -3.48390       -1.20617       -1.88108
H         -3.72998       -3.19022        1.08340
H         -2.66473       -3.70146       -0.20383
H         -4.15728       -4.56162        0.08853
H         -5.27248        1.55598       -1.49288
H         -5.24927        0.12929       -2.50139
H         -3.76134        0.97550       -2.15058
H         -6.41823        5.29904        0.97184
H         -5.75426        3.78761       -0.12394
H         -4.92244        5.98054       -2.93372
H         -5.18179        6.95599       -1.50744
H         -6.14743        5.52442       -1.77424
H         -2.69705        5.88115       -2.45229
H         -2.10990        5.44564       -0.86526
H         -3.04033        6.90872       -1.08141
H         -6.82772        2.02009        0.11398
H         -8.12979        3.07663        0.60531
H         -7.60899        1.78366        1.65890
H         -4.49556        5.08419        2.82365
H         -0.91308       -0.28040        5.34204
H         -0.73215        1.41338        6.36597
H          3.01295        1.10286        4.70330
H          2.38126        3.97470        3.94283
H          1.08340        4.61276        4.92338
H          0.85180        4.38827        3.20610
H          1.71077       -1.74361        3.57315
H          1.65211       -0.01058        3.35807
H          0.17773       -0.90731        3.63222
H          0.41334        0.98391        8.04038
H          1.84457        0.01075        7.80039
H          0.26181       -0.72125        7.69036
H         -2.13702       -0.82681        5.73076
H         -1.29030       -1.85315        4.59818
H         -2.69005       -2.46029        5.44973
H         -7.92876       -3.34286        5.19077
H         -6.23338       -2.66971        6.30540
H         -8.72512       -3.80971        6.90720
H         -7.81669       -2.58562        7.76125
H         -7.13980       -4.18136        7.54102
H         -4.30842       -3.26706        2.98787
H         -5.06135       -4.65382        2.23750
H         -4.85724       -4.60242        3.97207
H         -8.22009       -3.97869        3.46925
