# Supplementary material for: Site-Divergent Oxidations within Venerable Macrolide Antibiotic Scaffolds Unveil Compounds with Broad Spectrum and Anti-MRSA Activities
Source: ACS Cent Sci. 2026 Mar 17;12(3):375–82. doi: 10.1021/acscentsci.5c02343 (PMC13022725; doi:10.1021/acscentsci.5c02343)
Supplement: Supplementary file 5 [file oc5c02343_si_005.zip › Biological, Computational, and X-ray Data/Computations/5'' Comp Fair Data/TSCoDe_ensemble_ErythRhemi.xyz]

117
Structure 1 - NOT REFINED - Rel. E. = 0.0 kcal/mol (GFN-FF)
O      2.381529 -4.925708 -0.413713
C      2.419825 -3.643912 -0.970662
O      1.843408 -2.681845 -0.105732
C      3.887695 -3.199549 -1.215749
H      3.890276 -2.231938 -1.713197
C      4.633814 -4.256584 -2.046674
C      4.611508 -3.102196  0.102490
C      5.650479 -1.994696  0.350981
C      4.940665 -0.920809  1.243682
H      4.383439 -1.433663  2.038001
O      4.016862 -0.171794  0.447821
C      2.833990  0.155214  0.962397
C      2.179966  1.242378  0.127583
H      2.607215  1.236133 -0.876496
C      0.660154  1.002193  0.045440
H      0.305238  0.848064  1.074951
C      0.401825 -0.289282 -0.792756
H      1.385990 -0.667388 -1.082714
C     -0.390568  0.027372 -2.058327
C     -0.223841 -1.422654  0.061369
H     -0.039082 -1.200064  1.119141
C      0.417720 -2.819961 -0.168977
C      0.117215 -3.436768 -1.554427
C      1.486886 -3.692818 -2.206582
H      1.533304 -4.704054 -2.614087
C      1.805973 -2.687780 -3.306983
C     -0.070124 -3.741408  0.954335
O     -1.626750 -1.558969 -0.151246
C     -2.437508 -0.953414  0.791643
H     -2.135645  0.108595  0.953670
O     -2.328300 -1.629327  2.013456
C     -3.132160 -1.028469  3.009730
H     -2.841567  0.036489  3.095859
C     -4.609913 -1.110755  2.624229
C     -4.908505 -0.484753  1.263029
H     -4.922679  0.609475  1.311305
N     -6.298112 -0.953650  0.821883
O     -6.321231 -2.282298  0.680952
C     -7.299616 -0.523976  1.839874
C     -6.673077 -0.277722 -0.447565
C     -2.860721 -1.742860  4.327828
C     -3.869271 -0.932912  0.215498
H     -4.136239 -1.948770 -0.100610
O     -3.870004 -0.122495 -0.927772
O      0.055751  2.178601 -0.470022
C     -1.118031  2.642522  0.132312
H     -1.270269  2.121907  1.094075
C     -1.031015  4.151211  0.423329
C     -1.208824  5.040220 -0.820507
C     -2.445313  4.550754 -1.615392
H     -3.355691  4.749855 -1.039993
O     -2.575024  5.260837 -2.816380
C     -2.333986  3.033631 -1.865180
H     -1.406340  2.848202 -2.420047
C     -3.538180  2.523243 -2.641470
O     -2.267513  2.335456 -0.615488
O     -0.134242  4.899389 -1.746409
C      1.067680  5.580362 -1.463904
C     -1.424844  6.496196 -0.389711
C      2.522510  2.574738  0.803145
O      2.384758 -0.277971  1.994457
C      5.962762  0.046023  1.855626
C      5.429904  0.752778  3.095818
C      6.248816 -1.348654 -0.894579
O      6.701883 -2.569931  1.093565
O      4.464911 -3.919824  0.990593
H      2.930869 -4.919628  0.390272
H      5.701803 -4.058460 -2.058791
H      4.265289 -4.260733 -3.067150
H      4.465853 -5.240078 -1.614765
H      0.065366  0.876128 -2.562121
H     -1.420351  0.266603 -1.815624
H     -0.394813 -0.820559 -2.733994
H     -0.504770 -2.770780 -2.142688
H     -0.423524 -4.371054 -1.420048
H      2.740423 -2.926377 -3.806972
H      1.868890 -1.679838 -2.907927
H      1.013074 -2.716822 -4.050841
H      0.313315 -3.385450  1.908212
H      0.282207 -4.755123  0.785818
H     -1.155307 -3.725330  0.984146
H     -5.189605 -0.624228  3.407803
H     -4.898148 -2.163645  2.552007
H     -8.289235 -0.691779  1.421567
H     -7.170374  0.525162  2.095448
H     -7.197999 -1.156295  2.716636
H     -6.712470  0.799792 -0.306604
H     -7.645842 -0.662192 -0.746062
H     -5.947914 -0.530946 -1.214110
H     -1.800490 -1.695331  4.558239
H     -3.149499 -2.786043  4.241222
H     -3.425258 -1.275043  5.128541
H     -3.396901  0.709427 -0.743383
H     -0.071309  4.352885  0.898468
H     -1.825075  4.394840  1.129895
H     -1.714245  5.224139 -3.259847
H     -3.407239  1.482939 -2.921115
H     -3.662548  3.128236 -3.534401
H     -4.432252  2.612673 -2.030577
H      1.395272  5.436155 -0.431202
H      0.979074  6.653170 -1.663193
H      1.809653  5.151424 -2.135261
H     -2.333986  6.568988  0.200217
H     -1.537868  7.122675 -1.271147
H     -0.593031  6.856824  0.209343
H      3.599004  2.726508  0.814891
H      2.148837  2.586071  1.825499
H      2.057145  3.376493  0.239493
H      6.856173 -0.524400  2.110418
H      6.225187  0.782270  1.094532
H      5.209634  0.034806  3.882501
H      4.515305  1.296595  2.870591
H      6.169167  1.458270  3.466806
H      6.589970 -2.106812 -1.591540
H      7.110195 -0.763358 -0.585996
H      5.526147 -0.697779 -1.373424
H      6.332434 -3.275202  1.649507
117
Structure 2 - NOT REFINED - Rel. E. = 0.0 kcal/mol (GFN-FF)
O      2.128963 -3.594175  1.909745
C      2.233861 -2.948798  0.681047
O      1.617511 -1.659379  0.696038
C      3.726682 -2.748815  0.284419
H      3.753421 -2.213978 -0.660602
C      4.441090 -4.102470  0.196951
C      4.387862 -1.945148  1.384766
C      4.738213 -0.465100  1.160073
C      5.196449 -0.102637 -0.280505
H      5.576572  0.925428 -0.235409
O      4.058127 -0.079492 -1.152929
C      3.528159  1.106480 -1.470793
C      2.195725  0.915369 -2.165887
H      2.229426 -0.036300 -2.699327
C      1.140853  0.783065 -1.016167
H      1.661486  0.389633 -0.140237
C      0.028305 -0.235366 -1.351716
H      0.488795 -1.097857 -1.834046
C     -0.992131  0.372420 -2.309660
C     -0.611954 -0.730092 -0.030478
H     -0.699649  0.126334  0.643967
C      0.185731 -1.851166  0.715204
C     -0.032331 -3.225092  0.035443
C      1.365228 -3.763838 -0.306027
H      1.443195 -4.818779 -0.039746
C      1.720299 -3.573092 -1.776327
C     -0.273268 -1.828669  2.176954
O     -1.909978 -1.279635 -0.274909
C     -3.023576 -0.581731  0.202438
H     -2.815521  0.497566  0.231601
O     -3.345864 -0.925948  1.528551
C     -4.204936 -2.045306  1.732813
H     -4.349354 -2.025201  2.818962
C     -5.577823 -1.850349  1.032800
C     -5.497686 -0.669871  0.072285
H     -5.412954  0.267546  0.635164
N     -6.704511 -0.461241 -0.798884
O     -6.557603  0.733747 -1.430890
C     -6.867287 -1.536979 -1.802470
C     -7.928636 -0.408803  0.032947
C     -3.571191 -3.384517  1.353067
C     -4.215796 -0.811607 -0.765434
H     -4.125571 -1.840368 -1.150685
O     -4.146188  0.077414 -1.838854
O      0.606133  2.051566 -0.686502
C      1.012438  2.601866  0.538969
H      2.023032  2.244074  0.792237
C      1.049945  4.132080  0.437069
C     -0.332274  4.797857  0.513612
C     -1.079770  4.221847  1.740885
H     -0.561730  4.507461  2.662354
O     -2.376612  4.749412  1.833354
C     -1.102976  2.681967  1.635313
H     -1.616028  2.427176  0.695214
C     -1.819578  2.060778  2.827667
O      0.222414  2.157349  1.609219
O     -1.205629  4.487872 -0.569757
C     -0.762954  4.770450 -1.878081
C     -0.157741  6.316814  0.667053
C      1.931359  2.066449 -3.129541
O      4.037354  2.168292 -1.208083
C      6.266786 -1.045176 -0.846524
C      7.457558 -0.288988 -1.427217
C      5.820503 -0.015938  2.146089
O      3.545959  0.239198  1.483234
O      4.528767 -2.428119  2.490069
H      2.813028 -3.271960  2.522756
H      5.483437 -3.953195 -0.072679
H      3.975701 -4.740356 -0.545757
H      4.399039 -4.606116  1.159443
H     -0.571594  0.440830 -3.308777
H     -1.270685  1.367315 -1.973479
H     -1.890061 -0.234442 -2.355269
H     -0.646666 -3.106691 -0.852646
H     -0.537722 -3.895727  0.725913
H      1.866824 -2.520319 -2.002409
H      0.910143 -3.953334 -2.393882
H      2.626003 -4.109813 -2.043380
H     -1.354961 -1.776448  2.224990
H      0.136151 -0.940482  2.656403
H      0.083190 -2.710773  2.701757
H     -6.341458 -1.675695  1.788991
H     -5.822546 -2.761895  0.487650
H     -6.971263 -2.506517 -1.323711
H     -6.011133 -1.525889 -2.471828
H     -7.756923 -1.307846 -2.385171
H     -8.180479 -1.388493  0.428015
H     -8.730545 -0.040298 -0.603970
H     -7.775205  0.307723  0.836636
H     -3.285245 -3.392465  0.305568
H     -4.277672 -4.186888  1.548511
H     -2.681019 -3.556947  1.950520
H     -5.035550  0.567679 -1.855196
H      1.562474  4.402860 -0.485166
H      1.639648  4.499024  1.277594
H     -2.772994  4.670589  0.953345
H     -1.175663  2.128095  3.700651
H     -2.053305  1.016518  2.639237
H     -2.737353  2.609911  3.015963
H      0.062280  4.116271 -2.165934
H     -0.468199  5.817289 -1.993630
H     -1.619546  4.567427 -2.519014
H     -1.132224  6.798121  0.649039
H      0.458298  6.718727 -0.133298
H      0.321770  6.536843  1.616325
H      2.186254  3.005888 -2.645845
H      0.888065  2.091273 -3.421753
H      2.552520  1.958217 -4.015939
H      6.608606 -1.717821 -0.058199
H      5.810216 -1.650972 -1.630130
H      8.179513 -0.988769 -1.840195
H      7.949178  0.301606 -0.657972
H      7.132322  0.380797 -2.219373
H      6.793980 -0.392165  1.847968
H      5.580023 -0.388128  3.138008
H      5.837707  1.069601  2.173409
H      2.774537 -0.329653  1.306023
117
Structure 3 - NOT REFINED - Rel. E. = 0.0 kcal/mol (GFN-FF)
O      2.311755 -3.271416  2.625980
C      2.060974 -3.048851  1.264050
O      1.543729 -1.752285  1.045907
C      3.364912 -3.197720  0.439557
H      3.131216 -3.050429 -0.612920
C      3.981382 -4.587237  0.691332
C      4.414748 -2.201082  0.859784
C      5.530863 -1.810130 -0.139690
C      5.476190 -0.257090 -0.271224
H      5.497542  0.182210  0.735448
O      4.223867  0.077439 -0.881753
C      3.497280  1.072542 -0.379993
C      2.217334  1.240138 -1.170986
H      2.239724  0.508249 -1.980349
C      1.017512  0.901776 -0.225095
H      1.429125  0.612483  0.750076
C      0.235380 -0.305982 -0.776202
H      0.971685 -1.071795 -1.031508
C     -0.560387  0.056306 -2.025542
C     -0.656644 -0.849208  0.357416
H     -1.032871  0.027205  0.896454
C      0.145883 -1.737013  1.390507
C     -0.290519 -3.222787  1.407483
C      0.912098 -4.002568  0.866861
H      1.041267 -4.946885  1.396848
C      0.772466 -4.247023 -0.630535
C     -0.002937 -1.128185  2.790177
O     -1.769664 -1.532359 -0.193623
C     -2.968962 -1.414599  0.534371
H     -2.745726 -1.303548  1.606603
O     -3.707232 -2.588924  0.450323
C     -4.144028 -2.941922 -0.866804
H     -5.138009 -3.380214 -0.702541
C     -4.265480 -1.718384 -1.779295
C     -4.813454 -0.530144 -0.998964
H     -5.786273 -0.774366 -0.557551
N     -5.012680  0.681077 -1.896624
O     -3.847491  1.102325 -2.397454
C     -5.951389  0.336681 -2.999043
C     -5.661051  1.755189 -1.097935
C     -3.225867 -3.994716 -1.483142
C     -3.812593 -0.176854  0.116390
H     -3.131467  0.587127 -0.278500
O     -4.438403  0.376596  1.250123
O      0.134455  1.991056 -0.039570
C      0.462177  2.870519  1.007227
H      1.557435  2.918913  1.118367
C     -0.076603  4.266637  0.672539
C     -1.596868  4.383701  0.871969
C     -1.907853  3.930137  2.317909
H     -1.430619  4.612713  3.028884
O     -3.283921  3.985602  2.586007
C     -1.363035  2.503377  2.536326
H     -1.915467  1.836252  1.857597
C     -1.572348  2.084079  3.986519
O      0.035220  2.417625  2.265829
O     -2.362782  3.490717  0.071152
C     -2.306759  3.650860 -1.329739
C     -2.026361  5.844502  0.672730
C      2.160251  2.642475 -1.778119
O      3.814632  1.735987  0.578227
C      6.634833  0.295314 -1.104891
C      6.859620  1.784386 -0.870669
C      5.456906 -2.459446 -1.517392
O      6.759203 -2.186992  0.450493
O      4.506366 -1.769273  1.990703
H      3.007857 -2.649144  2.898916
H      3.456649 -5.344152  0.117074
H      3.892191 -4.826871  1.748363
H      5.034190 -4.605115  0.423434
H     -1.362701  0.751551 -1.798969
H     -0.995115 -0.839837 -2.458417
H      0.090719  0.514311 -2.764556
H     -1.174838 -3.383264  0.798515
H     -0.505446 -3.523468  2.431555
H      1.627849 -4.775868 -1.041033
H      0.648825 -3.302330 -1.154274
H     -0.112990 -4.853393 -0.804951
H      0.596771 -1.697173  3.497227
H     -1.043938 -1.160406  3.104206
H      0.340913 -0.095508  2.790245
H     -4.913827 -1.989412 -2.609687
H     -3.286260 -1.434227 -2.166891
H     -6.252085  1.263546 -3.482075
H     -6.823332 -0.191648 -2.620366
H     -5.416521 -0.261475 -3.731154
H     -5.037154  1.987534 -0.240041
H     -6.651833  1.446151 -0.773065
H     -5.724594  2.638783 -1.729046
H     -3.620909 -4.313383 -2.443770
H     -3.158432 -4.854541 -0.821780
H     -2.234300 -3.573303 -1.621405
H     -4.957421 -0.307581  1.695299
H      0.195715  4.508150 -0.353686
H      0.405250  4.982508  1.339178
H     -3.722158  3.461784  1.900018
H     -0.911705  2.665671  4.624293
H     -1.346447  1.031689  4.120017
H     -2.603726  2.277727  4.264794
H     -1.281064  3.607748 -1.700673
H     -2.773918  4.589042 -1.646820
H     -2.860451  2.806166 -1.749202
H     -3.103938  5.925595  0.788997
H     -1.740939  6.197650 -0.314777
H     -1.547751  6.472042  1.419158
H      2.881194  2.724038 -2.588606
H      2.393520  3.394224 -1.028196
H      1.163482  2.826862 -2.168019
H      7.533343 -0.262635 -0.838250
H      6.413351  0.121555 -2.158510
H      5.965964  2.352895 -1.119513
H      7.679074  2.139485 -1.490535
H      7.101855  1.978616  0.171673
H      5.350560 -3.535302 -1.439721
H      6.388189 -2.253667 -2.036894
H      4.630590 -2.040093 -2.081607
H      6.773457 -1.894296  1.373015
117
Structure 4 - NOT REFINED - Rel. E. = 0.0 kcal/mol (GFN-FF)
O      2.528899 -1.583914  3.357412
C      1.833244 -2.145880  2.275385
O      1.015575 -1.179412  1.648744
C      2.822991 -2.694910  1.218261
H      2.249754 -3.188326  0.437737
C      3.834234 -3.653717  1.875312
C      3.661303 -1.598595  0.616935
C      4.229920 -1.780848 -0.814644
C      3.690015 -0.550913 -1.600432
H      4.122705  0.357015 -1.156179
O      2.270992 -0.527617 -1.360491
C      1.667114  0.657885 -1.387659
C      0.187788  0.530170 -1.096415
H     -0.034254 -0.529801 -0.968701
C     -0.156358  1.207817  0.260802
H      0.640634  0.959115  0.964470
C     -1.499114  0.635839  0.775707
H     -2.118531  0.468134 -0.111283
C     -2.285059  1.618448  1.643699
C     -1.379317 -0.760127  1.445707
H     -2.287104 -0.890657  2.050322
C     -0.181840 -1.010011  2.413898
C     -0.371225 -2.342406  3.192036
C      0.863656 -3.195971  2.873083
H      1.321360 -3.583061  3.785523
C      0.482784 -4.344962  1.947746
C     -0.020812  0.118949  3.442218
O     -1.369537 -1.757489  0.425401
C     -2.459725 -2.654779  0.368460
H     -2.775653 -2.953362  1.379348
O     -2.047629 -3.830208 -0.238616
C     -1.700722 -3.757447 -1.625730
H     -2.007838 -4.737839 -2.013207
C     -2.489268 -2.655127 -2.348737
C     -3.876000 -2.609028 -1.720283
H     -4.267053 -3.625821 -1.598136
N     -4.938557 -1.868591 -2.491510
O     -6.027858 -1.688985 -1.707332
C     -4.448474 -0.556713 -2.974488
C     -5.327030 -2.678422 -3.671802
C     -0.194079 -3.594378 -1.822930
C     -3.721098 -2.035118 -0.303246
H     -3.566008 -0.946173 -0.362085
O     -4.836878 -2.309163  0.493240
O     -0.233168  2.619750  0.124936
C      0.873840  3.345802  0.594923
H      1.800919  2.811033  0.342327
C      0.901576  4.714803 -0.093609
C     -0.092126  5.724066  0.497744
C      0.114081  5.754571  2.032171
H      1.114538  6.134233  2.264172
O     -0.793940  6.629385  2.647837
C     -0.029082  4.322011  2.586806
H     -1.046089  3.984658  2.349871
C      0.207338  4.286580  4.090884
O      0.917863  3.436718  1.991838
O     -1.464892  5.364385  0.355935
C     -1.939362  5.066294 -0.938832
C      0.175308  7.114816 -0.096829
C     -0.587056  1.136874 -2.266882
O      2.243086  1.692431 -1.634207
C      3.954975 -0.535008 -3.107902
C      5.430473 -0.376120 -3.452652
C      3.864503 -3.085611 -1.511258
O      5.637754 -1.729021 -0.706601
O      4.022555 -0.621402  1.240239
H      3.108511 -0.889467  3.000625
H      3.376552 -4.617615  2.072498
H      4.165941 -3.229228  2.819956
H      4.703449 -3.799209  1.239237
H     -3.258875  1.196304  1.884791
H     -2.432645  2.541164  1.088840
H     -1.768919  1.848131  2.567672
H     -1.275672 -2.858036  2.881228
H     -0.443917 -2.137269  4.258278
H      0.010301 -3.961013  1.048936
H     -0.235769 -4.981245  2.460464
H      1.335047 -4.960099  1.677154
H      0.768440 -0.161480  4.136579
H     -0.948508  0.244380  3.994648
H      0.262465  1.059910  2.980467
H     -2.514325 -2.891543 -3.411177
H     -1.980576 -1.700751 -2.202000
H     -3.641074 -0.678719 -3.690343
H     -4.121444  0.035631 -2.124356
H     -5.292130 -0.046302 -3.434333
H     -4.480879 -2.852988 -4.329802
H     -6.111915 -2.139365 -4.197817
H     -5.738919 -3.621210 -3.318605
H      0.322101 -4.455047 -1.406744
H      0.153038 -2.696470 -1.317873
H      0.030133 -3.526675 -2.884148
H     -5.604425 -2.081910 -0.107543
H      0.723795  4.564511 -1.157281
H      1.903810  5.124905  0.031543
H     -1.672831  6.409846  2.306085
H     -0.039668  3.306671  4.488884
H     -0.405756  5.043605  4.569902
H      1.255260  4.491162  4.293526
H     -1.718299  5.865715 -1.651224
H     -3.019373  4.973959 -0.832503
H     -1.529029  4.119740 -1.298445
H      1.170592  7.449013  0.180717
H     -0.551422  7.821714  0.294740
H      0.108166  7.092007 -1.181426
H     -0.231432  2.148422 -2.445922
H     -1.649482  1.180724 -2.046432
H     -0.431122  0.547637 -3.167587
H      3.552701 -1.442981 -3.556174
H      3.399066  0.313817 -3.513823
H      5.809471  0.565446 -3.062014
H      5.556783 -0.375226 -4.532254
H      6.016907 -1.186142 -3.029969
H      4.470126 -3.172535 -2.408787
H      2.812702 -3.083276 -1.777626
H      4.087967 -3.937918 -0.879449
H      5.886039 -0.985546 -0.139562
117
Structure 5 - NOT REFINED - Rel. E. = 0.0 kcal/mol (GFN-FF)
O      2.330935 -4.004887  1.813224
C      2.287931 -3.221190  0.664218
O      1.658799 -1.965180  0.910690
C      3.724536 -2.904817  0.150636
H      3.632001 -2.312443 -0.756162
C      4.518366 -4.197246 -0.074575
C      4.435270 -2.123589  1.238725
C      4.718615 -0.622651  1.056262
C      5.085363 -0.161297 -0.386139
H      5.468927  0.862191 -0.288133
O      3.888131 -0.077723 -1.172577
C      3.380703  1.133325 -1.423349
C      1.994374  1.003239 -2.019040
H      1.973617  0.073329 -2.590577
C      1.006505  0.850332 -0.802671
H      1.602385  0.741411  0.112354
C      0.152894 -0.423435 -0.965293
H      0.844865 -1.210810 -1.264760
C     -0.887393 -0.234505 -2.065576
C     -0.459196 -0.867686  0.392142
H     -0.298724 -0.069092  1.123574
C      0.233462 -2.152084  0.943084
C     -0.032377 -3.387270  0.055172
C      1.345450 -3.958663 -0.324988
H      1.396509 -5.020105 -0.075882
C      1.643594 -3.782443 -1.810835
C     -0.222713 -2.394623  2.383418
O     -1.849284 -1.112439  0.254286
C     -2.741289 -0.587105  1.213955
H     -2.200976 -0.082027  2.024090
O     -3.448300 -1.607341  1.843191
C     -4.345154 -2.372193  1.027366
H     -5.237729 -2.496275  1.656306
C     -4.725189 -1.632841 -0.261345
C     -4.982452 -0.179852  0.103003
H     -5.647077 -0.128772  0.973727
N     -5.640883  0.669595 -0.954900
O     -5.497580  1.975695 -0.636487
C     -5.057679  0.409006 -2.292377
C     -7.085046  0.337523 -1.009128
C     -3.758590 -3.747257  0.714247
C     -3.658267  0.466525  0.542654
H     -3.110396  0.844544 -0.331124
O     -3.916178  1.531911  1.418985
O      0.175915  1.985602 -0.652091
C      0.727037  3.000276  0.153804
H      1.795379  3.122831 -0.084918
C      0.001142  4.323589 -0.117158
C     -1.382147  4.418292  0.551149
C     -1.258331  3.974557  2.034566
H     -0.653126  4.704551  2.584000
O     -2.508744  3.939543  2.663864
C     -0.571621  2.598803  2.091314
H     -1.203818  1.911384  1.512602
C     -0.417738  2.107266  3.523287
O      0.728085  2.653525  1.509026
O     -2.334448  3.514048  0.013871
C     -2.688920  3.631430 -1.344649
C     -1.880495  5.871235  0.497699
C      1.666301  2.178774 -2.934617
O      3.946002  2.171885 -1.182678
C      6.116328 -1.034031 -1.105939
C      6.937831 -0.228103 -2.107821
C      5.825706 -0.170763  2.013905
O      3.518538  0.021233  1.461489
O      4.676730 -2.652708  2.303747
H      3.026620 -3.679444  2.411177
H      5.517219 -3.961248 -0.432475
H      4.027926 -4.840090 -0.796434
H      4.606503 -4.740596  0.862652
H     -0.392503 -0.085189 -3.021168
H     -1.490014  0.641091 -1.844212
H     -1.529313 -1.107423 -2.131228
H     -0.594408 -3.096072 -0.828958
H     -0.609022 -4.118772  0.615815
H      1.743948 -2.734102 -2.078593
H      0.821526 -4.206254 -2.382687
H      2.552428 -4.297900 -2.104553
H      0.096167 -1.567232  3.015099
H      0.224724 -3.311469  2.758151
H     -1.304971 -2.474868  2.422652
H     -5.601957 -2.119222 -0.686895
H     -3.890592 -1.700985 -0.959542
H     -5.320070 -0.584532 -2.643539
H     -3.978387  0.522164 -2.240789
H     -5.451360  1.165762 -2.968389
H     -7.239465 -0.719557 -1.206640
H     -7.538054  0.940922 -1.792731
H     -7.535258  0.617737 -0.059182
H     -2.875075 -3.634390  0.094200
H     -4.494599 -4.352986  0.192680
H     -3.480027 -4.245463  1.638283
H     -4.535203  2.089834  0.879322
H     -0.094697  4.451494 -1.195147
H      0.624796  5.125903  0.277594
H     -3.042951  3.270121  2.201644
H     -1.391739  2.086044  4.002947
H      0.239626  2.779467  4.068355
H      0.020497  1.112623  3.532896
H     -1.937029  3.163803 -1.990724
H     -2.834266  4.669463 -1.650783
H     -3.643668  3.108388 -1.429358
H     -2.894496  5.911769  0.886930
H     -1.864883  6.258154 -0.518085
H     -1.244266  6.499038  1.114862
H      1.987354  3.111162 -2.477162
H      0.596802  2.226852 -3.112641
H      2.184632  2.066840 -3.883932
H      6.776627 -1.486988 -0.365597
H      5.596819 -1.832600 -1.634370
H      6.284592  0.252545 -2.832239
H      7.625257 -0.879649 -2.641004
H      7.512533  0.543047 -1.600684
H      6.800783 -0.491972  1.661190
H      5.643310 -0.593172  2.997996
H      5.800303  0.912391  2.088557
H      2.760919 -0.568439  1.292889
117
Structure 6 - NOT REFINED - Rel. E. = 0.0 kcal/mol (GFN-FF)
O      2.200492 -3.812100  2.099612
C      2.124203 -3.331952  0.784436
O      1.545476 -2.041878  0.739957
C      3.537895 -3.269673  0.151531
H      3.449685 -2.920582 -0.875247
C      4.191729 -4.664757  0.221214
C      4.465051 -2.356695  0.911094
C      5.694043 -1.753588  0.187458
C      5.551919 -0.207008  0.327852
H      5.398870  0.035626  1.388326
O      4.377760  0.179562 -0.395576
C      3.481413  0.967462  0.190717
C      2.326135  1.241524 -0.747795
H      2.478741  0.628417 -1.637908
C      1.000193  0.802846 -0.046483
H      1.259501  0.378781  0.930858
C      0.300941 -0.295002 -0.876387
H      1.070244 -0.977565 -1.242749
C     -0.432201  0.327877 -2.060987
C     -0.639074 -1.098378  0.046208
H     -1.082361 -0.384953  0.749243
C      0.120944 -2.170147  0.918163
C     -0.210408 -3.631522  0.524938
C      1.113275 -4.236280  0.044219
H      1.231995 -5.260191  0.399395
C      1.206934 -4.185690 -1.476134
C     -0.214334 -1.914243  2.394500
O     -1.677946 -1.663044 -0.738139
C     -2.889162 -1.924122 -0.054242
H     -2.690788 -2.434790  0.898918
O     -3.652427 -2.823867 -0.778081
C     -4.197325 -2.367523 -2.021266
H     -5.156245 -2.898381 -2.085750
C     -4.449274 -0.850160 -2.026708
C     -4.858885 -0.426267 -0.622677
H     -5.649962 -1.081417 -0.241881
N     -5.382609  0.988577 -0.483947
O     -5.273996  1.406986  0.802929
C     -4.651529  1.932125 -1.354400
C     -6.809585  1.000028 -0.879809
C     -3.308197 -2.785950 -3.191115
C     -3.642823 -0.617222  0.291048
H     -2.954003  0.222284  0.107172
O     -4.011669 -0.666503  1.639187
O      0.105060  1.884387  0.141802
C      0.227016  2.597469  1.346504
H      1.269360  2.560443  1.700737
C     -0.187531  4.057459  1.119455
C     -1.702362  4.199822  0.883100
C     -2.426096  3.521189  2.080556
H     -2.172912  4.095081  2.982737
O     -3.821369  3.585166  1.964056
C     -1.918671  2.081133  2.262960
H     -2.219264  1.522466  1.369186
C     -2.516461  1.451431  3.513841
O     -0.499859  2.016027  2.396072
O     -2.130415  3.505158 -0.282230
C     -1.778112  4.074953 -1.525212
C     -2.088200  5.684179  0.845925
C      2.359252  2.714902 -1.160800
O      3.582031  1.403999  1.312303
C      6.772504  0.544963 -0.205447
C      6.834310  1.978477  0.308550
C      5.870526 -2.137389 -1.277848
O      6.842314 -2.184083  0.889392
O      4.368920 -2.152015  2.103846
H      2.808721 -3.230956  2.588271
H      3.828192 -5.296376 -0.582924
H      3.934852 -5.126362  1.171919
H      5.274408 -4.597395  0.157730
H     -1.164859  1.041268 -1.696773
H     -0.926661 -0.444380 -2.641119
H      0.276064  0.852067 -2.696217
H     -0.957979 -3.667045 -0.262493
H     -0.585366 -4.166564  1.395680
H      0.384757 -4.759531 -1.896922
H      2.136733 -4.610044 -1.843634
H      1.118411 -3.159014 -1.822326
H     -1.286776 -1.987044  2.560784
H      0.115959 -0.917185  2.682345
H      0.294991 -2.645115  3.017954
H     -5.217759 -0.635474 -2.768437
H     -3.523046 -0.345721 -2.305804
H     -5.025133  2.929677 -1.130975
H     -4.802145  1.700722 -2.404289
H     -3.596962  1.915669 -1.092492
H     -6.933833  0.624034 -1.891694
H     -7.172317  2.022879 -0.805483
H     -7.367338  0.387966 -0.174085
H     -2.317172 -2.360543 -3.063142
H     -3.738470 -2.444673 -4.128332
H     -3.219770 -3.868186 -3.211694
H     -4.578622  0.144243  1.741493
H      0.370795  4.457684  0.274552
H      0.079806  4.622122  2.012760
H     -4.174535  2.826525  1.450868
H     -2.044263  1.886217  4.391148
H     -2.351430  0.378647  3.514314
H     -3.583619  1.648883  3.540175
H     -0.712744  4.309116 -1.581708
H     -2.360982  4.977615 -1.733343
H     -2.009706  3.322345 -2.276938
H     -1.873048  6.138032  1.808849
H     -3.155337  5.769891  0.657963
H     -1.532191  6.217026  0.079042
H      3.207126  2.893275 -1.818438
H      2.455662  3.353056 -0.285839
H      1.440669  2.964747 -1.682997
H      7.663116 -0.001352  0.107303
H      6.726884  0.549111 -1.294786
H      5.937914  2.527294  0.026971
H      7.697797  2.488034 -0.111184
H      6.912963  1.996489  1.393339
H      6.861049 -1.819675 -1.590519
H      5.123159 -1.638072 -1.885272
H      5.807221 -3.210671 -1.414488
H      6.692139 -2.079118  1.839708
117
Structure 7 - NOT REFINED - Rel. E. = 0.0 kcal/mol (GFN-FF)
O      1.994143 -3.388763  2.028493
C      1.919213 -2.978992  0.689780
O      1.487842 -1.635772  0.587064
C      3.306191 -3.111718  0.009244
H      3.220470 -2.814455 -1.034130
C      3.806097 -4.564122  0.145749
C      4.350220 -2.262077  0.684506
C      5.626219 -1.850349 -0.096437
C      5.627274 -0.293119 -0.046832
H      5.558811  0.024142  1.002884
O      4.427466  0.116143 -0.724987
C      3.734983  1.143441 -0.244111
C      2.562803  1.461562 -1.148830
H      2.623738  0.790381 -2.007214
C      1.241259  1.166808 -0.368291
H      1.510757  0.737975  0.603585
C      0.392257  0.119150 -1.115568
H      1.069488 -0.665042 -1.459116
C     -0.307726  0.749839 -2.315658
C     -0.600695 -0.505948 -0.113414
H     -0.956746  0.303431  0.531663
C      0.064807 -1.589950  0.815378
C     -0.438448 -3.028441  0.543778
C      0.783792 -3.804428  0.044434
H      0.806087 -4.813669  0.457089
C      0.815312 -3.853734 -1.478459
C     -0.202756 -1.205944  2.274108
O     -1.730192 -1.018536 -0.819173
C     -2.973079 -0.768868 -0.253945
H     -3.108588  0.322646 -0.080566
O     -3.104408 -1.448236  0.961922
C     -4.378641 -1.264353  1.570371
H     -4.524724 -0.186562  1.756687
C     -5.479742 -1.763357  0.634247
C     -5.410085 -1.005464 -0.688967
H     -5.523674  0.063753 -0.481102
N     -6.603923 -1.350224 -1.567553
O     -7.713477 -1.416029 -0.816164
C     -6.762340 -0.285402 -2.591472
C     -6.381725 -2.635325 -2.275360
C     -4.371912 -2.021839  2.890838
C     -4.024041 -1.247628 -1.289489
H     -3.850687 -2.326151 -1.424182
O     -3.845295 -0.568008 -2.503584
O      0.477500  2.341842 -0.157098
C      0.661203  2.970541  1.086562
H      1.685684  2.783394  1.444174
C      0.458420  4.486077  0.946968
C     -1.012089  4.925401  0.887138
C     -1.773820  4.236956  2.044395
H     -1.393194  4.591859  3.007952
O     -3.138990  4.557675  2.011233
C     -1.541864  2.713359  1.949253
H     -1.893648  2.387498  0.958405
C     -2.285901  1.972417  3.050984
O     -0.154488  2.412144  2.081790
O     -1.720257  4.490228 -0.272121
C     -1.158288  4.768067 -1.536110
C     -1.092904  6.452303  1.035336
C      2.695972  2.906800 -1.631611
O      4.011081  1.738572  0.770211
C      6.813441  0.412959 -0.710936
C      8.135804  0.211703  0.017488
C      5.724330 -2.338435 -1.537220
O      6.720036 -2.385819  0.617747
O      4.310839 -1.969667  1.862191
H      2.678843 -2.849633  2.460887
H      3.343608 -5.197947 -0.603998
H      3.538708 -4.936405  1.132157
H      4.886063 -4.622966  0.041446
H     -1.048846  1.468996 -1.980197
H     -0.787218 -0.018951 -2.913397
H      0.419911  1.265982 -2.935188
H     -1.237775 -3.026762 -0.189917
H     -0.814317 -3.454770  1.470784
H      1.679626 -4.395486 -1.851810
H      0.819349 -2.846582 -1.887275
H     -0.077917 -4.363019 -1.832188
H      0.283291 -1.918835  2.935004
H     -1.274510 -1.229121  2.448008
H      0.180370 -0.208555  2.483673
H     -6.469202 -1.609973  1.065512
H     -5.337141 -2.832082  0.466471
H     -7.046557  0.630174 -2.077086
H     -7.579039 -0.575297 -3.248449
H     -5.840314 -0.145254 -3.146453
H     -6.168051 -3.409845 -1.543741
H     -5.576595 -2.539549 -2.998222
H     -7.313950 -2.888979 -2.775969
H     -5.331259 -1.902794  3.384429
H     -3.587809 -1.639016  3.537776
H     -4.188259 -3.076484  2.708230
H     -2.896437 -0.551770 -2.692679
H      0.992818  4.830866  0.063131
H      0.904429  4.954309  1.825029
H     -3.426211  4.472974  1.090484
H     -3.309076  2.333769  3.097548
H     -1.796406  2.161645  4.002345
H     -2.280143  0.903183  2.861455
H     -0.286745  4.136240 -1.722331
H     -0.886806  5.821490 -1.643080
H     -1.938436  4.526370 -2.256528
H     -2.129953  6.769329  0.965398
H     -0.513084  6.948766  0.261489
H     -0.703282  6.749967  2.004263
H      2.859782  3.570745 -0.786472
H      1.793284  3.209471 -2.153067
H      3.542926  2.991171 -2.308874
H      6.896001  0.080833 -1.745556
H      6.568307  1.478938 -0.722430
H      8.062120  0.567384  1.042635
H      8.917320  0.774852 -0.486294
H      8.412508 -0.837626  0.030286
H      5.032655 -1.785914 -2.164347
H      5.524200 -3.401145 -1.607752
H      6.741094 -2.169238 -1.880567
H      6.602935 -2.206093  1.561477
117
Structure 8 - NOT REFINED - Rel. E. = 0.0 kcal/mol (GFN-FF)
O      1.988541 -3.492946  2.070779
C      1.847213 -3.040263  0.751838
O      1.529122 -1.661656  0.717847
C      3.152718 -3.271960 -0.050452
H      3.003968 -2.916060 -1.067945
C      3.511186 -4.770626 -0.026972
C      4.339002 -2.576855  0.563694
C      5.538268 -2.182509 -0.331278
C      5.706713 -0.641588 -0.161855
H      5.721773 -0.413210  0.912550
O      4.567349  0.003385 -0.742079
C      3.830780  0.816812  0.008381
C      2.754544  1.483349 -0.824072
H      2.754657  1.015395 -1.810204
C      1.375793  1.260797 -0.133241
H      1.569561  0.861615  0.867961
C      0.553024  0.219027 -0.917740
H      1.242896 -0.564436 -1.238388
C     -0.088112  0.863429 -2.144765
C     -0.495820 -0.417874  0.019777
H     -0.904136  0.383205  0.642950
C      0.122395 -1.493427  0.993066
C     -0.494915 -2.903691  0.838390
C      0.597669 -3.745007  0.179826
H      0.574275 -4.774447  0.538714
C      0.474524 -3.702776 -1.338043
C     -0.065493 -1.011793  2.435592
O     -1.568159 -0.942143 -0.762204
C     -2.848810 -0.671883 -0.296125
H     -3.008465  0.430085 -0.221813
O     -3.043687 -1.235512  0.966324
C     -4.361184 -1.014064  1.438544
H     -4.551265  0.074020  1.445637
C     -5.378835 -1.690892  0.518959
C     -5.275433 -1.216807 -0.929311
H     -5.691572 -0.215123 -1.068068
N     -6.068906 -2.186111 -1.810990
O     -5.514612 -3.401959 -1.787416
C     -7.475481 -2.246711 -1.321097
C     -6.133643 -1.655601 -3.197600
C     -4.447971 -1.565083  2.856270
C     -3.810440 -1.215585 -1.378381
H     -3.536854 -2.261485 -1.590116
O     -3.659551 -0.400896 -2.519274
O      0.641558  2.469063 -0.013204
C      0.659632  3.077701  1.250842
H      1.618452  2.865321  1.751041
C      0.500402  4.597506  1.104279
C     -0.937976  5.049460  0.809092
C     -1.886189  4.363929  1.822241
H     -1.678268  4.728442  2.833570
O     -3.226341  4.679414  1.552275
C     -1.646633  2.839608  1.783014
H     -1.856362  2.499240  0.757262
C     -2.537653  2.116710  2.782542
O     -0.296480  2.530382  2.117586
O     -1.448772  4.627925 -0.453673
C     -0.679369  4.900771 -1.604391
C     -1.032079  6.576328  0.953069
C      3.145215  2.955635 -0.986161
O      4.017884  1.026301  1.182189
C      6.978568 -0.112789 -0.826756
C      7.361126  1.266039 -0.301820
C      5.430190 -2.546871 -1.807573
O      6.677136 -2.834028  0.194087
O      4.465711 -2.409115  1.759637
H      2.767025 -3.052668  2.453770
H      4.545836 -4.931590 -0.317379
H      2.864196 -5.324797 -0.699321
H      3.373260 -5.150995  0.982467
H     -0.528173  0.099343 -2.778244
H      0.664699  1.399132 -2.716404
H     -0.853422  1.571102 -1.840075
H     -1.403204 -2.880605  0.247364
H     -0.726845 -3.297916  1.825679
H      1.252713 -4.279177 -1.830778
H      0.510214 -2.674109 -1.686103
H     -0.487698 -4.122345 -1.622455
H      0.443112 -1.692364  3.114195
H     -1.128089 -1.005850  2.661957
H      0.336927 -0.010371  2.572698
H     -6.372523 -1.494075  0.917767
H     -5.190098 -2.768264  0.512858
H     -7.872522 -1.248175 -1.154896
H     -7.502460 -2.837045 -0.410235
H     -8.065007 -2.767150 -2.072202
H     -6.652166 -0.700444 -3.214322
H     -6.657452 -2.390912 -3.804466
H     -5.126648 -1.537542 -3.581946
H     -3.714485 -1.076650  3.491190
H     -4.242105 -2.631340  2.845555
H     -5.439655 -1.391360  3.261884
H     -2.716714 -0.358214 -2.725951
H      1.176487  4.948341  0.326290
H      0.798378  5.047420  2.052042
H     -3.355079  4.574007  0.598177
H     -3.561783  2.458593  2.666410
H     -2.196804  2.341522  3.789447
H     -2.482935  1.043307  2.627415
H     -1.341750  4.709924 -2.447501
H      0.180742  4.229606 -1.664244
H     -0.346557  5.941260 -1.640128
H     -0.331861  7.073318  0.286694
H     -0.802838  6.865852  1.974321
H     -2.042290  6.900420  0.717709
H      3.297495  3.418851 -0.014281
H      2.360120  3.486564 -1.515962
H      4.067848  3.028749 -1.557959
H      7.781647 -0.824513 -0.632755
H      6.807398 -0.060567 -1.902187
H      6.547122  1.972016 -0.454410
H      8.240459  1.634275 -0.823702
H      7.579850  1.226546  0.763055
H      6.404544 -2.394277 -2.262771
H      4.701374 -1.909516 -2.297384
H      5.161940 -3.589538 -1.935744
H      6.675397 -2.744884  1.158047
117
Structure 9 - NOT REFINED - Rel. E. = 0.0 kcal/mol (GFN-FF)
O      2.218305 -2.899480  2.751646
C      2.009958 -2.799895  1.368257
O      1.444272 -1.550911  1.019174
C      3.351368 -2.977348  0.611281
H      3.167287 -2.913737 -0.459413
C      3.977637 -4.332023  1.000393
C      4.367162 -1.936750  1.000631
C      5.553922 -1.632023  0.048107
C      5.438252 -0.103934 -0.229944
H      5.431407  0.427377  0.732127
O      4.154889  0.072452 -0.853806
C      3.439956  1.151895 -0.551376
C      2.148643  1.168271 -1.342280
H      2.185064  0.324280 -2.032921
C      0.958245  0.949827 -0.350159
H      1.375984  0.631093  0.610125
C      0.044708 -0.187770 -0.851244
H      0.688843 -0.998007 -1.199814
C     -0.830539  0.300105 -2.003067
C     -0.799996 -0.743884  0.314478
H     -1.242775  0.112894  0.837375
C      0.044574 -1.561084  1.371148
C     -0.335396 -3.062377  1.457160
C      0.914842 -3.827504  1.012065
H      1.060809 -4.726342  1.611748
C      0.840176 -4.178095 -0.468670
C     -0.131063 -0.897171  2.743693
O     -1.851149 -1.513716 -0.248647
C     -3.025948 -1.641117  0.525282
H     -2.805503 -1.525628  1.593850
O     -3.532469 -2.929117  0.403196
C     -3.992750 -3.314217 -0.897049
H     -4.803739 -4.020536 -0.676100
C     -4.553528 -2.114307 -1.676045
C     -5.195357 -1.174637 -0.664664
H     -5.804524 -1.746311  0.045386
N     -6.120853 -0.126696 -1.223564
O     -6.438716  0.763450 -0.253035
C     -5.510537  0.577604 -2.375135
C     -7.367333 -0.781393 -1.690411
C     -2.903785 -4.030960 -1.693021
C     -4.062349 -0.540013  0.159031
H     -3.529185  0.211059 -0.448474
O     -4.542329  0.047902  1.332313
O      0.216652  2.142460 -0.155016
C      0.543579  2.877265  0.999584
H      1.588633  2.670207  1.276838
C      0.411368  4.385876  0.741590
C     -1.024495  4.925366  0.808706
C     -1.683816  4.381239  2.098722
H     -1.156568  4.768443  2.977045
O     -3.010508  4.817941  2.213671
C     -1.572478  2.841055  2.096390
H     -2.047916  2.469622  1.177406
C     -2.245221  2.237567  3.321973
O     -0.197468  2.456919  2.113032
O     -1.886230  4.463131 -0.228614
C     -1.439417  4.587937 -1.560702
C     -0.990865  6.461331  0.842181
C      2.070795  2.472663 -2.135333
O      3.784782  1.992700  0.244813
C      6.508757  0.513149 -1.134536
C      7.891536  0.558486 -0.497062
C      5.590265 -2.412652 -1.260510
O      6.731254 -1.935064  0.765609
O      4.380463 -1.389880  2.084715
H      2.886221 -2.235041  2.994864
H      5.049058 -4.339781  0.820753
H      3.518251 -5.139080  0.438786
H      3.809700 -4.504822  2.060980
H     -1.490309 -0.497118 -2.329871
H     -0.207485  0.606557 -2.837996
H     -1.421748  1.150766 -1.674684
H     -1.183090 -3.303912  0.825310
H     -0.584373 -3.310217  2.487629
H      1.720980 -4.716346 -0.806430
H      0.723538 -3.273406 -1.060054
H     -0.026897 -4.811293 -0.636454
H      0.491369 -1.405099  3.476165
H     -1.169914 -0.962026  3.059850
H      0.154693  0.151987  2.701368
H     -5.258452 -2.485292 -2.417905
H     -3.731128 -1.605439 -2.181320
H     -5.375281 -0.096547 -3.215703
H     -4.558572  1.002742 -2.069391
H     -6.177337  1.394408 -2.643599
H     -7.167294 -1.512349 -2.468165
H     -8.029194 -0.002771 -2.063565
H     -7.844866 -1.253460 -0.834695
H     -2.579029 -4.915552 -1.152513
H     -2.054149 -3.368455 -1.829534
H     -3.294016 -4.331436 -2.661418
H     -5.372206  0.517912  1.023913
H      0.860798  4.617564 -0.222704
H      0.984551  4.892596  1.518398
H     -3.452147  4.610835  1.378293
H     -2.505073  1.198014  3.147952
H     -3.151092  2.795481  3.538959
H     -1.568173  2.303356  4.169261
H     -0.660383  3.854037 -1.780610
H     -1.075306  5.594793 -1.781313
H     -2.313547  4.384749 -2.177643
H     -2.008063  6.842532  0.871249
H     -0.482908  6.857788 -0.033186
H     -0.467064  6.801075  1.730830
H      2.265154  3.316730 -1.478922
H      1.085754  2.584933 -2.576214
H      2.818013  2.467920 -2.925860
H      6.542873 -0.030680 -2.078305
H      6.178379  1.533415 -1.349658
H      8.589609  1.041969 -1.175560
H      8.249200 -0.443264 -0.280769
H      7.862526  1.127601  0.429403
H      5.477144 -3.476420 -1.087854
H      6.562228 -2.253377 -1.719018
H      4.811146 -2.057581 -1.926712
H      6.668329 -1.555984  1.653533
117
Structure 10 - NOT REFINED - Rel. E. = 0.0 kcal/mol (GFN-FF)
O      2.092189 -2.824190  2.428539
C      2.073646 -2.458165  1.078259
O      1.337723 -1.264880  0.880933
C      3.522608 -2.203591  0.571468
H      3.500106 -2.071420 -0.505826
C      4.429050 -3.376485  0.969235
C      4.040481 -0.942426  1.233273
C      4.967272  0.035181  0.479756
C      4.926063 -0.008343 -1.072168
H      5.351251  0.947963 -1.406028
O      3.545383 -0.021175 -1.479645
C      3.113264  0.902512 -2.336259
C      1.637797  0.686091 -2.638577
H      1.583732 -0.319887 -3.063727
C      0.832814  0.636375 -1.297555
H      1.516912  0.300212 -0.510854
C     -0.315262 -0.390310 -1.354818
H      0.119766 -1.334007 -1.692720
C     -1.406669  0.024398 -2.336794
C     -0.894398 -0.607250  0.065047
H     -0.925705  0.375439  0.548068
C     -0.059913 -1.573809  0.960753
C     -0.174009 -3.044082  0.492618
C      1.268836 -3.555597  0.338224
H      1.405448 -4.490839  0.883855
C      1.648669 -3.757157 -1.124365
C     -0.535719 -1.407580  2.409828
O     -2.221729 -1.122222 -0.018858
C     -3.255725 -0.393504  0.589722
H     -2.885631  0.588863  0.915821
O     -3.712710 -0.994403  1.767920
C     -4.515910 -2.170821  1.664748
H     -5.068383 -2.159145  2.612619
C     -5.509990 -2.100253  0.488490
C     -5.727451 -0.634820  0.140676
H     -5.931873 -0.051983  1.046446
N     -6.887161 -0.339668 -0.772721
O     -6.933873  0.996474 -1.012531
C     -6.787728 -1.070075 -2.056537
C     -8.153759 -0.738964 -0.112655
C     -3.683057 -3.448233  1.585168
C     -4.398626 -0.122250 -0.437127
H     -4.148785 -0.698569 -1.343365
O     -4.425364  1.242743 -0.731710
O      0.325832  1.910121 -0.940536
C      1.301548  2.796368 -0.467886
H      2.145771  2.836530 -1.176253
C      0.695571  4.196926 -0.350768
C     -0.248824  4.332972  0.854395
C      0.505389  3.838381  2.113561
H      1.348514  4.505280  2.323805
O     -0.323757  3.879804  3.244734
C      1.046285  2.413453  1.873308
H      0.184507  1.754136  1.700556
C      1.857268  1.926848  3.064223
O      1.899156  2.372677  0.729189
O     -1.385643  3.475290  0.786058
C     -2.323550  3.720721 -0.239434
C     -0.647929  5.805120  1.028409
C      1.128616  1.722385 -3.644067
O      3.817250  1.755104 -2.824516
C      5.664499 -1.153851 -1.784906
C      7.030840 -0.736370 -2.320072
C      6.391207 -0.224350  1.000799
O      4.662806  1.354554  0.892791
O      3.783794 -0.691584  2.390432
H      2.536039 -2.105895  2.914069
H      5.458957 -3.187780  0.680353
H      4.090264 -4.288645  0.487241
H      4.391891 -3.524883  2.045177
H     -2.140753 -0.771426 -2.419066
H     -0.983277  0.206110 -3.318453
H     -1.903814  0.924707 -1.986516
H     -0.718083 -3.096551 -0.447624
H     -0.709483 -3.624386  1.239200
H      1.646897 -2.807897 -1.655403
H      0.924697 -4.420224 -1.592830
H      2.631281 -4.209993 -1.223006
H     -0.217037 -0.435835  2.782168
H     -0.098409 -2.179812  3.036411
H     -1.618083 -1.465648  2.457164
H     -6.427991 -2.603511  0.785036
H     -5.077573 -2.618642 -0.369528
H     -6.759126 -2.143440 -1.892625
H     -5.899864 -0.735049 -2.585685
H     -7.656977 -0.800423 -2.652797
H     -8.251677 -1.818850 -0.056799
H     -8.965855 -0.318546 -0.702779
H     -8.188429 -0.296046  0.879841
H     -3.067643 -3.427139  0.690732
H     -4.342577 -4.311442  1.557220
H     -3.037110 -3.525868  2.454982
H     -5.398009  1.433258 -0.940761
H      0.174460  4.427393 -1.279045
H      1.513928  4.906059 -0.225489
H     -1.164319  3.469731  2.993646
H      1.258206  2.009239  3.966165
H      2.749927  2.538159  3.170411
H      2.159972  0.894447  2.915665
H     -3.032845  2.894859 -0.204592
H     -1.853502  3.728808 -1.224961
H     -2.859788  4.661309 -0.080351
H     -1.352602  5.898988  1.850768
H     -1.100186  6.191645  0.118935
H      0.233170  6.397214  1.258528
H      0.823718  1.255452 -4.576082
H      1.922090  2.434293 -3.865675
H      0.287373  2.267159 -3.226324
H      5.771563 -2.014467 -1.128310
H      5.041478 -1.461329 -2.628227
H      7.485921 -1.567804 -2.852718
H      7.694210 -0.438514 -1.514155
H      6.928498  0.098970 -3.008638
H      6.763935 -1.199656  0.711006
H      6.372481 -0.150266  2.084943
H      7.043297  0.555059  0.617362
H      3.708029  1.526447  0.860972
117
Structure 11 - NOT REFINED - Rel. E. = 0.0 kcal/mol (GFN-FF)
O      2.919570 -1.694630  2.549938
C      2.038498 -1.847969  1.470962
O      1.287037 -0.672074  1.247470
C      2.815423 -2.137466  0.158507
H      2.082963 -2.313161 -0.623251
C      3.744650 -3.342842  0.345190
C      3.642980 -0.914327 -0.182490
C      3.849060 -0.487132 -1.647731
C      2.601509 -0.656899 -2.557268
H      2.728574  0.061121 -3.379853
O      1.465466 -0.223560 -1.788850
C      0.546952  0.525876 -2.400994
C     -0.590895  0.884392 -1.472986
H     -1.054571 -0.066693 -1.193027
C     -0.096026  1.535286 -0.152646
H      0.833326  1.046570  0.152882
C     -1.149251  1.342483  0.958687
H     -2.131546  1.354867  0.471085
C     -1.164894  2.492420  1.965427
C     -1.081440 -0.052644  1.630838
H     -1.771150 -0.024816  2.485966
C      0.254633 -0.583425  2.231415
C      0.048980 -2.035126  2.748689
C      1.000066 -2.903331  1.912216
H      1.502775 -3.644453  2.536440
C      0.268966 -3.583021  0.762629
C      0.737485  0.318554  3.374872
O     -1.576104 -1.040868  0.715849
C     -2.935110 -1.276842  0.778274
H     -3.518331 -0.335841  0.666380
O     -3.238467 -1.862062  2.022100
C     -4.613821 -2.160633  2.178326
H     -5.193470 -1.231428  2.037546
C     -5.054001 -3.183850  1.118982
C     -4.793684 -2.599571 -0.265179
H     -5.367820 -1.672990 -0.395704
N     -5.236880 -3.460633 -1.423252
O     -5.031320 -2.774672 -2.577467
C     -4.513998 -4.751288 -1.479656
C     -6.685991 -3.752717 -1.302370
C     -4.816028 -2.688002  3.593420
C     -3.306769 -2.214944 -0.395087
H     -2.667829 -3.106576 -0.281292
O     -3.029445 -1.563740 -1.597149
O      0.155301  2.928187 -0.335844
C      1.349391  3.210040 -1.002886
H      1.401546  2.642591 -1.947021
C      1.410900  4.704930 -1.335771
C      1.734613  5.590111 -0.122300
C      2.962967  4.995736  0.612748
H      3.849267  5.078590 -0.025415
O      3.245414  5.717094  1.781747
C      2.711410  3.504214  0.915934
H      1.813255  3.435849  1.545857
C      3.902742  2.866056  1.611571
O      2.482501  2.782773 -0.294277
O      0.722669  5.600405  0.880992
C     -0.578050  5.987515  0.499237
C      2.056039  7.014200 -0.601747
C     -1.608136  1.752420 -2.209118
O      0.614894  0.836002 -3.570898
C      2.325634 -2.040950 -3.170858
C      2.796280 -2.143542 -4.618468
C      5.068775 -1.249606 -2.190493
O      4.232593  0.873876 -1.672274
O      4.210908 -0.275127  0.676743
H      3.576871 -1.023177  2.289987
H      4.449195 -3.145932  1.149277
H      4.300165 -3.550102 -0.564601
H      3.163282 -4.221252  0.609226
H     -1.835595  2.262130  2.790174
H     -1.512934  3.392520  1.468826
H     -0.178363  2.698717  2.361703
H     -0.984127 -2.346541  2.622912
H      0.312278 -2.088601  3.803389
H     -0.520260 -4.210240  1.171639
H      0.932302 -4.212501  0.175227
H     -0.181236 -2.828922  0.121757
H      1.547145 -0.184354  3.898328
H     -0.067778  0.528589  4.072170
H      1.128926  1.246582  2.971235
H     -6.109927 -3.400770  1.270874
H     -4.468104 -4.091036  1.270678
H     -3.460256 -4.559527 -1.661595
H     -4.906784 -5.306288 -2.329118
H     -4.651880 -5.317647 -0.563254
H     -7.007380 -4.158863 -2.259568
H     -7.221979 -2.822156 -1.131055
H     -6.881347 -4.466365 -0.507904
H     -4.240980 -3.598379  3.733575
H     -5.868020 -2.891488  3.767702
H     -4.471283 -1.949411  4.310630
H     -3.725850 -1.922102 -2.242775
H      0.463512  4.999342 -1.785555
H      2.202563  4.843448 -2.072482
H      2.408869  5.819050  2.258942
H      3.698740  1.816944  1.804053
H      4.102217  3.384149  2.544256
H      4.777277  2.932982  0.969930
H     -1.141898  6.049056  1.428709
H     -1.039266  5.242120 -0.154237
H     -0.588273  6.965809  0.010805
H      1.240721  7.418451 -1.196156
H      2.954001  7.001716 -1.212375
H      2.229196  7.655575  0.258463
H     -2.420924  2.034323 -1.546807
H     -2.016990  1.199675 -3.050002
H     -1.134636  2.655558 -2.587172
H      2.782552 -2.832894 -2.579582
H      1.243548 -2.191084 -3.144163
H      2.305270 -1.387696 -5.226556
H      2.546031 -3.123015 -5.018687
H      3.870515 -2.002893 -4.691760
H      5.349482 -0.798563 -3.138189
H      4.870232 -2.304869 -2.329225
H      5.893988 -1.119498 -1.495099
H      3.676206  1.396722 -1.071843
117
Structure 12 - NOT REFINED - Rel. E. = 0.0 kcal/mol (GFN-FF)
O      2.673316 -1.857320  3.014733
C      1.888942 -2.135426  1.883351
O      1.178982 -0.986797  1.470629
C      2.781254 -2.606027  0.707611
H      2.136032 -2.869866 -0.126173
C      3.650695 -3.795964  1.156884
C      3.740749 -1.532881  0.266619
C      4.223599 -1.510989 -1.202717
C      3.698208 -0.158009 -1.772975
H      4.125612  0.638982 -1.144780
O      2.283001 -0.150820 -1.566320
C      1.660579  1.027581 -1.616862
C      0.221766  0.897189 -1.184362
H     -0.016940 -0.164905 -1.113823
C      0.142484  1.476681  0.254615
H      0.946631  1.012115  0.832604
C     -1.209681  1.091042  0.897908
H     -1.944675  1.037264  0.088227
C     -1.718132  2.147173  1.878890
C     -1.195722 -0.332590  1.507756
H     -2.032270 -0.386385  2.217748
C      0.038950 -0.810895  2.322310
C     -0.248558 -2.210352  2.931630
C      0.805505 -3.145903  2.326971
H      1.236782 -3.801545  3.085017
C      0.200739 -3.962848  1.191912
C      0.363823  0.175841  3.451243
O     -1.441738 -1.288127  0.469535
C     -2.772659 -1.613849  0.287804
H     -3.415888 -0.707456  0.283630
O     -3.161849 -2.456899  1.347017
C     -4.492678 -2.928100  1.245108
H     -5.172993 -2.059854  1.193610
C     -4.654454 -3.763177 -0.034518
C     -4.335364 -2.876333 -1.231907
H     -5.019350 -2.017749 -1.252651
N     -4.527439 -3.519622 -2.584536
O     -4.302768 -2.586608 -3.545260
C     -3.625792 -4.674502 -2.796842
C     -5.924373 -4.001646 -2.713879
C     -4.788774 -3.744987  2.496887
C     -2.914174 -2.296132 -1.092855
H     -2.163922 -3.103894 -1.110961
O     -2.642237 -1.346002 -2.077786
O      0.366129  2.878110  0.212580
C      1.420477  3.384116  0.982118
H      2.096750  2.560176  1.271049
C      2.238653  4.414485  0.192032
C      1.528022  5.765312  0.032382
C      1.040130  6.229086  1.427525
H      1.902286  6.452802  2.064875
O      0.298327  7.417066  1.331687
C      0.210722  5.103107  2.080166
H     -0.648042  4.907661  1.424005
C     -0.256340  5.500192  3.473760
O      0.980129  3.908848  2.206744
O      0.327460  5.698136 -0.733449
C      0.438827  5.299925 -2.082431
C      2.510075  6.793891 -0.548109
C     -0.726116  1.609913 -2.150926
O      2.215695  2.054742 -1.933029
C      4.123606  0.111335 -3.228514
C      3.108083 -0.297920 -4.290785
C      3.781515 -2.689940 -2.059663
O      5.636259 -1.490382 -1.197579
O      4.231322 -0.723858  1.028826
H      3.340518 -1.200736  2.751413
H      4.504474 -3.931502  0.498601
H      3.066072 -4.710217  1.168972
H      4.020252 -3.605808  2.161888
H     -1.996148  3.039464  1.324093
H     -0.961918  2.425641  2.604489
H     -2.597510  1.782004  2.405310
H     -1.251001 -2.541437  2.672588
H     -0.153161 -2.165690  4.014816
H      0.916080 -4.651040  0.750808
H     -0.181499 -3.287464  0.430530
H     -0.629784 -4.543277  1.586884
H      1.160899 -0.243881  4.060607
H     -0.514754  0.333234  4.070383
H      0.702823  1.129987  3.059501
H     -5.675366 -4.138850 -0.073517
H     -3.956737 -4.599205  0.025187
H     -3.769382 -5.429150 -2.029145
H     -2.597660 -4.323805 -2.807791
H     -3.851615 -5.085760 -3.778506
H     -6.603600 -3.201951 -2.428294
H     -6.094352 -4.889770 -2.112816
H     -6.084940 -4.224622 -3.766995
H     -4.112866 -4.593124  2.551178
H     -5.814951 -4.098384  2.477151
H     -4.639601 -3.128800  3.378186
H     -3.190956 -1.649246 -2.875474
H      2.478336  3.981575 -0.777835
H      3.166523  4.585204  0.739617
H     -0.343155  7.288006  0.617416
H     -0.728505  6.476654  3.427845
H      0.601193  5.547666  4.139503
H     -0.960592  4.768747  3.858146
H     -0.584133  5.257021 -2.453169
H      0.896861  4.313601 -2.180287
H      1.002580  6.028524 -2.673547
H      1.991509  7.731664 -0.731197
H      2.942710  6.430010 -1.476479
H      3.312473  6.974201  0.161418
H     -1.686426  1.103184 -2.165844
H     -0.321673  1.594940 -3.160445
H     -0.853540  2.643487 -1.843680
H      4.302505  1.183206 -3.330095
H      5.071606 -0.405429 -3.386796
H      3.505731 -0.054001 -5.273223
H      2.177482  0.249678 -4.157462
H      2.886640 -1.359303 -4.260041
H      2.716631 -2.629165 -2.256217
H      4.018921 -3.630484 -1.575027
H      4.330679 -2.651530 -2.995832
H      5.943135 -0.880276 -0.511123
117
Structure 13 - NOT REFINED - Rel. E. = 0.0 kcal/mol (GFN-FF)
O      1.616397 -4.032715  1.297384
C      1.940946 -3.195821  0.223159
O      1.033830 -2.115162  0.121058
C      3.350210 -2.571281  0.440051
H      3.645448 -2.061503 -0.472248
C      4.366703 -3.651259  0.832424
C      3.244921 -1.571620  1.575315
C      4.085793 -0.277825  1.590303
C      4.687168  0.220013  0.244474
H      4.918086  1.282549  0.407763
O      3.667986  0.159503 -0.765396
C      3.263633  1.290427 -1.345539
C      2.116072  1.006402 -2.297161
H      2.456435  0.212073 -2.966711
C      0.920964  0.423803 -1.476583
H      1.327329 -0.043516 -0.570453
C      0.184624 -0.702342 -2.230685
H      0.947826 -1.441310 -2.483118
C     -0.463989 -0.228272 -3.526136
C     -0.821564 -1.388389 -1.261220
H     -1.125724 -0.638095 -0.528978
C     -0.172040 -2.580181 -0.498240
C      0.264658 -3.734566 -1.427557
C      1.732224 -4.036772 -1.064982
H      1.847708 -5.085250 -0.783242
C      2.677228 -3.718688 -2.218633
C     -1.131874 -3.104071  0.573603
O     -1.980273 -1.879256 -1.935571
C     -3.177313 -1.191508 -1.757276
H     -3.856898 -1.640474 -2.507151
O     -2.979638  0.170177 -2.018862
C     -4.158126  0.948123 -1.958045
H     -4.908977  0.509686 -2.639865
C     -4.722576  0.931241 -0.529096
C     -5.065786 -0.514057 -0.195472
H     -5.824408 -0.886281 -0.897488
N     -5.695961 -0.744052  1.157635
O     -6.136409 -2.029566  1.207318
C     -4.752537 -0.498106  2.272856
C     -6.855198  0.162576  1.328648
C     -3.804759  2.354723 -2.424423
C     -3.827222 -1.411024 -0.359646
H     -3.072448 -1.125418  0.390014
O     -4.163915 -2.764425 -0.234171
O      0.012049  1.438568 -1.088147
C      0.415766  2.176910  0.033434
H      1.428861  2.580741 -0.113424
C     -0.601604  3.309267  0.213578
C     -0.819178  3.622258  1.701397
C     -1.380405  2.337636  2.368768
H     -1.217353  2.414131  3.454271
O     -2.760395  2.199025  2.115698
C     -0.683983  1.070673  1.822500
H     -1.369614  0.630606  1.083712
C     -0.381522  0.061081  2.918774
O      0.546282  1.373998  1.180181
O     -1.863861  4.582041  1.879540
C     -1.607343  5.914668  1.488916
C      0.474854  4.061678  2.390032
C      1.769654  2.260193 -3.096595
O      3.750172  2.375255 -1.132448
C      5.954428 -0.472903 -0.266426
C      6.485573  0.207182 -1.526282
C      5.196065 -0.508542  2.631095
O      3.283297  0.766838  2.117521
O      2.530901 -1.778195  2.531622
H      1.649293 -3.487641  2.103841
H      4.055249 -4.139129  1.752319
H      5.351585 -3.217451  0.980084
H      4.426051 -4.406208  0.054213
H     -1.109788  0.619169 -3.324485
H     -1.066868 -1.031264 -3.941499
H      0.297805  0.044986 -4.251103
H      0.161716 -3.445371 -2.470595
H     -0.372990 -4.598467 -1.256455
H      2.353170 -4.267483 -3.100109
H      3.697644 -4.016572 -1.994578
H      2.665732 -2.655905 -2.449595
H     -2.083505 -3.365886  0.121450
H     -1.284805 -2.343690  1.336943
H     -0.704738 -3.984498  1.045589
H     -5.604256  1.568669 -0.497265
H     -3.963820  1.322993  0.150861
H     -4.043965 -1.321875  2.312689
H     -5.323187 -0.506664  3.198638
H     -4.231346  0.449386  2.156239
H     -7.484857  0.104130  0.443764
H     -6.527289  1.181171  1.511519
H     -7.425655 -0.209869  2.177594
H     -3.467419  2.324045 -3.455934
H     -2.998472  2.746526 -1.812297
H     -4.671999  3.003409 -2.349563
H     -4.977460 -2.775165  0.368912
H     -1.549843  2.975989 -0.212825
H     -0.259584  4.185123 -0.334489
H     -3.148418  3.078332  2.246693
H     -1.301725 -0.241352  3.409995
H      0.292370  0.501880  3.648816
H      0.108538 -0.807632  2.486140
H     -1.321182  5.985165  0.436568
H     -0.834147  6.377442  2.107692
H     -2.547470  6.442155  1.639063
H      1.155267  3.220370  2.476009
H      0.247257  4.433198  3.387333
H      0.967016  4.845410  1.819292
H      2.530381  2.440404 -3.852514
H      1.739518  3.124683 -2.438628
H      0.802326  2.154407 -3.572238
H      6.715103 -0.415886  0.510089
H      5.751704 -1.519860 -0.483970
H      5.765384  0.134941 -2.338228
H      7.409448 -0.268852 -1.843895
H      6.682185  1.260372 -1.338619
H      4.719414 -0.686164  3.591674
H      5.803571  0.388639  2.708140
H      5.815182 -1.361391  2.376036
H      2.380686  0.729681  1.764916
117
Structure 14 - NOT REFINED - Rel. E. = 0.0 kcal/mol (GFN-FF)
O      2.993789 -1.897786  2.400805
C      1.981959 -2.142201  1.460318
O      1.167981 -0.998808  1.279839
C      2.594747 -2.545058  0.093879
H      1.783047 -2.741197 -0.602642
C      3.502431 -3.778324  0.278174
C      3.512401 -1.493116 -0.474767
C      3.680170 -1.383272 -2.009468
C      3.147709  0.035430 -2.384772
H      3.711402  0.770806 -1.794016
O      1.771492  0.113953 -2.006779
C      1.437671  0.911460 -0.995227
C     -0.028352  0.780540 -0.658897
H     -0.155950 -0.262301 -0.360866
C     -0.364954  1.649296  0.566680
H      0.552579  1.757789  1.149868
C     -1.445833  1.003289  1.448204
H     -2.334560  0.926654  0.811180
C     -1.803254  1.923779  2.618544
C     -1.165999 -0.445918  1.923976
H     -1.786537 -0.595218  2.818317
C      0.254719 -0.897386  2.380944
C      0.158803 -2.331020  2.976046
C      1.045354 -3.205636  2.082878
H      1.649672 -3.894042  2.675464
C      0.194219 -3.969087  1.075627
C      0.816931  0.052000  3.445512
O     -1.622588 -1.368013  0.925615
C     -2.945528 -1.750130  1.050881
H     -3.604165 -0.875212  1.238141
O     -3.040140 -2.645238  2.134751
C     -4.341744 -3.165422  2.332251
H     -5.040859 -2.323144  2.477552
C     -4.778262 -3.965472  1.095050
C     -4.780773 -3.028662 -0.106842
H     -5.478911 -2.199821  0.069484
N     -5.266610 -3.634100 -1.402256
O     -5.325177 -2.655719 -2.341815
C     -4.391432 -4.728200 -1.880795
C     -6.629570 -4.188574 -1.214378
C     -4.308481 -4.031213  3.585621
C     -3.387471 -2.393919 -0.284209
H     -2.636729 -3.168949 -0.510771
O     -3.389290 -1.404229 -1.267166
O     -0.874294  2.942053  0.221829
C     -0.004715  3.970562 -0.123641
H     -0.686573  4.835515 -0.217786
C      1.071478  4.279936  0.924849
C      1.990452  5.435254  0.501512
C      2.487527  5.174324 -0.950619
H      2.955400  6.083568 -1.345970
O      3.507944  4.202411 -0.970355
C      1.362212  4.749517 -1.921040
H      1.868683  4.268465 -2.768557
C      0.530885  5.907012 -2.481912
O      0.571423  3.701382 -1.385576
O      3.079303  5.350310  1.425247
C      4.161394  6.236045  1.234660
C      1.286209  6.792858  0.654883
C     -0.931383  1.024978 -1.867388
O      2.242816  1.597825 -0.405029
C      3.292092  0.356983 -3.870564
C      3.069658  1.841259 -4.134757
C      2.979670 -2.454734 -2.838102
O      5.063117 -1.447502 -2.292303
O      4.225863 -0.794011  0.215483
H      3.600987 -1.240050  2.018939
H      4.083218 -3.655691  1.189541
H      4.192831 -3.885032 -0.554769
H      2.909766 -4.683260  0.361159
H     -0.939742  2.122135  3.244959
H     -2.584039  1.478086  3.230607
H     -2.166361  2.868962  2.226243
H     -0.868541 -2.685276  2.963052
H      0.525523 -2.327728  4.000549
H     -0.519476 -4.582467  1.620575
H      0.786453 -4.620734  0.440109
H     -0.358116 -3.261454  0.463050
H      1.746433 -0.365677  3.825064
H      0.110368  0.158247  4.263504
H      1.035528  1.026170  3.020681
H     -5.767445 -4.378726  1.284221
H     -4.062321 -4.775948  0.953907
H     -4.296262 -5.509192 -1.132077
H     -3.419226 -4.316744 -2.137165
H     -4.837290 -5.127859 -2.789244
H     -6.607833 -5.107704 -0.636676
H     -7.031966 -4.378418 -2.207647
H     -7.253636 -3.439745 -0.732574
H     -3.624451 -4.862338  3.442455
H     -5.302204 -4.411134  3.801513
H     -3.961404 -3.440338  4.427679
H     -4.110002 -1.693889 -1.917609
H      1.708407  3.405629  1.057017
H      0.595005  4.513718  1.876794
H      3.131039  3.355725 -0.678754
H      0.021919  6.465681 -1.705296
H     -0.213672  5.503980 -3.164048
H      1.181956  6.581286 -3.030361
H      4.825892  6.058593  2.078699
H      3.840459  7.282307  1.242287
H      4.697281  6.022065  0.306263
H      0.235835  6.720345  0.394659
H      1.751479  7.556455  0.036611
H      1.351990  7.092849  1.699191
H     -1.930803  0.659482 -1.648093
H     -0.547946  0.484446 -2.727655
H     -0.972444  2.084897 -2.099194
H      4.294116  0.060881 -4.182838
H      2.559295 -0.224901 -4.429311
H      3.170325  2.055231 -5.195815
H      3.791893  2.443128 -3.586209
H      2.070123  2.130311 -3.815157
H      3.362642 -2.395557 -3.852969
H      1.908687 -2.278643 -2.847187
H      3.192577 -3.447770 -2.458102
H      5.540090 -0.906952 -1.645374
117
Structure 15 - NOT REFINED - Rel. E. = 0.0 kcal/mol (GFN-FF)
O      2.477693 -3.107203  2.830249
C      1.996916 -3.070822  1.511626
O      1.363772 -1.835212  1.241132
C      3.156679 -3.281734  0.505168
H      2.739713 -3.287491 -0.498479
C      3.889466 -4.599815  0.827246
C      4.231112 -2.232495  0.608183
C      5.044132 -1.862504 -0.654965
C      4.712691 -0.363048 -0.925283
H      5.008997  0.208695 -0.034890
O      3.297037 -0.232213 -1.082746
C      2.635786  0.524154 -0.203323
C      1.162215  0.551698 -0.531868
H      0.873633 -0.486756 -0.702894
C      0.319827  1.082142  0.651231
H      0.882228  0.911958  1.574197
C     -1.039178  0.361866  0.701255
H     -1.498282  0.532228 -0.277672
C     -1.957187  0.997532  1.747295
C     -0.987291 -1.178772  0.855137
H     -1.955786 -1.480677  1.272412
C      0.044519 -1.856242  1.805012
C     -0.325992 -3.359125  1.954942
C      0.877198 -4.136848  1.413922
H      1.138403 -4.968848  2.069838
C      0.591567 -4.639589  0.003662
C      0.039967 -1.210253  3.195477
O     -0.822183 -1.829311 -0.410432
C     -1.865174 -1.861894 -1.317839
H     -1.613951 -2.711666 -1.981799
O     -1.885389 -0.674004 -2.082248
C     -2.721720 -0.772588 -3.221336
H     -2.379330 -1.624171 -3.834213
C     -4.180301 -1.025998 -2.799898
C     -4.236417 -2.282105 -1.936361
H     -3.885157 -3.149726 -2.509587
N     -5.612575 -2.698083 -1.478932
O     -5.504153 -3.903479 -0.860367
C     -6.222745 -1.719248 -0.551731
C     -6.510150 -2.845659 -2.649197
C     -2.584722  0.522296 -4.012336
C     -3.284264 -2.111878 -0.737180
H     -3.567628 -1.198984 -0.183974
O     -3.270152 -3.216728  0.114945
O      0.053282  2.480494  0.539721
C      0.994582  3.334893  1.137194
H      2.011430  2.963657  0.943255
C      0.848635  4.738648  0.532927
C     -0.339864  5.535141  1.091075
C     -0.282970  5.475022  2.637574
H      0.613267  5.991778  2.996870
O     -1.379659  6.139468  3.208080
C     -0.226276  3.997838  3.081323
H     -1.138309  3.508763  2.714680
C     -0.139005  3.879246  4.597090
O      0.917196  3.345763  2.537263
O     -1.621765  4.991102  0.784310
C     -1.901188  4.671856 -0.562223
C     -0.244775  6.994585  0.619300
C      0.929964  1.331358 -1.828907
O      3.177523  1.104335  0.708371
C      5.427050  0.195727 -2.155302
C      5.389550  1.719412 -2.184196
C      4.774433 -2.707456 -1.895350
O      6.415724 -1.979801 -0.337296
O      4.574507 -1.734565  1.661064
H      3.190124 -2.449116  2.903978
H      4.032754 -4.671088  1.902966
H      4.865039 -4.632475  0.348578
H      3.306648 -5.453380  0.497767
H     -2.177167  2.019029  1.450185
H     -1.489229  1.015672  2.726495
H     -2.893736  0.448658  1.821858
H     -1.225324 -3.594144  1.390745
H     -0.496411 -3.591989  3.004275
H      0.385300 -3.793072 -0.644788
H     -0.293311 -5.271112  0.034083
H      1.409718 -5.225216 -0.404655
H      0.410286 -0.191035  3.163840
H      0.695004 -1.786368  3.844966
H     -0.967159 -1.221373  3.602502
H     -4.779934 -1.134098 -3.702088
H     -4.523256 -0.156440 -2.237657
H     -6.267772 -0.730924 -1.000221
H     -5.647320 -1.700933  0.369873
H     -7.224143 -2.072321 -0.314872
H     -6.792245 -1.878527 -3.054514
H     -7.392916 -3.381206 -2.305061
H     -6.014230 -3.455109 -3.400980
H     -1.550201  0.659158 -4.311294
H     -2.880923  1.364175 -3.393280
H     -3.210217  0.485514 -4.898777
H     -4.132816 -3.717726 -0.085053
H      0.771451  4.646834 -0.549974
H      1.756830  5.293129  0.770619
H     -2.171134  5.811111  2.757349
H     -0.227132  2.839254  4.897375
H     -0.933637  4.462664  5.051883
H      0.822956  4.257894  4.932020
H     -2.975387  4.495050 -0.595096
H     -1.371900  3.764861 -0.865423
H     -1.655494  5.494297 -1.239279
H      0.673008  7.443059  0.987807
H     -1.089057  7.556299  1.010270
H     -0.246938  7.052004 -0.466186
H     -0.118008  1.253534 -2.102965
H      1.537257  0.908146 -2.624482
H      1.188706  2.379947 -1.699926
H      6.459493 -0.154216 -2.128407
H      4.942730 -0.197093 -3.049164
H      5.885483  2.089266 -3.077894
H      5.889556  2.134013 -1.311447
H      4.360598  2.073441 -2.186739
H      5.552465 -2.492858 -2.622454
H      3.806560 -2.453774 -2.315198
H      4.816162 -3.766510 -1.665775
H      6.561717 -1.629571  0.554009
117
Structure 16 - NOT REFINED - Rel. E. = 0.0 kcal/mol (GFN-FF)
O      2.123454 -3.409545  2.288155
C      1.884469 -3.008223  0.965448
O      1.589923 -1.625862  0.900012
C      3.117879 -3.293913  0.072240
H      2.892197 -2.966310 -0.940687
C      3.454215 -4.796941  0.116131
C      4.360038 -2.602331  0.568838
C      5.485609 -2.245123 -0.430647
C      5.693654 -0.704888 -0.306393
H      5.799467 -0.460426  0.759548
O      4.528523 -0.037542 -0.804934
C      3.845409  0.762025  0.009269
C      2.757551  1.498266 -0.745213
H      2.703624  1.088329 -1.754930
C      1.400720  1.284572 -0.011632
H      1.628903  0.902134  0.988153
C      0.557936  0.233349 -0.763570
H      1.238653 -0.545817 -1.114635
C     -0.139722  0.878241 -1.961219
C     -0.461141 -0.436982  0.185955
H     -0.960449  0.351016  0.755368
C      0.202643 -1.414276  1.230162
C     -0.432632 -2.824927  1.245291
C      0.582183 -3.715871  0.530412
H      0.578825 -4.726961  0.940404
C      0.329743 -3.745266 -0.971177
C      0.083069 -0.805742  2.632458
O     -1.441680 -1.112351 -0.599996
C     -2.751452 -0.728793 -0.407415
H     -2.864767  0.374776 -0.469981
O     -3.171931 -1.168430  0.863548
C     -4.534097 -0.896717  1.138217
H     -4.702170  0.190878  1.055761
C     -5.434270 -1.616117  0.120860
C     -5.079025 -1.124062 -1.276960
H     -5.234409 -0.039437 -1.343029
N     -5.932154 -1.677030 -2.393385
O     -5.573843 -1.071548 -3.554287
C     -5.793333 -3.143863 -2.537523
C     -7.359949 -1.375944 -2.126740
C     -4.819939 -1.358352  2.562105
C     -3.583146 -1.370244 -1.546588
H     -3.356676 -2.449373 -1.507038
O     -3.165542 -0.829218 -2.762309
O      0.679895  2.502124  0.113298
C      0.643735  3.083563  1.386531
H      1.576012  2.853657  1.928829
C      0.503736  4.608018  1.263458
C     -0.915214  5.079309  0.908862
C     -1.920456  4.376313  1.853318
H     -1.764669  4.714127  2.883162
O     -3.242005  4.709338  1.519567
C     -1.686685  2.851783  1.788803
H     -1.832793  2.537707  0.743989
C     -2.639976  2.106569  2.711852
O     -0.359477  2.532991  2.197268
O     -1.367258  4.695539 -0.388582
C     -0.543366  4.991318 -1.494145
C     -1.005202  6.602849  1.087809
C      3.189566  2.965137 -0.836412
O      4.092889  0.919209  1.180156
C      6.918235 -0.212316 -1.079158
C      7.367585  1.164990 -0.605704
C      5.249056 -2.637824 -1.884064
O      6.654179 -2.906412  0.012916
O      4.590456 -2.413291  1.746190
H      2.939644 -2.973429  2.587665
H      4.456385 -4.984880 -0.259878
H      2.742401 -5.361352 -0.477505
H      3.401275 -5.141025  1.146429
H     -0.807331  0.168223 -2.441458
H      0.594677  1.220187 -2.685399
H     -0.719045  1.736320 -1.631550
H     -1.403031 -2.824208  0.762896
H     -0.541998 -3.150343  2.278462
H      1.077550 -4.326139 -1.503931
H      0.302022 -2.734756 -1.368264
H     -0.641424 -4.199221 -1.152300
H      0.663360 -1.401605  3.333226
H     -0.962017 -0.817113  2.930971
H      0.442031  0.219468  2.660567
H     -6.471680 -1.401499  0.371110
H     -5.249188 -2.687084  0.212826
H     -6.045481 -3.653795 -1.612257
H     -4.775575 -3.373091 -2.840935
H     -6.462472 -3.457690 -3.335951
H     -7.755389 -2.000929 -1.331796
H     -7.899354 -1.560599 -3.053754
H     -7.459331 -0.321703 -1.879424
H     -4.642425 -2.426410  2.645661
H     -5.849564 -1.137225  2.825364
H     -4.158991 -0.844781  3.253375
H     -3.992282 -0.832678 -3.345810
H      1.219854  4.968340  0.526601
H      0.758446  5.035535  2.233950
H     -3.317534  4.630836  0.557301
H     -2.597794  1.039296  2.513934
H     -3.650247  2.473493  2.556575
H     -2.347336  2.284775  3.743042
H     -0.204098  6.030442 -1.488975
H     -1.165387  4.823528 -2.372354
H      0.315300  4.316457 -1.531560
H     -2.002732  6.939982  0.818966
H     -0.274928  7.110868  0.463283
H     -0.816455  6.865021  2.124592
H      2.413842  3.543441 -1.328610
H      4.107172  3.043356 -1.415679
H      3.364990  3.371076  0.157082
H      7.720214 -0.937573 -0.939322
H      6.662557 -0.170227 -2.138170
H      8.214757  1.505886 -1.195019
H      7.661447  1.135935  0.441241
H      6.559722  1.886473 -0.711009
H      6.183666 -2.510814 -2.422908
H      4.490505 -1.999068 -2.324598
H      4.955545 -3.678450 -1.965065
H      6.731124 -2.801109  0.972368
117
Structure 17 - NOT REFINED - Rel. E. = 0.0 kcal/mol (GFN-FF)
O      2.427037 -3.075964  2.459920
C      2.034774 -2.706164  1.165621
O      1.242481 -1.535565  1.182243
C      3.280728 -2.415435  0.281484
H      2.934579 -2.222890 -0.729677
C      4.239063 -3.613313  0.317276
C      3.980829 -1.190682  0.816423
C      4.699028 -0.194450 -0.120258
C      4.044084  0.032458 -1.503820
H      4.274256  1.070083 -1.783192
O      2.625831 -0.061089 -1.333678
C      1.852855  0.978948 -1.645392
C      0.424628  0.675830 -1.265966
H      0.277550 -0.400323 -1.357539
C      0.274581  1.013674  0.242888
H      1.081851  0.513398  0.787045
C     -1.067516  0.496194  0.799919
H     -1.850695  0.794381  0.101035
C     -1.380808  1.173699  2.135749
C     -1.178173 -1.054820  0.856903
H     -2.108101 -1.265103  1.400285
C     -0.082336 -1.872101  1.616174
C     -0.225374 -3.394608  1.343850
C      1.082949 -3.810803  0.659042
H      1.427453 -4.776767  1.031658
C      0.919725 -3.846149 -0.854450
C     -0.190383 -1.616504  3.127463
O     -1.314207 -1.582576 -0.469080
C     -2.583173 -1.714018 -1.015011
H     -2.386184 -2.012270 -2.062089
O     -3.257639 -0.481466 -0.976110
C     -4.485704 -0.473864 -1.681863
H     -4.292907 -0.762111 -2.729587
C     -5.459630 -1.486011 -1.059198
C     -4.815371 -2.865366 -1.110907
H     -4.604869 -3.140491 -2.152735
N     -5.676443 -4.002715 -0.613567
O     -5.026397 -5.170797 -0.854518
C     -5.980995 -3.895811  0.830978
C     -6.961611 -4.019344 -1.353092
C     -5.037237  0.945515 -1.627723
C     -3.459156 -2.836426 -0.380502
H     -3.614365 -2.572543  0.680525
O     -2.784794 -4.053768 -0.487169
O      0.402910  2.420803  0.409592
C      1.519624  2.882783  1.116864
H      2.254310  2.068894  1.231371
C      2.211379  4.040249  0.382606
C      1.449720  5.370090  0.468077
C      1.055293  5.625852  1.944613
H      1.955649  5.817455  2.538070
O      0.253035  6.772819  2.055225
C      0.340089  4.381559  2.512029
H     -0.555568  4.207202  1.899980
C     -0.038704  4.579443  3.973359
O      1.185865  3.237565  2.433394
O      0.196659  5.351363 -0.213304
C      0.224452  5.247948 -1.619617
C      2.349889  6.508414 -0.034182
C     -0.565863  1.447711 -2.131464
O      2.259319  2.000002 -2.148899
C      4.498877 -0.897578 -2.634127
C      3.732572 -0.618340 -3.924288
C      6.162248 -0.671619 -0.225646
O      4.681729  1.069812  0.519100
O      4.070271 -0.962773  2.007008
H      2.983739 -2.358650  2.811020
H      3.722869 -4.501767 -0.033676
H      4.574943 -3.793908  1.335214
H      5.103220 -3.437266 -0.316335
H     -0.491589  1.270015  2.752250
H     -2.142330  0.626210  2.684822
H     -1.749441  2.177855  1.944819
H     -1.072275 -3.614257  0.702653
H     -0.343200 -3.925413  2.287168
H      0.657663 -2.855250 -1.215591
H      0.103614 -4.519668 -1.103675
H      1.820130 -4.194363 -1.354064
H      0.477696 -2.300676  3.644665
H     -1.206058 -1.784162  3.473963
H      0.112566 -0.603246  3.364533
H     -6.391109 -1.455424 -1.621355
H     -5.645539 -1.182140 -0.028200
H     -6.458231 -2.947408  1.060938
H     -5.060584 -4.014369  1.396487
H     -6.639963 -4.722575  1.087472
H     -7.427898 -4.982124 -1.152436
H     -6.757326 -3.956125 -2.419215
H     -7.614039 -3.212775 -1.032564
H     -5.972028  1.002904 -2.176579
H     -4.321872  1.632661 -2.068792
H     -5.203132  1.237394 -0.595074
H     -3.513282 -4.747789 -0.631715
H      2.359986  3.743495 -0.654879
H      3.189645  4.178034  0.843081
H     -0.435212  6.693121  1.377880
H     -0.650781  3.751144  4.317300
H     -0.585047  5.511563  4.079809
H      0.864897  4.622496  4.575636
H      0.791676  4.377526 -1.957388
H      0.634083  6.151357 -2.083246
H     -0.816416  5.136039 -1.919412
H      1.791577  7.441582 -0.041624
H      2.717115  6.293972 -1.034422
H      3.202012  6.619646  0.630108
H     -1.547146  0.988073 -2.068607
H     -0.239473  1.446891 -3.169200
H     -0.626133  2.474316 -1.783180
H      5.560024 -0.726123 -2.809525
H      4.353378 -1.939185 -2.348406
H      4.127567 -1.231236 -4.730114
H      3.824314  0.429025 -4.203091
H      2.676579 -0.848033 -3.801694
H      6.736544  0.086326 -0.752113
H      6.244521 -1.619406 -0.743825
H      6.570968 -0.779288  0.777058
H      4.764806  0.909461  1.474004
117
Structure 18 - NOT REFINED - Rel. E. = 0.0 kcal/mol (GFN-FF)
O      1.967616 -3.393746  2.047042
C      1.910697 -2.978779  0.708579
O      1.497993 -1.629694  0.608031
C      3.302467 -3.128731  0.041121
H      3.230902 -2.827532 -1.002154
C      3.779793 -4.588710  0.178105
C      4.352704 -2.297731  0.729057
C      5.641995 -1.901592 -0.037938
C      5.663533 -0.344325  0.014188
H      5.580288 -0.027696  1.063129
O      4.482119  0.082799 -0.684534
C      3.785016  1.108102 -0.206058
C      2.632180  1.440444 -1.130312
H      2.694420  0.762701 -1.983427
C      1.293233  1.175696 -0.369393
H      1.539562  0.757124  0.613032
C      0.443532  0.129245 -1.117690
H      1.116860 -0.664950 -1.445278
C     -0.233497  0.754359 -2.333635
C     -0.570168 -0.479065 -0.125302
H     -0.922396  0.337717  0.513009
C      0.071781 -1.566646  0.816438
C     -0.445050 -2.999796  0.544047
C      0.771223 -3.786795  0.048493
H      0.776982 -4.799408  0.453388
C      0.814710 -3.825726 -1.474186
C     -0.209567 -1.174237  2.270479
O     -1.697671 -0.978264 -0.842446
C     -2.942380 -0.711011 -0.289010
H     -3.057231  0.385105 -0.113020
O     -3.098632 -1.377439  0.927846
C     -4.369220 -1.115960  1.498138
H     -4.481736 -0.022332  1.609072
C     -5.482152 -1.641697  0.589528
C     -5.419455 -1.069030 -0.825477
H     -5.771206 -0.034674 -0.869931
N     -6.322624 -1.916414 -1.726987
O     -5.852891 -3.164036 -1.820260
C     -7.703459 -1.922618 -1.165292
C     -6.421803 -1.282049 -3.066989
C     -4.417204 -1.782051  2.867579
C     -3.982154 -1.129347 -1.354156
H     -3.785782 -2.174378 -1.641528
O     -3.835958 -0.255024 -2.450260
O      0.543475  2.364716 -0.188738
C      0.701972  3.002422  1.053529
H      1.715198  2.808848  1.439207
C      0.516023  4.518413  0.895333
C     -0.948626  4.968012  0.785363
C     -1.753396  4.295637  1.922866
H     -1.406438  4.661973  2.894756
O     -3.115552  4.619423  1.836244
C     -1.525470  2.770122  1.855818
H     -1.850218  2.431587  0.859936
C     -2.303953  2.048933  2.946733
O     -0.144434  2.462701  2.032933
O     -1.622999  4.529467 -0.392494
C     -1.018888  4.792626 -1.639795
C     -1.022614  6.496684  0.919432
C      2.798761  2.879228 -1.622079
O      4.044838  1.692249  0.818938
C      6.872768  0.344524 -0.626095
C      8.174071  0.136689  0.137830
C      5.750490 -2.390049 -1.477827
O      6.720517 -2.451455  0.688311
O      4.307902 -2.009942  1.907781
H      2.657126 -2.866413  2.486682
H      4.860062 -4.662595  0.087130
H      3.316876 -5.212902 -0.579534
H      3.494564 -4.960114  1.159775
H     -0.959594  1.496639 -2.015579
H     -0.727004 -0.016312 -2.917615
H      0.509754  1.241125 -2.958561
H     -1.244981 -2.992803 -0.189383
H     -0.825120 -3.423903  1.470506
H      1.670640 -4.382882 -1.844594
H      0.842411 -2.816158 -1.876063
H     -0.087176 -4.311708 -1.839027
H      0.262372 -1.889222  2.939376
H     -1.283512 -1.188526  2.430779
H      0.179530 -0.179312  2.480742
H     -6.435653 -1.403081  1.057976
H     -5.377927 -2.726400  0.494474
H     -8.362738 -2.355923 -1.914095
H     -8.026363 -0.914694 -0.915831
H     -7.722549 -2.568678 -0.292972
H     -6.868074 -0.293929 -2.987934
H     -7.029750 -1.932606 -3.691770
H     -5.430413 -1.206958 -3.499473
H     -4.289756 -2.854676  2.755550
H     -5.370240 -1.578600  3.345894
H     -3.617069 -1.401093  3.495690
H     -2.901618 -0.249996 -2.697416
H      1.080828  4.851737  0.026104
H      0.937915  4.989994  1.783500
H     -3.370899  4.517785  0.907583
H     -2.292368  0.976739  2.775065
H     -3.327471  2.411958  2.955908
H     -1.843074  2.253809  3.909162
H     -1.778680  4.554609 -2.382828
H     -0.149186  4.150015 -1.794982
H     -0.732037  5.842211 -1.744875
H     -0.658480  6.799248  1.896722
H     -2.055015  6.819953  0.817034
H     -0.417350  6.982747  0.158683
H      3.664368  2.945005 -2.277469
H      2.948678  3.549036 -0.779166
H      1.914475  3.188303 -2.170676
H      6.978495  0.002441 -1.655256
H      6.639142  1.412786 -0.653034
H      8.438402 -0.915471  0.169187
H      8.078318  0.504789  1.156736
H      8.974296  0.685434 -0.352268
H      5.538493 -3.450326 -1.551062
H      6.773149 -2.233114 -1.809349
H      5.072660 -1.829678 -2.113075
H      6.590747 -2.272911  1.630606
117
Structure 19 - NOT REFINED - Rel. E. = 0.0 kcal/mol (GFN-FF)
O      2.286523 -2.812275  2.881199
C      2.043029 -2.848532  1.501090
O      1.432861 -1.651512  1.057504
C      3.367561 -3.056784  0.724075
H      3.148367 -3.102385 -0.340740
C      4.049364 -4.349498  1.216404
C      4.368270 -1.960820  0.982425
C      5.488659 -1.700931 -0.054449
C      5.353215 -0.201754 -0.460845
H      5.338276  0.407589  0.453009
O      4.091989 -0.049477 -1.122697
C      3.265154  0.915254 -0.733058
C      1.996420  0.893926 -1.559112
H      2.058886  0.039970 -2.235568
C      0.787102  0.698488 -0.591584
H      1.181308  0.584426  0.423716
C      0.012223 -0.586932 -0.940026
H      0.744896 -1.374250 -1.126903
C     -0.834942 -0.378582 -2.191585
C     -0.830569 -1.003080  0.283358
H     -1.264160 -0.085889  0.701973
C      0.037286 -1.675402  1.419429
C     -0.294239 -3.170450  1.659933
C      0.972440 -3.936946  1.267384
H      1.157874 -4.767926  1.948547
C      0.875555 -4.437038 -0.168981
C     -0.149167 -0.875471  2.716274
O     -1.890007 -1.831756 -0.166117
C     -3.032925 -1.895851  0.658145
H     -2.744138 -1.800605  1.715106
O     -3.620115 -3.150326  0.561662
C     -4.090619 -3.517828 -0.746653
H     -5.009228 -4.084277 -0.547640
C     -4.413301 -2.277586 -1.579798
C     -5.070922 -1.238864 -0.678180
H     -5.893438 -1.735706 -0.147944
N     -5.773679 -0.177244 -1.495920
O     -6.667799 -0.784297 -2.296432
C     -6.470913  0.754964 -0.575325
C     -4.820815  0.612751 -2.311878
C     -3.079305 -4.417930 -1.450578
C     -4.046612 -0.747858  0.354443
H     -3.469829  0.100428 -0.023471
O     -4.639072 -0.297817  1.547584
O     -0.094961  1.806890 -0.619367
C      0.104934  2.781982  0.374783
H      1.162474  2.805861  0.672838
C     -0.337137  4.131488 -0.212185
C     -0.952975  5.029777  0.868348
C     -2.199780  4.299205  1.440823
H     -2.388712  4.691848  2.452365
O     -3.338221  4.494964  0.641109
C     -1.966703  2.772352  1.508184
H     -2.401859  2.351425  0.589969
C     -2.647783  2.163631  2.724005
O     -0.583747  2.450043  1.553898
O     -1.482796  6.239316  0.322355
C     -0.593669  7.104083 -0.351129
C      0.048792  5.322625  1.990801
C      1.920815  2.179936 -2.385336
O      3.496132  1.698956  0.156700
C      6.485916  0.263021 -1.377598
C      6.607558  1.781823 -1.413551
C      5.480537 -2.586235 -1.296059
O      6.720882 -1.896735  0.608876
O      4.420025 -1.337465  2.023108
H      2.950802 -2.119813  3.042795
H      3.942033 -4.415065  2.296673
H      5.109497 -4.351876  0.978349
H      3.583737 -5.220352  0.766421
H     -0.199582 -0.080946 -3.020691
H     -1.566150  0.404934 -2.018388
H     -1.345268 -1.299575 -2.454353
H     -1.140921 -3.499968  1.066092
H     -0.518330 -3.324737  2.714098
H      0.718361 -3.602241 -0.847496
H      0.023049 -5.106918 -0.249994
H      1.762737 -4.984153 -0.474104
H     -1.176777 -0.951767  3.064054
H      0.088085  0.174163  2.554378
H      0.511111 -1.273681  3.482720
H     -5.107166 -2.525501 -2.383978
H     -3.487250 -1.882207 -1.995680
H     -6.971745  1.507415 -1.180042
H     -5.776461  1.218339  0.120121
H     -7.228904  0.191014 -0.036821
H     -4.278708 -0.059603 -2.970002
H     -4.140043  1.183199 -1.685924
H     -5.412336  1.287938 -2.926771
H     -2.143112 -3.882135 -1.579228
H     -3.467101 -4.713799 -2.421157
H     -2.899147 -5.306834 -0.852212
H     -5.105101 -1.028449  1.976184
H     -1.090681  3.939372 -0.978311
H      0.522459  4.611507 -0.676535
H     -3.353482  5.428174  0.380963
H     -2.149755  2.499804  3.629260
H     -2.604633  1.080199  2.677595
H     -3.688286  2.471815  2.739992
H      0.261078  7.378461  0.271679
H     -1.175538  7.997484 -0.570802
H     -0.236862  6.669853 -1.289584
H      1.002835  5.650083  1.584310
H      0.214875  4.424234  2.576514
H     -0.350283  6.101422  2.637542
H      2.675662  2.160639 -3.167982
H      2.096922  3.044190 -1.750309
H      0.937218  2.271905 -2.834832
H      7.414361 -0.176940 -1.011771
H      6.291676 -0.111394 -2.383080
H      6.840698  2.173362 -0.425906
H      5.674894  2.233486 -1.745355
H      7.397535  2.076577 -2.099559
H      5.421394 -3.636017 -1.032909
H      6.415999 -2.428632 -1.825005
H      4.652041 -2.314357 -1.941517
H      6.693373 -1.455317  1.469845
117
Structure 20 - NOT REFINED - Rel. E. = 0.0 kcal/mol (GFN-FF)
O      2.013919 -3.497361  1.665255
C      2.114531 -2.819947  0.444949
O      1.361519 -1.621212  0.462762
C      3.596662 -2.433054  0.168909
H      3.677327 -2.054074 -0.845125
C      4.505284 -3.651621  0.379967
C      3.989898 -1.350004  1.153466
C      4.941208 -0.205737  0.744404
C      5.064392  0.103104 -0.773151
H      5.479813  1.118395 -0.835282
O      3.735610  0.158834 -1.324088
C      3.361338  1.243758 -2.002441
C      1.927723  1.102323 -2.485709
H      1.921670  0.241266 -3.160967
C      0.998178  0.736511 -1.286406
H      1.611018  0.238308 -0.526817
C     -0.101252 -0.269826 -1.681843
H      0.397974 -1.114829 -2.161018
C     -1.099500  0.322214 -2.674880
C     -0.795421 -0.807388 -0.404188
H     -0.909733  0.026235  0.294496
C     -0.023652 -1.953990  0.312557
C     -0.041257 -3.263922 -0.510507
C      1.425720 -3.717352 -0.614313
H      1.533808 -4.753450 -0.289038
C      1.965870 -3.569325 -2.032121
C     -0.659394 -2.166654  1.691892
O     -2.088070 -1.341092 -0.698771
C     -3.166554 -0.562143 -0.325826
H     -3.022244  0.498216 -0.613785
O     -3.321937 -0.647043  1.071675
C     -4.423263  0.090250  1.562204
H     -4.306364  1.145105  1.257461
C     -5.732931 -0.456005  0.969437
C     -5.660467 -0.358280 -0.549763
H     -5.541259  0.690468 -0.852130
N     -6.901952 -0.800259 -1.287046
O     -6.739147 -0.526440 -2.607090
C     -7.181829 -2.243342 -1.111724
C     -8.076001 -0.042148 -0.790272
C     -4.407880 -0.011869  3.082490
C     -4.415860 -1.106499 -1.063560
H     -4.471541 -2.176456 -0.801847
O     -4.236364 -0.948948 -2.438617
O      0.420058  1.895187 -0.703074
C      1.308785  2.620592  0.102467
H      2.245884  2.807748 -0.448452
C      0.679633  3.968595  0.467277
C     -0.401742  3.857275  1.551264
C      0.171102  3.041072  2.737021
H      0.975571  3.605866  3.219612
O     -0.812362  2.831809  3.715965
C      0.737459  1.700054  2.227654
H     -0.093520  1.130649  1.788620
C      1.383230  0.907909  3.353419
O      1.737717  1.910364  1.231807
O     -1.551638  3.109803  1.156722
C     -2.228662  3.521352 -0.007569
C     -0.794070  5.263041  2.031382
C      1.519196  2.355911 -3.257358
O      4.082509  2.188596 -2.220058
C      5.924367 -0.835236 -1.636417
C      7.320240 -0.280971 -1.904600
C      6.315033 -0.542641  1.349107
O      4.530742  0.979318  1.402590
O      3.607080 -1.376099  2.302511
H      2.375100 -2.907043  2.350674
H      5.552188 -3.379029  0.281690
H      4.272018 -4.419806 -0.351251
H      4.345396 -4.065536  1.371971
H     -0.643134  0.418510 -3.656058
H     -1.428243  1.300750 -2.335752
H     -1.967752 -0.325205 -2.769155
H     -0.479094 -3.087454 -1.489843
H     -0.646832 -4.007501  0.001686
H      1.985772 -2.522584 -2.327263
H      1.318006 -4.111206 -2.717534
H      2.968772 -3.977267 -2.123400
H     -1.732813 -2.275021  1.579387
H     -0.456023 -1.304911  2.323500
H     -0.242244 -3.053280  2.160609
H     -6.559795  0.127396  1.370912
H     -5.830567 -1.495489  1.284866
H     -8.110033 -2.461847 -1.635767
H     -7.273155 -2.498860 -0.059945
H     -6.387127 -2.816905 -1.581053
H     -8.878572 -0.197252 -1.508888
H     -7.833102  1.017690 -0.775810
H     -8.381329 -0.385320  0.193643
H     -4.548715 -1.045274  3.384924
H     -5.195293  0.602833  3.507359
H     -3.446668  0.325879  3.457406
H     -5.165554 -0.780951 -2.805031
H      0.274666  4.419945 -0.437759
H      1.473782  4.609483  0.850815
H     -1.602305  2.521943  3.249866
H      1.735497 -0.047965  2.976638
H      0.660330  0.749728  4.147876
H      2.233608  1.459267  3.746402
H     -3.134639  2.917077 -0.043473
H     -1.635823  3.323777 -0.904413
H     -2.508338  4.577713  0.029298
H     -1.594353  5.186021  2.762760
H     -1.122533  5.881398  1.200002
H      0.060262  5.742157  2.500382
H      0.475431  2.309478 -3.543754
H      2.133420  2.448594 -4.150010
H      1.676065  3.244495 -2.651753
H      5.998287 -1.821470 -1.183524
H      5.409342 -0.952830 -2.592941
H      7.882453 -0.167163 -0.982949
H      7.254858  0.689369 -2.390890
H      7.863533 -0.957608 -2.559436
H      6.183462 -0.710540  2.414880
H      6.967663  0.315348  1.216711
H      6.757718 -1.421910  0.896339
H      3.570205  1.103461  1.343568
117
Structure 21 - NOT REFINED - Rel. E. = 0.0 kcal/mol (GFN-FF)
O      2.456706 -3.263593  2.622303
C      2.052521 -3.053846  1.297076
O      1.813162 -1.681185  1.049726
C      3.139587 -3.522565  0.298215
H      2.768017 -3.350710 -0.709652
C      3.477063 -5.006798  0.521991
C      4.433854 -2.780764  0.506954
C      5.376411 -2.528287 -0.692008
C      5.645065 -0.992746 -0.730588
H      5.891474 -0.668740  0.290030
O      4.462850 -0.298546 -1.146168
C      3.868275  0.537634 -0.298487
C      2.829088  1.381430 -1.013004
H      2.718883  1.012210 -2.033316
C      1.480032  1.286235 -0.264465
H      1.713993  1.194190  0.804140
C      0.707093  0.030167 -0.734613
H      1.448134 -0.749671 -0.928375
C     -0.043284  0.340296 -2.028749
C     -0.249368 -0.502984  0.362868
H     -0.727598  0.353172  0.846965
C      0.489622 -1.330712  1.485196
C     -0.204853 -2.674189  1.811076
C      0.675090 -3.736183  1.150002
H      0.679944 -4.660271  1.730330
C      0.239117 -4.007343 -0.283588
C      0.581671 -0.493287  2.767207
O     -1.277528 -1.278737 -0.250141
C     -2.566740 -0.827507 -0.057521
H     -2.627772  0.270446 -0.179876
O     -2.975565 -1.169936  1.250890
C     -4.297905 -0.764008  1.543557
H     -4.375140  0.325752  1.383758
C     -5.289571 -1.474904  0.607330
C     -4.937606 -1.130403 -0.834850
H     -5.019380 -0.047090 -0.992306
N     -5.859183 -1.714995 -1.879410
O     -5.498826 -1.233199 -3.096472
C     -5.820880 -3.194672 -1.904614
C     -7.255813 -1.297931 -1.604569
C     -4.574497 -1.096812  3.005015
C     -3.469900 -1.502989 -1.119530
H     -3.315239 -2.588463 -0.994614
O     -3.061189 -1.094570 -2.388848
O      0.778033  2.500963 -0.475627
C     -0.088668  2.966540  0.519850
H      0.145128  2.483912  1.481707
C      0.103940  4.491143  0.616881
C     -1.201056  5.191919  1.019336
C     -2.257626  4.897316 -0.084674
H     -3.256907  4.969554  0.374622
O     -2.172651  5.797736 -1.158714
C     -2.055485  3.482449 -0.674759
H     -1.405314  3.593818 -1.552941
C     -3.381058  2.870486 -1.104253
O     -1.426503  2.616623  0.263397
O     -1.073618  6.614127  1.006639
C     -0.153886  7.202880  1.901023
C     -1.705488  4.692459  2.378121
C      3.380359  2.811554 -1.052597
O      4.171670  0.663785  0.862053
C      6.778709 -0.623354 -1.689976
C      7.357508  0.751487 -1.377700
C      4.889129 -3.027387 -2.046231
O      6.585919 -3.201353 -0.395794
O      4.848800 -2.478509  1.607421
H      3.323050 -2.836146  2.739950
H      2.655333 -5.633749  0.191057
H      3.643381 -5.180907  1.582405
H      4.376128 -5.283424 -0.023015
H     -0.732523  1.163649 -1.868896
H     -0.617748 -0.519591 -2.358067
H      0.655659  0.625854 -2.810242
H     -1.225137 -2.688545  1.446076
H     -0.205990 -2.820071  2.890117
H     -0.777013 -4.393409 -0.270880
H      0.873131 -4.741679 -0.772771
H      0.236676 -3.085336 -0.857623
H     -0.419362 -0.254254  3.116051
H      1.137709  0.424778  2.596104
H      1.105270 -1.065030  3.530085
H     -6.296212 -1.148508  0.863217
H     -5.196935 -2.547453  0.781755
H     -6.524057 -3.524271 -2.666588
H     -6.089317 -3.610440 -0.937758
H     -4.827101 -3.517939 -2.201659
H     -7.833739 -1.525374 -2.498283
H     -7.279084 -0.222025 -1.448964
H     -7.666542 -1.824484 -0.748337
H     -4.485736 -2.167843  3.160877
H     -5.572387 -0.769560  3.280140
H     -3.847026 -0.597233  3.636933
H     -3.906148 -1.099790 -2.946714
H      0.408376  4.857923 -0.364989
H      0.902701  4.693866  1.328815
H     -1.996715  6.676596 -0.790766
H     -3.889454  3.563904 -1.767400
H     -3.999203  2.685304 -0.228478
H     -3.212253  1.934342 -1.631428
H     -0.272237  8.276526  1.765800
H      0.877784  6.925304  1.667471
H     -0.374504  6.946952  2.940276
H     -0.904920  4.698263  3.114015
H     -2.075191  3.677319  2.276385
H     -2.513992  5.333784  2.723053
H      4.323445  2.832226 -1.594097
H      3.544762  3.174029 -0.040747
H      2.667874  3.459468 -1.551723
H      7.555318 -1.384493 -1.610828
H      6.381204 -0.631325 -2.705278
H      8.128275  1.006315 -2.100307
H      7.795287  0.769200 -0.382013
H      6.578997  1.510497 -1.420319
H      4.603807 -4.072693 -1.992698
H      5.708229 -2.939381 -2.754123
H      4.054065 -2.425097 -2.389421
H      6.843319 -3.007095  0.517180
117
Structure 22 - NOT REFINED - Rel. E. = 0.0 kcal/mol (GFN-FF)
O      2.309523 -2.679765  2.821741
C      2.208490 -2.690912  1.423281
O      1.748637 -1.444700  0.949618
C      3.593198 -2.985989  0.779085
H      3.453935 -3.102486 -0.291259
C      4.163572 -4.273438  1.396408
C      4.543177 -1.849028  1.046194
C      5.573493 -1.435747 -0.024813
C      4.889710 -0.860121 -1.298200
H      5.656116 -0.242113 -1.785375
O      3.874518  0.030198 -0.804983
C      3.513783  1.052429 -1.569137
C      2.524606  1.971873 -0.885114
H      2.164267  2.668488 -1.645598
C      1.351390  1.229741 -0.214475
H      1.749986  0.783540  0.701251
C      0.788178  0.045348 -1.038282
H      1.615798 -0.655354 -1.158085
C      0.276900  0.415021 -2.428816
C     -0.295005 -0.692448 -0.207808
H     -1.019449  0.055336  0.123136
C      0.316710 -1.370447  1.076585
C     -0.140917 -2.827058  1.324163
C      1.092087 -3.689896  1.053377
H      1.131472 -4.541650  1.733461
C      1.113361 -4.158183 -0.395835
C     -0.053319 -0.519605  2.301091
O     -0.967956 -1.630464 -1.050975
C     -2.329028 -1.469630 -1.263920
H     -2.544861 -2.146114 -2.112272
O     -2.623720 -0.139524 -1.614729
C     -3.959542  0.020339 -2.061190
H     -4.150905 -0.717894 -2.858217
C     -4.921153 -0.247258 -0.893317
C     -4.708944 -1.682869 -0.430262
H     -4.942160 -2.372235 -1.252352
N     -5.618548 -2.143776  0.686027
O     -5.409649 -3.467880  0.899678
C     -5.394044 -1.398911  1.945563
C     -7.034081 -1.950158  0.286640
C     -4.125199  1.424107 -2.629486
C     -3.228057 -1.930023 -0.075922
H     -2.934007 -1.326998  0.801392
O     -2.994202 -3.286629  0.155141
O      0.336227  2.113061  0.259792
C     -0.140872  3.135253 -0.579064
H      0.101520  2.928011 -1.627318
C     -1.667344  3.257667 -0.459361
C     -2.142504  3.947744  0.830235
C     -1.309775  5.235895  1.055610
H     -1.559021  5.973366  0.285264
O     -1.631145  5.826516  2.286852
C      0.194542  4.909995  0.956416
H      0.432469  4.169280  1.733977
C      1.037991  6.166017  1.128925
O      0.495245  4.360785 -0.322456
O     -1.891838  3.177846  2.004241
C     -2.667567  2.020355  2.197485
C     -3.626390  4.321149  0.696689
C      3.308270  2.768489  0.165932
O      3.969026  1.270317 -2.668643
C      4.319239 -1.841567 -2.336293
C      4.889295 -1.596224 -3.731025
C      6.528994 -2.588861 -0.365826
O      6.350457 -0.384545  0.509560
O      4.577604 -1.267128  2.111706
H      2.987360 -2.023194  3.057461
H      3.527780 -5.113770  1.134091
H      4.181608 -4.183648  2.479346
H      5.170069 -4.469330  1.042752
H      0.054098 -0.495017 -2.980861
H      1.036770  0.969266 -2.975870
H     -0.637000  0.997948 -2.370104
H     -0.967853 -3.111974  0.683472
H     -0.439890 -2.935136  2.365982
H      1.106864 -3.299896 -1.063029
H      0.211517 -4.734311 -0.587185
H      1.972198 -4.788313 -0.612858
H      0.143493  0.534082  2.127944
H      0.524960 -0.858900  3.157159
H     -1.110317 -0.651593  2.519850
H     -5.940426 -0.081754 -1.237463
H     -4.686152  0.459194 -0.095523
H     -4.399551 -1.626222  2.319246
H     -6.116652 -1.761957  2.673273
H     -5.514429 -0.330078  1.795055
H     -7.640721 -2.513590  0.993050
H     -7.183954 -2.374385 -0.703326
H     -7.312372 -0.900908  0.307689
H     -3.358819  1.604107 -3.377071
H     -4.027144  2.168412 -1.845685
H     -5.102427  1.517303 -3.093168
H     -3.866815 -3.642242  0.531124
H     -2.088074  2.255897 -0.543208
H     -2.011298  3.856123 -1.303756
H     -1.566292  5.130138  2.957100
H      0.895261  6.812208  0.266909
H      2.091046  5.910889  1.202319
H      0.724549  6.690625  2.026125
H     -2.589028  1.329702  1.352565
H     -3.719425  2.264627  2.379902
H     -2.254844  1.541698  3.083532
H     -4.228551  3.450064  0.452051
H     -3.745392  5.057254 -0.092851
H     -3.977251  4.757356  1.628830
H      4.118229  3.322008 -0.304304
H      3.722349  2.093649  0.911015
H      2.638958  3.472243  0.650395
H      4.526189 -2.872604 -2.057212
H      3.234977 -1.713431 -2.361250
H      4.429253 -2.275650 -4.444052
H      5.963716 -1.762484 -3.736013
H      4.692692 -0.574345 -4.043972
H      7.243756 -2.227192 -1.100386
H      6.015258 -3.455923 -0.762130
H      7.076593 -2.867086  0.531332
H      6.032553 -0.220400  1.415598
117
Structure 23 - NOT REFINED - Rel. E. = 0.0 kcal/mol (GFN-FF)
O      2.698420 -4.439441 -0.780089
C      2.446337 -3.147117 -1.239380
O      1.891580 -2.329629 -0.222770
C      3.764686 -2.445101 -1.679175
H      3.511614 -1.477516 -2.101950
C      4.547987 -3.298759 -2.682754
C      4.596531 -2.291823 -0.434518
C      5.004004 -0.915384  0.122908
C      4.164541 -0.738471  1.439223
H      3.769038 -1.719552  1.736306
O      3.045015  0.118116  1.202014
C      1.968335 -0.084227  1.954726
C      0.977114  1.063355  1.837450
H      1.601690  1.961539  1.910893
C      0.215002  1.192666  0.483290
H     -0.828804  1.443461  0.717393
C      0.221907 -0.043044 -0.439032
H      1.260483 -0.219514 -0.731641
C     -0.617736  0.277657 -1.677115
C     -0.282974 -1.321866  0.273135
H     -0.163718 -1.204136  1.351190
C      0.494600 -2.620372 -0.101595
C      0.070433 -3.220239 -1.462516
C      1.344357 -3.275790 -2.319901
H      1.451758 -4.259061 -2.781598
C      1.366608 -2.200787 -3.400000
C      0.275107 -3.626299  1.033312
O     -1.660306 -1.585013  0.001912
C     -2.564284 -1.118106  0.936020
H     -2.383061 -0.053584  1.194091
O     -2.446584 -1.904495  2.096480
C     -3.398177 -1.585009  3.093507
H     -3.310448 -0.511175  3.337520
C     -4.814404 -1.861979  2.565720
C     -5.061356 -0.978024  1.349398
H     -4.989079  0.079295  1.635613
N     -6.440105 -1.099625  0.740367
O     -6.535926 -0.262075 -0.322409
C     -6.746852 -2.481926  0.306190
C     -7.459423 -0.700897  1.742188
C     -3.077570 -2.422201  4.325575
C     -3.966598 -1.207672  0.287924
H     -4.037623 -2.223321 -0.134403
O     -4.028601 -0.246165 -0.721664
O      0.756356  2.271977 -0.273501
C      0.382684  3.556604  0.159390
H      0.680699  3.698289  1.214965
C      1.115667  4.591965 -0.700869
C      0.482424  4.788087 -2.087588
C     -1.041058  5.011352 -1.905788
H     -1.213974  5.949161 -1.367116
O     -1.684049  5.145941 -3.144687
C     -1.630853  3.844953 -1.086717
H     -1.453624  2.918469 -1.646545
C     -3.121838  4.026234 -0.842232
O     -0.999253  3.760092  0.191011
O      0.553348  3.643454 -2.933560
C      1.820952  3.062730 -3.152428
C      1.110830  6.015049 -2.765785
C      0.020062  1.040392  3.030015
O      1.846945 -1.006059  2.727035
C      4.967222 -0.185915  2.629245
C      5.525528  1.214289  2.406528
C      4.823523  0.248156 -0.844172
O      6.380054 -1.005109  0.427653
O      4.998794 -3.271277  0.168606
H      3.455931 -4.419834 -0.169712
H      3.946732 -3.502473 -3.562341
H      4.826166 -4.246738 -2.229880
H      5.451865 -2.774764 -2.983885
H     -0.205821  1.149479 -2.177019
H     -1.649685  0.473716 -1.391678
H     -0.625714 -0.555806 -2.368552
H     -0.707372 -2.613936 -1.915102
H     -0.326294 -4.220822 -1.303853
H      1.390550 -1.209378 -2.958336
H      0.467042 -2.290074 -4.004935
H      2.222783 -2.313113 -4.059088
H      0.750423 -3.252062  1.938210
H      0.713526 -4.586193  0.772836
H     -0.790341 -3.735767  1.212042
H     -5.526460 -1.655305  3.363074
H     -4.861054 -2.916855  2.293749
H     -6.023933 -2.789994 -0.444072
H     -7.729463 -2.460128 -0.161068
H     -6.744960 -3.167933  1.148033
H     -8.406188 -0.611489  1.213253
H     -7.198254  0.277210  2.139162
H     -7.543027 -1.433474  2.539066
H     -3.178795 -3.477616  4.091053
H     -3.748243 -2.162037  5.138567
H     -2.052654 -2.236648  4.632168
H     -5.020538 -0.095857 -0.849869
H      2.157094  4.288173 -0.795569
H      1.073887  5.547950 -0.178768
H     -1.417499  4.390588 -3.688370
H     -3.279152  4.839516 -0.138588
H     -3.544535  3.112970 -0.433553
H     -3.613863  4.261261 -1.780657
H      2.564568  3.802608 -3.458981
H      1.673673  2.351113 -3.963367
H      2.168335  2.530282 -2.262709
H      0.688295  6.133333 -3.759980
H      2.189433  5.906663 -2.843394
H      0.893465  6.907865 -2.187059
H     -0.587006  0.138269  3.018924
H     -0.632663  1.909737  3.000636
H      0.581939  1.051592  3.961453
H      4.284489 -0.180758  3.483154
H      5.777874 -0.876487  2.858187
H      4.739566  1.887412  2.072790
H      6.316450  1.188399  1.663402
H      5.938237  1.594919  3.337836
H      5.335283  0.028542 -1.777421
H      5.274539  1.132630 -0.406210
H      3.771724  0.445296 -1.020479
H      6.565694 -1.899508  0.751606
117
Structure 24 - NOT REFINED - Rel. E. = 0.0 kcal/mol (GFN-FF)
O      2.552006 -2.972579  2.313230
C      1.799472 -2.806186  1.144972
O      1.273574 -1.494153  1.038178
C      2.672417 -3.054812 -0.111990
H      2.047132 -2.929756 -0.993162
C      3.300890 -4.455581 -0.074438
C      3.818004 -2.068692 -0.137166
C      4.336932 -1.513991 -1.486254
C      4.170092  0.034013 -1.325461
H      4.720640  0.287177 -0.409424
O      2.806979  0.308200 -0.960971
C      1.811285  0.447771 -1.831013
C      0.457188  0.457980 -1.140066
H      0.311111 -0.577140 -0.819535
C      0.435637  1.292312  0.158896
H      1.359188  1.096124  0.715587
C     -0.797359  0.961771  1.019542
H     -1.660190  1.186957  0.381917
C     -0.880497  1.903573  2.224493
C     -0.990405 -0.520372  1.428148
H     -1.701022 -0.512538  2.265207
C      0.198678 -1.365222  1.975906
C     -0.282837 -2.818599  2.253198
C      0.555336 -3.704525  1.321696
H      0.858832 -4.625342  1.821985
C     -0.185788 -4.019538  0.029796
C      0.742143 -0.733759  3.264391
O     -1.624100 -1.235462  0.354661
C     -3.004260 -1.289602  0.436310
H     -3.443722 -0.271338  0.522356
O     -3.353476 -2.042868  1.574876
C     -4.748244 -2.207467  1.749515
H     -5.219454 -1.210038  1.793268
C     -5.334820 -2.981874  0.559446
C     -5.058762 -2.187198 -0.710725
H     -5.532147 -1.198794 -0.641679
N     -5.637341 -2.768743 -1.978326
O     -5.438323 -1.883051 -2.988439
C     -5.029539 -4.070756 -2.334372
C     -7.096869 -2.974920 -1.813996
C     -4.966135 -2.941777  3.066714
C     -3.544687 -1.937573 -0.861952
H     -3.004728 -2.893054 -0.967112
O     -3.267472 -1.093544 -1.936446
O      0.328731  2.687529 -0.126091
C      1.449107  3.301012 -0.685046
H      1.779711  2.751360 -1.583267
C      1.072382  4.730540 -1.096581
C      0.907965  5.674759  0.104326
C      2.143388  5.526809  1.029705
H      3.029816  5.919156  0.519628
O      1.987735  6.288307  2.197392
C      2.381658  4.037337  1.357257
H      1.494578  3.662152  1.886023
C      3.627378  3.851929  2.211338
O      2.565650  3.285886  0.159833
O     -0.189161  5.349953  0.955236
C     -1.471536  5.266021  0.372351
C      0.809983  7.125663 -0.392630
C     -0.647075  0.858526 -2.116829
O      1.937825  0.480909 -3.037686
C      4.739026  0.873349 -2.470441
C      5.080445  2.282509 -1.994257
C      3.673928 -2.066038 -2.743660
O      5.710374 -1.858844 -1.466992
O      4.402614 -1.731675  0.866399
H      3.359345 -2.432257  2.224694
H      2.539497 -5.216151 -0.216900
H      3.776679 -4.613059  0.890325
H      4.053268 -4.555272 -0.852470
H     -1.778172  1.700288  2.804029
H     -0.919006  2.928932  1.869982
H     -0.017633  1.800719  2.873447
H     -1.344797 -2.920458  2.051885
H     -0.088511 -3.074880  3.292878
H     -1.092259 -4.569886  0.271859
H      0.411555 -4.628922 -0.643187
H     -0.465797 -3.094927 -0.468669
H      1.292468  0.170839  3.024462
H      1.432319 -1.431036  3.732264
H     -0.063619 -0.506916  3.955959
H     -6.402135 -3.114343  0.727103
H     -4.845915 -3.956052  0.522343
H     -5.545959 -4.442250 -3.216955
H     -5.120458 -4.780453 -1.517231
H     -3.987033 -3.913518 -2.597102
H     -7.306541 -3.828167 -1.176116
H     -7.505467 -3.140147 -2.809195
H     -7.540484 -2.067601 -1.410987
H     -6.028756 -3.062160  3.253446
H     -4.523008 -2.374760  3.879426
H     -4.490361 -3.917106  3.027979
H     -4.028752 -1.244559 -2.590728
H      0.157761  4.696296 -1.687092
H      1.876699  5.117540 -1.722552
H      1.107732  6.087540  2.548452
H      3.554549  4.475315  3.097081
H      4.503800  4.143368  1.638649
H      3.729875  2.809817  2.499325
H     -2.164771  5.197099  1.209472
H     -1.567412  4.370933 -0.248210
H     -1.714038  6.154231 -0.216694
H      0.639971  7.786337  0.453517
H     -0.000204  7.238997 -1.108243
H      1.739034  7.412044 -0.876601
H     -0.345823  0.607902 -3.131182
H     -0.822749  1.930746 -2.067820
H     -1.568692  0.330622 -1.894437
H      5.650200  0.392595 -2.831244
H      4.023991  0.915896 -3.289754
H      4.228885  2.732596 -1.489334
H      5.361063  2.906318 -2.839489
H      5.911227  2.252379 -1.292307
H      3.807399 -3.144008 -2.793200
H      4.140219 -1.617983 -3.619341
H      2.615763 -1.830859 -2.780452
H      6.125170 -1.593806 -2.298853
117
Structure 25 - NOT REFINED - Rel. E. = 0.0 kcal/mol (GFN-FF)
O      2.418651 -3.072832  2.752409
C      1.857526 -3.009066  1.474546
O      1.709647 -1.672115  1.039256
C      2.783699 -3.689044  0.426010
H      2.255148 -3.728986 -0.520885
C      3.206631 -5.093265  0.862778
C      3.997758 -2.794580  0.329023
C      4.428563 -2.261455 -1.059879
C      5.135748 -0.883165 -0.874672
H      5.567707 -0.853606  0.133343
O      4.163214  0.171069 -0.977654
C      3.804827  0.851989  0.105216
C      2.892539  2.014060 -0.256342
H      2.776477  2.046366 -1.340593
C      1.512752  1.774012  0.408157
H      1.699824  1.531896  1.454011
C      0.808815  0.593247 -0.293161
H      1.583658 -0.123028 -0.571104
C      0.126223  1.091139 -1.569017
C     -0.170739 -0.187790  0.620139
H     -0.811524  0.506744  1.168799
C      0.558910 -1.096092  1.670302
C     -0.318066 -2.301009  2.107885
C      0.416466 -3.551036  1.600024
H      0.413630 -4.340407  2.353832
C     -0.186326 -4.060195  0.297840
C      1.008999 -0.298746  2.908413
O     -0.982456 -1.023297 -0.210607
C     -2.316118 -0.693169 -0.339260
H     -2.457177  0.390050 -0.529631
O     -2.992049 -1.045184  0.848579
C     -4.390182 -0.823369  0.796735
H     -4.570033  0.242573  0.576489
C     -5.024299 -1.673086 -0.316116
C     -4.385150 -1.290700 -1.644946
H     -4.556269 -0.226294 -1.851161
N     -4.952096 -1.985162 -2.860134
O     -4.372885 -1.458049 -3.969453
C     -4.727529 -3.448017 -2.833135
C     -6.413998 -1.747491 -2.935612
C     -4.967957 -1.174568  2.162541
C     -2.860450 -1.484180 -1.557457
H     -2.617542 -2.540814 -1.353972
O     -2.205438 -1.047356 -2.709027
O      0.731482  2.961491  0.357467
C      0.398848  3.541238  1.586884
H      1.246502  3.445613  2.286950
C      0.090738  5.030527  1.380823
C     -1.288942  5.292724  0.759443
C     -2.344547  4.496281  1.563699
H     -2.412140  4.890920  2.582970
O     -3.619234  4.636970  0.994146
C     -1.922531  3.012717  1.630450
H     -1.874032  2.634821  0.597949
C     -2.913336  2.201361  2.453407
O     -0.644332  2.873796  2.244704
O     -1.448970  4.799425 -0.569295
C     -0.488396  5.168144 -1.535109
C     -1.604065  6.795177  0.826924
C      3.549360  3.306188  0.233009
O      4.185769  0.616220  1.225826
C      6.230471 -0.598302 -1.911722
C      7.594539 -1.124794 -1.477733
C      3.295714 -2.146559 -2.080202
O      5.353594 -3.262742 -1.451676
O      4.682302 -2.559209  1.298488
H      3.331371 -2.738748  2.701388
H      2.335349 -5.736662  0.945657
H      3.703390 -5.054293  1.828399
H      3.894141 -5.509864  0.130821
H      0.869394  1.480569 -2.259066
H     -0.567651  1.894551 -1.335141
H     -0.409755  0.284144 -2.059746
H     -1.315415 -2.227442  1.687039
H     -0.395980 -2.323374  3.192674
H      0.347422 -4.927371 -0.081912
H     -0.180074 -3.266252 -0.444895
H     -1.217705 -4.351286  0.483177
H      1.103283 -0.965763  3.761976
H      0.304557  0.493727  3.146894
H      1.996298  0.122554  2.732229
H     -6.096776 -1.486506 -0.316925
H     -4.835236 -2.721832 -0.083882
H     -5.154560 -3.892841 -1.939009
H     -3.660260 -3.643046 -2.890559
H     -5.194934 -3.865431 -3.722508
H     -6.948362 -2.323234 -2.186067
H     -6.730441 -2.044087 -3.933872
H     -6.606098 -0.683534 -2.819737
H     -4.489523 -0.573550  2.929281
H     -4.785112 -2.222165  2.382350
H     -6.036132 -0.981055  2.174073
H     -2.891791 -1.136972 -3.449822
H      0.875624  5.470630  0.766986
H      0.107561  5.507386  2.361152
H     -3.508956  4.531699  0.038008
H     -3.921731  2.421937  2.115795
H     -2.818075  2.477789  3.500070
H     -2.712712  1.138100  2.351761
H     -0.323217  6.248663 -1.557028
H     -0.905723  4.851893 -2.490180
H      0.456519  4.645490 -1.367758
H     -0.843076  7.374423  0.310627
H     -1.642030  7.118520  1.862936
H     -2.570695  6.983555  0.366965
H      2.882757  4.145091  0.056575
H      4.482670  3.479383 -0.297499
H      3.762891  3.235970  1.297385
H      5.949380 -1.015262 -2.880763
H      6.284761  0.485677 -2.032817
H      8.327824 -0.950904 -2.261308
H      7.548064 -2.188728 -1.264951
H      7.923665 -0.613803 -0.575875
H      3.608462 -1.508010 -2.903665
H      2.412267 -1.707999 -1.626103
H      3.047338 -3.129894 -2.472734
H      5.559107 -3.149839 -2.390305
117
Structure 26 - NOT REFINED - Rel. E. = 0.0 kcal/mol (GFN-FF)
O      2.007356 -2.566627  2.552237
C      1.760440 -2.592685  1.170804
O      1.180865 -1.382062  0.738145
C      3.087942 -2.807467  0.397557
H      2.869226 -2.913496 -0.663009
C      3.818101 -4.046939  0.954879
C      4.024490 -1.642055  0.579940
C      5.175473 -1.433465 -0.440510
C      4.971543  0.006022 -0.999938
H      4.953661  0.712868 -0.158290
O      3.666358 -0.008862 -1.607164
C      3.012695  1.142279 -1.732094
C      1.645414  0.913412 -2.340932
H      1.676250 -0.051685 -2.849468
C      0.643374  0.795041 -1.147354
H      1.217290  0.632081 -0.227740
C     -0.293723 -0.418980 -1.298121
H      0.339201 -1.297351 -1.447230
C     -1.224688 -0.270269 -2.495195
C     -1.043698 -0.580626  0.048407
H     -1.195419  0.428450  0.443550
C     -0.207959 -1.374561  1.108655
C     -0.605812 -2.868071  1.207884
C      0.674677 -3.668869  0.934780
H      0.810741 -4.457383  1.676190
C      0.656777 -4.270938 -0.465300
C     -0.376057 -0.660509  2.454080
O     -2.323067 -1.193391 -0.101498
C     -3.431732 -0.325166 -0.107207
H     -3.126918  0.678972 -0.429261
O     -3.963789 -0.119780  1.167487
C     -4.721348 -1.170394  1.778151
H     -5.582992 -0.648695  2.219961
C     -5.225033 -2.192451  0.753554
C     -5.702138 -1.410823 -0.460157
H     -6.305555 -0.552156 -0.144183
N     -6.567561 -2.161800 -1.441190
O     -6.699021 -1.441584 -2.579985
C     -6.005801 -3.496898 -1.754301
C     -7.910302 -2.358430 -0.842099
C     -3.938898 -1.855986  2.896078
C     -4.457374 -0.838248 -1.154905
H     -3.951447 -1.644917 -1.710261
O     -4.790276  0.205729 -2.021691
O     -0.139799  1.968950 -0.983365
C      0.433789  2.935908 -0.162294
H      1.443502  3.195634 -0.527524
C     -0.463948  4.175182 -0.165160
C     -0.132806  5.107010  1.024442
C      1.256571  4.745125  1.614581
H      2.026871  4.972441  0.870483
O      1.557143  5.547919  2.724444
C      1.333604  3.246668  1.992910
H      0.896284  3.123993  2.991032
C      2.787956  2.772288  2.009249
O      0.534562  2.429556  1.150592
O     -1.016426  4.902940  2.126952
C     -2.335060  5.390231  2.005955
C     -0.116872  6.568589  0.561092
C      1.291564  2.024186 -3.327254
O      3.451662  2.208930 -1.368069
C      6.000265  0.482523 -2.031231
C      7.398414  0.679313 -1.458782
C      5.250983 -2.438314 -1.585073
O      6.375211 -1.528761  0.298652
O      4.003583 -0.915678  1.551137
H      2.610876 -1.823831  2.718958
H      3.602745 -4.131840  2.017517
H      4.894683 -3.960640  0.836209
H      3.478322 -4.949110  0.456121
H     -0.648709 -0.232389 -3.415440
H     -1.815536  0.636659 -2.411172
H     -1.899402 -1.118892 -2.548129
H     -1.377566 -3.096304  0.478230
H     -0.979761 -3.078664  2.207631
H      0.575013 -3.486937 -1.214378
H     -0.208398 -4.923383 -0.556974
H      1.545118 -4.863430 -0.663103
H      0.102114 -1.227788  3.248707
H     -1.433100 -0.540697  2.670152
H      0.082067  0.324541  2.388182
H     -6.013893 -2.780997  1.219249
H     -4.397470 -2.846537  0.473294
H     -6.007126 -4.136702 -0.876934
H     -4.997253 -3.378257 -2.140604
H     -6.621343 -3.927729 -2.541372
H     -8.526137 -2.874548 -1.575383
H     -8.348994 -1.380665 -0.656128
H     -7.854212 -2.933132  0.077685
H     -3.068391 -2.356782  2.484476
H     -4.574089 -2.583919  3.393774
H     -3.612889 -1.117907  3.623564
H     -5.565934 -0.164017 -2.532956
H     -1.491281  3.819512 -0.079189
H     -0.355799  4.697401 -1.114405
H      0.803957  5.490392  3.331179
H      3.368111  3.407940  2.671648
H      3.209143  2.825736  1.006553
H      2.840569  1.740957  2.350147
H     -2.804435  5.087088  1.066143
H     -2.369052  6.481048  2.090613
H     -2.884584  4.948031  2.835225
H     -1.062888  6.835786  0.097929
H      0.679476  6.706585 -0.164774
H      0.072525  7.223000  1.408603
H      0.224494  2.024962 -3.522183
H      1.831417  1.881251 -4.260446
H      1.567309  2.991093 -2.913502
H      6.025962 -0.220377 -2.863900
H      5.634153  1.438303 -2.414746
H      7.377912  1.406733 -0.650607
H      8.059892  1.050801 -2.237336
H      7.796065 -0.255809 -1.077396
H      6.210726 -2.313918 -2.078593
H      4.450842 -2.253338 -2.294238
H      5.196571 -3.457212 -1.221463
H      6.299865 -0.987938  1.097540
117
Structure 27 - NOT REFINED - Rel. E. = 0.0 kcal/mol (GFN-FF)
O      2.579932 -4.542350 -0.309688
C      2.349589 -3.315623 -0.933037
O      1.770622 -2.369788 -0.048684
C      3.683081 -2.675563 -1.415630
H      3.450020 -1.740625 -1.917759
C      4.462780 -3.622040 -2.335771
C      4.515530 -2.434656 -0.183866
C      4.960824 -1.029866  0.250887
C      3.971974 -0.633394  1.410948
H      3.466486 -1.539246  1.774430
O      2.965319  0.243460  0.905206
C      1.823467  0.330959  1.582310
C      0.994629  1.494356  1.072448
H      1.706801  2.153680  0.568901
C     -0.117280  1.172878  0.036827
H     -1.091219  1.155567  0.542814
C      0.018969 -0.186570 -0.696130
H      1.065719 -0.363555 -0.958220
C     -0.862443 -0.149015 -1.948217
C     -0.415993 -1.327636  0.259526
H     -0.228743 -0.994961  1.285225
C      0.374740 -2.667087  0.094534
C     -0.010252 -3.484642 -1.159814
C      1.267583 -3.583512 -2.008066
H      1.406502 -4.603964 -2.368988
C      1.270430 -2.620940 -3.188857
C      0.177622 -3.507640  1.361170
O     -1.813160 -1.533479  0.103093
C     -2.586300 -1.730981  1.232599
H     -2.024295 -1.476727  2.154736
O     -2.967499 -3.085501  1.258276
C     -3.820613 -3.421809  2.337852
H     -3.315322 -3.158903  3.284297
C     -5.133888 -2.629483  2.239926
C     -4.801936 -1.143582  2.289903
H     -4.287370 -0.907511  3.230803
N     -5.991212 -0.213014  2.289260
O     -5.545141  1.061046  2.437912
C     -6.789970 -0.315825  1.047255
C     -6.879609 -0.535539  3.432233
C     -4.063285 -4.925417  2.281075
C     -3.819961 -0.792693  1.156999
H     -4.278563 -0.979108  0.171740
O     -3.366739  0.525834  1.247812
O     -0.266207  2.271335 -0.862657
C      0.828136  2.647265 -1.655744
H      1.467995  1.776327 -1.864348
C      0.332964  3.238737 -2.985900
C     -0.224576  4.666865 -2.867551
C      0.767344  5.535675 -2.053005
H      1.692535  5.676524 -2.622068
O      0.241628  6.815844 -1.825570
C      1.102209  4.813955 -0.731653
H      0.163099  4.657684 -0.181756
C      2.085880  5.615186  0.107879
O      1.694583  3.548500 -1.009575
O     -1.438257  4.774716 -2.127275
C     -2.493558  3.896519 -2.450587
C     -0.398505  5.261942 -4.274427
C      0.386546  2.229239  2.268852
O      1.547919 -0.362653  2.534494
C      4.664095  0.028857  2.613691
C      5.337872  1.355078  2.283701
C      4.992889 -0.001986 -0.875332
O      6.271758 -1.157604  0.752800
O      4.879648 -3.367039  0.512513
H      3.352977 -4.467905  0.278110
H      3.882925 -3.859482 -3.221192
H      4.687943 -4.547782 -1.812746
H      5.396471 -3.154341 -2.638782
H     -1.816990  0.301442 -1.691722
H     -1.051876 -1.146132 -2.323233
H     -0.392220  0.438759 -2.730960
H     -0.831191 -3.012177 -1.688622
H     -0.333320 -4.476728 -0.850676
H      1.250138 -1.590899 -2.849519
H      0.387206 -2.804107 -3.796161
H      2.143516 -2.766000 -3.818536
H      0.752533 -4.426330  1.275544
H     -0.873787 -3.749054  1.477936
H      0.529707 -2.950611  2.228311
H     -5.777509 -2.926457  3.066163
H     -5.607581 -2.889051  1.292682
H     -7.147087 -1.330282  0.895460
H     -6.182270  0.009889  0.207705
H     -7.629108  0.370177  1.143114
H     -7.427426 -1.457223  3.261072
H     -7.570284  0.298811  3.539575
H     -6.281814 -0.600646  4.338255
H     -3.115999 -5.451571  2.349407
H     -4.533680 -5.184533  1.337511
H     -4.701105 -5.231268  3.104510
H     -4.131808  1.020628  1.693646
H     -0.422936  2.581297 -3.412344
H      1.188731  3.275834 -3.661030
H     -0.663457  6.691204 -1.504928
H      1.701951  6.621140  0.246057
H      3.042232  5.664790 -0.405473
H      2.227430  5.140948  1.074625
H     -2.669106  3.843250 -3.528551
H     -3.374990  4.316763 -1.968665
H     -2.305866  2.896997 -2.049895
H     -1.088187  4.664791 -4.865389
H      0.558843  5.295245 -4.785971
H     -0.784805  6.274156 -4.189318
H      1.166229  2.582967  2.940328
H     -0.270258  1.561788  2.821762
H     -0.191567  3.079168  1.917859
H      3.887871  0.184919  3.366842
H      5.393302 -0.667238  3.026098
H      6.217634  1.186586  1.670375
H      5.646162  1.846833  3.203284
H      4.649380  2.008700  1.753426
H      5.558471 -0.399703 -1.713965
H      5.493532  0.890312 -0.514488
H      3.989960  0.266902 -1.185964
H      6.363258 -2.041283  1.143724
117
Structure 28 - NOT REFINED - Rel. E. = 0.0 kcal/mol (GFN-FF)
O      2.973662 -3.942845  1.955926
C      2.579994 -3.330404  0.770334
O      1.764509 -2.189210  1.022540
C      3.814478 -2.806017 -0.026703
H      3.454929 -2.372210 -0.956822
C      4.832428 -3.927869 -0.262843
C      4.487153 -1.756159  0.837428
C      4.407205 -0.264321  0.464308
C      4.465709  0.073000 -1.055736
H      4.634202  1.155582 -1.118944
O      3.185059 -0.179057 -1.651957
C      2.414313  0.863511 -1.972571
C      1.026803  0.381502 -2.340912
H      1.137580 -0.615904 -2.769699
C      0.269831  0.236150 -0.969353
H      0.975786  0.463849 -0.161655
C     -0.197972 -1.217697 -0.781529
H      0.675034 -1.828403 -1.014436
C     -1.319875 -1.562311 -1.757355
C     -0.543454 -1.517817  0.703915
H     -0.404283 -0.600322  1.287352
C      0.415063 -2.603724  1.284011
C      0.261294 -3.968124  0.577675
C      1.655816 -4.348326  0.046385
H      1.942156 -5.336622  0.410590
C      1.695826 -4.356041 -1.478942
C      0.202389 -2.746616  2.792231
O     -1.879417 -1.968020  0.839484
C     -2.679597 -1.341126  1.821654
H     -2.100422 -1.130922  2.731035
O     -3.675828 -2.218728  2.219126
C     -4.619785 -2.598866  1.210544
H     -5.566139 -2.686832  1.760887
C     -4.758928 -1.527126  0.117309
C     -4.659635 -0.164383  0.787626
H     -5.317893 -0.137339  1.664663
N     -5.061324  1.026128 -0.044671
O     -4.666066  2.162413  0.577446
C     -4.468202  0.974872 -1.399936
C     -6.536740  1.040660 -0.185128
C     -4.255597 -3.956227  0.610952
C     -3.231470  0.019187  1.327092
H     -2.558875  0.373298  0.532927
O     -3.223925  0.927259  2.397270
O     -0.824667  1.133753 -0.839576
C     -0.457125  2.391523 -0.350585
H      0.357218  2.799883 -0.977592
C     -1.658524  3.336165 -0.380293
C     -1.347243  4.638337  0.396541
C      0.164229  4.718357  0.742617
H      0.738061  4.877264 -0.176679
O      0.429393  5.838527  1.545395
C      0.660284  3.429120  1.440247
H      0.389629  3.488889  2.500828
C      2.178286  3.308746  1.301014
O      0.010655  2.255585  0.968804
O     -1.958115  4.673994  1.685034
C     -3.360734  4.830886  1.750327
C     -1.730347  5.857435 -0.453409
C      0.342585  1.294930 -3.353132
O      2.769835  2.016314 -1.932322
C      5.550524 -0.667425 -1.841770
C      6.052757  0.156206 -3.023876
C      5.519462  0.511489  1.178642
O      3.169433  0.186057  0.994809
O      4.997080 -2.079199  1.889842
H      3.664410 -3.410947  2.389379
H      5.178167 -4.316251  0.691576
H      5.688958 -3.542991 -0.810403
H      4.393628 -4.744850 -0.824052
H     -1.716196 -2.550286 -1.546125
H     -0.948061 -1.542379 -2.778061
H     -2.117165 -0.833759 -1.667777
H     -0.459268 -3.891789 -0.231421
H     -0.099086 -4.706810  1.289432
H      0.907767 -5.012331 -1.840728
H      2.640633 -4.733503 -1.856637
H      1.531768 -3.364971 -1.892244
H     -0.814901 -3.071002  2.991167
H      0.382801 -1.794936  3.288351
H      0.898944 -3.484471  3.183351
H     -5.713303 -1.676440 -0.386208
H     -3.945395 -1.653658 -0.596105
H     -4.739198  1.900024 -1.905223
H     -4.839932  0.118792 -1.955370
H     -3.384167  0.946070 -1.312944
H     -6.894179  0.139081 -0.674176
H     -6.807980  1.919610 -0.766109
H     -6.975027  1.137569  0.805733
H     -4.228553 -4.705805  1.396135
H     -3.272182 -3.895411  0.155283
H     -4.992200 -4.244256 -0.133765
H     -3.700536  1.710297  2.027139
H     -2.507225  2.838229  0.092878
H     -1.913750  3.557197 -1.416126
H     -0.222672  5.826240  2.262728
H      2.451677  3.208277  0.251668
H      2.531429  2.426701  1.828027
H      2.649298  4.199412  1.706813
H     -3.893663  4.063324  1.185326
H     -3.669407  5.824137  1.409655
H     -3.607038  4.724766  2.805274
H     -1.119563  5.877238 -1.351779
H     -1.548281  6.770644  0.108267
H     -2.777454  5.808189 -0.739663
H      0.703296  1.075599 -4.355054
H      0.561456  2.337053 -3.134327
H     -0.732416  1.148978 -3.317768
H      6.379721 -0.897720 -1.172310
H      5.138750 -1.606316 -2.210784
H      6.784020 -0.410711 -3.594019
H      6.518469  1.076426 -2.679502
H      5.226516  0.416559 -3.681280
H      5.538899  0.225417  2.226278
H      5.306096  1.574181  1.110418
H      6.487165  0.301210  0.734157
H      2.536463 -0.554309  1.024542
117
Structure 29 - NOT REFINED - Rel. E. = 0.0 kcal/mol (GFN-FF)
O      2.224400 -3.695213  1.982637
C      2.259727 -3.008471  0.772356
O      1.605969 -1.741365  0.858767
C      3.729629 -2.746163  0.330972
H      3.702755 -2.210173 -0.613384
C      4.502163 -4.067244  0.226377
C      4.398270 -1.916189  1.407152
C      4.716760 -0.434636  1.150108
C      5.128640 -0.064955 -0.305327
H      5.476318  0.975457 -0.268322
O      3.963774 -0.083410 -1.142433
C      3.413051  1.083504 -1.489970
C      2.054223  0.854300 -2.121628
H      2.084278 -0.107483 -2.637080
C      1.046645  0.728134 -0.926014
H      1.617194  0.409710 -0.049194
C     -0.015019 -0.366898 -1.166041
H      0.494115 -1.229679 -1.595398
C     -1.084755  0.099741 -2.147860
C     -0.603664 -0.800546  0.202122
H     -0.565445  0.065458  0.871904
C      0.181264 -1.969847  0.879586
C     -0.017089 -3.302556  0.121355
C      1.389042 -3.825301 -0.215267
H      1.478116 -4.877912  0.057403
C      1.736344 -3.651341 -1.690354
C     -0.282182 -2.071953  2.335924
O     -1.958551 -1.213446  0.045230
C     -2.933368 -0.658887  0.895632
H     -2.484785  0.096481  1.552587
O     -3.458944 -1.609334  1.773082
C     -4.306482 -2.628363  1.234465
H     -5.023865 -2.809290  2.046073
C     -5.057024 -2.148962 -0.015641
C     -5.361523 -0.670834  0.173655
H     -5.743487 -0.487989  1.184547
N     -6.397762 -0.087112 -0.752900
O     -6.404290  1.263477 -0.645383
C     -6.150800 -0.474893 -2.161417
C     -7.734521 -0.596703 -0.361252
C     -3.543170 -3.919090  0.946777
C     -4.025310  0.082256  0.068353
H     -3.685311  0.083315 -0.979251
O     -4.134263  1.395009  0.536094
O      0.442587  1.974574 -0.643113
C      0.954629  2.669463  0.466187
H      2.011407  2.398662  0.617388
C      0.871043  4.180491  0.221765
C     -0.543489  4.753852  0.396676
C     -1.082671  4.275554  1.767901
H     -0.471058  4.705053  2.568925
O     -2.390087  4.730386  1.988503
C     -1.001188  2.738104  1.842547
H     -1.644713  2.333017  1.047208
C     -1.466706  2.242669  3.205696
O      0.339988  2.282314  1.664218
O     -1.499727  4.255719 -0.531682
C     -1.248248  4.453879 -1.903680
C     -0.479379  6.288865  0.368600
C      1.727092  1.979943 -3.096887
O      3.923416  2.159505 -1.296364
C      6.211899 -0.951907 -0.922596
C      6.977746 -0.219342 -2.020355
C      5.797609  0.059561  2.116626
O      3.511686  0.248049  1.480533
O      4.575578 -2.381969  2.513740
H      2.897807 -3.340514  2.589638
H      5.546766 -3.869242 -0.001150
H      4.088187 -4.701799 -0.548987
H      4.450464 -4.600031  1.172428
H     -1.848844 -0.665481 -2.247192
H     -0.640090  0.274085 -3.123107
H     -1.536101  1.021234 -1.789862
H     -0.608160 -3.137188 -0.776152
H     -0.538086 -4.007250  0.764155
H      2.646363 -4.182141 -1.953156
H      1.869500 -2.602127 -1.940111
H      0.928884 -4.055225 -2.296503
H      0.017314 -1.172892  2.872705
H      0.178478 -2.933840  2.810860
H     -1.362300 -2.167896  2.379659
H     -5.951920 -2.757739 -0.131811
H     -4.412246 -2.283131 -0.886123
H     -6.266033 -1.546032 -2.297910
H     -5.152982 -0.155244 -2.449136
H     -6.869023  0.065561 -2.774659
H     -7.787916 -1.678658 -0.437245
H     -8.468134 -0.133734 -1.017861
H     -7.938041 -0.273921  0.657347
H     -2.822271 -3.749402  0.153534
H     -4.240877 -4.695926  0.645702
H     -3.017024 -4.243612  1.839856
H     -5.014883  1.692090  0.155819
H      1.257117  4.391980 -0.774412
H      1.519882  4.665302  0.951534
H     -2.926616  4.414486  1.247476
H     -2.490212  2.563434  3.370720
H     -0.825298  2.655002  3.980482
H     -1.414512  1.158290  3.253157
H     -0.377722  3.883811 -2.235094
H     -1.115500  5.511808 -2.148940
H     -2.135302  4.080593 -2.412409
H     -1.486196  6.692460  0.435979
H     -0.006957  6.641542 -0.544541
H      0.096470  6.647797  1.216633
H      0.665561  2.005217 -3.314363
H      2.282336  1.844285 -4.022066
H      2.019246  2.931382 -2.659428
H      6.901122 -1.268949 -0.139947
H      5.745371 -1.840288 -1.346264
H      7.703579 -0.884707 -2.480242
H      7.503657  0.640630 -1.612749
H      6.293107  0.130728 -2.789265
H      6.781067 -0.287275  1.816210
H      5.579316 -0.307497  3.115529
H      5.780401  1.145357  2.131313
H      2.752771 -0.352378  1.369067
117
Structure 30 - NOT REFINED - Rel. E. = 0.0 kcal/mol (GFN-FF)
O      2.369146 -3.789844  2.167102
C      2.035554 -3.284145  0.903742
O      1.752188 -1.899255  0.968555
C      3.199411 -3.477253 -0.100059
H      2.887745 -3.078866 -1.063457
C      3.571381 -4.966486 -0.206707
C      4.450572 -2.779697  0.365749
C      5.459248 -2.236236 -0.670660
C      5.616252 -0.712191 -0.375016
H      5.762188 -0.590468  0.707109
O      4.420908 -0.016279 -0.747493
C      3.732711  0.640186  0.183689
C      2.697608  1.548910 -0.453011
H      2.656052  1.338517 -1.522508
C      1.315962  1.292755  0.190273
H      1.494717  1.048866  1.247405
C      0.646045  0.080595 -0.503398
H      1.449688 -0.615457 -0.758054
C     -0.055206  0.520517 -1.786100
C     -0.327700 -0.653077  0.453376
H     -0.789842  0.094543  1.103340
C      0.392587 -1.700541  1.391296
C     -0.256067 -3.103367  1.355438
C      0.698448 -3.948074  0.510846
H      0.709951 -4.986283  0.845996
C      0.348029 -3.864659 -0.968748
C      0.389225 -1.169853  2.829699
O     -1.377657 -1.254362 -0.299763
C     -2.656825 -0.884684  0.068368
H     -2.729186  0.210096  0.215269
O     -2.982037 -1.532714  1.279667
C     -4.294484 -1.249331  1.722008
H     -4.415187 -0.154417  1.796196
C     -5.308439 -1.799260  0.706643
C     -5.076436 -1.118595 -0.637042
H     -5.237182 -0.037205 -0.542705
N     -6.031892 -1.541955 -1.731289
O     -5.722354 -0.892242 -2.880998
C     -6.003254 -3.003547 -1.971008
C     -7.416598 -1.171790 -1.347573
C     -4.471623 -1.886049  3.095184
C     -3.609013 -1.290613 -1.082469
H     -3.389922 -2.349787 -1.299480
O     -3.315766 -0.491114 -2.187300
O      0.561228  2.492497  0.119410
C     -0.381620  2.739977  1.122684
H     -0.193274  2.073060  1.981304
C     -0.272067  4.192000  1.625389
C     -0.919150  5.240251  0.702829
C     -2.311697  4.732891  0.250515
H     -2.995294  4.718283  1.106190
O     -2.874495  5.605419 -0.691824
C     -2.180473  3.300158 -0.304740
H     -1.461931  3.324360 -1.134890
C     -3.525873  2.767455 -0.777423
O     -1.687439  2.430567  0.715592
O     -0.209221  5.407467 -0.522866
C      0.985296  6.156001 -0.489106
C     -1.080798  6.561514  1.466851
C      3.186072  2.985891 -0.244473
O      3.957154  0.582434  1.367548
C      6.788695 -0.092244 -1.139154
C      7.235459  1.226022 -0.518747
C      5.109653 -2.468122 -2.135395
O      6.690552 -2.883981 -0.412542
O      4.779881 -2.725347  1.533597
H      3.208701 -3.379013  2.437972
H      2.798431 -5.509108 -0.741540
H      3.663834 -5.385148  0.792659
H      4.517513 -5.092525 -0.726530
H     -0.924451  1.125157 -1.551638
H     -0.399442 -0.341980 -2.347761
H      0.621082  1.107366 -2.402065
H     -1.256441 -3.062788  0.941280
H     -0.300876 -3.499737  2.368470
H      1.040886 -4.428717 -1.587324
H      0.330414 -2.827964 -1.292224
H     -0.647625 -4.275752 -1.115305
H      0.919319 -0.222076  2.889759
H      0.895391 -1.881723  3.477641
H     -0.636388 -1.039534  3.164462
H     -6.312744 -1.611009  1.082852
H     -5.139837 -2.873929  0.629654
H     -6.346300 -3.552464 -1.099090
H     -4.995009 -3.302768 -2.243186
H     -6.654714 -3.199796 -2.820322
H     -8.041645 -1.326267 -2.224888
H     -7.439417 -0.114286 -1.095733
H     -7.776869 -1.774961 -0.519905
H     -5.461245 -1.666230  3.483522
H     -3.724509 -1.493052  3.777705
H     -4.338289 -2.961213  3.021958
H     -4.157840 -0.528769 -2.744758
H      0.784307  4.418941  1.769795
H     -0.773649  4.239847  2.592338
H     -2.197987  5.758931 -1.368493
H     -3.399966  1.834782 -1.322640
H     -3.992229  3.502566 -1.426525
H     -4.165517  2.600581  0.086559
H      1.672382  5.804833  0.285019
H      0.789262  7.222778 -0.341555
H      1.444945  6.011429 -1.465576
H     -1.506309  7.315126  0.808801
H     -0.125910  6.909311  1.852041
H     -1.758918  6.415353  2.302763
H      3.339437  3.175576  0.815648
H      2.436936  3.669695 -0.628142
H      4.123965  3.144009 -0.771913
H      7.612299 -0.806465 -1.138536
H      6.471516  0.077065 -2.168445
H      7.602293  1.072581  0.493904
H      6.404483  1.927208 -0.476470
H      8.030749  1.668251 -1.113101
H      4.279431 -1.833138 -2.427079
H      4.868244 -3.510097 -2.316125
H      5.980640 -2.216822 -2.733702
H      6.848062 -2.895896  0.542911
117
Structure 31 - NOT REFINED - Rel. E. = 0.0 kcal/mol (GFN-FF)
O      2.762504 -4.340802  0.008829
C      2.283415 -3.226143 -0.678234
O      1.643065 -2.308285  0.191551
C      3.455293 -2.439650 -1.333673
H      3.037619 -1.663636 -1.966790
C      4.376043 -3.363141 -2.138906
C      4.243793 -1.845467 -0.195469
C      4.447356 -0.323557 -0.046007
C      3.692007  0.089425  1.263712
H      3.605523 -0.801916  1.901232
O      2.367602  0.540135  0.964542
C      1.460680  0.404145  1.935285
C      0.247263  1.290351  1.712483
H      0.680711  2.279223  1.520839
C     -0.649187  0.979203  0.482836
H     -1.685772  0.942107  0.838739
C     -0.384365 -0.360837 -0.248458
H      0.657860 -0.395549 -0.573260
C     -1.317350 -0.426929 -1.459730
C     -0.594045 -1.542726  0.731194
H     -0.316549 -1.193090  1.730017
C      0.319243 -2.780650  0.467844
C     -0.082019 -3.630629 -0.757664
C      1.176919 -3.739229 -1.634749
H      1.402207 -4.784084 -1.855471
C      1.030351 -2.965145 -2.939922
C      0.334180 -3.642778  1.736229
O     -1.964761 -1.913760  0.745815
C     -2.590683 -2.100573  1.991646
H     -1.891154 -1.893133  2.813030
O     -2.973830 -3.424974  2.188749
C     -4.025958 -3.936081  1.362736
H     -4.536586 -4.649424  2.023369
C     -5.008241 -2.833772  0.938672
C     -5.104694 -1.840362  2.087460
H     -5.204421 -2.372239  3.040683
N     -6.267043 -0.882418  2.046384
O     -6.103755  0.074027  2.992638
C     -6.407792 -0.249358  0.714439
C     -7.516263 -1.626903  2.337463
C     -3.480119 -4.679093  0.146094
C     -3.765474 -1.090195  2.149034
H     -3.691784 -0.390177  1.298409
O     -3.610845 -0.398624  3.352246
O     -0.681660  2.074738 -0.428245
C      0.536850  2.569283 -0.931037
H      1.305033  1.788619 -0.913755
C      0.266928  3.078894 -2.355749
C      1.070054  4.347370 -2.679577
C      0.688295  5.454376 -1.651294
H      1.529471  6.157471 -1.552050
O     -0.441746  6.180369 -2.073880
C      0.391080  4.829611 -0.265267
H     -0.692721  4.657605 -0.209872
C      0.822419  5.745819  0.870269
O      1.062202  3.585744 -0.110239
O      0.610238  4.729280 -3.977488
C      1.363331  5.705911 -4.674528
C      2.571506  4.062656 -2.639820
C     -0.584176  1.386018  2.992703
O      1.644452 -0.255304  2.932259
C      4.400853  1.176567  2.090687
C      4.485091  2.537011  1.408449
C      4.019914  0.489302 -1.260739
O      5.837540 -0.132542  0.124288
O      4.786210 -2.561918  0.625578
H      3.494610 -4.062689  0.585786
H      4.822849 -4.108786 -1.486811
H      5.169323 -2.779622 -2.599776
H      3.816339 -3.877448 -2.913289
H     -2.343506 -0.532873 -1.120704
H     -1.077120 -1.263232 -2.104387
H     -1.233990  0.492884 -2.031527
H     -0.899800 -3.158171 -1.292136
H     -0.407280 -4.612965 -0.424290
H      0.153183 -3.331197 -3.468995
H      1.891030 -3.104503 -3.587399
H      0.904481 -1.903256 -2.747445
H      0.948431 -4.524396  1.571898
H     -0.676625 -3.946628  1.992486
H      0.757779 -3.070513  2.560487
H     -5.961996 -3.299309  0.696573
H     -4.613239 -2.333800  0.052491
H     -5.483473  0.263944  0.464006
H     -7.196710  0.496020  0.793669
H     -6.655069 -0.986534 -0.043569
H     -7.706965 -2.392260  1.591129
H     -8.330275 -0.905618  2.357173
H     -7.429310 -2.069249  3.327370
H     -2.794657 -5.457209  0.469030
H     -2.947058 -3.985304 -0.495885
H     -4.299023 -5.132997 -0.404803
H     -4.518123  0.008440  3.497831
H     -0.795773  3.313780 -2.433699
H      0.499502  2.305675 -3.085702
H     -0.681539  5.853750 -2.957897
H      1.903190  5.861059  0.858148
H      0.526495  5.320122  1.825158
H      0.350974  6.716057  0.746516
H      1.522859  6.604859 -4.073346
H      0.765788  5.958630 -5.548631
H      2.326418  5.309135 -5.004607
H      2.835544  3.692708 -1.654625
H      3.145775  4.965611 -2.831111
H      2.824185  3.312085 -3.385076
H      0.063377  1.552674  3.850335
H     -1.157188  0.479835  3.173454
H     -1.281135  2.215884  2.914196
H      3.832878  1.268263  3.020195
H      5.400984  0.828311  2.344968
H      5.213069  2.510443  0.603106
H      4.805489  3.283455  2.131728
H      3.514106  2.831141  1.014475
H      2.948645  0.416663 -1.409717
H      4.552510  0.134570 -2.139201
H      4.279515  1.529317 -1.099181
H      6.178417 -0.836925  0.695044
117
Structure 32 - NOT REFINED - Rel. E. = 0.0 kcal/mol (GFN-FF)
O      2.351365 -3.275822  2.570955
C      2.110487 -3.021885  1.212384
O      1.565537 -1.732138  1.024584
C      3.430786 -3.112487  0.404249
H      3.212660 -2.950917 -0.649685
C      4.089661 -4.485321  0.642244
C      4.430096 -2.082647  0.864124
C      5.566171 -1.633460 -0.091426
C      5.397030 -0.089530 -0.221153
H      5.381829  0.350076  0.786155
O      4.106183  0.105942 -0.823461
C      3.438979  1.225920 -0.554955
C      2.133984  1.254964 -1.319954
H      2.186515  0.464918 -2.070771
C      0.985188  0.899491 -0.316536
H      1.442101  0.633160  0.646243
C      0.209645 -0.338000 -0.810638
H      0.954113 -1.100530 -1.050645
C     -0.613420 -0.037366 -2.057829
C     -0.648429 -0.847122  0.366201
H     -0.962559  0.043885  0.918252
C      0.167894 -1.759709  1.364199
C     -0.241201 -3.251519  1.313988
C      0.988937 -3.993241  0.779832
H      1.132308 -4.942274  1.297827
C      0.880729 -4.222866 -0.722474
C      0.006888 -1.210546  2.786938
O     -1.815826 -1.491245 -0.116087
C     -2.986478 -1.267194  0.632709
H     -2.727547 -1.094184  1.688362
O     -3.780510 -2.407196  0.651036
C     -4.277379 -2.826780 -0.624370
H     -5.280543 -3.212913 -0.397504
C     -4.386232 -1.659673 -1.609068
C     -4.849890 -0.400086 -0.887449
H     -5.808162 -0.573703 -0.384716
N     -5.047585  0.750274 -1.861037
O     -3.900752  1.057107 -2.474994
C     -6.083469  0.378958 -2.863925
C     -5.573166  1.921577 -1.110223
C     -3.425683 -3.954184 -1.203631
C     -3.782207 -0.017845  0.153045
H     -3.079681  0.675411 -0.324381
O     -4.326870  0.654544  1.265495
O      0.085649  1.971453 -0.116204
C      0.411071  2.867378  0.916542
H      1.506388  2.950813  1.004150
C     -0.176907  4.245216  0.589868
C     -1.703216  4.295385  0.773864
C     -2.012815  3.817744  2.213661
H     -1.599514  4.536388  2.929359
O     -3.394149  3.776451  2.456099
C     -1.383159  2.432318  2.456929
H     -1.901256  1.726830  1.790878
C     -1.571989  2.028635  3.914668
O      0.017682  2.411011  2.185022
O     -2.412096  3.382110 -0.054409
C     -2.354237  3.589862 -1.449797
C     -2.197181  5.737781  0.590370
C      1.952559  2.602837 -2.014918
O      3.826086  2.080006  0.207269
C      6.445904  0.638982 -1.068779
C      7.831816  0.677086 -0.438014
C      5.585817 -2.287194 -1.468268
O      6.776751 -1.959045  0.558964
O      4.472028 -1.659244  2.001322
H      3.022827 -2.638031  2.869369
H      5.154308 -4.455901  0.427647
H      3.623530 -5.242573  0.019792
H      3.959718 -4.762641  1.685836
H     -1.386438  0.697564 -1.857135
H     -1.088834 -0.947222 -2.411934
H      0.027322  0.345151 -2.847143
H     -1.105969 -3.395074  0.673356
H     -0.484712 -3.593921  2.318305
H      0.010308 -4.843935 -0.920382
H      1.753959 -4.731340 -1.120907
H      0.749748 -3.276160 -1.240451
H      0.341480 -0.175352  2.824603
H      0.612536 -1.799739  3.471837
H     -1.033606 -1.267735  3.098576
H     -5.079611 -1.952567 -2.394357
H     -3.414060 -1.443634 -2.054183
H     -6.949963 -0.070992 -2.384966
H     -5.635772 -0.299975 -3.584110
H     -6.373535  1.282380 -3.395272
H     -5.667714  2.745756 -1.813665
H     -4.856606  2.205411 -0.345325
H     -6.536245  1.689641 -0.662099
H     -3.364430 -4.771602 -0.490081
H     -2.424977 -3.584863 -1.409412
H     -3.871993 -4.317087 -2.125260
H     -4.868514  0.037262  1.776307
H      0.094961  4.507476 -0.431307
H      0.272192  4.971542  1.268026
H     -3.772149  3.140948  1.830162
H     -2.610355  2.184221  4.190663
H     -0.935458  2.648098  4.541376
H     -1.303219  0.988881  4.066865
H     -2.865576  2.734278 -1.900354
H     -1.325345  3.609922 -1.814163
H     -2.863973  4.514288 -1.740312
H     -1.910519  6.123507 -0.384388
H     -1.764084  6.373471  1.357240
H     -3.279510  5.762341  0.688108
H      2.165941  3.414770 -1.324055
H      0.930179  2.695003 -2.368929
H      2.633253  2.678909 -2.859896
H      6.490818  0.181479 -2.057012
H      6.081659  1.662704 -1.192235
H      8.229289 -0.325667 -0.317899
H      7.790489  1.158794  0.536130
H      8.503679  1.247334 -1.074360
H      4.777239 -1.896458 -2.076935
H      5.507560 -3.365305 -1.391727
H      6.538460 -2.056344 -1.936684
H      6.724980 -1.673661  1.482252
117
Structure 33 - NOT REFINED - Rel. E. = 0.0 kcal/mol (GFN-FF)
O      2.853934 -1.611563  2.945787
C      2.294948 -1.970018  1.710130
O      1.843709 -0.825258  1.024285
C      3.352094 -2.689067  0.821852
H      2.851346 -3.077337 -0.059341
C      3.994914 -3.828975  1.628814
C      4.423971 -1.715958  0.407727
C      5.045355 -1.806251 -1.001912
C      4.017349 -1.466982 -2.121146
H      4.618427 -1.193923 -2.999131
O      3.362189 -0.273706 -1.659645
C      2.885645  0.586136 -2.547674
C      2.340924  1.846960 -1.899025
H      1.845083  2.406820 -2.697125
C      1.343243  1.582536 -0.748089
H      1.941872  1.427136  0.156485
C      0.485828  0.321268 -0.990248
H      1.158858 -0.516411 -1.159735
C     -0.401948  0.502674 -2.221447
C     -0.351033 -0.065662  0.251863
H     -0.964480  0.789056  0.544074
C      0.535245 -0.456927  1.486025
C      0.016621 -1.678321  2.282975
C      1.023952 -2.798065  2.009949
H      1.202860 -3.392125  2.907716
C      0.547358 -3.688411  0.869219
C      0.610645  0.738180  2.443878
O     -1.209992 -1.147008 -0.118893
C     -2.563874 -0.893170 -0.068101
H     -2.816861  0.072170 -0.555015
O     -2.965649 -0.848239  1.282260
C     -4.356364 -0.649717  1.450917
H     -4.644293  0.285321  0.938302
C     -5.136855 -1.816826  0.824427
C     -4.800406 -1.884114 -0.660657
H     -5.086544 -0.944637 -1.151468
N     -5.543069 -2.937842 -1.447144
O     -5.227178 -2.800321 -2.760606
C     -5.218985 -4.311967 -1.001407
C     -7.004754 -2.739477 -1.291923
C     -4.628081 -0.527260  2.945293
C     -3.277813 -2.026761 -0.845337
H     -2.919155 -2.968823 -0.397958
O     -2.900805 -1.948045 -2.186817
O      0.400009  2.640568 -0.528795
C      0.744258  3.985269 -0.707539
H      1.255111  4.132935 -1.671577
C     -0.553753  4.807599 -0.736866
C     -1.151411  5.072355  0.654001
C     -0.029829  5.628724  1.566627
H      0.306304  6.600147  1.188968
O     -0.501088  5.852446  2.867958
C      1.159881  4.646759  1.554259
H      0.794999  3.682167  1.932881
C      2.309313  5.154558  2.413349
O      1.661265  4.480734  0.231243
O     -1.577337  3.896901  1.340416
C     -2.604024  3.131554  0.758787
C     -2.287173  6.098893  0.533453
C      3.584311  2.604565 -1.405483
O      2.948745  0.434826 -3.745969
C      3.000454 -2.544440 -2.532985
C      2.925750 -2.721179 -4.047898
C      5.708908 -3.172198 -1.232699
O      6.054026 -0.821450 -1.091052
O      4.880156 -0.889536  1.171622
H      3.625931 -1.049773  2.761729
H      4.428543 -3.433948  2.543713
H      4.771394 -4.326396  1.057329
H      3.234612 -4.555918  1.898056
H     -0.999299  1.406185 -2.123592
H     -1.063565 -0.351609 -2.341221
H      0.210520  0.586812 -3.116133
H     -0.988520 -1.944092  1.973600
H      0.011502 -1.434766  3.344027
H     -0.387971 -4.157382  1.165605
H      1.257407 -4.477326  0.636152
H      0.356186 -3.087754 -0.016682
H     -0.370959  0.902431  2.880501
H      0.915315  1.640519  1.926466
H      1.324981  0.521965  3.234749
H     -6.199486 -1.645938  0.988139
H     -4.830467 -2.731840  1.332357
H     -5.434679 -4.441654  0.055233
H     -4.172133 -4.513992 -1.210826
H     -5.819512 -4.996781 -1.596530
H     -7.342354 -3.036094 -0.303530
H     -7.488558 -3.348870 -2.052929
H     -7.243204 -1.696999 -1.489009
H     -4.344123 -1.446944  3.447992
H     -5.680860 -0.326988  3.117959
H     -4.037362  0.284912  3.357415
H     -3.702086 -2.294031 -2.700728
H     -1.271697  4.292803 -1.374191
H     -0.323028  5.773736 -1.186334
H     -0.951075  5.042801  3.149276
H      2.729072  6.048843  1.960458
H      3.086758  4.399608  2.483569
H      1.938798  5.394876  3.405020
H     -2.762878  2.297901  1.442439
H     -2.310855  2.736041 -0.217733
H     -3.534699  3.699628  0.662543
H     -2.756535  6.238703  1.503740
H     -3.032058  5.771714 -0.187399
H     -1.883999  7.052165  0.204701
H      3.305700  3.506880 -0.870135
H      4.221305  2.871050 -2.247001
H      4.146085  1.962682 -0.730951
H      3.257608 -3.505432 -2.092204
H      2.018841 -2.250667 -2.155347
H      2.145824 -3.435950 -4.298306
H      3.873194 -3.089238 -4.434443
H      2.698315 -1.775063 -4.530850
H      6.508564 -3.298730 -0.507129
H      6.149114 -3.170632 -2.226411
H      5.010722 -3.995992 -1.150473
H      6.098566 -0.372740 -0.227518
117
Structure 34 - NOT REFINED - Rel. E. = 0.0 kcal/mol (GFN-FF)
O      1.997559 -3.353869  2.104247
C      1.941161 -2.971098  0.754921
O      1.501819 -1.634040  0.620930
C      3.340566 -3.114722  0.101834
H      3.272062 -2.839610 -0.948860
C      3.835590 -4.565042  0.279451
C      4.371243 -2.246865  0.773450
C      5.664594 -1.860176  0.008516
C      5.645370 -0.302511 -0.020465
H      5.554146  0.067663  1.010244
O      4.449923  0.048630 -0.737236
C      3.785841  1.143343 -0.378183
C      2.585299  1.349232 -1.275564
H      2.638174  0.599326 -2.066220
C      1.298386  1.088587 -0.426635
H      1.604097  0.624478  0.517772
C      0.365922  0.092367 -1.148183
H      0.983373 -0.711543 -1.553468
C     -0.382512  0.788736 -2.282608
C     -0.600668 -0.532006 -0.118734
H     -0.963822  0.282718  0.513775
C      0.075106 -1.595680  0.829332
C     -0.412259 -3.044212  0.576027
C      0.822814 -3.818499  0.108780
H      0.848162 -4.820386  0.539179
C      0.876681 -3.893563 -1.412001
C     -0.226014 -1.195034  2.277834
O     -1.717068 -1.098093 -0.799426
C     -2.966143 -0.690251 -0.383486
H     -3.027773  0.417460 -0.319005
O     -3.231741 -1.246675  0.882704
C     -4.529186 -0.954491  1.369323
H     -4.652951  0.141428  1.411197
C     -5.594206 -1.536819  0.425937
C     -5.410514 -0.918031 -0.954354
H     -5.530551  0.171533 -0.895326
N     -6.425908 -1.334133 -1.992209
O     -6.208184 -0.615292 -3.123160
C     -6.357323 -2.779537 -2.305109
C     -7.793481 -1.037427 -1.500556
C     -4.642883 -1.541493  2.771262
C     -3.976920 -1.176323 -1.452450
H     -3.795697 -2.259505 -1.556603
O     -3.707459 -0.518434 -2.652491
O      0.614340  2.297813 -0.147009
C      0.788474  2.834752  1.135985
H      1.773737  2.543041  1.532200
C      0.716923  4.367340  1.081479
C     -0.709177  4.914512  0.912866
C     -1.615775  4.239606  1.969971
H     -1.305686  4.541049  2.976055
O     -2.949973  4.648934  1.823728
C     -1.477001  2.707172  1.843122
H     -1.778821  2.433342  0.820749
C     -2.343344  1.991315  2.869941
O     -0.126315  2.304889  2.059694
O     -1.331722  4.556665 -0.319183
C     -0.748046  5.023526 -1.514138
C     -0.698578  6.436166  1.119805
C      2.643363  2.745905 -1.891650
O      4.102327  1.857038  0.544373
C      6.836575  0.384279 -0.695632
C      8.145859  0.233565  0.068113
C      5.808153 -2.416278 -1.403489
O      6.744945 -2.342589  0.778270
O      4.305794 -1.913366  1.939278
H      2.668510 -2.797446  2.535973
H      3.405175 -5.209291 -0.480439
H      3.526670 -4.922860  1.259061
H      4.918894 -4.626097  0.222747
H      0.303682  1.032875 -3.088688
H     -0.829637  1.707159 -1.912160
H     -1.170449  0.148198 -2.668776
H     -1.198541 -3.055785 -0.171641
H     -0.796894 -3.458899  1.505083
H      0.873109 -2.893173 -1.837082
H     -0.007046 -4.415571 -1.770877
H      1.751970 -4.431509 -1.765036
H      0.141550 -0.190780  2.481148
H      0.249513 -1.894519  2.960584
H     -1.302350 -1.223315  2.424156
H     -6.575881 -1.312092  0.839548
H     -5.450162 -2.617184  0.388620
H     -6.492416 -3.380849 -1.410756
H     -5.401267 -2.994308 -2.774518
H     -7.142490 -2.993316 -3.027206
H     -7.824931 -0.012363 -1.139115
H     -8.094535 -1.733609 -0.723604
H     -8.461152 -1.117695 -2.356413
H     -3.880565 -1.111208  3.413681
H     -4.494591 -2.616580  2.733069
H     -5.621005 -1.322246  3.187800
H     -4.606118 -0.438231 -3.111064
H      1.360609  4.719237  0.276741
H      1.108869  4.745528  2.026090
H     -3.156730  4.597854  0.878757
H     -1.899354  2.109688  3.854624
H     -2.406250  0.932360  2.638540
H     -3.336071  2.432138  2.869163
H     -0.746968  6.116352 -1.567526
H     -1.374316  4.626825 -2.311848
H      0.268382  4.645640 -1.639659
H     -0.422557  6.662689  2.145443
H     -1.690601  6.838468  0.931135
H      0.017726  6.911831  0.455011
H      1.708600  2.962299 -2.398532
H      3.461891  2.801823 -2.605928
H      2.809799  3.486028 -1.112965
H      6.943240  0.003297 -1.711088
H      6.579472  1.445145 -0.763521
H      8.931608  0.781288 -0.445969
H      8.433197 -0.810813  0.136880
H      8.046834  0.636687  1.073342
H      6.832970 -2.254327 -1.725691
H      5.129990 -1.901245 -2.075710
H      5.617361 -3.482522 -1.429221
H      6.592574 -2.124394  1.708926
117
Structure 35 - NOT REFINED - Rel. E. = 0.0 kcal/mol (GFN-FF)
O      2.343599 -4.010236  1.875097
C      2.035362 -3.397988  0.655378
O      1.736620 -2.025068  0.832229
C      3.223543 -3.489512 -0.334511
H      2.931781 -3.011631 -1.267507
C      3.617466 -4.959108 -0.562780
C      4.452940 -2.820840  0.222857
C      5.471897 -2.161093 -0.732279
C      5.580729 -0.666394 -0.295749
H      5.677545 -0.638342  0.798074
O      4.387498  0.036958 -0.659908
C      3.652899  0.612573  0.289371
C      2.636665  1.559900 -0.322637
H      2.638374  1.424725 -1.405120
C      1.233602  1.261035  0.247702
H      1.366243  1.005041  1.309047
C      0.624822  0.043961 -0.493631
H      1.460619 -0.616497 -0.737830
C     -0.047448  0.490566 -1.790608
C     -0.341914 -0.739812  0.429667
H     -0.759508 -0.036235  1.154192
C      0.372526 -1.877098  1.259499
C     -0.266467 -3.272293  1.073159
C      0.711654 -4.029313  0.173853
H      0.720838 -5.094378  0.408281
C      0.394039 -3.803732 -1.298379
C      0.352910 -1.487975  2.741319
O     -1.443845 -1.239434 -0.325804
C     -2.693719 -0.942012  0.204757
H     -2.786848  0.148778  0.382709
O     -2.875882 -1.623731  1.418270
C     -4.141640 -1.356548  2.007986
H     -4.219558 -0.270483  2.188268
C     -5.259114 -1.786718  1.055580
C     -5.120368 -1.043806 -0.271570
H     -5.164930  0.031664 -0.070558
N     -6.321779 -1.312947 -1.164436
O     -7.444496 -1.290326 -0.429453
C     -6.387921 -0.252578 -2.202381
C     -6.182353 -2.619075 -1.854105
C     -4.201071 -2.108494  3.330429
C     -3.743049 -1.378082 -0.847961
H     -3.632525 -2.466554 -0.969227
O     -3.496645 -0.724990 -2.065974
O      0.453148  2.441473  0.149781
C     -0.536297  2.662284  1.115331
H     -0.371232  1.991248  1.975328
C     -0.476741  4.110427  1.634295
C     -1.097006  5.153332  0.687776
C     -2.460847  4.627996  0.174675
H     -3.179640  4.600243  1.000749
O     -2.995644  5.494682 -0.788810
C     -2.289964  3.200069 -0.380848
H     -1.547429  3.240236 -1.189317
C     -3.617537  2.657299 -0.891213
O     -1.814523  2.328079  0.646318
O     -0.334504  5.332220 -0.504110
C      0.836896  6.113019 -0.419176
C     -1.312383  6.469640  1.445876
C      3.107232  2.980200  0.006239
O      3.825418  0.465223  1.473738
C      6.770841  0.040860 -0.949136
C      7.175516  1.294329 -0.182766
C      5.168969 -2.267330 -2.221844
O      6.711752 -2.800233 -0.498128
O      4.757021 -2.874680  1.397553
H      3.173490 -3.621628  2.202880
H      3.699006 -5.461601  0.398068
H      4.574045 -5.028116 -1.074359
H      2.861226 -5.463246 -1.156098
H     -0.979141  1.003277 -1.574564
H     -0.248764 -0.369112 -2.423295
H      0.604140  1.176209 -2.325600
H     -1.258931 -3.202018  0.644594
H     -0.333332 -3.762394  2.042539
H      0.407378 -2.741089 -1.522595
H     -0.604328 -4.182266 -1.502519
H      1.092175 -4.321240 -1.950478
H     -0.677420 -1.391965  3.073368
H      0.882417 -0.549667  2.893648
H      0.852047 -2.258008  3.324806
H     -6.243226 -1.566237  1.469844
H     -5.184033 -2.863838  0.896581
H     -5.455617 -0.195228 -2.754582
H     -6.596037  0.690596 -1.702234
H     -7.222883 -0.484218 -2.859511
H     -6.044567 -3.398350 -1.109539
H     -5.356162 -2.593545 -2.558792
H     -7.119651 -2.807658 -2.373679
H     -5.150340 -1.914603  3.819880
H     -3.390359 -1.785135  3.976814
H     -4.097628 -3.174668  3.151981
H     -2.547915 -0.794976 -2.244924
H      0.567283  4.354757  1.830957
H     -1.024597  4.142021  2.576589
H     -2.290378  5.671511 -1.429817
H     -3.482506  1.707155 -1.400572
H     -4.053957  3.377379 -1.576748
H     -4.294375  2.519340 -0.050912
H      1.492608  5.789301  0.393258
H      0.606042  7.175583 -0.293912
H      1.349058  5.971362 -1.369547
H     -2.023101  6.311128  2.251952
H     -1.722280  7.217256  0.771238
H     -0.381163  6.833225  1.871867
H      4.071059  3.174717 -0.458334
H      3.203390  3.099379  1.083362
H      2.376803  3.687258 -0.371420
H      7.604989 -0.659749 -0.988142
H      6.489421  0.307832 -1.968183
H      6.334489  1.979806 -0.100630
H      7.986527  1.802404 -0.697784
H      7.506871  1.041962  0.822130
H      6.049110 -1.940111 -2.767922
H      4.330248 -1.629691 -2.480896
H      4.963546 -3.294793 -2.502773
H      6.839180 -2.900805  0.456375
117
Structure 36 - NOT REFINED - Rel. E. = 0.0 kcal/mol (GFN-FF)
O      1.946766 -3.509646  2.055076
C      1.916880 -3.056122  0.729355
O      1.535748 -1.694123  0.660156
C      3.310567 -3.220886  0.070424
H      3.255924 -2.877481 -0.960430
C      3.742695 -4.698728  0.150531
C      4.381809 -2.456606  0.801995
C      5.644979 -1.988321  0.042252
C      5.638605 -0.432903  0.165688
H      5.478329 -0.189467  1.225422
O      4.511349  0.044778 -0.570652
C      3.840367  1.087980 -0.093918
C      2.702019  1.455430 -1.021775
H      2.768801  0.803519 -1.894402
C      1.358891  1.166153 -0.274975
H      1.600501  0.731806  0.702188
C      0.524514  0.124357 -1.045754
H      1.206863 -0.665444 -1.365465
C     -0.131865  0.756465 -2.269619
C     -0.506557 -0.491752 -0.075467
H     -0.856017  0.317327  0.574354
C      0.108365 -1.605438  0.854508
C     -0.434164 -3.023736  0.555615
C      0.766064 -3.817350  0.034390
H      0.749126 -4.843954  0.401712
C      0.813842 -3.799445 -1.488606
C     -0.178208 -1.230707  2.312112
O     -1.632438 -0.960802 -0.814809
C     -2.879303 -0.701265 -0.262755
H     -2.986142  0.389137 -0.049899
O     -3.051452 -1.407779  0.929056
C     -4.326570 -1.161570  1.495467
H     -4.436536 -0.072179  1.644480
C     -5.431902 -1.650407  0.557478
C     -5.353889 -1.023294 -0.833473
H     -5.698415  0.014469 -0.839507
N     -6.254491 -1.827407 -1.775890
O     -5.789098 -3.071871 -1.920023
C     -7.638850 -1.852678 -1.223540
C     -6.341980 -1.134621 -3.087618
C     -4.389594 -1.876360  2.839488
C     -3.912341 -1.072973 -1.351418
H     -3.719889 -2.107791 -1.676207
O     -3.749596 -0.159659 -2.412933
O      0.598294  2.345569 -0.078748
C      0.751529  2.966615  1.173244
H      1.763714  2.768436  1.559037
C      0.566088  4.484948  1.037983
C     -0.897609  4.939858  0.939351
C     -1.703415  4.246922  2.063604
H     -1.355919  4.594137  3.042332
O     -3.065113  4.574153  1.983212
C     -1.477428  2.722680  1.967833
H     -1.800877  2.403356  0.965197
C     -2.258154  1.981937  3.044000
O     -0.096934  2.410791  2.141473
O     -1.573912  4.528651 -0.247342
C     -0.961944  4.804160 -1.488232
C     -0.968037  6.465735  1.104620
C      2.871064  2.908473 -1.466952
O      4.103939  1.654541  0.940191
C      6.953807  0.222096 -0.300637
C      6.905140  0.801670 -1.711070
C      5.755647 -2.421797 -1.413868
O      6.764742 -2.502251  0.732280
O      4.362643 -2.267721  2.002154
H      2.665593 -3.039290  2.512668
H      4.816200 -4.803864  0.017745
H      3.233439 -5.284263 -0.608130
H      3.478955 -5.090557  1.130236
H     -0.866228  1.493716 -1.958721
H     -0.611924 -0.011458 -2.868518
H      0.620696  1.251080 -2.877154
H     -1.240336 -2.989777 -0.169832
H     -0.811416 -3.461875  1.476761
H      1.662529 -4.354108 -1.879108
H      0.856864 -2.775891 -1.851399
H     -0.094337 -4.257546 -1.873321
H     -1.253210 -1.235346  2.465621
H      0.220239 -0.243426  2.539896
H      0.281529 -1.960942  2.973089
H     -6.389286 -1.427548  1.025669
H     -5.328885 -2.730952  0.422524
H     -7.958607 -0.855881 -0.929318
H     -7.666457 -2.538782 -0.382488
H     -8.295380 -2.247397 -1.995620
H     -5.347185 -1.046116 -3.509738
H     -6.783808 -0.148530 -2.968303
H     -6.949174 -1.753626 -3.744383
H     -3.592124 -1.523005  3.486760
H     -4.266851 -2.944913  2.689554
H     -5.345187 -1.684778  3.317505
H     -2.811247 -0.146219 -2.644294
H      1.128739  4.830435  0.172200
H      0.991609  4.942398  1.931795
H     -3.320478  4.492726  1.052550
H     -3.279298  2.351113  3.063651
H     -1.793786  2.162352  4.009637
H     -2.253792  0.913786  2.848495
H     -0.643948  5.846867 -1.567990
H     -1.727589  4.607162 -2.237167
H     -0.111311  4.139975 -1.658488
H     -0.598020  6.748315  2.085680
H     -2.000465  6.792513  1.014335
H     -0.366523  6.966141  0.350205
H      3.730069  2.992606 -2.129133
H      3.033790  3.549129 -0.603936
H      1.983485  3.240568 -1.996335
H      7.200134  1.027166  0.394179
H      7.737491 -0.533388 -0.229493
H      6.619533  0.052805 -2.442475
H      7.886741  1.189524 -1.971702
H      6.190732  1.620627 -1.760644
H      5.612544 -3.492039 -1.513238
H      6.758535 -2.186802 -1.758331
H      5.029089 -1.889995 -2.018400
H      6.627344 -2.394309  1.684631
117
Structure 37 - NOT REFINED - Rel. E. = 0.0 kcal/mol (GFN-FF)
O      2.029634 -3.089308  2.390238
C      1.856060 -2.931566  1.008197
O      1.467432 -1.609399  0.690103
C      3.168225 -3.257083  0.250752
H      2.993541 -3.140419 -0.817050
C      3.621026 -4.689872  0.593888
C      4.306939 -2.365666  0.672923
C      5.491304 -2.136892 -0.297297
C      5.595590 -0.592993 -0.487661
H      5.617537 -0.121462  0.504255
O      4.413536 -0.152780 -1.166624
C      3.701288  0.843924 -0.649743
C      2.527336  1.181207 -1.544975
H      2.526904  0.469952 -2.372698
C      1.214201  1.017682 -0.717584
H      1.493120  0.778728  0.314080
C      0.373277 -0.151303 -1.265367
H      1.056877 -0.976641 -1.473993
C     -0.337213  0.261498 -2.552456
C     -0.619532 -0.605130 -0.174405
H     -1.026435  0.300201  0.286243
C      0.061273 -1.451600  0.967479
C     -0.493576 -2.891003  1.095590
C      0.640030 -3.801259  0.620160
H      0.671164 -4.727404  1.195006
C      0.512588 -4.100025 -0.868357
C     -0.121368 -0.716826  2.298967
O     -1.704262 -1.304297 -0.784655
C     -2.977598 -0.929218 -0.377767
H     -3.153442  0.150052 -0.589639
O     -3.142013 -1.162876  0.992127
C     -4.452181 -0.854920  1.459492
H     -4.647719  0.214611  1.271883
C     -5.487926 -1.689743  0.705748
C     -5.381312 -1.410202 -0.791134
H     -5.537118 -0.338418 -0.955138
N     -6.519196 -2.081573 -1.545574
O     -7.660742 -1.948246 -0.853442
C     -6.663062 -1.423245 -2.869643
C     -6.220458 -3.516451 -1.778688
C     -4.483323 -1.133943  2.955628
C     -3.961586 -1.776273 -1.225314
H     -3.748921 -2.827922 -0.978979
O     -3.742672 -1.541910 -2.590650
O      0.435360  2.202074 -0.721645
C      0.584799  3.044877  0.391804
H      1.605154  2.963076  0.792647
C      0.273685  4.475846 -0.069005
C     -0.395107  5.297293  1.041007
C     -1.729714  4.593576  1.426921
H     -1.983293  4.848200  2.467859
O     -2.786332  5.011176  0.595482
C     -1.591801  3.055403  1.304163
H     -1.942005  2.783258  0.297426
C     -2.433593  2.341082  2.350940
O     -0.241539  2.637995  1.453777
O     -0.686816  6.555339  0.428195
C     -1.027247  7.634421  1.280804
C      0.525707  5.424355  2.254527
C      2.730806  2.591387 -2.105243
O      3.961746  1.409655  0.384814
C      6.833225 -0.181865 -1.286764
C      7.154547  1.298362 -1.117742
C      5.399755 -2.834191 -1.650020
O      6.654449 -2.607393  0.354017
O      4.408891 -1.900794  1.789609
H      2.772077 -2.522456  2.661464
H      4.674395 -4.834639  0.368982
H      3.037204 -5.415755  0.036901
H      3.470930 -4.862368  1.657151
H     -0.796776 -0.601666 -3.023240
H      0.376970  0.697070 -3.245141
H     -1.100442  1.003471 -2.338334
H     -1.394755 -3.019884  0.506855
H     -0.722070 -3.090193  2.140446
H      1.324197 -4.723541 -1.232499
H      0.487656 -3.173060 -1.434743
H     -0.421191 -4.629926 -1.039937
H     -1.179613 -0.703441  2.544411
H      0.247829  0.304570  2.237100
H      0.422060 -1.243183  3.079655
H     -6.501604 -1.450830  1.027965
H     -5.300524 -2.745604  0.907708
H     -7.437443 -1.951762 -3.420623
H     -5.720566 -1.431299 -3.407834
H     -7.000950 -0.403383 -2.698725
H     -5.383088 -3.627458 -2.461777
H     -7.117662 -3.964147 -2.201258
H     -6.019656 -3.995210 -0.824077
H     -4.255628 -2.179832  3.138404
H     -5.469177 -0.905620  3.347952
H     -3.745042 -0.522058  3.465543
H     -2.786719 -1.556342 -2.738740
H     -0.407099  4.420715 -0.919486
H      1.185076  4.971918 -0.396366
H     -2.455968  5.756501  0.064539
H     -3.453440  2.711838  2.303486
H     -2.022943  2.530658  3.339147
H     -2.426067  1.270287  2.170349
H     -0.160231  7.990963  1.842463
H     -1.830115  7.370503  1.974315
H     -1.369078  8.426895  0.617167
H      0.768002  4.433415  2.625070
H      0.042586  5.979448  3.054773
H      1.444416  5.932322  1.969477
H      3.555301  2.590995 -2.814569
H      2.960294  3.287342 -1.302337
H      1.826224  2.922132 -2.605808
H      7.671426 -0.789359 -0.943504
H      6.651125 -0.397385 -2.339866
H      7.371738  1.530416 -0.077362
H      6.311714  1.910797 -1.432026
H      8.018709  1.564427 -1.720847
H      5.174044 -3.888096 -1.534332
H      6.367599 -2.752350 -2.136203
H      4.646240 -2.354444 -2.265738
H      6.662134 -2.284506  1.266550
117
Structure 38 - NOT REFINED - Rel. E. = 0.0 kcal/mol (GFN-FF)
O      2.331823 -5.162748 -0.459341
C      2.465380 -3.886080 -1.012817
O      1.896328 -2.889352 -0.181686
C      3.964013 -3.518526 -1.183030
H      4.040183 -2.545197 -1.663287
C      4.693222 -4.602163 -1.993916
C      4.626537 -3.480132  0.170405
C      5.680143 -2.412459  0.504563
C      4.938787 -1.323953  1.353500
H      4.306643 -1.824137  2.098339
O      4.103789 -0.540531  0.497119
C      2.902943 -0.157706  0.930111
C      2.372666  0.959261  0.051256
H      2.870795  0.917064 -0.919701
C      0.848475  0.843635 -0.157783
H      0.375050  0.771278  0.829457
C      0.534174 -0.440337 -0.982431
H      1.496107 -0.853357 -1.297271
C     -0.277341 -0.102095 -2.233340
C     -0.111048 -1.538544 -0.099267
H      0.091908 -1.298907  0.950624
C      0.470829 -2.963619 -0.305806
C      0.206429 -3.578919 -1.700709
C      1.591241 -3.894119 -2.291702
H      1.613030 -4.906447 -2.698412
C      1.998486 -2.903123 -3.375732
C     -0.105568 -3.858454  0.798503
O     -1.519361 -1.652035 -0.279641
C     -2.298735 -0.750288  0.443309
H     -2.116572  0.292901  0.109633
O     -2.028811 -0.834933  1.812490
C     -2.801480  0.120309  2.516563
H     -2.584906  1.117055  2.089885
C     -4.296516 -0.171022  2.355883
C     -4.746599 -0.247229  0.896417
H     -4.809614  0.739942  0.432322
N     -6.138201 -0.882987  0.857550
O     -6.095750 -2.140649  1.309497
C     -7.066494 -0.065039  1.689499
C     -6.667245 -0.831564 -0.529898
C     -2.386860  0.077543  3.982117
C     -3.761728 -1.111583  0.104476
H     -3.940206 -2.159528  0.390749
O     -3.924053 -0.927610 -1.284620
O      0.400383  2.028607 -0.801884
C     -0.464592  2.880912 -0.099585
H     -0.327795  2.746044  0.984614
C     -0.130885  4.318200 -0.527661
C     -1.373823  5.216515 -0.555124
C     -2.382914  4.611177 -1.572810
H     -3.399867  4.941338 -1.308460
O     -2.105267  5.043164 -2.883296
C     -2.332431  3.061707 -1.547743
H     -1.666173  2.749506 -2.362715
C     -3.717696  2.468683 -1.758530
O     -1.817242  2.567344 -0.314382
O     -0.893790  6.467571 -1.051929
C     -1.748159  7.590962 -0.928879
C     -1.998750  5.329377  0.835715
C      2.764301  2.270962  0.745015
O      2.365748 -0.566324  1.928752
C      5.944282 -0.398685  2.051502
C      5.345830  0.309464  3.260344
C      6.386033 -1.778693 -0.690268
O      6.655643 -3.026407  1.315654
O      4.410761 -4.317731  1.025848
H      2.862269 -5.195575  0.357251
H      5.767055 -4.438754 -1.979450
H      4.350710 -4.596435 -3.023381
H      4.482198 -5.578914 -1.565510
H     -1.247124  0.307012 -1.968962
H     -0.429494 -0.984024 -2.846176
H      0.260952  0.640643 -2.816190
H     -0.353677 -2.893925 -2.327294
H     -0.376833 -4.489753 -1.585122
H      2.062676 -1.894269 -2.979134
H      1.249734 -2.916349 -4.164319
H      2.954371 -3.165965 -3.819224
H     -1.190214 -3.826956  0.759005
H      0.223854 -3.493520  1.768629
H      0.239012 -4.880076  0.665708
H     -4.844130  0.606791  2.885652
H     -4.517132 -1.145491  2.801703
H     -8.079971 -0.400330  1.482182
H     -6.964212  0.992408  1.458787
H     -6.859171 -0.260767  2.737244
H     -5.997789 -1.377060 -1.185590
H     -6.757628  0.198822 -0.864371
H     -7.636501 -1.325401 -0.528271
H     -2.907782  0.849545  4.540192
H     -1.315187  0.233451  4.064161
H     -2.626056 -0.895561  4.401032
H     -3.215409 -1.424497 -1.716675
H      0.292485  4.280732 -1.532326
H      0.612864  4.746596  0.141639
H     -1.425053  5.735395 -2.822489
H     -3.676174  1.382359 -1.761185
H     -4.110928  2.815756 -2.709250
H     -4.376241  2.795146 -0.956735
H     -2.741758  7.396821 -1.341321
H     -1.267347  8.380372 -1.503820
H     -1.839174  7.913931  0.110969
H     -2.896214  5.942408  0.811202
H     -1.283447  5.769049  1.527500
H     -2.271520  4.338814  1.185244
H      3.844722  2.330580  0.850685
H      2.308997  2.326971  1.731946
H      2.423073  3.109298  0.145261
H      6.797874 -1.001476  2.362108
H      6.285646  0.337242  1.321834
H      4.472300  0.891814  2.976734
H      6.080933  0.979588  3.699092
H      5.038923 -0.411492  4.014708
H      7.244609 -1.227450 -0.317849
H      5.722109 -1.098099 -1.210967
H      6.746536 -2.544190 -1.369548
H      6.226777 -3.732526  1.826633
117
Structure 39 - NOT REFINED - Rel. E. = 0.0 kcal/mol (GFN-FF)
O      2.287330 -3.943595  1.511777
C      2.238399 -3.238262  0.300069
O      1.536689 -2.018311  0.443165
C      3.683965 -2.949564 -0.189917
H      3.636920 -2.445529 -1.153083
C      4.465849 -4.284111 -0.273530
C      4.458024 -2.081579  0.770400
C      5.740429 -1.364219  0.283485
C      5.355592  0.145049  0.134772
H      4.966711  0.505973  1.096720
O      4.290643  0.186275 -0.823927
C      3.358807  1.133923 -0.732861
C      2.202765  0.818465 -1.659376
H      2.437761 -0.126358 -2.153096
C      0.997011  0.597512 -0.704834
H      1.403376  0.131280  0.205069
C     -0.045474 -0.400258 -1.272127
H      0.493546 -1.153823 -1.850690
C     -1.057743  0.286090 -2.183405
C     -0.719338 -1.131094 -0.084750
H     -0.888738 -0.409299  0.718658
C      0.128281 -2.312679  0.477072
C     -0.040772 -3.576315 -0.395028
C      1.378261 -4.096237 -0.667556
H      1.470199 -5.138245 -0.357174
C      1.739199 -3.972397 -2.143033
C     -0.323037 -2.570555  1.918745
O     -1.984084 -1.686109 -0.450433
C     -3.093664 -1.032410  0.051460
H     -2.981786  0.066346 -0.017815
O     -3.253577 -1.396533  1.404900
C     -4.368085 -0.774885  2.014964
H     -4.263268  0.317777  1.903130
C     -5.665374 -1.226405  1.322907
C     -5.588041 -0.853430 -0.152845
H     -5.492298  0.235346 -0.256061
N     -6.816106 -1.182071 -0.967775
O     -6.655990 -0.671279 -2.215784
C     -7.062440 -2.638902 -1.059202
C     -8.008763 -0.551962 -0.351453
C     -4.360789 -1.147380  3.492859
C     -4.323895 -1.466920 -0.784398
H     -4.352250 -2.567740 -0.717730
O     -4.147105 -1.064039 -2.108789
O      0.480138  1.868200 -0.367914
C      0.013735  2.073681  0.935224
H      0.293798  1.218567  1.572314
C      0.635245  3.337839  1.549834
C      0.045781  4.649557  1.009303
C     -1.500406  4.546733  1.019325
H     -1.860435  4.521391  2.053538
O     -2.083365  5.675114  0.423505
C     -1.936734  3.246504  0.311828
H     -1.552775  3.281715 -0.717346
C     -3.452280  3.103198  0.311999
O     -1.388022  2.109580  0.977404
O      0.354647  4.890889 -0.360918
C      1.707212  5.123126 -0.691706
C      0.491501  5.815042  1.905470
C      1.990434  1.921366 -2.693208
O      3.413639  2.065195  0.032938
C      6.562689  0.994669 -0.279803
C      6.506878  2.428154  0.237404
C      6.343767 -1.885604 -1.016626
O      6.713390 -1.483383  1.296041
O      4.178948 -1.970044  1.947069
H      2.762566 -3.390227  2.153088
H      3.826709 -5.092875  0.068087
H      5.336050 -4.268533  0.379101
H      4.792940 -4.487752 -1.287322
H     -1.433245  1.188358 -1.709994
H     -1.896012 -0.375558 -2.385427
H     -0.594791  0.560036 -3.126247
H     -0.552297 -3.317751 -1.318936
H     -0.643727 -4.309494  0.134338
H      1.719318 -2.931198 -2.457274
H      1.004593 -4.518696 -2.730076
H      2.718241 -4.390766 -2.353325
H      0.001986 -1.748242  2.553980
H      0.109296 -3.495096  2.290327
H     -1.406881 -2.628743  1.943559
H     -6.503744 -0.737512  1.816186
H     -5.746728 -2.307281  1.444985
H     -6.252805 -3.099116 -1.619222
H     -7.983573 -2.779795 -1.621033
H     -7.150466 -3.083358 -0.072064
H     -8.309197 -1.072848  0.552666
H     -8.805231 -0.593005 -1.091934
H     -7.789593  0.492969 -0.145364
H     -5.182266 -0.655863  4.005062
H     -3.421907 -0.835335  3.939465
H     -4.454000 -2.223794  3.603866
H     -5.080121 -0.853495 -2.444373
H      1.709822  3.296886  1.373221
H      0.453863  3.303812  2.624731
H     -1.619851  5.822216 -0.414607
H     -3.791716  2.894443  1.323667
H     -3.754207  2.290567 -0.343710
H     -3.899200  4.031246 -0.031026
H      1.716876  5.262956 -1.771507
H      2.343694  4.273482 -0.432646
H      2.091541  6.028870 -0.213429
H      0.053424  5.704417  2.893250
H      0.150323  6.755112  1.479049
H      1.573431  5.831430  2.006737
H      2.939645  2.191542 -3.150753
H      1.561121  2.791701 -2.210025
H      1.313608  1.581120 -3.470154
H      7.455564  0.511882  0.120863
H      6.621610  0.996227 -1.369041
H      7.371497  2.981250 -0.121429
H      6.515988  2.441021  1.324903
H      5.605385  2.931414 -0.100136
H      7.271379 -1.353475 -1.202912
H      5.664905 -1.717880 -1.844767
H      6.581714 -2.938564 -0.928830
H      6.269541 -1.439737  2.157273
117
Structure 40 - NOT REFINED - Rel. E. = 0.0 kcal/mol (GFN-FF)
O      2.241506 -4.760608 -0.277001
C      2.383695 -3.497196 -0.858960
O      1.860986 -2.472774 -0.029177
C      3.883303 -3.173559 -1.094182
H      3.965980 -2.202994 -1.579017
C      4.537673 -4.280509 -1.937873
C      4.617467 -3.159178  0.221755
C      5.728747 -2.133344  0.492163
C      5.059542 -1.009946  1.354210
H      4.460662 -1.479098  2.145344
O      4.192660 -0.234870  0.523033
C      3.011968  0.158989  0.999423
C      2.450332  1.260825  0.119202
H      2.832508  1.135113 -0.896628
C      0.904289  1.200447  0.090377
H      0.548539  1.085544  1.121981
C      0.481643 -0.035716 -0.759359
H      1.408169 -0.488854 -1.120490
C     -0.349117  0.378835 -1.972867
C     -0.208439 -1.143591  0.079844
H     -0.132658 -0.890567  1.142796
C      0.430660 -2.554566 -0.085991
C      0.106621 -3.190266 -1.460547
C      1.463862 -3.514273 -2.104751
H      1.467254 -4.529287 -2.505488
C      1.830364 -2.529652 -3.208349
C     -0.083670 -3.424014  1.067337
O     -1.579218 -1.318418 -0.268797
C     -2.521605 -0.701350  0.532051
H     -2.288599  0.369610  0.696453
O     -2.552785 -1.368426  1.771931
C     -3.608930 -0.947486  2.613252
H     -3.551047  0.147817  2.737964
C     -4.952176 -1.315867  1.964981
C     -5.083209 -0.560625  0.648663
H     -5.109530  0.518977  0.836591
N     -6.363148 -0.838467 -0.113609
O     -6.323454 -0.232929 -1.324889
C     -6.600167 -2.289959 -0.297901
C     -7.509976 -0.283224  0.646523
C     -3.427744 -1.629067  3.964350
C     -3.853874 -0.806349 -0.250285
H     -3.873378 -1.833116 -0.652729
O     -3.804362  0.124768 -1.288303
O      0.375348  2.407351 -0.443900
C     -0.068371  3.368097  0.478915
H      0.557711  3.332888  1.384610
C      0.053636  4.761462 -0.154501
C     -1.065852  5.077628 -1.157606
C     -2.418995  4.800041 -0.461211
H     -2.550863  5.504651  0.367735
O     -3.494057  5.019800 -1.333934
C     -2.441989  3.362997  0.098800
H     -2.398108  2.660131 -0.745586
C     -3.713882  3.141501  0.905861
O     -1.350660  3.120549  0.984789
O     -1.097213  4.230999 -2.300793
C      0.064784  4.149242 -3.093960
C     -0.984271  6.558189 -1.562328
C      3.035345  2.564992  0.679951
O      2.521029 -0.224004  2.031125
C      6.119474 -0.090169  1.973297
C      5.600099  0.665823  3.189842
C      6.404057 -1.540327 -0.740522
O      6.715455 -2.770070  1.270604
O      4.413627 -3.980838  1.095686
H      2.797426 -4.790058  0.522096
H      5.617335 -4.162993 -1.961441
H      4.159282 -4.252394 -2.954220
H      4.300143 -5.249932 -1.506590
H      0.159882  1.174699 -2.507142
H     -1.330676  0.733801 -1.674355
H     -0.491443 -0.466131 -2.638982
H     -0.480284 -2.504677 -2.062615
H     -0.474064 -4.097546 -1.309972
H      1.914018 -1.520211 -2.816897
H      1.047832 -2.540004 -3.963740
H      2.765851 -2.797026 -3.691554
H      0.191936 -4.462977  0.910479
H     -1.162875 -3.328532  1.132499
H      0.359119 -3.075500  1.998220
H     -5.755677 -1.061229  2.654777
H     -4.940482 -2.392770  1.795181
H     -6.838314 -2.772516  0.645357
H     -5.724894 -2.744565 -0.753774
H     -7.432908 -2.387350 -0.991909
H     -8.399869 -0.423477  0.036593
H     -7.352346  0.784722  0.778314
H     -7.629950 -0.775851  1.606530
H     -2.447170 -1.387368  4.362785
H     -3.494794 -2.706529  3.845956
H     -4.189839 -1.289066  4.658877
H     -4.753890  0.144612 -1.620635
H      1.026949  4.846764 -0.636241
H     -0.002760  5.497361  0.648189
H     -3.312367  4.513271 -2.138400
H     -4.576205  3.303157  0.267350
H     -3.742056  3.836190  1.741857
H     -3.723189  2.127752  1.294147
H      0.401067  5.133537 -3.432882
H     -0.223494  3.554168 -3.958979
H      0.873117  3.640576 -2.562338
H     -0.010943  6.792674 -1.985185
H     -1.144624  7.188269 -0.692449
H     -1.757563  6.773552 -2.294769
H      2.745839  2.704468  1.719578
H      2.683410  3.409052  0.095042
H      4.120964  2.530084  0.620976
H      6.972738 -0.706219  2.257890
H      6.440526  0.617140  1.207207
H      6.369653  1.334914  3.566673
H      5.322248 -0.025453  3.982209
H      4.722832  1.255986  2.935260
H      7.294751 -1.012185 -0.412845
H      5.741053 -0.846533 -1.244669
H      6.711292 -2.327344 -1.421349
H      6.285767 -3.462024  1.799989
117
Structure 41 - NOT REFINED - Rel. E. = 0.0 kcal/mol (GFN-FF)
O      2.298809 -4.029604  1.799140
C      2.302912 -3.246850  0.648476
O      1.675521 -1.984262  0.867548
C      3.760193 -2.950282  0.184998
H      3.708595 -2.360196 -0.725856
C      4.541573 -4.254671 -0.012566
C      4.438058 -2.173570  1.296427
C      4.737971 -0.675278  1.120851
C      5.140899 -0.229584 -0.315101
H      5.520457  0.795359 -0.220642
O      3.965971 -0.156239 -1.135888
C      3.471084  1.051884 -1.424211
C      2.101928  0.918102 -2.056218
H      2.089891 -0.021627 -2.611509
C      1.080485  0.793856 -0.864610
H      1.651469  0.663867  0.063608
C      0.181861 -0.446309 -1.045059
H      0.835738 -1.257040 -1.365263
C     -0.859001 -0.192126 -2.132176
C     -0.435702 -0.882919  0.312037
H     -0.274742 -0.081675  1.041244
C      0.248635 -2.169429  0.870376
C      0.002487 -3.402369 -0.027025
C      1.388710 -3.975998 -0.372376
H      1.427207 -5.039685 -0.130712
C      1.738230 -3.786554 -1.845416
C     -0.230986 -2.418395  2.302398
O     -1.828381 -1.114552  0.166435
C     -2.715236 -0.617192  1.142061
H     -2.173956 -0.111695  1.951268
O     -3.400212 -1.656258  1.769200
C     -4.283934 -2.434515  0.951540
H     -5.146746 -2.621290  1.605590
C     -4.742380 -1.658044 -0.289412
C     -5.011708 -0.231051  0.158985
H     -5.587760 -0.241183  1.092331
N     -5.805027  0.635314 -0.780544
O     -5.746950  1.920177 -0.353915
C     -5.299364  0.538490 -2.169095
C     -7.220020  0.193898 -0.771875
C     -3.654806 -3.769850  0.562654
C     -3.666630  0.430113  0.500472
H     -3.166491  0.784911 -0.413212
O     -3.871868  1.513119  1.370193
O      0.280271  1.951572 -0.738617
C      0.821831  2.952348  0.082981
H      1.910901  3.013091 -0.068838
C      0.199015  4.307939 -0.265780
C     -1.226976  4.517861  0.279312
C     -1.280912  4.048069  1.764596
H     -0.706493  4.755178  2.375928
O     -2.592296  4.059702  2.273162
C     -0.661841  2.647448  1.891118
H     -1.258078  1.979033  1.252537
C     -0.664809  2.158578  3.333295
O      0.689034  2.639637  1.441693
O     -2.095545  3.707866 -0.511669
C     -3.417047  4.165442 -0.726145
C     -1.552688  6.015491  0.207768
C      1.805973  2.083526 -2.995300
O      4.035475  2.091175 -1.183832
C      6.191878 -1.120301 -0.987301
C      7.228590 -0.305449 -1.754760
C      5.833800 -0.233335  2.095620
O      3.537772 -0.019286  1.503475
O      4.637382 -2.702161  2.370713
H      2.980467 -3.714032  2.418260
H      5.526582 -4.037810 -0.417218
H      4.022184 -4.924773 -0.687859
H      4.661558 -4.759661  0.942602
H     -1.545241 -1.030364 -2.200989
H     -0.363383 -0.058440 -3.089545
H     -1.410750  0.713375 -1.897212
H     -0.536775 -3.109560 -0.924822
H     -0.588056 -4.134268  0.518047
H      2.646553 -4.316329 -2.114894
H      1.870470 -2.736742 -2.093179
H      0.927955 -4.184777 -2.451443
H      0.079625 -1.593892  2.942075
H      0.210493 -3.336812  2.679866
H     -1.313203 -2.499197  2.326592
H     -5.625187 -2.149979 -0.694385
H     -3.941711 -1.671934 -1.029960
H     -5.464334 -0.456198 -2.572328
H     -4.240794  0.784256 -2.185648
H     -5.831981  1.281565 -2.759403
H     -7.315176 -0.839736 -1.091194
H     -7.775273  0.849608 -1.438932
H     -7.611723  0.321100  0.235044
H     -2.807317 -3.597960 -0.092562
H     -4.390148 -4.386898  0.053731
H     -3.314215 -4.288563  1.454115
H     -4.634438  1.985029  0.918660
H      0.173759  4.402408 -1.350671
H      0.851040  5.075867  0.149833
H     -3.046247  3.264451  1.941943
H     -1.680191  2.152867  3.717397
H     -0.051136  2.819528  3.939975
H     -0.247578  1.156230  3.386503
H     -3.867120  4.588709  0.171680
H     -4.006477  3.295307 -1.012851
H     -3.452812  4.906858 -1.532463
H     -2.498437  6.224729  0.698815
H     -1.598047  6.343414 -0.827592
H     -0.775688  6.576785  0.719174
H      2.313642  1.934873 -3.945308
H      2.162198  3.012181 -2.556209
H      0.737231  2.166834 -3.162908
H      6.688290 -1.725771 -0.227593
H      5.684237 -1.793335 -1.678636
H      7.782062  0.343128 -1.080003
H      6.743958  0.315078 -2.504695
H      7.931711 -0.967354 -2.253892
H      5.636985 -0.659966  3.075166
H      5.811910  0.849601  2.175048
H      6.811453 -0.557040  1.752413
H      2.777059 -0.594612  1.302352
117
Structure 42 - NOT REFINED - Rel. E. = 0.0 kcal/mol (GFN-FF)
O      2.640867 -4.292270 -0.295116
C      2.248912 -3.140298 -0.974977
O      1.597669 -2.219291 -0.116098
C      3.489194 -2.389940 -1.542695
H      3.140667 -1.575824 -2.169494
C      4.403121 -3.331337 -2.333775
C      4.233648 -1.873219 -0.339593
C      4.442925 -0.366010 -0.086151
C      3.644785 -0.025988  1.219848
H      3.495479 -0.959405  1.780535
O      2.352697  0.501455  0.904884
C      1.392836  0.300880  1.808195
C      0.210892  1.238585  1.619481
H      0.664311  2.236859  1.593001
C     -0.587601  1.110887  0.292496
H     -1.655257  1.134606  0.540079
C     -0.351148 -0.181285 -0.527632
H      0.707286 -0.244278 -0.793007
C     -1.204167 -0.105482 -1.795398
C     -0.683507 -1.438106  0.319476
H     -0.581226 -1.184170  1.376445
C      0.252123 -2.662314  0.087622
C     -0.113405 -3.478466 -1.174140
C      1.176798 -3.578900 -2.003762
H      1.385733 -4.616365 -2.270384
C      1.107199 -2.730460 -3.267947
C      0.177445 -3.534191  1.346412
O     -2.012084 -1.906435  0.089712
C     -2.974406 -1.538473  1.008032
H     -2.932214 -0.455332  1.244840
O     -2.774903 -2.280465  2.187622
C     -3.762884 -2.048449  3.174276
H     -3.786686 -0.968144  3.403716
C     -5.143470 -2.472735  2.647164
C     -5.462224 -1.647308  1.406531
H     -5.478687 -0.579879  1.663407
N     -6.822267 -1.887516  0.795462
O     -7.003017 -1.001620 -0.217358
C     -6.977583 -3.266825  0.280205
C     -7.875338 -1.659852  1.814951
C     -3.367531 -2.831487  4.420264
C     -4.349558 -1.826151  0.357181
H     -4.301859 -2.872451  0.013303
O     -4.508742 -0.958817 -0.724386
O     -0.464274  2.281630 -0.511229
C      0.816454  2.746450 -0.860064
H      1.536865  1.922551 -0.876450
C      0.687318  3.420215 -2.237006
C      1.581878  4.663829 -2.341997
C      1.157900  5.667528 -1.231118
H      2.016941  6.327603 -1.029167
O      0.053197  6.445989 -1.615434
C      0.754287  4.923423  0.061502
H     -0.340058  4.825872  0.042511
C      1.183519  5.682084  1.308815
O      1.331490  3.626095  0.112559
O      1.357962  5.384050 -3.555813
C      1.547981  4.697714 -4.774521
C      3.063247  4.302011 -2.186176
C     -0.703212  1.169103  2.844218
O      1.501315 -0.457520  2.743651
C      4.355738  0.965750  2.157341
C      4.535379  2.362898  1.575468
C      4.065016  0.525712 -1.260865
O      5.828643 -0.201632  0.141014
O      4.727258 -2.644611  0.462801
H      3.359130 -4.066903  0.321086
H      5.242413 -2.771877 -2.739837
H      3.856157 -3.793950 -3.148968
H      4.784541 -4.116866 -1.687102
H     -2.259944 -0.162514 -1.540767
H     -0.976188 -0.923284 -2.469048
H     -1.020035  0.837100 -2.303558
H     -0.911083 -2.983639 -1.719353
H     -0.463913 -4.464010 -0.876936
H      0.999103 -1.678621 -3.017900
H      0.241988 -3.038166 -3.850971
H      1.990645 -2.857604 -3.887304
H      0.632089 -2.998837  2.178424
H      0.713459 -4.466600  1.191190
H     -0.863947 -3.734042  1.580473
H     -5.875847 -2.311422  3.436284
H     -5.092711 -3.534606  2.404103
H     -7.993783 -3.360849 -0.096788
H     -6.795274 -3.998762  1.061676
H     -6.295067 -3.412385 -0.552626
H     -7.693537 -0.706441  2.305154
H     -7.908229 -2.469293  2.538051
H     -8.821716 -1.593496  1.281471
H     -3.350759 -3.894333  4.198412
H     -4.072858 -2.636763  5.222152
H     -2.373259 -2.531853  4.737282
H     -5.508782 -0.815527 -0.792299
H     -0.352985  3.729316 -2.360500
H      0.934346  2.694801 -3.010878
H      0.182318  6.690161 -2.544141
H      0.772989  6.686485  1.275584
H      2.268271  5.732717  1.351920
H      0.820914  5.173323  2.197768
H      1.460272  5.458921 -5.547892
H      0.779972  3.935554 -4.935247
H      2.537779  4.239275 -4.835243
H      3.264206  4.024485 -1.156812
H      3.674002  5.163139 -2.448863
H      3.327039  3.467318 -2.830679
H     -1.169628  0.190167  2.930875
H     -1.477862  1.928189  2.771315
H     -0.125547  1.341808  3.749338
H      3.743112  1.021330  3.060959
H      5.324468  0.553790  2.436773
H      3.593270  2.737467  1.179372
H      5.283166  2.348573  0.788164
H      4.876341  3.037991  2.357037
H      3.005981  0.439911 -1.476531
H      4.654212  0.244737 -2.130093
H      4.288227  1.556534 -1.009773
H      6.142881 -0.940930  0.681977
117
Structure 43 - NOT REFINED - Rel. E. = 0.0 kcal/mol (GFN-FF)
O      2.091752 -4.096085  0.996818
C      2.168921 -3.210323 -0.084785
O      1.526905 -1.981098  0.200063
C      3.662611 -2.925045 -0.417653
H      3.727216 -2.291041 -1.299112
C      4.402494 -4.259088 -0.636001
C      4.362958 -2.265682  0.743890
C      5.520189 -1.260409  0.517441
C      4.867937  0.131572  0.843281
H      4.437589  0.045845  1.851509
O      3.710831  0.253870  0.003597
C      3.662100  0.901917 -1.158808
C      2.356685  0.568008 -1.869271
H      2.456036 -0.494348 -2.113939
C      1.145566  0.672917 -0.908850
H      1.448975  0.232034  0.044579
C     -0.064825 -0.141344 -1.430081
H      0.292248 -0.871942 -2.157467
C     -1.092353  0.743908 -2.133603
C     -0.687402 -0.932190 -0.255865
H     -0.755622 -0.268856  0.612361
C      0.108178 -2.207941  0.165180
C     -0.090598 -3.357189 -0.852936
C      1.319975 -3.853579 -1.212246
H      1.390824 -4.936935 -1.101711
C      1.704098 -3.461540 -2.633865
C     -0.387086 -2.607092  1.561009
O     -1.993806 -1.406860 -0.595333
C     -3.077628 -0.764522 -0.030472
H     -2.974261  0.338431 -0.066281
O     -3.199302 -1.174953  1.312818
C     -4.333310 -0.641122  1.970743
H     -4.283714  0.460147  1.921211
C     -5.621511 -1.111631  1.276308
C     -5.590897 -0.641583 -0.172669
H     -5.533943  0.453829 -0.210027
N     -6.823502 -0.961145 -0.984792
O     -6.702712 -0.374424 -2.203493
C     -7.027981 -2.417305 -1.154857
C     -8.022791 -0.404992 -0.312759
C     -4.281804 -1.096667  3.424161
C     -4.321006 -1.171954 -0.862818
H     -4.316332 -2.275112 -0.870701
O     -4.178620 -0.674681 -2.158695
O      0.805446  2.037564 -0.693386
C      1.242198  2.580203  0.518229
H      2.283066  2.272572  0.715973
C      1.189528  4.110930  0.437498
C     -0.230024  4.684273  0.564548
C     -0.913069  4.039824  1.796118
H     -0.400533  4.351217  2.712588
O     -2.242816  4.471760  1.914859
C     -0.826469  2.502426  1.676452
H     -1.336681  2.211561  0.746076
C     -1.470852  1.816612  2.872828
O      0.534161  2.083391  1.620620
O     -1.107503  4.345016 -0.507360
C     -0.685252  4.624110 -1.823973
C     -0.148671  6.207905  0.745933
C      2.203619  1.386604 -3.145317
O      4.530607  1.599823 -1.622359
C      5.810228  1.335569  0.829486
C      6.683453  1.406367  2.077167
C      6.168763 -1.279287 -0.861890
O      6.518319 -1.555504  1.464890
O      4.119134 -2.546149  1.900340
H      2.583000 -3.701896  1.739237
H      5.479423 -4.119238 -0.611450
H      4.127754 -4.692560 -1.591927
H      4.125760 -4.953873  0.153201
H     -0.663884  1.165038 -3.037624
H     -1.391723  1.568882 -1.493638
H     -1.970437  0.160316 -2.398205
H     -0.623001 -2.992473 -1.727531
H     -0.682974 -4.147179 -0.398549
H      2.682674 -3.841554 -2.912919
H      1.703673 -2.380446 -2.748771
H      0.972700 -3.876583 -3.323639
H     -1.472148 -2.611814  1.567446
H     -0.030783 -1.879186  2.287498
H     -0.010735 -3.589338  1.830372
H     -6.470812 -0.696977  1.816618
H     -5.649187 -2.200709  1.329213
H     -7.095102 -2.917175 -0.192915
H     -6.210441 -2.822486 -1.744972
H     -7.949488 -2.553808 -1.717080
H     -8.284273 -0.979718  0.570509
H     -8.834706 -0.438241 -1.036801
H     -7.835165  0.635799 -0.059651
H     -4.330937 -2.180427  3.473425
H     -5.111274 -0.668539  3.978374
H     -3.348033 -0.773941  3.873781
H     -5.123805 -0.479393 -2.467465
H      1.651529  4.426503 -0.497250
H      1.779138  4.503574  1.266383
H     -2.630264  4.429705  1.028472
H     -0.836783  1.950029  3.745186
H     -1.588284  0.753140  2.681759
H     -2.440926  2.266911  3.062578
H     -0.371608  5.664778 -1.942471
H     -1.556444  4.439277 -2.450311
H      0.120719  3.952606 -2.128913
H     -1.152189  6.622063  0.795710
H      0.388256  6.666853 -0.080068
H      0.371619  6.443038  1.669817
H      1.863587  2.388365 -2.898861
H      1.483932  0.922504 -3.812266
H      3.162664  1.463073 -3.651962
H      6.432874  1.324353 -0.063203
H      5.183623  2.229801  0.778820
H      7.284943  2.311215  2.046533
H      7.345291  0.547836  2.127444
H      6.069152  1.430411  2.974852
H      5.517182 -0.851346 -1.616499
H      6.438119 -2.291525 -1.144503
H      7.082945 -0.693649 -0.812842
H      6.085119 -1.882584  2.269852
117
Structure 44 - NOT REFINED - Rel. E. = 0.0 kcal/mol (GFN-FF)
O      2.535028 -2.874001  2.861760
C      2.051747 -2.862391  1.541720
O      1.290768 -1.695543  1.303435
C      3.232750 -2.923784  0.539325
H      2.828932 -2.973242 -0.468631
C      4.114795 -4.147111  0.863769
C      4.151074 -1.737776  0.649524
C      4.993184 -1.314145 -0.583072
C      4.461099  0.112996 -0.911712
H      4.701693  0.770058 -0.063673
O      3.032178 -0.019620 -0.980545
C      2.289470  0.972828 -0.491401
C      0.821929  0.640551 -0.601721
H      0.745470 -0.440524 -0.721056
C      0.101714  1.020485  0.710508
H      0.749601  0.706180  1.537126
C     -1.246750  0.273122  0.806219
H     -1.752829  0.423604 -0.151205
C     -2.154735  0.863330  1.885124
C     -1.116426 -1.263853  0.956366
H     -2.049929 -1.617309  1.409985
C     -0.014216 -1.871299  1.872770
C     -0.226365 -3.407171  1.977368
C      1.052719 -4.037964  1.418192
H      1.401892 -4.853539  2.053262
C      0.824763 -4.532153 -0.005109
C     -0.070114 -1.275622  3.286024
O     -0.961775 -1.902843 -0.315339
C     -2.050958 -2.059592 -1.152348
H     -1.738444 -2.866717 -1.842855
O     -2.275221 -0.880393 -1.898126
C     -3.159268 -1.083388 -2.987039
H     -2.743987 -1.879420 -3.629104
C     -4.542991 -1.529599 -2.482177
C     -4.381375 -2.783338 -1.628728
H     -3.954764 -3.597062 -2.229162
N     -5.661997 -3.376093 -1.094496
O     -5.361076 -4.553903 -0.486880
C     -6.343698 -2.482512 -0.131819
C     -6.596526 -3.647325 -2.212536
C     -3.245014  0.220138 -3.771661
C     -3.388234 -2.490664 -0.487602
H     -3.753874 -1.621115  0.087358
O     -3.180899 -3.583484  0.354000
O     -0.052674  2.432635  0.762373
C      0.254640  3.093984  1.959218
H      0.689370  2.380574  2.678801
C      1.273053  4.224153  1.736623
C      0.680273  5.466632  1.054679
C     -0.637807  5.854209  1.771970
H     -0.413387  6.211494  2.782903
O     -1.278759  6.912768  1.109491
C     -1.552240  4.615854  1.878067
H     -1.764319  4.266818  0.857181
C     -2.843254  4.945947  2.615209
O     -0.896215  3.576206  2.598939
O      0.271288  5.239173 -0.292505
C      1.278712  4.945231 -1.234923
C      1.682136  6.627286  1.152854
C      0.226269  1.344932 -1.823855
O      2.766506  1.987169 -0.036834
C      4.975273  0.759779 -2.199485
C      6.461591  1.089790 -2.149878
C      4.899443 -2.225032 -1.801586
O      6.343597 -1.265626 -0.176093
O      4.349713 -1.142187  1.689172
H      3.148496 -2.124782  2.950247
H      3.679178 -5.052061  0.453054
H      4.185573 -4.253871  1.943821
H      5.119786 -4.027480  0.467998
H     -3.085803  0.302932  1.943723
H     -2.387994  1.893759  1.637418
H     -1.687522  0.858892  2.864101
H     -1.096834 -3.716659  1.404530
H     -0.372431 -3.687590  3.018678
H      0.014605 -5.257514  0.005709
H      1.703713 -5.014572 -0.422428
H      0.528039 -3.696588 -0.633005
H      0.194493 -0.223069  3.289282
H      0.643189 -1.806187  3.912632
H     -1.067595 -1.398429  3.698211
H     -5.176777 -1.713449 -3.348101
H     -4.962499 -0.714155 -1.891422
H     -5.721517 -2.375249  0.752619
H     -7.270163 -2.968547  0.166550
H     -6.552887 -1.514254 -0.577452
H     -6.066692 -4.188927 -2.992512
H     -7.027035 -2.728606 -2.599278
H     -7.379054 -4.294048 -1.820207
H     -2.257777  0.499395 -4.126337
H     -3.618870  1.014068 -3.131641
H     -3.907768  0.097903 -4.622766
H     -3.982916 -4.191446  0.202840
H      2.100515  3.820422  1.155839
H      1.645279  4.524880  2.716809
H     -1.298845  6.681573  0.168912
H     -2.616099  5.159250  3.656141
H     -3.528683  4.104719  2.573359
H     -3.302058  5.819532  2.162410
H      1.846410  4.053298 -0.960419
H      1.963877  5.787776 -1.371715
H      0.752401  4.761958 -2.170543
H      2.651158  6.334165  0.757129
H      1.806555  6.914248  2.193060
H      1.305279  7.484436  0.599940
H     -0.726502  0.887195 -2.070287
H      0.893962  1.244882 -2.676908
H      0.077077  2.396384 -1.600186
H      4.755724  0.108228 -3.044855
H      4.403673  1.682264 -2.333763
H      6.770875  1.534024 -3.092537
H      7.048865  0.194313 -1.971983
H      6.664850  1.799106 -1.351092
H      5.074110 -3.260232 -1.531444
H      5.673975 -1.931040 -2.504586
H      3.925424 -2.122706 -2.268729
H      6.394688 -0.858724  0.701024
117
Structure 45 - NOT REFINED - Rel. E. = 0.0 kcal/mol (GFN-FF)
O      1.724537 -4.158052  0.992651
C      2.069552 -3.214939  0.016163
O      1.282423 -2.044010  0.126312
C      3.559837 -2.797860  0.199276
H      3.862950 -2.178596 -0.640294
C      4.444575 -4.047475  0.318934
C      3.671703 -2.004242  1.478257
C      4.643466 -0.811217  1.615304
C      5.154650 -0.139989  0.322020
H      5.508367  0.852458  0.633568
O      4.046223  0.076474 -0.565220
C      3.575145  1.315574 -0.719479
C      2.404851  1.305012 -1.683036
H      2.654841  0.599184 -2.478034
C      1.160096  0.726842 -0.928394
H      1.524707  0.089048 -0.114853
C      0.326422 -0.192290 -1.847795
H      1.028507 -0.899120 -2.296248
C     -0.355960  0.586519 -2.967437
C     -0.670162 -1.031322 -1.002066
H     -1.035623 -0.407207 -0.183765
C     -0.017164 -2.322178 -0.416162
C      0.225526 -3.387731 -1.511553
C      1.687895 -3.839056 -1.350205
H      1.748216 -4.923363 -1.241961
C      2.547012 -3.393389 -2.528338
C     -0.927101 -2.878308  0.682772
O     -1.765219 -1.480645 -1.806681
C     -3.029438 -0.932527 -1.642309
H     -3.568070 -1.257094 -2.555340
O     -2.967463  0.464911 -1.581290
C     -4.239764  1.079573 -1.651107
H     -4.755115  0.720536 -2.559963
C     -5.083264  0.683368 -0.427703
C     -5.229471 -0.833386 -0.441828
H     -5.715692 -1.150046 -1.374542
N     -6.119317 -1.419870  0.627120
O     -6.282488 -2.743818  0.366774
C     -5.562726 -1.245683  1.986323
C     -7.448877 -0.764949  0.588962
C     -4.023569  2.583524 -1.743772
C     -3.834404 -1.485362 -0.426457
H     -3.289991 -1.179080  0.482019
O     -3.903663 -2.878970 -0.512398
O      0.383964  1.775982 -0.377968
C      0.621509  2.048244  0.978498
H      1.643074  1.734656  1.246284
C      0.496320  3.550790  1.270818
C     -0.945992  4.067365  1.362935
C     -1.762160  3.109839  2.261747
H     -1.411121  3.185838  3.296744
O     -3.121758  3.463849  2.268751
C     -1.573606  1.652617  1.786130
H     -1.947842  1.574743  0.753955
C     -2.317166  0.701287  2.714774
O     -0.198668  1.283271  1.818315
O     -1.664507  4.062270  0.131917
C     -1.044462  4.646161 -0.994398
C     -0.945248  5.478385  1.973969
C      2.202671  2.704575 -2.256447
O      4.034658  2.291542 -0.179430
C      6.260514 -0.860371 -0.462919
C      7.651144 -0.291116 -0.197129
C      5.812724 -1.299922  2.493290
O      3.941629  0.210733  2.306161
O      3.039386 -2.291825  2.474332
H      1.874283 -3.740432  1.859575
H      5.467135 -3.778280  0.567848
H      4.443319 -4.594258 -0.618581
H      4.056451 -4.701656  1.095305
H     -0.936117  1.400687 -2.545375
H     -1.024255 -0.071832 -3.515095
H      0.386235  0.975417 -3.658822
H      0.046261 -2.959478 -2.494347
H     -0.466909 -4.214359 -1.373342
H      2.103596 -3.765149 -3.449323
H      3.558144 -3.784477 -2.460117
H      2.594343 -2.307994 -2.579713
H     -1.911222 -3.074931  0.270546
H     -0.990636 -2.161021  1.499598
H     -0.516848 -3.808558  1.064739
H     -6.048276  1.182181 -0.497279
H     -4.561025  1.019557  0.469090
H     -6.289431 -1.642431  2.691777
H     -5.365395 -0.198024  2.193916
H     -4.653753 -1.834448  2.074925
H     -7.809912 -0.756793 -0.436799
H     -7.404770  0.240847  0.995625
H     -8.121380 -1.381489  1.182563
H     -4.976249  3.102366 -1.700943
H     -3.530609  2.819783 -2.682092
H     -3.384303  2.911486 -0.929811
H     -4.833727 -3.120799 -0.186981
H      1.055517  4.100213  0.515093
H      0.970771  3.724522  2.237328
H     -3.348400  3.707446  1.358952
H     -3.325419  1.071216  2.875796
H     -1.797422  0.660614  3.668392
H     -2.344620 -0.300891  2.296794
H     -1.835882  4.766453 -1.732101
H     -0.271347  3.987529 -1.393957
H     -0.619217  5.626293 -0.765504
H     -1.965127  5.850640  2.027700
H     -0.347762  6.158966  1.373237
H     -0.529999  5.449021  2.976977
H      2.993704  2.928399 -2.968792
H      2.255678  3.436068 -1.454453
H      1.241629  2.785598 -2.749809
H      6.250267 -1.927939 -0.254240
H      6.029232 -0.733916 -1.522488
H      8.381482 -0.806811 -0.815490
H      7.935677 -0.412232  0.843467
H      7.681732  0.768088 -0.440630
H      6.415006 -2.044988  1.985892
H      5.410743 -1.736638  3.405352
H      6.430541 -0.446482  2.759964
H      3.446242 -0.207241  3.027078
117
Structure 46 - NOT REFINED - Rel. E. = 0.0 kcal/mol (GFN-FF)
O      3.482435 -0.451446  2.686583
C      2.764997 -1.360564  1.898021
O      1.940600 -0.680460  0.969773
C      3.765786 -2.250582  1.102465
H      3.231883 -3.098372  0.684171
C      4.902623 -2.732305  2.025387
C      4.422088 -1.441147  0.013869
C      4.660942 -2.070157 -1.372594
C      3.317087 -2.018910 -2.166997
H      3.570913 -2.087101 -3.233287
O      2.812310 -0.701905 -1.903892
C      2.250051  0.023000 -2.856236
C      1.852615  1.396838 -2.340885
H      1.299438  1.877817 -3.153417
C      0.968089  1.386126 -1.063333
H      1.641701  1.489432 -0.205697
C      0.155942  0.084853 -0.898705
H      0.830548 -0.755146 -1.029257
C     -0.943068  0.008175 -1.958051
C     -0.412661 -0.059047  0.530341
H     -0.928626  0.872070  0.791652
C      0.704799 -0.322477  1.609953
C      0.423468 -1.529757  2.522398
C      1.799993 -2.124102  2.854902
H      2.103980 -1.850844  3.868338
C      1.749744 -3.644175  2.740196
C      0.875587  0.935922  2.470970
O     -1.367582 -1.109766  0.481285
C     -2.428156 -1.067190  1.410402
H     -2.177994 -0.428800  2.266700
O     -2.638917 -2.332233  1.947245
C     -3.046851 -3.347627  1.024749
H     -3.654691 -4.018618  1.645121
C     -3.912045 -2.768701 -0.107114
C     -4.704933 -1.607148  0.476062
H     -5.130476 -1.893360  1.445071
N     -5.874854 -1.119293 -0.336299
O     -6.351215  0.030550  0.202090
C     -5.502980 -0.894771 -1.752417
C     -6.949730 -2.140601 -0.299815
C     -1.854439 -4.123656  0.466546
C     -3.711972 -0.469755  0.763257
H     -3.399222  0.005800 -0.180728
O     -4.262667  0.489063  1.620543
O      0.007671  2.445444 -1.053876
C      0.420957  3.757545 -1.324747
H      0.942536  3.800605 -2.294859
C     -0.828177  4.645196 -1.428168
C     -1.411183  5.055161 -0.066399
C     -0.260124  5.619115  0.802397
H      0.134439  6.534659  0.349140
O     -0.718263  5.974684  2.079506
C      0.866672  4.568217  0.878556
H      0.436110  3.663634  1.330338
C      2.043285  5.073379  1.701120
O      1.364110  4.262578 -0.421426
O     -1.906270  3.967767  0.712232
C     -2.925573  3.175773  0.149261
C     -2.487150  6.131523 -0.275277
C      3.174165  2.137342 -2.082406
O      2.124736 -0.326974 -4.006718
C      2.262835 -3.071173 -1.812329
C      1.218805 -3.237459 -2.913393
C      5.259485 -3.476978 -1.300456
O      5.576979 -1.252809 -2.069418
O      4.842985 -0.319765  0.210358
H      4.055696  0.061447  2.093995
H      5.631027 -1.939574  2.175287
H      5.404839 -3.591155  1.591327
H      4.506515 -3.000618  2.998935
H     -1.474393 -0.934697 -1.874011
H     -0.504788  0.078150 -2.950866
H     -1.643028  0.828933 -1.829979
H     -0.166632 -2.266686  1.982495
H     -0.124703 -1.235990  3.414052
H      1.454783 -3.949458  1.739030
H      0.999929 -4.009325  3.438987
H      2.696569 -4.111627  2.990562
H      1.609201  0.755294  3.252116
H     -0.075213  1.201021  2.927168
H      1.219151  1.768482  1.863972
H     -4.546328 -3.562832 -0.496730
H     -3.257907 -2.405429 -0.901384
H     -6.365919 -0.453599 -2.247018
H     -5.223755 -1.826940 -2.234636
H     -4.685187 -0.180967 -1.798427
H     -7.804576 -1.735864 -0.837323
H     -7.241305 -2.296575  0.736347
H     -6.627431 -3.074043 -0.751320
H     -1.210122 -3.453298 -0.095859
H     -2.208122 -4.919406 -0.183279
H     -1.287023 -4.560441  1.283490
H     -5.198660  0.589883  1.269228
H     -1.574465  4.122641 -2.024955
H     -0.542022  5.558068 -1.951373
H     -1.244277  5.230661  2.406289
H      1.688665  5.411378  2.669548
H      2.514292  5.903906  1.181883
H      2.775205  4.282458  1.833265
H     -2.558539  2.621264 -0.718591
H     -3.797858  3.770469 -0.134856
H     -3.218483  2.469062  0.925363
H     -2.957424  6.363582  0.676769
H     -3.244975  5.792954 -0.977020
H     -2.030753  7.035925 -0.666752
H      2.991435  3.127879 -1.676426
H      3.743801  2.229632 -3.005490
H      3.760180  1.574901 -1.358786
H      2.754173 -4.030296 -1.657071
H      1.771002 -2.765801 -0.887390
H      0.700723 -2.302678 -3.107164
H      0.486738 -3.983991 -2.615992
H      1.689684 -3.560825 -3.838695
H      4.678103 -4.146021 -0.677991
H      6.268476 -3.399767 -0.903307
H      5.323188 -3.878663 -2.308290
H      5.676942 -0.428519 -1.561936
117
Structure 47 - NOT REFINED - Rel. E. = 0.0 kcal/mol (GFN-FF)
O      2.014835 -4.771448 -0.223459
C      2.076787 -3.495642 -0.790473
O      1.640147 -2.496371  0.115591
C      3.538555 -3.135606 -1.171139
H      3.550154 -2.159841 -1.652158
C      4.140530 -4.215760 -2.084122
C      4.386445 -3.111892  0.074520
C      5.467845 -2.039821  0.279105
C      4.842902 -0.977621  1.247606
H      4.305536 -1.500273  2.049266
O      3.913687 -0.164399  0.526152
C      2.777208  0.208547  1.112534
C      2.172291  1.377797  0.355266
H      2.594445  1.408471 -0.651590
C      0.638940  1.271614  0.246888
H      0.234161  1.249424  1.267733
C      0.255179 -0.043155 -0.501932
H      1.190713 -0.472080 -0.871610
C     -0.646185  0.250673 -1.698745
C     -0.329347 -1.116103  0.457397
H     -0.008839 -0.868339  1.479170
C      0.209956 -2.551751  0.190388
C     -0.254441 -3.184680 -1.142878
C      1.028916 -3.496058 -1.931128
H      0.987032 -4.507281 -2.339549
C      1.286137 -2.506195 -3.060526
C     -0.208782 -3.439326  1.367114
O     -1.749041 -1.194832  0.423557
C     -2.417751 -0.194329  1.153941
H     -1.921841  0.772092  0.990258
O     -2.333779 -0.381058  2.535154
C     -3.289506 -1.257861  3.138355
H     -3.969467 -0.611812  3.720224
C     -4.119291 -2.013291  2.100104
C     -4.867462 -0.984851  1.267139
H     -5.508161 -0.375095  1.912818
N     -5.761400 -1.592594  0.194926
O     -5.051223 -2.123829 -0.803542
C     -6.641651 -2.623410  0.806862
C     -6.648769 -0.505258 -0.307890
C     -2.574051 -2.198106  4.104929
C     -3.852174 -0.055648  0.591396
H     -3.785420 -0.372343 -0.464161
O     -4.321817  1.265336  0.724760
O      0.189789  2.455840 -0.404041
C     -0.870120  3.174586  0.162232
H     -0.964646  2.906728  1.228636
C     -0.605023  4.685773  0.069100
C     -0.878698  5.297960 -1.313361
C     -2.281506  4.838278 -1.779747
H     -3.050594  5.253040 -1.119806
O     -2.565026  5.312557 -3.067251
C     -2.341352  3.298545 -1.721622
H     -1.545017  2.909635 -2.368428
C     -3.697901  2.784584 -2.180917
O     -2.121693  2.837771 -0.383569
O     -0.023544  4.835720 -2.355341
C      1.370851  4.903627 -2.153724
C     -0.834887  6.830085 -1.209152
C      2.609091  2.630298  1.126922
O      2.353458 -0.237925  2.148376
C      5.930035 -0.072752  1.843571
C      5.510786  0.546327  3.171125
C      5.994771 -1.375384 -0.988888
O      6.553008 -2.659567  0.930509
O      4.300578 -3.967097  0.935823
H      2.665422 -4.813595  0.500964
H      3.992650 -5.194505 -1.634566
H      5.205445 -4.051836 -2.223813
H      3.652670 -4.204270 -3.053090
H     -1.598606  0.653184 -1.371088
H     -0.842520 -0.649750 -2.268870
H     -0.158307  0.976162 -2.345173
H     -0.926846 -2.521522 -1.675050
H     -0.797424 -4.103535 -0.930837
H      1.444243 -1.503919 -2.675034
H      0.420556 -2.491011 -3.718843
H      2.150422 -2.793827 -3.652427
H      0.152008 -4.452178  1.210415
H     -1.292382 -3.446862  1.430940
H      0.215321 -3.048459  2.289704
H     -4.797334 -2.677972  2.631719
H     -3.472520 -2.594295  1.440909
H     -7.405635 -2.881101  0.076542
H     -7.099651 -2.252984  1.721206
H     -6.045465 -3.511536  0.997478
H     -7.156161 -0.884159 -1.192348
H     -6.043183  0.351790 -0.586793
H     -7.367350 -0.215378  0.454851
H     -1.938490 -2.889793  3.561342
H     -3.304539 -2.758072  4.682084
H     -1.955494 -1.615694  4.782143
H     -3.663919  1.879524  0.357279
H      0.421598  4.882114  0.375886
H     -1.273616  5.174493  0.778608
H     -1.795330  5.111458 -3.619301
H     -3.920062  3.200165 -3.159067
H     -4.467943  3.100219 -1.481796
H     -3.696122  1.699627 -2.243755
H      1.685812  5.876976 -1.769327
H      1.812405  4.750855 -3.137401
H      1.705781  4.108021 -1.483492
H     -1.617647  7.178657 -0.542091
H     -0.998361  7.262171 -2.192839
H      0.123933  7.167851 -0.824312
H      2.257035  2.577373  2.155412
H      2.190112  3.514254  0.656722
H      3.693105  2.714421  1.126001
H      6.829997 -0.671326  1.984640
H      6.146315  0.712610  1.117525
H      6.288618  1.215198  3.531038
H      5.345551 -0.226876  3.918063
H      4.588727  1.113010  3.063527
H      5.257351 -0.697732 -1.403248
H      6.270075 -2.125238 -1.723495
H      6.887727 -0.815548 -0.726245
H      6.207662 -3.381786  1.480607
117
Structure 48 - NOT REFINED - Rel. E. = 0.0 kcal/mol (GFN-FF)
O      2.516592 -4.894236 -0.031485
C      2.443657 -3.651194 -0.666790
O      1.927910 -2.652026  0.192803
C      3.856073 -3.165783 -1.091343
H      3.759778 -2.230497 -1.638563
C      4.568133 -4.235582 -1.933617
C      4.694812 -2.959013  0.144053
C      5.660110 -1.767437  0.258576
C      4.963144 -0.717272  1.191157
H      4.501243 -1.243802  2.036209
O      3.939662 -0.030553  0.464733
C      2.787386  0.256465  1.070111
C      2.038912  1.315119  0.281247
H      2.440527  1.353126 -0.733643
C      0.528083  1.021953  0.203987
H      0.133273  0.961764  1.227666
C      0.312419 -0.349953 -0.511127
H      1.288692 -0.674884 -0.881815
C     -0.641890 -0.203133 -1.692009
C     -0.128684 -1.427751  0.510669
H      0.243142 -1.111246  1.493879
C      0.510300 -2.833083  0.296468
C      0.085667 -3.565261 -0.997193
C      1.383824 -3.816502 -1.784237
H      1.428015 -4.851601 -2.127385
C      1.535960 -2.879500 -2.976216
C      0.188838 -3.685291  1.530941
O     -1.540826 -1.529819  0.546220
C     -2.191522 -1.345886  1.776843
H     -1.460257 -1.185385  2.582048
O     -2.888737 -2.491034  2.162313
C     -4.033525 -2.847143  1.382484
H     -4.654084 -3.397036  2.101914
C     -4.798190 -1.606210  0.885995
C     -4.554980 -0.482466  1.884826
H     -4.673256 -0.851830  2.910669
N     -5.472018  0.705468  1.795572
O     -5.080115  1.637491  2.703442
C     -5.481178  1.297099  0.438967
C     -6.855669  0.285992  2.125496
C     -3.670189 -3.770057  0.220430
C     -3.086186 -0.071216  1.720074
H     -2.939546  0.366956  0.720731
O     -2.662784  0.832831  2.703847
O     -0.077294  2.131406 -0.443123
C     -1.287912  2.619419  0.077874
H     -1.465767  2.184918  1.073943
C     -1.247630  4.150327  0.227463
C     -1.402236  4.919689 -1.096088
C     -2.600521  4.331042 -1.881644
H     -3.532897  4.551021 -1.351255
O     -2.709117  4.928929 -3.145703
C     -2.431842  2.803211 -1.990842
H     -1.477187  2.606569 -2.495228
C     -3.582283  2.172352 -2.761965
O     -2.394361  2.219407 -0.687989
O     -0.300103  4.727161 -1.982154
C      0.895728  5.418831 -1.705131
C     -1.658744  6.402825 -0.800678
C      2.323363  2.650359  0.977902
O      2.440480 -0.188546  2.136035
C      5.977030  0.314944  1.703114
C      5.513128  1.008357  2.977893
C      6.079826 -1.126741 -1.060455
O      6.821410 -2.240660  0.904182
O      4.701852 -3.754964  1.064096
H      3.158876 -4.822633  0.696783
H      4.544613 -5.187047 -1.408093
H      5.603673 -3.959020 -2.111052
H      4.067115 -4.356544 -2.888434
H     -1.626100  0.087447 -1.340087
H     -0.729406 -1.130376 -2.245861
H     -0.264828  0.568316 -2.358373
H     -0.624207 -2.970460 -1.561212
H     -0.388460 -4.509161 -0.735798
H      0.675879 -2.998409 -3.631343
H      2.427363 -3.110292 -3.552451
H      1.585460 -1.844008 -2.653509
H     -0.884536 -3.715089  1.691988
H      0.667168 -3.248592  2.406079
H      0.567494 -4.694387  1.392738
H     -5.849897 -1.867982  0.788159
H     -4.403534 -1.315834 -0.089279
H     -5.813189  0.568194 -0.294840
H     -4.484138  1.659491  0.195884
H     -6.159190  2.147951  0.460646
H     -7.449719  1.191947  2.227632
H     -6.846928 -0.226675  3.084498
H     -7.273485 -0.351348  1.352166
H     -3.188460 -4.667181  0.599080
H     -2.982588 -3.260281 -0.447822
H     -4.569814 -4.051108 -0.320016
H     -3.499334  1.365709  2.903416
H     -0.317110  4.425872  0.723059
H     -2.076160  4.430339  0.878520
H     -1.823917  4.904953 -3.539086
H     -3.409974  1.107857 -2.888029
H     -3.659895  2.647317 -3.734812
H     -4.511439  2.324357 -2.220162
H      0.811470  6.483717 -1.945496
H      1.648229  4.964248 -2.347159
H      1.205537  5.311457 -0.662627
H     -2.585466  6.505551 -0.243476
H     -1.755846  6.951640 -1.734186
H     -0.851778  6.828147 -0.209937
H      1.973871  2.618072  2.008269
H      1.797627  3.436505  0.446220
H      3.388770  2.866940  0.966670
H      6.921450 -0.198269  1.884989
H      6.129511  1.053207  0.914432
H      6.241256  1.757722  3.278384
H      5.399734  0.290356  3.787023
H      4.553961  1.498981  2.828309
H      5.265775 -0.546637 -1.479910
H      6.403045 -1.885864 -1.765347
H      6.921898 -0.470208 -0.861248
H      6.562185 -2.949323  1.515508
117
Structure 49 - NOT REFINED - Rel. E. = 0.0 kcal/mol (GFN-FF)
O      1.641644 -3.869810  1.498834
C      1.854580 -3.275847  0.245470
O      1.339185 -1.959811  0.207975
C      3.372667 -3.240275 -0.070425
H      3.522029 -2.813433 -1.059975
C      3.944756 -4.670803  0.027698
C      4.145983 -2.431351  0.936312
C      5.550879 -1.889249  0.560462
C      5.424397 -0.345619  0.725409
H      5.088258 -0.127171  1.748790
O      4.384339  0.046746 -0.186475
C      3.597408  1.064861  0.149171
C      2.585719  1.336409 -0.943014
H      2.860880  0.716991 -1.798101
C      1.182795  0.871113 -0.428537
H      1.338879  0.260000  0.468156
C      0.495124 -0.031679 -1.473573
H      1.239231 -0.754417 -1.816648
C     -0.003141  0.783439 -2.661244
C     -0.636800 -0.823354 -0.779711
H     -1.152630 -0.124871 -0.117729
C     -0.094929 -2.028707  0.081457
C     -0.375783 -3.413627 -0.555552
C      0.995083 -4.063976 -0.768568
H      0.984541 -5.113934 -0.474021
C      1.437663 -3.927993 -2.221027
C     -0.727912 -1.953901  1.475975
O     -1.573962 -1.307172 -1.745620
C     -2.868242 -0.807689 -1.743339
H     -3.302405 -1.219613 -2.679699
O     -2.877587  0.585880 -1.792700
C     -4.171956  1.120474 -2.038314
H     -4.545532  0.708813 -2.992303
C     -5.119765  0.705657 -0.912155
C     -5.175433 -0.819560 -0.833434
H     -5.515705 -1.197176 -1.805816
N     -6.268567 -1.260148  0.127517
O     -7.385515 -0.561824 -0.130808
C     -6.541074 -2.707191 -0.068302
C     -5.844758 -1.067765  1.535375
C     -4.024536  2.629989 -2.151358
C     -3.745785 -1.322086 -0.562121
H     -3.368194 -0.872547  0.361002
O     -3.618723 -2.712217 -0.415742
O      0.356434  1.972093 -0.093343
C      0.375495  2.348792  1.261728
H      1.343759  2.071555  1.704587
C      0.205405  3.868333  1.406456
C     -1.238420  4.371662  1.272464
C     -2.147093  3.485956  2.153952
H     -1.891108  3.627924  3.209766
O     -3.496177  3.849724  2.018289
C     -1.921587  2.001579  1.792689
H     -2.165111  1.865557  0.727995
C     -2.790668  1.113079  2.672692
O     -0.562884  1.631839  2.019080
O     -1.803157  4.239675 -0.029678
C     -1.047301  4.713212 -1.123849
C     -1.313796  5.833045  1.743545
C      2.648233  2.812293 -1.334007
O      3.683286  1.670903  1.191415
C      6.677672  0.481601  0.423963
C      7.797190  0.286581  1.438378
C      6.058954 -2.234973 -0.834688
O      6.455085 -2.431120  1.499232
O      3.782734 -2.268955  2.083232
H      2.145083 -3.354725  2.152604
H      3.823347 -5.198843 -0.912491
H      3.407451 -5.209001  0.805158
H      4.998289 -4.660344  0.293783
H     -0.698976  1.541746 -2.317008
H     -0.513590  0.135205 -3.367270
H      0.834689  1.257704 -3.164489
H     -0.898466 -3.296679 -1.499031
H     -0.987307 -4.003858  0.122601
H      1.489920 -2.878850 -2.501528
H      0.704844 -4.415486 -2.859726
H      2.401484 -4.395064 -2.400681
H     -0.516962 -0.989273  1.934243
H     -0.318687 -2.741151  2.103822
H     -1.800963 -2.100106  1.393427
H     -6.131539  1.075279 -1.082995
H     -4.745646  1.122928  0.024089
H     -6.894821 -2.850538 -1.087026
H     -7.345309 -2.980745  0.611118
H     -5.651930 -3.299106  0.126977
H     -5.000433 -1.708717  1.773520
H     -6.696524 -1.314069  2.165764
H     -5.600120 -0.021247  1.690843
H     -3.519613  3.013735 -1.269568
H     -5.003030  3.089866 -2.246416
H     -3.426279  2.873127 -3.024763
H     -3.527478 -3.125779 -1.284057
H      0.847901  4.361735  0.679177
H      0.552152  4.133954  2.405734
H     -3.654271  4.005894  1.076275
H     -3.814484  1.474926  2.643640
H     -2.428032  1.162837  3.695941
H     -2.747269  0.079707  2.343658
H     -0.648878  5.714963 -0.944327
H     -1.741709  4.752144 -1.961241
H     -0.233744  4.022976 -1.357521
H     -1.024118  5.903054  2.787926
H     -2.333261  6.195220  1.639362
H     -0.649790  6.462802  1.157115
H      2.621776  3.432022 -0.441499
H      1.806976  3.067808 -1.969843
H      3.574321  3.013646 -1.868069
H      7.030235  0.249375 -0.580796
H      6.363560  1.529157  0.432437
H      8.638753  0.923705  1.178486
H      8.129604 -0.746635  1.451866
H      7.456591  0.557386  2.435050
H      5.517418 -1.661249 -1.579471
H      5.962560 -3.294547 -1.039298
H      7.115101 -1.984020 -0.879096
H      6.077119 -2.348776  2.386402
117
Structure 50 - NOT REFINED - Rel. E. = 0.0 kcal/mol (GFN-FF)
O      2.265929 -2.439449  2.627671
C      1.827311 -2.338613  1.300573
O      1.052119 -1.174320  1.097248
C      3.039034 -2.265749  0.332570
H      2.655588 -2.270351 -0.683261
C      3.973797 -3.456979  0.577067
C      3.788087 -0.969841  0.584263
C      4.509279 -0.244790 -0.573511
C      3.683665 -0.219829 -1.889930
H      3.978730  0.691080 -2.429252
O      2.316502 -0.056705 -1.476842
C      1.488442  0.634626 -2.259789
C      0.098933  0.667670 -1.664207
H     -0.194085 -0.380278 -1.564863
C      0.094301  1.224935 -0.213854
H      0.944673  0.798929  0.326719
C     -1.213794  0.843355  0.507956
H     -2.031378  1.048218 -0.185411
C     -1.459162  1.737627  1.723285
C     -1.358043 -0.669583  0.838303
H     -2.269278 -0.755687  1.444685
C     -0.241029 -1.373244  1.675536
C     -0.438911 -2.915348  1.710168
C      0.834502 -3.502188  1.083353
H      1.183154 -4.370004  1.645091
C      0.605323 -3.867736 -0.377174
C     -0.230902 -0.835295  3.115849
O     -1.565929 -1.421999 -0.368719
C     -2.859971 -1.551677 -0.867676
H     -2.707841 -1.939770 -1.897898
O     -3.506258 -0.315610 -0.919221
C     -4.779801 -0.354632 -1.555521
H     -4.647007 -0.726998 -2.585258
C     -5.696848 -1.300295 -0.784823
C     -5.086524 -2.699245 -0.771472
H     -4.964927 -3.024823 -1.812118
N     -6.082054 -3.695830 -0.190497
O     -7.284274 -3.481980 -0.746666
C     -5.638629 -5.079015 -0.501811
C     -6.161069 -3.570434  1.286232
C     -5.317406  1.068747 -1.585015
C     -3.703497 -2.621616 -0.104452
H     -3.798410 -2.308701  0.939521
O     -3.009697 -3.842196 -0.088161
O      0.211456  2.647510 -0.214468
C      1.501466  3.125568 -0.452114
H      1.895735  2.704516 -1.391608
C      1.466150  4.651492 -0.590150
C      1.302634  5.381415  0.751854
C      2.330659  4.805653  1.759481
H      3.344380  5.067337  1.437293
O      2.160083  5.372091  3.031116
C      2.209390  3.268906  1.808837
H      1.189819  3.023314  2.135620
C      3.236439  2.658545  2.749452
O      2.427800  2.707405  0.514199
O      0.047380  5.157572  1.387669
C     -1.121328  5.457225  0.656614
C      1.563079  6.882525  0.552280
C     -0.872293  1.404736 -2.582354
O      1.813533  1.102492 -3.329622
C      3.810699 -1.408568 -2.857418
C      4.813102 -1.150165 -3.977731
C      5.900890 -0.871241 -0.746423
O      4.763853  1.087992 -0.182772
O      3.884069 -0.497206  1.695348
H      2.859127 -1.683698  2.789160
H      4.829180 -3.425440 -0.090246
H      3.436220 -4.386572  0.413561
H      4.328966 -3.445722  1.604303
H     -0.608069  1.755128  2.394029
H     -2.334447  1.400969  2.272994
H     -1.629032  2.753465  1.382361
H     -1.316412 -3.223198  1.153070
H     -0.542087 -3.247819  2.741216
H      1.501827 -4.268702 -0.842085
H      0.274093 -2.987866 -0.923106
H     -0.170691 -4.627563 -0.427044
H     -1.236348 -0.778880  3.521722
H      0.231297  0.144990  3.144986
H      0.368978 -1.497747  3.734763
H     -6.685596 -1.364426 -1.240453
H     -5.803040 -0.919158  0.231923
H     -4.660003 -5.280625 -0.076581
H     -5.630191 -5.195869 -1.583292
H     -6.384736 -5.757989 -0.094910
H     -6.970342 -4.217732  1.617648
H     -6.421414 -2.547535  1.542863
H     -5.225014 -3.869527  1.749824
H     -4.640206  1.709697 -2.141789
H     -5.405350  1.450461 -0.572184
H     -6.293291  1.080021 -2.060036
H     -2.630620 -4.010959 -0.961280
H      0.664129  4.921522 -1.276004
H      2.415257  4.961857 -1.027790
H      1.216759  5.315363  3.242772
H      4.237695  2.906118  2.406421
H      3.134644  1.577103  2.759828
H      3.094617  3.054913  3.749897
H     -1.276250  4.740834 -0.154644
H     -1.105618  6.474079  0.255626
H     -1.937791  5.372109  1.371839
H      2.589419  7.038283  0.233295
H      1.408016  7.404270  1.493023
H      0.900658  7.296688 -0.203353
H     -0.658889  1.158090 -3.619772
H     -0.762760  2.479175 -2.456520
H     -1.895597  1.124128 -2.352693
H      4.075623 -2.320447 -2.324174
H      2.826063 -1.562612 -3.305742
H      4.843577 -2.005590 -4.648164
H      5.810687 -0.983288 -3.583424
H      4.515757 -0.274899 -4.550359
H      5.863217 -1.856400 -1.193442
H      6.378156 -0.928578  0.228484
H      6.489789 -0.204902 -1.370951
H      3.958406  1.500988  0.170636
117
Structure 51 - NOT REFINED - Rel. E. = 0.0 kcal/mol (GFN-FF)
O      2.692170 -1.605262  3.291156
C      1.949177 -2.206842  2.264181
O      1.077415 -1.268628  1.661559
C      2.890124 -2.785703  1.177780
H      2.279377 -3.290234  0.433772
C      3.917668 -3.741790  1.817008
C      3.747728 -1.736134  0.521281
C      4.225001 -1.961412 -0.935395
C      3.697471 -0.731328 -1.732501
H      4.129403  0.170950 -1.277797
O      2.276043 -0.671412 -1.565703
C      1.762830  0.381961 -0.931250
C      0.258236  0.263994 -0.844392
H      0.038950 -0.779468 -0.615044
C     -0.308148  1.116218  0.313085
H      0.461856  1.186415  1.082963
C     -1.572874  0.446072  0.886278
H     -2.210455  0.232448  0.021297
C     -2.365564  1.400275  1.779924
C     -1.344189 -0.929831  1.572120
H     -2.208990 -1.087800  2.230489
C     -0.087840 -1.113309  2.480732
C     -0.198759 -2.427468  3.304789
C      1.033058 -3.262414  2.936103
H      1.547792 -3.621599  3.829227
C      0.617266 -4.437851  2.059361
C      0.075278  0.040293  3.480651
O     -1.350299 -1.952149  0.575815
C     -2.416178 -2.881409  0.586733
H     -2.676877 -3.164023  1.617809
O     -1.995427 -4.058507 -0.010336
C     -1.719897 -4.015709 -1.415113
H     -2.018358 -5.014677 -1.759438
C     -2.571959 -2.954799 -2.126403
C     -3.928294 -2.929363 -1.434119
H     -4.285670 -3.952397 -1.268927
N     -5.044090 -2.235466 -2.172824
O     -6.096255 -2.049862 -1.340895
C     -4.604833 -0.931989 -2.723595
C     -5.474365 -3.092703 -3.304255
C     -0.230883 -3.817417 -1.694079
C     -3.723659 -2.314644 -0.040655
H     -3.604485 -1.223932 -0.134307
O     -4.792772 -2.598826  0.814466
O     -0.637457  2.434489 -0.119909
C      0.270564  3.442602  0.250797
H      1.298898  3.083759  0.110689
C     -0.020688  4.656443 -0.638415
C      0.339754  5.969776  0.067997
C     -0.527522  6.088925  1.356803
H      0.018375  6.682662  2.105484
O     -1.750761  6.736861  1.095205
C     -0.825987  4.687182  1.947605
H     -1.780800  4.355814  1.516902
C     -0.948660  4.748868  3.463926
O      0.190848  3.750448  1.621215
O     -0.043613  6.988860 -0.858198
C      0.424247  8.302950 -0.610645
C      1.828550  6.008967  0.413726
C     -0.344463  0.633221 -2.203155
O      2.428124  1.300218 -0.515274
C      4.047078 -0.776928 -3.218543
C      3.866396  0.583417 -3.882789
C      3.778078 -3.264433 -1.587921
O      5.638065 -1.942308 -0.931090
O      4.192142 -0.777132  1.117902
H      3.275120 -0.941253  2.883938
H      4.751510 -3.921979  1.142884
H      3.458846 -4.691779  2.069265
H      4.303336 -3.291144  2.728508
H     -1.754070  1.795531  2.582588
H     -3.227411  0.892006  2.207021
H     -2.721067  2.234136  1.181270
H     -1.108763 -2.970510  3.064831
H     -0.211026 -2.193359  4.367383
H      1.457914 -5.051011  1.751833
H      0.087484 -4.081402  1.181664
H     -0.061580 -5.070243  2.628113
H     -0.822947  0.121748  4.087131
H      0.267365  0.990376  2.995102
H      0.922238 -0.184505  4.125099
H     -2.639739 -3.218774 -3.180412
H     -2.082635 -1.984322 -2.027044
H     -3.844599 -1.065750 -3.487528
H     -4.231617 -0.309606 -1.914621
H     -5.484128 -0.446634 -3.142174
H     -4.655254 -3.284509 -3.991062
H     -6.287295 -2.581919 -3.815642
H     -5.859868 -4.025138 -2.897632
H     -0.061147 -3.794495 -2.767124
H      0.332756 -4.640713 -1.264170
H      0.109636 -2.884791 -1.251859
H     -5.592874 -2.399934  0.247418
H     -1.085318  4.661741 -0.876844
H      0.535287  4.574999 -1.570480
H     -1.748593  6.985384  0.154924
H     -1.263188  3.785926  3.855761
H     -1.681868  5.503976  3.730570
H      0.014269  5.003806  3.898623
H      0.207278  8.627613  0.410370
H     -0.114691  8.936923 -1.312732
H      1.496499  8.389458 -0.803508
H      2.083708  6.928779  0.934313
H      2.421561  5.934284 -0.495020
H      2.066912  5.172038  1.062393
H      0.019592 -0.047321 -2.968333
H     -0.075015  1.652837 -2.467657
H     -1.428129  0.576588 -2.152445
H      5.084601 -1.100918 -3.307106
H      3.404318 -1.509337 -3.706073
H      2.842323  0.931449 -3.764723
H      4.088162  0.513830 -4.944547
H      4.530601  1.320875 -3.437188
H      4.332172 -3.384403 -2.514251
H      2.715378 -3.227830 -1.803328
H      4.003885 -4.115167 -0.954582
H      5.943178 -1.202487 -0.386784
117
Structure 52 - NOT REFINED - Rel. E. = 0.0 kcal/mol (GFN-FF)
O      2.246737 -3.545939  2.390395
C      2.076658 -3.180242  1.047519
O      1.551907 -1.871509  0.933874
C      3.428370 -3.243017  0.292193
H      3.261237 -2.971347 -0.748061
C      4.020962 -4.660915  0.416572
C      4.463757 -2.326438  0.889804
C      5.637295 -1.833439  0.008444
C      5.585525 -0.275908  0.061729
H      5.543905  0.036076  1.114115
O      4.372342  0.136111 -0.577661
C      3.557606  0.980630  0.048488
C      2.353792  1.287443 -0.815886
H      2.418705  0.652784 -1.701547
C      1.058231  0.928437 -0.019509
H      1.358431  0.567307  0.970585
C      0.292167 -0.200669 -0.738327
H      1.025500 -0.930252 -1.088100
C     -0.472756  0.366234 -1.931657
C     -0.636444 -0.913193  0.267808
H     -1.083810 -0.142229  0.904040
C      0.138616 -1.909087  1.216719
C     -0.275310 -3.391584  1.036735
C      0.967069 -4.092498  0.479783
H      1.079015 -5.091715  0.901561
C      0.911813 -4.155546 -1.041708
C     -0.086067 -1.469685  2.669204
O     -1.676517 -1.546789 -0.455893
C     -2.907594 -1.712461  0.217660
H     -2.748972 -1.954895  1.277523
O     -3.560638 -2.817484 -0.312789
C     -3.960649 -2.717177 -1.685262
H     -4.858747 -3.347100 -1.727787
C     -4.333975 -1.272475 -2.064982
C     -4.923125 -0.630045 -0.816425
H     -5.620139 -1.329035 -0.336614
N     -5.726887  0.628892 -0.980884
O     -6.216031  0.974633  0.238324
C     -4.928294  1.740619 -1.546101
C     -6.866518  0.372941 -1.894538
C     -2.901865 -3.292436 -2.623997
C     -3.767599 -0.414647  0.168560
H     -3.109146  0.386249 -0.206468
O     -4.233405 -0.095634  1.449036
O      0.200929  2.044648  0.133609
C      0.350209  2.795506  1.307121
H      1.402893  2.787713  1.633133
C     -0.097555  4.237390  1.031502
C     -1.626209  4.345016  0.865713
C     -2.264407  3.700315  2.118200
H     -1.926507  4.270798  3.003049
O     -3.660367  3.779553  1.997041
C     -1.758867  2.256012  2.272400
H     -2.049600  1.704967  1.370124
C     -2.335527  1.578046  3.512555
O     -0.336891  2.236769  2.396684
O     -2.109645  3.588083 -0.235276
C     -1.827862  4.085560 -1.524210
C     -2.038687  5.820642  0.786548
C      2.425261  2.750505 -1.260049
O      3.759479  1.442300  1.145977
C      6.786113  0.375004 -0.627501
C      6.971913  1.827169 -0.203393
C      5.642559 -2.314344 -1.438392
O      6.829648 -2.283411  0.619207
O      4.499160 -2.040433  2.069357
H      2.931267 -2.967062  2.768542
H      5.089149 -4.660976  0.217042
H      3.531370 -5.338718 -0.275281
H      3.862398 -5.021445  1.430306
H      0.218990  0.849314 -2.615901
H     -1.188265  1.105114 -1.583801
H     -0.990820 -0.430846 -2.455120
H     -1.115794 -3.496660  0.358149
H     -0.546207 -3.810321  2.004583
H      0.029701 -4.718480 -1.336356
H      1.783359 -4.647108 -1.464220
H      0.828309 -3.153154 -1.453565
H      0.262849 -0.448114  2.810433
H      0.467789 -2.124398  3.338144
H     -1.144446 -1.519152  2.915406
H     -5.033156 -1.306102 -2.897797
H     -3.432288 -0.738061 -2.368305
H     -4.221749  2.099758 -0.799662
H     -5.609676  2.557798 -1.771749
H     -4.412652  1.417201 -2.446349
H     -7.381410 -0.529443 -1.573373
H     -6.533936  0.283821 -2.924515
H     -7.551479  1.212453 -1.792109
H     -1.970932 -2.747039 -2.503887
H     -3.243338 -3.219634 -3.652817
H     -2.727731 -4.336608 -2.380366
H     -5.087284  0.415928  1.262154
H      0.409444  4.598471  0.138445
H      0.203853  4.853508  1.878624
H     -4.066831  3.185335  2.638938
H     -2.429956  2.287026  4.332219
H     -1.655466  0.790525  3.823210
H     -3.296910  1.128088  3.282176
H     -2.165582  3.314996 -2.214556
H     -0.757704  4.249655 -1.674367
H     -2.372939  5.011483 -1.730834
H     -3.109421  5.879663  0.611909
H     -1.503357  6.332762 -0.008505
H     -1.813352  6.311435  1.728857
H      1.497241  3.023825 -1.752871
H      3.253330  2.884863 -1.952404
H      2.577385  3.401611 -0.402792
H      7.674004 -0.204984 -0.372784
H      6.631676  0.326204 -1.705780
H      6.076537  2.407124 -0.418148
H      7.807175  2.269266 -0.740461
H      7.169650  1.895428  0.864129
H      5.529430 -3.390875 -1.494508
H      6.603410 -2.056743 -1.874342
H      4.851626 -1.824446 -1.996235
H      6.781545 -2.113061  1.570626
117
Structure 53 - NOT REFINED - Rel. E. = 0.0 kcal/mol (GFN-FF)
O      2.713530 -1.861181  2.894182
C      1.883064 -2.202077  1.815644
O      1.154934 -1.072915  1.370108
C      2.722697 -2.772594  0.644772
H      2.045534 -3.068806 -0.152263
C      3.563099 -3.964446  1.149659
C      3.741396 -1.802442  0.110411
C      4.187947 -1.927598 -1.367109
C      3.739716 -0.592046 -2.035672
H      4.259378  0.228711 -1.522335
O      2.334433 -0.431788 -1.808815
C      1.930083  0.640608 -1.129260
C      0.427008  0.628672 -0.960036
H      0.151799 -0.400190 -0.722636
C      0.009137  1.519623  0.231677
H      0.809225  1.474988  0.973891
C     -1.300221  1.007121  0.860577
H     -2.024760  0.917053  0.041706
C     -1.871132  2.028168  1.845532
C     -1.215278 -0.407302  1.488883
H     -2.021104 -0.469312  2.230684
C      0.055766 -0.850815  2.265883
C     -0.215543 -2.220031  2.948810
C      0.817038 -3.185404  2.358717
H      1.278554 -3.797360  3.134873
C      0.166619 -4.067590  1.299951
C      0.426596  0.168885  3.350597
O     -1.487747 -1.393250  0.480758
C     -2.822660 -1.766915  0.378153
H     -3.472233 -0.868650  0.252945
O     -3.217207 -2.448556  1.531619
C     -4.578806 -2.833846  1.455591
H     -5.185527 -1.924717  1.290473
C     -4.797192 -3.797449  0.287252
C     -4.342010 -3.227053 -1.056466
H     -5.031896 -2.471172 -1.442045
N     -4.279158 -4.373969 -2.069299
O     -3.347229 -5.261826 -1.712843
C     -5.616243 -5.028311 -2.147240
C     -4.004325 -3.824063 -3.422364
C     -4.957013 -3.473312  2.785163
C     -2.948021 -2.607406 -0.909667
H     -2.227877 -3.439266 -0.864841
O     -2.674776 -1.742844 -1.990659
O     -0.153225  2.873527 -0.182589
C      0.815978  3.787821  0.265617
H      1.797972  3.297641  0.305111
C      0.834179  4.951920 -0.733749
C      1.277672  6.248247 -0.043801
C      0.231576  6.584285  1.056705
H      0.730756  7.199059  1.822877
O     -0.871265  7.287269  0.541348
C     -0.326735  5.294058  1.701607
H     -1.253515  5.055288  1.161673
C     -0.634382  5.502591  3.178076
O      0.581122  4.208458  1.586819
O      1.228078  7.373248 -0.924134
C      2.051140  7.349725 -2.069878
C      2.668684  6.098628  0.582935
C     -0.223801  1.057454 -2.278701
O      2.680858  1.497605 -0.727989
C      4.041642 -0.532779 -3.532002
C      3.946700  0.890348 -4.070511
C      3.639292 -3.127148 -2.132416
O      5.597849 -2.004902 -1.391406
O      4.314404 -0.987263  0.804104
H      3.388153 -1.243808  2.563406
H      3.944163 -3.732508  2.141486
H      4.409998 -4.154419  0.495117
H      2.957848 -4.862977  1.209444
H     -2.744956  1.625558  2.352761
H     -2.169109  2.919758  1.301728
H     -1.132250  2.316817  2.585307
H     -1.225059 -2.563503  2.737565
H     -0.089197 -2.125564  4.025436
H     -0.241361 -3.446142  0.507634
H     -0.654507 -4.616660  1.754827
H      0.854828 -4.791781  0.874758
H      1.256936 -0.230162  3.928416
H     -0.423363  0.328036  4.008308
H      0.735548  1.118541  2.926919
H     -5.855799 -4.050035  0.257826
H     -4.206709 -4.702354  0.458272
H     -6.405975 -4.288231 -2.250808
H     -5.760176 -5.635734 -1.258867
H     -5.608158 -5.694359 -3.006834
H     -3.925736 -4.665574 -4.107076
H     -3.057465 -3.295771 -3.406887
H     -4.801009 -3.150740 -3.728545
H     -4.751150 -2.780916  3.596048
H     -4.368723 -4.373028  2.938701
H     -6.012494 -3.726731  2.789006
H     -1.835889 -1.302251 -1.799077
H     -0.174926  5.086793 -1.128205
H      1.502203  4.687401 -1.551935
H     -0.530903  7.928740 -0.099931
H     -1.287215  6.362916  3.288245
H      0.290284  5.673251  3.722931
H     -1.123426  4.622909  3.585366
H      1.927566  8.328718 -2.529871
H      1.738489  6.578638 -2.779880
H      3.103513  7.203953 -1.814131
H      3.041520  7.078799  0.873723
H      3.363302  5.643012 -0.118807
H      2.606110  5.466346  1.462743
H     -1.305911  1.033131 -2.187305
H      0.082820  0.391997 -3.081486
H      0.071141  2.075230 -2.522393
H      5.048162 -0.923813 -3.684383
H      3.330649 -1.169457 -4.058190
H      4.676407  1.534991 -3.585411
H      2.955299  1.300492 -3.888933
H      4.133338  0.897792 -5.141213
H      4.192572 -3.214130 -3.063190
H      2.586633 -2.983106 -2.351168
H      3.779753 -4.046937 -1.575903
H      5.959657 -1.375534 -0.750201
117
Structure 54 - NOT REFINED - Rel. E. = 0.0 kcal/mol (GFN-FF)
O      2.341236 -5.086403 -0.282207
C      2.447216 -3.831618 -0.885883
O      1.921032 -2.805762 -0.059845
C      3.934581 -3.463841 -1.143579
H      3.976574 -2.503552 -1.652743
C      4.635304 -4.561162 -1.960262
C      4.662958 -3.389816  0.172906
C      5.662786 -2.259888  0.473264
C      4.857976 -1.211101  1.312084
H      4.169140 -1.738493  1.985690
O      4.075908 -0.416810  0.411951
C      2.956778  0.124627  0.884720
C      2.405094  1.165745 -0.070902
H      2.873994  1.049110 -1.049254
C      0.880803  0.975540 -0.202659
H      0.473711  0.942890  0.817463
C      0.596897 -0.376219 -0.928695
H      1.570590 -0.801158 -1.186819
C     -0.195332 -0.140719 -2.212779
C     -0.056428 -1.410912  0.022518
H      0.187434 -1.129273  1.054002
C      0.489456 -2.859604 -0.127333
C      0.156934 -3.541703 -1.473894
C      1.510921 -3.883307 -2.119541
H      1.508326 -4.911947 -2.484340
C      1.874044 -2.944597 -3.263966
C     -0.054838 -3.683429  1.044397
O     -1.473550 -1.457615 -0.128204
C     -2.201422 -0.752433  0.813312
H     -1.806402  0.281726  0.936256
O     -2.124207 -1.417582  2.046216
C     -2.866470 -0.783836  3.078255
H     -2.475716  0.240523  3.216247
C     -4.339521 -0.710726  2.677338
C     -4.478174  0.076047  1.376663
H     -4.058306  1.077256  1.537482
N     -5.945239  0.334795  1.073910
O     -6.556072  0.764454  2.190215
C     -6.052792  1.378348  0.023243
C     -6.603308 -0.890633  0.557202
C     -2.662464 -1.587791  4.354944
C     -3.655981 -0.636520  0.288440
H     -4.019253 -1.655591  0.125388
O     -3.674467 -0.004929 -0.957497
O      0.352793  2.112082 -0.864884
C     -0.780839  2.740974 -0.336011
H     -0.939400  2.419342  0.705742
C     -0.545734  4.258065 -0.406964
C     -1.842964  5.036015 -0.664448
C     -2.431531  4.554625 -2.024196
H     -3.522743  4.700110 -2.015729
O     -1.897956  5.285666 -3.101104
C     -2.125032  3.053237 -2.251789
H     -1.181632  2.991518 -2.808168
C     -3.231973  2.388558 -3.054414
O     -1.959790  2.366221 -1.007853
O     -1.419691  6.393952 -0.783919
C     -2.420550  7.396776 -0.748717
C     -2.844518  4.822977  0.471393
C      2.775082  2.537921  0.504053
O      2.481224 -0.119700  1.966677
C      5.757410 -0.282373  2.144860
C      6.114821 -0.847636  3.513887
C      6.312725 -1.620922 -0.750784
O      6.685921 -2.806626  1.269663
O      4.537257 -4.244965  1.029670
H      2.934471 -5.108793  0.490229
H      5.700194 -4.358724 -2.036207
H      4.216323 -4.615220 -2.959391
H      4.494484 -5.523474 -1.474311
H     -1.211530  0.159320 -1.981445
H     -0.236228 -1.040052 -2.815560
H      0.284377  0.646085 -2.789321
H     -0.450008 -2.892529 -2.094824
H     -0.408201 -4.451251 -1.281186
H      2.789421 -3.255519 -3.759119
H      1.997762 -1.925026 -2.912699
H      1.074889 -2.963224 -4.001433
H     -1.138538 -3.625906  1.051376
H      0.322307 -3.278409  1.980749
H      0.264294 -4.717591  0.949598
H     -4.939141 -0.216872  3.443024
H     -4.705334 -1.729974  2.545400
H     -5.593446  2.289108  0.401451
H     -7.111442  1.571042 -0.136454
H     -5.570718  1.050836 -0.893295
H     -7.663574 -0.667252  0.458440
H     -6.491045 -1.686897  1.287337
H     -6.183617 -1.175628 -0.403419
H     -1.604852 -1.632207  4.597191
H     -3.028175 -2.600240  4.212598
H     -3.201712 -1.119564  5.172532
H     -3.113595  0.791842 -0.933796
H      0.142176  4.455706 -1.229850
H     -0.082341  4.606721  0.514091
H     -1.337433  5.987591 -2.728972
H     -3.339411  2.918271 -3.996327
H     -4.170892  2.437062 -2.509555
H     -2.992266  1.348441 -3.252482
H     -2.844462  7.505471  0.252506
H     -3.220329  7.200979 -1.467441
H     -1.910344  8.319554 -1.018994
H     -2.420556  5.172978  1.410205
H     -3.071930  3.764961  0.555575
H     -3.771906  5.356263  0.278730
H      2.367737  3.316481 -0.133628
H      3.856118  2.645387  0.549230
H      2.367371  2.647033  1.506858
H      6.666709 -0.059476  1.587931
H      5.203996  0.649975  2.281735
H      6.650050 -0.095667  4.088478
H      6.749721 -1.721580  3.412080
H      5.214581 -1.122701  4.059243
H      5.600275 -1.019783 -1.302883
H      6.733659 -2.390134 -1.390756
H      7.125726 -0.985253 -0.411643
H      6.313752 -3.560069  1.757733
117
Structure 55 - NOT REFINED - Rel. E. = 0.0 kcal/mol (GFN-FF)
O      2.187292 -3.361087  2.564936
C      2.058576 -3.069815  1.200466
O      1.511063 -1.779413  0.996119
C      3.438111 -3.141847  0.498807
H      3.308460 -2.919857 -0.558345
C      4.049187 -4.541503  0.710887
C      4.430476 -2.179272  1.096389
C      5.608081 -1.662015  0.237513
C      5.428869 -0.112858  0.198377
H      5.286944  0.227531  1.233920
O      4.221836  0.148277 -0.520078
C      3.472920  1.180513 -0.145544
C      2.245742  1.288508 -1.025192
H      2.351137  0.546713 -1.818689
C      0.995134  0.920410 -0.159272
H      1.347877  0.581803  0.821843
C      0.221270 -0.246081 -0.804637
H      0.952857 -0.992620 -1.119696
C     -0.562773  0.243768 -2.019019
C     -0.689055 -0.894907  0.258645
H     -1.124164 -0.079802  0.849340
C      0.095163 -1.832203  1.259501
C     -0.286411 -3.329673  1.135717
C      0.984525 -4.032647  0.649285
H      1.103032 -5.005941  1.126137
C      0.978501 -4.179741 -0.867110
C     -0.151897 -1.335776  2.690811
O     -1.742668 -1.570061 -0.408985
C     -2.940325 -1.732581  0.318711
H     -2.719667 -1.844549  1.390132
O     -3.560570 -2.921130 -0.040147
C     -3.967985 -3.024220 -1.415349
H     -4.900191 -3.601422 -1.369195
C     -4.241376 -1.640590 -2.003924
C     -4.909602 -0.784037 -0.933566
H     -5.732318 -1.371087 -0.506349
N     -5.603839  0.411711 -1.550720
O     -6.428120 -0.023140 -2.519476
C     -6.387594  1.106457 -0.498396
C     -4.630184  1.381369 -2.109396
C     -2.935190 -3.792413 -2.234755
C     -3.879982 -0.492540  0.165787
H     -3.245154  0.355300 -0.104982
O     -4.455657 -0.153930  1.402930
O      0.125348  2.024185  0.018395
C      0.343435  2.797766  1.172774
H      1.407200  2.752489  1.452122
C     -0.035500  4.259817  0.899306
C     -1.550206  4.511060  0.876799
C     -2.157516  3.895613  2.158896
H     -1.780670  4.428079  3.038122
O     -3.552555  4.041797  2.175817
C     -1.743569  2.412906  2.262409
H     -2.142308  1.892433  1.379677
C     -2.298951  1.790531  3.534654
O     -0.323840  2.278017  2.291916
O     -2.242695  3.844167 -0.177844
C     -1.815555  4.101638 -1.499015
C     -1.819056  6.023241  0.846947
C      2.191448  2.684960 -1.644356
O      3.737101  1.915823  0.776036
C      6.638801  0.627731 -0.403928
C      6.466409  1.036778 -1.863557
C      5.719041 -2.236786 -1.168783
O      6.800719 -1.974011  0.926394
O      4.419348 -1.853467  2.266967
H      2.868777 -2.769835  2.930680
H      3.853513 -4.861972  1.731628
H      5.124882 -4.529415  0.557632
H      3.603498 -5.257702  0.028212
H     -1.085000 -0.585531 -2.485117
H      0.116935  0.680595 -2.744892
H     -1.279693  0.999884 -1.713755
H     -1.104140 -3.483321  0.438826
H     -0.577092 -3.709571  2.113688
H      0.120238 -4.780383 -1.158333
H      1.874389 -4.672482 -1.233515
H      0.888280 -3.204453 -1.338463
H      0.144471 -0.292518  2.786391
H      0.433946 -1.932621  3.385528
H     -1.204497 -1.430616  2.948379
H     -4.913442 -1.709777 -2.860344
H     -3.296304 -1.191800 -2.309119
H     -6.847426  1.983346 -0.947941
H     -5.756000  1.383303  0.341276
H     -7.180816  0.436118 -0.174682
H     -3.975480  0.864416 -2.804884
H     -4.060681  1.869379 -1.322357
H     -5.206874  2.118067 -2.665799
H     -1.987160 -3.262395 -2.218088
H     -3.281656 -3.887492 -3.259968
H     -2.794229 -4.783845 -1.812525
H     -4.979743 -0.896283  1.732129
H      0.416245  4.572450 -0.040751
H      0.388242  4.861305  1.704228
H     -3.873492  3.758819  1.308236
H     -3.367759  1.973464  3.579807
H     -1.816038  2.241341  4.397528
H     -2.113332  0.721966  3.545408
H     -1.757982  5.171901 -1.709933
H     -2.570553  3.654770 -2.143895
H     -0.850169  3.630747 -1.696210
H     -1.457177  6.477313  1.764623
H     -2.888482  6.201590  0.770678
H     -1.313794  6.493874  0.007730
H      2.982624  2.791087 -2.383483
H      2.331729  3.441012 -0.876026
H      1.232742  2.840266 -2.128851
H      6.817092  1.528222  0.186657
H      7.507650 -0.022740 -0.293118
H      5.664048  1.764974 -1.960893
H      6.235585  0.184956 -2.494895
H      7.386492  1.495252 -2.217240
H      4.915861 -1.858700 -1.791815
H      5.697797 -3.320677 -1.148874
H      6.675898 -1.930600 -1.581422
H      6.689321 -1.764058  1.864742
117
Structure 56 - NOT REFINED - Rel. E. = 0.0 kcal/mol (GFN-FF)
O      2.833137 -2.466184  2.679418
C      1.977622 -2.592052  1.577219
O      1.362094 -1.353668  1.266437
C      2.756656 -3.097303  0.336686
H      2.057560 -3.211476 -0.487938
C      3.459451 -4.427948  0.673779
C      3.881094 -2.181229 -0.068711
C      4.296931 -2.111540 -1.557304
C      3.994766 -0.643509 -1.986966
H      4.583434  0.020379 -1.338923
O      2.608368 -0.380748 -1.745751
C      2.296148  0.578435 -0.872623
C      0.792894  0.714691 -0.757598
H      0.419608 -0.299894 -0.608962
C      0.388238  1.548877  0.481320
H      1.200153  1.494792  1.212441
C     -0.924928  1.013256  1.081585
H     -1.662548  1.074500  0.270984
C     -1.431572  1.926676  2.199185
C     -0.930915 -0.472188  1.523580
H     -1.727915 -0.563837  2.271658
C      0.305812 -1.119191  2.208386
C     -0.094507 -2.522347  2.746227
C      0.815498 -3.515768  2.016781
H      1.211226 -4.267565  2.700676
C      0.063837 -4.177711  0.868107
C      0.800843 -0.261636  3.378594
O     -1.300069 -1.300051  0.408564
C     -2.664400 -1.528878  0.276616
H     -3.227002 -0.568875  0.273520
O     -3.114495 -2.324277  1.336854
C     -4.505738 -2.617709  1.255007
H     -5.062643 -1.665284  1.275680
C     -4.807152 -3.345220 -0.055685
C     -4.373178 -2.483684 -1.240500
H     -4.907576 -1.528679 -1.188052
N     -4.835406 -3.103543 -2.550187
O     -6.087020 -3.565835 -2.410357
C     -4.807418 -2.058544 -3.605896
C     -3.921884 -4.196427 -2.965899
C     -4.869326 -3.456275  2.471883
C     -2.872982 -2.221196 -1.092217
H     -2.323022 -3.173034 -1.049211
O     -2.362931 -1.404559 -2.114292
O      0.166855  2.918134  0.152986
C      1.286010  3.764684  0.239024
H      2.161866  3.272785 -0.210175
C      0.980027  5.056492 -0.530168
C      0.062227  6.019966  0.237284
C      0.652858  6.223450  1.654320
H      1.624620  6.722900  1.579943
O     -0.164127  7.061802  2.428412
C      0.842775  4.847805  2.327273
H     -0.148537  4.384789  2.413493
C      1.476564  4.992445  3.704611
O      1.697001  4.008554  1.555161
O     -1.246691  5.514096  0.491044
C     -1.999241  5.049614 -0.608963
C     -0.000995  7.365901 -0.500667
C      0.229896  1.277699 -2.066657
O      3.118033  1.237746 -0.284013
C      4.333028 -0.362948 -3.450072
C      4.382215  1.133050 -3.739391
C      3.611001 -3.102480 -2.491412
O      5.688947 -2.335714 -1.631472
O      4.555935 -1.565397  0.730746
H      3.578357 -1.899870  2.415028
H      4.237394 -4.653944 -0.051039
H      2.746698 -5.245690  0.690545
H      3.920162 -4.346745  1.655593
H     -1.620622  2.913803  1.787021
H     -0.701871  2.015376  2.997628
H     -2.361136  1.543368  2.614498
H     -1.140400 -2.733317  2.537454
H      0.069224 -2.563535  3.821046
H     -0.814043 -4.678554  1.269656
H      0.665404 -4.916759  0.347581
H     -0.265189 -3.414348  0.168781
H      1.589030 -0.803700  3.895602
H     -0.016071 -0.073449  4.069665
H      1.212668  0.681583  3.034695
H     -5.872099 -3.554921 -0.158186
H     -4.265570 -4.292469 -0.059874
H     -5.562366 -1.315064 -3.359183
H     -5.086643 -2.529026 -4.545751
H     -3.824780 -1.602376 -3.670049
H     -2.943362 -3.800547 -3.221781
H     -4.374142 -4.679151 -3.829823
H     -3.857430 -4.927145 -2.164522
H     -4.616186 -2.917759  3.380308
H     -4.315967 -4.390537  2.455608
H     -5.933635 -3.669207  2.463953
H     -1.496419 -1.084202 -1.825712
H      0.540177  4.797096 -1.492544
H      1.926261  5.568769 -0.705792
H     -1.068462  6.724070  2.354752
H      2.498311  5.346104  3.595421
H      1.492919  4.032654  4.212488
H      0.909084  5.709352  4.290005
H     -1.594171  4.109844 -0.991885
H     -2.052419  5.789850 -1.411598
H     -3.000986  4.877017 -0.218142
H     -0.348204  7.234244 -1.522267
H      0.986176  7.817748 -0.526458
H     -0.676145  8.035798  0.025279
H      0.649007  2.261278 -2.266820
H     -0.849743  1.376731 -1.993761
H      0.475154  0.616106 -2.892964
H      5.302497 -0.816340 -3.659239
H      3.578747 -0.831766 -4.081862
H      4.603909  1.303779 -4.789631
H      5.149745  1.616503 -3.138803
H      3.426033  1.597778 -3.507592
H      3.652714 -4.110046 -2.092686
H      4.144963 -3.096346 -3.437312
H      2.580468 -2.807446 -2.657587
H      6.121950 -1.863706 -0.905166
117
Structure 57 - NOT REFINED - Rel. E. = 0.0 kcal/mol (GFN-FF)
O      2.522114 -4.804418 -0.318371
C      2.487607 -3.529939 -0.889544
O      1.899273 -2.575727 -0.020821
C      3.925061 -3.015889 -1.180804
H      3.852161 -2.038499 -1.651239
C      4.701463 -4.005190 -2.061811
C      4.671615 -2.921187  0.124600
C      5.416465 -1.640169  0.531671
C      4.413898 -0.892277  1.483207
H      3.746540 -1.637588  1.940203
O      3.599417 -0.002773  0.718419
C      2.413015  0.327493  1.224550
C      1.788349  1.454951  0.431547
H      2.392043  1.632969 -0.461393
C      0.352390  1.134600 -0.032699
H     -0.306827  1.056014  0.840567
C      0.337045 -0.229477 -0.793405
H      1.372115 -0.486435 -1.037954
C     -0.471193 -0.108934 -2.081469
C     -0.179839 -1.342568  0.152521
H      0.097460 -1.054311  1.175079
C      0.473775 -2.748203 -0.051604
C      0.162747 -3.442616 -1.396642
C      1.519666 -3.635878 -2.095002
H      1.600110 -4.649276 -2.492719
C      1.759776 -2.632648 -3.216357
C      0.058495 -3.659390  1.110597
O     -1.594684 -1.386620  0.049889
C     -2.348303 -1.584332  1.195938
H     -1.709678 -1.615754  2.101454
O     -3.016571 -2.808718  1.023069
C     -3.934400 -3.132182  2.051961
H     -3.395561 -3.153899  3.016077
C     -5.040477 -2.068277  2.125664
C     -4.383029 -0.733383  2.445432
H     -3.840005 -0.807497  3.397340
N     -5.326081  0.425590  2.663179
O     -4.600731  1.505083  3.059316
C     -6.095600  0.764438  1.445408
C     -6.292001  0.090803  3.737280
C     -4.497612 -4.514576  1.744251
C     -3.333358 -0.396012  1.372000
H     -3.805734 -0.246105  0.388162
O     -2.588385  0.733624  1.733667
O     -0.059808  2.250604 -0.810157
C     -1.384982  2.706769 -0.658650
H     -1.860191  2.178643  0.180543
C     -1.418673  4.219756 -0.370504
C     -1.140541  5.100177 -1.602280
C     -2.002644  4.599335 -2.789070
H     -3.059583  4.798928 -2.584044
O     -1.689362  5.298147 -3.965658
C     -1.806687  3.079394 -2.959107
H     -0.740590  2.899874 -3.155001
C     -2.660616  2.533351 -4.095195
O     -2.185247  2.399607 -1.766772
O      0.197559  4.970363 -2.081003
C      1.214079  5.633839 -1.365663
C     -1.503545  6.556905 -1.284771
C      1.827469  2.695945  1.327824
O      1.948097 -0.152710  2.230757
C      5.090071 -0.120287  2.627754
C      5.996604  1.016560  2.172770
C      5.875398 -0.788813 -0.649611
O      6.554955 -2.028812  1.263197
O      4.745709 -3.868222  0.887592
H      3.189423 -4.813238  0.391660
H      4.712676 -4.985548 -1.592210
H      5.726484 -3.667248 -2.192705
H      4.233649 -4.095438 -3.036216
H     -0.041025  0.678154 -2.695466
H     -1.498828  0.150310 -1.849703
H     -0.464567 -1.032311 -2.645854
H     -0.533994 -2.853786 -1.982308
H     -0.296762 -4.409305 -1.198444
H      1.801485 -1.619057 -2.831119
H      0.942807 -2.699914 -3.931104
H      2.683336 -2.842996 -3.747975
H      0.557894 -4.619486  1.008076
H     -1.016278 -3.808922  1.089552
H      0.353311 -3.210936  2.058209
H     -5.752448 -2.362479  2.894709
H     -5.536707 -2.035801  1.155273
H     -6.772137  1.576904  1.701833
H     -6.654996 -0.095073  1.087688
H     -5.410825  1.123325  0.681718
H     -7.035162 -0.621889  3.392728
H     -6.772258  1.022268  4.031297
H     -5.747828 -0.297054  4.595233
H     -3.685347 -5.232041  1.681780
H     -5.014310 -4.495535  0.789518
H     -5.184728 -4.819750  2.527368
H     -3.232179  1.276119  2.307578
H     -0.706339  4.440351  0.423984
H     -2.418665  4.456251 -0.006622
H     -0.725905  5.263323 -4.064237
H     -2.475227  3.110426 -4.995795
H     -3.710426  2.616586 -3.827326
H     -2.423873  1.488355 -4.270099
H      1.210438  6.710490 -1.567046
H      2.149311  5.204596 -1.720825
H      1.137550  5.472680 -0.287749
H     -2.566124  6.626416 -1.070421
H     -1.284093  7.184687 -2.144654
H     -0.952250  6.917615 -0.420312
H      1.388756  3.528443  0.788882
H      2.852500  2.943666  1.594071
H      1.258938  2.515190  2.237295
H      4.280512  0.275682  3.245845
H      5.659361 -0.825850  3.230883
H      6.244443  1.645985  3.024130
H      5.499238  1.625728  1.422213
H      6.919413  0.619764  1.761403
H      5.044936 -0.241475 -1.079200
H      6.336447 -1.422936 -1.401546
H      6.620135 -0.082796 -0.298620
H      6.370229 -2.886622  1.680472
117
Structure 58 - NOT REFINED - Rel. E. = 0.0 kcal/mol (GFN-FF)
O      1.866848 -3.658086  1.505643
C      2.055904 -2.898412  0.345297
O      1.302794 -1.701653  0.389930
C      3.550182 -2.488045  0.209650
H      3.696489 -2.046802 -0.771321
C      4.460343 -3.706004  0.414652
C      3.850910 -1.458800  1.280206
C      4.848075 -0.310144  1.026915
C      5.135330  0.082635 -0.451295
H      5.534870  1.105989 -0.408713
O      3.885899  0.147386 -1.158433
C      3.536044  1.293100 -1.744294
C      2.154452  1.174309 -2.365307
H      2.205688  0.345207 -3.076943
C      1.124851  0.761672 -1.265455
H      1.666871  0.210884 -0.487671
C      0.046319 -0.205727 -1.796751
H      0.572328 -1.031819 -2.280591
C     -0.873410  0.445046 -2.827752
C     -0.744268 -0.788366 -0.597502
H     -0.857191  0.004957  0.144757
C     -0.062584 -2.006383  0.088159
C     -0.011778 -3.251026 -0.828728
C      1.454569 -3.719758 -0.824485
H      1.520914 -4.774571 -0.551239
C      2.120876 -3.502934 -2.178560
C     -0.826640 -2.321476  1.379508
O     -2.045722 -1.240171 -0.975373
C     -3.094157 -0.420004 -0.594024
H     -2.985964  0.601729 -1.012126
O     -3.129707 -0.343720  0.807143
C     -4.199036  0.443759  1.289569
H     -4.157882  1.435631  0.809900
C     -5.530874 -0.231553  0.921162
C     -5.618673 -0.318582 -0.598839
H     -5.602458  0.691360 -1.028523
N     -6.898203 -0.917094 -1.136256
O     -6.880773 -0.849909 -2.492149
C     -7.086723 -2.323800 -0.714272
C     -8.058318 -0.135214 -0.642520
C     -4.014964  0.607177  2.791898
C     -4.386826 -1.047864 -1.171468
H     -4.374085 -2.101952 -0.847128
O     -4.334620 -0.962787 -2.564085
O      0.520830  1.899576 -0.668904
C      1.330065  2.528406  0.287653
H      2.337259  2.696567 -0.129245
C      0.726838  3.887327  0.658900
C     -0.486470  3.765899  1.599229
C     -0.038615  2.895460  2.798633
H      0.813368  3.406427  3.277676
O     -1.107047  2.769881  3.701118
C      0.456653  1.532563  2.277844
H     -0.368646  1.070753  1.722414
C      0.924307  0.611702  3.396279
O      1.575903  1.724905  1.409944
O     -1.585251  3.081713  1.016671
C     -2.115648  3.619046 -0.171475
C     -0.891013  5.160501  2.102772
C      1.811533  2.467938 -3.100507
O      4.236381  2.277096 -1.781720
C      6.131153 -0.785065 -1.229242
C      6.345351 -0.253820 -2.644742
C      6.146879 -0.711736  1.749740
O      4.384420  0.846561  1.702428
O      3.354150 -1.533424  2.382511
H      2.159916 -3.109691  2.255019
H      4.232524 -4.466835 -0.326130
H      4.294535 -4.133500  1.399951
H      5.506219 -3.427097  0.323432
H     -0.349754  0.582173 -3.769880
H     -1.217153  1.409518 -2.464132
H     -1.736654 -0.191439 -3.008404
H     -0.351750 -2.997837 -1.829987
H     -0.670667 -4.021158 -0.435082
H      1.532422 -4.000315 -2.946382
H      3.124678 -3.918036 -2.203419
H      2.173917 -2.442687 -2.416021
H     -0.738113 -1.487838  2.070727
H     -0.418133 -3.216586  1.839946
H     -1.875428 -2.469574  1.145471
H     -6.346267  0.359319  1.334801
H     -5.531819 -1.225377  1.369993
H     -8.031262 -2.663939 -1.133667
H     -7.101262 -2.409278  0.368368
H     -6.291731 -2.930870 -1.138268
H     -8.921095 -0.445426 -1.229006
H     -7.879278  0.920488 -0.831911
H     -8.237593 -0.315275  0.413087
H     -3.096585  1.158230  2.976116
H     -3.945996 -0.368610  3.263246
H     -4.849181  1.160021  3.212559
H     -5.302444 -0.952089 -2.852996
H      0.453565  4.407862 -0.257628
H      1.498184  4.465218  1.168592
H     -0.784563  2.355136  4.511126
H      1.651795  1.121540  4.023973
H      1.405558 -0.258384  2.957541
H      0.079302  0.282562  3.993464
H     -3.006319  3.029162 -0.384264
H     -1.418567  3.513659 -1.008056
H     -2.406220  4.667800 -0.060331
H     -0.103450  5.569937  2.728565
H     -1.799606  5.070817  2.691422
H     -1.058811  5.840434  1.271703
H      0.796232  2.440762 -3.477327
H      2.499930  2.610051 -3.930358
H      1.913374  3.318595 -2.431775
H      7.082592 -0.765277 -0.700424
H      5.781038 -1.814300 -1.282960
H      7.110164 -0.839094 -3.148203
H      6.661175  0.786834 -2.619467
H      5.427661 -0.316044 -3.225655
H      5.916615 -0.830822  2.805420
H      6.871855  0.090297  1.644430
H      6.554227 -1.639112  1.363405
H      3.424122  0.949613  1.608815
117
Structure 59 - NOT REFINED - Rel. E. = 0.0 kcal/mol (GFN-FF)
O      1.956106 -4.759108 -0.659840
C      2.117299 -3.431798 -1.060671
O      1.554609 -2.523542 -0.126425
C      3.624168 -3.067640 -1.169279
H      3.707622 -2.039250 -1.511937
C      4.357737 -4.033831 -2.111096
C      4.259148 -3.226512  0.187937
C      5.109846 -2.107138  0.806969
C      4.105243 -1.328123  1.730465
H      3.308544 -2.020506  2.040478
O      3.490030 -0.281351  0.978409
C      2.317988  0.173169  1.413231
C      1.897615  1.405694  0.639492
H      2.537464  1.507147 -0.240535
C      0.427910  1.305581  0.171005
H     -0.209208  1.211506  1.057786
C      0.252894  0.042970 -0.732620
H      1.260232 -0.315507 -0.967430
C     -0.443090  0.392859 -2.048180
C     -0.406644 -1.113281  0.066955
H     -0.137969 -0.961983  1.121323
C      0.128131 -2.533106 -0.287750
C     -0.125293 -3.004167 -1.738668
C      1.263156 -3.274315 -2.343827
H      1.269075 -4.234772 -2.862219
C      1.717592 -2.181220 -3.303786
C     -0.484757 -3.540636  0.692373
O     -1.822807 -1.181756 -0.037092
C     -2.556659 -0.117719  0.521496
H     -2.338213  0.818992 -0.016164
O     -2.226127  0.201897  1.840735
C     -2.725194 -0.626973  2.894792
H     -3.296017  0.057309  3.544227
C     -3.662537 -1.718274  2.386498
C     -4.731964 -1.089473  1.507143
H     -5.297452 -0.336530  2.067206
N     -5.733095 -2.120318  0.998399
O     -5.153958 -2.982806  0.158532
C     -6.332066 -2.847430  2.151069
C     -6.843172 -1.387671  0.327248
C     -1.569540 -1.206766  3.707087
C     -4.053246 -0.433194  0.290352
H     -4.092787 -1.177059 -0.518836
O     -4.744725  0.713107 -0.141451
O      0.114933  2.521158 -0.499299
C     -0.912541  3.321041  0.022861
H     -1.039286  3.097936  1.095232
C     -0.553794  4.807253 -0.136746
C     -0.735224  5.340012 -1.566165
C     -2.155805  4.955214 -2.046900
H     -2.904904  5.476098 -1.441042
O     -2.368887  5.363073 -3.371635
C     -2.344024  3.432557 -1.887889
H     -1.583390  2.939592 -2.506324
C     -3.738284  3.003284 -2.319883
O     -2.171080  3.036111 -0.526255
O      0.117225  4.740377 -2.538752
C      1.504211  4.718076 -2.283099
C     -0.578107  6.867979 -1.568681
C      2.125860  2.596913  1.577104
O      1.714786 -0.285406  2.352584
C      4.739217 -0.761329  3.010559
C      5.825764  0.279626  2.772080
C      5.799828 -1.214442 -0.222296
O      6.100680 -2.714397  1.600253
O      4.151095 -4.256814  0.828609
H      2.541481 -4.932223  0.099408
H      4.215639 -5.056422 -1.770753
H      5.422078 -3.812905 -2.123793
H      3.969636 -3.951343 -3.120484
H     -1.497003  0.602094 -1.897222
H     -0.360688 -0.415566 -2.764129
H      0.034352  1.273478 -2.471004
H     -0.691153 -2.268339 -2.296911
H     -0.709726 -3.921805 -1.714490
H      1.832651 -1.231542 -2.790798
H      0.971311 -2.067788 -4.086900
H      2.660113 -2.435265 -3.780074
H     -0.192373 -3.290045  1.709891
H     -0.120865 -4.538443  0.462485
H     -1.566237 -3.518962  0.596735
H     -4.090260 -2.215354  3.255014
H     -3.114485 -2.446726  1.787343
H     -6.630468 -2.157928  2.937602
H     -5.606209 -3.569404  2.514997
H     -7.194516 -3.398578  1.782897
H     -7.480161 -2.130553 -0.147480
H     -6.433021 -0.737378 -0.439487
H     -7.407040 -0.803808  1.051162
H     -1.064665 -1.987573  3.146653
H     -1.943157 -1.623049  4.638468
H     -0.846797 -0.425458  3.925717
H     -4.454665  1.478852  0.372360
H      0.469477  4.968565  0.199652
H     -1.221776  5.374122  0.512480
H     -1.612421  5.052076 -3.889572
H     -3.891719  3.273652 -3.359632
H     -4.482623  3.507483 -1.710183
H     -3.859579  1.931313 -2.196308
H      1.963102  4.404010 -3.219361
H      1.746487  3.991633 -1.503395
H      1.889582  5.704208 -2.010352
H     -1.320486  7.318517 -0.916673
H     -0.727419  7.242610 -2.577817
H      0.410202  7.157736 -1.221582
H      1.518654  2.486985  2.472877
H      1.853614  3.519503  1.074486
H      3.172436  2.653071  1.867419
H      3.921985 -0.320415  3.586105
H      5.145748 -1.591580  3.586492
H      5.496207  1.019483  2.046881
H      6.731349 -0.198151  2.411996
H      6.055655  0.785728  3.706716
H      5.098357 -0.518545 -0.666457
H      6.256565 -1.828884 -0.992819
H      6.585216 -0.655769  0.274914
H      5.773459 -3.585704  1.879211
117
Structure 60 - NOT REFINED - Rel. E. = 0.0 kcal/mol (GFN-FF)
O      2.891608 -2.368132  2.744065
C      2.074250 -2.472773  1.608806
O      1.374407 -1.261669  1.380926
C      2.925469 -2.822102  0.362363
H      2.261271 -2.939763 -0.489666
C      3.728157 -4.110303  0.636966
C      3.963537 -1.779335  0.052015
C      4.418272 -1.576334 -1.412153
C      3.905979 -0.145539 -1.758945
H      4.377343  0.538328 -1.037210
O      2.499540 -0.137724 -1.497360
C      1.966231  1.014853 -1.097695
C      0.513585  0.834453 -0.718255
H      0.343905 -0.238032 -0.612876
C      0.275229  1.484772  0.666331
H      1.122412  1.210087  1.306102
C     -1.026921  0.937597  1.292640
H     -1.799755  1.020194  0.519983
C     -1.504561  1.791500  2.467653
C     -0.984373 -0.565679  1.668171
H     -1.764600 -0.717061  2.424559
C      0.286030 -1.186018  2.313508
C     -0.019197 -2.653156  2.724511
C      0.976572 -3.512267  1.938837
H      1.411473 -4.290406  2.567509
C      0.305630 -4.125185  0.715805
C      0.703650 -0.399096  3.562934
O     -1.343385 -1.362119  0.528629
C     -2.702505 -1.635742  0.421300
H     -3.290392 -0.687791  0.392095
O     -3.130178 -2.393520  1.514270
C     -4.523340 -2.643391  1.442142
H     -5.044540 -1.670152  1.388997
C     -4.858419 -3.456032  0.189628
C     -4.362564 -2.810033 -1.105037
H     -4.974942 -1.955365 -1.405654
N     -4.432899 -3.860229 -2.217510
O     -3.604437 -4.874393 -1.954668
C     -5.835987 -4.351152 -2.332889
C     -4.106385 -3.225867 -3.521099
C     -4.934051 -3.380352  2.710208
C     -2.910420 -2.351588 -0.929559
H     -2.280277 -3.253869 -0.956226
O     -2.551663 -1.438333 -1.942405
O      0.250202  2.894439  0.508311
C      0.969265  3.685653  1.417513
H      1.565344  3.038554  2.081959
C      1.931012  4.642047  0.694142
C      1.233050  5.835597  0.023790
C      0.246339  6.475263  1.032958
H      0.807357  6.946389  1.847063
O     -0.503122  7.494632  0.425421
C     -0.663968  5.382122  1.630059
H     -1.218159  4.917638  0.801742
C     -1.621570  5.966839  2.659411
O      0.119549  4.386604  2.283380
O      0.395862  5.464811 -1.069852
C      1.024701  4.946890 -2.221672
C      2.287454  6.871261 -0.394586
C     -0.380140  1.434937 -1.806093
O      2.594680  2.045804 -1.046098
C      4.269316  0.337828 -3.173760
C      3.184985  0.124431 -4.224952
C      3.928461 -2.613319 -2.414207
O      5.828817 -1.578251 -1.445986
O      4.531220 -1.128512  0.906984
H      3.595287 -1.727467  2.542401
H      3.093474 -4.983834  0.531078
H      4.113562 -4.078877  1.653479
H      4.569949 -4.202189 -0.044174
H     -0.759568  1.863731  3.252347
H     -2.416882  1.374243  2.888656
H     -1.715453  2.797838  2.120883
H     -1.042797 -2.919588  2.474062
H      0.127757 -2.772449  3.796054
H     -0.059998 -3.333871  0.067222
H     -0.545973 -4.719633  1.038367
H      0.971697 -4.775283  0.156303
H      1.519118 -0.928726  4.049611
H     -0.134211 -0.324389  4.250111
H      1.051303  0.597155  3.308304
H     -5.938381 -3.591301  0.161495
H     -4.366619 -4.431025  0.256762
H     -6.537666 -3.520870 -2.356038
H     -6.043010 -5.018044 -1.501386
H     -5.908368 -4.931380 -3.249809
H     -3.106837 -2.808310 -3.474434
H     -4.825009 -2.444242 -3.754085
H     -4.126087 -4.006667 -4.278185
H     -4.655709 -2.795530  3.581909
H     -4.425711 -4.338788  2.757941
H     -6.007620 -3.540796  2.714300
H     -1.664027 -1.116768 -1.734931
H      2.492452  4.064295 -0.037582
H      2.623534  5.033384  1.440390
H     -0.841340  7.132618 -0.407071
H     -2.137372  6.817791  2.225225
H     -1.056326  6.294399  3.527702
H     -2.343587  5.219348  2.974008
H      0.212483  4.685623 -2.898724
H      1.612472  4.053360 -1.999131
H      1.662584  5.692952 -2.705500
H      3.055517  6.412113 -1.011552
H      2.758970  7.288800  0.490335
H      1.809905  7.678313 -0.944988
H     -0.293455  2.516695 -1.781198
H     -1.419133  1.165461 -1.640581
H     -0.080677  1.070950 -2.786177
H      4.481404  1.407366 -3.116555
H      5.190234 -0.170827 -3.462361
H      2.918895 -0.922068 -4.327741
H      3.543102  0.488516 -5.184802
H      2.289859  0.683836 -3.962264
H      4.167945 -3.617010 -2.079887
H      4.446097 -2.444788 -3.354043
H      2.859110 -2.518647 -2.564307
H      6.165694 -1.108356 -0.668714
117
Structure 61 - NOT REFINED - Rel. E. = 0.0 kcal/mol (GFN-FF)
O      2.854886 -2.427868  2.716840
C      1.990795 -2.562690  1.621227
O      1.391169 -1.321412  1.293386
C      2.756427 -3.100858  0.386346
H      2.050629 -3.220292 -0.431809
C      3.440519 -4.435943  0.744251
C      3.892722 -2.209917 -0.039389
C      4.300892 -2.167572 -1.530603
C      4.006682 -0.704758 -1.983541
H      4.604962 -0.035147 -1.350076
O      2.624504 -0.423225 -1.740994
C      2.326781  0.550670 -0.879874
C      0.826285  0.715463 -0.768201
H      0.433288 -0.289705 -0.606087
C      0.437918  1.577079  0.457022
H      1.254117  1.528510  1.183801
C     -0.875619  1.067378  1.077406
H     -1.620206  1.122503  0.272603
C     -1.360111  2.006244  2.183800
C     -0.893753 -0.411512  1.542664
H     -1.687394 -0.482693  2.296955
C      0.339905 -1.058670  2.233821
C     -0.073943 -2.446727  2.799478
C      0.820490 -3.464116  2.084315
H      1.211519 -4.207597  2.780254
C      0.054268 -4.140142  0.953977
C      0.849833 -0.184845  3.385975
O     -1.277282 -1.251539  0.442332
C     -2.644502 -1.474176  0.329353
H     -3.199223 -0.506633  0.330955
O     -3.093296 -2.250597  1.400161
C     -4.490618 -2.471724  1.317020
H     -4.993867 -1.487740  1.296684
C     -4.839793 -3.234368  0.036854
C     -4.339866 -2.544375 -1.233246
H     -4.932794 -1.661347 -1.487717
N     -4.444826 -3.537461 -2.393790
O     -3.628936 -4.576107 -2.195592
C     -5.856966 -4.001708 -2.510868
C     -4.128246 -2.842160 -3.668857
C     -4.915128 -3.243722  2.559475
C     -2.875637 -2.132367 -1.046772
H     -2.270048 -3.049232 -1.114342
O     -2.493036 -1.186785 -2.021171
O      0.228911  2.942122  0.102851
C      1.359324  3.776011  0.158263
H      2.229129  3.255144 -0.269136
C      1.074649  5.042373 -0.660284
C      0.167212  6.047333  0.065020
C      0.751502  6.293967  1.477719
H      1.730074  6.777916  1.391625
O     -0.059599  7.170041  2.215496
C      0.920393  4.941328  2.201249
H     -0.076717  4.492512  2.296832
C      1.547136  5.129318  3.576562
O      1.769837  4.065246  1.465560
O     -1.151786  5.573265  0.327351
C     -1.899104  5.066767 -0.757604
C      0.130083  7.366398 -0.721795
C      0.275816  1.269788 -2.086490
O      3.158758  1.205375 -0.299502
C      4.339646 -0.452497 -3.453128
C      4.400863  1.037862 -3.768124
C      3.604917 -3.170633 -2.443848
O      5.691769 -2.399238 -1.607908
O      4.583542 -1.593714  0.746642
H      3.609273 -1.881897  2.435588
H      2.716190 -5.243267  0.766597
H      3.897262 -4.348262  1.727394
H      4.218502 -4.681932  0.025985
H     -1.549220  2.985904  1.754203
H     -0.617635  2.107127  2.968871
H     -2.285225  1.637003  2.620985
H     -1.122104 -2.651472  2.596508
H      0.093503 -2.470285  3.874405
H     -0.275601 -3.391856  0.238966
H     -0.827436 -4.625020  1.366159
H      0.641409 -4.896207  0.441483
H      1.271336  0.746410  3.021754
H      1.633972 -0.726672  3.909424
H      0.038202  0.025991  4.076618
H     -5.921400 -3.354333  0.007659
H     -4.361500 -4.217683  0.066168
H     -6.547080 -3.162234 -2.475190
H     -6.057967 -4.710535 -1.713258
H     -5.954166 -4.529627 -3.456735
H     -3.125647 -2.432936 -3.612706
H     -4.844949 -2.046422 -3.855805
H     -4.160636 -3.585359 -4.462337
H     -4.427326 -4.213958  2.572224
H     -5.991908 -3.381151  2.562496
H     -4.620763 -2.695617  3.449516
H     -1.600390 -0.891329 -1.795830
H      0.636320  4.753225 -1.614835
H      2.029194  5.534048 -0.849652
H     -0.968028  6.842224  2.146708
H      2.575325  5.461489  3.460575
H      1.544343  4.190247  4.121901
H      0.988030  5.878253  4.128921
H     -2.908429  4.932095 -0.371566
H     -1.506440  4.101701 -1.086834
H     -1.928510  5.766094 -1.597369
H     -0.528239  8.069122 -0.217998
H     -0.224779  7.204596 -1.736375
H      1.126526  7.795722 -0.768068
H      0.726943  2.234102 -2.310062
H     -0.799707  1.406437 -2.011093
H      0.495082  0.582394 -2.898880
H      5.303590 -0.918571 -3.659699
H      3.577434 -0.925515 -4.072253
H      3.448339  1.513740 -3.544083
H      4.623637  1.188442 -4.821163
H      5.172428  1.525121 -3.175870
H      2.574007 -2.875865 -2.608784
H      3.643441 -4.171539 -2.028247
H      4.132616 -3.183461 -3.393197
H      6.128324 -1.925282 -0.884594
117
Structure 62 - NOT REFINED - Rel. E. = 0.0 kcal/mol (GFN-FF)
O      3.057535 -1.654385  2.408255
C      2.118961 -1.820906  1.381080
O      1.370678 -0.641254  1.168502
C      2.816329 -2.147180  0.033464
H      2.031865 -2.326901 -0.694901
C      3.739606 -3.361489  0.189656
C      3.634368 -0.942220 -0.384124
C      3.772717 -0.548433 -1.866391
C      2.498924 -0.752195 -2.735363
H      2.583872 -0.038700 -3.568131
O      1.366100 -0.348067 -1.951065
C      0.513419  0.528003 -2.485117
C     -0.595998  0.881306 -1.521192
H     -1.048732 -0.065676 -1.213773
C     -0.050367  1.544729 -0.224220
H      0.884217  1.050318  0.055756
C     -1.070612  1.371482  0.921889
H     -2.066103  1.367553  0.461786
C     -1.066407  2.546401  1.899665
C     -0.978947 -0.006553  1.623883
H     -1.637731  0.041951  2.502153
C      0.377539 -0.522539  2.188857
C      0.189708 -1.957728  2.754897
C      1.095311 -2.855582  1.899816
H      1.622782 -3.580793  2.522451
C      0.307440 -3.566224  0.807597
C      0.904973  0.411116  3.285545
O     -1.506051 -1.014162  0.748887
C     -2.860445 -1.251143  0.873424
H     -3.448857 -0.311310  0.782268
O     -3.104052 -1.828005  2.134947
C     -4.469363 -2.125617  2.362720
H     -5.055316 -1.196317  2.251414
C     -4.966306 -3.150168  1.330003
C     -4.770626 -2.570822 -0.066652
H     -5.342634 -1.639425 -0.169878
N     -5.278951 -3.427626 -1.199911
O     -5.143797 -2.731683 -2.359416
C     -4.554402 -4.713627 -1.306486
C     -6.717073 -3.726642 -0.997366
C     -4.596116 -2.650892  3.787365
C     -3.288159 -2.201310 -0.271099
H     -2.652012 -3.096544 -0.170139
O     -3.058774 -1.575415 -1.496567
O      0.202576  2.933325 -0.422179
C      1.386951  3.218606 -1.105316
H      1.419310  2.669544 -2.060129
C      1.436851  4.721384 -1.408236
C      1.820667  5.574496 -0.182961
C      3.102797  4.953755  0.421349
H      3.883863  4.964098 -0.358955
O      3.503193  5.724155  1.523140
C      2.819898  3.481327  0.774899
H      1.942156  3.454444  1.432398
C      4.008514  2.795283  1.433570
O      2.530013  2.765205 -0.427284
O      0.860978  5.522698  0.860533
C     -0.412845  6.065208  0.602962
C      2.109787  7.014947 -0.630725
C     -1.633583  1.751502 -2.224995
O      0.614858  0.955623 -3.614899
C      2.293857 -2.149548 -3.339562
C      0.936850 -2.274335 -4.026587
C      4.974154 -1.327680 -2.429100
O      4.150304  0.813253 -1.939912
O      4.253146 -0.288710  0.428897
H      3.707142 -0.996650  2.099878
H      4.542674 -3.131494  0.885336
H      4.171355 -3.646242 -0.765314
H      3.179154 -4.203215  0.585347
H     -1.435061  3.430496  1.389461
H     -0.071795  2.775765  2.261530
H     -1.711710  2.332548  2.748812
H     -0.849787 -2.265733  2.686884
H      0.502625 -1.983622  3.797083
H      0.937433 -4.225097  0.215650
H     -0.163149 -2.830341  0.160360
H     -0.469845 -4.168481  1.273032
H      0.130168  0.632827  4.013071
H      1.268484  1.332215  2.842066
H      1.741206 -0.073538  3.784049
H     -6.014733 -3.360135  1.534519
H     -4.379314 -4.060716  1.455058
H     -4.996253 -5.268981 -2.131256
H     -4.631226 -5.282899 -0.384599
H     -3.515259 -4.514581 -1.553103
H     -6.862565 -4.451703 -0.202430
H     -7.093031 -4.121311 -1.939427
H     -7.245097 -2.800697 -0.782048
H     -5.637585 -2.850687  4.019337
H     -4.209843 -1.912562  4.483343
H     -4.017204 -3.563027  3.897055
H     -3.809087 -1.910592 -2.094149
H      0.462817  5.021196 -1.791720
H      2.182141  4.883450 -2.187116
H      4.301121  5.336600  1.904083
H      4.130506  3.141164  2.455486
H      4.915210  2.981313  0.862090
H      3.834428  1.723167  1.444070
H     -0.950039  5.985473  1.546690
H     -0.948320  5.496467 -0.163992
H     -0.363069  7.118492  0.311572
H      1.284412  7.413695 -1.214659
H      3.007280  7.035483 -1.242062
H      2.270756  7.630837  0.249706
H     -2.410125  2.058931 -1.531358
H     -2.089751  1.192002 -3.037014
H     -1.162399  2.639996 -2.638914
H      3.079952 -2.307535 -4.077645
H      2.377657 -2.921447 -2.576026
H      0.128828 -2.163226 -3.306356
H      0.848436 -3.249238 -4.499162
H      0.819964 -1.505069 -4.786380
H      4.800007 -2.396318 -2.437135
H      5.843222 -1.101948 -1.816521
H      5.167437 -0.975781 -3.438634
H      3.639026  1.346842 -1.309942
117
Structure 63 - NOT REFINED - Rel. E. = 0.0 kcal/mol (GFN-FF)
O      2.360583 -5.063745 -0.642647
C      2.565979 -3.749159 -1.070394
O      1.851389 -2.813413 -0.278930
C      4.070904 -3.375120 -0.964158
H      4.211011 -2.360545 -1.329871
C      4.931817 -4.380871 -1.745681
C      4.510538 -3.473053  0.473407
C      5.398699 -2.390458  1.105119
C      4.393650 -1.358350  1.713400
H      3.587869 -1.900055  2.227153
O      3.815135 -0.626704  0.626903
C      2.620436 -0.075442  0.827006
C      2.279311  0.875175 -0.300300
H      2.807649  0.563693 -1.203478
C      0.757360  0.902475 -0.570853
H      0.242048  0.931209  0.396910
C      0.330159 -0.376857 -1.344054
H      1.221679 -0.765491 -1.837610
C     -0.700035 -0.050021 -2.426800
C     -0.164226 -1.489057 -0.382726
H      0.132282 -1.236858  0.642115
C      0.461638 -2.890206 -0.639879
C      0.449853 -3.375817 -2.108659
C      1.916336 -3.668156 -2.474899
H      2.004200 -4.653846 -2.934847
C      2.503772 -2.620434 -3.413616
C     -0.253862 -3.899809  0.267149
O     -1.581749 -1.642452 -0.416150
C     -2.293165 -0.774070  0.393257
H     -2.107994  0.288119  0.131299
O     -1.924786 -0.985280  1.735007
C     -2.616057 -0.128588  2.621261
H     -2.471883  0.914305  2.286808
C     -4.116761 -0.461007  2.590987
C     -4.639497 -0.262406  1.172503
H     -4.530139  0.788439  0.876177
N     -6.115176 -0.548255  1.001138
O     -6.470734 -0.344024 -0.292320
C     -6.472785 -1.931042  1.393617
C     -6.899613  0.381749  1.850114
C     -2.020390 -0.314654  4.011411
C     -3.795688 -1.073695  0.166914
H     -3.913940 -2.156283  0.343368
O     -4.121400 -0.752898 -1.150440
O      0.434343  2.084139 -1.294319
C     -0.287587  3.070143 -0.604639
H      0.033288  3.101278  0.448471
C     -0.004251  4.402223 -1.310410
C     -1.183433  5.377392 -1.195517
C     -2.436689  4.717488 -1.845756
H     -3.342829  5.092696 -1.347091
O     -2.538417  5.036651 -3.212834
C     -2.386221  3.174802 -1.695612
H     -1.878598  2.777742 -2.584504
C     -3.787959  2.590924 -1.610261
O     -1.661996  2.787495 -0.531223
O     -0.778024  6.505662 -1.970901
C     -1.531581  7.697638 -1.834156
C     -1.455857  5.725899  0.268435
C      2.835089  2.241213  0.130270
O      1.958366 -0.228664  1.824004
C      5.040763 -0.376435  2.702799
C      5.152369 -0.929898  4.117711
C      6.377428 -1.721492  0.141795
O      6.138526 -2.991537  2.137883
O      4.220867 -4.421347  1.179762
H      2.785335 -5.174984  0.227421
H      4.752487 -4.286202 -2.811034
H      4.675367 -5.392408 -1.440774
H      5.987440 -4.212438 -1.552154
H     -1.562912  0.452659 -2.004326
H     -1.062558 -0.956101 -2.901662
H     -0.248574  0.596116 -3.174902
H      0.022067 -2.627816 -2.766082
H     -0.151207 -4.279392 -2.181741
H      3.488642 -2.908568 -3.769204
H      2.584208 -1.654183 -2.923036
H      1.852814 -2.513951 -4.278144
H     -1.302084 -3.943722 -0.009198
H     -0.173262 -3.578389  1.302802
H      0.200589 -4.879734  0.154143
H     -4.629046  0.187322  3.300389
H     -4.223400 -1.501488  2.899327
H     -5.906514 -2.633637  0.788610
H     -7.528818 -2.063755  1.166766
H     -6.291023 -2.099797  2.450787
H     -6.777547  0.158348  2.905496
H     -7.942903  0.272739  1.560831
H     -6.589893  1.400583  1.630778
H     -0.949749 -0.138478  3.967050
H     -2.186439 -1.332650  4.351282
H     -2.472881  0.382357  4.710012
H     -5.122670 -0.601887 -1.121548
H      0.179425  4.193365 -2.364877
H      0.890425  4.862502 -0.895216
H     -1.765200  5.579047 -3.443047
H     -4.357774  2.908936 -2.477948
H     -4.279975  2.948724 -0.708783
H     -3.753795  1.503939 -1.588925
H     -2.601674  7.521203 -1.969761
H     -1.171746  8.355400 -2.623522
H     -1.356404  8.173751 -0.866106
H     -0.575130  6.186907  0.710250
H     -1.694812  4.816028  0.809734
H     -2.298881  6.406718  0.355786
H      3.912736  2.175700  0.259828
H      2.386665  2.556376  1.070144
H      2.614484  2.976602 -0.637676
H      6.024691 -0.084395  2.337962
H      4.406668  0.513407  2.720000
H      5.542791 -0.161066  4.779818
H      5.822747 -1.782850  4.139930
H      4.174240 -1.236026  4.481977
H      5.861195 -1.042345 -0.526483
H      6.912891 -2.474192 -0.428292
H      7.105641 -1.167400  0.727282
H      5.661307 -3.791927  2.417423
117
Structure 64 - NOT REFINED - Rel. E. = 0.0 kcal/mol (GFN-FF)
O      2.815570 -2.640409  2.498052
C      2.080482 -2.518662  1.316119
O      1.459168 -1.235639  1.211696
C      2.979036 -2.710756  0.059595
H      2.369797 -2.443622 -0.800359
C      3.507499 -4.148469 -0.020875
C      4.192663 -1.808729  0.188358
C      4.256265 -0.451629 -0.528749
C      3.552352 -0.353189 -1.910112
H      3.809709  0.630144 -2.327097
O      2.140181 -0.350164 -1.673525
C      1.469678  0.796466 -1.832247
C      0.117072  0.703439 -1.174710
H     -0.109199 -0.351072 -1.018408
C      0.258646  1.355097  0.231396
H      1.153661  0.959114  0.716298
C     -0.947050  0.982575  1.114499
H     -1.843254  1.087335  0.494013
C     -1.096365  1.948786  2.290765
C     -0.947380 -0.505143  1.551339
H     -1.648112 -0.578879  2.394288
C      0.337637 -1.191036  2.118910
C      0.013840 -2.678974  2.424707
C      0.887407 -3.488725  1.458867
H      1.236044 -4.409389  1.929246
C      0.154250 -3.793373  0.159899
C      0.786730 -0.464894  3.392020
O     -1.493051 -1.296478  0.487914
C     -2.859805 -1.498940  0.555730
H     -3.404536 -0.542457  0.710269
O     -3.122182 -2.363435  1.636668
C     -4.489420 -2.700198  1.782780
H     -5.073267 -1.769457  1.891970
C     -4.977291 -3.450034  0.533781
C     -4.796962 -2.538889 -0.674158
H     -5.385496 -1.621814 -0.538803
N     -5.299843 -3.092290 -1.986235
O     -5.197546 -2.121789 -2.930478
C     -4.547061 -4.289748 -2.423806
C     -6.727309 -3.472911 -1.853913
C     -4.623871 -3.547087  3.042250
C     -3.324428 -2.098105 -0.793160
H     -2.673428 -2.968178 -0.977553
O     -3.154736 -1.135124 -1.788140
O      0.410297  2.758303  0.087750
C      1.618988  3.319952  0.527040
H      2.381336  2.532406  0.639468
C      2.146330  4.347835 -0.482359
C      1.377284  5.676165 -0.467888
C      1.267640  6.164250  0.998516
H      2.261814  6.428892  1.373814
O      0.488103  7.329037  1.083092
C      0.684795  5.035077  1.874082
H     -0.312889  4.797809  1.479281
C      0.598887  5.456539  3.334863
O      1.501782  3.869581  1.812931
O      0.017170  5.554876 -0.880701
C     -0.223775  5.195719 -2.222794
C      2.134126  6.714614 -1.308626
C     -0.974631  1.376735 -2.006956
O      1.917710  1.759817 -2.407999
C      3.932485 -1.440905 -2.915115
C      3.474788 -1.079684 -4.324986
C      5.703049  0.030172 -0.641724
O      3.597933  0.405450  0.398377
O      5.059218 -2.082967  0.994713
H      3.738376 -2.366447  2.367701
H      4.067829 -4.383922  0.880582
H      4.174512 -4.247331 -0.874780
H      2.700308 -4.863904 -0.123763
H     -1.781829  1.549544  3.034612
H     -1.495718  2.891654  1.927315
H     -0.141295  2.157691  2.762360
H     -1.041398 -2.887647  2.277921
H      0.289455 -2.905319  3.453193
H      0.747898 -4.400526 -0.516907
H     -0.120652 -2.867380 -0.335703
H     -0.755871 -4.338977  0.397438
H      1.588602 -1.035423  3.854311
H     -0.036627 -0.371579  4.093156
H      1.169933  0.522104  3.150448
H     -6.021500 -3.719890  0.681025
H     -4.375991 -4.354238  0.432271
H     -3.528073 -3.998398 -2.663339
H     -5.014970 -4.654645 -3.335694
H     -4.560654 -5.061002 -1.659192
H     -7.111200 -3.611806 -2.862950
H     -7.271919 -2.652329 -1.393124
H     -6.841539 -4.387825 -1.280327
H     -4.041422 -4.457719  2.938599
H     -5.666109 -3.799189  3.211156
H     -4.247733 -2.993001  3.896725
H     -3.883830 -1.335633 -2.464779
H      2.123502  3.889588 -1.470242
H      3.183710  4.557373 -0.219871
H     -0.319446  7.159924  0.575480
H      0.057178  4.711060  3.909134
H      0.093863  6.414976  3.404177
H      1.603193  5.550044  3.739549
H     -1.300305  5.047117 -2.292323
H      0.282455  4.267298 -2.495764
H      0.072501  5.992084 -2.913534
H      2.303883  6.342874 -2.315829
H      3.096239  6.923798 -0.849892
H      1.562746  7.638673 -1.351986
H     -1.911889  0.842032 -1.886344
H     -0.708141  1.362922 -3.061252
H     -1.090111  2.410132 -1.694721
H      5.015668 -1.561578 -2.901573
H      3.480332 -2.387163 -2.621889
H      2.396577 -0.938768 -4.348205
H      3.735416 -1.873900 -5.019536
H      3.947104 -0.157756 -4.656106
H      5.707203  1.076393 -0.932344
H      6.250334 -0.557272 -1.371853
H      6.185403 -0.066893  0.326759
H      2.795471 -0.052765  0.716032
117
Structure 65 - NOT REFINED - Rel. E. = 0.0 kcal/mol (GFN-FF)
O      2.809163 -4.900720  0.171394
C      2.439292 -3.754155 -0.536505
O      1.941281 -2.753194  0.330008
C      3.661782 -3.106850 -1.240832
H      3.307740 -2.284064 -1.856661
C      4.448982 -4.125064 -2.075519
C      4.589284 -2.596066 -0.167961
C      5.224004 -1.198305 -0.263415
C      4.634001 -0.343481  0.906608
H      4.581862 -0.974641  1.803974
O      3.315673  0.116914  0.598254
C      2.381071  0.053747  1.546853
C      1.271102  1.062828  1.296552
H      1.796295  1.985582  1.026761
C      0.336174  0.796280  0.082186
H     -0.651798  1.189405  0.345761
C      0.169934 -0.663459 -0.384454
H      1.137826 -0.965613 -0.792072
C     -0.892129 -0.665274 -1.487829
C     -0.164184 -1.650856  0.757400
H      0.192346 -1.222123  1.696253
C      0.572757 -3.022092  0.633091
C      0.054090 -3.931085 -0.504420
C      1.250905 -4.168633 -1.439402
H      1.365642 -5.233432 -1.651753
C      1.115826 -3.403650 -2.750818
C      0.473337 -3.747190  1.981208
O     -1.560855 -1.883756  0.839545
C     -2.204410 -1.643631  2.061073
H     -1.475683 -1.633506  2.886751
O     -3.086428 -2.676013  2.370855
C     -4.147346 -2.865009  1.424972
H     -5.038327 -3.032419  2.046703
C     -4.368986 -1.635258  0.536309
C     -4.308321 -0.365374  1.375403
H     -5.106379 -0.370891  2.125539
N     -4.486951  0.896905  0.547832
O     -3.419260  1.122798 -0.229550
C     -5.712758  0.788422 -0.282732
C     -4.689487  2.030530  1.489211
C     -3.883612 -4.107475  0.577911
C     -2.942528 -0.281661  2.081560
H     -2.328506  0.434429  1.522377
O     -3.049599  0.197519  3.399939
O      0.833047  1.513931 -1.050219
C      0.351288  2.813803 -1.253055
H      1.046855  3.213905 -2.015575
C     -1.075479  2.850889 -1.809310
C     -1.512666  4.288746 -2.145648
C     -0.740598  5.293321 -1.243549
H      0.224546  5.539582 -1.701644
O     -1.429388  6.505276 -1.115441
C     -0.450301  4.623499  0.115034
H     -1.396300  4.229700  0.521096
C      0.166540  5.600763  1.107649
O      0.480477  3.561799 -0.065433
O     -2.882831  4.520779 -1.814124
C     -3.838117  3.602193 -2.309504
C     -1.238839  4.620284 -3.618047
C      0.492824  1.339261  2.582806
O      2.470372 -0.627873  2.541404
C      5.503514  0.891870  1.180212
C      5.249044  1.481730  2.561407
C      5.056661 -0.483227 -1.598149
O      6.609569 -1.381409 -0.039358
O      4.937880 -3.298168  0.762006
H      3.546711 -4.664672  0.761427
H      4.746361 -4.963330 -1.450752
H      5.340812 -3.660644 -2.489186
H      3.836719 -4.502155 -2.888388
H     -1.151135 -1.672743 -1.790143
H     -0.511239 -0.125018 -2.349820
H     -1.792392 -0.163984 -1.135480
H     -0.773653 -3.459040 -1.023340
H     -0.294563 -4.871790 -0.082362
H      1.071106 -2.333283 -2.575772
H      0.196080 -3.711672 -3.243219
H      1.940755 -3.617037 -3.424214
H      0.966743 -4.713345  1.910320
H     -0.570195 -3.891642  2.248230
H      0.972094 -3.157305  2.748316
H     -5.338395 -1.751881  0.055237
H     -3.587219 -1.584515 -0.221975
H     -6.548629  0.420515  0.307499
H     -5.503017  0.127861 -1.119552
H     -5.937803  1.776383 -0.678222
H     -5.649188  1.941651  1.992479
H     -4.647401  2.948865  0.907023
H     -3.886250  2.041185  2.221170
H     -3.752982 -4.970517  1.224585
H     -2.975681 -3.963123  0.000004
H     -4.719392 -4.286030 -0.092419
H     -3.403893 -0.501959  3.966660
H     -1.754248  2.413959 -1.074146
H     -1.107930  2.225631 -2.701227
H     -2.373166  6.290984 -1.061672
H      0.317519  5.111102  2.065026
H     -0.490618  6.455855  1.229383
H      1.127207  5.940637  0.730562
H     -3.748286  2.628945 -1.816198
H     -3.758493  3.471905 -3.391198
H     -4.804212  4.049693 -2.079259
H     -0.189541  4.448711 -3.840805
H     -1.477363  5.664851 -3.804352
H     -1.838015  3.995772 -4.275602
H      1.182094  1.548784  3.397888
H     -0.126257  0.497237  2.878211
H     -0.145900  2.205863  2.434538
H      6.550369  0.604338  1.084457
H      5.274864  1.636012  0.416072
H      5.872397  2.359573  2.711755
H      5.476663  0.755748  3.339068
H      4.206955  1.777475  2.668066
H      4.040366 -0.116564 -1.702092
H      5.311965 -1.144298 -2.420773
H      5.742024  0.359438 -1.616225
H      6.726331 -2.043499  0.659502
117
Structure 66 - NOT REFINED - Rel. E. = 0.0 kcal/mol (GFN-FF)
O      2.085905 -2.675848  2.412522
C      1.864370 -2.685807  1.025738
O      1.290120 -1.471500  0.595483
C      3.204501 -2.890309  0.272148
H      3.002334 -2.956938 -0.794999
C      3.902201 -4.160478  0.796569
C      4.156460 -1.749428  0.517506
C      5.322198 -1.504096 -0.478284
C      5.164283 -0.020662 -0.925556
H      5.155426  0.617981 -0.031078
O      3.868235  0.049868 -1.546840
C      3.211351  1.204321 -1.517889
C      1.873925  1.068889 -2.213987
H      1.922218  0.166265 -2.825229
C      0.795778  0.834909 -1.104184
H      1.306614  0.604367 -0.162869
C     -0.096433 -0.372055 -1.452152
H      0.559642 -1.212372 -1.688374
C     -0.987234 -0.062141 -2.653093
C     -0.934803 -0.749731 -0.210100
H     -1.312107  0.188589  0.208049
C     -0.112413 -1.474304  0.920477
C     -0.484826 -2.967113  1.101847
C      0.782883 -3.756178  0.759600
H      0.934148 -4.584152  1.453599
C      0.733133 -4.270141 -0.674044
C     -0.345352 -0.714415  2.230754
O     -2.047957 -1.548517 -0.604988
C     -3.297676 -1.055957 -0.298989
H     -3.403238  0.004087 -0.615225
O     -3.498103 -1.150661  1.092179
C     -4.783277 -0.726023  1.504412
H     -4.939547  0.312775  1.163270
C     -5.864752 -1.618596  0.872329
C     -5.749120 -1.517106 -0.643808
H     -5.901687 -0.477105 -0.960707
N     -6.785640 -2.282996 -1.430438
O     -6.642762 -1.971131 -2.744349
C     -6.664314 -3.747662 -1.253581
C     -8.144733 -1.880600 -0.994437
C     -4.826655 -0.779822  3.026937
C     -4.326753 -1.908263 -1.083975
H     -4.113096 -2.954257 -0.806474
O     -4.123566 -1.714290 -2.450479
O     -0.025201  1.977056 -0.903238
C      0.498792  2.925024 -0.029548
H      1.546817  3.151907 -0.290892
C     -0.355162  4.192501 -0.121180
C     -0.121699  5.118149  1.095347
C      1.188469  4.716650  1.823867
H      2.036959  4.920692  1.162810
O      1.396266  5.511692  2.960262
C      1.184926  3.217351  2.206225
H      0.644699  3.108138  3.154105
C      2.617100  2.706357  2.371301
O      0.454205  2.418930  1.286875
O     -1.120118  4.942781  2.100537
C     -2.402779  5.473725  1.847885
C     -0.014932  6.577059  0.635761
C      1.596723  2.282327 -3.100234
O      3.628492  2.205617 -0.982041
C      6.210950  0.510972 -1.910282
C      7.607574  0.636024 -1.314977
C      5.373815 -2.422519 -1.693967
O      6.513429 -1.693265  0.257362
O      4.137256 -1.071002  1.523421
H      2.704808 -1.949471  2.596533
H      3.473405 -5.044841  0.335925
H      3.756963 -4.222898  1.872670
H      4.969819 -4.137242  0.597561
H     -1.720069 -0.852223 -2.793387
H     -0.389839  0.026623 -3.555769
H     -1.512536  0.873694 -2.483800
H     -1.308997 -3.233571  0.447985
H     -0.779144 -3.138992  2.134859
H      0.605846 -3.440973 -1.365619
H     -0.122179 -4.932870 -0.781633
H      1.626531 -4.828350 -0.940041
H     -1.408353 -0.732729  2.456218
H     -0.014328  0.316427  2.125045
H      0.207942 -1.188270  3.038274
H     -6.837467 -1.279459  1.224414
H     -5.689306 -2.641514  1.207026
H     -5.728266 -4.079509 -1.694441
H     -7.479349 -4.211570 -1.805080
H     -6.715098 -4.020333 -0.203349
H     -8.385707 -2.294116 -0.019727
H     -8.839827 -2.254099 -1.744087
H     -8.206101 -0.795051 -0.984156
H     -5.791423 -0.433017  3.384433
H     -4.045537 -0.146211  3.436000
H     -4.656418 -1.797764  3.364550
H     -5.043034 -1.795030 -2.865777
H     -1.396018  3.868875 -0.143180
H     -0.132017  4.707816 -1.053900
H      0.587912  5.466691  3.492588
H      2.608434  1.684516  2.741527
H      3.150015  3.344981  3.069694
H      3.131730  2.720422  1.411932
H     -2.789465  5.174477  0.869551
H     -2.407445  6.565953  1.917220
H     -3.043617  5.062723  2.626186
H      0.104944  7.228299  1.498204
H     -0.898687  6.871412  0.075959
H      0.856650  6.688686 -0.002882
H      0.544648  2.318890 -3.362079
H      2.193428  2.222526 -4.007479
H      1.857307  3.199185 -2.577253
H      6.229106 -0.127398 -2.793666
H      5.864850  1.499828 -2.223084
H      7.594751  1.302105 -0.455259
H      8.283882  1.049430 -2.058969
H      7.981084 -0.333523 -1.001265
H      6.333713 -2.280881 -2.182630
H      4.574221 -2.170761 -2.382972
H      5.301101 -3.464385 -1.405300
H      6.450873 -1.214071  1.095737
117
Structure 67 - NOT REFINED - Rel. E. = 0.0 kcal/mol (GFN-FF)
O      2.092525 -4.175200  0.925405
C      2.163713 -3.301310 -0.166914
O      1.489554 -2.087938  0.100097
C      3.650049 -2.963941 -0.479986
H      3.699093 -2.340391 -1.369827
C      4.459007 -4.264329 -0.654323
C      4.293371 -2.246546  0.679362
C      5.429604 -1.219097  0.449733
C      4.748064  0.168289  0.735391
H      4.240814  0.081717  1.707385
O      3.660229  0.282926 -0.194018
C      3.623491  1.051032 -1.275701
C      2.339021  0.776589 -2.060047
H      2.516173 -0.207160 -2.507731
C      1.122054  0.608634 -1.109806
H      1.501744  0.154178 -0.188247
C      0.055983 -0.351309 -1.677737
H      0.574319 -1.134724 -2.231024
C     -0.910076  0.343145 -2.635247
C     -0.652523 -1.037616 -0.484233
H     -0.681792 -0.336179  0.354438
C      0.077990 -2.323335 -0.003536
C     -0.071947 -3.480810 -1.017742
C      1.354825 -3.981845 -1.303308
H      1.422691 -5.060056 -1.148557
C      1.798825 -3.651578 -2.723597
C     -0.495917 -2.704934  1.365347
O     -1.989552 -1.432712 -0.785591
C     -2.970206 -0.573302 -0.326149
H     -2.750012  0.478375 -0.595802
O     -3.042970 -0.682339  1.076204
C     -4.036809  0.149621  1.640364
H     -3.847201  1.189773  1.320856
C     -5.425340 -0.278025  1.134921
C     -5.448849 -0.158378 -0.384559
H     -5.269848  0.884281 -0.678050
N     -6.768138 -0.491207 -1.039971
O     -6.673064 -0.220247 -2.367039
C     -7.153589 -1.907947 -0.851247
C     -7.841315  0.354924 -0.463263
C     -3.926772  0.040646  3.155893
C     -4.302695 -0.985898 -0.997335
H     -4.431121 -2.057088 -0.767698
O     -4.191725 -0.790390 -2.374729
O      0.512975  1.851790 -0.788999
C      1.223283  2.635223  0.127580
H      2.270428  2.747143 -0.207510
C      0.577720  4.025471  0.194767
C     -0.728919  4.049436  1.005032
C     -0.478534  3.344918  2.362160
H      0.236221  3.925600  2.954502
O     -1.658940  3.276976  3.116700
C      0.110624  1.942508  2.104617
H     -0.619376  1.380218  1.504013
C      0.399578  1.208849  3.405561
O      1.339747  2.044383  1.390278
O     -1.783366  3.279447  0.426622
C     -2.286656  3.695026 -0.821985
C     -1.155503  5.505297  1.241653
C      2.143861  1.812771 -3.163864
O      4.490766  1.804766 -1.651093
C      5.686109  1.373865  0.799266
C      6.494382  1.425741  2.091254
C      6.096850 -1.242602 -0.920809
O      6.420663 -1.483644  1.413689
O      4.023573 -2.496998  1.836672
H      2.553476 -3.753274  1.672280
H      4.329554 -4.665770 -1.653752
H      4.108116 -4.998436  0.066982
H      5.518319 -4.093880 -0.482023
H     -0.422552  0.539007 -3.585305
H     -1.236378  1.288289 -2.214582
H     -1.779563 -0.284795 -2.814103
H     -0.563167 -3.124191 -1.919722
H     -0.685649 -4.267507 -0.586035
H      2.766125 -4.087141 -2.955345
H      1.855931 -2.576443 -2.876032
H      1.071738 -4.057377 -3.423408
H     -1.579439 -2.719757  1.303843
H     -0.196656 -1.962352  2.101821
H     -0.125228 -3.679037  1.670905
H     -6.172539  0.363825  1.598437
H     -5.586312 -1.311177  1.444725
H     -7.211021 -2.160837  0.203526
H     -6.433513 -2.541581 -1.361589
H     -8.121957 -2.047640 -1.327204
H     -8.102122  0.034727  0.540976
H     -8.702588  0.264315 -1.122501
H     -7.515668  1.392342 -0.469828
H     -4.061112 -0.993502  3.458840
H     -4.678616  0.660708  3.633804
H     -2.940801  0.366548  3.472720
H     -5.129984 -0.566284 -2.679845
H      0.407544  4.377810 -0.822075
H      1.285574  4.697804  0.679888
H     -2.348673  2.948416  2.522272
H     -0.496422  1.189512  4.018397
H      1.189727  1.725257  3.943817
H      0.724341  0.194240  3.192783
H     -3.039356  2.955578 -1.094090
H     -1.511978  3.701675 -1.592259
H     -2.758524  4.680349 -0.763825
H     -2.117115  5.528051  1.747897
H     -1.226195  6.046652  0.301742
H     -0.422966  6.001018  1.871754
H      1.605732  1.387278 -4.004452
H      3.114093  2.165186 -3.506910
H      1.581197  2.660714 -2.783236
H      6.354357  1.386029 -0.060476
H      5.057223  2.265336  0.740103
H      7.071727  2.346502  2.116861
H      7.177464  0.584758  2.150864
H      5.835173  1.407614  2.956120
H      5.439941 -0.849217 -1.690076
H      6.402537 -2.249901 -1.182876
H      6.989754 -0.624835 -0.872010
H      5.979287 -1.769090  2.229716
117
Structure 68 - NOT REFINED - Rel. E. = 0.0 kcal/mol (GFN-FF)
O      1.632882 -2.789683  2.397955
C      1.637575 -2.408202  1.053336
O      1.033653 -1.140072  0.872002
C      3.094156 -2.290659  0.523778
H      3.054784 -2.124959 -0.548654
C      3.891945 -3.555566  0.867170
C      3.749989 -1.103615  1.201500
C      4.788880 -0.231535  0.467292
C      4.755167 -0.227481 -1.087845
H      5.269240  0.697020 -1.387040
O      3.388013 -0.110275 -1.515984
C      3.034735  0.932833 -2.264161
C      1.544950  0.876380 -2.571116
H      1.384283 -0.102950 -3.029333
C      0.742469  0.864885 -1.227298
H      1.387478  0.430446 -0.456265
C     -0.516065 -0.021970 -1.321765
H     -0.199246 -0.995853 -1.702860
C     -1.535260  0.577231 -2.287989
C     -1.122856 -0.234803  0.086982
H     -1.096154  0.730214  0.603389
C     -0.385527 -1.292679  0.963041
C     -0.668102 -2.734771  0.476076
C      0.708152 -3.404606  0.315204
H      0.743130 -4.351415  0.856873
C      1.050193 -3.639282 -1.151750
C     -0.823620 -1.088971  2.418469
O     -2.479847 -0.672018 -0.019978
C     -3.487264  0.177388  0.455724
H     -3.113019  1.210901  0.495756
O     -3.867359 -0.110163  1.779323
C     -4.835116 -1.151309  1.975120
H     -5.809867 -0.668583  2.157978
C     -4.943999 -2.050234  0.743424
C     -5.446282 -1.211024 -0.426683
H     -6.507199 -0.971571 -0.292954
N     -5.380176 -1.900243 -1.785489
O     -5.523848 -1.005035 -2.772363
C     -4.096482 -2.631188 -1.954437
C     -6.484160 -2.893208 -1.849263
C     -4.450840 -1.944649  3.221024
C     -4.718140  0.149787 -0.469377
H     -4.444859  0.343300 -1.512732
O     -5.572631  1.210299 -0.111516
O      0.367408  2.169886 -0.820980
C      1.427948  2.945770 -0.330837
H      2.265879  2.927678 -1.044963
C      0.958230  4.394353 -0.170740
C      0.051693  4.598260  1.052118
C      0.763713  3.990731  2.286086
H      1.678797  4.555165  2.495620
O     -0.035880  4.095314  3.433529
C      1.144532  2.523250  1.998564
H      0.217304  1.964518  1.810157
C      1.904103  1.915972  3.167320
O      1.985267  2.429733  0.847868
O     -1.179424  3.879775  0.987487
C     -2.039306  4.157294 -0.094098
C     -0.183117  6.099852  1.272495
C      1.145976  1.995741 -3.536498
O      3.803753  1.777736 -2.657657
C      5.422610 -1.401135 -1.813292
C      5.389223 -1.209521 -3.327906
C      6.163754 -0.689219  0.987193
O      4.650660  1.106165  0.911774
O      3.520539 -0.838777  2.361198
H      2.159897 -2.132286  2.886419
H      4.898981 -3.496870  0.464472
H      3.398265 -4.430375  0.454478
H      3.950750 -3.677734  1.945575
H     -2.420366 -0.047105 -2.354305
H     -1.107329  0.658760 -3.281161
H     -1.832846  1.565139 -1.948962
H     -1.205340 -2.715329 -0.469299
H     -1.275139 -3.258779  1.210752
H      0.262828 -4.232058 -1.611710
H      1.985250 -4.180680 -1.263439
H      1.128578 -2.693100 -1.682470
H     -0.344106 -0.194374  2.810280
H     -0.519846 -1.937771  3.024774
H     -1.898993 -0.960202  2.470544
H     -5.625384 -2.870284  0.968281
H     -3.948107 -2.442529  0.545096
H     -4.098811 -3.564651 -1.398082
H     -3.281739 -1.989802 -1.628993
H     -3.991613 -2.829435 -3.019673
H     -6.432021 -3.597120 -1.022978
H     -6.403482 -3.415767 -2.799910
H     -7.427715 -2.351829 -1.838068
H     -3.554086 -2.529497  3.037609
H     -5.263053 -2.610777  3.497417
H     -4.258962 -1.259412  4.041533
H     -5.690872  1.212645  0.849081
H      0.451043  4.699387 -1.085251
H      1.843775  5.016741 -0.041806
H     -0.920104  3.781991  3.194995
H      1.316372  2.019107  4.074496
H      2.850480  2.435520  3.294067
H      2.108789  0.866665  2.976707
H     -2.310453  5.215178 -0.142636
H     -2.938639  3.570831  0.087976
H     -1.600842  3.844250 -1.045007
H     -0.871697  6.244469  2.101035
H     -0.590392  6.565077  0.378655
H      0.757856  6.584635  1.515594
H      0.786998  1.596881 -4.480607
H      2.010917  2.624892 -3.739920
H      0.371140  2.615794 -3.096544
H      6.460849 -1.454521 -1.490670
H      4.928079 -2.337095 -1.559402
H      5.858594 -0.267869 -3.603998
H      4.365973 -1.199555 -3.696729
H      5.922001 -2.021013 -3.816508
H      6.182816 -0.525803  2.061583
H      6.935666 -0.074637  0.532950
H      6.346986 -1.737151  0.779117
H      3.721637  1.386791  0.915639
117
Structure 69 - NOT REFINED - Rel. E. = 0.0 kcal/mol (GFN-FF)
O      1.973817 -3.928108  1.188628
C      2.049606 -3.174293  0.009623
O      1.425376 -1.915705  0.166857
C      3.537448 -2.939392 -0.372377
H      3.586884 -2.426440 -1.330030
C      4.269111 -4.293657 -0.416552
C      4.239894 -2.112459  0.673737
C      5.421735 -1.198738  0.288756
C      4.829158  0.256846  0.227390
H      4.275099  0.431108  1.162390
O      3.827039  0.226873 -0.799071
C      3.532673  1.193267 -1.660243
C      2.197318  0.872302 -2.333334
H      2.343585 -0.100927 -2.809426
C      1.109763  0.656754 -1.236779
H      1.604457  0.151709 -0.399617
C     -0.032553 -0.266595 -1.709452
H      0.414789 -1.092041 -2.264961
C     -1.017414  0.454343 -2.627214
C     -0.728666 -0.873574 -0.466500
H     -0.790093 -0.097734  0.301959
C      0.004142 -2.112614  0.128294
C     -0.210921 -3.365505 -0.754155
C      1.191461 -3.926499 -1.039871
H      1.238624 -4.990856 -0.804924
C      1.598006 -3.707446 -2.492969
C     -0.528238 -2.336786  1.548259
O     -2.052168 -1.323338 -0.765172
C     -3.085533 -0.533386 -0.301405
H     -2.906108  0.538466 -0.514515
O     -3.203506 -0.717844  1.090861
C     -4.266408  0.012826  1.669455
H     -4.125725  1.083603  1.440002
C     -5.608998 -0.450460  1.079691
C     -5.579432 -0.235439 -0.428823
H     -5.438789  0.830453 -0.651722
N     -6.854495 -0.584528 -1.158793
O     -6.723415 -0.210590 -2.457551
C     -7.170507 -2.029192 -1.089213
C     -7.991020  0.161964 -0.566642
C     -4.208962 -0.203769  3.176800
C     -4.374187 -0.974913 -1.039495
H     -4.457063 -2.060622 -0.863818
O     -4.228726 -0.710217 -2.401974
O      0.553743  1.878351 -0.768851
C      1.408663  2.645943  0.036286
H      2.330102  2.881516 -0.519672
C      0.713782  3.964899  0.394715
C     -0.360828  3.811941  1.481748
C      0.231423  3.000427  2.662754
H      1.009123  3.588867  3.160808
O     -0.752220  2.740867  3.629188
C      0.854461  1.692037  2.134651
H      0.051034  1.107705  1.664171
C      1.502779  0.884268  3.249101
O      1.866348  1.968951  1.170879
O     -1.486609  3.033562  1.075416
C     -2.241117  3.504843 -0.015707
C     -0.789472  5.202587  1.974220
C      1.846875  1.932710 -3.375796
O      4.218054  2.150591 -1.930972
C      5.948577  1.294149  0.126381
C      5.575795  2.629897  0.759756
C      6.140029 -1.531008 -1.015686
O      6.364698 -1.261918  1.332329
O      3.963324 -2.174109  1.855292
H      2.457459 -3.439678  1.877533
H      5.345364 -4.160243 -0.442084
H      3.966443 -4.858428 -1.291774
H      4.010861 -4.867293  0.470057
H     -1.910060 -0.149323 -2.770039
H     -0.566602  0.637139 -3.596805
H     -1.302335  1.406581 -2.190588
H     -0.729896 -3.091741 -1.669230
H     -0.822237 -4.088046 -0.219028
H      2.544837 -4.185709 -2.726500
H      1.679882 -2.645976 -2.714322
H      0.836920 -4.135328 -3.141617
H     -0.177408 -3.289391  1.934161
H     -1.612907 -2.319580  1.529453
H     -0.173133 -1.538970  2.197158
H     -6.406365  0.120874  1.551976
H     -5.726680 -1.508631  1.316286
H     -7.233550 -2.366619 -0.058636
H     -6.409618 -2.583812 -1.631749
H     -8.122050 -2.179578 -1.594899
H     -8.274522 -0.248518  0.397778
H     -8.819534  0.082795 -1.267962
H     -7.718434  1.211010 -0.479663
H     -4.367965 -1.253445  3.405362
H     -4.967775  0.395180  3.670532
H     -3.229075  0.082240  3.546481
H     -5.162218 -0.488363 -2.725328
H      0.286973  4.391222 -0.512129
H      1.477402  4.645833  0.771190
H     -1.525785  2.409465  3.150285
H      1.878301 -0.053961  2.848514
H      0.773548  0.688747  4.029325
H      2.333033  1.446929  3.668154
H     -2.636629  4.508961  0.160889
H     -3.073697  2.809085 -0.115054
H     -1.663632  3.492186 -0.943743
H     -1.607868  5.102356  2.682486
H     -1.101589  5.830867  1.144075
H      0.045014  5.684369  2.474910
H      1.402157  1.486070 -4.259162
H      2.748959  2.465239 -3.670780
H      1.148278  2.650596 -2.955043
H      6.806063  0.876540  0.658159
H      6.224536  1.446982 -0.915640
H      6.432903  3.298370  0.737073
H      5.265035  2.491982  1.792789
H      4.761422  3.098839  0.214143
H      6.985639 -0.857133 -1.120400
H      5.480159 -1.407088 -1.867369
H      6.526500 -2.544276 -0.989590
H      5.888253 -1.423249  2.163248
117
Structure 70 - NOT REFINED - Rel. E. = 0.0 kcal/mol (GFN-FF)
O      2.329086 -3.289098  2.453112
C      1.820828 -3.158950  1.160872
O      1.677091 -1.801379  0.786934
C      2.785742 -3.796959  0.119471
H      2.298987 -3.773088 -0.850872
C      3.139796 -5.233464  0.512388
C      4.023820 -2.926035  0.137460
C      4.541317 -2.292763 -1.180045
C      5.211268 -0.929263 -0.844522
H      5.581503 -0.975484  0.186884
O      4.236472  0.118378 -0.935357
C      3.808354  0.725898  0.163695
C      2.921575  1.911098 -0.186931
H      2.836481  1.973285 -1.273260
C      1.520976  1.681613  0.435799
H      1.671810  1.364895  1.466708
C      0.785328  0.581225 -0.362452
H      1.543228 -0.115502 -0.728086
C      0.086561  1.228812 -1.560545
C     -0.194523 -0.266954  0.487688
H     -0.826370  0.385012  1.094564
C      0.526346 -1.264460  1.457484
C     -0.359366 -2.495524  1.795052
C      0.375877 -3.704540  1.199690
H      0.341142 -4.557428  1.878899
C     -0.184781 -4.083721 -0.164170
C      0.978766 -0.570619  2.755655
O     -1.029647 -1.011411 -0.409771
C     -2.387825 -0.719027 -0.403175
H     -2.562091  0.354255 -0.640989
O     -2.952383 -1.000402  0.846006
C     -4.338285 -0.703104  0.867505
H     -4.462447  0.369796  0.637773
C     -5.095184 -1.529311 -0.175355
C     -4.530709 -1.404901 -1.590070
H     -4.775388 -0.447119 -2.057040
N     -5.142589 -2.519923 -2.444239
O     -4.744321 -3.717276 -2.005424
C     -6.629533 -2.416448 -2.388250
C     -4.769005 -2.317405 -3.868569
C     -4.863227 -1.000040  2.267014
C     -3.009004 -1.571632 -1.536349
H     -2.806712 -2.633154 -1.328334
O     -2.415496 -1.169265 -2.749518
O      0.778495  2.894731  0.444442
C      0.527510  3.457108  1.702063
H      1.417114  3.353096  2.345467
C      0.206414  4.947752  1.532237
C     -1.209989  5.213689  1.001081
C     -2.211548  4.404730  1.860266
H     -2.214984  4.784937  2.887047
O     -3.519409  4.550004  1.374152
C     -1.783294  2.921901  1.878179
H     -1.796147  2.561266  0.838529
C     -2.719916  2.090468  2.741847
O     -0.470960  2.777206  2.412752
O     -1.449947  4.732732 -0.319916
C     -0.563972  5.133980 -1.342997
C     -1.522798  6.714224  1.104862
C      3.598755  3.176452  0.344421
O      4.112671  0.418127  1.290308
C      6.363204 -0.580547 -1.788288
C      7.096424  0.675912 -1.335034
C      3.480823 -2.118359 -2.263147
O      5.571832 -3.176971 -1.601504
O      4.670326 -2.791439  1.153669
H      3.249477 -2.971517  2.456919
H      2.239814 -5.840014  0.555557
H      3.613663 -5.247883  1.490176
H      3.824656 -5.665030 -0.213088
H      0.815445  1.757613 -2.168045
H     -0.649929  1.951077 -1.219412
H     -0.403514  0.483680 -2.177191
H     -1.355874 -2.391551  1.380452
H     -0.443385 -2.601492  2.874253
H      0.327199 -4.943645 -0.588241
H     -0.103074 -3.235280 -0.838146
H     -1.237285 -4.337475 -0.059606
H      1.050861 -1.299716  3.559000
H      0.288399  0.216016  3.048241
H      1.975930 -0.157331  2.620002
H     -6.136719 -1.213858 -0.148107
H     -5.025735 -2.588054  0.091902
H     -6.970366 -2.792448 -1.428270
H     -7.034902 -3.065110 -3.161350
H     -6.954500 -1.391209 -2.547918
H     -3.688514 -2.321125 -3.957605
H     -5.169865 -1.375674 -4.234957
H     -5.172321 -3.154825 -4.433597
H     -4.303973 -0.431991  3.003247
H     -4.746955 -2.057936  2.484021
H     -5.913125 -0.731483  2.332000
H     -1.464810 -1.317052 -2.661784
H      0.950431  5.395471  0.874621
H      0.284447  5.414760  2.514228
H     -3.470062  4.448088  0.412572
H     -2.509834  1.031896  2.613902
H     -3.747456  2.300169  2.459921
H     -2.574256  2.354086  3.786005
H     -0.427269  6.218229 -1.364716
H     -1.036416  4.816407 -2.271356
H      0.402719  4.634711 -1.242484
H     -1.504681  7.023582  2.145672
H     -2.513485  6.907195  0.701539
H     -0.791501  7.302176  0.556417
H      3.795518  3.076975  1.409614
H      2.955944  4.035606  0.177409
H      4.543988  3.339999 -0.168101
H      7.047421 -1.427312 -1.804693
H      5.964511 -0.432052 -2.792424
H      7.505981  0.540011 -0.336079
H      6.419165  1.526996 -1.315967
H      7.912351  0.898670 -2.017578
H      3.877773 -1.491071 -3.056941
H      2.599644 -1.640736 -1.844706
H      3.200822 -3.078440 -2.691555
H      5.179573 -3.911720 -2.091514
117
Structure 71 - NOT REFINED - Rel. E. = 0.0 kcal/mol (GFN-FF)
O      2.753248 -1.966387  2.847628
C      1.912273 -2.298851  1.776597
O      1.180077 -1.168033  1.338323
C      2.736534 -2.865645  0.593199
H      2.050880 -3.145626 -0.202452
C      3.570795 -4.070138  1.076511
C      3.761803 -1.899251  0.062297
C      4.181487 -1.997980 -1.424595
C      3.735837 -0.644567 -2.058118
H      4.261533  0.161157 -1.527666
O      2.331972 -0.483047 -1.824853
C      1.935528  0.558297 -1.093282
C      0.429641  0.556859 -0.944335
H      0.156317 -0.468612 -0.690696
C     -0.015950  1.466157  0.223578
H      0.792515  1.493772  0.958112
C     -1.298296  0.920966  0.879533
H     -2.037286  0.829590  0.073613
C     -1.864589  1.924776  1.885280
C     -1.187638 -0.496334  1.495760
H     -1.981960 -0.569717  2.248524
C      0.096745 -0.939679  2.250868
C     -0.166208 -2.307241  2.941535
C      0.846785 -3.278453  2.327456
H      1.313079 -3.901502  3.091641
C      0.172778 -4.142980  1.268563
C      0.488434  0.083854  3.323189
O     -1.468780 -1.478286  0.485565
C     -2.802722 -1.857124  0.391916
H     -3.460030 -0.966261  0.278580
O     -3.172252 -2.561596  1.543498
C     -4.521858 -3.014633  1.508593
H     -5.181405 -2.134687  1.416422
C     -4.731094 -3.926757  0.299621
C     -4.391669 -3.171553 -0.984304
H     -5.031231 -2.284023 -1.043031
N     -4.774242 -3.994025 -2.205114
O     -5.966028 -4.574482 -1.998609
C     -4.861130 -3.088440 -3.379740
C     -3.741226 -5.019195 -2.494614
C     -4.796294 -3.732100  2.822386
C     -2.931876 -2.724047 -0.884136
H     -2.276030 -3.595204 -0.738505
O     -2.519046 -1.979052 -2.000530
O     -0.268917  2.797743 -0.220865
C      0.743179  3.737653  0.045075
H      1.726719  3.288863 -0.146116
C      0.490788  4.939499 -0.872777
C      1.001146  6.243866 -0.245834
C      0.239701  6.478862  1.093131
H      0.886155  7.043945  1.781062
O     -0.938767  7.224376  0.893401
C     -0.134859  5.127247  1.752662
H     -1.136373  4.861290  1.387713
C     -0.163604  5.248222  3.269872
O      0.783015  4.101151  1.403239
O      0.635409  7.257722 -1.184554
C      1.223611  8.536545 -1.024503
C      2.509099  6.171083 -0.003665
C     -0.210252  0.950135 -2.279443
O      2.694844  1.378662 -0.636352
C      4.032510 -0.552523 -3.553795
C      3.928615  0.880948 -4.062109
C      3.606721 -3.175260 -2.205442
O      5.589552 -2.090229 -1.474879
O      4.359773 -1.110398  0.764795
H      3.433731 -1.357003  2.513706
H      2.955540 -4.960648  1.150259
H      3.979054 -3.845176  2.059015
H      4.398970 -4.270056  0.401311
H     -1.117776  2.208898  2.618796
H     -2.727348  1.508867  2.400753
H     -2.179489  2.819796  1.357172
H     -1.183611 -2.643617  2.758179
H     -0.011062 -2.212256  4.014212
H     -0.653337 -4.677927  1.731418
H      0.848096 -4.874782  0.835747
H     -0.226708 -3.504087  0.485965
H      0.798651  1.027011  2.886211
H      1.324794 -0.315363  3.891782
H     -0.350541  0.253572  3.992284
H     -5.764514 -4.267407  0.231906
H     -4.084809 -4.799417  0.406406
H     -3.940068 -2.527871 -3.503631
H     -5.702559 -2.417365 -3.220504
H     -5.072656 -3.698851 -4.254539
H     -2.814611 -4.549805 -2.812347
H     -4.136017 -5.654302 -3.285007
H     -3.592792 -5.632692 -1.610247
H     -4.134502 -4.587499  2.920461
H     -5.827303 -4.070474  2.845283
H     -4.619215 -3.058029  3.655223
H     -1.699370 -1.523510 -1.760989
H     -0.583324  5.023328 -1.044126
H      0.974907  4.780411 -1.834458
H     -0.992416  7.432058 -0.055098
H     -0.533032  4.328357  3.713467
H     -0.815179  6.071062  3.547984
H      0.840808  5.435390  3.640268
H      0.691032  9.185857 -1.717412
H      2.283840  8.526201 -1.289445
H      1.103500  8.917184 -0.006672
H      2.875675  7.084848  0.457673
H      3.027669  6.011450 -0.946540
H      2.722681  5.342068  0.663461
H     -1.292868  0.923840 -2.194926
H      0.106059  0.265659 -3.061972
H      0.080909  1.962632 -2.548740
H      5.040464 -0.935497 -3.716719
H      3.323504 -1.181049 -4.092170
H      4.649810  1.521984 -3.559673
H      2.932606  1.278313 -3.877919
H      4.121058  0.913103 -5.131377
H      4.147029 -3.249734 -3.144795
H      2.553613 -3.011554 -2.407511
H      3.744034 -4.107387 -1.668944
H      5.969583 -1.477852 -0.828005
117
Structure 72 - NOT REFINED - Rel. E. = 0.0 kcal/mol (GFN-FF)
O      1.940761 -3.468238  1.689817
C      2.029340 -2.831688  0.447430
O      1.187146 -1.694401  0.393891
C      3.482894 -2.336267  0.196521
H      3.556212 -1.993398 -0.830779
C      4.487284 -3.460666  0.482916
C      3.764486 -1.186568  1.143320
C      4.657999  0.000847  0.722706
C      4.860619  0.252598 -0.799135
H      5.180163  1.301256 -0.881800
O      3.587885  0.144127 -1.457039
C      3.127360  1.179391 -2.156727
C      1.757096  0.847371 -2.730427
H      1.895538 -0.085743 -3.283113
C      0.789635  0.519740 -1.548292
H      1.389244  0.111199 -0.727279
C     -0.251097 -0.556492 -1.911618
H      0.287378 -1.403764 -2.341415
C     -1.247448 -0.037639 -2.945895
C     -0.941936 -1.034312 -0.609661
H     -1.055679 -0.169176  0.047246
C     -0.160558 -2.124961  0.176650
C     -0.045951 -3.459586 -0.595689
C      1.450666 -3.819916 -0.599015
H      1.603187 -4.829400 -0.213046
C      2.052410 -3.713691 -1.996209
C     -0.867747 -2.343894  1.519651
O     -2.237766 -1.584946 -0.860157
C     -3.321209 -0.795690 -0.479870
H     -3.396230  0.107073 -1.128452
O     -3.199288 -0.384075  0.846630
C     -4.287102  0.439511  1.221208
H     -4.331901  1.294835  0.522098
C     -5.603044 -0.339464  1.133222
C     -5.850708 -0.957573 -0.243537
H     -6.153177 -0.212626 -0.984860
N     -6.982160 -1.981500 -0.113373
O     -6.610791 -2.994666  0.674787
C     -8.187788 -1.304675  0.445441
C     -7.368824 -2.467813 -1.463754
C     -4.032484  0.940859  2.636738
C     -4.578304 -1.660383 -0.728368
H     -4.482306 -2.593721 -0.152512
O     -4.646533 -1.917249 -2.113312
O      0.108500  1.673362 -1.081098
C      0.883694  2.524862 -0.278085
H      1.805815  2.806641 -0.807113
C      0.029854  3.761706  0.023186
C      0.330396  4.316728  1.421826
C     -0.017436  3.207456  2.457592
H      0.540338  3.396005  3.388654
O     -1.396074  3.214102  2.744170
C      0.356019  1.806216  1.917380
H     -0.563697  1.367906  1.504796
C      0.906648  0.901682  3.006990
O      1.335066  1.883617  0.885689
O     -0.585804  5.403590  1.581586
C     -0.343961  6.315418  2.638792
C      1.790627  4.749735  1.543221
C      1.265650  1.959376 -3.659197
O      3.731513  2.212442 -2.321177
C      5.891041 -0.620390 -1.524241
C      6.033329 -0.214700 -2.989476
C      6.008815 -0.218660  1.426851
O      4.125664  1.183903  1.292247
O      3.340820 -1.191013  2.277479
H      2.236662 -2.829100  2.362540
H      4.281243 -4.315540 -0.154187
H      4.401255 -3.782441  1.517511
H      5.504304 -3.123801  0.303209
H     -1.670901  0.904794 -2.611200
H     -2.047312 -0.757167 -3.092833
H     -0.748450  0.122164 -3.896124
H     -0.431309 -3.350527 -1.606471
H     -0.632348 -4.223464 -0.090814
H      1.480700 -4.341626 -2.676017
H      3.084011 -4.053434 -2.015691
H      2.014841 -2.687443 -2.354731
H     -0.855752 -1.425073  2.100134
H     -0.362375 -3.128313  2.076020
H     -1.900573 -2.627953  1.343989
H     -6.410137  0.341733  1.397838
H     -5.571098 -1.167541  1.847194
H     -9.029209 -1.984920  0.335697
H     -8.385879 -0.371582 -0.076482
H     -8.033279 -1.135992  1.506872
H     -8.135783 -3.227421 -1.329518
H     -6.506253 -2.920451 -1.940291
H     -7.740748 -1.646441 -2.071187
H     -3.114402  1.522029  2.670645
H     -3.933744  0.092814  3.307852
H     -4.859653  1.563421  2.962770
H     -3.808096 -2.324229 -2.368590
H     -1.020942  3.470711 -0.017643
H      0.202389  4.529229 -0.728705
H     -1.740436  4.071392  2.437637
H      1.817555  1.327936  3.419867
H      1.143140 -0.071163  2.584932
H      0.166791  0.788745  3.793739
H      0.528331  6.941509  2.436527
H     -0.214830  5.806994  3.598044
H     -1.230232  6.946345  2.680670
H      2.003178  5.534865  0.820757
H      2.440088  3.902694  1.347494
H      2.005794  5.115520  2.544137
H      2.060427  2.688724 -3.804196
H      0.414683  2.467647 -3.215234
H      0.977046  1.568140 -4.629760
H      6.852706 -0.492035 -1.030727
H      5.605984 -1.669548 -1.468906
H      5.104390 -0.380357 -3.530650
H      6.815398 -0.802578 -3.462581
H      6.290584  0.839018 -3.071631
H      6.670018  0.611449  1.195287
H      6.467633 -1.156666  1.135269
H      5.826241 -0.225028  2.498344
H      3.164257  1.229349  1.164186
117
Structure 73 - NOT REFINED - Rel. E. = 0.0 kcal/mol (GFN-FF)
O      1.777609 -3.878246  1.672346
C      1.877318 -3.276524  0.407787
O      1.439988 -1.932448  0.450701
C      3.343580 -3.302639 -0.093597
H      3.384254 -2.835222 -1.075635
C      3.847996 -4.757950 -0.141570
C      4.274670 -2.583724  0.845809
C      5.622349 -2.027118  0.316984
C      5.601758 -0.515518  0.693599
H      5.380338 -0.428285  1.766486
O      4.513538  0.066402 -0.042248
C      3.660589  0.871860  0.584942
C      2.678342  1.468768 -0.399885
H      2.935104  1.082804 -1.387743
C      1.232434  1.002732 -0.028418
H      1.295779  0.422318  0.897841
C      0.686398  0.082637 -1.137530
H      1.492186 -0.602029 -1.413182
C      0.282085  0.908270 -2.355589
C     -0.484647 -0.778608 -0.605443
H     -1.162645 -0.109864 -0.070475
C     -0.001640 -1.896649  0.399815
C     -0.428069 -3.328471 -0.001911
C      0.854250 -3.995473 -0.497219
H      0.858631 -5.060954 -0.263967
C      1.046904 -3.773241 -1.990919
C     -0.544064 -1.587484  1.801291
O     -1.186971 -1.342233 -1.715156
C     -2.514058 -0.983637 -1.898126
H     -2.764625 -1.392183 -2.896080
O     -2.630858  0.412595 -1.892926
C     -3.918980  0.878112 -2.242997
H     -4.197246  0.452192 -3.223334
C     -4.941278  0.408158 -1.195929
C     -4.925617 -1.115889 -1.182928
H     -5.185121 -1.497957 -2.179409
N     -5.947084 -1.768633 -0.281162
O     -5.899761 -3.112546 -0.471578
C     -5.718123 -1.463122  1.148151
C     -7.305476 -1.291978 -0.638319
C     -3.842526  2.396020 -2.344003
C     -3.503404 -1.628060 -0.881109
H     -3.188333 -1.301846  0.124841
O     -3.418135 -3.017192 -0.995836
O      0.358136  2.100968  0.173420
C      0.178672  2.505742  1.505008
H      1.082937  2.269402  2.088742
C     -0.069423  4.020740  1.574790
C     -1.494766  4.453074  1.199971
C     -2.497676  3.554065  1.957991
H     -2.425399  3.737903  3.035477
O     -3.819550  3.847176  1.586835
C     -2.152226  2.073051  1.688082
H     -2.204666  1.899242  0.603011
C     -3.116648  1.161435  2.434419
O     -0.835235  1.779455  2.148039
O     -1.847061  4.252756 -0.167100
C     -0.958885  4.722669 -1.157554
C     -1.700865  5.923841  1.596410
C      2.868617  2.987042 -0.402675
O      3.688940  1.109758  1.768693
C      6.867626  0.285089  0.370643
C      8.063963 -0.076851  1.241672
C      5.889520 -2.210227 -1.171912
O      6.633641 -2.714068  1.024579
O      4.090601 -2.518152  2.044519
H      2.402687 -3.423053  2.263308
H      3.454711 -5.264097 -1.017491
H      3.502960 -5.280409  0.747764
H      4.933798 -4.799031 -0.164482
H     -0.521231  1.585559 -2.085948
H     -0.063977  0.253049 -3.149087
H      1.130808  1.483290 -2.716016
H     -1.209398 -3.322830 -0.754084
H     -0.790968 -3.851334  0.881918
H      1.968934 -4.217262 -2.356527
H      1.038572 -2.710497 -2.214823
H      0.214144 -4.231157 -2.518967
H     -0.077744 -2.258821  2.518696
H     -1.617617 -1.758811  1.816984
H     -0.342243 -0.560491  2.096204
H     -5.920941  0.796778 -1.467760
H     -4.641310  0.812556 -0.228320
H     -5.702330 -0.391298  1.322136
H     -4.782738 -1.918785  1.461095
H     -6.521984 -1.927190  1.715506
H     -7.467814 -0.271872 -0.303855
H     -8.012167 -1.963471 -0.154114
H     -7.438604 -1.376826 -1.714187
H     -3.421497  2.803963 -1.429628
H     -4.830590  2.811229 -2.515455
H     -3.192228  2.669432 -3.169494
H     -4.350988 -3.355387 -0.790058
H      0.657631  4.524877  0.940480
H      0.102231  4.325953  2.607733
H     -3.817375  3.984681  0.628177
H     -2.879813  1.186011  3.494561
H     -3.025779  0.138010  2.084977
H     -4.130667  1.523056  2.289045
H     -0.638459  5.750270 -0.968024
H     -1.521861  4.690540 -2.088744
H     -0.089032  4.067089 -1.239576
H     -0.980846  6.564633  1.093941
H     -1.578249  6.040986  2.669122
H     -2.705892  6.235297  1.324375
H      2.800199  3.378750  0.609043
H      2.105977  3.450478 -1.020830
H      3.849031  3.232564 -0.805158
H      7.114041  0.159930 -0.683350
H      6.613092  1.337074  0.528749
H      8.359139 -1.108879  1.081063
H      7.822894  0.059589  2.293576
H      8.901710  0.570073  0.994298
H      6.932518 -1.970716 -1.358900
H      5.254820 -1.545685 -1.748781
H      5.726944 -3.238415 -1.474335
H      6.409811 -2.720655  1.965813
117
Structure 74 - NOT REFINED - Rel. E. = 0.0 kcal/mol (GFN-FF)
O      2.394386 -3.321370  2.451006
C      2.152300 -3.004147  1.106249
O      1.735751 -1.658362  0.968368
C      3.425981 -3.222089  0.251896
H      3.196728 -2.966139 -0.780504
C      3.890897 -4.686030  0.378962
C      4.591186 -2.399641  0.733555
C      5.708505 -2.009237 -0.262443
C      5.784019 -0.452318 -0.229764
H      5.843663 -0.134013  0.820019
O      4.576139  0.075457 -0.790274
C      3.809598  0.868376 -0.046711
C      2.668299  1.434792 -0.865788
H      2.661073  0.932025 -1.834472
C      1.327166  1.166762 -0.118959
H      1.579882  0.871320  0.905046
C      0.571723  0.002445 -0.792051
H      1.315558 -0.745896 -1.075657
C     -0.165039  0.493389 -2.035971
C     -0.399950 -0.641648  0.220089
H     -0.874832  0.179154  0.766547
C      0.331419 -1.557529  1.281192
C     -0.185211 -3.015955  1.313278
C      0.929844 -3.840935  0.672064
H      0.998597 -4.831696  1.122798
C      0.724615 -3.946120 -0.833444
C      0.164909 -0.931699  2.672641
O     -1.412631 -1.328644 -0.504445
C     -2.704197 -1.304597  0.006786
H     -2.737285 -0.801263  0.993061
O     -3.105042 -2.644616  0.136932
C     -4.430699 -2.808239  0.608426
H     -4.528283 -2.289322  1.578052
C     -5.423820 -2.191000 -0.387874
C     -5.106048 -0.707630 -0.522955
H     -5.207423 -0.213093  0.452291
N     -6.037386  0.075069 -1.418917
O     -5.703646  1.389269 -1.351396
C     -5.979931 -0.376354 -2.827743
C     -7.434401 -0.080839 -0.945687
C     -4.670704 -4.301523  0.794557
C     -3.639351 -0.520844 -0.953754
H     -3.469157 -0.953271 -1.953704
O     -3.267559  0.825634 -0.928179
O      0.512239  2.326530 -0.077241
C      0.442122  2.995921  1.151028
H      1.396698  2.875758  1.692010
C      0.194552  4.493589  0.918384
C     -1.260875  4.843432  0.570097
C     -2.187841  4.152109  1.600274
H     -2.019597  4.582832  2.593712
O     -3.538599  4.378802  1.298956
C     -1.864281  2.644902  1.644494
H     -2.045604  2.229539  0.642401
C     -2.734429  1.940889  2.676514
O     -0.502211  2.432711  2.020858
O     -1.720537  4.342428 -0.679986
C     -0.925033  4.567587 -1.820128
C     -1.447648  6.368111  0.641697
C      2.968607  2.920366 -1.089753
O      4.025360  1.139675  1.109657
C      6.979773  0.093550 -1.012042
C      7.317859  1.522978 -0.605545
C      5.541382 -2.504597 -1.694283
O      6.915744 -2.543447  0.242877
O      4.772526 -2.123563  1.902138
H      3.165550 -2.804673  2.742768
H      3.824688 -4.988082  1.421655
H      4.921348 -4.799768  0.052411
H      3.257254 -5.337135 -0.214607
H     -0.549585 -0.352692 -2.596994
H      0.507902  1.067669 -2.666724
H     -0.998898  1.125017 -1.743968
H     -1.120345 -3.129050  0.776726
H     -0.321136 -3.321966  2.349931
H      0.670069 -2.953687 -1.272217
H     -0.222723 -4.444884 -1.020851
H      1.512584 -4.515931 -1.318103
H     -0.876955 -0.994227  2.978700
H      0.464699  0.113462  2.676403
H      0.777212 -1.476577  3.387561
H     -6.432805 -2.354211 -0.013136
H     -5.297899 -2.704057 -1.341964
H     -6.207518 -1.435225 -2.908770
H     -4.992829 -0.161323 -3.227883
H     -6.705355  0.210525 -3.387351
H     -7.822672 -1.068449 -1.175923
H     -8.025203  0.682115 -1.449224
H     -7.470164  0.112790  0.123751
H     -4.561797 -4.812463 -0.157217
H     -5.668081 -4.471587  1.187868
H     -3.938887 -4.704341  1.487814
H     -4.127952  1.321747 -1.130964
H      0.867734  4.841946  0.136647
H      0.442407  5.010238  1.846390
H     -3.670339  4.109203  0.378273
H     -3.775770  2.175939  2.479254
H     -2.466590  2.284381  3.672464
H     -2.582403  0.866405  2.626078
H     -0.050535  3.912201 -1.819498
H     -0.612607  5.612588 -1.907415
H     -1.559711  4.313008 -2.667236
H     -1.227191  6.724380  1.643645
H     -2.479375  6.611358  0.402518
H     -0.788237  6.872210 -0.060153
H      2.143466  3.383747 -1.621981
H      3.874961  3.027492 -1.681906
H      3.108219  3.426257 -0.137224
H      7.832274 -0.560586 -0.826373
H      6.736579  0.062930 -2.074427
H      6.457333  2.173631 -0.747980
H      8.139745  1.899447 -1.208934
H      7.606858  1.568053  0.442160
H      6.472551 -2.323560 -2.223295
H      4.739111 -1.963085 -2.184517
H      5.344920 -3.570548 -1.719202
H      6.966251 -2.368368  1.193779
117
Structure 75 - NOT REFINED - Rel. E. = 0.0 kcal/mol (GFN-FF)
O      2.665866 -1.875003  3.017045
C      1.862452 -2.189266  1.908845
O      1.153263 -1.048489  1.466365
C      2.731204 -2.739676  0.749081
H      2.073950 -3.007752 -0.074333
C      3.549358 -3.948730  1.249255
C      3.768128 -1.762418  0.264124
C      4.267539 -1.867863 -1.197971
C      3.851485 -0.518695 -1.860548
H      4.329360  0.295364 -1.297945
O      2.433930 -0.385892 -1.711360
C      1.967131  0.675377 -1.052331
C      0.467643  0.593142 -0.896908
H      0.234653 -0.437303 -0.626439
C      0.012144  1.505261  0.262285
H      0.793712  1.477684  1.026464
C     -1.309639  1.001464  0.867516
H     -2.006861  0.889646  0.029006
C     -1.907520  2.035251  1.822357
C     -1.232366 -0.404588  1.515388
H     -2.052026 -0.456952  2.244741
C      0.023436 -0.839889  2.325677
C     -0.254510 -2.213888  2.997732
C      0.779120 -3.176803  2.405731
H      1.219438 -3.810503  3.176953
C      0.142162 -4.026277  1.312387
C      0.354444  0.183027  3.420464
O     -1.481560 -1.397523  0.512675
C     -2.809335 -1.755559  0.366773
H     -3.473135 -0.864918  0.375244
O     -3.147244 -2.602465  1.440525
C     -4.461967 -3.122419  1.374084
H     -5.175079 -2.280224  1.336347
C     -4.626112 -3.969705  0.102808
C     -4.372659 -3.075610 -1.104601
H     -5.087043 -2.241827 -1.106657
N     -4.580227 -3.725827 -2.451502
O     -4.434108 -2.780027 -3.414878
C     -3.631136 -4.834817 -2.698929
C     -5.955601 -4.275205 -2.534345
C     -4.694925 -3.943231  2.636679
C     -2.969365 -2.446668 -1.007639
H     -2.192920 -3.228330 -1.046523
O     -2.758827 -1.491010 -2.002333
O     -0.131603  2.850028 -0.189184
C      0.774625  3.794413  0.315495
H      1.732933  3.308620  0.543719
C      0.963264  4.868504 -0.765255
C      1.298500  6.224259 -0.131528
C      0.090711  6.645874  0.752791
H      0.462073  7.334249  1.529334
O     -0.914850  7.286254  0.007391
C     -0.563434  5.410779  1.416576
H     -1.391538  5.108715  0.759804
C     -1.104182  5.745317  2.799871
O      0.352924  4.334297  1.544697
O      1.396729  7.265203 -1.106874
C      2.405940  7.152414 -2.086650
C      2.570370  6.144007  0.720321
C     -0.222222  0.914524 -2.225709
O      2.678616  1.562196 -0.640409
C      4.247306 -0.423317 -3.333159
C      4.195427  1.013801 -3.838678
C      3.733366 -3.046065 -2.005493
O      5.676684 -1.959862 -1.170778
O      4.316762 -0.957074  0.988489
H      3.345316 -1.247477  2.717621
H      3.899155 -3.743041  2.258321
H      4.416693 -4.124897  0.618122
H      2.939510 -4.845939  1.267306
H     -2.800807  1.642741  2.303849
H     -2.182350  2.922139  1.259150
H     -1.193560  2.330807  2.584315
H     -1.263939 -2.551782  2.778602
H     -0.130103 -2.126856  4.075329
H     -0.686841 -4.580939  1.745716
H      0.837838 -4.739097  0.879738
H     -0.249919 -3.374712  0.535872
H     -0.514678  0.338822  4.053475
H      0.666709  1.133633  3.001119
H      1.172064 -0.207197  4.022207
H     -5.633060 -4.383006  0.092713
H     -3.896472 -4.779119  0.146465
H     -2.624175 -4.431604 -2.760293
H     -3.880283 -5.265902 -3.666312
H     -3.699715 -5.588853 -1.920302
H     -6.059377 -5.174529 -1.934754
H     -6.143140 -4.499095 -3.582820
H     -6.662423 -3.511833 -2.217984
H     -3.985017 -4.763929  2.677635
H     -5.706493 -4.336874  2.644176
H     -4.548391 -3.316953  3.511310
H     -3.330401 -1.804974 -2.778734
H      0.031314  4.961500 -1.326363
H      1.749629  4.532805 -1.439303
H     -0.475438  7.854235 -0.642968
H     -1.771216  6.598341  2.723447
H     -0.280113  5.983747  3.467058
H     -1.645914  4.894623  3.202249
H      2.237313  6.298474 -2.748962
H      3.400509  7.074392 -1.640318
H      2.345844  8.071738 -2.666740
H      2.897094  7.149483  0.978268
H      3.364928  5.633424  0.181502
H      2.363299  5.591813  1.631312
H      0.283802  0.404385 -3.041197
H     -0.209899  1.986667 -2.403680
H     -1.250259  0.565147 -2.193432
H      5.258782 -0.818878 -3.433413
H      3.565003 -1.039604 -3.918338
H      4.442943  1.048102 -4.896532
H      4.900587  1.638846 -3.295095
H      3.198331  1.427937 -3.702587
H      4.318163 -3.120250 -2.917955
H      2.691296 -2.879701 -2.257977
H      3.843066 -3.978154 -1.462922
H      6.020143 -1.336606 -0.513977
117
Structure 76 - NOT REFINED - Rel. E. = 0.0 kcal/mol (GFN-FF)
O      2.215227 -3.119828  2.377150
C      2.230751 -2.751924  1.034668
O      1.546327 -1.518823  0.809925
C      3.689083 -2.564039  0.519547
H      3.631995 -2.229708 -0.513195
C      4.487073 -3.865105  0.667431
C      4.361167 -1.525523  1.393440
C      4.630486 -0.110962  0.856747
C      5.014319 -0.005805 -0.648590
H      5.355360  1.026121 -0.803138
O      3.843016 -0.178348 -1.457826
C      3.249506  0.915628 -1.948724
C      1.903827  0.561445 -2.546059
H      1.973035 -0.445027 -2.962648
C      0.913222  0.516638 -1.334933
H      1.499671  0.329846 -0.433016
C     -0.095458 -0.645035 -1.437967
H      0.457983 -1.547394 -1.698226
C     -1.133845 -0.378850 -2.521959
C     -0.723218 -0.864065 -0.039523
H     -0.841012  0.116903  0.431510
C      0.127043 -1.762097  0.917109
C     -0.042454 -3.259387  0.564141
C      1.369004 -3.805056  0.296565
H      1.507810 -4.763805  0.798481
C      1.660646 -3.958816 -1.192316
C     -0.305700 -1.434264  2.349026
O     -2.001973 -1.493155 -0.142640
C     -3.130433 -0.725088  0.159186
H     -2.944647  0.334981 -0.068145
O     -3.442499 -0.755517  1.531289
C     -4.270360 -1.819357  1.994220
H     -4.407923 -1.558653  3.049727
C     -5.651771 -1.818784  1.284634
C     -5.603792 -0.907589  0.063230
H     -5.553928  0.141934  0.377582
N     -6.814489 -0.962646 -0.826976
O     -6.712943  0.047814 -1.730934
C     -6.931668 -2.254583 -1.540114
C     -8.042977 -0.759342 -0.024884
C     -3.606469 -3.195402  1.918711
C     -4.315629 -1.202344 -0.722764
H     -4.196315 -2.289156 -0.863263
O     -4.267609 -0.579049 -1.970809
O      0.251676  1.758313 -1.189067
C      0.673179  2.577359 -0.127837
H      1.720434  2.359640  0.127620
C      0.518527  4.034660 -0.581361
C      0.227120  4.948793  0.615044
C     -1.114757  4.491368  1.256921
H     -1.095272  4.780830  2.320218
O     -2.233295  5.074350  0.637386
C     -1.290324  2.958726  1.140953
H     -1.865387  2.776627  0.221321
C     -2.045348  2.399544  2.339405
O     -0.037425  2.294431  1.051373
O     -0.015200  6.298902  0.214284
C      1.019809  6.974283 -0.467594
C      1.352638  4.876401  1.653531
C      1.509790  1.569106 -3.620027
O      3.717695  2.025919 -1.883851
C      6.096124 -0.985438 -1.109526
C      6.886542 -0.434665 -2.292624
C      5.714091  0.577938  1.692442
O      3.411013  0.586543  1.087780
O      4.575733 -1.765318  2.564320
H      2.910148 -2.647839  2.869130
H      5.517365 -3.704638  0.359216
H      4.059843 -4.657407  0.063851
H      4.482890 -4.181708  1.707236
H     -0.679853 -0.469233 -3.504670
H     -1.542782  0.621120 -2.409706
H     -1.953356 -1.086326 -2.451891
H     -0.685489 -3.363754 -0.305218
H     -0.497876 -3.780370  1.402825
H      2.573477 -4.520242 -1.368178
H      1.758741 -2.988944 -1.672255
H      0.841551 -4.497325 -1.662830
H      0.108272 -2.157178  3.046837
H     -1.387962 -1.426424  2.414413
H      0.060538 -0.440961  2.603793
H     -6.411847 -1.474507  1.984252
H     -5.886052 -2.839438  0.983043
H     -7.832633 -2.210967 -2.148274
H     -6.989885 -3.084625 -0.841790
H     -6.079167 -2.367548 -2.204727
H     -8.260253 -1.626558  0.591575
H     -8.855141 -0.580406 -0.726949
H     -7.918641  0.131596  0.586170
H     -2.698957 -3.203875  2.514660
H     -3.341910 -3.441710  0.894929
H     -4.286098 -3.945540  2.314596
H     -5.175986 -0.147806 -2.105463
H     -0.316074  4.090553 -1.282833
H      1.432982  4.329039 -1.094519
H     -2.021112  6.003686  0.465070
H     -2.963863  2.963460  2.470736
H     -1.429890  2.491864  3.230460
H     -2.286796  1.351155  2.185432
H      1.951654  6.974784  0.103035
H      0.670707  7.999159 -0.579889
H      1.200678  6.548058 -1.458455
H      2.323773  4.990149  1.178136
H      1.326165  3.913728  2.153735
H      1.218085  5.666614  2.389636
H      0.459328  1.471643 -3.867828
H      2.109823  1.414361 -4.513701
H      1.686506  2.576466 -3.253498
H      6.770581 -1.190431 -0.277914
H      5.622923 -1.921423 -1.403534
H      7.612116 -1.168465 -2.633672
H      7.415884  0.472655 -2.011913
H      6.217899 -0.200779 -3.117560
H      6.697801  0.187753  1.451980
H      5.512337  0.412735  2.746908
H      5.684772  1.644720  1.492535
H      2.667979 -0.043971  1.076692
117
Structure 77 - NOT REFINED - Rel. E. = 0.0 kcal/mol (GFN-FF)
O      2.349137 -4.836142 -0.806086
C      2.425758 -3.503186 -1.218088
O      1.829694 -2.626528 -0.277291
C      3.905352 -3.056637 -1.358818
H      3.934790 -2.034232 -1.729584
C      4.671942 -4.011611 -2.288065
C      4.580312 -3.138844 -0.013695
C      5.585986 -2.065926  0.432460
C      4.807472 -1.124147  1.413822
H      4.205142 -1.739545  2.094152
O      3.931326 -0.277311  0.665133
C      2.715834 -0.010216  1.140512
C      2.135951  1.192422  0.417320
H      2.638779  1.306813 -0.545855
C      0.618896  1.038143  0.181205
H      0.146729  0.831962  1.150342
C      0.369566 -0.160763 -0.783908
H      1.352536 -0.490661 -1.130961
C     -0.454695  0.266235 -1.997225
C     -0.229620 -1.375927 -0.031865
H     -0.037865 -1.247676  1.038779
C      0.407581 -2.745248 -0.394793
C      0.147270 -3.216721 -1.845556
C      1.534929 -3.406954 -2.481458
H      1.591853 -4.366686 -2.997521
C      1.888478 -2.287275 -3.452941
C     -0.117474 -3.775510  0.612711
O     -1.633145 -1.524869 -0.231881
C     -2.457245 -0.793530  0.622735
H     -2.345515  0.297482  0.459770
O     -2.166192 -1.095185  1.959566
C     -3.003245 -0.380803  2.859922
H     -2.871055  0.699272  2.673673
C     -4.466917 -0.752290  2.614883
C     -4.851058 -0.431383  1.171719
H     -4.698095  0.639752  1.004275
N     -6.340855 -0.650838  0.959086
O     -7.021689 -0.178326  2.015073
C     -6.762479  0.075000 -0.265830
C     -6.638309 -2.090662  0.755614
C     -2.560426 -0.725389  4.275283
C     -3.905200 -1.211330  0.257960
H     -3.973645 -2.289947  0.466676
O     -4.141626 -0.964046 -1.104081
O      0.121239  2.273484 -0.317788
C     -0.843428  2.946632  0.445531
H     -0.742367  2.651338  1.504327
C     -0.636249  4.465502  0.342135
C     -1.145387  5.078446 -0.970818
C     -2.599332  4.596371 -1.194463
H     -3.249015  4.999477 -0.410378
O     -3.107301  5.070197 -2.412143
C     -2.629859  3.055351 -1.138127
H     -1.973313  2.686320 -1.936661
C     -4.045234  2.528805 -1.321768
O     -2.155854  2.577058  0.122506
O     -0.465321  4.632146 -2.140954
C      0.942848  4.712822 -2.163970
C     -1.111292  6.610699 -0.869214
C      2.472259  2.403618  1.297296
O      2.198853 -0.570054  2.074072
C      5.779245 -0.248559  2.216099
C      5.173039  0.257626  3.518990
C      6.239785 -1.261553 -0.686689
O      6.604528 -2.722119  1.152094
O      4.414221 -4.077257  0.742416
H      2.894353 -4.937483 -0.005088
H      4.333934 -3.893608 -3.312304
H      4.492189 -5.038768 -1.980152
H      5.739867 -3.816270 -2.245415
H     -0.482404 -0.520562 -2.743463
H     -0.006033  1.151999 -2.439350
H     -1.472839  0.501080 -1.704076
H     -0.450460 -2.491802 -2.386536
H     -0.393388 -4.160311 -1.823917
H      2.846578 -2.463450 -3.933124
H      1.922418 -1.326977 -2.947078
H      1.129664 -2.242219 -4.230856
H     -1.202634 -3.782447  0.586739
H      0.211394 -3.502891  1.612850
H      0.265080 -4.762332  0.368058
H     -5.133453 -0.200995  3.278476
H     -4.589817 -1.819117  2.810331
H     -7.817199 -0.134725 -0.428107
H     -6.164648 -0.228383 -1.118922
H     -6.649770  1.140049 -0.078682
H     -6.249874 -2.656745  1.597780
H     -6.217139 -2.439624 -0.182894
H     -7.721535 -2.193689  0.747578
H     -3.144271 -0.155308  4.991126
H     -1.506808 -0.492384  4.398604
H     -2.702481 -1.786700  4.457373
H     -3.391002 -1.327111 -1.595743
H      0.419697  4.692180  0.483226
H     -1.198011  4.924502  1.156427
H     -2.445402  4.873191 -3.091005
H     -4.465640  2.938843 -2.234395
H     -4.656630  2.845705 -0.479901
H     -4.045992  1.443809 -1.373919
H      1.388746  3.935263 -1.538354
H      1.305516  5.696479 -1.854618
H      1.223273  4.542150 -3.202431
H     -1.485658  7.040349 -1.794569
H     -0.099931  6.967519 -0.692513
H     -1.743247  6.942598 -0.050687
H      2.097059  3.309019  0.830696
H      3.549433  2.493529  1.415796
H      2.015149  2.296177  2.279072
H      6.669359 -0.840415  2.430717
H      6.067017  0.595437  1.587461
H      5.879002  0.909508  4.027648
H      4.932347 -0.573580  4.177840
H      4.258471  0.816204  3.333257
H      5.532693 -0.565555 -1.123296
H      6.634936 -1.924408 -1.449634
H      7.069970 -0.706932 -0.259197
H      6.217099 -3.497889  1.589507
117
Structure 78 - NOT REFINED - Rel. E. = 0.0 kcal/mol (GFN-FF)
O      2.276690 -5.071690 -0.151777
C      2.379149 -3.848078 -0.819960
O      1.852957 -2.783347 -0.046253
C      3.865404 -3.506742 -1.107590
H      3.917034 -2.575840 -1.668648
C      4.537953 -4.661048 -1.870377
C      4.617196 -3.366081  0.191028
C      5.720377 -2.307206  0.348813
C      5.068022 -1.124477  1.141510
H      4.497135 -1.535975  1.983909
O      4.170048 -0.414636  0.284332
C      3.000890  0.000180  0.769993
C      2.394036  1.037178 -0.156290
H      2.799270  0.905552 -1.161560
C      0.857278  0.907231 -0.196691
H      0.502648  0.865740  0.841971
C      0.468372 -0.409088 -0.933542
H      1.404865 -0.868335 -1.260380
C     -0.380243 -0.112773 -2.169793
C     -0.176633 -1.443239  0.023161
H      0.000004 -1.125035  1.056157
C      0.424050 -2.872776 -0.082255
C      0.085509 -3.598729 -1.406575
C      1.436620 -3.962833 -2.043832
H      1.441956 -5.005152 -2.366587
C      1.777295 -3.062884 -3.225592
C     -0.083538 -3.671550  1.124003
O     -1.579507 -1.597300 -0.176137
C     -2.402897 -0.722217  0.528633
H     -2.222847  0.331058  0.235813
O     -2.195917 -0.859569  1.908746
C     -3.041663  0.004929  2.656380
H     -2.847542  1.042506  2.332898
C     -4.507140 -0.337466  2.380532
C     -4.805296 -0.195010  0.889388
H     -4.599633  0.838365  0.592635
N     -6.291034 -0.389337  0.625749
O     -7.003347  0.240290  1.573506
C     -6.621643  0.185087 -0.703104
C     -6.637139 -1.832253  0.593119
C     -2.692465 -0.157398  4.129486
C     -3.849365 -1.118691  0.135034
H     -3.979997 -2.160223  0.466085
O     -4.000480 -1.028984 -1.258330
O      0.332236  2.071622 -0.814975
C     -0.581110  2.856337 -0.096062
H     -0.471706  2.666191  0.983894
C     -0.283915  4.327666 -0.426039
C     -1.566349  5.171854 -0.413538
C     -2.504729  4.604818 -1.514475
H     -3.534545  4.913394 -1.272854
O     -2.161062  5.079969 -2.790825
C     -2.420266  3.061593 -1.578941
H     -1.732327  2.817773 -2.399462
C     -3.785080  2.445825 -1.847361
O     -1.912807  2.504952 -0.370023
O     -1.311078  6.513344 -0.832566
C     -0.565714  7.342986  0.032554
C     -2.261130  5.129468  0.950817
C      2.846342  2.403186  0.376763
O      2.541493 -0.325702  1.835703
C      6.138045 -0.152952  1.655592
C      5.652678  0.678905  2.836136
C      6.354335 -1.804865 -0.944833
O      6.736127 -2.873163  1.145208
O      4.438463 -4.111456  1.135448
H      2.849548 -5.034600  0.635258
H      5.618624 -4.550243 -1.869281
H      4.189713 -4.688861 -2.897515
H      4.284748 -5.603979 -1.391964
H      0.157248  0.577916 -2.814266
H     -1.323075  0.346619 -1.890938
H     -0.584401 -1.023457 -2.723302
H     -0.506151 -2.960601 -2.053830
H     -0.488719 -4.496000 -1.187880
H      0.984621 -3.138525 -3.966508
H      2.706877 -3.361150 -3.701230
H      1.860232 -2.025619 -2.914815
H     -1.167243 -3.618954  1.158179
H      0.320913 -3.240845  2.037143
H      0.235466 -4.707126  1.047351
H     -5.180001  0.321171  2.929868
H     -4.687625 -1.363632  2.705365
H     -5.980393 -0.230165 -1.473389
H     -6.496161  1.263186 -0.639708
H     -7.669377 -0.025464 -0.904458
H     -6.311495 -2.297376  1.519490
H     -6.188440 -2.315034 -0.270472
H     -7.722207 -1.897713  0.543595
H     -2.877306 -1.181495  4.440402
H     -3.300965  0.515332  4.725943
H     -1.642120  0.068002  4.288374
H     -3.235584 -1.468383 -1.656741
H      0.141918  4.370845 -1.430287
H      0.447157  4.707701  0.285875
H     -1.973720  6.026512 -2.709348
H     -4.164584  2.817831 -2.793677
H     -4.472547  2.724641 -1.051984
H     -3.714083  1.362158 -1.886412
H      0.423127  6.929460  0.247781
H     -1.093779  7.531171  0.971282
H     -0.448178  8.282844 -0.503611
H     -3.061896  5.865885  0.974355
H     -1.556286  5.341196  1.751470
H     -2.687139  4.144551  1.113756
H      2.443141  3.185301 -0.259287
H      3.931643  2.466514  0.370211
H      2.487805  2.548518  1.394151
H      7.010119 -0.737243  1.949471
H      6.420634  0.503373  0.831220
H      6.425821  1.381438  3.137264
H      5.414789  0.040346  3.683811
H      4.758084  1.240080  2.575621
H      6.648014 -2.637669 -1.575091
H      7.250064 -1.248560 -0.684132
H      5.671641 -1.153807 -1.479005
H      6.327197 -3.509988  1.754127
117
Structure 79 - NOT REFINED - Rel. E. = 0.0 kcal/mol (GFN-FF)
O      2.489949 -3.857989  2.093082
C      2.135611 -3.328723  0.845106
O      1.822866 -1.952223  0.946972
C      3.296012 -3.470688 -0.171225
H      2.968814 -3.055591 -1.122342
C      3.699310 -4.948284 -0.318146
C      4.534603 -2.757629  0.304018
C      5.523229 -2.163674 -0.723729
C      5.639554 -0.642811 -0.393799
H      5.780225 -0.540725  0.690990
O      4.426757  0.028096 -0.754538
C      3.725303  0.657975  0.184998
C      2.666585  1.546064 -0.442183
H      2.627708  1.341749 -1.512976
C      1.293116  1.252160  0.201356
H      1.477281  1.015932  1.259532
C      0.658390  0.019246 -0.489480
H      1.483111 -0.651773 -0.743408
C     -0.057222  0.432706 -1.773001
C     -0.289800 -0.742585  0.471848
H     -0.748382 -0.011565  1.143302
C      0.461572 -1.793440  1.381760
C     -0.154533 -3.209395  1.319895
C      0.809825 -4.010843  0.445160
H      0.845135 -5.057246  0.751766
C      0.444783 -3.894050 -1.028612
C      0.458242 -1.290464  2.830048
O     -1.347426 -1.341176 -0.271595
C     -2.622986 -1.017381  0.146743
H     -2.712307  0.069606  0.341966
O     -2.903201 -1.724888  1.338922
C     -4.210498 -1.513500  1.834707
H     -4.343135 -0.433084  2.024747
C     -5.265291 -1.965276  0.808520
C     -5.052220 -1.161255 -0.466591
H     -5.137052 -0.097060 -0.226570
N     -6.023358 -1.422001 -1.627477
O     -5.446936 -2.141612 -2.611157
C     -7.249007 -2.120237 -1.176216
C     -6.438322 -0.098213 -2.164246
C     -4.336904 -2.286956  3.142147
C     -3.614129 -1.419470 -0.960244
H     -3.488190 -2.497293 -1.135857
O     -3.347962 -0.707684 -2.133112
O      0.506702  2.430922  0.125511
C     -0.453987  2.650085  1.118267
H     -0.257557  1.988071  1.978693
C     -0.392547  4.104180  1.622877
C     -1.058075  5.135439  0.693941
C     -2.426371  4.587679  0.215143
H     -3.124416  4.550354  1.058491
O     -2.998644  5.443664 -0.736472
C     -2.239994  3.160819 -0.338645
H     -1.502639  3.207394 -1.151184
C     -3.555691  2.586502 -0.844107
O     -1.744971  2.305788  0.692952
O     -0.333508  5.331223 -0.518950
C      0.837178  6.115219 -0.461664
C     -1.273956  6.446731  1.461369
C      3.120255  2.993178 -0.225257
O      3.953852  0.595068  1.367762
C      6.796981  0.024112 -1.141321
C      7.208289  1.339412 -0.490855
C      5.174048 -2.371736 -2.192111
O      6.772609 -2.782989 -0.484692
O      4.871336 -2.725662  1.470723
H      3.323035 -3.436378  2.367799
H      4.646361 -5.040691 -0.843486
H      2.936039 -5.492633 -0.865012
H      3.803520 -5.391028  0.669598
H      0.596762  1.047724 -2.385671
H     -0.950851  1.000183 -1.538305
H     -0.361995 -0.443745 -2.335951
H     -1.160237 -3.184762  0.917651
H     -0.178025 -3.630450  2.323741
H      0.412195 -2.849737 -1.325001
H     -0.547843 -4.311714 -1.178261
H      1.138704 -4.433895 -1.667413
H      0.963194 -0.329694  2.901849
H      0.990469 -2.000070  3.459269
H     -0.566976 -1.195265  3.177711
H     -6.251275 -1.798164  1.239117
H     -5.125846 -3.029949  0.617401
H     -6.979679 -3.109963 -0.818989
H     -7.886808 -2.238923 -2.049986
H     -7.766913 -1.552619 -0.407987
H     -7.016061  0.452999 -1.426061
H     -7.034979 -0.277780 -3.056483
H     -5.548424  0.460070 -2.445714
H     -4.212347 -3.349130  2.953854
H     -5.309548 -2.107883  3.589855
H     -3.560847 -1.966866  3.830461
H     -3.939877 -1.159839 -2.787808
H      0.655142  4.361131  1.779668
H     -0.905965  4.136488  2.584259
H     -2.312482  5.627657 -1.395691
H     -4.008161  3.291523 -1.535162
H     -4.226237  2.436744 -0.000894
H     -3.384741  1.637502 -1.347095
H      0.606940  7.174275 -0.308442
H      1.315213  5.993108 -1.432374
H      1.523282  5.778631  0.319813
H     -1.712412  7.189840  0.800216
H     -0.337044  6.822789  1.863563
H     -1.960316  6.274663  2.285522
H      2.355936  3.661130 -0.606889
H      4.055048  3.175774 -0.750232
H      3.267433  3.181147  0.836013
H      7.638801 -0.668405 -1.154155
H      6.477647  0.207383 -2.167553
H      6.361050  2.020317 -0.441176
H      7.998094  1.811690 -1.069172
H      7.570314  1.173539  0.521506
H      4.326011 -1.753019 -2.466782
H      4.959722 -3.415474 -2.395364
H      6.035809 -2.083981 -2.787382
H      6.931151 -2.816450  0.470073
117
Structure 80 - NOT REFINED - Rel. E. = 0.0 kcal/mol (GFN-FF)
O      2.315514 -4.675619 -0.703988
C      2.215539 -3.377415 -1.202013
O      1.684531 -2.475410 -0.241164
C      3.610274 -2.816658 -1.595700
H      3.479011 -1.803522 -1.967659
C      4.296659 -3.709964 -2.637422
C      4.475621 -2.829350 -0.362483
C      5.114911 -1.552690  0.199358
C      4.116860 -1.089441  1.325285
H      3.495315 -1.945660  1.624629
O      3.241355 -0.093615  0.799432
C      2.067438  0.077447  1.400883
C      1.396366  1.331467  0.876251
H      2.080247  1.780462  0.152289
C      0.033020  1.128882  0.179900
H     -0.745691  1.067394  0.948703
C     -0.046009 -0.159539 -0.691192
H      0.956028 -0.376597 -1.071905
C     -1.024231  0.040478 -1.853990
C     -0.466915 -1.378868  0.174742
H     -0.262762 -1.156691  1.224257
C      0.276194 -2.713610 -0.131172
C     -0.136909 -3.377079 -1.468388
C      1.142398 -3.445380 -2.315935
H      1.227748 -4.418127 -2.802717
C      1.210428 -2.341566 -3.363871
C      0.008366 -3.653918  1.049227
O     -1.861783 -1.671740  0.039175
C     -2.702792 -1.172225  1.026620
H     -2.691693 -0.059501  1.037099
O     -2.318127 -1.655949  2.279613
C     -3.161076 -1.200348  3.330593
H     -3.122711 -0.097218  3.355059
C     -4.602335 -1.645228  3.074843
C     -5.081176 -1.109841  1.726819
H     -5.012851 -0.016785  1.745829
N     -6.563387 -1.393638  1.535303
O     -7.217690 -1.167159  2.684572
C     -7.087822 -0.487850  0.480699
C     -6.776091 -2.791180  1.084708
C     -2.612771 -1.764976  4.633301
C     -4.132010 -1.646697  0.653275
H     -4.105387 -2.746390  0.682216
O     -4.467381 -1.198796 -0.633309
O     -0.335239  2.311759 -0.525897
C      0.526761  2.803907 -1.524420
H      1.088868  1.974827 -1.979753
C     -0.300470  3.506129 -2.613569
C     -0.786533  4.910012 -2.219459
C      0.416847  5.714931 -1.668932
H      1.148694  5.883154 -2.465833
O      0.015946  6.983172 -1.225100
C      1.081898  4.903200 -0.538300
H      0.322893  4.742500  0.240800
C      2.290069  5.630344  0.033290
O      1.533357  3.644323 -1.027541
O     -1.717476  4.933444 -1.139254
C     -2.862358  4.116049 -1.234754
C     -1.364984  5.613526 -3.456682
C      1.229765  2.275083  2.073723
O      1.657064 -0.609261  2.305023
C      4.809560 -0.558629  2.590034
C      5.663763  0.681465  2.359907
C      5.380207 -0.474639 -0.847942
O      6.347998 -1.918355  0.770594
O      4.709208 -3.868901  0.230126
H      3.079184 -4.738569 -0.102880
H      4.385059 -4.723154 -2.253620
H      5.292200 -3.329514 -2.853298
H      3.723510 -3.738248 -3.557786
H     -1.297731 -0.914748 -2.285819
H     -0.582805  0.651500 -2.634844
H     -1.926481  0.530497 -1.496402
H     -0.922715 -2.814765 -1.958907
H     -0.507217 -4.380150 -1.267181
H      2.089651 -2.441649 -3.993425
H      1.226851 -1.362530 -2.896808
H      0.333087 -2.406012 -4.003122
H     -1.061742 -3.745161  1.205177
H      0.458995 -3.236219  1.946934
H      0.441608 -4.630779  0.852631
H     -5.275565 -1.276105  3.848783
H     -4.634451 -2.735904  3.080318
H     -7.050937  0.528183  0.867820
H     -8.128942 -0.749295  0.305813
H     -6.500992 -0.575198 -0.428025
H     -6.311427 -3.467456  1.797000
H     -6.377545 -2.935101  0.084579
H     -7.849225 -2.970453  1.096668
H     -2.657920 -2.849787  4.612335
H     -3.197830 -1.395448  5.469668
H     -1.576044 -1.464693  4.753458
H     -3.725927 -1.410102 -1.217654
H     -1.150775  2.880002 -2.878620
H      0.340097  3.617001 -3.489197
H     -0.758969  6.851482 -0.660124
H      2.009399  6.647822  0.287100
H      3.080905  5.651662 -0.711507
H      2.654087  5.118204  0.918762
H     -3.393288  4.258197 -2.179821
H     -3.507330  4.428002 -0.414571
H     -2.602445  3.062187 -1.106464
H     -2.171923  5.031598 -3.894408
H     -0.588238  5.746277 -4.203912
H     -1.742921  6.591424 -3.170859
H      2.199692  2.590424  2.450591
H      0.693770  1.764421  2.871423
H      0.666435  3.153131  1.772761
H      4.013917 -0.334539  3.304745
H      5.421343 -1.356086  3.009533
H      5.968994  1.095480  3.318015
H      5.101485  1.437120  1.816689
H      6.555855  0.422951  1.797968
H      5.892307 -0.914253 -1.699760
H      6.026395  0.280194 -0.412349
H      4.457823 -0.002981 -1.165213
H      6.288672 -2.846791  1.049973
117
Structure 81 - NOT REFINED - Rel. E. = 0.0 kcal/mol (GFN-FF)
O      2.510077 -1.086694  3.426899
C      1.855807 -1.867862  2.459648
O      0.947967 -1.082236  1.715921
C      2.881162 -2.482903  1.473845
H      2.345410 -3.160211  0.814152
C      4.010998 -3.204292  2.229531
C      3.562332 -1.414000  0.653400
C      4.162851 -1.826881 -0.720759
C      3.637431 -0.756063 -1.720826
H      4.007349  0.222118 -1.387165
O      2.207659 -0.765890 -1.589075
C      1.579755  0.386721 -1.346111
C      0.101423  0.148861 -1.135049
H     -0.020056 -0.898897 -0.857579
C     -0.420890  0.989850  0.053064
H      0.355702  0.976681  0.820703
C     -1.714213  0.353039  0.610602
H     -2.296869  0.018785 -0.254528
C     -2.587223  1.378961  1.333571
C     -1.472447 -0.908933  1.481060
H     -2.362755 -1.023777  2.115581
C     -0.260150 -0.915369  2.464114
C     -0.329390 -2.142952  3.416768
C      0.992710 -2.899797  3.230525
H      1.482882 -3.081903  4.188666
C      0.739293 -4.220909  2.513668
C     -0.218680  0.347385  3.337577
O     -1.370285 -2.057235  0.639482
C     -2.422711 -2.989063  0.684944
H     -2.715547 -3.177918  1.732957
O     -1.980246 -4.216529  0.209498
C     -1.587724 -4.235701 -1.167911
H     -1.965512 -5.199572 -1.536371
C     -2.213397 -3.094099 -1.974725
C     -3.659814 -2.866702 -1.557287
H     -4.265392 -3.754565 -1.769603
N     -4.284896 -1.699157 -2.304951
O     -3.723105 -0.543761 -1.930468
C     -4.134159 -1.890011 -3.770792
C     -5.744829 -1.698121 -2.014203
C     -0.066181 -4.208519 -1.296979
C     -3.717130 -2.551894 -0.050327
H     -3.823242 -1.466032  0.054511
O     -4.835772 -3.135863  0.574964
O     -0.647185  2.340373 -0.337121
C      0.228252  3.296809  0.192804
H      1.245651  2.885042  0.244075
C      0.182639  4.512466 -0.739195
C      0.496925  5.815534  0.006129
C     -0.561375  6.012005  1.134037
H     -0.098261  6.551061  1.973385
O     -1.657584  6.779218  0.693138
C     -1.077077  4.642204  1.645859
H     -1.946863  4.370706  1.031678
C     -1.494569  4.737788  3.107478
O     -0.084078  3.632587  1.525834
O      0.338659  6.836636 -0.980801
C      0.835089  8.125413 -0.666748
C      1.906480  5.770353  0.597221
C     -0.639517  0.453903 -2.439151
O      2.139927  1.456466 -1.324931
C      4.027849 -0.990312 -3.181102
C      3.773710  0.245586 -4.037812
C      3.801631 -3.231288 -1.200297
O      5.557499 -1.699543 -0.519413
O      3.737816 -0.288904  1.055944
H      2.996033 -0.392086  2.951656
H      4.891117 -3.303202  1.599462
H      3.693026 -4.189151  2.556925
H      4.284972 -2.618819  3.103842
H     -2.940618  2.106051  0.608333
H     -2.037135  1.903349  2.106252
H     -3.453364  0.893556  1.778772
H     -1.166714 -2.788697  3.167176
H     -0.451413 -1.804825  4.443700
H      0.097895 -4.837410  3.140477
H      1.654716 -4.774836  2.331825
H      0.225979 -4.043346  1.573038
H     -1.157049  0.444505  3.877527
H     -0.044305  1.249621  2.760714
H      0.594841  0.243417  4.052370
H     -2.140642 -3.360051 -3.027682
H     -1.663292 -2.169735 -1.797071
H     -4.419940 -2.897362 -4.064576
H     -3.103304 -1.679031 -4.040717
H     -4.766418 -1.156903 -4.266683
H     -6.153303 -0.769542 -2.406664
H     -5.902742 -1.721173 -0.939707
H     -6.225462 -2.554900 -2.480735
H      0.364179 -5.048306 -0.758062
H      0.313409 -3.279090 -0.878360
H      0.214133 -4.275139 -2.344583
H     -4.697716 -4.090451  0.652957
H     -0.817780  4.577037 -1.169395
H      0.891837  4.365176 -1.551119
H     -1.543186  6.928529 -0.260120
H     -2.192109  5.562148  3.221767
H     -0.617858  4.911193  3.725980
H     -1.970423  3.815443  3.427191
H      0.466883  8.775489 -1.458664
H      1.927910  8.145691 -0.668650
H      0.462047  8.481326  0.297191
H      2.636584  5.637634 -0.197993
H      1.974886  4.932779  1.283932
H      2.131125  6.682598  1.144708
H     -0.237243 -0.152235 -3.248826
H     -0.520074  1.505560 -2.686115
H     -1.703085  0.247362 -2.323886
H      5.088050 -1.243329 -3.228313
H      3.445641 -1.826064 -3.570502
H      4.362026  1.087455 -3.679689
H      2.724423  0.528889 -3.998675
H      4.040842  0.046611 -5.072743
H      4.345113 -3.446119 -2.117764
H      2.737650 -3.290328 -1.405173
H      4.080407 -3.977242 -0.463049
H      6.025643 -1.934242 -1.332229
117
Structure 82 - NOT REFINED - Rel. E. = 0.0 kcal/mol (GFN-FF)
O      2.395880 -3.082722  2.678011
C      2.175896 -2.963564  1.297857
O      1.435642 -1.796698  0.997921
C      3.532739 -2.897151  0.549298
H      3.346225 -2.871704 -0.522254
C      4.396067 -4.112712  0.944509
C      4.331958 -1.678518  0.934359
C      5.460469 -1.192379 -0.009420
C      5.151714  0.303417 -0.329293
H      5.012238  0.850142  0.613026
O      3.906245  0.300262 -1.039902
C      3.020297  1.273330 -0.844594
C      1.738412  0.949687 -1.582297
H      1.940648  0.061765 -2.184017
C      0.699860  0.575867 -0.476102
H      1.267843  0.280674  0.415067
C     -0.139063 -0.655059 -0.893160
H      0.555249 -1.422450 -1.242786
C     -1.099687 -0.285421 -2.019036
C     -0.883213 -1.229201  0.335911
H     -1.314198 -0.386607  0.891843
C      0.052140 -2.027443  1.324769
C     -0.130988 -3.562837  1.237265
C      1.250481 -4.132075  0.886601
H      1.489053 -4.996335  1.507426
C      1.316899 -4.509211 -0.589019
C     -0.205901 -1.542300  2.759352
O     -1.941560 -2.038495 -0.151661
C     -3.040462 -2.254613  0.710290
H     -2.707241 -2.419165  1.742412
O     -3.670974 -3.436408  0.352995
C     -4.279051 -3.470121 -0.943486
H     -5.157296 -4.112357 -0.795652
C     -4.736279 -2.075215 -1.398774
C     -5.211827 -1.315224 -0.168718
H     -5.888311 -1.944196  0.421759
N     -5.972564 -0.039984 -0.429972
O     -6.062753  0.677363  0.714179
C     -5.320274  0.775174 -1.481991
C     -7.339171 -0.381228 -0.893674
C     -3.350038 -4.116764 -1.970107
C     -3.996506 -1.034419  0.730586
H     -3.436005 -0.169356  0.340761
O     -4.392139 -0.786326  2.049655
O     -0.105132  1.692626 -0.164387
C     -0.179599  2.103861  1.180759
H      0.262597  1.323692  1.820389
C      0.588925  3.408328  1.456280
C     -0.136728  4.691002  1.018040
C     -1.636251  4.601757  1.400147
H     -1.737387  4.691706  2.487207
O     -2.348008  5.675644  0.843666
C     -2.239124  3.245535  0.977248
H     -2.166257  3.159639 -0.116302
C     -3.685594  3.153525  1.443361
O     -1.515103  2.173188  1.577632
O     -0.145465  4.855417 -0.400442
C      1.038215  5.339596 -1.001120
C      0.485573  5.897249  1.735864
C      1.310992  2.112697 -2.475806
O      3.212497  2.241147 -0.147573
C      6.267855  0.955820 -1.150062
C      6.315465  2.471786 -0.995974
C      5.632203 -1.973809 -1.308455
O      6.670711 -1.283939  0.714123
O      4.216844 -1.116335  2.004092
H      2.924520 -2.314473  2.953324
H      4.225242 -4.338757  1.994500
H      5.454501 -3.908097  0.810105
H      4.125232 -4.981678  0.353518
H     -1.692917  0.574436 -1.720041
H     -1.752104 -1.122983 -2.240431
H     -0.542482 -0.033817 -2.915236
H     -0.860439 -3.820987  0.473997
H     -0.480216 -3.944340  2.194683
H      0.546435 -5.247956 -0.795929
H      2.276514 -4.940797 -0.857842
H      1.128946 -3.636363 -1.209670
H     -1.255166 -1.646844  3.022087
H      0.065575 -0.492839  2.852852
H      0.397543 -2.121093  3.454379
H     -5.521516 -2.198298 -2.143441
H     -3.890158 -1.554979 -1.848224
H     -5.386192  0.288230 -2.450406
H     -4.282001  0.947516 -1.210811
H     -5.829522  1.736591 -1.503110
H     -7.311466 -0.985433 -1.795982
H     -7.869874  0.550637 -1.075599
H     -7.847853 -0.913343 -0.092701
H     -3.839400 -4.158270 -2.939204
H     -3.103151 -5.125397 -1.651811
H     -2.432272 -3.541261 -2.046067
H     -5.108199 -0.103121  1.939489
H      1.560043  3.333732  0.965118
H      0.749537  3.461464  2.533890
H     -2.086345  5.726281 -0.088654
H     -4.174326  2.250315  1.089518
H     -4.230963  4.022744  1.088615
H     -3.707213  3.143094  2.529879
H      1.227860  6.383793 -0.735762
H      0.864909  5.274449 -2.074122
H      1.909950  4.734476 -0.736973
H      1.555911  5.948406  1.554675
H      0.321281  5.803689  2.805655
H      0.008524  6.813402  1.395032
H      0.823231  2.870637 -1.874522
H      0.613251  1.776096 -3.235150
H      2.179926  2.544422 -2.967471
H      7.215278  0.527786 -0.818420
H      6.116025  0.698121 -2.198961
H      7.098752  2.883002 -1.627738
H      6.521912  2.747262  0.035694
H      5.367922  2.921768 -1.280882
H      4.799739 -1.773265 -1.974264
H      5.713679 -3.037886 -1.121955
H      6.554902 -1.647521 -1.779113
H      6.548951 -0.902108  1.594867
117
Structure 83 - NOT REFINED - Rel. E. = 0.0 kcal/mol (GFN-FF)
O      2.755581 -4.743495 -0.555623
C      2.690118 -3.428909 -1.026086
O      2.029454 -2.573902 -0.107088
C      4.114476 -2.839971 -1.220646
H      4.023191 -1.829970 -1.613866
C      4.956294 -3.729416 -2.148536
C      4.825932 -2.822830  0.106984
C      5.625427 -1.595984  0.570321
C      4.646263 -0.794656  1.492909
H      4.029118 -1.499945  2.065486
O      3.773941 -0.014870  0.668745
C      2.563789  0.272932  1.154683
C      1.912598  1.373275  0.341938
H      2.460879  1.492606 -0.596046
C      0.439661  1.046829  0.020798
H     -0.100844  0.904956  0.962181
C      0.376321 -0.271241 -0.808851
H      1.401847 -0.521827 -1.093158
C     -0.459438 -0.064352 -2.068719
C     -0.122662 -1.452833  0.063303
H      0.084210 -1.206358  1.110877
C      0.617146 -2.803084 -0.205736
C      0.385254 -3.404144 -1.611759
C      1.771438 -3.482756 -2.272744
H      1.912729 -4.459626 -2.739326
C      1.997710 -2.392669 -3.313078
C      0.187198 -3.813162  0.866422
O     -1.518175 -1.630266 -0.124924
C     -2.354263 -1.715314  0.986283
H     -1.825965 -2.136657  1.865996
O     -3.365616 -2.578843  0.552887
C     -4.474929 -2.699171  1.424967
H     -4.121758 -3.054722  2.409373
C     -5.152310 -1.332142  1.602669
C     -4.144398 -0.403892  2.262251
H     -3.838605 -0.822195  3.231064
N     -4.653958  0.974672  2.611278
O     -3.677634  1.650140  3.274070
C     -5.067220  1.745111  1.417131
C     -5.829748  0.855896  3.507846
C     -5.420984 -3.726634  0.814478
C     -2.866998 -0.308843  1.410472
H     -3.055236  0.246209  0.479979
O     -1.845170  0.309840  2.150072
O     -0.110749  2.172586 -0.657898
C     -1.265450  2.759921 -0.120030
H     -1.334964  2.514207  0.951214
C     -1.203042  4.289280 -0.269829
C     -1.534302  4.802063 -1.679583
C     -2.863301  4.150454 -2.133855
H     -3.682882  4.497119 -1.495463
O     -3.193586  4.530723 -3.442714
C     -2.731093  2.619251 -2.008127
H     -1.898056  2.305654 -2.649653
C     -4.015259  1.914384 -2.423642
O     -2.455988  2.245044 -0.658102
O     -0.612031  4.410419 -2.694450
C      0.761905  4.629667 -2.463857
C     -1.683719  6.330921 -1.646626
C      2.055252  2.651123  1.177224
O      2.106183 -0.209704  2.160092
C      5.380439  0.138216  2.471811
C      5.716527 -0.525682  3.801086
C      6.183137 -0.723311 -0.550642
O      6.708700 -2.063138  1.337960
O      4.840386 -3.792248  0.844121
H      3.368755 -4.770370  0.201095
H      4.541361 -3.731787 -3.150639
H      4.958601 -4.749855 -1.773541
H      5.980356 -3.368505 -2.192933
H     -1.488553  0.131543 -1.788735
H     -0.439482 -0.938127 -2.708135
H     -0.065719  0.785492 -2.620627
H     -0.317650 -2.801817 -2.175300
H     -0.034734 -4.402716 -1.506395
H      2.952586 -2.514019 -3.816204
H      1.964148 -1.405954 -2.863023
H      1.214927 -2.457097 -4.065290
H      0.723201 -4.747066  0.717230
H     -0.880560 -3.994957  0.784788
H      0.422394 -3.427525  1.857168
H     -6.044136 -1.461801  2.213484
H     -5.429570 -0.967338  0.613412
H     -4.197282  1.940874  0.792749
H     -5.456373  2.699013  1.766908
H     -5.829594  1.210008  0.858382
H     -5.586045  0.181475  4.325505
H     -6.705835  0.510813  2.967142
H     -6.011193  1.844841  3.924641
H     -6.273046 -3.883325  1.468804
H     -4.896366 -4.666883  0.677060
H     -5.762430 -3.378354 -0.155396
H     -2.345877  0.985301  2.719380
H     -0.217683  4.635386  0.039141
H     -1.940835  4.710357  0.414110
H     -2.399715  4.402694 -3.981667
H     -3.883150  0.837364 -2.370102
H     -4.269901  2.201348 -3.438860
H     -4.823315  2.209257 -1.759345
H      0.965363  5.648293 -2.122477
H      1.243625  4.475651 -3.428291
H      1.156353  3.907118 -1.744912
H     -1.927041  6.689966 -2.643165
H     -0.763669  6.802956 -1.311783
H     -2.483733  6.611973 -0.968200
H      1.598509  3.483000  0.650527
H      3.105788  2.877353  1.346386
H      1.559701  2.524464  2.137040
H      6.291297  0.512284  2.005868
H      4.717321  0.986521  2.657706
H      6.141015  0.210890  4.478864
H      6.440573 -1.321192  3.657817
H      4.818859 -0.937827  4.257098
H      5.390823 -0.177087 -1.048257
H      6.724740 -1.337290 -1.263614
H      6.882892 -0.015546 -0.115390
H      6.457525 -2.924535  1.711663
117
Structure 84 - NOT REFINED - Rel. E. = 0.0 kcal/mol (GFN-FF)
O      2.370671 -4.886339 -0.341557
C      2.397949 -3.629099 -0.947666
O      1.859459 -2.625767 -0.100180
C      3.858385 -3.198171 -1.250098
H      3.835583 -2.268938 -1.812828
C      4.616626 -4.285976 -2.021292
C      4.566998 -2.995760  0.071873
C      5.532485 -1.803116  0.254750
C      4.834903 -0.858308  1.288688
H      4.248163 -1.466483  1.987530
O      3.934948 -0.013784  0.558742
C      2.768943  0.314133  1.106102
C      2.092700  1.400157  0.287908
H      2.553547  1.447933 -0.700191
C      0.590079  1.093155  0.133824
H      0.188409  0.937200  1.145506
C      0.419532 -0.215366 -0.703475
H      1.426893 -0.560858 -0.953983
C     -0.339427  0.062347 -1.998390
C     -0.200243 -1.360117  0.139417
H     -0.012360 -1.144230  1.197828
C      0.434083 -2.760851 -0.101473
C      0.076987 -3.399127 -1.464391
C      1.421316 -3.707000 -2.147466
H      1.437442 -4.732456 -2.520028
C      1.726848 -2.744339 -3.288650
C     -0.006017 -3.666478  1.054846
O     -1.604406 -1.488623 -0.074048
C     -2.425627 -0.941067  0.894051
H     -2.131129  0.106638  1.130122
O     -2.339851 -1.708474  2.065878
C     -3.181995 -1.238161  3.108854
H     -2.897874 -0.197573  3.348762
C     -4.636921 -1.267317  2.641846
C     -4.797566 -0.380593  1.409672
H     -4.490044  0.637612  1.679128
N     -6.268289 -0.240007  1.052561
O     -6.969261  0.020125  2.168858
C     -6.435228  0.882704  0.095352
C     -6.775122 -1.469188  0.393890
C     -2.955176 -2.126739  4.324141
C     -3.860931 -0.905224  0.307796
H     -4.116785 -1.932509  0.030888
O     -3.881067 -0.159249 -0.872774
O     -0.028965  2.240381 -0.428859
C     -1.238657  2.683504  0.114810
H     -1.410120  2.191214  1.088218
C     -1.209295  4.202698  0.354843
C     -1.360751  5.039725 -0.927646
C     -2.563071  4.494211 -1.737169
H     -3.493417  4.687918 -1.192840
O     -2.677012  5.159455 -2.964995
C     -2.403803  2.973538 -1.934094
H     -1.457677  2.797837 -2.460228
C     -3.573809  2.407899 -2.724116
O     -2.349786  2.313780 -0.662302
O     -0.259203  4.882733 -1.818325
C      0.929756  5.580550 -1.523754
C     -1.612787  6.506601 -0.558741
C      2.343944  2.720777  1.022576
O      2.347353 -0.122453  2.148307
C      5.806607  0.017060  2.095180
C      6.294840 -0.677394  3.362315
C      5.895049 -1.040302 -1.018566
O      6.687167 -2.399586  0.808911
O      4.431103 -3.766022  0.994082
H      2.951876 -4.848545  0.439920
H      4.207574 -4.394470 -3.021026
H      4.521830 -5.236778 -1.503351
H      5.671080 -4.033126 -2.093060
H     -0.292205 -0.791083 -2.664579
H      0.104444  0.921321 -2.495404
H     -1.383354  0.270100 -1.789489
H     -0.540116 -2.727449 -2.051412
H     -0.485630 -4.314516 -1.295314
H      1.817042 -1.726458 -2.920061
H      0.915500 -2.782727 -4.012077
H      2.644757 -3.016328 -3.802308
H      0.308881 -4.689530  0.870692
H     -1.085424 -3.619985  1.158505
H      0.451318 -3.317928  1.978480
H     -5.313908 -0.904636  3.416342
H     -4.894858 -2.300114  2.403184
H     -5.876436  0.696729 -0.817272
H     -6.095687  1.795038  0.580837
H     -7.499297  0.980457 -0.108718
H     -6.612656 -2.317345  1.052804
H     -6.289582 -1.617906 -0.566451
H     -7.847770 -1.341983  0.262818
H     -1.912121 -2.084820  4.623554
H     -3.203988 -3.154487  4.077352
H     -3.580908 -1.790034  5.144874
H     -3.399807  0.679159 -0.743730
H     -0.279598  4.453054  0.865221
H     -2.041393  4.446361  1.016220
H     -1.799689  5.141677 -3.376061
H     -3.677118  2.970251 -3.647007
H     -4.488596  2.513840 -2.147099
H     -3.416910  1.358709 -2.953285
H      1.239907  5.452616 -0.483670
H      0.834457  6.649549 -1.739226
H      1.687236  5.149229 -2.175709
H     -0.804568  6.901791  0.050743
H     -2.539829  6.585739  0.001835
H     -1.709278  7.099506 -1.464860
H      1.859985  3.521937  0.474165
H      3.410464  2.924065  1.078953
H      1.938125  2.673651  2.031319
H      6.649339  0.320698  1.471720
H      5.265434  0.924655  2.373654
H      7.035466 -0.060037  3.864629
H      6.733591 -1.643454  3.130850
H      5.461504 -0.839523  4.042175
H      6.337277 -1.716916 -1.744571
H      6.622265 -0.267610 -0.775908
H      5.026387 -0.553931 -1.447196
H      7.409888 -1.757259  0.810068
117
Structure 85 - NOT REFINED - Rel. E. = 0.0 kcal/mol (GFN-FF)
O      2.212070 -4.086429  1.245758
C      2.332631 -3.239291  0.148046
O      1.616968 -2.019657  0.335669
C      3.823446 -2.852692 -0.091918
H      3.860676 -2.198232 -0.958270
C      4.685920 -4.106613 -0.275489
C      4.310995 -2.138425  1.152143
C      4.545164 -0.617878  1.134324
C      5.097605 -0.030742 -0.197513
H      5.378193  1.008085  0.018922
O      4.044986  0.020095 -1.170996
C      3.491060  1.204451 -1.450339
C      2.232200  1.009191 -2.270201
H      2.372793  0.126445 -2.896477
C      1.109606  0.691001 -1.225984
H      1.594575  0.341959 -0.310827
C      0.181790 -0.453131 -1.683033
H      0.815423 -1.236736 -2.097034
C     -0.782650  0.006942 -2.773530
C     -0.522285 -1.048681 -0.433755
H     -0.573636 -0.277386  0.340456
C      0.211519 -2.284543  0.160841
C      0.147276 -3.500491 -0.791601
C      1.601995 -3.946540 -1.023053
H      1.698000 -5.022067 -0.865810
C      2.104201 -3.595031 -2.419767
C     -0.416749 -2.598796  1.520739
O     -1.847152 -1.496508 -0.721539
C     -2.853547 -0.642252 -0.311356
H     -2.635256  0.403883 -0.597727
O     -2.973029 -0.727574  1.089355
C     -3.969118  0.131768  1.605948
H     -3.747675  1.162201  1.280134
C     -5.349745 -0.282145  1.065001
C     -5.321313 -0.222449 -0.457768
H     -5.121299  0.806164 -0.785228
N     -6.622600 -0.565101 -1.143796
O     -6.488235 -0.311450 -2.471048
C     -7.010896 -1.980105 -0.947752
C     -7.712475  0.286898 -0.609512
C     -3.916156  0.045667  3.126370
C     -4.167880 -1.087550 -1.000409
H     -4.308211 -2.143384 -0.712310
O     -4.028790 -0.975805 -2.384716
O      0.370587  1.862585 -0.918612
C      0.631096  2.422292  0.331283
H      1.720604  2.395546  0.525677
C      0.143738  3.883253  0.344925
C     -1.137119  4.065017  1.171439
C     -0.868931  3.551047  2.610940
H     -0.262971  4.292972  3.140772
O     -2.064788  3.455367  3.339832
C     -0.100317  2.198348  2.588821
H     -0.696585  1.466344  3.145556
C      1.276884  2.318671  3.247253
O     -0.029492  1.631864  1.294014
O     -2.239612  3.283850  0.713384
C     -2.562336  3.369300 -0.655819
C     -1.515988  5.552436  1.229687
C      1.939976  2.234287 -3.128170
O      3.921362  2.262839 -1.062001
C      6.295683 -0.783885 -0.783176
C      7.237825  0.149727 -1.537004
C      5.478674 -0.209775  2.278758
O      3.269868 -0.052659  1.412821
O      4.403394 -2.741069  2.201746
H      2.795140 -3.787422  1.965753
H      5.721221 -3.822357 -0.446298
H      4.339861 -4.698770 -1.115046
H      4.638260 -4.720710  0.620142
H     -1.598023 -0.702444 -2.886789
H     -0.259017  0.096103 -3.721644
H     -1.206154  0.973155 -2.516171
H     -0.346493 -3.222123 -1.719020
H     -0.429119 -4.294805 -0.323544
H      1.384840 -3.949659 -3.153999
H      3.059553 -4.065160 -2.633652
H      2.218805 -2.520946 -2.538943
H     -0.213865 -1.781221  2.209113
H     -0.000456 -3.518582  1.922151
H     -1.490839 -2.694335  1.402648
H     -6.096255  0.394376  1.477955
H     -5.548486 -1.298460  1.407655
H     -7.977052 -2.123189 -1.427097
H     -7.073235 -2.225670  0.108576
H     -6.287978 -2.616909 -1.450457
H     -8.005188 -0.024415  0.388805
H     -8.552322  0.191494 -1.295315
H     -7.385460  1.323852 -0.614713
H     -4.092650 -0.978007  3.443682
H     -4.664057  0.697834  3.566698
H     -2.932413  0.347202  3.472237
H     -4.947779 -0.720431 -2.721186
H     -0.017054  4.195898 -0.686055
H      0.914937  4.518890  0.778486
H     -2.708991  3.020678  2.762628
H      1.154009  2.477270  4.314438
H      1.838518  3.151185  2.829615
H      1.842643  1.404773  3.079445
H     -3.506377  2.837398 -0.769321
H     -1.802387  2.886204 -1.275667
H     -2.701023  4.403682 -0.982498
H     -2.396490  5.672665  1.855798
H     -1.727415  5.939208  0.236319
H     -0.699775  6.128030  1.655761
H      2.668153  2.305740 -3.932868
H      2.008267  3.131654 -2.519199
H      0.942715  2.169924 -3.548973
H      6.835891 -1.283340  0.021426
H      5.927593 -1.546778 -1.468513
H      7.661785  0.891650 -0.864729
H      6.702125  0.670093 -2.327534
H      8.049664 -0.417495 -1.984586
H      5.398288  0.862633  2.429929
H      6.507804 -0.470777  2.054613
H      5.171685 -0.717122  3.189036
H      2.572646 -0.655889  1.093836
117
Structure 86 - NOT REFINED - Rel. E. = 0.0 kcal/mol (GFN-FF)
O      2.230472 -4.994939 -0.476473
C      2.524716 -3.733239 -1.005331
O      1.810972 -2.703613 -0.345578
C      4.037407 -3.422395 -0.834826
H      4.261086 -2.466028 -1.302415
C      4.881680 -4.555707 -1.440605
C      4.379774 -3.367242  0.632463
C      5.370195 -2.322130  1.165061
C      4.506708 -1.094488  1.610604
H      3.687123 -1.450142  2.248284
O      3.946862 -0.476940  0.450317
C      2.716449  0.032565  0.519526
C      2.453903  0.890394 -0.699193
H      2.977911  0.454332 -1.553073
C      0.947248  1.014975 -1.023799
H      0.417797  1.182262 -0.081042
C      0.438508 -0.289293 -1.703278
H      1.305451 -0.754792 -2.173581
C     -0.584694 -0.000402 -2.803543
C     -0.110485 -1.298057 -0.658651
H      0.203701 -0.986451  0.342806
C      0.444888 -2.746233 -0.791394
C      0.503106 -3.338589 -2.219370
C      1.969966 -3.744924 -2.452683
H      2.028621 -4.770907 -2.820325
C      2.678493 -2.815072 -3.431368
C     -0.381108 -3.655811  0.127162
O     -1.536881 -1.349714 -0.691098
C     -2.182490 -0.606673  0.276059
H     -1.799888  0.437258  0.318585
O     -1.983909 -1.218317  1.525324
C     -2.657317 -0.564549  2.582497
H     -2.341205  0.493857  2.604968
C     -4.176222 -0.625864  2.351221
C     -4.496932  0.067873  1.033202
H     -4.199205  1.124069  1.084085
N     -5.964453  0.124305  0.678358
O     -6.110340  0.868159 -0.447742
C     -6.550714 -1.217134  0.459052
C     -6.719390  0.776531  1.775590
C     -2.254211 -1.249734  3.882317
C     -3.679784 -0.558461 -0.112963
H     -3.972517 -1.609289 -0.272108
O     -3.809111  0.173600 -1.294492
O      0.768980  2.156520 -1.858716
C      0.026537  3.243667 -1.364577
H      0.427960  4.098971 -1.942383
C     -1.471439  3.118385 -1.658000
C     -2.257217  4.366518 -1.201882
C     -1.511723  5.053303 -0.023208
H     -0.761843  5.751667 -0.413250
O     -2.386773  5.811952  0.761757
C     -0.758559  3.980389  0.788994
H     -1.470967  3.186159  1.068464
C     -0.123885  4.563534  2.044964
O      0.295080  3.441761  0.000540
O     -3.508011  3.971664 -0.633724
C     -4.483998  3.486822 -1.537031
C     -2.424052  5.367202 -2.348241
C      3.095999  2.252028 -0.391302
O      1.976264 -0.095270  1.463015
C      5.367225 -0.083181  2.378986
C      4.544355  0.861659  3.245518
C      6.453995 -1.893641  0.178436
O      5.996068 -2.860932  2.305535
O      3.935907 -4.163600  1.438292
H      2.560165 -5.019795  0.440259
H      5.935361 -4.412719 -1.221333
H      4.749791 -4.588509 -2.516825
H      4.562272 -5.508511 -1.025834
H     -1.520458  0.357841 -2.386955
H     -0.809923 -0.905864 -3.359046
H     -0.181161  0.744313 -3.483107
H      0.173059 -2.618080 -2.959317
H     -0.148823 -4.207665 -2.273874
H      2.103642 -2.764454 -4.353100
H      3.673950 -3.173385 -3.676657
H      2.763658 -1.810778 -3.023928
H      0.039101 -4.656983  0.124339
H     -1.405547 -3.683867 -0.229806
H     -0.374119 -3.256364  1.137971
H     -4.672071 -0.140611  3.190383
H     -4.459736 -1.678367  2.314779
H     -6.094723 -1.664699 -0.419810
H     -7.610464 -1.078681  0.255236
H     -6.413948 -1.852272  1.329368
H     -6.824733  0.115172  2.630242
H     -7.698671  1.033373  1.375600
H     -6.213618  1.696378  2.058065
H     -2.563175 -2.290658  3.860768
H     -2.713536 -0.748294  4.728471
H     -1.174131 -1.213625  3.986751
H     -4.752511  0.536794 -1.256435
H     -1.864542  2.241800 -1.138597
H     -1.589099  2.954182 -2.728553
H     -3.234937  5.340481  0.771135
H      0.630734  5.292186  1.761680
H      0.347338  3.773456  2.622258
H     -0.887032  5.054025  2.640807
H     -4.991667  4.310269 -2.047379
H     -5.208562  2.925732 -0.947004
H     -4.048232  2.807748 -2.270784
H     -2.945585  6.251355 -1.988133
H     -2.983803  4.928861 -3.169933
H     -1.443779  5.659828 -2.714376
H      3.025717  2.887762 -1.268540
H      4.142378  2.119656 -0.127653
H      2.568317  2.735756  0.426414
H      6.059740 -0.647411  3.004529
H      5.941846  0.493010  1.652479
H      3.976217  0.305778  3.987896
H      3.843525  1.432887  2.641456
H      5.202697  1.557375  3.760100
H      6.942324 -2.764312 -0.247080
H      7.201569 -1.325574  0.724106
H      6.035768 -1.276140 -0.608016
H      5.407331 -3.537023  2.682251
117
Structure 87 - NOT REFINED - Rel. E. = 0.0 kcal/mol (GFN-FF)
O      2.566061 -4.903967 -0.223823
C      2.494109 -3.645871 -0.821176
O      1.998060 -2.662563  0.075132
C      3.905433 -3.153811 -1.246848
H      3.791253 -2.226831 -1.800075
C      4.642091 -4.202278 -2.087029
C      4.684953 -2.929962  0.030915
C      5.418730 -1.593535  0.283695
C      4.631956 -0.902677  1.452045
H      4.063365 -1.676383  1.984224
O      3.698604  0.025255  0.892623
C      2.559802  0.250072  1.540463
C      1.818059  1.411835  0.906088
H      2.374363  1.727415  0.019123
C      0.389368  1.045786  0.445651
H     -0.242505  0.891226  1.328988
C      0.405172 -0.266061 -0.399341
H      1.438993 -0.474951 -0.690351
C     -0.446899 -0.102025 -1.653720
C     -0.049915 -1.443320  0.499360
H      0.291938 -1.213054  1.516133
C      0.581152 -2.834670  0.191243
C      0.131169 -3.500958 -1.129587
C      1.419709 -3.755630 -1.931306
H      1.439208 -4.778949 -2.309724
C      1.591818 -2.779075 -3.088349
C      0.265383 -3.748598  1.383818
O     -1.463593 -1.538859  0.490594
C     -2.145405 -1.411461  1.711485
H     -1.432794 -1.312078  2.543215
O     -2.871360 -2.563661  2.012855
C     -4.016384 -2.842534  1.203741
H     -4.634087 -3.458482  1.869730
C     -4.783445 -1.558896  0.830066
C     -4.486369 -0.510334  1.894451
H     -4.577940 -0.946366  2.896546
N     -5.384955  0.694294  1.914933
O     -4.951351  1.555194  2.873444
C     -5.423604  1.379294  0.603861
C     -6.765622  0.275626  2.257717
C     -3.657164 -3.650782 -0.041814
C     -3.015378 -0.117197  1.705008
H     -2.884260  0.343816  0.713214
O     -2.547512  0.754688  2.697642
O     -0.099129  2.178277 -0.264988
C     -1.329702  2.728684  0.131383
H     -1.563596  2.403855  1.157567
C     -1.261633  4.264482  0.111155
C     -1.344857  4.882031 -1.292792
C     -2.563163  4.265967 -2.022423
H     -3.487779  4.567903 -1.519284
O     -2.655315  4.737681 -3.339836
C     -2.441138  2.729559 -1.982115
H     -1.500263  2.459122 -2.477549
C     -3.618602  2.064625 -2.680934
O     -2.409827  2.259175 -0.633337
O     -0.252411  4.563464 -2.152493
C      1.055129  4.800411 -1.680727
C     -1.519323  6.403778 -1.174208
C      1.799841  2.541525  1.940541
O      2.213098 -0.335274  2.537553
C      5.506016 -0.187508  2.495594
C      6.193064  1.080465  1.996013
C      5.539311 -0.687799 -0.940332
O      6.697625 -2.013402  0.714601
O      4.764251 -3.796556  0.872719
H      3.256149 -4.872642  0.464072
H      4.735864 -5.129086 -1.527320
H      5.637569 -3.844618 -2.337871
H      4.095189 -4.405749 -3.002552
H     -0.424978 -0.994723 -2.265700
H     -0.062216  0.730866 -2.236158
H     -1.474642  0.105035 -1.373048
H     -0.565991 -2.866086 -1.665263
H     -0.367772 -4.441089 -0.903774
H      0.724486 -2.844372 -3.741566
H      2.472069 -3.017308 -3.678787
H      1.678053 -1.760387 -2.721624
H     -0.807262 -3.778681  1.552308
H      0.754973 -3.362315  2.276442
H      0.635250 -4.751593  1.189674
H     -5.841887 -1.800670  0.756237
H     -4.425597 -1.202199 -0.137435
H     -5.810735  0.715079 -0.163504
H     -4.424969  1.724329  0.343122
H     -6.068699  2.248667  0.712819
H     -7.216171 -0.304228  1.458066
H     -7.341128  1.182103  2.434638
H     -6.738504 -0.297832  3.181306
H     -4.558602 -3.879298 -0.603592
H     -3.173997 -4.579361  0.248785
H     -2.970422 -3.080763 -0.660368
H     -3.377419  1.270655  2.967373
H     -0.351142  4.587264  0.614557
H     -2.114552  4.631344  0.683249
H     -1.773648  4.651729 -3.730395
H     -3.492442  0.986193 -2.682274
H     -3.675828  2.425689 -3.702875
H     -4.540423  2.318349 -2.164915
H      1.172600  5.811398 -1.281236
H      1.699106  4.685038 -2.551426
H      1.337653  4.064277 -0.923980
H     -0.694510  6.848341 -0.623125
H     -2.444607  6.630917 -0.653052
H     -1.562388  6.840038 -2.168799
H      1.306224  2.201423  2.848385
H      1.258357  3.395244  1.545115
H      2.813153  2.850833  2.186939
H      4.838821  0.075649  3.320047
H      6.232937 -0.905010  2.876699
H      6.606688  1.623080  2.842732
H      5.475460  1.723346  1.491601
H      7.007234  0.863089  1.310223
H      4.566337 -0.331946 -1.259555
H      6.022218 -1.229490 -1.749852
H      6.143999  0.180037 -0.690204
H      7.288335 -1.249716  0.754893
117
Structure 88 - NOT REFINED - Rel. E. = 0.0 kcal/mol (GFN-FF)
O      2.074211 -3.013917  2.337983
C      1.938067 -2.859249  0.949805
O      1.422146 -1.584491  0.627200
C      3.315534 -3.028436  0.257036
H      3.182814 -2.953022 -0.820410
C      3.930181 -4.384504  0.660342
C      4.299205 -1.979052  0.702964
C      5.537869 -1.671459 -0.180637
C      5.444344 -0.144772 -0.474744
H      5.384377  0.394305  0.481052
O      4.201171  0.031591 -1.175279
C      3.522771  1.161999 -1.000373
C      2.260777  1.155226 -1.835438
H      2.329142  0.309501 -2.521110
C      1.059047  0.913228 -0.864860
H      1.457811  0.629020  0.115646
C      0.181827 -0.255963 -1.354441
H      0.845459 -1.087776 -1.596732
C     -0.613741  0.140668 -2.594664
C     -0.735156 -0.694945 -0.191455
H     -1.075597  0.216523  0.310061
C      0.003835 -1.579679  0.880591
C     -0.421785 -3.067701  0.848260
C      0.845473 -3.855795  0.500438
H      0.928422 -4.758052  1.107681
C      0.875194 -4.213772 -0.980760
C     -0.268614 -0.986002  2.266217
O     -1.879187 -1.363999 -0.716762
C     -3.115418 -0.943390 -0.265652
H     -3.223002  0.163606 -0.373373
O     -3.265478 -1.280396  1.085893
C     -4.547205 -0.960844  1.615853
H     -4.713140  0.124610  1.507521
C     -5.620508 -1.716318  0.835307
C     -5.569102 -1.302782 -0.633261
H     -5.732601 -0.219218 -0.685858
N     -6.755530 -1.893811 -1.382515
O     -7.870380 -1.698352 -0.660849
C     -6.898113 -1.215663 -2.696337
C     -6.551973 -3.340504 -1.643997
C     -4.544830 -1.338049  3.090548
C     -4.169085 -1.631518 -1.176966
H     -3.973946 -2.706243 -1.124048
O     -3.964478 -1.267077 -2.515186
O      0.271474  2.081987 -0.725109
C      0.511912  2.875563  0.409611
H      1.550146  2.751557  0.747318
C      0.232799  4.335925  0.019393
C     -0.376472  5.116499  1.192241
C     -1.718348  4.430754  1.571620
H     -1.952333  4.696618  2.614819
O     -2.773669  4.837527  0.736916
C     -1.613671  2.894155  1.434242
H     -2.025968  2.642364  0.445959
C     -2.408187  2.185430  2.521289
O     -0.266437  2.447889  1.498648
O     -0.762826  6.437450  0.807546
C      0.254719  7.333569  0.415752
C      0.565069  5.140505  2.400746
C      2.149752  2.459253 -2.623948
O      3.865230  2.052584 -0.258493
C      6.568809  0.459257 -1.321859
C      7.921360  0.484046 -0.621861
C      5.650919 -2.458340 -1.481284
O      6.670870 -1.971710  0.607247
O      4.244237 -1.429425  1.783812
H      2.715690 -2.349040  2.641230
H      3.657134 -4.600175  1.690701
H      5.014585 -4.364255  0.595452
H      3.552672 -5.179612  0.025335
H      0.061030  0.342182 -3.421365
H     -1.187784  1.039137 -2.386124
H     -1.285243 -0.664975 -2.875387
H     -1.202023 -3.224317  0.109977
H     -0.799915 -3.352841  1.827240
H      0.827600 -3.313320 -1.587922
H      0.006374 -4.825276 -1.212270
H      1.763800 -4.779423 -1.245830
H      0.072452  0.046821  2.308484
H      0.253166 -1.565583  3.023310
H     -1.337460 -1.025593  2.455549
H     -6.619850 -1.501723  1.215511
H     -5.426390 -2.784839  0.937649
H     -6.008680 -1.355343 -3.303523
H     -7.089868 -0.160404 -2.514432
H     -7.772686 -1.638630 -3.185801
H     -6.386274 -3.851319 -0.699939
H     -5.722108 -3.495658 -2.327783
H     -7.475864 -3.719095 -2.076296
H     -4.349547 -2.400901  3.197708
H     -5.509858 -1.102442  3.527928
H     -3.770045 -0.786700  3.615368
H     -3.832826 -0.311663 -2.578177
H     -0.479885  4.339037 -0.807523
H      1.163541  4.791306 -0.314716
H     -2.690787  5.794255  0.609111
H     -1.946096  2.367425  3.487846
H     -2.421448  1.115027  2.338318
H     -3.424668  2.568029  2.527797
H      0.764993  7.000464 -0.492398
H      0.989511  7.489151  1.209656
H     -0.255098  8.273816  0.213432
H      0.610056  4.153008  2.848651
H      0.191549  5.848920  3.137504
H      1.570004  5.429477  2.102380
H      2.886010  2.473549 -3.424167
H      2.332567  3.304158 -1.965471
H      1.155211  2.556008 -3.045936
H      6.638647 -0.083054 -2.264692
H      6.263796  1.484430 -1.549497
H      7.858667  1.052151  0.303398
H      8.656187  0.958966 -1.267119
H      8.254936 -0.522902 -0.392046
H      4.914520 -2.103747 -2.194905
H      5.522737 -3.520670 -1.311345
H      6.649111 -2.304823 -1.881688
H      6.557666 -1.585977  1.487524
117
Structure 89 - NOT REFINED - Rel. E. = 0.0 kcal/mol (GFN-FF)
O      1.932441 -4.714048 -0.686646
C      2.066903 -3.386637 -1.094799
O      1.558061 -2.477860 -0.128971
C      3.562232 -3.015166 -1.292045
H      3.620315 -1.981162 -1.623052
C      4.240366 -3.962753 -2.292154
C      4.278410 -3.192943  0.022296
C      5.140371 -2.073246  0.623422
C      4.169617 -1.336246  1.616036
H      3.391279 -2.045026  1.935571
O      3.516192 -0.269513  0.927952
C      2.354660  0.153229  1.419712
C      1.897860  1.409063  0.706194
H      2.508246  1.546788 -0.189817
C      0.416068  1.320247  0.276554
H     -0.201249  1.226435  1.178059
C      0.207356  0.067080 -0.630741
H      1.204560 -0.287054 -0.910779
C     -0.541167  0.431278 -1.913213
C     -0.420042 -1.097317  0.180282
H     -0.144063 -0.942979  1.231520
C      0.126059 -2.508915 -0.192301
C     -0.217696 -2.991346 -1.621921
C      1.131784 -3.233190 -2.320327
H      1.118852 -4.189348 -2.846396
C      1.508608 -2.125568 -3.296685
C     -0.392502 -3.517981  0.839427
O     -1.837716 -1.187162  0.089764
C     -2.588521 -0.138185  0.666137
H     -2.358459  0.817609  0.170501
O     -2.301023  0.132310  2.002615
C     -2.809827 -0.742064  3.023100
H     -3.402770 -0.093205  3.686537
C     -3.714830 -1.812467  2.429586
C     -4.759202 -1.124420  1.561485
H     -5.228953 -0.336714  2.164181
N     -5.910789 -2.059522  1.261616
O     -6.464483 -2.430515  2.430491
C     -6.911529 -1.342364  0.433600
C     -5.463844 -3.260343  0.515298
C     -1.661449 -1.336663  3.831634
C     -4.074179 -0.474576  0.349703
H     -4.034680 -1.167445 -0.496172
O     -4.765479  0.653588 -0.118192
O      0.099015  2.541560 -0.380532
C     -0.920431  3.341017  0.159154
H     -1.041263  3.104683  1.229437
C     -0.551753  4.826623  0.019100
C     -0.743555  5.384187 -1.399335
C     -2.172391  5.018353 -1.869218
H     -2.909749  5.532390 -1.243446
O     -2.400406  5.452244 -3.183210
C     -2.368792  3.494431 -1.737173
H     -1.618687  3.009700 -2.375073
C     -3.772099  3.084281 -2.158757
O     -2.182270  3.067853 -0.386157
O      0.093235  4.792964 -2.390531
C      1.482981  4.758733 -2.152174
C     -0.573577  6.910524 -1.378288
C      2.148467  2.568279  1.677357
O      1.788084 -0.349332  2.359108
C      4.852586 -0.807970  2.887076
C      5.927454  0.242128  2.637052
C      5.759459 -1.144101 -0.418419
O      6.182502 -2.680274  1.347950
O      4.224116 -4.240732  0.641544
H      2.577239 -4.896292  0.020487
H      3.790858 -3.867175 -3.274534
H      4.126080 -4.991330 -1.959460
H      5.300612 -3.734362 -2.366796
H     -0.566703 -0.402253 -2.603955
H     -0.025375  1.259818 -2.392482
H     -1.562777  0.731343 -1.707018
H     -0.834070 -2.267365 -2.141461
H     -0.774628 -3.924023 -1.556468
H      2.421954 -2.363500 -3.834060
H      1.645764 -1.179410 -2.783173
H      0.713311 -2.014259 -4.030198
H     -0.008203 -3.261381  1.824354
H     -0.045099 -4.514683  0.581596
H     -1.477444 -3.502660  0.849273
H     -4.225276 -2.360744  3.222510
H     -3.111422 -2.495211  1.831395
H     -7.748822 -2.017030  0.269657
H     -6.484754 -1.013759 -0.509172
H     -7.268620 -0.486325  1.001132
H     -4.970573 -2.994145 -0.415122
H     -6.346112 -3.864425  0.315397
H     -4.799608 -3.834696  1.154609
H     -1.070309 -2.008371  3.217288
H     -2.060344 -1.886273  4.679543
H     -1.012778 -0.542418  4.190816
H     -4.632725  1.394758  0.486714
H      0.476474  4.973662  0.347192
H     -1.207486  5.388820  0.684689
H     -1.651419  5.148914 -3.716285
H     -3.929402  3.353950 -3.197994
H     -4.503979  3.602570 -1.545813
H     -3.908334  2.015025 -2.029063
H      1.729948  4.023076 -1.382631
H      1.878635  5.739348 -1.874205
H      1.928166  4.451394 -3.097264
H     -1.310711  7.356765 -0.717375
H     -0.722169  7.302909 -2.380780
H      0.417811  7.186673 -1.028721
H      1.578040  2.418402  2.591392
H      1.845873  3.505074  1.220218
H      3.204768  2.627774  1.929260
H      4.058084 -0.386651  3.507695
H      5.282180 -1.654079  3.421810
H      6.813703 -0.221160  2.215101
H      6.202837  0.711809  3.578414
H      5.563733  1.009470  1.958151
H      6.195875 -1.733727 -1.219642
H      6.552104 -0.573639  0.053299
H      5.021571 -0.458729 -0.817642
H      5.884812 -3.562701  1.624794
117
Structure 90 - NOT REFINED - Rel. E. = 0.0 kcal/mol (GFN-FF)
O      2.250468 -3.583837  1.862144
C      2.290434 -3.005757  0.596582
O      1.575737 -1.770347  0.553951
C      3.759575 -2.708758  0.170065
H      3.739195 -2.259914 -0.818585
C      4.593741 -3.994854  0.196382
C      4.344182 -1.754280  1.189283
C      4.600396 -0.283346  0.818768
C      5.024555 -0.028101 -0.654919
H      5.320895  1.026582 -0.714149
O      3.885609 -0.178994 -1.514734
C      3.293244  0.925590 -1.981791
C      1.963669  0.578124 -2.618438
H      2.058709 -0.407338 -3.078508
C      0.950812  0.460122 -1.430993
H      1.518634  0.189042 -0.537877
C     -0.088015 -0.662030 -1.632653
H      0.432366 -1.541935 -2.009983
C     -1.150997 -0.260068 -2.652095
C     -0.682012 -1.036671 -0.249804
H     -0.781163 -0.122549  0.343621
C      0.164540 -2.068132  0.561095
C      0.049871 -3.480838 -0.059955
C      1.487657 -3.949351 -0.332849
H      1.629374 -4.970331  0.024959
C      1.855208 -3.869510 -1.810749
C     -0.339063 -2.040235  2.007328
O     -1.959859 -1.662888 -0.388653
C     -3.088011 -0.925329 -0.089205
H     -3.011103  0.117584 -0.455412
O     -3.267775 -0.920695  1.311177
C     -4.445024 -0.258675  1.740238
H     -4.400339  0.791764  1.404584
C     -5.696544 -0.919362  1.138552
C     -5.582231 -0.913176 -0.379765
H     -5.510985  0.117814 -0.749812
N     -6.770964 -1.477509 -1.119522
O     -6.582928 -1.279234 -2.450152
C     -6.966314 -2.921182 -0.857368
C     -8.004623 -0.765011 -0.708079
C     -4.484178 -0.321108  3.263378
C     -4.282497 -1.625399 -0.791193
H     -4.272361 -2.660169 -0.408147
O     -4.084047 -1.621254 -2.171616
O      0.309530  1.700083 -1.197236
C      0.822337  2.472904 -0.141127
H      1.898681  2.291544 -0.021116
C      0.545582  3.944799 -0.473350
C      0.282239  4.767174  0.793867
C     -0.968456  4.171669  1.504344
H     -0.916173  4.406511  2.579197
O     -2.157596  4.720293  0.986316
C     -1.021339  2.633224  1.326302
H     -1.664668  2.435201  0.455599
C     -1.598142  1.952623  2.558772
O      0.266479  2.084552  1.088236
O     -0.031011  6.078459  0.316242
C     -0.006329  7.138393  1.255792
C      1.498657  4.742159  1.718440
C      1.579433  1.625907 -3.656159
O      3.752380  2.036131 -1.872110
C      6.168147 -0.930970 -1.136833
C      7.327777 -0.135967 -1.728948
C      5.664020  0.318484  1.742871
O      3.371620  0.379866  1.089905
O      4.502680 -2.112182  2.338767
H      2.887473 -3.143623  2.452676
H      5.608377 -3.784637 -0.131796
H      4.164643 -4.749107 -0.453396
H      4.629147 -4.392162  1.207514
H     -0.737381 -0.301999 -3.655675
H     -1.491759  0.752821 -2.455203
H     -2.000590 -0.935607 -2.606024
H     -0.545503 -3.442623 -0.967997
H     -0.442901 -4.144939  0.646264
H      2.796678 -4.369829 -2.018247
H      1.938355 -2.835618 -2.135368
H      1.079673 -4.356761 -2.397064
H     -1.421075 -2.124275  2.013315
H     -0.052134 -1.095553  2.466056
H      0.100522 -2.857227  2.572418
H     -6.567115 -0.360687  1.478047
H     -5.748494 -1.941735  1.515033
H     -6.111328 -3.469935 -1.242623
H     -7.847773 -3.235812 -1.412129
H     -7.100117 -3.110780  0.203768
H     -7.828042  0.306771 -0.759286
H     -8.319651 -1.060354  0.288264
H     -8.772910 -1.019182 -1.436054
H     -3.591131  0.134756  3.677112
H     -4.521963 -1.357421  3.586177
H     -5.357845  0.207284  3.632576
H     -5.008723 -1.501454 -2.571558
H     -0.336020  3.992340 -1.114424
H      1.389167  4.361877 -1.020336
H     -1.901587  5.461739  0.410625
H     -1.757275  0.896033  2.360432
H     -2.542322  2.423195  2.816820
H     -0.900805  2.053985  3.386507
H      1.013131  7.368219  1.574467
H     -0.624377  6.922959  2.131671
H     -0.414589  7.998127  0.727171
H      1.304516  5.290071  2.637342
H      2.354650  5.181046  1.210774
H      1.729017  3.713043  1.974899
H      2.292564  1.609979 -4.477098
H      1.595793  2.612124 -3.201420
H      0.584044  1.437072 -4.040828
H      6.527259 -1.535766 -0.302729
H      5.772289 -1.607104 -1.895672
H      8.108299 -0.811950 -2.068959
H      7.750933  0.536112 -0.986518
H      6.989899  0.456792 -2.575388
H      5.621383  1.400761  1.666784
H      6.654958 -0.029784  1.469585
H      5.452847  0.029675  2.768504
H      2.634106 -0.250172  1.008118
117
Structure 91 - NOT REFINED - Rel. E. = 0.0 kcal/mol (GFN-FF)
O      2.606488 -2.466754  2.984893
C      2.005776 -2.615021  1.730362
O      1.742779 -1.349087  1.156036
C      2.945151 -3.358522  0.742636
H      2.374126 -3.584669 -0.151906
C      3.511878 -4.645306  1.352986
C      4.095329 -2.435782  0.418931
C      4.574039 -2.334524 -1.056118
C      5.146745 -0.896765 -1.247249
H      5.814603 -0.734858 -0.390698
O      4.133391  0.101625 -1.038666
C      3.312034  0.534311 -1.982174
C      2.510970  1.738556 -1.503393
H      1.990551  2.130562 -2.380884
C      1.498832  1.321143 -0.415182
H      2.093665  0.992009  0.443263
C      0.630329  0.106172 -0.824015
H      1.325094 -0.723820 -0.975732
C     -0.157164  0.292377 -2.121402
C     -0.307636 -0.310046  0.339225
H     -0.868300  0.570000  0.666024
C      0.471712 -0.849913  1.590204
C     -0.219164 -2.040055  2.299475
C      0.626358 -3.270718  1.960627
H      0.711332 -3.936089  2.821905
C      0.052445 -4.027703  0.769862
C      0.644910  0.280798  2.615019
O     -1.230665 -1.287778 -0.140396
C     -2.557593 -0.915853 -0.161349
H     -2.702378  0.059264 -0.676116
O     -3.019107 -0.810164  1.165181
C     -4.397878 -0.506592  1.264997
H     -4.590630  0.439708  0.728217
C     -5.234630 -1.620712  0.615978
C     -4.835681 -1.736243 -0.850501
H     -5.026390 -0.785393 -1.365384
N     -5.617051 -2.741638 -1.661544
O     -5.238935 -2.631590 -2.961042
C     -5.403794 -4.131973 -1.199763
C     -7.067105 -2.444889 -1.564719
C     -4.727615 -0.342071  2.743472
C     -3.322339 -1.999239 -0.959894
H     -3.060322 -2.958412 -0.482726
O     -2.876522 -1.972322 -2.281668
O      0.728947  2.402905  0.109115
C      0.130094  3.337654 -0.755964
H      0.173647  2.992950 -1.795288
C     -1.346150  3.572651 -0.385518
C     -1.562820  4.478449  0.841175
C     -0.634531  5.716982  0.745000
H     -0.965029  6.362427 -0.075779
O     -0.714412  6.489005  1.912578
C      0.808239  5.258345  0.456538
H      1.126192  4.589327  1.268341
C      1.752252  6.446158  0.332196
O      0.843237  4.545415 -0.777309
O     -1.165506  3.861103  2.063139
C     -2.001315  2.861699  2.597235
C     -3.025545  4.944209  0.875075
C      3.473644  2.803726 -0.972303
O      3.217971  0.092662 -3.104638
C      5.962554 -0.705243 -2.526670
C      6.701772  0.629041 -2.522302
C      3.521096 -2.705027 -2.094938
O      5.641875 -3.271546 -1.080933
O      4.705272 -1.855784  1.285921
H      3.469136 -2.038178  2.845306
H      3.992961 -4.428013  2.302688
H      4.246888 -5.078676  0.679725
H      2.712746 -5.360874  1.523693
H     -0.728172 -0.609168 -2.334026
H      0.522557  0.464953 -2.951809
H     -0.855288  1.122637 -2.052013
H     -1.248400 -2.142271  1.972188
H     -0.198837 -1.868454  3.374328
H      0.660624 -4.887035  0.500750
H     -0.050076 -3.362802 -0.083974
H     -0.937792 -4.389581  1.037363
H     -0.300376  0.429235  3.129746
H      0.934481  1.216819  2.150613
H      1.401885 -0.013939  3.337935
H     -6.287382 -1.367004  0.726613
H     -5.023349 -2.548110  1.149409
H     -5.651314 -4.237082 -0.147411
H     -4.369957 -4.410603 -1.384492
H     -6.038715 -4.776628 -1.803729
H     -7.463211 -2.719181 -0.591597
H     -7.559506 -3.019931 -2.346621
H     -7.226919 -1.388659 -1.767909
H     -5.765471 -0.047527  2.863261
H     -4.085478  0.418612  3.176956
H     -4.551608 -1.277780  3.265204
H     -3.680084 -2.252248 -2.831449
H     -1.819141  2.604139 -0.218501
H     -1.823498  4.049307 -1.243042
H     -0.585986  5.884456  2.659046
H      1.519250  6.994025 -0.577053
H      2.783539  6.108801  0.284401
H      1.620666  7.100155  1.188608
H     -2.968392  3.266387  2.911622
H     -1.471713  2.485411  3.470332
H     -2.162288  2.034095  1.899928
H     -3.229001  5.560134  0.003774
H     -3.197335  5.543318  1.765938
H     -3.705831  4.096584  0.866895
H      4.187931  3.082819 -1.744688
H      4.012210  2.426587 -0.107126
H      2.911385  3.688226 -0.690933
H      6.693122 -1.513512 -2.570592
H      5.316624 -0.756940 -3.402661
H      7.361433  0.698483 -1.660248
H      5.997463  1.457042 -2.485011
H      7.296700  0.726686 -3.426872
H      3.872941 -2.440894 -3.089582
H      2.591251 -2.170750 -1.921372
H      3.331216 -3.776002 -2.068005
H      5.818987 -3.526200 -1.997051
117
Structure 92 - NOT REFINED - Rel. E. = 0.0 kcal/mol (GFN-FF)
O      2.886324 -1.584570  2.886287
C      2.100650 -1.894294  1.764713
O      1.384984 -0.756853  1.318119
C      3.000097 -2.421212  0.612680
H      2.361903 -2.717831 -0.217404
C      3.817570 -3.612194  1.136979
C      3.948141 -1.328079  0.154292
C      4.463278 -1.332791 -1.303394
C      3.286896 -1.360368 -2.334848
H      3.584202 -0.655735 -3.125054
O      2.051590 -0.869140 -1.767083
C      1.930880  0.406270 -1.430656
C      0.490523  0.744036 -1.141919
H     -0.013012 -0.193136 -0.903432
C      0.300446  1.707137  0.058966
H      1.158323  1.608818  0.731202
C     -1.007193  1.329378  0.783144
H     -1.765914  1.246375 -0.005075
C     -1.485194  2.425243  1.737865
C     -0.986223 -0.056646  1.473443
H     -1.758117 -0.032018  2.254552
C      0.291981 -0.532647  2.218494
C      0.006997 -1.907842  2.884208
C      1.011953 -2.878316  2.254512
H      1.447271 -3.533024  3.011173
C      0.361172 -3.692027  1.143291
C      0.693983  0.481577  3.298163
O     -1.361554 -1.073864  0.535443
C     -2.717488 -1.332465  0.469617
H     -3.304915 -0.394018  0.368847
O     -3.099579 -1.994399  1.652422
C     -4.468008 -2.356069  1.679931
H     -5.076589 -1.445452  1.539504
C     -4.771993 -3.338388  0.538056
C     -4.446018 -2.659635 -0.787273
H     -5.058230 -1.755889 -0.904306
N     -4.762215 -3.470507 -2.021481
O     -4.497149 -2.717134 -3.119582
C     -3.986534 -4.729760 -2.086809
C     -6.203369 -3.821887 -2.031097
C     -4.758159 -2.966996  3.045216
C     -2.976565 -2.191904 -0.790249
H     -2.295896 -3.056102 -0.712472
O     -2.673930 -1.423384 -1.913608
O      0.191664  3.067404 -0.346567
C      1.399082  3.781956 -0.427887
H      2.156136  3.177363 -0.947353
C      1.153300  5.072977 -1.219632
C      0.433634  6.161668 -0.409880
C      1.172214  6.334314  0.940528
H      2.179975  6.724040  0.762645
O      0.520789  7.273879  1.754432
C      1.279573  4.963427  1.641098
H      0.257721  4.604056  1.820502
C      2.039778  5.075477  2.955908
O      1.976524  4.026354  0.825378
O     -0.897808  5.829807 -0.019146
C     -1.797584  5.412153 -1.022614
C      0.459661  7.484198 -1.191579
C     -0.109729  1.304743 -2.436953
O      2.859648  1.187237 -1.443279
C      2.913645 -2.701238 -2.979958
C      3.687714 -2.996377 -4.260405
C      5.471320 -2.478526 -1.477121
O      5.238150 -0.173315 -1.516552
O      4.364556 -0.478362  0.909879
H      3.547414 -0.929582  2.599457
H      4.485422 -3.280551  1.927975
H      4.403467 -4.068947  0.348179
H      3.149907 -4.360578  1.552323
H     -2.445408  2.151621  2.170518
H     -1.605811  3.351527  1.183644
H     -0.777198  2.591476  2.542629
H     -1.014658 -2.223498  2.689968
H      0.162789 -1.835234  3.958882
H     -0.007913 -3.017662  0.374405
H     -0.481391 -4.240191  1.558849
H      1.049443 -4.408541  0.703128
H      1.502567  0.058845  3.889465
H     -0.151602  0.691361  3.947411
H      1.051226  1.404009  2.849872
H     -5.821976 -3.619707  0.597701
H     -4.146423 -4.219462  0.684928
H     -2.929294 -4.491989 -2.160856
H     -4.281347 -5.244182 -2.999097
H     -4.182506 -5.356345 -1.221599
H     -6.788418 -2.922257 -1.855813
H     -6.431293 -4.583922 -1.292106
H     -6.432646 -4.187294 -3.030325
H     -4.501565 -2.256116  3.824535
H     -4.158497 -3.861526  3.184412
H     -5.811162 -3.218802  3.123641
H     -3.284631 -1.785432 -2.636748
H      0.588950  4.829025 -2.119038
H      2.126046  5.466913 -1.515184
H     -0.417429  7.034772  1.762864
H      2.004012  4.131223  3.491466
H      1.598678  5.860847  3.561924
H      3.078717  5.319201  2.750167
H     -2.774430  5.394460 -0.540843
H     -1.550703  4.408699 -1.378917
H     -1.828577  6.110256 -1.863481
H     -0.066420  8.249002 -0.626350
H     -0.010338  7.368448 -2.164752
H      1.486665  7.804727 -1.339523
H     -0.080810  0.548147 -3.216517
H      0.441414  2.182761 -2.767233
H     -1.145319  1.581938 -2.264886
H      3.029315 -3.518026 -2.269022
H      1.851185 -2.631577 -3.221336
H      3.520984 -2.210726 -4.993220
H      3.345219 -3.937284 -4.683072
H      4.754011 -3.069906 -4.074636
H      6.056832 -2.263309 -2.366845
H      5.001169 -3.447945 -1.571458
H      6.149243 -2.474644 -0.627313
H      4.687809  0.610484 -1.344992
117
Structure 93 - NOT REFINED - Rel. E. = 0.0 kcal/mol (GFN-FF)
O      1.991754 -3.331994  1.784404
C      2.078107 -2.719204  0.529934
O      1.324276 -1.519778  0.496728
C      3.556652 -2.352848  0.211262
H      3.620988 -2.021750 -0.820488
C      4.462329 -3.566146  0.463348
C      3.978248 -1.231102  1.138549
C      4.921702 -0.108080  0.657418
C      5.016628  0.128760 -0.874872
H      5.437307  1.136926 -0.992405
O      3.678177  0.168490 -1.403787
C      3.298062  1.224599 -2.123097
C      1.857463  1.066742 -2.581576
H      1.842569  0.177925 -3.219737
C      0.943027  0.751210 -1.358004
H      1.564339  0.288095 -0.583439
C     -0.157160 -0.274290 -1.698659
H      0.343695 -1.140134 -2.137117
C     -1.159573  0.261146 -2.719832
C     -0.846631 -0.757634 -0.397594
H     -0.981206  0.103606  0.261898
C     -0.062313 -1.858359  0.377111
C     -0.089380 -3.212877 -0.370219
C      1.376059 -3.668891 -0.473193
H      1.490695 -4.687318 -0.098176
C      1.894096 -3.591422 -1.904887
C     -0.691543 -1.990011  1.769570
O     -2.123893 -1.338268 -0.667458
C     -3.238202 -0.571891 -0.382023
H     -3.164369  0.446674 -0.813774
O     -3.375461 -0.467277  1.015336
C     -4.549354  0.215066  1.415161
H     -4.555309  1.213843  0.945118
C     -5.790070 -0.558177  0.943412
C     -5.758861 -0.639275 -0.578331
H     -5.768397  0.370188 -1.008893
N     -6.955088 -1.315372 -1.207373
O     -6.815466 -1.301412 -2.557244
C     -7.125405 -2.710732 -0.741500
C     -8.187454 -0.566305 -0.858263
C     -4.508772  0.357595  2.931788
C     -4.441508 -1.292624 -1.040032
H     -4.385749 -2.338970 -0.696024
O     -4.279900 -1.222487 -2.424143
O      0.368098  1.933206 -0.815637
C      1.272942  2.707340 -0.066396
H      2.189446  2.862146 -0.657410
C      0.661838  4.087176  0.230613
C     -0.150324  4.238397  1.532282
C      0.351812  3.277541  2.644840
H      1.247280  3.718952  3.104002
O     -0.624807  3.154027  3.650009
C      0.767103  1.893620  2.108584
H     -0.108850  1.369446  1.706826
C      1.401582  1.059128  3.210251
O      1.736705  2.043271  1.073734
O     -1.561173  4.110280  1.360919
C     -2.100777  2.979861  0.704544
C     -0.006974  5.683387  2.038706
C      1.440094  2.286725 -3.401460
O      4.018119  2.157121 -2.390410
C      5.853786 -0.856086 -1.708442
C      7.242545 -0.318987 -2.040885
C      6.307307 -0.416618  1.249978
O      4.523565  1.106349  1.267920
O      3.625986 -1.209312  2.297339
H      2.377229 -2.715695  2.432931
H      5.508863 -3.303779  0.337004
H      4.214611 -4.365849 -0.228132
H      4.316108 -3.933192  1.475726
H     -0.698040  0.324288 -3.701144
H     -1.507743  1.248245 -2.426551
H     -2.014015 -0.407365 -2.793647
H     -0.544649 -3.092884 -1.350014
H     -0.683197 -3.927580  0.194079
H      1.910166 -2.560673 -2.251814
H      1.235046 -4.165406 -2.552433
H      2.895037 -4.004814 -1.992150
H     -1.764788 -2.111502  1.666271
H     -0.493183 -1.090563  2.347752
H     -0.267617 -2.843846  2.290176
H     -6.676984 -0.038032  1.301355
H     -5.744978 -1.554625  1.383928
H     -7.974516 -3.127357 -1.279506
H     -7.303394 -2.747396  0.329224
H     -6.243025 -3.286716 -1.005370
H     -8.984239 -0.955235 -1.489206
H     -8.042322  0.483413 -1.101917
H     -8.445416 -0.689113  0.189113
H     -4.558582 -0.621774  3.398340
H     -5.339038  0.968204  3.272477
H     -3.575853  0.827772  3.227718
H     -5.220145 -1.293769 -2.789849
H      0.035687  4.371071 -0.616074
H      1.493813  4.788927  0.285143
H     -1.466874  3.443793  3.261261
H      2.305898  1.547422  3.564121
H      1.665783  0.078839  2.824572
H      0.701632  0.959356  4.034295
H     -2.178826  2.117325  1.375217
H     -1.522303  2.697005 -0.174560
H     -3.101766  3.284143  0.397354
H      1.034696  5.922677  2.228503
H     -0.570697  5.799091  2.960329
H     -0.408657  6.367472  1.296667
H      0.386535  2.242982 -3.649566
H      2.024137  2.324473 -4.317938
H      1.629516  3.202950 -2.848683
H      5.939477 -1.816443 -1.204872
H      5.314730 -1.024712 -2.643819
H      7.826692 -0.154962 -1.140614
H      7.165130  0.622951 -2.578522
H      7.770125 -1.031408 -2.670129
H      6.197077 -0.532895  2.324981
H      6.957525  0.433097  1.063198
H      6.740703 -1.317238  0.831432
H      3.564216  1.236117  1.204540
117
Structure 94 - NOT REFINED - Rel. E. = 0.0 kcal/mol (GFN-FF)
O      2.594717 -1.421967  3.033480
C      1.823912 -1.882547  1.951635
O      1.044360 -0.834503  1.415615
C      2.742554 -2.455612  0.842983
H      2.116950 -2.853945  0.048382
C      3.663277 -3.535907  1.447312
C      3.669681 -1.420241  0.268635
C      4.206033 -1.604900 -1.174924
C      3.617563 -0.386398 -1.947675
H      4.056040  0.530580 -1.527756
O      2.212323 -0.386029 -1.645393
C      1.578454  0.785731 -1.645958
C      0.128985  0.615319 -1.258176
H     -0.023368 -0.428926 -0.983556
C     -0.163262  1.474537 -0.001816
H      0.659582  1.321321  0.701043
C     -1.480113  1.020550  0.659063
H     -2.191697  0.833507 -0.151917
C     -2.083665  2.121367  1.532670
C     -1.364701 -0.325873  1.413894
H     -2.192647 -0.359336  2.134816
C     -0.096750 -0.629329  2.259626
C     -0.300489 -1.964663  3.027085
C      0.807524 -2.897815  2.526606
H      1.282187 -3.430182  3.352353
C      0.251133 -3.882492  1.505572
C      0.175361  0.491254  3.272448
O     -1.546654 -1.411042  0.495788
C     -2.856476 -1.820057  0.337480
H     -3.527054 -0.957680  0.126720
O     -3.273503 -2.451009  1.527674
C     -4.585261 -2.982018  1.472971
H     -5.288645 -2.155931  1.263441
C     -4.710347 -4.027338  0.350350
C     -4.361935 -3.344956 -0.965992
H     -5.038299 -2.496275 -1.110209
N     -4.453768 -4.193038 -2.242242
O     -3.234501 -4.555912 -2.689124
C     -5.276203 -5.407442 -2.037711
C     -5.128268 -3.366551 -3.279390
C     -4.889360 -3.583501  2.839712
C     -2.924780 -2.797245 -0.846455
H     -2.250441 -3.634190 -0.617249
O     -2.523468 -2.163655 -2.024621
O     -0.222529  2.854916 -0.341823
C      0.833623  3.656311  0.111910
H      1.774593  3.088555  0.085358
C      0.914120  4.864767 -0.826715
C      1.504283  6.076990 -0.098351
C      0.549987  6.443049  1.074726
H      1.145016  6.955577  1.848036
O     -0.498281  7.283999  0.663138
C     -0.105811  5.176865  1.674129
H     -1.071500  5.054091  1.164866
C     -0.334267  5.331641  3.171575
O      0.688253  4.017620  1.463958
O      1.518456  7.248573 -0.917169
C      2.218782  7.182375 -2.140690
C      2.906288  5.772760  0.442875
C     -0.756293  0.992126 -2.448402
[truncated: 472,628 more chars]
