# Supplementary material for: Site-Divergent Oxidations within Venerable Macrolide Antibiotic Scaffolds Unveil Compounds with Broad Spectrum and Anti-MRSA Activities
Source: ACS Cent Sci. 2026 Mar 17;12(3):375–82. doi: 10.1021/acscentsci.5c02343 (PMC13022725; doi:10.1021/acscentsci.5c02343)
Supplement: Supplementary file 6 [file oc5c02343_si_006.zip]

Archive with 729 entries (556 files):
- Catalyst and SI Compound Characterization/
- Catalyst and SI Compound Characterization/C1 - HAzc(OMe)-Gly-OMe/
- Catalyst and SI Compound Characterization/.DS_Store
- __MACOSX/Catalyst and SI Compound Characterization/._.DS_Store
- Catalyst and SI Compound Characterization/HAzc-OMe/
- Catalyst and SI Compound Characterization/C3 - HAzc(OMe)-Pro-OMe/
- Catalyst and SI Compound Characterization/S13/
- Catalyst and SI Compound Characterization/S14/
- Catalyst and SI Compound Characterization/S12/
- Catalyst and SI Compound Characterization/HAzc(OMe)-OMe/
- Catalyst and SI Compound Characterization/C4 - HAzc(OMe)-Pro-Aib-Phe-OMe/
- Catalyst and SI Compound Characterization/C2 - HAzc(OMe)-Val-OMe/
- Catalyst and SI Compound Characterization/11 Acid Degradation/
- Catalyst and SI Compound Characterization/C1 - HAzc(OMe)-Gly-OMe/.DS_Store
- __MACOSX/Catalyst and SI Compound Characterization/C1 - HAzc(OMe)-Gly-OMe/._.DS_Store
- Catalyst and SI Compound Characterization/C1 - HAzc(OMe)-Gly-OMe/IR/
- Catalyst and SI Compound Characterization/C1 - HAzc(OMe)-Gly-OMe/HRMS/
- Catalyst and SI Compound Characterization/C1 - HAzc(OMe)-Gly-OMe/NMR/
- Catalyst and SI Compound Characterization/HAzc-OMe/.DS_Store
- __MACOSX/Catalyst and SI Compound Characterization/HAzc-OMe/._.DS_Store
- Catalyst and SI Compound Characterization/HAzc-OMe/IR/
- Catalyst and SI Compound Characterization/HAzc-OMe/HRMS/
- Catalyst and SI Compound Characterization/C3 - HAzc(OMe)-Pro-OMe/.DS_Store
- __MACOSX/Catalyst and SI Compound Characterization/C3 - HAzc(OMe)-Pro-OMe/._.DS_Store
- Catalyst and SI Compound Characterization/C3 - HAzc(OMe)-Pro-OMe/IR/
- Catalyst and SI Compound Characterization/C3 - HAzc(OMe)-Pro-OMe/HRMS/
- Catalyst and SI Compound Characterization/C3 - HAzc(OMe)-Pro-OMe/NMR/
- Catalyst and SI Compound Characterization/S13/.DS_Store
- __MACOSX/Catalyst and SI Compound Characterization/S13/._.DS_Store
- Catalyst and SI Compound Characterization/S13/IR/
- Catalyst and SI Compound Characterization/S13/HRMS/
- Catalyst and SI Compound Characterization/S13/NMR/
- Catalyst and SI Compound Characterization/S14/.DS_Store
- __MACOSX/Catalyst and SI Compound Characterization/S14/._.DS_Store
- Catalyst and SI Compound Characterization/S14/HRMS/
- Catalyst and SI Compound Characterization/S14/NMR/
- Catalyst and SI Compound Characterization/S12/.DS_Store
- __MACOSX/Catalyst and SI Compound Characterization/S12/._.DS_Store
- Catalyst and SI Compound Characterization/S12/IR/
- Catalyst and SI Compound Characterization/S12/HRMS/
- Catalyst and SI Compound Characterization/S12/NMR/
- Catalyst and SI Compound Characterization/HAzc(OMe)-OMe/.DS_Store
- __MACOSX/Catalyst and SI Compound Characterization/HAzc(OMe)-OMe/._.DS_Store
- Catalyst and SI Compound Characterization/HAzc(OMe)-OMe/IR/
- Catalyst and SI Compound Characterization/HAzc(OMe)-OMe/HRMS/
- Catalyst and SI Compound Characterization/HAzc(OMe)-OMe/NMR/
- Catalyst and SI Compound Characterization/C4 - HAzc(OMe)-Pro-Aib-Phe-OMe/.DS_Store
- __MACOSX/Catalyst and SI Compound Characterization/C4 - HAzc(OMe)-Pro-Aib-Phe-OMe/._.DS_Store
- Catalyst and SI Compound Characterization/C4 - HAzc(OMe)-Pro-Aib-Phe-OMe/IR/
- Catalyst and SI Compound Characterization/C4 - HAzc(OMe)-Pro-Aib-Phe-OMe/HRMS/
- Catalyst and SI Compound Characterization/C4 - HAzc(OMe)-Pro-Aib-Phe-OMe/NMR/
- Catalyst and SI Compound Characterization/C2 - HAzc(OMe)-Val-OMe/.DS_Store
- __MACOSX/Catalyst and SI Compound Characterization/C2 - HAzc(OMe)-Val-OMe/._.DS_Store
- Catalyst and SI Compound Characterization/C2 - HAzc(OMe)-Val-OMe/IR/
- Catalyst and SI Compound Characterization/C2 - HAzc(OMe)-Val-OMe/HRMS/
- Catalyst and SI Compound Characterization/C2 - HAzc(OMe)-Val-OMe/NMR/
- Catalyst and SI Compound Characterization/11 Acid Degradation/.DS_Store
- __MACOSX/Catalyst and SI Compound Characterization/11 Acid Degradation/._.DS_Store
- Catalyst and SI Compound Characterization/11 Acid Degradation/OL-III-116-140.mnova
- Catalyst and SI Compound Characterization/11 Acid Degradation/OL-III-140-C_20250925_01/
- __MACOSX/Catalyst and SI Compound Characterization/11 Acid Degradation/._OL-III-140-C_20250925_01
- Catalyst and SI Compound Characterization/C1 - HAzc(OMe)-Gly-OMe/IR/.DS_Store
- __MACOSX/Catalyst and SI Compound Characterization/C1 - HAzc(OMe)-Gly-OMe/IR/._.DS_Store
- Catalyst and SI Compound Characterization/C1 - HAzc(OMe)-Gly-OMe/IR/OL-III-026.ispd
- Catalyst and SI Compound Characterization/C1 - HAzc(OMe)-Gly-OMe/IR/OL-III-026.pdf
- __MACOSX/Catalyst and SI Compound Characterization/C1 - HAzc(OMe)-Gly-OMe/IR/._OL-III-026.pdf
- Catalyst and SI Compound Characterization/C1 - HAzc(OMe)-Gly-OMe/HRMS/.DS_Store
- __MACOSX/Catalyst and SI Compound Characterization/C1 - HAzc(OMe)-Gly-OMe/HRMS/._.DS_Store
- Catalyst and SI Compound Characterization/C1 - HAzc(OMe)-Gly-OMe/HRMS/OL-III-026.pdf
- __MACOSX/Catalyst and SI Compound Characterization/C1 - HAzc(OMe)-Gly-OMe/HRMS/._OL-III-026.pdf
- Catalyst and SI Compound Characterization/C1 - HAzc(OMe)-Gly-OMe/NMR/HAzc(OMe)-Gly-OMe.mnova
- __MACOSX/Catalyst and SI Compound Characterization/C1 - HAzc(OMe)-Gly-OMe/NMR/._HAzc(OMe)-Gly-OMe.mnova
- Catalyst and SI Compound Characterization/C1 - HAzc(OMe)-Gly-OMe/NMR/OL-III-026/
- __MACOSX/Catalyst and SI Compound Characterization/C1 - HAzc(OMe)-Gly-OMe/NMR/._OL-III-026
- Catalyst and SI Compound Characterization/HAzc-OMe/IR/OL-HAzc-OMe.pdf
- __MACOSX/Catalyst and SI Compound Characterization/HAzc-OMe/IR/._OL-HAzc-OMe.pdf
- Catalyst and SI Compound Characterization/HAzc-OMe/IR/OL-HAzc-OMe.ispd
- Catalyst and SI Compound Characterization/HAzc-OMe/HRMS/OL-HAzc_rad+H+.pdf
- __MACOSX/Catalyst and SI Compound Characterization/HAzc-OMe/HRMS/._OL-HAzc_rad+H+.pdf
- Catalyst and SI Compound Characterization/C3 - HAzc(OMe)-Pro-OMe/IR/OL-II-099a.ispd
- Catalyst and SI Compound Characterization/C3 - HAzc(OMe)-Pro-OMe/IR/OL-II-099a.pdf
- __MACOSX/Catalyst and SI Compound Characterization/C3 - HAzc(OMe)-Pro-OMe/IR/._OL-II-099a.pdf
- Catalyst and SI Compound Characterization/C3 - HAzc(OMe)-Pro-OMe/HRMS/OL-II-099a.pdf
- __MACOSX/Catalyst and SI Compound Characterization/C3 - HAzc(OMe)-Pro-OMe/HRMS/._OL-II-099a.pdf
- Catalyst and SI Compound Characterization/C3 - HAzc(OMe)-Pro-OMe/NMR/OL-II-099a-C_CARBON_01.fid/
- __MACOSX/Catalyst and SI Compound Characterization/C3 - HAzc(OMe)-Pro-OMe/NMR/._OL-II-099a-C_CARBON_01.fid
- Catalyst and SI Compound Characterization/C3 - HAzc(OMe)-Pro-OMe/NMR/HAzc(OMe)-Pro-OMe.mnova
- __MACOSX/Catalyst and SI Compound Characterization/C3 - HAzc(OMe)-Pro-OMe/NMR/._HAzc(OMe)-Pro-OMe.mnova
- Catalyst and SI Compound Characterization/C3 - HAzc(OMe)-Pro-OMe/NMR/OL-II-099a-C_PROTON_01.fid/
- __MACOSX/Catalyst and SI Compound Characterization/C3 - HAzc(OMe)-Pro-OMe/NMR/._OL-II-099a-C_PROTON_01.fid
- Catalyst and SI Compound Characterization/S13/IR/OL-III-1551.ispd
- Catalyst and SI Compound Characterization/S13/IR/OL-III-155.pdf
- __MACOSX/Catalyst and SI Compound Characterization/S13/IR/._OL-III-155.pdf
- Catalyst and SI Compound Characterization/S13/HRMS/OL-III-155_pos_v1.RAW.pdf
- __MACOSX/Catalyst and SI Compound Characterization/S13/HRMS/._OL-III-155_pos_v1.RAW.pdf
- Catalyst and SI Compound Characterization/S13/NMR/.DS_Store
- __MACOSX/Catalyst and SI Compound Characterization/S13/NMR/._.DS_Store
- Catalyst and SI Compound Characterization/S13/NMR/OL-III-155-2.mnova
- __MACOSX/Catalyst and SI Compound Characterization/S13/NMR/._OL-III-155-2.mnova
- Catalyst and SI Compound Characterization/S13/NMR/OL-III-155-2-800_20251017_01/
- __MACOSX/Catalyst and SI Compound Characterization/S13/NMR/._OL-III-155-2-800_20251017_01
- Catalyst and SI Compound Characterization/S14/HRMS/OL-III-146-147-155_pos_v1.RAW.pdf
- __MACOSX/Catalyst and SI Compound Characterization/S14/HRMS/._OL-III-146-147-155_pos_v1.RAW.pdf
- Catalyst and SI Compound Characterization/S14/NMR/OL-III-146.mnova
- __MACOSX/Catalyst and SI Compound Characterization/S14/NMR/._OL-III-146.mnova
- Catalyst and SI Compound Characterization/S14/NMR/OL-III-146-155-stacked.mnova
- Catalyst and SI Compound Characterization/S14/NMR/.DS_Store
- __MACOSX/Catalyst and SI Compound Characterization/S14/NMR/._.DS_Store
- Catalyst and SI Compound Characterization/S14/NMR/OL-III-146-800_20251025_01/
- __MACOSX/Catalyst and SI Compound Characterization/S14/NMR/._OL-III-146-800_20251025_01
- Catalyst and SI Compound Characterization/S12/IR/OL-III-147.pdf
- __MACOSX/Catalyst and SI Compound Characterization/S12/IR/._OL-III-147.pdf
- Catalyst and SI Compound Characterization/S12/IR/OL-III-1471.ispd
- Catalyst and SI Compound Characterization/S12/HRMS/OL-III-147-pos_v1.RAW.pdf
- __MACOSX/Catalyst and SI Compound Characterization/S12/HRMS/._OL-III-147-pos_v1.RAW.pdf
- Catalyst and SI Compound Characterization/S12/NMR/.DS_Store
- __MACOSX/Catalyst and SI Compound Characterization/S12/NMR/._.DS_Store
- Catalyst and SI Compound Characterization/S12/NMR/OL-III-137.mnova
- __MACOSX/Catalyst and SI Compound Characterization/S12/NMR/._OL-III-137.mnova
- Catalyst and SI Compound Characterization/S12/NMR/OL-III-137-800suite_20250916_01/
- __MACOSX/Catalyst and SI Compound Characterization/S12/NMR/._OL-III-137-800suite_20250916_01
- Catalyst and SI Compound Characterization/HAzc(OMe)-OMe/IR/OL-II-253.pdf
- __MACOSX/Catalyst and SI Compound Characterization/HAzc(OMe)-OMe/IR/._OL-II-253.pdf
- Catalyst and SI Compound Characterization/HAzc(OMe)-OMe/IR/.DS_Store
- __MACOSX/Catalyst and SI Compound Characterization/HAzc(OMe)-OMe/IR/._.DS_Store
- Catalyst and SI Compound Characterization/HAzc(OMe)-OMe/IR/OL-II-253.ispd
- Catalyst and SI Compound Characterization/HAzc(OMe)-OMe/HRMS/OL-II-253.pdf
- __MACOSX/Catalyst and SI Compound Characterization/HAzc(OMe)-OMe/HRMS/._OL-II-253.pdf
- Catalyst and SI Compound Characterization/HAzc(OMe)-OMe/HRMS/.DS_Store
- __MACOSX/Catalyst and SI Compound Characterization/HAzc(OMe)-OMe/HRMS/._.DS_Store
- Catalyst and SI Compound Characterization/HAzc(OMe)-OMe/NMR/.DS_Store
- __MACOSX/Catalyst and SI Compound Characterization/HAzc(OMe)-OMe/NMR/._.DS_Store
- Catalyst and SI Compound Characterization/HAzc(OMe)-OMe/NMR/HAzc(OMe)-OMe/
- __MACOSX/Catalyst and SI Compound Characterization/HAzc(OMe)-OMe/NMR/._HAzc(OMe)-OMe
- Catalyst and SI Compound Characterization/HAzc(OMe)-OMe/NMR/HAzc(OMe)-OMe.mnova
- __MACOSX/Catalyst and SI Compound Characterization/HAzc(OMe)-OMe/NMR/._HAzc(OMe)-OMe.mnova
- Catalyst and SI Compound Characterization/C4 - HAzc(OMe)-Pro-Aib-Phe-OMe/IR/OL-II-033.pdf
- __MACOSX/Catalyst and SI Compound Characterization/C4 - HAzc(OMe)-Pro-Aib-Phe-OMe/IR/._OL-II-033.pdf
- Catalyst and SI Compound Characterization/C4 - HAzc(OMe)-Pro-Aib-Phe-OMe/IR/OL-II-033.ispd
- Catalyst and SI Compound Characterization/C4 - HAzc(OMe)-Pro-Aib-Phe-OMe/HRMS/OL-II-033.pdf
- __MACOSX/Catalyst and SI Compound Characterization/C4 - HAzc(OMe)-Pro-Aib-Phe-OMe/HRMS/._OL-II-033.pdf
- Catalyst and SI Compound Characterization/C4 - HAzc(OMe)-Pro-Aib-Phe-OMe/NMR/HAzc(OMe)-Pro-Aib-Phe-OMe.mnova
- __MACOSX/Catalyst and SI Compound Characterization/C4 - HAzc(OMe)-Pro-Aib-Phe-OMe/NMR/._HAzc(OMe)-Pro-Aib-Phe-OMe.mnova
- Catalyst and SI Compound Characterization/C4 - HAzc(OMe)-Pro-Aib-Phe-OMe/NMR/OL-II-033-char/
- __MACOSX/Catalyst and SI Compound Characterization/C4 - HAzc(OMe)-Pro-Aib-Phe-OMe/NMR/._OL-II-033-char
- Catalyst and SI Compound Characterization/C2 - HAzc(OMe)-Val-OMe/IR/OL-II-099b.ispd
- Catalyst and SI Compound Characterization/C2 - HAzc(OMe)-Val-OMe/IR/OL-II-099b.pdf
- __MACOSX/Catalyst and SI Compound Characterization/C2 - HAzc(OMe)-Val-OMe/IR/._OL-II-099b.pdf
- Catalyst and SI Compound Characterization/C2 - HAzc(OMe)-Val-OMe/HRMS/OL-II-099b.pdf
- __MACOSX/Catalyst and SI Compound Characterization/C2 - HAzc(OMe)-Val-OMe/HRMS/._OL-II-099b.pdf
- Catalyst and SI Compound Characterization/C2 - HAzc(OMe)-Val-OMe/NMR/.DS_Store
- __MACOSX/Catalyst and SI Compound Characterization/C2 - HAzc(OMe)-Val-OMe/NMR/._.DS_Store
- Catalyst and SI Compound Characterization/C2 - HAzc(OMe)-Val-OMe/NMR/OL-II-099b_CARBON_01.fid/
- __MACOSX/Catalyst and SI Compound Characterization/C2 - HAzc(OMe)-Val-OMe/NMR/._OL-II-099b_CARBON_01.fid
- Catalyst and SI Compound Characterization/C2 - HAzc(OMe)-Val-OMe/NMR/HAzc(OMe)-Val-OMe.mnova
- __MACOSX/Catalyst and SI Compound Characterization/C2 - HAzc(OMe)-Val-OMe/NMR/._HAzc(OMe)-Val-OMe.mnova
- Catalyst and SI Compound Characterization/C2 - HAzc(OMe)-Val-OMe/NMR/OL-II-099b_PROTON_01.fid/
- __MACOSX/Catalyst and SI Compound Characterization/C2 - HAzc(OMe)-Val-OMe/NMR/._OL-II-099b_PROTON_01.fid
- Catalyst and SI Compound Characterization/11 Acid Degradation/OL-III-140-C_20250925_01/PROTON_01.fid/
- Catalyst and SI Compound Characterization/11 Acid Degradation/OL-III-140-C_20250925_01/spectra/
- Catalyst and SI Compound Characterization/11 Acid Degradation/OL-III-140-C_20250925_01/CARBON_01.fid/
- Catalyst and SI Compound Characterization/11 Acid Degradation/OL-III-140-C_20250925_01/studypar
- Catalyst and SI Compound Characterization/11 Acid Degradation/OL-III-140-C_20250925_01/dirinfo/
- Catalyst and SI Compound Characterization/11 Acid Degradation/OL-III-140-C_20250925_01/scoutfids/
- Catalyst and SI Compound Characterization/11 Acid Degradation/OL-III-140-C_20250925_01/plots/
- Catalyst and SI Compound Characterization/C1 - HAzc(OMe)-Gly-OMe/NMR/OL-III-026/CARBON_01.fid 4/
- __MACOSX/Catalyst and SI Compound Characterization/C1 - HAzc(OMe)-Gly-OMe/NMR/OL-III-026/._CARBON_01.fid 4
- Catalyst and SI Compound Characterization/C1 - HAzc(OMe)-Gly-OMe/NMR/OL-III-026/PROTON_01.fid 4/
- __MACOSX/Catalyst and SI Compound Characterization/C1 - HAzc(OMe)-Gly-OMe/NMR/OL-III-026/._PROTON_01.fid 4
- Catalyst and SI Compound Characterization/C3 - HAzc(OMe)-Pro-OMe/NMR/OL-II-099a-C_CARBON_01.fid/fid
- __MACOSX/Catalyst and SI Compound Characterization/C3 - HAzc(OMe)-Pro-OMe/NMR/OL-II-099a-C_CARBON_01.fid/._fid
- Catalyst and SI Compound Characterization/C3 - HAzc(OMe)-Pro-OMe/NMR/OL-II-099a-C_CARBON_01.fid/procpar
- __MACOSX/Catalyst and SI Compound Characterization/C3 - HAzc(OMe)-Pro-OMe/NMR/OL-II-099a-C_CARBON_01.fid/._procpar
- Catalyst and SI Compound Characterization/C3 - HAzc(OMe)-Pro-OMe/NMR/OL-II-099a-C_CARBON_01.fid/log
- __MACOSX/Catalyst and SI Compound Characterization/C3 - HAzc(OMe)-Pro-OMe/NMR/OL-II-099a-C_CARBON_01.fid/._log
- Catalyst and SI Compound Characterization/C3 - HAzc(OMe)-Pro-OMe/NMR/OL-II-099a-C_CARBON_01.fid/text
- __MACOSX/Catalyst and SI Compound Characterization/C3 - HAzc(OMe)-Pro-OMe/NMR/OL-II-099a-C_CARBON_01.fid/._text
- Catalyst and SI Compound Characterization/C3 - HAzc(OMe)-Pro-OMe/NMR/OL-II-099a-C_PROTON_01.fid/fid
- __MACOSX/Catalyst and SI Compound Characterization/C3 - HAzc(OMe)-Pro-OMe/NMR/OL-II-099a-C_PROTON_01.fid/._fid
- Catalyst and SI Compound Characterization/C3 - HAzc(OMe)-Pro-OMe/NMR/OL-II-099a-C_PROTON_01.fid/procpar
- __MACOSX/Catalyst and SI Compound Characterization/C3 - HAzc(OMe)-Pro-OMe/NMR/OL-II-099a-C_PROTON_01.fid/._procpar
- Catalyst and SI Compound Characterization/C3 - HAzc(OMe)-Pro-OMe/NMR/OL-II-099a-C_PROTON_01.fid/log
- __MACOSX/Catalyst and SI Compound Characterization/C3 - HAzc(OMe)-Pro-OMe/NMR/OL-II-099a-C_PROTON_01.fid/._log
- Catalyst and SI Compound Characterization/C3 - HAzc(OMe)-Pro-OMe/NMR/OL-II-099a-C_PROTON_01.fid/text
- __MACOSX/Catalyst and SI Compound Characterization/C3 - HAzc(OMe)-Pro-OMe/NMR/OL-II-099a-C_PROTON_01.fid/._text
- Catalyst and SI Compound Characterization/S13/NMR/OL-III-155-2-800_20251017_01/PROTON_01.fid/
- Catalyst and SI Compound Characterization/S13/NMR/OL-III-155-2-800_20251017_01/.DS_Store
- __MACOSX/Catalyst and SI Compound Characterization/S13/NMR/OL-III-155-2-800_20251017_01/._.DS_Store
- Catalyst and SI Compound Characterization/S13/NMR/OL-III-155-2-800_20251017_01/HSQCAD_01.fid/
- Catalyst and SI Compound Characterization/S13/NMR/OL-III-155-2-800_20251017_01/spectra/
- Catalyst and SI Compound Characterization/S13/NMR/OL-III-155-2-800_20251017_01/CARBON_01.fid/
- Catalyst and SI Compound Characterization/S13/NMR/OL-III-155-2-800_20251017_01/studypar
- Catalyst and SI Compound Characterization/S13/NMR/OL-III-155-2-800_20251017_01/gCOSY_01.fid/
- Catalyst and SI Compound Characterization/S13/NMR/OL-III-155-2-800_20251017_01/dirinfo/
- Catalyst and SI Compound Characterization/S13/NMR/OL-III-155-2-800_20251017_01/gHMBCAD_01.fid/
- Catalyst and SI Compound Characterization/S13/NMR/OL-III-155-2-800_20251017_01/scoutfids/
- Catalyst and SI Compound Characterization/S13/NMR/OL-III-155-2-800_20251017_01/plots/
- Catalyst and SI Compound Characterization/S14/NMR/OL-III-146-800_20251025_01/PROTON_01.fid/
- Catalyst and SI Compound Characterization/S14/NMR/OL-III-146-800_20251025_01/HSQCAD_01.fid/
- Catalyst and SI Compound Characterization/S14/NMR/OL-III-146-800_20251025_01/spectra/
- Catalyst and SI Compound Characterization/S14/NMR/OL-III-146-800_20251025_01/CARBON_01.fid/
- Catalyst and SI Compound Characterization/S14/NMR/OL-III-146-800_20251025_01/studypar
- Catalyst and SI Compound Characterization/S14/NMR/OL-III-146-800_20251025_01/gCOSY_01.fid/
- Catalyst and SI Compound Characterization/S14/NMR/OL-III-146-800_20251025_01/dirinfo/
- Catalyst and SI Compound Characterization/S14/NMR/OL-III-146-800_20251025_01/gHMBCAD_01.fid/
- Catalyst and SI Compound Characterization/S14/NMR/OL-III-146-800_20251025_01/scoutfids/
- Catalyst and SI Compound Characterization/S14/NMR/OL-III-146-800_20251025_01/plots/
- Catalyst and SI Compound Characterization/S12/NMR/OL-III-137-800suite_20250916_01/PROTON_01.fid/
- Catalyst and SI Compound Characterization/S12/NMR/OL-III-137-800suite_20250916_01/HSQCAD_01.fid/
- Catalyst and SI Compound Characterization/S12/NMR/OL-III-137-800suite_20250916_01/spectra/
- Catalyst and SI Compound Characterization/S12/NMR/OL-III-137-800suite_20250916_01/CARBON_01.fid/
- Catalyst and SI Compound Characterization/S12/NMR/OL-III-137-800suite_20250916_01/studypar
- Catalyst and SI Compound Characterization/S12/NMR/OL-III-137-800suite_20250916_01/gCOSY_01.fid/
- Catalyst and SI Compound Characterization/S12/NMR/OL-III-137-800suite_20250916_01/dirinfo/
- Catalyst and SI Compound Characterization/S12/NMR/OL-III-137-800suite_20250916_01/gHMBCAD_01.fid/
- Catalyst and SI Compound Characterization/S12/NMR/OL-III-137-800suite_20250916_01/scoutfids/
- Catalyst and SI Compound Characterization/S12/NMR/OL-III-137-800suite_20250916_01/plots/
- Catalyst and SI Compound Characterization/HAzc(OMe)-OMe/NMR/HAzc(OMe)-OMe/.DS_Store
- __MACOSX/Catalyst and SI Compound Characterization/HAzc(OMe)-OMe/NMR/HAzc(OMe)-OMe/._.DS_Store
- Catalyst and SI Compound Characterization/HAzc(OMe)-OMe/NMR/HAzc(OMe)-OMe/CARBON_01.fid 5/
- __MACOSX/Catalyst and SI Compound Characterization/HAzc(OMe)-OMe/NMR/HAzc(OMe)-OMe/._CARBON_01.fid 5
- Catalyst and SI Compound Characterization/HAzc(OMe)-OMe/NMR/HAzc(OMe)-OMe/PROTON_01.fid 4/
- __MACOSX/Catalyst and SI Compound Characterization/HAzc(OMe)-OMe/NMR/HAzc(OMe)-OMe/._PROTON_01.fid 4
- Catalyst and SI Compound Characterization/C4 - HAzc(OMe)-Pro-Aib-Phe-OMe/NMR/OL-II-033-char/CARBON_01.fid 4/
- __MACOSX/Catalyst and SI Compound Characterization/C4 - HAzc(OMe)-Pro-Aib-Phe-OMe/NMR/OL-II-033-char/._CARBON_01.fid 4
- Catalyst and SI Compound Characterization/C4 - HAzc(OMe)-Pro-Aib-Phe-OMe/NMR/OL-II-033-char/PROTON_01.fid 4/
- __MACOSX/Catalyst and SI Compound Characterization/C4 - HAzc(OMe)-Pro-Aib-Phe-OMe/NMR/OL-II-033-char/._PROTON_01.fid 4
- Catalyst and SI Compound Characterization/C2 - HAzc(OMe)-Val-OMe/NMR/OL-II-099b_CARBON_01.fid/fid
- __MACOSX/Catalyst and SI Compound Characterization/C2 - HAzc(OMe)-Val-OMe/NMR/OL-II-099b_CARBON_01.fid/._fid
- Catalyst and SI Compound Characterization/C2 - HAzc(OMe)-Val-OMe/NMR/OL-II-099b_CARBON_01.fid/procpar
- __MACOSX/Catalyst and SI Compound Characterization/C2 - HAzc(OMe)-Val-OMe/NMR/OL-II-099b_CARBON_01.fid/._procpar
- Catalyst and SI Compound Characterization/C2 - HAzc(OMe)-Val-OMe/NMR/OL-II-099b_CARBON_01.fid/log
- __MACOSX/Catalyst and SI Compound Characterization/C2 - HAzc(OMe)-Val-OMe/NMR/OL-II-099b_CARBON_01.fid/._log
- Catalyst and SI Compound Characterization/C2 - HAzc(OMe)-Val-OMe/NMR/OL-II-099b_CARBON_01.fid/text
- __MACOSX/Catalyst and SI Compound Characterization/C2 - HAzc(OMe)-Val-OMe/NMR/OL-II-099b_CARBON_01.fid/._text
- Catalyst and SI Compound Characterization/C2 - HAzc(OMe)-Val-OMe/NMR/OL-II-099b_PROTON_01.fid/.DS_Store
- __MACOSX/Catalyst and SI Compound Characterization/C2 - HAzc(OMe)-Val-OMe/NMR/OL-II-099b_PROTON_01.fid/._.DS_Store
- Catalyst and SI Compound Characterization/C2 - HAzc(OMe)-Val-OMe/NMR/OL-II-099b_PROTON_01.fid/fid
- __MACOSX/Catalyst and SI Compound Characterization/C2 - HAzc(OMe)-Val-OMe/NMR/OL-II-099b_PROTON_01.fid/._fid
- Catalyst and SI Compound Characterization/C2 - HAzc(OMe)-Val-OMe/NMR/OL-II-099b_PROTON_01.fid/procpar
- __MACOSX/Catalyst and SI Compound Characterization/C2 - HAzc(OMe)-Val-OMe/NMR/OL-II-099b_PROTON_01.fid/._procpar
- Catalyst and SI Compound Characterization/C2 - HAzc(OMe)-Val-OMe/NMR/OL-II-099b_PROTON_01.fid/log
- __MACOSX/Catalyst and SI Compound Characterization/C2 - HAzc(OMe)-Val-OMe/NMR/OL-II-099b_PROTON_01.fid/._log
- Catalyst and SI Compound Characterization/C2 - HAzc(OMe)-Val-OMe/NMR/OL-II-099b_PROTON_01.fid/text
- __MACOSX/Catalyst and SI Compound Characterization/C2 - HAzc(OMe)-Val-OMe/NMR/OL-II-099b_PROTON_01.fid/._text
- Catalyst and SI Compound Characterization/11 Acid Degradation/OL-III-140-C_20250925_01/PROTON_01.fid/fid
- Catalyst and SI Compound Characterization/11 Acid Degradation/OL-III-140-C_20250925_01/PROTON_01.fid/procpar
- Catalyst and SI Compound Characterization/11 Acid Degradation/OL-III-140-C_20250925_01/PROTON_01.fid/log
- Catalyst and SI Compound Characterization/11 Acid Degradation/OL-III-140-C_20250925_01/PROTON_01.fid/text
- Catalyst and SI Compound Characterization/11 Acid Degradation/OL-III-140-C_20250925_01/CARBON_01.fid/fid
- Catalyst and SI Compound Characterization/11 Acid Degradation/OL-III-140-C_20250925_01/CARBON_01.fid/procpar
- Catalyst and SI Compound Characterization/11 Acid Degradation/OL-III-140-C_20250925_01/CARBON_01.fid/log
- Catalyst and SI Compound Characterization/11 Acid Degradation/OL-III-140-C_20250925_01/CARBON_01.fid/text
- Catalyst and SI Compound Characterization/11 Acid Degradation/OL-III-140-C_20250925_01/dirinfo/parlib/
- Catalyst and SI Compound Characterization/11 Acid Degradation/OL-III-140-C_20250925_01/dirinfo/macdir/
- Catalyst and SI Compound Characterization/11 Acid Degradation/OL-III-140-C_20250925_01/dirinfo/spectrumlog
- Catalyst and SI Compound Characterization/11 Acid Degradation/OL-III-140-C_20250925_01/dirinfo/shapelib/
- Catalyst and SI Compound Characterization/11 Acid Degradation/OL-III-140-C_20250925_01/dirinfo/fidlog
- Catalyst and SI Compound Characterization/11 Acid Degradation/OL-III-140-C_20250925_01/dirinfo/psglib/
- Catalyst and SI Compound Characterization/11 Acid Degradation/OL-III-140-C_20250925_01/dirinfo/xmldir/
- Catalyst and SI Compound Characterization/11 Acid Degradation/OL-III-140-C_20250925_01/dirinfo/fidlist
- Catalyst and SI Compound Characterization/11 Acid Degradation/OL-III-140-C_20250925_01/dirinfo/locationpath
- Catalyst and SI Compound Characterization/11 Acid Degradation/OL-III-140-C_20250925_01/dirinfo/chronlog
- Catalyst and SI Compound Characterization/11 Acid Degradation/OL-III-140-C_20250925_01/dirinfo/craftlog
- Catalyst and SI Compound Characterization/C1 - HAzc(OMe)-Gly-OMe/NMR/OL-III-026/CARBON_01.fid 4/fid
- __MACOSX/Catalyst and SI Compound Characterization/C1 - HAzc(OMe)-Gly-OMe/NMR/OL-III-026/CARBON_01.fid 4/._fid
- Catalyst and SI Compound Characterization/C1 - HAzc(OMe)-Gly-OMe/NMR/OL-III-026/CARBON_01.fid 4/procpar
- __MACOSX/Catalyst and SI Compound Characterization/C1 - HAzc(OMe)-Gly-OMe/NMR/OL-III-026/CARBON_01.fid 4/._procpar
- Catalyst and SI Compound Characterization/C1 - HAzc(OMe)-Gly-OMe/NMR/OL-III-026/CARBON_01.fid 4/log
- __MACOSX/Catalyst and SI Compound Characterization/C1 - HAzc(OMe)-Gly-OMe/NMR/OL-III-026/CARBON_01.fid 4/._log
- Catalyst and SI Compound Characterization/C1 - HAzc(OMe)-Gly-OMe/NMR/OL-III-026/CARBON_01.fid 4/text
- __MACOSX/Catalyst and SI Compound Characterization/C1 - HAzc(OMe)-Gly-OMe/NMR/OL-III-026/CARBON_01.fid 4/._text
- Catalyst and SI Compound Characterization/C1 - HAzc(OMe)-Gly-OMe/NMR/OL-III-026/PROTON_01.fid 4/fid
- __MACOSX/Catalyst and SI Compound Characterization/C1 - HAzc(OMe)-Gly-OMe/NMR/OL-III-026/PROTON_01.fid 4/._fid
- Catalyst and SI Compound Characterization/C1 - HAzc(OMe)-Gly-OMe/NMR/OL-III-026/PROTON_01.fid 4/procpar
- __MACOSX/Catalyst and SI Compound Characterization/C1 - HAzc(OMe)-Gly-OMe/NMR/OL-III-026/PROTON_01.fid 4/._procpar
- Catalyst and SI Compound Characterization/C1 - HAzc(OMe)-Gly-OMe/NMR/OL-III-026/PROTON_01.fid 4/log
- __MACOSX/Catalyst and SI Compound Characterization/C1 - HAzc(OMe)-Gly-OMe/NMR/OL-III-026/PROTON_01.fid 4/._log
- Catalyst and SI Compound Characterization/C1 - HAzc(OMe)-Gly-OMe/NMR/OL-III-026/PROTON_01.fid 4/text
- __MACOSX/Catalyst and SI Compound Characterization/C1 - HAzc(OMe)-Gly-OMe/NMR/OL-III-026/PROTON_01.fid 4/._text
- Catalyst and SI Compound Characterization/S13/NMR/OL-III-155-2-800_20251017_01/PROTON_01.fid/fid
- Catalyst and SI Compound Characterization/S13/NMR/OL-III-155-2-800_20251017_01/PROTON_01.fid/procpar
- Catalyst and SI Compound Characterization/S13/NMR/OL-III-155-2-800_20251017_01/PROTON_01.fid/log
- Catalyst and SI Compound Characterization/S13/NMR/OL-III-155-2-800_20251017_01/PROTON_01.fid/text
- Catalyst and SI Compound Characterization/S13/NMR/OL-III-155-2-800_20251017_01/HSQCAD_01.fid/fid
- Catalyst and SI Compound Characterization/S13/NMR/OL-III-155-2-800_20251017_01/HSQCAD_01.fid/procpar
- Catalyst and SI Compound Characterization/S13/NMR/OL-III-155-2-800_20251017_01/HSQCAD_01.fid/log
- Catalyst and SI Compound Characterization/S13/NMR/OL-III-155-2-800_20251017_01/HSQCAD_01.fid/text
- Catalyst and SI Compound Characterization/S13/NMR/OL-III-155-2-800_20251017_01/CARBON_01.fid/fid
- Catalyst and SI Compound Characterization/S13/NMR/OL-III-155-2-800_20251017_01/CARBON_01.fid/procpar
- Catalyst and SI Compound Characterization/S13/NMR/OL-III-155-2-800_20251017_01/CARBON_01.fid/log
- Catalyst and SI Compound Characterization/S13/NMR/OL-III-155-2-800_20251017_01/CARBON_01.fid/text
- Catalyst and SI Compound Characterization/S13/NMR/OL-III-155-2-800_20251017_01/gCOSY_01.fid/.DS_Store
- __MACOSX/Catalyst and SI Compound Characterization/S13/NMR/OL-III-155-2-800_20251017_01/gCOSY_01.fid/._.DS_Store
- Catalyst and SI Compound Characterization/S13/NMR/OL-III-155-2-800_20251017_01/gCOSY_01.fid/fid
- Catalyst and SI Compound Characterization/S13/NMR/OL-III-155-2-800_20251017_01/gCOSY_01.fid/procpar
- Catalyst and SI Compound Characterization/S13/NMR/OL-III-155-2-800_20251017_01/gCOSY_01.fid/log
- Catalyst and SI Compound Characterization/S13/NMR/OL-III-155-2-800_20251017_01/gCOSY_01.fid/text
- Catalyst and SI Compound Characterization/S13/NMR/OL-III-155-2-800_20251017_01/dirinfo/parlib/
- Catalyst and SI Compound Characterization/S13/NMR/OL-III-155-2-800_20251017_01/dirinfo/macdir/
[truncated: 429 more entries]
