# Supplementary material for: Site-Divergent Oxidations within Venerable Macrolide Antibiotic Scaffolds Unveil Compounds with Broad Spectrum and Anti-MRSA Activities
Source: ACS Cent Sci. 2026 Mar 17;12(3):375–82. doi: 10.1021/acscentsci.5c02343 (PMC13022725; doi:10.1021/acscentsci.5c02343)
Supplement: Supplementary file 6 [file oc5c02343_si_006.zip › Catalyst and SI Compound Characterization/11 Acid Degradation/OL-III-140-C_20250925_01/studypar]

samplename 2 2 8 0 0 2 1 9 1 64
1 "OL-III-140-C"
0 
studyowner 2 2 8 0 0 2 1 0 1 64
1 "ocl3"
0 
operator_ 2 2 128 0 0 2 1 32772 1 64
1 "ocl3"
0 
loc_ 7 1 12 12 12 2 1 8201 0 64
1 0 
0 
notebook 2 2 8 0 0 2 1 0 1 64
1 ""
0 
lot 2 2 8 0 0 2 1 0 1 64
1 ""
0 
page 2 2 8 0 0 2 1 0 1 64
1 ""
0 
studystatus 2 2 8 0 0 2 1 0 1 64
1 "Complete"
0 
solvent 2 2 6 0 0 2 1 11 1 64
1 "cdcl3"
0 
studyid_ 2 2 8 0 0 2 1 0 1 64
1 "tmpstudy"
0 
vrack_ 7 1 5 1 0 2 1 0 1 64
1 1 
0 
vloc_ 2 2 8 0 0 2 1 8 1 64
1 "A0"
0 
vzone_ 7 1 15 1 0 2 1 0 1 64
1 1 
0 
locdir 2 2 8 0 0 2 1 0 1 64
1 ""
0 
