# Supplementary material for: Site-Divergent Oxidations within Venerable Macrolide Antibiotic Scaffolds Unveil Compounds with Broad Spectrum and Anti-MRSA Activities
Source: ACS Cent Sci. 2026 Mar 17;12(3):375–82. doi: 10.1021/acscentsci.5c02343 (PMC13022725; doi:10.1021/acscentsci.5c02343)
Supplement: Supplementary file 6 [file oc5c02343_si_006.zip › Catalyst and SI Compound Characterization/C3 - HAzc(OMe)-Pro-OMe/NMR/OL-II-099a-C_CARBON_01.fid/log]

Fri Feb 14 22:25:56 2025: Experiment started
Fri Feb 14 22:26:07 2025: BS 1 completed
Fri Feb 14 22:26:16 2025: BS 2 completed
Fri Feb 14 22:26:26 2025: BS 3 completed
Fri Feb 14 22:26:35 2025: BS 4 completed
Fri Feb 14 22:26:44 2025: BS 5 completed
Fri Feb 14 22:26:53 2025: BS 6 completed
Fri Feb 14 22:27:02 2025: BS 7 completed
Fri Feb 14 22:27:12 2025: BS 8 completed
Fri Feb 14 22:27:21 2025: BS 9 completed
Fri Feb 14 22:27:30 2025: BS 10 completed
Fri Feb 14 22:27:39 2025: BS 11 completed
Fri Feb 14 22:27:49 2025: BS 12 completed
Fri Feb 14 22:27:58 2025: BS 13 completed
Fri Feb 14 22:28:07 2025: BS 14 completed
Fri Feb 14 22:28:16 2025: BS 15 completed
Fri Feb 14 22:28:26 2025: BS 16 completed
Fri Feb 14 22:28:35 2025: BS 17 completed
Fri Feb 14 22:28:44 2025: BS 18 completed
Fri Feb 14 22:28:53 2025: BS 19 completed
Fri Feb 14 22:29:03 2025: BS 20 completed
Fri Feb 14 22:29:12 2025: BS 21 completed
Fri Feb 14 22:29:21 2025: BS 22 completed
Fri Feb 14 22:29:30 2025: BS 23 completed
Fri Feb 14 22:29:40 2025: BS 24 completed
Fri Feb 14 22:29:49 2025: BS 25 completed
Fri Feb 14 22:29:58 2025: BS 26 completed
Fri Feb 14 22:30:07 2025: BS 27 completed
Fri Feb 14 22:30:17 2025: BS 28 completed
Fri Feb 14 22:30:26 2025: BS 29 completed
Fri Feb 14 22:30:35 2025: BS 30 completed
Fri Feb 14 22:30:44 2025: BS 31 completed
Fri Feb 14 22:30:54 2025: BS 32 completed
Fri Feb 14 22:31:03 2025: BS 33 completed
Fri Feb 14 22:31:12 2025: BS 34 completed
Fri Feb 14 22:31:21 2025: BS 35 completed
Fri Feb 14 22:31:31 2025: BS 36 completed
Fri Feb 14 22:31:40 2025: BS 37 completed
Fri Feb 14 22:31:49 2025: BS 38 completed
Fri Feb 14 22:31:58 2025: BS 39 completed
Fri Feb 14 22:32:08 2025: BS 40 completed
Fri Feb 14 22:32:17 2025: BS 41 completed
Fri Feb 14 22:32:26 2025: BS 42 completed
Fri Feb 14 22:32:35 2025: BS 43 completed
Fri Feb 14 22:32:44 2025: BS 44 completed
Fri Feb 14 22:32:54 2025: BS 45 completed
Fri Feb 14 22:33:03 2025: BS 46 completed
Fri Feb 14 22:33:12 2025: BS 47 completed
Fri Feb 14 22:33:21 2025: BS 48 completed
Fri Feb 14 22:33:31 2025: BS 49 completed
Fri Feb 14 22:33:40 2025: BS 50 completed
Fri Feb 14 22:33:49 2025: BS 51 completed
Fri Feb 14 22:33:58 2025: BS 52 completed
Fri Feb 14 22:34:08 2025: BS 53 completed
Fri Feb 14 22:34:17 2025: BS 54 completed
Fri Feb 14 22:34:26 2025: BS 55 completed
Fri Feb 14 22:34:35 2025: BS 56 completed
Fri Feb 14 22:34:45 2025: BS 57 completed
Fri Feb 14 22:34:54 2025: BS 58 completed
Fri Feb 14 22:35:03 2025: BS 59 completed
Fri Feb 14 22:35:12 2025: BS 60 completed
Fri Feb 14 22:35:22 2025: BS 61 completed
Fri Feb 14 22:35:31 2025: BS 62 completed
Fri Feb 14 22:35:40 2025: BS 63 completed
Fri Feb 14 22:35:49 2025: BS 64 completed
Fri Feb 14 22:35:59 2025: BS 65 completed
Fri Feb 14 22:36:08 2025: BS 66 completed
Fri Feb 14 22:36:17 2025: BS 67 completed
Fri Feb 14 22:36:26 2025: BS 68 completed
Fri Feb 14 22:36:36 2025: BS 69 completed
Fri Feb 14 22:36:45 2025: BS 70 completed
Fri Feb 14 22:36:54 2025: BS 71 completed
Fri Feb 14 22:37:03 2025: BS 72 completed
Fri Feb 14 22:37:13 2025: BS 73 completed
Fri Feb 14 22:37:22 2025: BS 74 completed
Fri Feb 14 22:37:31 2025: BS 75 completed
Fri Feb 14 22:37:40 2025: BS 76 completed
Fri Feb 14 22:37:50 2025: BS 77 completed
Fri Feb 14 22:37:59 2025: BS 78 completed
Fri Feb 14 22:38:08 2025: BS 79 completed
Fri Feb 14 22:38:17 2025: BS 80 completed
Fri Feb 14 22:38:26 2025: BS 81 completed
Fri Feb 14 22:38:36 2025: BS 82 completed
Fri Feb 14 22:38:45 2025: BS 83 completed
Fri Feb 14 22:38:54 2025: BS 84 completed
Fri Feb 14 22:39:03 2025: BS 85 completed
Fri Feb 14 22:39:13 2025: BS 86 completed
Fri Feb 14 22:39:22 2025: BS 87 completed
Fri Feb 14 22:39:31 2025: BS 88 completed
Fri Feb 14 22:39:40 2025: BS 89 completed
Fri Feb 14 22:39:50 2025: BS 90 completed
Fri Feb 14 22:39:59 2025: BS 91 completed
Fri Feb 14 22:40:08 2025: BS 92 completed
Fri Feb 14 22:40:17 2025: BS 93 completed
Fri Feb 14 22:40:27 2025: BS 94 completed
Fri Feb 14 22:40:36 2025: BS 95 completed
Fri Feb 14 22:40:45 2025: BS 96 completed
Fri Feb 14 22:40:54 2025: BS 97 completed
Fri Feb 14 22:41:04 2025: BS 98 completed
Fri Feb 14 22:41:13 2025: BS 99 completed
Fri Feb 14 22:41:22 2025: BS 100 completed
Fri Feb 14 22:41:31 2025: BS 101 completed
Fri Feb 14 22:41:41 2025: BS 102 completed
Fri Feb 14 22:41:50 2025: BS 103 completed
Fri Feb 14 22:41:59 2025: BS 104 completed
Fri Feb 14 22:42:08 2025: BS 105 completed
Fri Feb 14 22:42:18 2025: BS 106 completed
Fri Feb 14 22:42:27 2025: BS 107 completed
Fri Feb 14 22:42:36 2025: BS 108 completed
Fri Feb 14 22:42:45 2025: BS 109 completed
Fri Feb 14 22:42:55 2025: BS 110 completed
Fri Feb 14 22:43:04 2025: BS 111 completed
Fri Feb 14 22:43:13 2025: BS 112 completed
Fri Feb 14 22:43:22 2025: BS 113 completed
Fri Feb 14 22:43:32 2025: BS 114 completed
Fri Feb 14 22:43:41 2025: BS 115 completed
Fri Feb 14 22:43:50 2025: BS 116 completed
Fri Feb 14 22:43:59 2025: BS 117 completed
Fri Feb 14 22:44:08 2025: BS 118 completed
Fri Feb 14 22:44:18 2025: BS 119 completed
Fri Feb 14 22:44:27 2025: BS 120 completed
Fri Feb 14 22:44:36 2025: BS 121 completed
Fri Feb 14 22:44:45 2025: BS 122 completed
Fri Feb 14 22:44:55 2025: BS 123 completed
Fri Feb 14 22:45:04 2025: BS 124 completed
Fri Feb 14 22:45:13 2025: BS 125 completed
Fri Feb 14 22:45:22 2025: BS 126 completed
Fri Feb 14 22:45:32 2025: BS 127 completed
Fri Feb 14 22:45:41 2025: BS 128 completed
Fri Feb 14 22:45:50 2025: BS 129 completed
Fri Feb 14 22:45:59 2025: BS 130 completed
Fri Feb 14 22:46:09 2025: BS 131 completed
Fri Feb 14 22:46:18 2025: BS 132 completed
Fri Feb 14 22:46:27 2025: BS 133 completed
Fri Feb 14 22:46:36 2025: BS 134 completed
Fri Feb 14 22:46:46 2025: BS 135 completed
Fri Feb 14 22:46:55 2025: BS 136 completed
Fri Feb 14 22:47:04 2025: BS 137 completed
Fri Feb 14 22:47:13 2025: BS 138 completed
Fri Feb 14 22:47:23 2025: BS 139 completed
Fri Feb 14 22:47:32 2025: BS 140 completed
Fri Feb 14 22:47:41 2025: BS 141 completed
Fri Feb 14 22:47:50 2025: BS 142 completed
Fri Feb 14 22:48:00 2025: BS 143 completed
Fri Feb 14 22:48:09 2025: BS 144 completed
Fri Feb 14 22:48:18 2025: BS 145 completed
Fri Feb 14 22:48:27 2025: BS 146 completed
Fri Feb 14 22:48:37 2025: BS 147 completed
Fri Feb 14 22:48:46 2025: BS 148 completed
Fri Feb 14 22:48:55 2025: BS 149 completed
Fri Feb 14 22:49:04 2025: BS 150 completed
Fri Feb 14 22:49:13 2025: BS 151 completed
Fri Feb 14 22:49:23 2025: BS 152 completed
Fri Feb 14 22:49:32 2025: BS 153 completed
Fri Feb 14 22:49:46 2025: BS 154 completed
Fri Feb 14 22:49:50 2025: BS 155 completed
Fri Feb 14 22:50:00 2025: BS 156 completed
Fri Feb 14 22:50:09 2025: BS 157 completed
Fri Feb 14 22:50:18 2025: BS 158 completed
Fri Feb 14 22:50:27 2025: BS 159 completed
Fri Feb 14 22:50:37 2025: BS 160 completed
Fri Feb 14 22:50:46 2025: BS 161 completed
Fri Feb 14 22:50:55 2025: BS 162 completed
Fri Feb 14 22:51:04 2025: BS 163 completed
Fri Feb 14 22:51:14 2025: BS 164 completed
Fri Feb 14 22:51:23 2025: BS 165 completed
Fri Feb 14 22:51:32 2025: BS 166 completed
Fri Feb 14 22:51:41 2025: BS 167 completed
Fri Feb 14 22:51:51 2025: BS 168 completed
Fri Feb 14 22:52:00 2025: BS 169 completed
Fri Feb 14 22:52:09 2025: BS 170 completed
Fri Feb 14 22:52:18 2025: BS 171 completed
Fri Feb 14 22:52:28 2025: BS 172 completed
Fri Feb 14 22:52:37 2025: BS 173 completed
Fri Feb 14 22:52:46 2025: BS 174 completed
Fri Feb 14 22:52:55 2025: BS 175 completed
Fri Feb 14 22:53:05 2025: BS 176 completed
Fri Feb 14 22:53:14 2025: BS 177 completed
Fri Feb 14 22:53:23 2025: BS 178 completed
Fri Feb 14 22:53:32 2025: BS 179 completed
Fri Feb 14 22:53:42 2025: BS 180 completed
Fri Feb 14 22:53:51 2025: BS 181 completed
Fri Feb 14 22:54:00 2025: BS 182 completed
Fri Feb 14 22:54:09 2025: BS 183 completed
Fri Feb 14 22:54:19 2025: BS 184 completed
Fri Feb 14 22:54:28 2025: BS 185 completed
Fri Feb 14 22:54:37 2025: BS 186 completed
Fri Feb 14 22:54:46 2025: BS 187 completed
Fri Feb 14 22:54:55 2025: BS 188 completed
Fri Feb 14 22:55:05 2025: BS 189 completed
Fri Feb 14 22:55:14 2025: BS 190 completed
Fri Feb 14 22:55:23 2025: BS 191 completed
Fri Feb 14 22:55:32 2025: BS 192 completed
Fri Feb 14 22:55:42 2025: BS 193 completed
Fri Feb 14 22:55:51 2025: BS 194 completed
Fri Feb 14 22:56:00 2025: BS 195 completed
Fri Feb 14 22:56:09 2025: BS 196 completed
Fri Feb 14 22:56:19 2025: BS 197 completed
Fri Feb 14 22:56:28 2025: BS 198 completed
Fri Feb 14 22:56:37 2025: BS 199 completed
Fri Feb 14 22:56:46 2025: BS 200 completed
Fri Feb 14 22:56:56 2025: BS 201 completed
Fri Feb 14 22:57:05 2025: BS 202 completed
Fri Feb 14 22:57:14 2025: BS 203 completed
Fri Feb 14 22:57:23 2025: BS 204 completed
Fri Feb 14 22:57:33 2025: BS 205 completed
Fri Feb 14 22:57:42 2025: BS 206 completed
Fri Feb 14 22:57:51 2025: BS 207 completed
Fri Feb 14 22:58:00 2025: BS 208 completed
Fri Feb 14 22:58:10 2025: BS 209 completed
Fri Feb 14 22:58:19 2025: BS 210 completed
Fri Feb 14 22:58:28 2025: BS 211 completed
Fri Feb 14 22:58:37 2025: BS 212 completed
Fri Feb 14 22:58:47 2025: BS 213 completed
Fri Feb 14 22:58:56 2025: BS 214 completed
Fri Feb 14 22:59:05 2025: BS 215 completed
Fri Feb 14 22:59:14 2025: BS 216 completed
Fri Feb 14 22:59:24 2025: BS 217 completed
Fri Feb 14 22:59:33 2025: BS 218 completed
Fri Feb 14 22:59:42 2025: BS 219 completed
Fri Feb 14 22:59:51 2025: BS 220 completed
Fri Feb 14 23:00:01 2025: BS 221 completed
Fri Feb 14 23:00:10 2025: BS 222 completed
Fri Feb 14 23:00:19 2025: BS 223 completed
Fri Feb 14 23:00:28 2025: BS 224 completed
Fri Feb 14 23:00:37 2025: BS 225 completed
Fri Feb 14 23:00:47 2025: BS 226 completed
Fri Feb 14 23:00:56 2025: BS 227 completed
Fri Feb 14 23:01:05 2025: BS 228 completed
Fri Feb 14 23:01:14 2025: BS 229 completed
Fri Feb 14 23:01:24 2025: BS 230 completed
Fri Feb 14 23:01:33 2025: BS 231 completed
Fri Feb 14 23:01:42 2025: BS 232 completed
Fri Feb 14 23:01:51 2025: BS 233 completed
Fri Feb 14 23:02:01 2025: BS 234 completed
Fri Feb 14 23:02:10 2025: BS 235 completed
Fri Feb 14 23:02:19 2025: BS 236 completed
Fri Feb 14 23:02:28 2025: BS 237 completed
Fri Feb 14 23:02:38 2025: BS 238 completed
Fri Feb 14 23:02:47 2025: BS 239 completed
Fri Feb 14 23:02:56 2025: BS 240 completed
Fri Feb 14 23:03:05 2025: BS 241 completed
Fri Feb 14 23:03:15 2025: BS 242 completed
Fri Feb 14 23:03:24 2025: BS 243 completed
Fri Feb 14 23:03:33 2025: BS 244 completed
Fri Feb 14 23:03:42 2025: BS 245 completed
Fri Feb 14 23:03:52 2025: BS 246 completed
Fri Feb 14 23:04:01 2025: BS 247 completed
Fri Feb 14 23:04:10 2025: BS 248 completed
Fri Feb 14 23:04:19 2025: BS 249 completed
Fri Feb 14 23:04:29 2025: BS 250 completed
Fri Feb 14 23:04:38 2025: BS 251 completed
Fri Feb 14 23:04:47 2025: BS 252 completed
Fri Feb 14 23:04:56 2025: BS 253 completed
Fri Feb 14 23:05:06 2025: BS 254 completed
Fri Feb 14 23:05:15 2025: BS 255 completed
Fri Feb 14 23:05:24 2025: BS 256 completed
Fri Feb 14 23:05:33 2025: BS 257 completed
Fri Feb 14 23:05:43 2025: BS 258 completed
Fri Feb 14 23:05:52 2025: BS 259 completed
Fri Feb 14 23:06:01 2025: BS 260 completed
Fri Feb 14 23:06:10 2025: BS 261 completed
Fri Feb 14 23:06:19 2025: BS 262 completed
Fri Feb 14 23:06:29 2025: BS 263 completed
Fri Feb 14 23:06:38 2025: BS 264 completed
Fri Feb 14 23:06:47 2025: BS 265 completed
Fri Feb 14 23:06:56 2025: BS 266 completed
Fri Feb 14 23:07:06 2025: BS 267 completed
Fri Feb 14 23:07:15 2025: BS 268 completed
Fri Feb 14 23:07:24 2025: BS 269 completed
Fri Feb 14 23:07:33 2025: BS 270 completed
Fri Feb 14 23:07:43 2025: BS 271 completed
Fri Feb 14 23:07:52 2025: BS 272 completed
Fri Feb 14 23:08:01 2025: BS 273 completed
Fri Feb 14 23:08:10 2025: BS 274 completed
Fri Feb 14 23:08:20 2025: BS 275 completed
Fri Feb 14 23:08:29 2025: BS 276 completed
Fri Feb 14 23:08:38 2025: BS 277 completed
Fri Feb 14 23:08:47 2025: BS 278 completed
Fri Feb 14 23:08:57 2025: BS 279 completed
Fri Feb 14 23:09:06 2025: BS 280 completed
Fri Feb 14 23:09:15 2025: BS 281 completed
Fri Feb 14 23:09:24 2025: BS 282 completed
Fri Feb 14 23:09:34 2025: BS 283 completed
Fri Feb 14 23:09:43 2025: BS 284 completed
Fri Feb 14 23:09:52 2025: BS 285 completed
Fri Feb 14 23:10:01 2025: BS 286 completed
Fri Feb 14 23:10:11 2025: BS 287 completed
Fri Feb 14 23:10:20 2025: BS 288 completed
Fri Feb 14 23:10:29 2025: BS 289 completed
Fri Feb 14 23:10:38 2025: BS 290 completed
Fri Feb 14 23:10:48 2025: BS 291 completed
Fri Feb 14 23:10:57 2025: BS 292 completed
Fri Feb 14 23:11:06 2025: BS 293 completed
Fri Feb 14 23:11:15 2025: BS 294 completed
Fri Feb 14 23:11:24 2025: BS 295 completed
Fri Feb 14 23:11:34 2025: BS 296 completed
Fri Feb 14 23:11:43 2025: BS 297 completed
Fri Feb 14 23:11:52 2025: BS 298 completed
Fri Feb 14 23:12:01 2025: BS 299 completed
Fri Feb 14 23:12:11 2025: BS 300 completed
Fri Feb 14 23:12:20 2025: BS 301 completed
Fri Feb 14 23:12:29 2025: BS 302 completed
Fri Feb 14 23:12:38 2025: BS 303 completed
Fri Feb 14 23:12:48 2025: BS 304 completed
Fri Feb 14 23:12:57 2025: BS 305 completed
Fri Feb 14 23:13:06 2025: BS 306 completed
Fri Feb 14 23:13:15 2025: BS 307 completed
Fri Feb 14 23:13:25 2025: BS 308 completed
Fri Feb 14 23:13:34 2025: BS 309 completed
Fri Feb 14 23:13:43 2025: BS 310 completed
Fri Feb 14 23:13:52 2025: BS 311 completed
Fri Feb 14 23:14:02 2025: BS 312 completed
Fri Feb 14 23:14:11 2025: BS 313 completed
Fri Feb 14 23:14:20 2025: BS 314 completed
Fri Feb 14 23:14:29 2025: BS 315 completed
Fri Feb 14 23:14:39 2025: BS 316 completed
Fri Feb 14 23:14:48 2025: BS 317 completed
Fri Feb 14 23:14:57 2025: BS 318 completed
Fri Feb 14 23:15:06 2025: BS 319 completed
Fri Feb 14 23:15:16 2025: BS 320 completed
Fri Feb 14 23:15:25 2025: BS 321 completed
Fri Feb 14 23:15:34 2025: BS 322 completed
Fri Feb 14 23:15:43 2025: BS 323 completed
Fri Feb 14 23:15:53 2025: BS 324 completed
Fri Feb 14 23:16:02 2025: BS 325 completed
Fri Feb 14 23:16:11 2025: BS 326 completed
Fri Feb 14 23:16:20 2025: BS 327 completed
Fri Feb 14 23:16:30 2025: BS 328 completed
Fri Feb 14 23:16:39 2025: BS 329 completed
Fri Feb 14 23:16:48 2025: BS 330 completed
Fri Feb 14 23:16:57 2025: BS 331 completed
Fri Feb 14 23:17:06 2025: BS 332 completed
Fri Feb 14 23:17:16 2025: BS 333 completed
Fri Feb 14 23:17:25 2025: BS 334 completed
Fri Feb 14 23:17:34 2025: BS 335 completed
Fri Feb 14 23:17:43 2025: BS 336 completed
Fri Feb 14 23:17:53 2025: BS 337 completed
Fri Feb 14 23:18:02 2025: BS 338 completed
Fri Feb 14 23:18:11 2025: BS 339 completed
Fri Feb 14 23:18:20 2025: BS 340 completed
Fri Feb 14 23:18:30 2025: BS 341 completed
Fri Feb 14 23:18:39 2025: BS 342 completed
Fri Feb 14 23:18:48 2025: BS 343 completed
Fri Feb 14 23:18:57 2025: BS 344 completed
Fri Feb 14 23:19:07 2025: BS 345 completed
Fri Feb 14 23:19:16 2025: BS 346 completed
Fri Feb 14 23:19:25 2025: BS 347 completed
Fri Feb 14 23:19:34 2025: BS 348 completed
Fri Feb 14 23:19:44 2025: BS 349 completed
Fri Feb 14 23:19:53 2025: BS 350 completed
Fri Feb 14 23:20:02 2025: BS 351 completed
Fri Feb 14 23:20:11 2025: BS 352 completed
Fri Feb 14 23:20:21 2025: BS 353 completed
Fri Feb 14 23:20:30 2025: BS 354 completed
Fri Feb 14 23:20:39 2025: BS 355 completed
Fri Feb 14 23:20:48 2025: BS 356 completed
Fri Feb 14 23:20:58 2025: BS 357 completed
Fri Feb 14 23:21:07 2025: BS 358 completed
Fri Feb 14 23:21:16 2025: BS 359 completed
Fri Feb 14 23:21:25 2025: BS 360 completed
Fri Feb 14 23:21:35 2025: BS 361 completed
Fri Feb 14 23:21:44 2025: BS 362 completed
Fri Feb 14 23:21:53 2025: BS 363 completed
Fri Feb 14 23:22:02 2025: BS 364 completed
Fri Feb 14 23:22:12 2025: BS 365 completed
Fri Feb 14 23:22:21 2025: BS 366 completed
Fri Feb 14 23:22:30 2025: BS 367 completed
Fri Feb 14 23:22:39 2025: BS 368 completed
Fri Feb 14 23:22:48 2025: BS 369 completed
Fri Feb 14 23:22:58 2025: BS 370 completed
Fri Feb 14 23:23:07 2025: BS 371 completed
Fri Feb 14 23:23:16 2025: BS 372 completed
Fri Feb 14 23:23:25 2025: BS 373 completed
Fri Feb 14 23:23:35 2025: BS 374 completed
Fri Feb 14 23:23:44 2025: BS 375 completed
Fri Feb 14 23:23:53 2025: BS 376 completed
Fri Feb 14 23:24:02 2025: BS 377 completed
Fri Feb 14 23:24:12 2025: BS 378 completed
Fri Feb 14 23:24:21 2025: BS 379 completed
Fri Feb 14 23:24:30 2025: BS 380 completed
Fri Feb 14 23:24:39 2025: BS 381 completed
Fri Feb 14 23:24:49 2025: BS 382 completed
Fri Feb 14 23:24:58 2025: BS 383 completed
Fri Feb 14 23:25:07 2025: BS 384 completed
Fri Feb 14 23:25:16 2025: BS 385 completed
Fri Feb 14 23:25:26 2025: BS 386 completed
Fri Feb 14 23:25:35 2025: BS 387 completed
Fri Feb 14 23:25:44 2025: BS 388 completed
Fri Feb 14 23:25:53 2025: BS 389 completed
Fri Feb 14 23:26:03 2025: BS 390 completed
Fri Feb 14 23:26:12 2025: BS 391 completed
Fri Feb 14 23:26:21 2025: BS 392 completed
Fri Feb 14 23:26:30 2025: BS 393 completed
Fri Feb 14 23:26:40 2025: BS 394 completed
Fri Feb 14 23:26:49 2025: BS 395 completed
Fri Feb 14 23:26:58 2025: BS 396 completed
Fri Feb 14 23:27:07 2025: BS 397 completed
Fri Feb 14 23:27:17 2025: BS 398 completed
Fri Feb 14 23:27:26 2025: BS 399 completed
Fri Feb 14 23:27:35 2025: BS 400 completed
Fri Feb 14 23:27:44 2025: BS 401 completed
Fri Feb 14 23:27:54 2025: BS 402 completed
Fri Feb 14 23:28:03 2025: BS 403 completed
Fri Feb 14 23:28:12 2025: BS 404 completed
Fri Feb 14 23:28:21 2025: BS 405 completed
Fri Feb 14 23:28:30 2025: BS 406 completed
Fri Feb 14 23:28:40 2025: BS 407 completed
Fri Feb 14 23:28:49 2025: BS 408 completed
Fri Feb 14 23:28:58 2025: BS 409 completed
Fri Feb 14 23:29:07 2025: BS 410 completed
Fri Feb 14 23:29:17 2025: BS 411 completed
Fri Feb 14 23:29:26 2025: BS 412 completed
Fri Feb 14 23:29:35 2025: BS 413 completed
Fri Feb 14 23:29:44 2025: BS 414 completed
Fri Feb 14 23:29:54 2025: BS 415 completed
Fri Feb 14 23:30:03 2025: BS 416 completed
Fri Feb 14 23:30:12 2025: BS 417 completed
Fri Feb 14 23:30:21 2025: BS 418 completed
Fri Feb 14 23:30:31 2025: BS 419 completed
Fri Feb 14 23:30:40 2025: BS 420 completed
Fri Feb 14 23:30:49 2025: BS 421 completed
Fri Feb 14 23:30:58 2025: BS 422 completed
Fri Feb 14 23:31:08 2025: BS 423 completed
Fri Feb 14 23:31:17 2025: BS 424 completed
Fri Feb 14 23:31:26 2025: BS 425 completed
Fri Feb 14 23:31:35 2025: BS 426 completed
Fri Feb 14 23:31:45 2025: BS 427 completed
Fri Feb 14 23:31:54 2025: BS 428 completed
Fri Feb 14 23:32:03 2025: BS 429 completed
Fri Feb 14 23:32:12 2025: BS 430 completed
Fri Feb 14 23:32:22 2025: BS 431 completed
Fri Feb 14 23:32:31 2025: BS 432 completed
Fri Feb 14 23:32:40 2025: BS 433 completed
Fri Feb 14 23:32:49 2025: BS 434 completed
Fri Feb 14 23:32:59 2025: BS 435 completed
Fri Feb 14 23:33:08 2025: BS 436 completed
Fri Feb 14 23:33:17 2025: BS 437 completed
Fri Feb 14 23:33:26 2025: BS 438 completed
Fri Feb 14 23:33:35 2025: BS 439 completed
Fri Feb 14 23:33:45 2025: BS 440 completed
Fri Feb 14 23:33:54 2025: BS 441 completed
Fri Feb 14 23:34:03 2025: BS 442 completed
Fri Feb 14 23:34:12 2025: BS 443 completed
Fri Feb 14 23:34:22 2025: BS 444 completed
Fri Feb 14 23:34:31 2025: BS 445 completed
Fri Feb 14 23:34:40 2025: BS 446 completed
Fri Feb 14 23:34:49 2025: BS 447 completed
Fri Feb 14 23:34:59 2025: BS 448 completed
Fri Feb 14 23:35:08 2025: BS 449 completed
Fri Feb 14 23:35:17 2025: BS 450 completed
Fri Feb 14 23:35:26 2025: BS 451 completed
Fri Feb 14 23:35:36 2025: BS 452 completed
Fri Feb 14 23:35:45 2025: BS 453 completed
Fri Feb 14 23:35:54 2025: BS 454 completed
Fri Feb 14 23:36:03 2025: BS 455 completed
Fri Feb 14 23:36:13 2025: BS 456 completed
Fri Feb 14 23:36:22 2025: BS 457 completed
Fri Feb 14 23:36:31 2025: BS 458 completed
Fri Feb 14 23:36:40 2025: BS 459 completed
Fri Feb 14 23:36:50 2025: BS 460 completed
Fri Feb 14 23:36:59 2025: BS 461 completed
Fri Feb 14 23:37:08 2025: BS 462 completed
Fri Feb 14 23:37:17 2025: BS 463 completed
Fri Feb 14 23:37:27 2025: BS 464 completed
Fri Feb 14 23:37:36 2025: BS 465 completed
Fri Feb 14 23:37:45 2025: BS 466 completed
Fri Feb 14 23:37:54 2025: BS 467 completed
Fri Feb 14 23:38:04 2025: BS 468 completed
Fri Feb 14 23:38:13 2025: BS 469 completed
Fri Feb 14 23:38:22 2025: BS 470 completed
Fri Feb 14 23:38:31 2025: BS 471 completed
Fri Feb 14 23:38:41 2025: BS 472 completed
Fri Feb 14 23:38:50 2025: BS 473 completed
Fri Feb 14 23:38:59 2025: BS 474 completed
Fri Feb 14 23:39:08 2025: BS 475 completed
Fri Feb 14 23:39:17 2025: BS 476 completed
Fri Feb 14 23:39:27 2025: BS 477 completed
Fri Feb 14 23:39:36 2025: BS 478 completed
Fri Feb 14 23:39:45 2025: BS 479 completed
Fri Feb 14 23:39:54 2025: BS 480 completed
Fri Feb 14 23:40:04 2025: BS 481 completed
Fri Feb 14 23:40:13 2025: BS 482 completed
Fri Feb 14 23:40:22 2025: BS 483 completed
Fri Feb 14 23:40:31 2025: BS 484 completed
Fri Feb 14 23:40:41 2025: BS 485 completed
Fri Feb 14 23:40:50 2025: BS 486 completed
Fri Feb 14 23:40:59 2025: BS 487 completed
Fri Feb 14 23:41:08 2025: BS 488 completed
Fri Feb 14 23:41:18 2025: BS 489 completed
Fri Feb 14 23:41:27 2025: BS 490 completed
Fri Feb 14 23:41:36 2025: BS 491 completed
Fri Feb 14 23:41:45 2025: BS 492 completed
Fri Feb 14 23:41:55 2025: BS 493 completed
Fri Feb 14 23:42:04 2025: BS 494 completed
Fri Feb 14 23:42:13 2025: BS 495 completed
Fri Feb 14 23:42:22 2025: BS 496 completed
Fri Feb 14 23:42:32 2025: BS 497 completed
Fri Feb 14 23:42:41 2025: BS 498 completed
Fri Feb 14 23:42:50 2025: BS 499 completed
Fri Feb 14 23:42:59 2025: BS 500 completed
Fri Feb 14 23:43:09 2025: BS 501 completed
Fri Feb 14 23:43:18 2025: BS 502 completed
Fri Feb 14 23:43:27 2025: BS 503 completed
Fri Feb 14 23:43:36 2025: BS 504 completed
Fri Feb 14 23:43:46 2025: BS 505 completed
Fri Feb 14 23:43:55 2025: BS 506 completed
Fri Feb 14 23:44:04 2025: BS 507 completed
Fri Feb 14 23:44:13 2025: BS 508 completed
Fri Feb 14 23:44:23 2025: BS 509 completed
Fri Feb 14 23:44:32 2025: BS 510 completed
Fri Feb 14 23:44:41 2025: BS 511 completed
Fri Feb 14 23:44:50 2025: BS 512 completed
Fri Feb 14 23:44:59 2025: BS 513 completed
Fri Feb 14 23:45:09 2025: BS 514 completed
Fri Feb 14 23:45:18 2025: BS 515 completed
Fri Feb 14 23:45:27 2025: BS 516 completed
Fri Feb 14 23:45:36 2025: BS 517 completed
Fri Feb 14 23:45:46 2025: BS 518 completed
Fri Feb 14 23:45:55 2025: BS 519 completed
Fri Feb 14 23:46:04 2025: BS 520 completed
Fri Feb 14 23:46:13 2025: BS 521 completed
Fri Feb 14 23:46:23 2025: BS 522 completed
Fri Feb 14 23:46:32 2025: BS 523 completed
Fri Feb 14 23:46:41 2025: BS 524 completed
Fri Feb 14 23:46:50 2025: BS 525 completed
Fri Feb 14 23:47:00 2025: BS 526 completed
Fri Feb 14 23:47:09 2025: BS 527 completed
Fri Feb 14 23:47:18 2025: BS 528 completed
Fri Feb 14 23:47:27 2025: BS 529 completed
Fri Feb 14 23:47:37 2025: BS 530 completed
Fri Feb 14 23:47:46 2025: BS 531 completed
Fri Feb 14 23:47:55 2025: BS 532 completed
Fri Feb 14 23:48:04 2025: BS 533 completed
Fri Feb 14 23:48:19 2025: BS 534 completed
Fri Feb 14 23:48:23 2025: BS 535 completed
Fri Feb 14 23:48:32 2025: BS 536 completed
Fri Feb 14 23:48:41 2025: BS 537 completed
Fri Feb 14 23:48:51 2025: BS 538 completed
Fri Feb 14 23:49:00 2025: BS 539 completed
Fri Feb 14 23:49:09 2025: BS 540 completed
Fri Feb 14 23:49:18 2025: BS 541 completed
Fri Feb 14 23:49:28 2025: BS 542 completed
Fri Feb 14 23:49:37 2025: BS 543 completed
Fri Feb 14 23:49:46 2025: BS 544 completed
Fri Feb 14 23:49:55 2025: BS 545 completed
Fri Feb 14 23:50:05 2025: BS 546 completed
Fri Feb 14 23:50:14 2025: BS 547 completed
Fri Feb 14 23:50:23 2025: BS 548 completed
Fri Feb 14 23:50:32 2025: BS 549 completed
Fri Feb 14 23:50:41 2025: BS 550 completed
Fri Feb 14 23:50:51 2025: BS 551 completed
Fri Feb 14 23:51:00 2025: BS 552 completed
Fri Feb 14 23:51:09 2025: BS 553 completed
Fri Feb 14 23:51:18 2025: BS 554 completed
Fri Feb 14 23:51:28 2025: BS 555 completed
Fri Feb 14 23:51:37 2025: BS 556 completed
Fri Feb 14 23:51:46 2025: BS 557 completed
Fri Feb 14 23:51:55 2025: BS 558 completed
Fri Feb 14 23:52:05 2025: BS 559 completed
Fri Feb 14 23:52:14 2025: BS 560 completed
Fri Feb 14 23:52:23 2025: BS 561 completed
Fri Feb 14 23:52:32 2025: BS 562 completed
Fri Feb 14 23:52:42 2025: BS 563 completed
Fri Feb 14 23:52:51 2025: BS 564 completed
Fri Feb 14 23:53:00 2025: BS 565 completed
Fri Feb 14 23:53:09 2025: BS 566 completed
Fri Feb 14 23:53:19 2025: BS 567 completed
Fri Feb 14 23:53:28 2025: BS 568 completed
Fri Feb 14 23:53:37 2025: BS 569 completed
Fri Feb 14 23:53:46 2025: BS 570 completed
Fri Feb 14 23:53:56 2025: BS 571 completed
Fri Feb 14 23:54:05 2025: BS 572 completed
Fri Feb 14 23:54:14 2025: BS 573 completed
Fri Feb 14 23:54:23 2025: BS 574 completed
Fri Feb 14 23:54:33 2025: BS 575 completed
Fri Feb 14 23:54:42 2025: BS 576 completed
Fri Feb 14 23:54:51 2025: BS 577 completed
Fri Feb 14 23:55:00 2025: BS 578 completed
Fri Feb 14 23:55:10 2025: BS 579 completed
Fri Feb 14 23:55:19 2025: BS 580 completed
Fri Feb 14 23:55:28 2025: BS 581 completed
Fri Feb 14 23:55:37 2025: BS 582 completed
Fri Feb 14 23:55:46 2025: BS 583 completed
Fri Feb 14 23:55:56 2025: BS 584 completed
Fri Feb 14 23:56:05 2025: BS 585 completed
Fri Feb 14 23:56:14 2025: BS 586 completed
Fri Feb 14 23:56:23 2025: BS 587 completed
Fri Feb 14 23:56:33 2025: BS 588 completed
Fri Feb 14 23:56:42 2025: BS 589 completed
Fri Feb 14 23:56:51 2025: BS 590 completed
Fri Feb 14 23:57:00 2025: BS 591 completed
Fri Feb 14 23:57:10 2025: BS 592 completed
Fri Feb 14 23:57:19 2025: BS 593 completed
Fri Feb 14 23:57:28 2025: BS 594 completed
Fri Feb 14 23:57:37 2025: BS 595 completed
Fri Feb 14 23:57:47 2025: BS 596 completed
Fri Feb 14 23:57:56 2025: BS 597 completed
Fri Feb 14 23:58:05 2025: BS 598 completed
Fri Feb 14 23:58:14 2025: BS 599 completed
Fri Feb 14 23:58:24 2025: BS 600 completed
Fri Feb 14 23:58:33 2025: BS 601 completed
Fri Feb 14 23:58:42 2025: BS 602 completed
Fri Feb 14 23:58:51 2025: BS 603 completed
Fri Feb 14 23:59:01 2025: BS 604 completed
Fri Feb 14 23:59:10 2025: BS 605 completed
Fri Feb 14 23:59:19 2025: BS 606 completed
Fri Feb 14 23:59:28 2025: BS 607 completed
Fri Feb 14 23:59:38 2025: BS 608 completed
Fri Feb 14 23:59:47 2025: BS 609 completed
Fri Feb 14 23:59:56 2025: BS 610 completed
Sat Feb 15 00:00:05 2025: BS 611 completed
Sat Feb 15 00:00:15 2025: BS 612 completed
Sat Feb 15 00:00:24 2025: BS 613 completed
Sat Feb 15 00:00:33 2025: BS 614 completed
Sat Feb 15 00:00:42 2025: BS 615 completed
Sat Feb 15 00:00:52 2025: BS 616 completed
Sat Feb 15 00:01:01 2025: BS 617 completed
Sat Feb 15 00:01:10 2025: BS 618 completed
Sat Feb 15 00:01:19 2025: BS 619 completed
Sat Feb 15 00:01:28 2025: BS 620 completed
Sat Feb 15 00:01:38 2025: BS 621 completed
Sat Feb 15 00:01:47 2025: BS 622 completed
Sat Feb 15 00:01:56 2025: BS 623 completed
Sat Feb 15 00:02:05 2025: BS 624 completed
Sat Feb 15 00:02:15 2025: BS 625 completed
Sat Feb 15 00:02:24 2025: BS 626 completed
Sat Feb 15 00:02:33 2025: BS 627 completed
Sat Feb 15 00:02:42 2025: BS 628 completed
Sat Feb 15 00:02:52 2025: BS 629 completed
Sat Feb 15 00:03:01 2025: BS 630 completed
Sat Feb 15 00:03:10 2025: BS 631 completed
Sat Feb 15 00:03:19 2025: BS 632 completed
Sat Feb 15 00:03:29 2025: BS 633 completed
Sat Feb 15 00:03:38 2025: BS 634 completed
Sat Feb 15 00:03:47 2025: BS 635 completed
Sat Feb 15 00:03:56 2025: BS 636 completed
Sat Feb 15 00:04:06 2025: BS 637 completed
Sat Feb 15 00:04:15 2025: BS 638 completed
Sat Feb 15 00:04:24 2025: BS 639 completed
Sat Feb 15 00:04:33 2025: BS 640 completed
Sat Feb 15 00:04:43 2025: BS 641 completed
Sat Feb 15 00:04:52 2025: BS 642 completed
Sat Feb 15 00:05:01 2025: BS 643 completed
Sat Feb 15 00:05:10 2025: BS 644 completed
Sat Feb 15 00:05:20 2025: BS 645 completed
Sat Feb 15 00:05:29 2025: BS 646 completed
Sat Feb 15 00:05:38 2025: BS 647 completed
Sat Feb 15 00:05:47 2025: BS 648 completed
Sat Feb 15 00:05:57 2025: BS 649 completed
Sat Feb 15 00:06:06 2025: BS 650 completed
Sat Feb 15 00:06:15 2025: BS 651 completed
Sat Feb 15 00:06:24 2025: BS 652 completed
Sat Feb 15 00:06:34 2025: BS 653 completed
Sat Feb 15 00:06:43 2025: BS 654 completed
Sat Feb 15 00:06:52 2025: BS 655 completed
Sat Feb 15 00:07:01 2025: BS 656 completed
Sat Feb 15 00:07:10 2025: BS 657 completed
Sat Feb 15 00:07:20 2025: BS 658 completed
Sat Feb 15 00:07:29 2025: BS 659 completed
Sat Feb 15 00:07:38 2025: BS 660 completed
Sat Feb 15 00:07:47 2025: BS 661 completed
Sat Feb 15 00:07:57 2025: BS 662 completed
Sat Feb 15 00:08:06 2025: BS 663 completed
Sat Feb 15 00:08:15 2025: BS 664 completed
Sat Feb 15 00:08:24 2025: BS 665 completed
Sat Feb 15 00:08:34 2025: BS 666 completed
Sat Feb 15 00:08:43 2025: BS 667 completed
Sat Feb 15 00:08:52 2025: BS 668 completed
Sat Feb 15 00:09:01 2025: BS 669 completed
Sat Feb 15 00:09:11 2025: BS 670 completed
Sat Feb 15 00:09:20 2025: BS 671 completed
Sat Feb 15 00:09:29 2025: BS 672 completed
Sat Feb 15 00:09:38 2025: BS 673 completed
Sat Feb 15 00:09:48 2025: BS 674 completed
Sat Feb 15 00:09:57 2025: BS 675 completed
Sat Feb 15 00:10:06 2025: BS 676 completed
Sat Feb 15 00:10:15 2025: BS 677 completed
Sat Feb 15 00:10:25 2025: BS 678 completed
Sat Feb 15 00:10:34 2025: BS 679 completed
Sat Feb 15 00:10:43 2025: BS 680 completed
Sat Feb 15 00:10:52 2025: BS 681 completed
Sat Feb 15 00:11:02 2025: BS 682 completed
Sat Feb 15 00:11:11 2025: BS 683 completed
Sat Feb 15 00:11:20 2025: BS 684 completed
Sat Feb 15 00:11:29 2025: BS 685 completed
Sat Feb 15 00:11:39 2025: BS 686 completed
Sat Feb 15 00:11:48 2025: BS 687 completed
Sat Feb 15 00:11:57 2025: BS 688 completed
Sat Feb 15 00:12:06 2025: BS 689 completed
Sat Feb 15 00:12:16 2025: BS 690 completed
Sat Feb 15 00:12:25 2025: BS 691 completed
Sat Feb 15 00:12:34 2025: BS 692 completed
Sat Feb 15 00:12:43 2025: BS 693 completed
Sat Feb 15 00:12:52 2025: BS 694 completed
Sat Feb 15 00:13:02 2025: BS 695 completed
Sat Feb 15 00:13:11 2025: BS 696 completed
Sat Feb 15 00:13:20 2025: BS 697 completed
Sat Feb 15 00:13:29 2025: BS 698 completed
Sat Feb 15 00:13:39 2025: BS 699 completed
Sat Feb 15 00:13:48 2025: BS 700 completed
Sat Feb 15 00:13:57 2025: BS 701 completed
Sat Feb 15 00:14:06 2025: BS 702 completed
Sat Feb 15 00:14:16 2025: BS 703 completed
Sat Feb 15 00:14:25 2025: BS 704 completed
Sat Feb 15 00:14:34 2025: BS 705 completed
Sat Feb 15 00:14:43 2025: BS 706 completed
Sat Feb 15 00:14:53 2025: BS 707 completed
Sat Feb 15 00:15:02 2025: BS 708 completed
Sat Feb 15 00:15:11 2025: BS 709 completed
Sat Feb 15 00:15:20 2025: BS 710 completed
Sat Feb 15 00:15:30 2025: BS 711 completed
Sat Feb 15 00:15:39 2025: BS 712 completed
Sat Feb 15 00:15:48 2025: BS 713 completed
Sat Feb 15 00:15:57 2025: BS 714 completed
Sat Feb 15 00:16:07 2025: BS 715 completed
Sat Feb 15 00:16:16 2025: BS 716 completed
Sat Feb 15 00:16:25 2025: BS 717 completed
Sat Feb 15 00:16:34 2025: BS 718 completed
Sat Feb 15 00:16:44 2025: BS 719 completed
Sat Feb 15 00:16:53 2025: BS 720 completed
Sat Feb 15 00:17:02 2025: BS 721 completed
Sat Feb 15 00:17:11 2025: BS 722 completed
Sat Feb 15 00:17:21 2025: BS 723 completed
Sat Feb 15 00:17:30 2025: BS 724 completed
Sat Feb 15 00:17:39 2025: BS 725 completed
Sat Feb 15 00:17:48 2025: BS 726 completed
Sat Feb 15 00:17:57 2025: BS 727 completed
Sat Feb 15 00:18:07 2025: BS 728 completed
Sat Feb 15 00:18:16 2025: BS 729 completed
Sat Feb 15 00:18:25 2025: BS 730 completed
Sat Feb 15 00:18:34 2025: BS 731 completed
Sat Feb 15 00:18:44 2025: BS 732 completed
Sat Feb 15 00:18:53 2025: BS 733 completed
Sat Feb 15 00:19:02 2025: BS 734 completed
Sat Feb 15 00:19:11 2025: BS 735 completed
Sat Feb 15 00:19:21 2025: BS 736 completed
Sat Feb 15 00:19:30 2025: BS 737 completed
Sat Feb 15 00:19:39 2025: BS 738 completed
Sat Feb 15 00:19:48 2025: BS 739 completed
Sat Feb 15 00:19:58 2025: BS 740 completed
Sat Feb 15 00:20:07 2025: BS 741 completed
Sat Feb 15 00:20:16 2025: BS 742 completed
Sat Feb 15 00:20:25 2025: BS 743 completed
Sat Feb 15 00:20:35 2025: BS 744 completed
Sat Feb 15 00:20:44 2025: BS 745 completed
Sat Feb 15 00:20:53 2025: BS 746 completed
Sat Feb 15 00:21:02 2025: BS 747 completed
Sat Feb 15 00:21:12 2025: BS 748 completed
Sat Feb 15 00:21:21 2025: BS 749 completed
Sat Feb 15 00:21:30 2025: BS 750 completed
Sat Feb 15 00:21:39 2025: BS 751 completed
Sat Feb 15 00:21:49 2025: BS 752 completed
Sat Feb 15 00:21:58 2025: BS 753 completed
Sat Feb 15 00:22:07 2025: BS 754 completed
Sat Feb 15 00:22:16 2025: BS 755 completed
Sat Feb 15 00:22:26 2025: BS 756 completed
Sat Feb 15 00:22:35 2025: BS 757 completed
Sat Feb 15 00:22:44 2025: BS 758 completed
Sat Feb 15 00:22:53 2025: BS 759 completed
Sat Feb 15 00:23:03 2025: BS 760 completed
Sat Feb 15 00:23:12 2025: BS 761 completed
Sat Feb 15 00:23:21 2025: BS 762 completed
Sat Feb 15 00:23:30 2025: BS 763 completed
Sat Feb 15 00:23:39 2025: BS 764 completed
Sat Feb 15 00:23:49 2025: BS 765 completed
Sat Feb 15 00:23:58 2025: BS 766 completed
Sat Feb 15 00:24:07 2025: BS 767 completed
Sat Feb 15 00:24:16 2025: BS 768 completed
Sat Feb 15 00:24:26 2025: BS 769 completed
Sat Feb 15 00:24:35 2025: BS 770 completed
Sat Feb 15 00:24:44 2025: BS 771 completed
Sat Feb 15 00:24:53 2025: BS 772 completed
Sat Feb 15 00:25:03 2025: BS 773 completed
Sat Feb 15 00:25:12 2025: BS 774 completed
Sat Feb 15 00:25:21 2025: BS 775 completed
Sat Feb 15 00:25:30 2025: BS 776 completed
Sat Feb 15 00:25:40 2025: BS 777 completed
Sat Feb 15 00:25:49 2025: BS 778 completed
Sat Feb 15 00:25:58 2025: BS 779 completed
Sat Feb 15 00:26:07 2025: BS 780 completed
Sat Feb 15 00:26:17 2025: BS 781 completed
Sat Feb 15 00:26:26 2025: BS 782 completed
Sat Feb 15 00:26:35 2025: BS 783 completed
Sat Feb 15 00:26:44 2025: BS 784 completed
Sat Feb 15 00:26:54 2025: BS 785 completed
Sat Feb 15 00:27:03 2025: BS 786 completed
Sat Feb 15 00:27:12 2025: BS 787 completed
Sat Feb 15 00:27:21 2025: BS 788 completed
Sat Feb 15 00:27:31 2025: BS 789 completed
Sat Feb 15 00:27:40 2025: BS 790 completed
Sat Feb 15 00:27:49 2025: BS 791 completed
Sat Feb 15 00:27:58 2025: BS 792 completed
Sat Feb 15 00:28:08 2025: BS 793 completed
Sat Feb 15 00:28:17 2025: BS 794 completed
Sat Feb 15 00:28:26 2025: BS 795 completed
Sat Feb 15 00:28:35 2025: BS 796 completed
Sat Feb 15 00:28:45 2025: BS 797 completed
Sat Feb 15 00:28:54 2025: BS 798 completed
Sat Feb 15 00:29:03 2025: BS 799 completed
Sat Feb 15 00:29:12 2025: BS 800 completed
Sat Feb 15 00:29:21 2025: BS 801 completed
Sat Feb 15 00:29:31 2025: BS 802 completed
Sat Feb 15 00:29:40 2025: BS 803 completed
Sat Feb 15 00:29:49 2025: BS 804 completed
Sat Feb 15 00:29:58 2025: BS 805 completed
Sat Feb 15 00:30:08 2025: BS 806 completed
Sat Feb 15 00:30:17 2025: BS 807 completed
Sat Feb 15 00:30:26 2025: BS 808 completed
Sat Feb 15 00:30:35 2025: BS 809 completed
Sat Feb 15 00:30:45 2025: BS 810 completed
Sat Feb 15 00:30:54 2025: BS 811 completed
Sat Feb 15 00:31:03 2025: BS 812 completed
Sat Feb 15 00:31:12 2025: BS 813 completed
Sat Feb 15 00:31:22 2025: BS 814 completed
Sat Feb 15 00:31:31 2025: BS 815 completed
Sat Feb 15 00:31:40 2025: BS 816 completed
Sat Feb 15 00:31:49 2025: BS 817 completed
Sat Feb 15 00:31:59 2025: BS 818 completed
Sat Feb 15 00:32:08 2025: BS 819 completed
Sat Feb 15 00:32:17 2025: BS 820 completed
Sat Feb 15 00:32:26 2025: BS 821 completed
Sat Feb 15 00:32:36 2025: BS 822 completed
Sat Feb 15 00:32:45 2025: BS 823 completed
Sat Feb 15 00:32:54 2025: BS 824 completed
Sat Feb 15 00:33:03 2025: BS 825 completed
Sat Feb 15 00:33:13 2025: BS 826 completed
Sat Feb 15 00:33:22 2025: BS 827 completed
Sat Feb 15 00:33:31 2025: BS 828 completed
Sat Feb 15 00:33:40 2025: BS 829 completed
Sat Feb 15 00:33:50 2025: BS 830 completed
Sat Feb 15 00:33:59 2025: BS 831 completed
Sat Feb 15 00:34:08 2025: BS 832 completed
Sat Feb 15 00:34:17 2025: BS 833 completed
Sat Feb 15 00:34:27 2025: BS 834 completed
Sat Feb 15 00:34:36 2025: BS 835 completed
Sat Feb 15 00:34:45 2025: BS 836 completed
Sat Feb 15 00:34:54 2025: BS 837 completed
Sat Feb 15 00:35:03 2025: BS 838 completed
Sat Feb 15 00:35:13 2025: BS 839 completed
Sat Feb 15 00:35:22 2025: BS 840 completed
Sat Feb 15 00:35:31 2025: BS 841 completed
Sat Feb 15 00:35:40 2025: BS 842 completed
Sat Feb 15 00:35:50 2025: BS 843 completed
Sat Feb 15 00:35:59 2025: BS 844 completed
Sat Feb 15 00:36:08 2025: BS 845 completed
Sat Feb 15 00:36:17 2025: BS 846 completed
Sat Feb 15 00:36:27 2025: BS 847 completed
Sat Feb 15 00:36:36 2025: BS 848 completed
Sat Feb 15 00:36:45 2025: BS 849 completed
Sat Feb 15 00:36:54 2025: BS 850 completed
Sat Feb 15 00:37:04 2025: BS 851 completed
Sat Feb 15 00:37:13 2025: BS 852 completed
Sat Feb 15 00:37:22 2025: BS 853 completed
Sat Feb 15 00:37:31 2025: BS 854 completed
Sat Feb 15 00:37:41 2025: BS 855 completed
Sat Feb 15 00:37:50 2025: BS 856 completed
Sat Feb 15 00:37:59 2025: BS 857 completed
Sat Feb 15 00:38:08 2025: BS 858 completed
Sat Feb 15 00:38:18 2025: BS 859 completed
Sat Feb 15 00:38:27 2025: BS 860 completed
Sat Feb 15 00:38:36 2025: BS 861 completed
Sat Feb 15 00:38:45 2025: BS 862 completed
Sat Feb 15 00:38:55 2025: BS 863 completed
Sat Feb 15 00:39:04 2025: BS 864 completed
Sat Feb 15 00:39:13 2025: BS 865 completed
Sat Feb 15 00:39:22 2025: BS 866 completed
Sat Feb 15 00:39:32 2025: BS 867 completed
Sat Feb 15 00:39:41 2025: BS 868 completed
Sat Feb 15 00:39:50 2025: BS 869 completed
Sat Feb 15 00:39:59 2025: BS 870 completed
Sat Feb 15 00:40:09 2025: BS 871 completed
Sat Feb 15 00:40:18 2025: BS 872 completed
Sat Feb 15 00:40:27 2025: BS 873 completed
Sat Feb 15 00:40:36 2025: BS 874 completed
Sat Feb 15 00:40:45 2025: BS 875 completed
Sat Feb 15 00:40:55 2025: BS 876 completed
Sat Feb 15 00:41:04 2025: BS 877 completed
Sat Feb 15 00:41:13 2025: BS 878 completed
Sat Feb 15 00:41:22 2025: BS 879 completed
Sat Feb 15 00:41:32 2025: BS 880 completed
Sat Feb 15 00:41:41 2025: BS 881 completed
Sat Feb 15 00:41:50 2025: BS 882 completed
Sat Feb 15 00:41:59 2025: BS 883 completed
Sat Feb 15 00:42:09 2025: BS 884 completed
Sat Feb 15 00:42:18 2025: BS 885 completed
Sat Feb 15 00:42:27 2025: BS 886 completed
Sat Feb 15 00:42:36 2025: BS 887 completed
Sat Feb 15 00:42:46 2025: BS 888 completed
Sat Feb 15 00:42:55 2025: BS 889 completed
Sat Feb 15 00:43:04 2025: BS 890 completed
Sat Feb 15 00:43:13 2025: BS 891 completed
Sat Feb 15 00:43:23 2025: BS 892 completed
Sat Feb 15 00:43:32 2025: BS 893 completed
Sat Feb 15 00:43:41 2025: BS 894 completed
Sat Feb 15 00:43:50 2025: BS 895 completed
Sat Feb 15 00:44:00 2025: BS 896 completed
Sat Feb 15 00:44:09 2025: BS 897 completed
Sat Feb 15 00:44:18 2025: BS 898 completed
Sat Feb 15 00:44:27 2025: BS 899 completed
Sat Feb 15 00:44:42 2025: BS 900 completed
Sat Feb 15 00:44:46 2025: BS 901 completed
Sat Feb 15 00:44:55 2025: BS 902 completed
Sat Feb 15 00:45:04 2025: BS 903 completed
Sat Feb 15 00:45:14 2025: BS 904 completed
Sat Feb 15 00:45:23 2025: BS 905 completed
Sat Feb 15 00:45:32 2025: BS 906 completed
Sat Feb 15 00:45:41 2025: BS 907 completed
Sat Feb 15 00:45:50 2025: BS 908 completed
Sat Feb 15 00:46:00 2025: BS 909 completed
Sat Feb 15 00:46:09 2025: BS 910 completed
Sat Feb 15 00:46:18 2025: BS 911 completed
Sat Feb 15 00:46:27 2025: BS 912 completed
Sat Feb 15 00:46:37 2025: BS 913 completed
Sat Feb 15 00:46:46 2025: BS 914 completed
Sat Feb 15 00:46:55 2025: BS 915 completed
Sat Feb 15 00:47:04 2025: BS 916 completed
Sat Feb 15 00:47:14 2025: BS 917 completed
Sat Feb 15 00:47:23 2025: BS 918 completed
Sat Feb 15 00:47:32 2025: BS 919 completed
Sat Feb 15 00:47:41 2025: BS 920 completed
Sat Feb 15 00:47:51 2025: BS 921 completed
Sat Feb 15 00:48:00 2025: BS 922 completed
Sat Feb 15 00:48:09 2025: BS 923 completed
Sat Feb 15 00:48:18 2025: BS 924 completed
Sat Feb 15 00:48:28 2025: BS 925 completed
Sat Feb 15 00:48:37 2025: BS 926 completed
Sat Feb 15 00:48:46 2025: BS 927 completed
Sat Feb 15 00:48:55 2025: BS 928 completed
Sat Feb 15 00:49:05 2025: BS 929 completed
Sat Feb 15 00:49:14 2025: BS 930 completed
Sat Feb 15 00:49:23 2025: BS 931 completed
Sat Feb 15 00:49:32 2025: BS 932 completed
Sat Feb 15 00:49:42 2025: BS 933 completed
Sat Feb 15 00:49:51 2025: BS 934 completed
Sat Feb 15 00:50:00 2025: BS 935 completed
Sat Feb 15 00:50:09 2025: BS 936 completed
Sat Feb 15 00:50:19 2025: BS 937 completed
Sat Feb 15 00:50:28 2025: BS 938 completed
Sat Feb 15 00:50:37 2025: BS 939 completed
Sat Feb 15 00:50:46 2025: BS 940 completed
Sat Feb 15 00:50:56 2025: BS 941 completed
Sat Feb 15 00:51:05 2025: BS 942 completed
Sat Feb 15 00:51:14 2025: BS 943 completed
Sat Feb 15 00:51:23 2025: BS 944 completed
Sat Feb 15 00:51:32 2025: BS 945 completed
Sat Feb 15 00:51:42 2025: BS 946 completed
Sat Feb 15 00:51:51 2025: BS 947 completed
Sat Feb 15 00:52:00 2025: BS 948 completed
Sat Feb 15 00:52:09 2025: BS 949 completed
Sat Feb 15 00:52:19 2025: BS 950 completed
Sat Feb 15 00:52:28 2025: BS 951 completed
Sat Feb 15 00:52:37 2025: BS 952 completed
Sat Feb 15 00:52:46 2025: BS 953 completed
Sat Feb 15 00:52:56 2025: BS 954 completed
Sat Feb 15 00:53:05 2025: BS 955 completed
Sat Feb 15 00:53:14 2025: BS 956 completed
Sat Feb 15 00:53:23 2025: BS 957 completed
Sat Feb 15 00:53:33 2025: BS 958 completed
Sat Feb 15 00:53:42 2025: BS 959 completed
Sat Feb 15 00:53:51 2025: BS 960 completed
Sat Feb 15 00:54:00 2025: BS 961 completed
Sat Feb 15 00:54:10 2025: BS 962 completed
Sat Feb 15 00:54:19 2025: BS 963 completed
Sat Feb 15 00:54:28 2025: BS 964 completed
Sat Feb 15 00:54:37 2025: BS 965 completed
Sat Feb 15 00:54:47 2025: BS 966 completed
Sat Feb 15 00:54:56 2025: BS 967 completed
Sat Feb 15 00:55:05 2025: BS 968 completed
Sat Feb 15 00:55:14 2025: BS 969 completed
Sat Feb 15 00:55:24 2025: BS 970 completed
Sat Feb 15 00:55:33 2025: BS 971 completed
Sat Feb 15 00:55:42 2025: BS 972 completed
Sat Feb 15 00:55:51 2025: BS 973 completed
Sat Feb 15 00:56:01 2025: BS 974 completed
Sat Feb 15 00:56:10 2025: BS 975 completed
Sat Feb 15 00:56:19 2025: BS 976 completed
Sat Feb 15 00:56:28 2025: BS 977 completed
Sat Feb 15 00:56:38 2025: BS 978 completed
Sat Feb 15 00:56:47 2025: BS 979 completed
Sat Feb 15 00:56:56 2025: BS 980 completed
Sat Feb 15 00:57:05 2025: BS 981 completed
Sat Feb 15 00:57:14 2025: BS 982 completed
Sat Feb 15 00:57:24 2025: BS 983 completed
Sat Feb 15 00:57:33 2025: BS 984 completed
Sat Feb 15 00:57:42 2025: BS 985 completed
Sat Feb 15 00:57:51 2025: BS 986 completed
Sat Feb 15 00:58:01 2025: BS 987 completed
Sat Feb 15 00:58:10 2025: BS 988 completed
Sat Feb 15 00:58:19 2025: BS 989 completed
Sat Feb 15 00:58:28 2025: BS 990 completed
Sat Feb 15 00:58:38 2025: BS 991 completed
Sat Feb 15 00:58:47 2025: BS 992 completed
Sat Feb 15 00:58:56 2025: BS 993 completed
Sat Feb 15 00:59:05 2025: BS 994 completed
Sat Feb 15 00:59:15 2025: BS 995 completed
Sat Feb 15 00:59:24 2025: BS 996 completed
Sat Feb 15 00:59:33 2025: BS 997 completed
Sat Feb 15 00:59:42 2025: BS 998 completed
Sat Feb 15 00:59:52 2025: BS 999 completed
Sat Feb 15 01:00:01 2025: BS 1000 completed
Sat Feb 15 01:00:10 2025: BS 1001 completed
Sat Feb 15 01:00:19 2025: BS 1002 completed
Sat Feb 15 01:00:29 2025: BS 1003 completed
Sat Feb 15 01:00:38 2025: BS 1004 completed
Sat Feb 15 01:00:47 2025: BS 1005 completed
Sat Feb 15 01:00:56 2025: BS 1006 completed
Sat Feb 15 01:01:06 2025: BS 1007 completed
Sat Feb 15 01:01:15 2025: BS 1008 completed
Sat Feb 15 01:01:24 2025: BS 1009 completed
Sat Feb 15 01:01:33 2025: BS 1010 completed
Sat Feb 15 01:01:43 2025: BS 1011 completed
Sat Feb 15 01:01:52 2025: BS 1012 completed
Sat Feb 15 01:02:01 2025: BS 1013 completed
Sat Feb 15 01:02:10 2025: BS 1014 completed
Sat Feb 15 01:02:20 2025: BS 1015 completed
Sat Feb 15 01:02:29 2025: BS 1016 completed
Sat Feb 15 01:02:38 2025: BS 1017 completed
Sat Feb 15 01:02:47 2025: BS 1018 completed
Sat Feb 15 01:02:56 2025: BS 1019 completed
Sat Feb 15 01:03:06 2025: BS 1020 completed
Sat Feb 15 01:03:15 2025: BS 1021 completed
Sat Feb 15 01:03:24 2025: BS 1022 completed
Sat Feb 15 01:03:33 2025: BS 1023 completed
Sat Feb 15 01:03:43 2025: BS 1024 completed
Sat Feb 15 01:03:52 2025: BS 1025 completed
Sat Feb 15 01:04:01 2025: BS 1026 completed
Sat Feb 15 01:04:10 2025: BS 1027 completed
Sat Feb 15 01:04:20 2025: BS 1028 completed
Sat Feb 15 01:04:29 2025: BS 1029 completed
Sat Feb 15 01:04:38 2025: BS 1030 completed
Sat Feb 15 01:04:47 2025: BS 1031 completed
Sat Feb 15 01:04:57 2025: BS 1032 completed
Sat Feb 15 01:05:06 2025: BS 1033 completed
Sat Feb 15 01:05:15 2025: BS 1034 completed
Sat Feb 15 01:05:24 2025: BS 1035 completed
Sat Feb 15 01:05:34 2025: BS 1036 completed
Sat Feb 15 01:05:43 2025: BS 1037 completed
Sat Feb 15 01:05:52 2025: BS 1038 completed
Sat Feb 15 01:06:01 2025: BS 1039 completed
Sat Feb 15 01:06:11 2025: BS 1040 completed
Sat Feb 15 01:06:20 2025: BS 1041 completed
Sat Feb 15 01:06:29 2025: BS 1042 completed
Sat Feb 15 01:06:38 2025: BS 1043 completed
Sat Feb 15 01:06:48 2025: BS 1044 completed
Sat Feb 15 01:06:57 2025: BS 1045 completed
Sat Feb 15 01:07:06 2025: BS 1046 completed
Sat Feb 15 01:07:15 2025: BS 1047 completed
Sat Feb 15 01:07:25 2025: BS 1048 completed
Sat Feb 15 01:07:34 2025: BS 1049 completed
Sat Feb 15 01:07:43 2025: BS 1050 completed
Sat Feb 15 01:07:52 2025: BS 1051 completed
Sat Feb 15 01:08:01 2025: BS 1052 completed
Sat Feb 15 01:08:11 2025: BS 1053 completed
Sat Feb 15 01:08:20 2025: BS 1054 completed
Sat Feb 15 01:08:29 2025: BS 1055 completed
Sat Feb 15 01:08:38 2025: BS 1056 completed
Sat Feb 15 01:08:48 2025: BS 1057 completed
Sat Feb 15 01:08:57 2025: BS 1058 completed
Sat Feb 15 01:09:06 2025: BS 1059 completed
Sat Feb 15 01:09:15 2025: BS 1060 completed
Sat Feb 15 01:09:25 2025: BS 1061 completed
Sat Feb 15 01:09:34 2025: BS 1062 completed
Sat Feb 15 01:09:43 2025: BS 1063 completed
Sat Feb 15 01:09:52 2025: BS 1064 completed
Sat Feb 15 01:10:02 2025: BS 1065 completed
Sat Feb 15 01:10:11 2025: BS 1066 completed
Sat Feb 15 01:10:20 2025: BS 1067 completed
Sat Feb 15 01:10:29 2025: BS 1068 completed
Sat Feb 15 01:10:39 2025: BS 1069 completed
Sat Feb 15 01:10:48 2025: BS 1070 completed
Sat Feb 15 01:10:57 2025: BS 1071 completed
Sat Feb 15 01:11:06 2025: BS 1072 completed
Sat Feb 15 01:11:16 2025: BS 1073 completed
Sat Feb 15 01:11:25 2025: BS 1074 completed
Sat Feb 15 01:11:34 2025: BS 1075 completed
Sat Feb 15 01:11:43 2025: BS 1076 completed
Sat Feb 15 01:11:53 2025: BS 1077 completed
Sat Feb 15 01:12:02 2025: BS 1078 completed
Sat Feb 15 01:12:11 2025: BS 1079 completed
Sat Feb 15 01:12:20 2025: BS 1080 completed
Sat Feb 15 01:12:30 2025: BS 1081 completed
Sat Feb 15 01:12:39 2025: BS 1082 completed
Sat Feb 15 01:12:48 2025: BS 1083 completed
Sat Feb 15 01:12:57 2025: BS 1084 completed
Sat Feb 15 01:13:07 2025: BS 1085 completed
Sat Feb 15 01:13:16 2025: BS 1086 completed
Sat Feb 15 01:13:25 2025: BS 1087 completed
Sat Feb 15 01:13:34 2025: BS 1088 completed
Sat Feb 15 01:13:43 2025: BS 1089 completed
Sat Feb 15 01:13:53 2025: BS 1090 completed
Sat Feb 15 01:14:02 2025: BS 1091 completed
Sat Feb 15 01:14:11 2025: BS 1092 completed
Sat Feb 15 01:14:20 2025: BS 1093 completed
Sat Feb 15 01:14:30 2025: BS 1094 completed
Sat Feb 15 01:14:39 2025: BS 1095 completed
Sat Feb 15 01:14:48 2025: BS 1096 completed
Sat Feb 15 01:14:57 2025: BS 1097 completed
Sat Feb 15 01:15:07 2025: BS 1098 completed
Sat Feb 15 01:15:16 2025: BS 1099 completed
Sat Feb 15 01:15:25 2025: BS 1100 completed
Sat Feb 15 01:15:34 2025: BS 1101 completed
Sat Feb 15 01:15:44 2025: BS 1102 completed
Sat Feb 15 01:15:53 2025: BS 1103 completed
Sat Feb 15 01:16:02 2025: BS 1104 completed
Sat Feb 15 01:16:11 2025: BS 1105 completed
Sat Feb 15 01:16:21 2025: BS 1106 completed
Sat Feb 15 01:16:30 2025: BS 1107 completed
Sat Feb 15 01:16:39 2025: BS 1108 completed
Sat Feb 15 01:16:48 2025: BS 1109 completed
Sat Feb 15 01:16:58 2025: BS 1110 completed
Sat Feb 15 01:17:07 2025: BS 1111 completed
Sat Feb 15 01:17:16 2025: BS 1112 completed
Sat Feb 15 01:17:25 2025: BS 1113 completed
Sat Feb 15 01:17:35 2025: BS 1114 completed
Sat Feb 15 01:17:44 2025: BS 1115 completed
Sat Feb 15 01:17:53 2025: BS 1116 completed
Sat Feb 15 01:18:02 2025: BS 1117 completed
Sat Feb 15 01:18:12 2025: BS 1118 completed
Sat Feb 15 01:18:21 2025: BS 1119 completed
Sat Feb 15 01:18:30 2025: BS 1120 completed
Sat Feb 15 01:18:39 2025: BS 1121 completed
Sat Feb 15 01:18:49 2025: BS 1122 completed
Sat Feb 15 01:18:58 2025: BS 1123 completed
Sat Feb 15 01:19:07 2025: BS 1124 completed
Sat Feb 15 01:19:16 2025: BS 1125 completed
Sat Feb 15 01:19:25 2025: BS 1126 completed
Sat Feb 15 01:19:35 2025: BS 1127 completed
Sat Feb 15 01:19:44 2025: BS 1128 completed
Sat Feb 15 01:19:53 2025: BS 1129 completed
Sat Feb 15 01:20:02 2025: BS 1130 completed
Sat Feb 15 01:20:12 2025: BS 1131 completed
Sat Feb 15 01:20:21 2025: BS 1132 completed
Sat Feb 15 01:20:30 2025: BS 1133 completed
Sat Feb 15 01:20:39 2025: BS 1134 completed
Sat Feb 15 01:20:49 2025: BS 1135 completed
Sat Feb 15 01:20:58 2025: BS 1136 completed
Sat Feb 15 01:21:07 2025: BS 1137 completed
Sat Feb 15 01:21:16 2025: BS 1138 completed
Sat Feb 15 01:21:26 2025: BS 1139 completed
Sat Feb 15 01:21:35 2025: BS 1140 completed
Sat Feb 15 01:21:44 2025: BS 1141 completed
Sat Feb 15 01:21:53 2025: BS 1142 completed
Sat Feb 15 01:22:03 2025: BS 1143 completed
Sat Feb 15 01:22:12 2025: BS 1144 completed
Sat Feb 15 01:22:21 2025: BS 1145 completed
Sat Feb 15 01:22:30 2025: BS 1146 completed
Sat Feb 15 01:22:40 2025: BS 1147 completed
Sat Feb 15 01:22:49 2025: BS 1148 completed
Sat Feb 15 01:22:58 2025: BS 1149 completed
Sat Feb 15 01:23:07 2025: BS 1150 completed
Sat Feb 15 01:23:17 2025: BS 1151 completed
Sat Feb 15 01:23:26 2025: BS 1152 completed
Sat Feb 15 01:23:35 2025: BS 1153 completed
Sat Feb 15 01:23:44 2025: BS 1154 completed
Sat Feb 15 01:23:54 2025: BS 1155 completed
Sat Feb 15 01:24:03 2025: BS 1156 completed
Sat Feb 15 01:24:12 2025: BS 1157 completed
Sat Feb 15 01:24:21 2025: BS 1158 completed
Sat Feb 15 01:24:31 2025: BS 1159 completed
Sat Feb 15 01:24:40 2025: BS 1160 completed
Sat Feb 15 01:24:49 2025: BS 1161 completed
Sat Feb 15 01:24:58 2025: BS 1162 completed
Sat Feb 15 01:25:07 2025: BS 1163 completed
Sat Feb 15 01:25:17 2025: BS 1164 completed
Sat Feb 15 01:25:26 2025: BS 1165 completed
Sat Feb 15 01:25:35 2025: BS 1166 completed
Sat Feb 15 01:25:44 2025: BS 1167 completed
Sat Feb 15 01:25:54 2025: BS 1168 completed
Sat Feb 15 01:26:03 2025: BS 1169 completed
Sat Feb 15 01:26:12 2025: BS 1170 completed
Sat Feb 15 01:26:21 2025: BS 1171 completed
Sat Feb 15 01:26:31 2025: BS 1172 completed
Sat Feb 15 01:26:40 2025: BS 1173 completed
Sat Feb 15 01:26:49 2025: BS 1174 completed
Sat Feb 15 01:26:58 2025: BS 1175 completed
Sat Feb 15 01:27:08 2025: BS 1176 completed
Sat Feb 15 01:27:17 2025: BS 1177 completed
Sat Feb 15 01:27:26 2025: BS 1178 completed
Sat Feb 15 01:27:35 2025: BS 1179 completed
Sat Feb 15 01:27:45 2025: BS 1180 completed
Sat Feb 15 01:27:54 2025: BS 1181 completed
Sat Feb 15 01:28:03 2025: BS 1182 completed
Sat Feb 15 01:28:12 2025: BS 1183 completed
Sat Feb 15 01:28:22 2025: BS 1184 completed
Sat Feb 15 01:28:31 2025: BS 1185 completed
Sat Feb 15 01:28:40 2025: BS 1186 completed
Sat Feb 15 01:28:49 2025: BS 1187 completed
Sat Feb 15 01:28:59 2025: BS 1188 completed
Sat Feb 15 01:29:08 2025: BS 1189 completed
Sat Feb 15 01:29:17 2025: BS 1190 completed
Sat Feb 15 01:29:26 2025: BS 1191 completed
Sat Feb 15 01:29:36 2025: BS 1192 completed
Sat Feb 15 01:29:45 2025: BS 1193 completed
Sat Feb 15 01:29:54 2025: BS 1194 completed
Sat Feb 15 01:30:03 2025: BS 1195 completed
Sat Feb 15 01:30:12 2025: BS 1196 completed
Sat Feb 15 01:30:22 2025: BS 1197 completed
Sat Feb 15 01:30:31 2025: BS 1198 completed
Sat Feb 15 01:30:40 2025: BS 1199 completed
Sat Feb 15 01:30:49 2025: BS 1200 completed
Sat Feb 15 01:30:59 2025: BS 1201 completed
Sat Feb 15 01:31:08 2025: BS 1202 completed
Sat Feb 15 01:31:17 2025: BS 1203 completed
Sat Feb 15 01:31:26 2025: BS 1204 completed
Sat Feb 15 01:31:36 2025: BS 1205 completed
Sat Feb 15 01:31:45 2025: BS 1206 completed
Sat Feb 15 01:31:54 2025: BS 1207 completed
Sat Feb 15 01:32:03 2025: BS 1208 completed
Sat Feb 15 01:32:13 2025: BS 1209 completed
Sat Feb 15 01:32:22 2025: BS 1210 completed
Sat Feb 15 01:32:31 2025: BS 1211 completed
Sat Feb 15 01:32:40 2025: BS 1212 completed
Sat Feb 15 01:32:50 2025: BS 1213 completed
Sat Feb 15 01:32:59 2025: BS 1214 completed
Sat Feb 15 01:33:08 2025: BS 1215 completed
Sat Feb 15 01:33:17 2025: BS 1216 completed
Sat Feb 15 01:33:27 2025: BS 1217 completed
Sat Feb 15 01:33:36 2025: BS 1218 completed
Sat Feb 15 01:33:45 2025: BS 1219 completed
Sat Feb 15 01:33:54 2025: BS 1220 completed
Sat Feb 15 01:34:04 2025: BS 1221 completed
Sat Feb 15 01:34:13 2025: BS 1222 completed
Sat Feb 15 01:34:22 2025: BS 1223 completed
Sat Feb 15 01:34:31 2025: BS 1224 completed
Sat Feb 15 01:34:41 2025: BS 1225 completed
Sat Feb 15 01:34:50 2025: BS 1226 completed
Sat Feb 15 01:34:59 2025: BS 1227 completed
Sat Feb 15 01:35:08 2025: BS 1228 completed
Sat Feb 15 01:35:18 2025: BS 1229 completed
Sat Feb 15 01:35:27 2025: BS 1230 completed
Sat Feb 15 01:35:36 2025: BS 1231 completed
Sat Feb 15 01:35:45 2025: BS 1232 completed
Sat Feb 15 01:35:54 2025: BS 1233 completed
Sat Feb 15 01:36:04 2025: BS 1234 completed
Sat Feb 15 01:36:13 2025: BS 1235 completed
Sat Feb 15 01:36:22 2025: BS 1236 completed
Sat Feb 15 01:36:31 2025: BS 1237 completed
Sat Feb 15 01:36:41 2025: BS 1238 completed
Sat Feb 15 01:36:50 2025: BS 1239 completed
Sat Feb 15 01:36:59 2025: BS 1240 completed
Sat Feb 15 01:37:08 2025: BS 1241 completed
Sat Feb 15 01:37:18 2025: BS 1242 completed
Sat Feb 15 01:37:27 2025: BS 1243 completed
Sat Feb 15 01:37:36 2025: BS 1244 completed
Sat Feb 15 01:37:45 2025: BS 1245 completed
Sat Feb 15 01:37:55 2025: BS 1246 completed
Sat Feb 15 01:38:04 2025: BS 1247 completed
Sat Feb 15 01:38:13 2025: BS 1248 completed
Sat Feb 15 01:38:22 2025: BS 1249 completed
Sat Feb 15 01:38:32 2025: BS 1250 completed
Sat Feb 15 01:38:41 2025: BS 1251 completed
Sat Feb 15 01:38:50 2025: BS 1252 completed
Sat Feb 15 01:38:59 2025: BS 1253 completed
Sat Feb 15 01:39:09 2025: BS 1254 completed
Sat Feb 15 01:39:18 2025: BS 1255 completed
Sat Feb 15 01:39:27 2025: BS 1256 completed
Sat Feb 15 01:39:36 2025: BS 1257 completed
Sat Feb 15 01:39:46 2025: BS 1258 completed
Sat Feb 15 01:39:55 2025: BS 1259 completed
Sat Feb 15 01:40:04 2025: BS 1260 completed
Sat Feb 15 01:40:13 2025: BS 1261 completed
Sat Feb 15 01:40:23 2025: BS 1262 completed
Sat Feb 15 01:40:32 2025: BS 1263 completed
Sat Feb 15 01:40:41 2025: BS 1264 completed
Sat Feb 15 01:40:50 2025: BS 1265 completed
Sat Feb 15 01:41:00 2025: BS 1266 completed
Sat Feb 15 01:41:09 2025: BS 1267 completed
Sat Feb 15 01:41:18 2025: BS 1268 completed
Sat Feb 15 01:41:27 2025: BS 1269 completed
Sat Feb 15 01:41:36 2025: BS 1270 completed
Sat Feb 15 01:41:46 2025: BS 1271 completed
Sat Feb 15 01:41:55 2025: BS 1272 completed
Sat Feb 15 01:42:04 2025: BS 1273 completed
Sat Feb 15 01:42:13 2025: BS 1274 completed
Sat Feb 15 01:42:23 2025: BS 1275 completed
Sat Feb 15 01:42:32 2025: BS 1276 completed
Sat Feb 15 01:42:41 2025: BS 1277 completed
Sat Feb 15 01:42:50 2025: BS 1278 completed
Sat Feb 15 01:43:00 2025: BS 1279 completed
Sat Feb 15 01:43:09 2025: BS 1280 completed
Sat Feb 15 01:43:18 2025: BS 1281 completed
Sat Feb 15 01:43:27 2025: BS 1282 completed
Sat Feb 15 01:43:37 2025: BS 1283 completed
Sat Feb 15 01:43:46 2025: BS 1284 completed
Sat Feb 15 01:43:55 2025: BS 1285 completed
Sat Feb 15 01:44:04 2025: BS 1286 completed
Sat Feb 15 01:44:14 2025: BS 1287 completed
Sat Feb 15 01:44:23 2025: BS 1288 completed
Sat Feb 15 01:44:32 2025: BS 1289 completed
Sat Feb 15 01:44:41 2025: BS 1290 completed
Sat Feb 15 01:44:51 2025: BS 1291 completed
Sat Feb 15 01:45:00 2025: BS 1292 completed
Sat Feb 15 01:45:09 2025: BS 1293 completed
Sat Feb 15 01:45:18 2025: BS 1294 completed
Sat Feb 15 01:45:28 2025: BS 1295 completed
Sat Feb 15 01:45:37 2025: BS 1296 completed
Sat Feb 15 01:45:46 2025: BS 1297 completed
Sat Feb 15 01:45:55 2025: BS 1298 completed
Sat Feb 15 01:46:05 2025: BS 1299 completed
Sat Feb 15 01:46:14 2025: BS 1300 completed
Sat Feb 15 01:46:23 2025: BS 1301 completed
Sat Feb 15 01:46:32 2025: BS 1302 completed
Sat Feb 15 01:46:42 2025: BS 1303 completed
Sat Feb 15 01:46:51 2025: BS 1304 completed
Sat Feb 15 01:47:00 2025: BS 1305 completed
Sat Feb 15 01:47:09 2025: BS 1306 completed
Sat Feb 15 01:47:18 2025: BS 1307 completed
Sat Feb 15 01:47:28 2025: BS 1308 completed
Sat Feb 15 01:47:37 2025: BS 1309 completed
Sat Feb 15 01:47:46 2025: BS 1310 completed
Sat Feb 15 01:47:55 2025: BS 1311 completed
Sat Feb 15 01:48:05 2025: BS 1312 completed
Sat Feb 15 01:48:14 2025: BS 1313 completed
Sat Feb 15 01:48:23 2025: BS 1314 completed
Sat Feb 15 01:48:32 2025: BS 1315 completed
Sat Feb 15 01:48:42 2025: BS 1316 completed
Sat Feb 15 01:48:51 2025: BS 1317 completed
Sat Feb 15 01:49:00 2025: BS 1318 completed
Sat Feb 15 01:49:09 2025: BS 1319 completed
Sat Feb 15 01:49:19 2025: BS 1320 completed
Sat Feb 15 01:49:28 2025: BS 1321 completed
Sat Feb 15 01:49:37 2025: BS 1322 completed
Sat Feb 15 01:49:46 2025: BS 1323 completed
Sat Feb 15 01:49:56 2025: BS 1324 completed
Sat Feb 15 01:50:05 2025: BS 1325 completed
Sat Feb 15 01:50:14 2025: BS 1326 completed
Sat Feb 15 01:50:23 2025: BS 1327 completed
Sat Feb 15 01:50:33 2025: BS 1328 completed
Sat Feb 15 01:50:42 2025: BS 1329 completed
Sat Feb 15 01:50:51 2025: BS 1330 completed
Sat Feb 15 01:51:00 2025: BS 1331 completed
Sat Feb 15 01:51:10 2025: BS 1332 completed
Sat Feb 15 01:51:19 2025: BS 1333 completed
Sat Feb 15 01:51:28 2025: BS 1334 completed
Sat Feb 15 01:51:37 2025: BS 1335 completed
Sat Feb 15 01:51:47 2025: BS 1336 completed
Sat Feb 15 01:51:56 2025: BS 1337 completed
Sat Feb 15 01:52:05 2025: BS 1338 completed
Sat Feb 15 01:52:14 2025: BS 1339 completed
Sat Feb 15 01:52:23 2025: BS 1340 completed
Sat Feb 15 01:52:33 2025: BS 1341 completed
Sat Feb 15 01:52:42 2025: BS 1342 completed
Sat Feb 15 01:52:51 2025: BS 1343 completed
Sat Feb 15 01:53:00 2025: BS 1344 completed
Sat Feb 15 01:53:10 2025: BS 1345 completed
Sat Feb 15 01:53:19 2025: BS 1346 completed
Sat Feb 15 01:53:28 2025: BS 1347 completed
Sat Feb 15 01:53:37 2025: BS 1348 completed
Sat Feb 15 01:53:47 2025: BS 1349 completed
Sat Feb 15 01:53:56 2025: BS 1350 completed
Sat Feb 15 01:54:05 2025: BS 1351 completed
Sat Feb 15 01:54:14 2025: BS 1352 completed
Sat Feb 15 01:54:24 2025: BS 1353 completed
Sat Feb 15 01:54:33 2025: BS 1354 completed
Sat Feb 15 01:54:42 2025: BS 1355 completed
Sat Feb 15 01:54:51 2025: BS 1356 completed
Sat Feb 15 01:55:01 2025: BS 1357 completed
Sat Feb 15 01:55:10 2025: BS 1358 completed
Sat Feb 15 01:55:19 2025: BS 1359 completed
Sat Feb 15 01:55:28 2025: BS 1360 completed
Sat Feb 15 01:55:38 2025: BS 1361 completed
Sat Feb 15 01:55:47 2025: BS 1362 completed
Sat Feb 15 01:55:56 2025: BS 1363 completed
Sat Feb 15 01:56:05 2025: BS 1364 completed
Sat Feb 15 01:56:15 2025: BS 1365 completed
Sat Feb 15 01:56:24 2025: BS 1366 completed
Sat Feb 15 01:56:33 2025: BS 1367 completed
Sat Feb 15 01:56:42 2025: BS 1368 completed
Sat Feb 15 01:56:52 2025: BS 1369 completed
Sat Feb 15 01:57:01 2025: BS 1370 completed
Sat Feb 15 01:57:10 2025: BS 1371 completed
Sat Feb 15 01:57:19 2025: BS 1372 completed
Sat Feb 15 01:57:29 2025: BS 1373 completed
Sat Feb 15 01:57:38 2025: BS 1374 completed
Sat Feb 15 01:57:47 2025: BS 1375 completed
Sat Feb 15 01:57:56 2025: BS 1376 completed
Sat Feb 15 01:58:05 2025: BS 1377 completed
Sat Feb 15 01:58:15 2025: BS 1378 completed
Sat Feb 15 01:58:24 2025: BS 1379 completed
Sat Feb 15 01:58:33 2025: BS 1380 completed
Sat Feb 15 01:58:42 2025: BS 1381 completed
Sat Feb 15 01:58:52 2025: BS 1382 completed
Sat Feb 15 01:59:01 2025: BS 1383 completed
Sat Feb 15 01:59:10 2025: BS 1384 completed
Sat Feb 15 01:59:19 2025: BS 1385 completed
Sat Feb 15 01:59:29 2025: BS 1386 completed
Sat Feb 15 01:59:38 2025: BS 1387 completed
Sat Feb 15 01:59:47 2025: BS 1388 completed
Sat Feb 15 01:59:56 2025: BS 1389 completed
Sat Feb 15 02:00:06 2025: BS 1390 completed
Sat Feb 15 02:00:15 2025: BS 1391 completed
Sat Feb 15 02:00:24 2025: BS 1392 completed
Sat Feb 15 02:00:33 2025: BS 1393 completed
Sat Feb 15 02:00:43 2025: BS 1394 completed
Sat Feb 15 02:00:52 2025: BS 1395 completed
Sat Feb 15 02:01:01 2025: BS 1396 completed
Sat Feb 15 02:01:10 2025: BS 1397 completed
Sat Feb 15 02:01:20 2025: BS 1398 completed
Sat Feb 15 02:01:29 2025: BS 1399 completed
Sat Feb 15 02:01:38 2025: BS 1400 completed
Sat Feb 15 02:01:47 2025: BS 1401 completed
Sat Feb 15 02:01:57 2025: BS 1402 completed
Sat Feb 15 02:02:06 2025: BS 1403 completed
Sat Feb 15 02:02:15 2025: BS 1404 completed
Sat Feb 15 02:02:24 2025: BS 1405 completed
Sat Feb 15 02:02:34 2025: BS 1406 completed
Sat Feb 15 02:02:43 2025: BS 1407 completed
Sat Feb 15 02:02:52 2025: BS 1408 completed
Sat Feb 15 02:03:01 2025: BS 1409 completed
Sat Feb 15 02:03:11 2025: BS 1410 completed
Sat Feb 15 02:03:20 2025: BS 1411 completed
Sat Feb 15 02:03:29 2025: BS 1412 completed
Sat Feb 15 02:03:38 2025: BS 1413 completed
Sat Feb 15 02:03:47 2025: BS 1414 completed
Sat Feb 15 02:03:57 2025: BS 1415 completed
Sat Feb 15 02:04:06 2025: BS 1416 completed
Sat Feb 15 02:04:15 2025: BS 1417 completed
Sat Feb 15 02:04:24 2025: BS 1418 completed
Sat Feb 15 02:04:34 2025: BS 1419 completed
Sat Feb 15 02:04:43 2025: BS 1420 completed
Sat Feb 15 02:04:52 2025: BS 1421 completed
Sat Feb 15 02:05:01 2025: BS 1422 completed
Sat Feb 15 02:05:11 2025: BS 1423 completed
Sat Feb 15 02:05:20 2025: BS 1424 completed
Sat Feb 15 02:05:29 2025: BS 1425 completed
Sat Feb 15 02:05:38 2025: BS 1426 completed
Sat Feb 15 02:05:48 2025: BS 1427 completed
Sat Feb 15 02:05:57 2025: BS 1428 completed
Sat Feb 15 02:06:06 2025: BS 1429 completed
Sat Feb 15 02:06:15 2025: BS 1430 completed
Sat Feb 15 02:06:25 2025: BS 1431 completed
Sat Feb 15 02:06:34 2025: BS 1432 completed
Sat Feb 15 02:06:43 2025: BS 1433 completed
Sat Feb 15 02:06:52 2025: BS 1434 completed
Sat Feb 15 02:07:02 2025: BS 1435 completed
Sat Feb 15 02:07:11 2025: BS 1436 completed
Sat Feb 15 02:07:20 2025: BS 1437 completed
Sat Feb 15 02:07:29 2025: BS 1438 completed
Sat Feb 15 02:07:39 2025: BS 1439 completed
Sat Feb 15 02:07:48 2025: BS 1440 completed
Sat Feb 15 02:07:57 2025: BS 1441 completed
Sat Feb 15 02:08:06 2025: BS 1442 completed
Sat Feb 15 02:08:16 2025: BS 1443 completed
Sat Feb 15 02:08:25 2025: BS 1444 completed
Sat Feb 15 02:08:34 2025: BS 1445 completed
Sat Feb 15 02:08:43 2025: BS 1446 completed
Sat Feb 15 02:08:53 2025: BS 1447 completed
Sat Feb 15 02:09:02 2025: BS 1448 completed
Sat Feb 15 02:09:11 2025: BS 1449 completed
Sat Feb 15 02:09:20 2025: BS 1450 completed
Sat Feb 15 02:09:29 2025: BS 1451 completed
Sat Feb 15 02:09:39 2025: BS 1452 completed
Sat Feb 15 02:09:48 2025: BS 1453 completed
Sat Feb 15 02:09:57 2025: BS 1454 completed
Sat Feb 15 02:10:06 2025: BS 1455 completed
Sat Feb 15 02:10:16 2025: BS 1456 completed
Sat Feb 15 02:10:25 2025: BS 1457 completed
Sat Feb 15 02:10:34 2025: BS 1458 completed
Sat Feb 15 02:10:43 2025: BS 1459 completed
Sat Feb 15 02:10:53 2025: BS 1460 completed
Sat Feb 15 02:11:02 2025: BS 1461 completed
Sat Feb 15 02:11:11 2025: BS 1462 completed
Sat Feb 15 02:11:20 2025: BS 1463 completed
Sat Feb 15 02:11:30 2025: BS 1464 completed
Sat Feb 15 02:11:39 2025: BS 1465 completed
Sat Feb 15 02:11:48 2025: BS 1466 completed
Sat Feb 15 02:11:57 2025: BS 1467 completed
Sat Feb 15 02:12:07 2025: BS 1468 completed
Sat Feb 15 02:12:16 2025: BS 1469 completed
Sat Feb 15 02:12:25 2025: BS 1470 completed
Sat Feb 15 02:12:34 2025: BS 1471 completed
Sat Feb 15 02:12:44 2025: BS 1472 completed
Sat Feb 15 02:12:53 2025: BS 1473 completed
Sat Feb 15 02:13:02 2025: BS 1474 completed
Sat Feb 15 02:13:11 2025: BS 1475 completed
Sat Feb 15 02:13:21 2025: BS 1476 completed
Sat Feb 15 02:13:30 2025: BS 1477 completed
Sat Feb 15 02:13:39 2025: BS 1478 completed
Sat Feb 15 02:13:48 2025: BS 1479 completed
Sat Feb 15 02:13:58 2025: BS 1480 completed
Sat Feb 15 02:14:07 2025: BS 1481 completed
Sat Feb 15 02:14:16 2025: BS 1482 completed
Sat Feb 15 02:14:25 2025: BS 1483 completed
Sat Feb 15 02:14:34 2025: BS 1484 completed
Sat Feb 15 02:14:44 2025: BS 1485 completed
Sat Feb 15 02:14:53 2025: BS 1486 completed
Sat Feb 15 02:15:02 2025: BS 1487 completed
Sat Feb 15 02:15:11 2025: BS 1488 completed
Sat Feb 15 02:15:21 2025: BS 1489 completed
Sat Feb 15 02:15:30 2025: BS 1490 completed
Sat Feb 15 02:15:39 2025: BS 1491 completed
Sat Feb 15 02:15:48 2025: BS 1492 completed
Sat Feb 15 02:15:58 2025: BS 1493 completed
Sat Feb 15 02:16:07 2025: BS 1494 completed
Sat Feb 15 02:16:16 2025: BS 1495 completed
Sat Feb 15 02:16:25 2025: BS 1496 completed
Sat Feb 15 02:16:35 2025: BS 1497 completed
Sat Feb 15 02:16:44 2025: BS 1498 completed
Sat Feb 15 02:16:53 2025: BS 1499 completed
Sat Feb 15 02:17:02 2025: BS 1500 completed
Sat Feb 15 02:17:12 2025: BS 1501 completed
Sat Feb 15 02:17:21 2025: BS 1502 completed
Sat Feb 15 02:17:30 2025: BS 1503 completed
Sat Feb 15 02:17:39 2025: BS 1504 completed
Sat Feb 15 02:17:49 2025: BS 1505 completed
Sat Feb 15 02:17:58 2025: BS 1506 completed
Sat Feb 15 02:18:07 2025: BS 1507 completed
Sat Feb 15 02:18:16 2025: BS 1508 completed
Sat Feb 15 02:18:26 2025: BS 1509 completed
Sat Feb 15 02:18:35 2025: BS 1510 completed
Sat Feb 15 02:18:44 2025: BS 1511 completed
Sat Feb 15 02:18:53 2025: BS 1512 completed
Sat Feb 15 02:19:03 2025: BS 1513 completed
Sat Feb 15 02:19:12 2025: BS 1514 completed
Sat Feb 15 02:19:21 2025: BS 1515 completed
Sat Feb 15 02:19:30 2025: BS 1516 completed
Sat Feb 15 02:19:40 2025: BS 1517 completed
Sat Feb 15 02:19:49 2025: BS 1518 completed
Sat Feb 15 02:19:58 2025: BS 1519 completed
Sat Feb 15 02:20:07 2025: BS 1520 completed
Sat Feb 15 02:20:16 2025: BS 1521 completed
Sat Feb 15 02:20:26 2025: BS 1522 completed
Sat Feb 15 02:20:35 2025: BS 1523 completed
Sat Feb 15 02:20:44 2025: BS 1524 completed
Sat Feb 15 02:20:53 2025: BS 1525 completed
Sat Feb 15 02:21:03 2025: BS 1526 completed
Sat Feb 15 02:21:12 2025: BS 1527 completed
Sat Feb 15 02:21:21 2025: BS 1528 completed
Sat Feb 15 02:21:30 2025: BS 1529 completed
Sat Feb 15 02:21:40 2025: BS 1530 completed
Sat Feb 15 02:21:49 2025: BS 1531 completed
Sat Feb 15 02:21:58 2025: BS 1532 completed
Sat Feb 15 02:22:07 2025: BS 1533 completed
Sat Feb 15 02:22:17 2025: BS 1534 completed
Sat Feb 15 02:22:26 2025: BS 1535 completed
Sat Feb 15 02:22:35 2025: BS 1536 completed
Sat Feb 15 02:22:44 2025: BS 1537 completed
Sat Feb 15 02:22:54 2025: BS 1538 completed
Sat Feb 15 02:23:03 2025: BS 1539 completed
Sat Feb 15 02:23:12 2025: BS 1540 completed
Sat Feb 15 02:23:21 2025: BS 1541 completed
Sat Feb 15 02:23:31 2025: BS 1542 completed
Sat Feb 15 02:23:40 2025: BS 1543 completed
Sat Feb 15 02:23:49 2025: BS 1544 completed
Sat Feb 15 02:23:58 2025: BS 1545 completed
Sat Feb 15 02:24:08 2025: BS 1546 completed
Sat Feb 15 02:24:17 2025: BS 1547 completed
Sat Feb 15 02:24:26 2025: BS 1548 completed
Sat Feb 15 02:24:35 2025: BS 1549 completed
Sat Feb 15 02:24:45 2025: BS 1550 completed
Sat Feb 15 02:24:54 2025: BS 1551 completed
Sat Feb 15 02:25:03 2025: BS 1552 completed
Sat Feb 15 02:25:12 2025: BS 1553 completed
Sat Feb 15 02:25:22 2025: BS 1554 completed
Sat Feb 15 02:25:31 2025: BS 1555 completed
Sat Feb 15 02:25:40 2025: BS 1556 completed
Sat Feb 15 02:25:49 2025: BS 1557 completed
Sat Feb 15 02:25:58 2025: BS 1558 completed
Sat Feb 15 02:26:08 2025: BS 1559 completed
Sat Feb 15 02:26:17 2025: BS 1560 completed
Sat Feb 15 02:26:26 2025: BS 1561 completed
Sat Feb 15 02:26:35 2025: BS 1562 completed
Sat Feb 15 02:26:45 2025: BS 1563 completed
Sat Feb 15 02:26:54 2025: BS 1564 completed
Sat Feb 15 02:27:03 2025: BS 1565 completed
Sat Feb 15 02:27:12 2025: BS 1566 completed
Sat Feb 15 02:27:22 2025: BS 1567 completed
Sat Feb 15 02:27:31 2025: BS 1568 completed
Sat Feb 15 02:27:40 2025: BS 1569 completed
Sat Feb 15 02:27:49 2025: BS 1570 completed
Sat Feb 15 02:27:59 2025: BS 1571 completed
Sat Feb 15 02:28:08 2025: BS 1572 completed
Sat Feb 15 02:28:17 2025: BS 1573 completed
Sat Feb 15 02:28:26 2025: BS 1574 completed
Sat Feb 15 02:28:36 2025: BS 1575 completed
Sat Feb 15 02:28:45 2025: BS 1576 completed
Sat Feb 15 02:28:54 2025: BS 1577 completed
Sat Feb 15 02:29:03 2025: BS 1578 completed
Sat Feb 15 02:29:13 2025: BS 1579 completed
Sat Feb 15 02:29:22 2025: BS 1580 completed
Sat Feb 15 02:29:31 2025: BS 1581 completed
Sat Feb 15 02:29:40 2025: BS 1582 completed
Sat Feb 15 02:29:50 2025: BS 1583 completed
Sat Feb 15 02:29:59 2025: BS 1584 completed
Sat Feb 15 02:30:08 2025: BS 1585 completed
Sat Feb 15 02:30:17 2025: BS 1586 completed
Sat Feb 15 02:30:27 2025: BS 1587 completed
Sat Feb 15 02:30:36 2025: BS 1588 completed
Sat Feb 15 02:30:45 2025: BS 1589 completed
Sat Feb 15 02:30:54 2025: BS 1590 completed
Sat Feb 15 02:31:04 2025: BS 1591 completed
Sat Feb 15 02:31:13 2025: BS 1592 completed
Sat Feb 15 02:31:22 2025: BS 1593 completed
Sat Feb 15 02:31:31 2025: BS 1594 completed
Sat Feb 15 02:31:40 2025: BS 1595 completed
Sat Feb 15 02:31:50 2025: BS 1596 completed
Sat Feb 15 02:31:59 2025: BS 1597 completed
Sat Feb 15 02:32:08 2025: BS 1598 completed
Sat Feb 15 02:32:17 2025: BS 1599 completed
Sat Feb 15 02:32:27 2025: BS 1600 completed
Sat Feb 15 02:32:36 2025: BS 1601 completed
Sat Feb 15 02:32:45 2025: BS 1602 completed
Sat Feb 15 02:32:54 2025: BS 1603 completed
Sat Feb 15 02:33:04 2025: BS 1604 completed
Sat Feb 15 02:33:13 2025: BS 1605 completed
Sat Feb 15 02:33:22 2025: BS 1606 completed
Sat Feb 15 02:33:31 2025: BS 1607 completed
Sat Feb 15 02:33:41 2025: BS 1608 completed
Sat Feb 15 02:33:50 2025: BS 1609 completed
Sat Feb 15 02:33:59 2025: BS 1610 completed
Sat Feb 15 02:34:08 2025: BS 1611 completed
Sat Feb 15 02:34:18 2025: BS 1612 completed
Sat Feb 15 02:34:27 2025: BS 1613 completed
Sat Feb 15 02:34:36 2025: BS 1614 completed
Sat Feb 15 02:34:45 2025: BS 1615 completed
Sat Feb 15 02:34:55 2025: BS 1616 completed
Sat Feb 15 02:35:04 2025: BS 1617 completed
Sat Feb 15 02:35:13 2025: BS 1618 completed
Sat Feb 15 02:35:22 2025: BS 1619 completed
Sat Feb 15 02:35:32 2025: BS 1620 completed
Sat Feb 15 02:35:41 2025: BS 1621 completed
Sat Feb 15 02:35:50 2025: BS 1622 completed
Sat Feb 15 02:35:59 2025: BS 1623 completed
Sat Feb 15 02:36:09 2025: BS 1624 completed
Sat Feb 15 02:36:18 2025: BS 1625 completed
Sat Feb 15 02:36:27 2025: BS 1626 completed
Sat Feb 15 02:36:36 2025: BS 1627 completed
Sat Feb 15 02:36:45 2025: BS 1628 completed
Sat Feb 15 02:36:55 2025: BS 1629 completed
Sat Feb 15 02:37:04 2025: BS 1630 completed
Sat Feb 15 02:37:13 2025: BS 1631 completed
Sat Feb 15 02:37:22 2025: BS 1632 completed
Sat Feb 15 02:37:32 2025: BS 1633 completed
Sat Feb 15 02:37:41 2025: BS 1634 completed
Sat Feb 15 02:37:50 2025: BS 1635 completed
Sat Feb 15 02:37:59 2025: BS 1636 completed
Sat Feb 15 02:38:09 2025: BS 1637 completed
Sat Feb 15 02:38:18 2025: BS 1638 completed
Sat Feb 15 02:38:27 2025: BS 1639 completed
Sat Feb 15 02:38:36 2025: BS 1640 completed
Sat Feb 15 02:38:46 2025: BS 1641 completed
Sat Feb 15 02:38:55 2025: BS 1642 completed
Sat Feb 15 02:39:04 2025: BS 1643 completed
Sat Feb 15 02:39:13 2025: BS 1644 completed
Sat Feb 15 02:39:23 2025: BS 1645 completed
Sat Feb 15 02:39:32 2025: BS 1646 completed
Sat Feb 15 02:39:41 2025: BS 1647 completed
Sat Feb 15 02:39:50 2025: BS 1648 completed
Sat Feb 15 02:40:00 2025: BS 1649 completed
Sat Feb 15 02:40:09 2025: BS 1650 completed
Sat Feb 15 02:40:18 2025: BS 1651 completed
Sat Feb 15 02:40:27 2025: BS 1652 completed
Sat Feb 15 02:40:37 2025: BS 1653 completed
Sat Feb 15 02:40:46 2025: BS 1654 completed
Sat Feb 15 02:40:55 2025: BS 1655 completed
Sat Feb 15 02:41:04 2025: BS 1656 completed
Sat Feb 15 02:41:14 2025: BS 1657 completed
Sat Feb 15 02:41:23 2025: BS 1658 completed
Sat Feb 15 02:41:32 2025: BS 1659 completed
Sat Feb 15 02:41:41 2025: BS 1660 completed
Sat Feb 15 02:41:51 2025: BS 1661 completed
Sat Feb 15 02:42:00 2025: BS 1662 completed
Sat Feb 15 02:42:09 2025: BS 1663 completed
Sat Feb 15 02:42:18 2025: BS 1664 completed
Sat Feb 15 02:42:27 2025: BS 1665 completed
Sat Feb 15 02:42:37 2025: BS 1666 completed
Sat Feb 15 02:42:46 2025: BS 1667 completed
Sat Feb 15 02:42:55 2025: BS 1668 completed
Sat Feb 15 02:43:04 2025: BS 1669 completed
Sat Feb 15 02:43:14 2025: BS 1670 completed
Sat Feb 15 02:43:23 2025: BS 1671 completed
Sat Feb 15 02:43:32 2025: BS 1672 completed
Sat Feb 15 02:43:41 2025: BS 1673 completed
Sat Feb 15 02:43:51 2025: BS 1674 completed
Sat Feb 15 02:44:00 2025: BS 1675 completed
Sat Feb 15 02:44:09 2025: BS 1676 completed
Sat Feb 15 02:44:18 2025: BS 1677 completed
Sat Feb 15 02:44:28 2025: BS 1678 completed
Sat Feb 15 02:44:37 2025: BS 1679 completed
Sat Feb 15 02:44:46 2025: BS 1680 completed
Sat Feb 15 02:44:55 2025: BS 1681 completed
Sat Feb 15 02:45:05 2025: BS 1682 completed
Sat Feb 15 02:45:14 2025: BS 1683 completed
Sat Feb 15 02:45:23 2025: BS 1684 completed
Sat Feb 15 02:45:32 2025: BS 1685 completed
Sat Feb 15 02:45:42 2025: BS 1686 completed
Sat Feb 15 02:45:51 2025: BS 1687 completed
Sat Feb 15 02:46:00 2025: BS 1688 completed
Sat Feb 15 02:46:09 2025: BS 1689 completed
Sat Feb 15 02:46:19 2025: BS 1690 completed
Sat Feb 15 02:46:28 2025: BS 1691 completed
Sat Feb 15 02:46:37 2025: BS 1692 completed
Sat Feb 15 02:46:46 2025: BS 1693 completed
Sat Feb 15 02:46:56 2025: BS 1694 completed
Sat Feb 15 02:47:05 2025: BS 1695 completed
Sat Feb 15 02:47:14 2025: BS 1696 completed
Sat Feb 15 02:47:23 2025: BS 1697 completed
Sat Feb 15 02:47:33 2025: BS 1698 completed
Sat Feb 15 02:47:42 2025: BS 1699 completed
Sat Feb 15 02:47:51 2025: BS 1700 completed
Sat Feb 15 02:48:00 2025: BS 1701 completed
Sat Feb 15 02:48:09 2025: BS 1702 completed
Sat Feb 15 02:48:19 2025: BS 1703 completed
Sat Feb 15 02:48:28 2025: BS 1704 completed
Sat Feb 15 02:48:37 2025: BS 1705 completed
Sat Feb 15 02:48:46 2025: BS 1706 completed
Sat Feb 15 02:48:56 2025: BS 1707 completed
Sat Feb 15 02:49:05 2025: BS 1708 completed
Sat Feb 15 02:49:14 2025: BS 1709 completed
Sat Feb 15 02:49:23 2025: BS 1710 completed
Sat Feb 15 02:49:33 2025: BS 1711 completed
Sat Feb 15 02:49:42 2025: BS 1712 completed
Sat Feb 15 02:49:51 2025: BS 1713 completed
Sat Feb 15 02:50:00 2025: BS 1714 completed
Sat Feb 15 02:50:10 2025: BS 1715 completed
Sat Feb 15 02:50:19 2025: BS 1716 completed
Sat Feb 15 02:50:28 2025: BS 1717 completed
Sat Feb 15 02:50:37 2025: BS 1718 completed
Sat Feb 15 02:50:47 2025: BS 1719 completed
Sat Feb 15 02:50:56 2025: BS 1720 completed
Sat Feb 15 02:51:05 2025: BS 1721 completed
Sat Feb 15 02:51:14 2025: BS 1722 completed
Sat Feb 15 02:51:24 2025: BS 1723 completed
Sat Feb 15 02:51:33 2025: BS 1724 completed
Sat Feb 15 02:51:42 2025: BS 1725 completed
Sat Feb 15 02:51:51 2025: BS 1726 completed
Sat Feb 15 02:52:01 2025: BS 1727 completed
Sat Feb 15 02:52:10 2025: BS 1728 completed
Sat Feb 15 02:52:19 2025: BS 1729 completed
Sat Feb 15 02:52:28 2025: BS 1730 completed
Sat Feb 15 02:52:38 2025: BS 1731 completed
Sat Feb 15 02:52:47 2025: BS 1732 completed
Sat Feb 15 02:52:56 2025: BS 1733 completed
Sat Feb 15 02:53:05 2025: BS 1734 completed
Sat Feb 15 02:53:15 2025: BS 1735 completed
Sat Feb 15 02:53:24 2025: BS 1736 completed
Sat Feb 15 02:53:33 2025: BS 1737 completed
Sat Feb 15 02:53:42 2025: BS 1738 completed
Sat Feb 15 02:53:51 2025: BS 1739 completed
Sat Feb 15 02:54:01 2025: BS 1740 completed
Sat Feb 15 02:54:10 2025: BS 1741 completed
Sat Feb 15 02:54:19 2025: BS 1742 completed
Sat Feb 15 02:54:28 2025: BS 1743 completed
Sat Feb 15 02:54:38 2025: BS 1744 completed
Sat Feb 15 02:54:47 2025: BS 1745 completed
Sat Feb 15 02:54:56 2025: BS 1746 completed
Sat Feb 15 02:55:05 2025: BS 1747 completed
Sat Feb 15 02:55:15 2025: BS 1748 completed
Sat Feb 15 02:55:24 2025: BS 1749 completed
Sat Feb 15 02:55:33 2025: BS 1750 completed
Sat Feb 15 02:55:42 2025: BS 1751 completed
Sat Feb 15 02:55:52 2025: BS 1752 completed
Sat Feb 15 02:56:01 2025: BS 1753 completed
Sat Feb 15 02:56:10 2025: BS 1754 completed
Sat Feb 15 02:56:19 2025: BS 1755 completed
Sat Feb 15 02:56:29 2025: BS 1756 completed
Sat Feb 15 02:56:38 2025: BS 1757 completed
Sat Feb 15 02:56:47 2025: BS 1758 completed
Sat Feb 15 02:56:56 2025: BS 1759 completed
Sat Feb 15 02:57:06 2025: BS 1760 completed
Sat Feb 15 02:57:15 2025: BS 1761 completed
Sat Feb 15 02:57:24 2025: BS 1762 completed
Sat Feb 15 02:57:33 2025: BS 1763 completed
Sat Feb 15 02:57:43 2025: BS 1764 completed
Sat Feb 15 02:57:52 2025: BS 1765 completed
Sat Feb 15 02:58:01 2025: BS 1766 completed
Sat Feb 15 02:58:10 2025: BS 1767 completed
Sat Feb 15 02:58:20 2025: BS 1768 completed
Sat Feb 15 02:58:29 2025: BS 1769 completed
Sat Feb 15 02:58:38 2025: BS 1770 completed
Sat Feb 15 02:58:47 2025: BS 1771 completed
Sat Feb 15 02:58:56 2025: BS 1772 completed
Sat Feb 15 02:59:06 2025: BS 1773 completed
Sat Feb 15 02:59:15 2025: BS 1774 completed
Sat Feb 15 02:59:24 2025: BS 1775 completed
Sat Feb 15 02:59:33 2025: BS 1776 completed
Sat Feb 15 02:59:43 2025: BS 1777 completed
Sat Feb 15 02:59:52 2025: BS 1778 completed
Sat Feb 15 03:00:01 2025: BS 1779 completed
Sat Feb 15 03:00:10 2025: BS 1780 completed
Sat Feb 15 03:00:20 2025: BS 1781 completed
Sat Feb 15 03:00:29 2025: BS 1782 completed
Sat Feb 15 03:00:38 2025: BS 1783 completed
Sat Feb 15 03:00:47 2025: BS 1784 completed
Sat Feb 15 03:00:57 2025: BS 1785 completed
Sat Feb 15 03:01:06 2025: BS 1786 completed
Sat Feb 15 03:01:15 2025: BS 1787 completed
Sat Feb 15 03:01:24 2025: BS 1788 completed
Sat Feb 15 03:01:34 2025: BS 1789 completed
Sat Feb 15 03:01:43 2025: BS 1790 completed
Sat Feb 15 03:01:52 2025: BS 1791 completed
Sat Feb 15 03:02:01 2025: BS 1792 completed
Sat Feb 15 03:02:11 2025: BS 1793 completed
Sat Feb 15 03:02:20 2025: BS 1794 completed
Sat Feb 15 03:02:29 2025: BS 1795 completed
Sat Feb 15 03:02:38 2025: BS 1796 completed
Sat Feb 15 03:02:48 2025: BS 1797 completed
Sat Feb 15 03:02:57 2025: BS 1798 completed
Sat Feb 15 03:03:06 2025: BS 1799 completed
Sat Feb 15 03:03:15 2025: BS 1800 completed
Sat Feb 15 03:03:25 2025: BS 1801 completed
Sat Feb 15 03:03:34 2025: BS 1802 completed
Sat Feb 15 03:03:43 2025: BS 1803 completed
Sat Feb 15 03:03:52 2025: BS 1804 completed
Sat Feb 15 03:04:02 2025: BS 1805 completed
Sat Feb 15 03:04:11 2025: BS 1806 completed
Sat Feb 15 03:04:20 2025: BS 1807 completed
Sat Feb 15 03:04:29 2025: BS 1808 completed
Sat Feb 15 03:04:38 2025: BS 1809 completed
Sat Feb 15 03:04:48 2025: BS 1810 completed
Sat Feb 15 03:04:57 2025: BS 1811 completed
Sat Feb 15 03:05:06 2025: BS 1812 completed
Sat Feb 15 03:05:15 2025: BS 1813 completed
Sat Feb 15 03:05:25 2025: BS 1814 completed
Sat Feb 15 03:05:34 2025: BS 1815 completed
Sat Feb 15 03:05:43 2025: BS 1816 completed
Sat Feb 15 03:05:52 2025: BS 1817 completed
Sat Feb 15 03:06:02 2025: BS 1818 completed
Sat Feb 15 03:06:11 2025: BS 1819 completed
Sat Feb 15 03:06:20 2025: BS 1820 completed
Sat Feb 15 03:06:29 2025: BS 1821 completed
Sat Feb 15 03:06:39 2025: BS 1822 completed
Sat Feb 15 03:06:48 2025: BS 1823 completed
Sat Feb 15 03:06:57 2025: BS 1824 completed
Sat Feb 15 03:07:06 2025: BS 1825 completed
Sat Feb 15 03:07:16 2025: BS 1826 completed
Sat Feb 15 03:07:25 2025: BS 1827 completed
Sat Feb 15 03:07:34 2025: BS 1828 completed
Sat Feb 15 03:07:43 2025: BS 1829 completed
Sat Feb 15 03:07:53 2025: BS 1830 completed
Sat Feb 15 03:08:02 2025: BS 1831 completed
Sat Feb 15 03:08:11 2025: BS 1832 completed
Sat Feb 15 03:08:20 2025: BS 1833 completed
Sat Feb 15 03:08:30 2025: BS 1834 completed
Sat Feb 15 03:08:39 2025: BS 1835 completed
Sat Feb 15 03:08:48 2025: BS 1836 completed
Sat Feb 15 03:08:57 2025: BS 1837 completed
Sat Feb 15 03:09:07 2025: BS 1838 completed
Sat Feb 15 03:09:16 2025: BS 1839 completed
Sat Feb 15 03:09:25 2025: BS 1840 completed
Sat Feb 15 03:09:34 2025: BS 1841 completed
Sat Feb 15 03:09:44 2025: BS 1842 completed
Sat Feb 15 03:09:53 2025: BS 1843 completed
Sat Feb 15 03:10:02 2025: BS 1844 completed
Sat Feb 15 03:10:11 2025: BS 1845 completed
Sat Feb 15 03:10:20 2025: BS 1846 completed
Sat Feb 15 03:10:30 2025: BS 1847 completed
Sat Feb 15 03:10:39 2025: BS 1848 completed
Sat Feb 15 03:10:48 2025: BS 1849 completed
Sat Feb 15 03:10:57 2025: BS 1850 completed
Sat Feb 15 03:11:07 2025: BS 1851 completed
Sat Feb 15 03:11:16 2025: BS 1852 completed
Sat Feb 15 03:11:25 2025: BS 1853 completed
Sat Feb 15 03:11:34 2025: BS 1854 completed
Sat Feb 15 03:11:44 2025: BS 1855 completed
Sat Feb 15 03:11:53 2025: BS 1856 completed
Sat Feb 15 03:12:02 2025: BS 1857 completed
Sat Feb 15 03:12:11 2025: BS 1858 completed
Sat Feb 15 03:12:21 2025: BS 1859 completed
Sat Feb 15 03:12:30 2025: BS 1860 completed
Sat Feb 15 03:12:39 2025: BS 1861 completed
Sat Feb 15 03:12:48 2025: BS 1862 completed
Sat Feb 15 03:12:58 2025: BS 1863 completed
Sat Feb 15 03:13:07 2025: BS 1864 completed
Sat Feb 15 03:13:16 2025: BS 1865 completed
Sat Feb 15 03:13:25 2025: BS 1866 completed
Sat Feb 15 03:13:35 2025: BS 1867 completed
Sat Feb 15 03:13:44 2025: BS 1868 completed
Sat Feb 15 03:13:53 2025: BS 1869 completed
Sat Feb 15 03:14:02 2025: BS 1870 completed
Sat Feb 15 03:14:12 2025: BS 1871 completed
Sat Feb 15 03:14:21 2025: BS 1872 completed
Sat Feb 15 03:14:30 2025: BS 1873 completed
Sat Feb 15 03:14:39 2025: BS 1874 completed
Sat Feb 15 03:14:49 2025: BS 1875 completed
Sat Feb 15 03:14:58 2025: BS 1876 completed
Sat Feb 15 03:15:07 2025: BS 1877 completed
Sat Feb 15 03:15:16 2025: BS 1878 completed
Sat Feb 15 03:15:26 2025: BS 1879 completed
Sat Feb 15 03:15:35 2025: BS 1880 completed
Sat Feb 15 03:15:44 2025: BS 1881 completed
Sat Feb 15 03:15:53 2025: BS 1882 completed
Sat Feb 15 03:16:02 2025: BS 1883 completed
Sat Feb 15 03:16:12 2025: BS 1884 completed
Sat Feb 15 03:16:21 2025: BS 1885 completed
Sat Feb 15 03:16:30 2025: BS 1886 completed
Sat Feb 15 03:16:39 2025: BS 1887 completed
Sat Feb 15 03:16:49 2025: BS 1888 completed
Sat Feb 15 03:16:58 2025: BS 1889 completed
Sat Feb 15 03:17:07 2025: BS 1890 completed
Sat Feb 15 03:17:16 2025: BS 1891 completed
Sat Feb 15 03:17:26 2025: BS 1892 completed
Sat Feb 15 03:17:35 2025: BS 1893 completed
Sat Feb 15 03:17:44 2025: BS 1894 completed
Sat Feb 15 03:17:53 2025: BS 1895 completed
Sat Feb 15 03:18:03 2025: BS 1896 completed
Sat Feb 15 03:18:12 2025: BS 1897 completed
Sat Feb 15 03:18:21 2025: BS 1898 completed
Sat Feb 15 03:18:30 2025: BS 1899 completed
Sat Feb 15 03:18:40 2025: BS 1900 completed
Sat Feb 15 03:18:49 2025: BS 1901 completed
Sat Feb 15 03:18:58 2025: BS 1902 completed
Sat Feb 15 03:19:07 2025: BS 1903 completed
Sat Feb 15 03:19:17 2025: BS 1904 completed
Sat Feb 15 03:19:26 2025: BS 1905 completed
Sat Feb 15 03:19:35 2025: BS 1906 completed
Sat Feb 15 03:19:44 2025: BS 1907 completed
Sat Feb 15 03:19:54 2025: BS 1908 completed
Sat Feb 15 03:20:03 2025: BS 1909 completed
Sat Feb 15 03:20:12 2025: BS 1910 completed
Sat Feb 15 03:20:21 2025: BS 1911 completed
Sat Feb 15 03:20:31 2025: BS 1912 completed
Sat Feb 15 03:20:40 2025: BS 1913 completed
Sat Feb 15 03:20:49 2025: BS 1914 completed
Sat Feb 15 03:20:58 2025: BS 1915 completed
Sat Feb 15 03:21:08 2025: BS 1916 completed
Sat Feb 15 03:21:17 2025: BS 1917 completed
Sat Feb 15 03:21:26 2025: BS 1918 completed
Sat Feb 15 03:21:35 2025: BS 1919 completed
Sat Feb 15 03:21:44 2025: BS 1920 completed
Sat Feb 15 03:21:54 2025: BS 1921 completed
Sat Feb 15 03:22:03 2025: BS 1922 completed
Sat Feb 15 03:22:12 2025: BS 1923 completed
Sat Feb 15 03:22:21 2025: BS 1924 completed
Sat Feb 15 03:22:31 2025: BS 1925 completed
Sat Feb 15 03:22:40 2025: BS 1926 completed
Sat Feb 15 03:22:49 2025: BS 1927 completed
Sat Feb 15 03:22:58 2025: BS 1928 completed
Sat Feb 15 03:23:08 2025: BS 1929 completed
Sat Feb 15 03:23:17 2025: BS 1930 completed
Sat Feb 15 03:23:26 2025: BS 1931 completed
Sat Feb 15 03:23:35 2025: BS 1932 completed
Sat Feb 15 03:23:45 2025: BS 1933 completed
Sat Feb 15 03:23:54 2025: BS 1934 completed
Sat Feb 15 03:24:03 2025: BS 1935 completed
Sat Feb 15 03:24:12 2025: BS 1936 completed
Sat Feb 15 03:24:22 2025: BS 1937 completed
Sat Feb 15 03:24:31 2025: BS 1938 completed
Sat Feb 15 03:24:40 2025: BS 1939 completed
Sat Feb 15 03:24:49 2025: BS 1940 completed
Sat Feb 15 03:24:59 2025: BS 1941 completed
Sat Feb 15 03:25:08 2025: BS 1942 completed
Sat Feb 15 03:25:17 2025: BS 1943 completed
Sat Feb 15 03:25:26 2025: BS 1944 completed
Sat Feb 15 03:25:36 2025: BS 1945 completed
Sat Feb 15 03:25:45 2025: BS 1946 completed
Sat Feb 15 03:25:54 2025: BS 1947 completed
Sat Feb 15 03:26:03 2025: BS 1948 completed
Sat Feb 15 03:26:13 2025: BS 1949 completed
Sat Feb 15 03:26:22 2025: BS 1950 completed
Sat Feb 15 03:26:31 2025: BS 1951 completed
Sat Feb 15 03:26:40 2025: BS 1952 completed
Sat Feb 15 03:26:49 2025: BS 1953 completed
Sat Feb 15 03:26:59 2025: BS 1954 completed
Sat Feb 15 03:27:08 2025: BS 1955 completed
Sat Feb 15 03:27:17 2025: BS 1956 completed
Sat Feb 15 03:27:26 2025: BS 1957 completed
Sat Feb 15 03:27:36 2025: BS 1958 completed
Sat Feb 15 03:27:45 2025: BS 1959 completed
Sat Feb 15 03:27:54 2025: BS 1960 completed
Sat Feb 15 03:28:03 2025: BS 1961 completed
Sat Feb 15 03:28:13 2025: BS 1962 completed
Sat Feb 15 03:28:22 2025: BS 1963 completed
Sat Feb 15 03:28:31 2025: BS 1964 completed
Sat Feb 15 03:28:40 2025: BS 1965 completed
Sat Feb 15 03:28:50 2025: BS 1966 completed
Sat Feb 15 03:28:59 2025: BS 1967 completed
Sat Feb 15 03:29:08 2025: BS 1968 completed
Sat Feb 15 03:29:17 2025: BS 1969 completed
Sat Feb 15 03:29:27 2025: BS 1970 completed
Sat Feb 15 03:29:36 2025: BS 1971 completed
Sat Feb 15 03:29:45 2025: BS 1972 completed
Sat Feb 15 03:29:54 2025: BS 1973 completed
Sat Feb 15 03:30:04 2025: BS 1974 completed
Sat Feb 15 03:30:13 2025: BS 1975 completed
Sat Feb 15 03:30:22 2025: BS 1976 completed
Sat Feb 15 03:30:31 2025: BS 1977 completed
Sat Feb 15 03:30:41 2025: BS 1978 completed
Sat Feb 15 03:30:50 2025: BS 1979 completed
Sat Feb 15 03:30:59 2025: BS 1980 completed
Sat Feb 15 03:31:08 2025: BS 1981 completed
Sat Feb 15 03:31:18 2025: BS 1982 completed
Sat Feb 15 03:31:27 2025: BS 1983 completed
Sat Feb 15 03:31:36 2025: BS 1984 completed
Sat Feb 15 03:31:45 2025: BS 1985 completed
Sat Feb 15 03:31:55 2025: BS 1986 completed
Sat Feb 15 03:32:04 2025: BS 1987 completed
Sat Feb 15 03:32:13 2025: BS 1988 completed
Sat Feb 15 03:32:22 2025: BS 1989 completed
Sat Feb 15 03:32:31 2025: BS 1990 completed
Sat Feb 15 03:32:41 2025: BS 1991 completed
Sat Feb 15 03:32:50 2025: BS 1992 completed
Sat Feb 15 03:32:59 2025: BS 1993 completed
Sat Feb 15 03:33:08 2025: BS 1994 completed
Sat Feb 15 03:33:18 2025: BS 1995 completed
Sat Feb 15 03:33:27 2025: BS 1996 completed
Sat Feb 15 03:33:36 2025: BS 1997 completed
Sat Feb 15 03:33:45 2025: BS 1998 completed
Sat Feb 15 03:33:55 2025: BS 1999 completed
Sat Feb 15 03:34:04 2025: BS 2000 completed
Sat Feb 15 03:34:13 2025: BS 2001 completed
Sat Feb 15 03:34:22 2025: BS 2002 completed
Sat Feb 15 03:34:32 2025: BS 2003 completed
Sat Feb 15 03:34:41 2025: BS 2004 completed
Sat Feb 15 03:34:50 2025: BS 2005 completed
Sat Feb 15 03:34:59 2025: BS 2006 completed
Sat Feb 15 03:35:09 2025: BS 2007 completed
Sat Feb 15 03:35:18 2025: BS 2008 completed
Sat Feb 15 03:35:27 2025: BS 2009 completed
Sat Feb 15 03:35:36 2025: BS 2010 completed
Sat Feb 15 03:35:46 2025: BS 2011 completed
Sat Feb 15 03:35:55 2025: BS 2012 completed
Sat Feb 15 03:36:04 2025: BS 2013 completed
Sat Feb 15 03:36:13 2025: BS 2014 completed
Sat Feb 15 03:36:23 2025: BS 2015 completed
Sat Feb 15 03:36:32 2025: BS 2016 completed
Sat Feb 15 03:36:41 2025: BS 2017 completed
Sat Feb 15 03:36:50 2025: BS 2018 completed
Sat Feb 15 03:37:00 2025: BS 2019 completed
Sat Feb 15 03:37:09 2025: BS 2020 completed
Sat Feb 15 03:37:18 2025: BS 2021 completed
Sat Feb 15 03:37:27 2025: BS 2022 completed
Sat Feb 15 03:37:37 2025: BS 2023 completed
Sat Feb 15 03:37:46 2025: BS 2024 completed
Sat Feb 15 03:37:55 2025: BS 2025 completed
Sat Feb 15 03:38:04 2025: BS 2026 completed
Sat Feb 15 03:38:13 2025: BS 2027 completed
Sat Feb 15 03:38:23 2025: BS 2028 completed
Sat Feb 15 03:38:32 2025: BS 2029 completed
Sat Feb 15 03:38:41 2025: BS 2030 completed
Sat Feb 15 03:38:50 2025: BS 2031 completed
Sat Feb 15 03:39:00 2025: BS 2032 completed
Sat Feb 15 03:39:09 2025: BS 2033 completed
Sat Feb 15 03:39:18 2025: BS 2034 completed
Sat Feb 15 03:39:27 2025: BS 2035 completed
Sat Feb 15 03:39:37 2025: BS 2036 completed
Sat Feb 15 03:39:46 2025: BS 2037 completed
Sat Feb 15 03:39:55 2025: BS 2038 completed
Sat Feb 15 03:40:04 2025: BS 2039 completed
Sat Feb 15 03:40:14 2025: BS 2040 completed
Sat Feb 15 03:40:23 2025: BS 2041 completed
Sat Feb 15 03:40:32 2025: BS 2042 completed
Sat Feb 15 03:40:41 2025: BS 2043 completed
Sat Feb 15 03:40:51 2025: BS 2044 completed
Sat Feb 15 03:41:00 2025: BS 2045 completed
Sat Feb 15 03:41:09 2025: BS 2046 completed
Sat Feb 15 03:41:18 2025: BS 2047 completed
Sat Feb 15 03:41:28 2025: BS 2048 completed
Sat Feb 15 03:41:37 2025: BS 2049 completed
Sat Feb 15 03:41:46 2025: BS 2050 completed
Sat Feb 15 03:41:55 2025: BS 2051 completed
Sat Feb 15 03:42:05 2025: BS 2052 completed
Sat Feb 15 03:42:14 2025: BS 2053 completed
Sat Feb 15 03:42:23 2025: BS 2054 completed
Sat Feb 15 03:42:32 2025: BS 2055 completed
Sat Feb 15 03:42:42 2025: BS 2056 completed
Sat Feb 15 03:42:51 2025: BS 2057 completed
Sat Feb 15 03:43:00 2025: BS 2058 completed
Sat Feb 15 03:43:09 2025: BS 2059 completed
Sat Feb 15 03:43:18 2025: BS 2060 completed
Sat Feb 15 03:43:28 2025: BS 2061 completed
Sat Feb 15 03:43:37 2025: BS 2062 completed
Sat Feb 15 03:43:46 2025: BS 2063 completed
Sat Feb 15 03:43:55 2025: BS 2064 completed
Sat Feb 15 03:44:05 2025: BS 2065 completed
Sat Feb 15 03:44:14 2025: BS 2066 completed
Sat Feb 15 03:44:23 2025: BS 2067 completed
Sat Feb 15 03:44:32 2025: BS 2068 completed
Sat Feb 15 03:44:42 2025: BS 2069 completed
Sat Feb 15 03:44:51 2025: BS 2070 completed
Sat Feb 15 03:45:00 2025: BS 2071 completed
Sat Feb 15 03:45:09 2025: BS 2072 completed
Sat Feb 15 03:45:19 2025: BS 2073 completed
Sat Feb 15 03:45:28 2025: BS 2074 completed
Sat Feb 15 03:45:37 2025: BS 2075 completed
Sat Feb 15 03:45:46 2025: BS 2076 completed
Sat Feb 15 03:45:56 2025: BS 2077 completed
Sat Feb 15 03:46:05 2025: BS 2078 completed
Sat Feb 15 03:46:14 2025: BS 2079 completed
Sat Feb 15 03:46:23 2025: BS 2080 completed
Sat Feb 15 03:46:33 2025: BS 2081 completed
Sat Feb 15 03:46:42 2025: BS 2082 completed
Sat Feb 15 03:46:51 2025: BS 2083 completed
Sat Feb 15 03:47:00 2025: BS 2084 completed
Sat Feb 15 03:47:10 2025: BS 2085 completed
Sat Feb 15 03:47:19 2025: BS 2086 completed
Sat Feb 15 03:47:28 2025: BS 2087 completed
Sat Feb 15 03:47:37 2025: BS 2088 completed
Sat Feb 15 03:47:47 2025: BS 2089 completed
Sat Feb 15 03:47:56 2025: BS 2090 completed
Sat Feb 15 03:48:05 2025: BS 2091 completed
Sat Feb 15 03:48:14 2025: BS 2092 completed
Sat Feb 15 03:48:24 2025: BS 2093 completed
Sat Feb 15 03:48:33 2025: BS 2094 completed
Sat Feb 15 03:48:42 2025: BS 2095 completed
Sat Feb 15 03:48:51 2025: BS 2096 completed
Sat Feb 15 03:49:00 2025: BS 2097 completed
Sat Feb 15 03:49:10 2025: BS 2098 completed
Sat Feb 15 03:49:19 2025: BS 2099 completed
Sat Feb 15 03:49:28 2025: BS 2100 completed
Sat Feb 15 03:49:37 2025: BS 2101 completed
Sat Feb 15 03:49:47 2025: BS 2102 completed
Sat Feb 15 03:49:56 2025: BS 2103 completed
Sat Feb 15 03:50:05 2025: BS 2104 completed
Sat Feb 15 03:50:14 2025: BS 2105 completed
Sat Feb 15 03:50:24 2025: BS 2106 completed
Sat Feb 15 03:50:33 2025: BS 2107 completed
Sat Feb 15 03:50:42 2025: BS 2108 completed
Sat Feb 15 03:50:51 2025: BS 2109 completed
Sat Feb 15 03:51:01 2025: BS 2110 completed
Sat Feb 15 03:51:10 2025: BS 2111 completed
Sat Feb 15 03:51:19 2025: BS 2112 completed
Sat Feb 15 03:51:28 2025: BS 2113 completed
Sat Feb 15 03:51:38 2025: BS 2114 completed
Sat Feb 15 03:51:47 2025: BS 2115 completed
Sat Feb 15 03:51:56 2025: BS 2116 completed
Sat Feb 15 03:52:05 2025: BS 2117 completed
Sat Feb 15 03:52:15 2025: BS 2118 completed
Sat Feb 15 03:52:24 2025: BS 2119 completed
Sat Feb 15 03:52:33 2025: BS 2120 completed
Sat Feb 15 03:52:42 2025: BS 2121 completed
Sat Feb 15 03:52:52 2025: BS 2122 completed
Sat Feb 15 03:53:01 2025: BS 2123 completed
Sat Feb 15 03:53:10 2025: BS 2124 completed
Sat Feb 15 03:53:19 2025: BS 2125 completed
Sat Feb 15 03:53:29 2025: BS 2126 completed
Sat Feb 15 03:53:38 2025: BS 2127 completed
Sat Feb 15 03:53:47 2025: BS 2128 completed
Sat Feb 15 03:53:56 2025: BS 2129 completed
Sat Feb 15 03:54:06 2025: BS 2130 completed
Sat Feb 15 03:54:15 2025: BS 2131 completed
Sat Feb 15 03:54:24 2025: BS 2132 completed
Sat Feb 15 03:54:33 2025: BS 2133 completed
Sat Feb 15 03:54:42 2025: BS 2134 completed
Sat Feb 15 03:54:52 2025: BS 2135 completed
Sat Feb 15 03:55:01 2025: BS 2136 completed
Sat Feb 15 03:55:10 2025: BS 2137 completed
Sat Feb 15 03:55:19 2025: BS 2138 completed
Sat Feb 15 03:55:29 2025: BS 2139 completed
Sat Feb 15 03:55:38 2025: BS 2140 completed
Sat Feb 15 03:55:47 2025: BS 2141 completed
Sat Feb 15 03:55:56 2025: BS 2142 completed
Sat Feb 15 03:56:06 2025: BS 2143 completed
Sat Feb 15 03:56:15 2025: BS 2144 completed
Sat Feb 15 03:56:24 2025: BS 2145 completed
Sat Feb 15 03:56:33 2025: BS 2146 completed
Sat Feb 15 03:56:43 2025: BS 2147 completed
Sat Feb 15 03:56:52 2025: BS 2148 completed
Sat Feb 15 03:57:01 2025: BS 2149 completed
Sat Feb 15 03:57:10 2025: BS 2150 completed
Sat Feb 15 03:57:20 2025: BS 2151 completed
Sat Feb 15 03:57:29 2025: BS 2152 completed
Sat Feb 15 03:57:38 2025: BS 2153 completed
Sat Feb 15 03:57:47 2025: BS 2154 completed
Sat Feb 15 03:57:57 2025: BS 2155 completed
Sat Feb 15 03:58:06 2025: BS 2156 completed
Sat Feb 15 03:58:15 2025: BS 2157 completed
Sat Feb 15 03:58:24 2025: BS 2158 completed
Sat Feb 15 03:58:34 2025: BS 2159 completed
Sat Feb 15 03:58:43 2025: BS 2160 completed
Sat Feb 15 03:58:52 2025: BS 2161 completed
Sat Feb 15 03:59:01 2025: BS 2162 completed
Sat Feb 15 03:59:11 2025: BS 2163 completed
Sat Feb 15 03:59:20 2025: BS 2164 completed
Sat Feb 15 03:59:29 2025: BS 2165 completed
Sat Feb 15 03:59:38 2025: BS 2166 completed
Sat Feb 15 03:59:48 2025: BS 2167 completed
Sat Feb 15 03:59:57 2025: BS 2168 completed
Sat Feb 15 04:00:06 2025: BS 2169 completed
Sat Feb 15 04:00:15 2025: BS 2170 completed
Sat Feb 15 04:00:24 2025: BS 2171 completed
Sat Feb 15 04:00:34 2025: BS 2172 completed
Sat Feb 15 04:00:43 2025: BS 2173 completed
Sat Feb 15 04:00:52 2025: BS 2174 completed
Sat Feb 15 04:01:01 2025: BS 2175 completed
Sat Feb 15 04:01:11 2025: BS 2176 completed
Sat Feb 15 04:01:20 2025: BS 2177 completed
Sat Feb 15 04:01:29 2025: BS 2178 completed
Sat Feb 15 04:01:38 2025: BS 2179 completed
Sat Feb 15 04:01:48 2025: BS 2180 completed
Sat Feb 15 04:01:57 2025: BS 2181 completed
Sat Feb 15 04:02:06 2025: BS 2182 completed
Sat Feb 15 04:02:15 2025: BS 2183 completed
Sat Feb 15 04:02:25 2025: BS 2184 completed
Sat Feb 15 04:02:34 2025: BS 2185 completed
Sat Feb 15 04:02:43 2025: BS 2186 completed
Sat Feb 15 04:02:52 2025: BS 2187 completed
Sat Feb 15 04:03:02 2025: BS 2188 completed
Sat Feb 15 04:03:11 2025: BS 2189 completed
Sat Feb 15 04:03:20 2025: BS 2190 completed
Sat Feb 15 04:03:29 2025: BS 2191 completed
Sat Feb 15 04:03:39 2025: BS 2192 completed
Sat Feb 15 04:03:48 2025: BS 2193 completed
Sat Feb 15 04:03:57 2025: BS 2194 completed
Sat Feb 15 04:04:06 2025: BS 2195 completed
Sat Feb 15 04:04:16 2025: BS 2196 completed
Sat Feb 15 04:04:25 2025: BS 2197 completed
Sat Feb 15 04:04:34 2025: BS 2198 completed
Sat Feb 15 04:04:43 2025: BS 2199 completed
Sat Feb 15 04:04:53 2025: BS 2200 completed
Sat Feb 15 04:05:02 2025: BS 2201 completed
Sat Feb 15 04:05:11 2025: BS 2202 completed
Sat Feb 15 04:05:20 2025: BS 2203 completed
Sat Feb 15 04:05:30 2025: BS 2204 completed
Sat Feb 15 04:05:39 2025: BS 2205 completed
Sat Feb 15 04:05:48 2025: BS 2206 completed
Sat Feb 15 04:05:57 2025: BS 2207 completed
Sat Feb 15 04:06:06 2025: BS 2208 completed
Sat Feb 15 04:06:16 2025: BS 2209 completed
Sat Feb 15 04:06:25 2025: BS 2210 completed
Sat Feb 15 04:06:34 2025: BS 2211 completed
Sat Feb 15 04:06:43 2025: BS 2212 completed
Sat Feb 15 04:06:53 2025: BS 2213 completed
Sat Feb 15 04:07:02 2025: BS 2214 completed
Sat Feb 15 04:07:11 2025: BS 2215 completed
Sat Feb 15 04:07:20 2025: BS 2216 completed
Sat Feb 15 04:07:30 2025: BS 2217 completed
Sat Feb 15 04:07:39 2025: BS 2218 completed
Sat Feb 15 04:07:48 2025: BS 2219 completed
Sat Feb 15 04:07:57 2025: BS 2220 completed
Sat Feb 15 04:08:07 2025: BS 2221 completed
Sat Feb 15 04:08:16 2025: BS 2222 completed
Sat Feb 15 04:08:25 2025: BS 2223 completed
Sat Feb 15 04:08:34 2025: BS 2224 completed
Sat Feb 15 04:08:44 2025: BS 2225 completed
Sat Feb 15 04:08:53 2025: BS 2226 completed
Sat Feb 15 04:09:02 2025: BS 2227 completed
Sat Feb 15 04:09:11 2025: BS 2228 completed
Sat Feb 15 04:09:21 2025: BS 2229 completed
Sat Feb 15 04:09:30 2025: BS 2230 completed
Sat Feb 15 04:09:39 2025: BS 2231 completed
Sat Feb 15 04:09:48 2025: BS 2232 completed
Sat Feb 15 04:09:58 2025: BS 2233 completed
Sat Feb 15 04:10:07 2025: BS 2234 completed
Sat Feb 15 04:10:16 2025: BS 2235 completed
Sat Feb 15 04:10:25 2025: BS 2236 completed
Sat Feb 15 04:10:35 2025: BS 2237 completed
Sat Feb 15 04:10:44 2025: BS 2238 completed
Sat Feb 15 04:10:53 2025: BS 2239 completed
Sat Feb 15 04:11:02 2025: BS 2240 completed
Sat Feb 15 04:11:11 2025: BS 2241 completed
Sat Feb 15 04:11:21 2025: BS 2242 completed
Sat Feb 15 04:11:30 2025: BS 2243 completed
Sat Feb 15 04:11:39 2025: BS 2244 completed
Sat Feb 15 04:11:48 2025: BS 2245 completed
Sat Feb 15 04:11:58 2025: BS 2246 completed
Sat Feb 15 04:12:07 2025: BS 2247 completed
Sat Feb 15 04:12:16 2025: BS 2248 completed
Sat Feb 15 04:12:25 2025: BS 2249 completed
Sat Feb 15 04:12:35 2025: BS 2250 completed
Sat Feb 15 04:12:44 2025: BS 2251 completed
Sat Feb 15 04:12:53 2025: BS 2252 completed
Sat Feb 15 04:13:02 2025: BS 2253 completed
Sat Feb 15 04:13:12 2025: BS 2254 completed
Sat Feb 15 04:13:21 2025: BS 2255 completed
Sat Feb 15 04:13:30 2025: BS 2256 completed
Sat Feb 15 04:13:39 2025: BS 2257 completed
Sat Feb 15 04:13:49 2025: BS 2258 completed
Sat Feb 15 04:13:58 2025: BS 2259 completed
Sat Feb 15 04:14:07 2025: BS 2260 completed
Sat Feb 15 04:14:16 2025: BS 2261 completed
Sat Feb 15 04:14:26 2025: BS 2262 completed
Sat Feb 15 04:14:35 2025: BS 2263 completed
Sat Feb 15 04:14:44 2025: BS 2264 completed
Sat Feb 15 04:14:53 2025: BS 2265 completed
Sat Feb 15 04:15:03 2025: BS 2266 completed
Sat Feb 15 04:15:12 2025: BS 2267 completed
Sat Feb 15 04:15:21 2025: BS 2268 completed
Sat Feb 15 04:15:30 2025: BS 2269 completed
Sat Feb 15 04:15:40 2025: BS 2270 completed
Sat Feb 15 04:15:49 2025: BS 2271 completed
Sat Feb 15 04:15:58 2025: BS 2272 completed
Sat Feb 15 04:16:07 2025: BS 2273 completed
Sat Feb 15 04:16:17 2025: BS 2274 completed
Sat Feb 15 04:16:26 2025: BS 2275 completed
Sat Feb 15 04:16:35 2025: BS 2276 completed
Sat Feb 15 04:16:44 2025: BS 2277 completed
Sat Feb 15 04:16:53 2025: BS 2278 completed
Sat Feb 15 04:17:03 2025: BS 2279 completed
Sat Feb 15 04:17:12 2025: BS 2280 completed
Sat Feb 15 04:17:21 2025: BS 2281 completed
Sat Feb 15 04:17:30 2025: BS 2282 completed
Sat Feb 15 04:17:40 2025: BS 2283 completed
Sat Feb 15 04:17:49 2025: BS 2284 completed
Sat Feb 15 04:17:58 2025: BS 2285 completed
Sat Feb 15 04:18:07 2025: BS 2286 completed
Sat Feb 15 04:18:17 2025: BS 2287 completed
Sat Feb 15 04:18:26 2025: BS 2288 completed
Sat Feb 15 04:18:35 2025: BS 2289 completed
Sat Feb 15 04:18:44 2025: BS 2290 completed
Sat Feb 15 04:18:54 2025: BS 2291 completed
Sat Feb 15 04:19:03 2025: BS 2292 completed
Sat Feb 15 04:19:12 2025: BS 2293 completed
Sat Feb 15 04:19:21 2025: BS 2294 completed
Sat Feb 15 04:19:31 2025: BS 2295 completed
Sat Feb 15 04:19:40 2025: BS 2296 completed
Sat Feb 15 04:19:49 2025: BS 2297 completed
Sat Feb 15 04:19:58 2025: BS 2298 completed
Sat Feb 15 04:20:08 2025: BS 2299 completed
Sat Feb 15 04:20:17 2025: BS 2300 completed
Sat Feb 15 04:20:26 2025: BS 2301 completed
Sat Feb 15 04:20:35 2025: BS 2302 completed
Sat Feb 15 04:20:45 2025: BS 2303 completed
Sat Feb 15 04:20:54 2025: BS 2304 completed
Sat Feb 15 04:21:03 2025: BS 2305 completed
Sat Feb 15 04:21:12 2025: BS 2306 completed
Sat Feb 15 04:21:22 2025: BS 2307 completed
Sat Feb 15 04:21:31 2025: BS 2308 completed
Sat Feb 15 04:21:40 2025: BS 2309 completed
Sat Feb 15 04:21:49 2025: BS 2310 completed
Sat Feb 15 04:21:59 2025: BS 2311 completed
Sat Feb 15 04:22:08 2025: BS 2312 completed
Sat Feb 15 04:22:17 2025: BS 2313 completed
Sat Feb 15 04:22:26 2025: BS 2314 completed
Sat Feb 15 04:22:35 2025: BS 2315 completed
Sat Feb 15 04:22:45 2025: BS 2316 completed
Sat Feb 15 04:22:54 2025: BS 2317 completed
Sat Feb 15 04:23:03 2025: BS 2318 completed
Sat Feb 15 04:23:12 2025: BS 2319 completed
Sat Feb 15 04:23:22 2025: BS 2320 completed
Sat Feb 15 04:23:31 2025: BS 2321 completed
Sat Feb 15 04:23:40 2025: BS 2322 completed
Sat Feb 15 04:23:49 2025: BS 2323 completed
Sat Feb 15 04:23:59 2025: BS 2324 completed
Sat Feb 15 04:24:08 2025: BS 2325 completed
Sat Feb 15 04:24:17 2025: BS 2326 completed
Sat Feb 15 04:24:26 2025: BS 2327 completed
Sat Feb 15 04:24:36 2025: BS 2328 completed
Sat Feb 15 04:24:45 2025: BS 2329 completed
Sat Feb 15 04:24:54 2025: BS 2330 completed
Sat Feb 15 04:25:03 2025: BS 2331 completed
Sat Feb 15 04:25:13 2025: BS 2332 completed
Sat Feb 15 04:25:22 2025: BS 2333 completed
Sat Feb 15 04:25:31 2025: BS 2334 completed
Sat Feb 15 04:25:40 2025: BS 2335 completed
Sat Feb 15 04:25:50 2025: BS 2336 completed
Sat Feb 15 04:25:59 2025: BS 2337 completed
Sat Feb 15 04:26:08 2025: BS 2338 completed
Sat Feb 15 04:26:17 2025: BS 2339 completed
Sat Feb 15 04:26:27 2025: BS 2340 completed
Sat Feb 15 04:26:36 2025: BS 2341 completed
Sat Feb 15 04:26:45 2025: BS 2342 completed
Sat Feb 15 04:26:54 2025: BS 2343 completed
Sat Feb 15 04:27:04 2025: BS 2344 completed
Sat Feb 15 04:27:13 2025: BS 2345 completed
Sat Feb 15 04:27:22 2025: BS 2346 completed
Sat Feb 15 04:27:31 2025: BS 2347 completed
Sat Feb 15 04:27:41 2025: BS 2348 completed
Sat Feb 15 04:27:50 2025: BS 2349 completed
Sat Feb 15 04:27:59 2025: BS 2350 completed
Sat Feb 15 04:28:08 2025: BS 2351 completed
Sat Feb 15 04:28:17 2025: BS 2352 completed
Sat Feb 15 04:28:27 2025: BS 2353 completed
Sat Feb 15 04:28:36 2025: BS 2354 completed
Sat Feb 15 04:28:45 2025: BS 2355 completed
Sat Feb 15 04:28:54 2025: BS 2356 completed
Sat Feb 15 04:29:04 2025: BS 2357 completed
Sat Feb 15 04:29:13 2025: BS 2358 completed
Sat Feb 15 04:29:22 2025: BS 2359 completed
Sat Feb 15 04:29:31 2025: BS 2360 completed
Sat Feb 15 04:29:41 2025: BS 2361 completed
Sat Feb 15 04:29:50 2025: BS 2362 completed
Sat Feb 15 04:29:59 2025: BS 2363 completed
Sat Feb 15 04:30:08 2025: BS 2364 completed
Sat Feb 15 04:30:18 2025: BS 2365 completed
Sat Feb 15 04:30:27 2025: BS 2366 completed
Sat Feb 15 04:30:36 2025: BS 2367 completed
Sat Feb 15 04:30:45 2025: BS 2368 completed
Sat Feb 15 04:30:55 2025: BS 2369 completed
Sat Feb 15 04:31:04 2025: BS 2370 completed
Sat Feb 15 04:31:13 2025: BS 2371 completed
Sat Feb 15 04:31:22 2025: BS 2372 completed
Sat Feb 15 04:31:32 2025: BS 2373 completed
Sat Feb 15 04:31:41 2025: BS 2374 completed
Sat Feb 15 04:31:50 2025: BS 2375 completed
Sat Feb 15 04:31:59 2025: BS 2376 completed
Sat Feb 15 04:32:09 2025: BS 2377 completed
Sat Feb 15 04:32:18 2025: BS 2378 completed
Sat Feb 15 04:32:27 2025: BS 2379 completed
Sat Feb 15 04:32:36 2025: BS 2380 completed
Sat Feb 15 04:32:46 2025: BS 2381 completed
Sat Feb 15 04:32:55 2025: BS 2382 completed
Sat Feb 15 04:33:04 2025: BS 2383 completed
Sat Feb 15 04:33:13 2025: BS 2384 completed
Sat Feb 15 04:33:22 2025: BS 2385 completed
Sat Feb 15 04:33:32 2025: BS 2386 completed
Sat Feb 15 04:33:41 2025: BS 2387 completed
Sat Feb 15 04:33:50 2025: BS 2388 completed
Sat Feb 15 04:33:59 2025: BS 2389 completed
Sat Feb 15 04:34:09 2025: BS 2390 completed
Sat Feb 15 04:34:18 2025: BS 2391 completed
Sat Feb 15 04:34:27 2025: BS 2392 completed
Sat Feb 15 04:34:36 2025: BS 2393 completed
Sat Feb 15 04:34:46 2025: BS 2394 completed
Sat Feb 15 04:34:55 2025: BS 2395 completed
Sat Feb 15 04:35:04 2025: BS 2396 completed
Sat Feb 15 04:35:13 2025: BS 2397 completed
Sat Feb 15 04:35:23 2025: BS 2398 completed
Sat Feb 15 04:35:32 2025: BS 2399 completed
Sat Feb 15 04:35:41 2025: BS 2400 completed
Sat Feb 15 04:35:50 2025: BS 2401 completed
Sat Feb 15 04:36:00 2025: BS 2402 completed
Sat Feb 15 04:36:09 2025: BS 2403 completed
Sat Feb 15 04:36:18 2025: BS 2404 completed
Sat Feb 15 04:36:27 2025: BS 2405 completed
Sat Feb 15 04:36:37 2025: BS 2406 completed
Sat Feb 15 04:36:46 2025: BS 2407 completed
Sat Feb 15 04:36:55 2025: BS 2408 completed
Sat Feb 15 04:37:04 2025: BS 2409 completed
Sat Feb 15 04:37:14 2025: BS 2410 completed
Sat Feb 15 04:37:23 2025: BS 2411 completed
Sat Feb 15 04:37:32 2025: BS 2412 completed
Sat Feb 15 04:37:41 2025: BS 2413 completed
Sat Feb 15 04:37:51 2025: BS 2414 completed
Sat Feb 15 04:38:00 2025: BS 2415 completed
Sat Feb 15 04:38:09 2025: BS 2416 completed
Sat Feb 15 04:38:18 2025: BS 2417 completed
Sat Feb 15 04:38:28 2025: BS 2418 completed
Sat Feb 15 04:38:37 2025: BS 2419 completed
Sat Feb 15 04:38:46 2025: BS 2420 completed
Sat Feb 15 04:38:55 2025: BS 2421 completed
Sat Feb 15 04:39:04 2025: BS 2422 completed
Sat Feb 15 04:39:14 2025: BS 2423 completed
Sat Feb 15 04:39:23 2025: BS 2424 completed
Sat Feb 15 04:39:32 2025: BS 2425 completed
Sat Feb 15 04:39:41 2025: BS 2426 completed
Sat Feb 15 04:39:51 2025: BS 2427 completed
Sat Feb 15 04:40:00 2025: BS 2428 completed
Sat Feb 15 04:40:09 2025: BS 2429 completed
Sat Feb 15 04:40:18 2025: BS 2430 completed
Sat Feb 15 04:40:28 2025: BS 2431 completed
Sat Feb 15 04:40:37 2025: BS 2432 completed
Sat Feb 15 04:40:46 2025: BS 2433 completed
Sat Feb 15 04:40:55 2025: BS 2434 completed
Sat Feb 15 04:41:05 2025: BS 2435 completed
Sat Feb 15 04:41:14 2025: BS 2436 completed
Sat Feb 15 04:41:23 2025: BS 2437 completed
Sat Feb 15 04:41:32 2025: BS 2438 completed
Sat Feb 15 04:41:42 2025: BS 2439 completed
Sat Feb 15 04:41:51 2025: BS 2440 completed
Sat Feb 15 04:42:00 2025: BS 2441 completed
Sat Feb 15 04:42:09 2025: BS 2442 completed
Sat Feb 15 04:42:19 2025: BS 2443 completed
Sat Feb 15 04:42:28 2025: BS 2444 completed
Sat Feb 15 04:42:37 2025: BS 2445 completed
Sat Feb 15 04:42:46 2025: BS 2446 completed
Sat Feb 15 04:42:56 2025: BS 2447 completed
Sat Feb 15 04:43:05 2025: BS 2448 completed
Sat Feb 15 04:43:14 2025: BS 2449 completed
Sat Feb 15 04:43:23 2025: BS 2450 completed
Sat Feb 15 04:43:33 2025: BS 2451 completed
Sat Feb 15 04:43:42 2025: BS 2452 completed
Sat Feb 15 04:43:51 2025: BS 2453 completed
Sat Feb 15 04:44:00 2025: BS 2454 completed
Sat Feb 15 04:44:10 2025: BS 2455 completed
Sat Feb 15 04:44:19 2025: BS 2456 completed
Sat Feb 15 04:44:28 2025: BS 2457 completed
Sat Feb 15 04:44:37 2025: BS 2458 completed
Sat Feb 15 04:44:46 2025: BS 2459 completed
Sat Feb 15 04:44:56 2025: BS 2460 completed
Sat Feb 15 04:45:05 2025: BS 2461 completed
Sat Feb 15 04:45:14 2025: BS 2462 completed
Sat Feb 15 04:45:23 2025: BS 2463 completed
Sat Feb 15 04:45:33 2025: BS 2464 completed
Sat Feb 15 04:45:42 2025: BS 2465 completed
Sat Feb 15 04:45:51 2025: BS 2466 completed
Sat Feb 15 04:46:00 2025: BS 2467 completed
Sat Feb 15 04:46:10 2025: BS 2468 completed
Sat Feb 15 04:46:19 2025: BS 2469 completed
Sat Feb 15 04:46:28 2025: BS 2470 completed
Sat Feb 15 04:46:37 2025: BS 2471 completed
Sat Feb 15 04:46:47 2025: BS 2472 completed
Sat Feb 15 04:46:56 2025: BS 2473 completed
Sat Feb 15 04:47:05 2025: BS 2474 completed
Sat Feb 15 04:47:14 2025: BS 2475 completed
Sat Feb 15 04:47:24 2025: BS 2476 completed
Sat Feb 15 04:47:33 2025: BS 2477 completed
Sat Feb 15 04:47:42 2025: BS 2478 completed
Sat Feb 15 04:47:51 2025: BS 2479 completed
Sat Feb 15 04:48:01 2025: BS 2480 completed
Sat Feb 15 04:48:10 2025: BS 2481 completed
Sat Feb 15 04:48:19 2025: BS 2482 completed
Sat Feb 15 04:48:28 2025: BS 2483 completed
Sat Feb 15 04:48:38 2025: BS 2484 completed
Sat Feb 15 04:48:47 2025: BS 2485 completed
Sat Feb 15 04:48:56 2025: BS 2486 completed
Sat Feb 15 04:49:05 2025: BS 2487 completed
Sat Feb 15 04:49:15 2025: BS 2488 completed
Sat Feb 15 04:49:24 2025: BS 2489 completed
Sat Feb 15 04:49:33 2025: BS 2490 completed
Sat Feb 15 04:49:42 2025: BS 2491 completed
Sat Feb 15 04:49:52 2025: BS 2492 completed
Sat Feb 15 04:50:01 2025: BS 2493 completed
Sat Feb 15 04:50:10 2025: BS 2494 completed
Sat Feb 15 04:50:19 2025: BS 2495 completed
Sat Feb 15 04:50:28 2025: BS 2496 completed
Sat Feb 15 04:50:38 2025: BS 2497 completed
Sat Feb 15 04:50:47 2025: BS 2498 completed
Sat Feb 15 04:50:56 2025: BS 2499 completed
Sat Feb 15 04:51:05 2025: BS 2500 completed
Sat Feb 15 04:51:15 2025: BS 2501 completed
Sat Feb 15 04:51:24 2025: BS 2502 completed
Sat Feb 15 04:51:33 2025: BS 2503 completed
Sat Feb 15 04:51:42 2025: BS 2504 completed
Sat Feb 15 04:51:52 2025: BS 2505 completed
Sat Feb 15 04:52:01 2025: BS 2506 completed
Sat Feb 15 04:52:10 2025: BS 2507 completed
Sat Feb 15 04:52:19 2025: BS 2508 completed
Sat Feb 15 04:52:29 2025: BS 2509 completed
Sat Feb 15 04:52:38 2025: BS 2510 completed
Sat Feb 15 04:52:47 2025: BS 2511 completed
Sat Feb 15 04:52:56 2025: BS 2512 completed
Sat Feb 15 04:53:06 2025: BS 2513 completed
Sat Feb 15 04:53:15 2025: BS 2514 completed
Sat Feb 15 04:53:24 2025: BS 2515 completed
Sat Feb 15 04:53:33 2025: BS 2516 completed
Sat Feb 15 04:53:43 2025: BS 2517 completed
Sat Feb 15 04:53:52 2025: BS 2518 completed
Sat Feb 15 04:54:01 2025: BS 2519 completed
Sat Feb 15 04:54:10 2025: BS 2520 completed
Sat Feb 15 04:54:20 2025: BS 2521 completed
Sat Feb 15 04:54:29 2025: BS 2522 completed
Sat Feb 15 04:54:38 2025: BS 2523 completed
Sat Feb 15 04:54:47 2025: BS 2524 completed
Sat Feb 15 04:54:57 2025: BS 2525 completed
Sat Feb 15 04:55:06 2025: BS 2526 completed
Sat Feb 15 04:55:15 2025: BS 2527 completed
Sat Feb 15 04:55:24 2025: BS 2528 completed
Sat Feb 15 04:55:34 2025: BS 2529 completed
Sat Feb 15 04:55:43 2025: BS 2530 completed
Sat Feb 15 04:55:52 2025: BS 2531 completed
Sat Feb 15 04:56:01 2025: BS 2532 completed
Sat Feb 15 04:56:10 2025: BS 2533 completed
Sat Feb 15 04:56:20 2025: BS 2534 completed
Sat Feb 15 04:56:29 2025: BS 2535 completed
Sat Feb 15 04:56:38 2025: BS 2536 completed
Sat Feb 15 04:56:47 2025: BS 2537 completed
Sat Feb 15 04:56:57 2025: BS 2538 completed
Sat Feb 15 04:57:06 2025: BS 2539 completed
Sat Feb 15 04:57:15 2025: BS 2540 completed
Sat Feb 15 04:57:24 2025: BS 2541 completed
Sat Feb 15 04:57:34 2025: BS 2542 completed
Sat Feb 15 04:57:43 2025: BS 2543 completed
Sat Feb 15 04:57:52 2025: BS 2544 completed
Sat Feb 15 04:58:01 2025: BS 2545 completed
Sat Feb 15 04:58:11 2025: BS 2546 completed
Sat Feb 15 04:58:20 2025: BS 2547 completed
Sat Feb 15 04:58:29 2025: BS 2548 completed
Sat Feb 15 04:58:38 2025: BS 2549 completed
Sat Feb 15 04:58:48 2025: BS 2550 completed
Sat Feb 15 04:58:57 2025: BS 2551 completed
Sat Feb 15 04:59:06 2025: BS 2552 completed
Sat Feb 15 04:59:15 2025: BS 2553 completed
Sat Feb 15 04:59:25 2025: BS 2554 completed
Sat Feb 15 04:59:34 2025: BS 2555 completed
Sat Feb 15 04:59:43 2025: BS 2556 completed
Sat Feb 15 04:59:52 2025: BS 2557 completed
Sat Feb 15 05:00:02 2025: BS 2558 completed
Sat Feb 15 05:00:11 2025: BS 2559 completed
Sat Feb 15 05:00:20 2025: BS 2560 completed
Sat Feb 15 05:00:29 2025: BS 2561 completed
Sat Feb 15 05:00:39 2025: BS 2562 completed
Sat Feb 15 05:00:48 2025: BS 2563 completed
Sat Feb 15 05:00:57 2025: BS 2564 completed
Sat Feb 15 05:01:06 2025: BS 2565 completed
Sat Feb 15 05:01:15 2025: BS 2566 completed
Sat Feb 15 05:01:25 2025: BS 2567 completed
Sat Feb 15 05:01:34 2025: BS 2568 completed
Sat Feb 15 05:01:43 2025: BS 2569 completed
Sat Feb 15 05:01:52 2025: BS 2570 completed
Sat Feb 15 05:02:02 2025: BS 2571 completed
Sat Feb 15 05:02:11 2025: BS 2572 completed
Sat Feb 15 05:02:20 2025: BS 2573 completed
Sat Feb 15 05:02:29 2025: BS 2574 completed
Sat Feb 15 05:02:39 2025: BS 2575 completed
Sat Feb 15 05:02:48 2025: BS 2576 completed
Sat Feb 15 05:02:57 2025: BS 2577 completed
Sat Feb 15 05:03:06 2025: BS 2578 completed
Sat Feb 15 05:03:16 2025: BS 2579 completed
Sat Feb 15 05:03:25 2025: BS 2580 completed
Sat Feb 15 05:03:34 2025: BS 2581 completed
Sat Feb 15 05:03:43 2025: BS 2582 completed
Sat Feb 15 05:03:53 2025: BS 2583 completed
Sat Feb 15 05:04:02 2025: BS 2584 completed
Sat Feb 15 05:04:11 2025: BS 2585 completed
Sat Feb 15 05:04:20 2025: BS 2586 completed
Sat Feb 15 05:04:30 2025: BS 2587 completed
Sat Feb 15 05:04:39 2025: BS 2588 completed
Sat Feb 15 05:04:48 2025: BS 2589 completed
Sat Feb 15 05:04:57 2025: BS 2590 completed
Sat Feb 15 05:05:07 2025: BS 2591 completed
Sat Feb 15 05:05:16 2025: BS 2592 completed
Sat Feb 15 05:05:25 2025: BS 2593 completed
Sat Feb 15 05:05:34 2025: BS 2594 completed
Sat Feb 15 05:05:44 2025: BS 2595 completed
Sat Feb 15 05:05:53 2025: BS 2596 completed
Sat Feb 15 05:06:02 2025: BS 2597 completed
Sat Feb 15 05:06:11 2025: BS 2598 completed
Sat Feb 15 05:06:21 2025: BS 2599 completed
Sat Feb 15 05:06:30 2025: BS 2600 completed
Sat Feb 15 05:06:39 2025: BS 2601 completed
Sat Feb 15 05:06:48 2025: BS 2602 completed
Sat Feb 15 05:06:57 2025: BS 2603 completed
Sat Feb 15 05:07:07 2025: BS 2604 completed
Sat Feb 15 05:07:16 2025: BS 2605 completed
Sat Feb 15 05:07:25 2025: BS 2606 completed
Sat Feb 15 05:07:34 2025: BS 2607 completed
Sat Feb 15 05:07:44 2025: BS 2608 completed
Sat Feb 15 05:07:53 2025: BS 2609 completed
Sat Feb 15 05:08:02 2025: BS 2610 completed
Sat Feb 15 05:08:11 2025: BS 2611 completed
Sat Feb 15 05:08:21 2025: BS 2612 completed
Sat Feb 15 05:08:30 2025: BS 2613 completed
Sat Feb 15 05:08:39 2025: BS 2614 completed
Sat Feb 15 05:08:48 2025: BS 2615 completed
Sat Feb 15 05:08:58 2025: BS 2616 completed
Sat Feb 15 05:09:07 2025: BS 2617 completed
Sat Feb 15 05:09:16 2025: BS 2618 completed
Sat Feb 15 05:09:25 2025: BS 2619 completed
Sat Feb 15 05:09:35 2025: BS 2620 completed
Sat Feb 15 05:09:44 2025: BS 2621 completed
Sat Feb 15 05:09:53 2025: BS 2622 completed
Sat Feb 15 05:10:02 2025: BS 2623 completed
Sat Feb 15 05:10:12 2025: BS 2624 completed
Sat Feb 15 05:10:21 2025: BS 2625 completed
Sat Feb 15 05:10:30 2025: BS 2626 completed
Sat Feb 15 05:10:39 2025: BS 2627 completed
Sat Feb 15 05:10:49 2025: BS 2628 completed
Sat Feb 15 05:10:58 2025: BS 2629 completed
Sat Feb 15 05:11:07 2025: BS 2630 completed
Sat Feb 15 05:11:16 2025: BS 2631 completed
Sat Feb 15 05:11:26 2025: BS 2632 completed
Sat Feb 15 05:11:35 2025: BS 2633 completed
Sat Feb 15 05:11:44 2025: BS 2634 completed
Sat Feb 15 05:11:53 2025: BS 2635 completed
Sat Feb 15 05:12:03 2025: BS 2636 completed
Sat Feb 15 05:12:12 2025: BS 2637 completed
Sat Feb 15 05:12:21 2025: BS 2638 completed
Sat Feb 15 05:12:30 2025: BS 2639 completed
Sat Feb 15 05:12:39 2025: BS 2640 completed
Sat Feb 15 05:12:49 2025: BS 2641 completed
Sat Feb 15 05:12:58 2025: BS 2642 completed
Sat Feb 15 05:13:07 2025: BS 2643 completed
Sat Feb 15 05:13:16 2025: BS 2644 completed
Sat Feb 15 05:13:26 2025: BS 2645 completed
Sat Feb 15 05:13:35 2025: BS 2646 completed
Sat Feb 15 05:13:44 2025: BS 2647 completed
Sat Feb 15 05:13:53 2025: BS 2648 completed
Sat Feb 15 05:14:03 2025: BS 2649 completed
Sat Feb 15 05:14:12 2025: BS 2650 completed
Sat Feb 15 05:14:21 2025: BS 2651 completed
Sat Feb 15 05:14:30 2025: BS 2652 completed
Sat Feb 15 05:14:40 2025: BS 2653 completed
Sat Feb 15 05:14:49 2025: BS 2654 completed
Sat Feb 15 05:14:58 2025: BS 2655 completed
Sat Feb 15 05:15:07 2025: BS 2656 completed
Sat Feb 15 05:15:17 2025: BS 2657 completed
Sat Feb 15 05:15:26 2025: BS 2658 completed
Sat Feb 15 05:15:35 2025: BS 2659 completed
Sat Feb 15 05:15:44 2025: BS 2660 completed
Sat Feb 15 05:15:54 2025: BS 2661 completed
Sat Feb 15 05:16:03 2025: BS 2662 completed
Sat Feb 15 05:16:12 2025: BS 2663 completed
Sat Feb 15 05:16:21 2025: BS 2664 completed
Sat Feb 15 05:16:31 2025: BS 2665 completed
Sat Feb 15 05:16:40 2025: BS 2666 completed
Sat Feb 15 05:16:49 2025: BS 2667 completed
Sat Feb 15 05:16:58 2025: BS 2668 completed
Sat Feb 15 05:17:08 2025: BS 2669 completed
Sat Feb 15 05:17:17 2025: BS 2670 completed
Sat Feb 15 05:17:26 2025: BS 2671 completed
Sat Feb 15 05:17:35 2025: BS 2672 completed
Sat Feb 15 05:17:44 2025: BS 2673 completed
Sat Feb 15 05:17:54 2025: BS 2674 completed
Sat Feb 15 05:18:03 2025: BS 2675 completed
Sat Feb 15 05:18:12 2025: BS 2676 completed
Sat Feb 15 05:18:21 2025: BS 2677 completed
Sat Feb 15 05:18:31 2025: BS 2678 completed
Sat Feb 15 05:18:40 2025: BS 2679 completed
Sat Feb 15 05:18:49 2025: BS 2680 completed
Sat Feb 15 05:18:58 2025: BS 2681 completed
Sat Feb 15 05:19:08 2025: BS 2682 completed
Sat Feb 15 05:19:17 2025: BS 2683 completed
Sat Feb 15 05:19:26 2025: BS 2684 completed
Sat Feb 15 05:19:35 2025: BS 2685 completed
Sat Feb 15 05:19:45 2025: BS 2686 completed
Sat Feb 15 05:19:54 2025: BS 2687 completed
Sat Feb 15 05:20:03 2025: BS 2688 completed
Sat Feb 15 05:20:12 2025: BS 2689 completed
Sat Feb 15 05:20:22 2025: BS 2690 completed
Sat Feb 15 05:20:31 2025: BS 2691 completed
Sat Feb 15 05:20:40 2025: BS 2692 completed
Sat Feb 15 05:20:49 2025: BS 2693 completed
Sat Feb 15 05:20:59 2025: BS 2694 completed
Sat Feb 15 05:21:08 2025: BS 2695 completed
Sat Feb 15 05:21:17 2025: BS 2696 completed
Sat Feb 15 05:21:26 2025: BS 2697 completed
Sat Feb 15 05:21:36 2025: BS 2698 completed
Sat Feb 15 05:21:45 2025: BS 2699 completed
Sat Feb 15 05:21:54 2025: BS 2700 completed
Sat Feb 15 05:22:03 2025: BS 2701 completed
Sat Feb 15 05:22:13 2025: BS 2702 completed
Sat Feb 15 05:22:22 2025: BS 2703 completed
Sat Feb 15 05:22:31 2025: BS 2704 completed
Sat Feb 15 05:22:40 2025: BS 2705 completed
Sat Feb 15 05:22:50 2025: BS 2706 completed
Sat Feb 15 05:22:59 2025: BS 2707 completed
Sat Feb 15 05:23:08 2025: BS 2708 completed
Sat Feb 15 05:23:17 2025: BS 2709 completed
Sat Feb 15 05:23:26 2025: BS 2710 completed
Sat Feb 15 05:23:36 2025: BS 2711 completed
Sat Feb 15 05:23:45 2025: BS 2712 completed
Sat Feb 15 05:23:54 2025: BS 2713 completed
Sat Feb 15 05:24:03 2025: BS 2714 completed
Sat Feb 15 05:24:13 2025: BS 2715 completed
Sat Feb 15 05:24:22 2025: BS 2716 completed
Sat Feb 15 05:24:31 2025: BS 2717 completed
Sat Feb 15 05:24:40 2025: BS 2718 completed
Sat Feb 15 05:24:50 2025: BS 2719 completed
Sat Feb 15 05:24:59 2025: BS 2720 completed
Sat Feb 15 05:25:08 2025: BS 2721 completed
Sat Feb 15 05:25:17 2025: BS 2722 completed
Sat Feb 15 05:25:27 2025: BS 2723 completed
Sat Feb 15 05:25:36 2025: BS 2724 completed
Sat Feb 15 05:25:45 2025: BS 2725 completed
Sat Feb 15 05:25:54 2025: BS 2726 completed
Sat Feb 15 05:26:04 2025: BS 2727 completed
Sat Feb 15 05:26:13 2025: BS 2728 completed
Sat Feb 15 05:26:22 2025: BS 2729 completed
Sat Feb 15 05:26:31 2025: BS 2730 completed
Sat Feb 15 05:26:41 2025: BS 2731 completed
Sat Feb 15 05:26:50 2025: BS 2732 completed
Sat Feb 15 05:26:59 2025: BS 2733 completed
Sat Feb 15 05:27:08 2025: BS 2734 completed
Sat Feb 15 05:27:18 2025: BS 2735 completed
Sat Feb 15 05:27:27 2025: BS 2736 completed
Sat Feb 15 05:27:36 2025: BS 2737 completed
Sat Feb 15 05:27:45 2025: BS 2738 completed
Sat Feb 15 05:27:55 2025: BS 2739 completed
Sat Feb 15 05:28:04 2025: BS 2740 completed
Sat Feb 15 05:28:13 2025: BS 2741 completed
Sat Feb 15 05:28:22 2025: BS 2742 completed
Sat Feb 15 05:28:32 2025: BS 2743 completed
Sat Feb 15 05:28:41 2025: BS 2744 completed
Sat Feb 15 05:28:50 2025: BS 2745 completed
Sat Feb 15 05:28:59 2025: BS 2746 completed
Sat Feb 15 05:29:08 2025: BS 2747 completed
Sat Feb 15 05:29:18 2025: BS 2748 completed
Sat Feb 15 05:29:27 2025: BS 2749 completed
Sat Feb 15 05:29:36 2025: BS 2750 completed
Sat Feb 15 05:29:45 2025: BS 2751 completed
Sat Feb 15 05:29:55 2025: BS 2752 completed
Sat Feb 15 05:30:04 2025: BS 2753 completed
Sat Feb 15 05:30:13 2025: BS 2754 completed
Sat Feb 15 05:30:22 2025: BS 2755 completed
Sat Feb 15 05:30:32 2025: BS 2756 completed
Sat Feb 15 05:30:41 2025: BS 2757 completed
Sat Feb 15 05:30:50 2025: BS 2758 completed
Sat Feb 15 05:30:59 2025: BS 2759 completed
Sat Feb 15 05:31:09 2025: BS 2760 completed
Sat Feb 15 05:31:18 2025: BS 2761 completed
Sat Feb 15 05:31:27 2025: BS 2762 completed
Sat Feb 15 05:31:36 2025: BS 2763 completed
Sat Feb 15 05:31:46 2025: BS 2764 completed
Sat Feb 15 05:31:55 2025: BS 2765 completed
Sat Feb 15 05:32:04 2025: BS 2766 completed
Sat Feb 15 05:32:13 2025: BS 2767 completed
Sat Feb 15 05:32:23 2025: BS 2768 completed
Sat Feb 15 05:32:32 2025: BS 2769 completed
Sat Feb 15 05:32:41 2025: BS 2770 completed
Sat Feb 15 05:32:50 2025: BS 2771 completed
Sat Feb 15 05:33:00 2025: BS 2772 completed
Sat Feb 15 05:33:09 2025: BS 2773 completed
Sat Feb 15 05:33:18 2025: BS 2774 completed
Sat Feb 15 05:33:27 2025: BS 2775 completed
Sat Feb 15 05:33:37 2025: BS 2776 completed
Sat Feb 15 05:33:46 2025: BS 2777 completed
Sat Feb 15 05:33:55 2025: BS 2778 completed
Sat Feb 15 05:34:04 2025: BS 2779 completed
Sat Feb 15 05:34:14 2025: BS 2780 completed
Sat Feb 15 05:34:23 2025: BS 2781 completed
Sat Feb 15 05:34:32 2025: BS 2782 completed
Sat Feb 15 05:34:41 2025: BS 2783 completed
Sat Feb 15 05:34:50 2025: BS 2784 completed
Sat Feb 15 05:35:00 2025: BS 2785 completed
Sat Feb 15 05:35:09 2025: BS 2786 completed
Sat Feb 15 05:35:18 2025: BS 2787 completed
Sat Feb 15 05:35:27 2025: BS 2788 completed
Sat Feb 15 05:35:37 2025: BS 2789 completed
Sat Feb 15 05:35:46 2025: BS 2790 completed
Sat Feb 15 05:35:55 2025: BS 2791 completed
Sat Feb 15 05:36:04 2025: BS 2792 completed
Sat Feb 15 05:36:14 2025: BS 2793 completed
Sat Feb 15 05:36:23 2025: BS 2794 completed
Sat Feb 15 05:36:32 2025: BS 2795 completed
Sat Feb 15 05:36:41 2025: BS 2796 completed
Sat Feb 15 05:36:51 2025: BS 2797 completed
Sat Feb 15 05:37:00 2025: BS 2798 completed
Sat Feb 15 05:37:09 2025: BS 2799 completed
Sat Feb 15 05:37:18 2025: BS 2800 completed
Sat Feb 15 05:37:28 2025: BS 2801 completed
Sat Feb 15 05:37:37 2025: BS 2802 completed
Sat Feb 15 05:37:46 2025: BS 2803 completed
Sat Feb 15 05:37:55 2025: BS 2804 completed
Sat Feb 15 05:38:05 2025: BS 2805 completed
Sat Feb 15 05:38:14 2025: BS 2806 completed
Sat Feb 15 05:38:23 2025: BS 2807 completed
Sat Feb 15 05:38:32 2025: BS 2808 completed
Sat Feb 15 05:38:42 2025: BS 2809 completed
Sat Feb 15 05:38:51 2025: BS 2810 completed
Sat Feb 15 05:39:00 2025: BS 2811 completed
Sat Feb 15 05:39:09 2025: BS 2812 completed
Sat Feb 15 05:39:19 2025: BS 2813 completed
Sat Feb 15 05:39:28 2025: BS 2814 completed
Sat Feb 15 05:39:37 2025: BS 2815 completed
Sat Feb 15 05:39:46 2025: BS 2816 completed
Sat Feb 15 05:39:55 2025: BS 2817 completed
Sat Feb 15 05:40:05 2025: BS 2818 completed
Sat Feb 15 05:40:14 2025: BS 2819 completed
Sat Feb 15 05:40:23 2025: BS 2820 completed
Sat Feb 15 05:40:32 2025: BS 2821 completed
Sat Feb 15 05:40:42 2025: BS 2822 completed
Sat Feb 15 05:40:51 2025: BS 2823 completed
Sat Feb 15 05:41:00 2025: BS 2824 completed
Sat Feb 15 05:41:09 2025: BS 2825 completed
Sat Feb 15 05:41:19 2025: BS 2826 completed
Sat Feb 15 05:41:28 2025: BS 2827 completed
Sat Feb 15 05:41:37 2025: BS 2828 completed
Sat Feb 15 05:41:46 2025: BS 2829 completed
Sat Feb 15 05:41:56 2025: BS 2830 completed
Sat Feb 15 05:42:05 2025: BS 2831 completed
Sat Feb 15 05:42:14 2025: BS 2832 completed
Sat Feb 15 05:42:23 2025: BS 2833 completed
Sat Feb 15 05:42:33 2025: BS 2834 completed
Sat Feb 15 05:42:42 2025: BS 2835 completed
Sat Feb 15 05:42:51 2025: BS 2836 completed
Sat Feb 15 05:43:00 2025: BS 2837 completed
Sat Feb 15 05:43:10 2025: BS 2838 completed
Sat Feb 15 05:43:19 2025: BS 2839 completed
Sat Feb 15 05:43:28 2025: BS 2840 completed
Sat Feb 15 05:43:37 2025: BS 2841 completed
Sat Feb 15 05:43:47 2025: BS 2842 completed
Sat Feb 15 05:43:56 2025: BS 2843 completed
Sat Feb 15 05:44:05 2025: BS 2844 completed
Sat Feb 15 05:44:14 2025: BS 2845 completed
Sat Feb 15 05:44:24 2025: BS 2846 completed
Sat Feb 15 05:44:33 2025: BS 2847 completed
Sat Feb 15 05:44:42 2025: BS 2848 completed
Sat Feb 15 05:44:51 2025: BS 2849 completed
Sat Feb 15 05:45:01 2025: BS 2850 completed
Sat Feb 15 05:45:10 2025: BS 2851 completed
Sat Feb 15 05:45:19 2025: BS 2852 completed
Sat Feb 15 05:45:28 2025: BS 2853 completed
Sat Feb 15 05:45:37 2025: BS 2854 completed
Sat Feb 15 05:45:47 2025: BS 2855 completed
Sat Feb 15 05:45:56 2025: BS 2856 completed
Sat Feb 15 05:46:05 2025: BS 2857 completed
Sat Feb 15 05:46:14 2025: BS 2858 completed
Sat Feb 15 05:46:24 2025: BS 2859 completed
Sat Feb 15 05:46:33 2025: BS 2860 completed
Sat Feb 15 05:46:42 2025: BS 2861 completed
Sat Feb 15 05:46:51 2025: BS 2862 completed
Sat Feb 15 05:47:01 2025: BS 2863 completed
Sat Feb 15 05:47:10 2025: BS 2864 completed
Sat Feb 15 05:47:19 2025: BS 2865 completed
Sat Feb 15 05:47:28 2025: BS 2866 completed
Sat Feb 15 05:47:38 2025: BS 2867 completed
Sat Feb 15 05:47:47 2025: BS 2868 completed
Sat Feb 15 05:47:56 2025: BS 2869 completed
Sat Feb 15 05:48:05 2025: BS 2870 completed
Sat Feb 15 05:48:15 2025: BS 2871 completed
Sat Feb 15 05:48:24 2025: BS 2872 completed
Sat Feb 15 05:48:33 2025: BS 2873 completed
Sat Feb 15 05:48:42 2025: BS 2874 completed
Sat Feb 15 05:48:52 2025: BS 2875 completed
Sat Feb 15 05:49:01 2025: BS 2876 completed
Sat Feb 15 05:49:10 2025: BS 2877 completed
Sat Feb 15 05:49:19 2025: BS 2878 completed
Sat Feb 15 05:49:29 2025: BS 2879 completed
Sat Feb 15 05:49:38 2025: BS 2880 completed
Sat Feb 15 05:49:47 2025: BS 2881 completed
Sat Feb 15 05:49:56 2025: BS 2882 completed
Sat Feb 15 05:50:06 2025: BS 2883 completed
Sat Feb 15 05:50:15 2025: BS 2884 completed
Sat Feb 15 05:50:24 2025: BS 2885 completed
Sat Feb 15 05:50:33 2025: BS 2886 completed
Sat Feb 15 05:50:43 2025: BS 2887 completed
Sat Feb 15 05:50:52 2025: BS 2888 completed
Sat Feb 15 05:51:01 2025: BS 2889 completed
Sat Feb 15 05:51:10 2025: BS 2890 completed
Sat Feb 15 05:51:19 2025: BS 2891 completed
Sat Feb 15 05:51:29 2025: BS 2892 completed
Sat Feb 15 05:51:38 2025: BS 2893 completed
Sat Feb 15 05:51:47 2025: BS 2894 completed
Sat Feb 15 05:51:56 2025: BS 2895 completed
Sat Feb 15 05:52:06 2025: BS 2896 completed
Sat Feb 15 05:52:15 2025: BS 2897 completed
Sat Feb 15 05:52:24 2025: BS 2898 completed
Sat Feb 15 05:52:33 2025: BS 2899 completed
Sat Feb 15 05:52:43 2025: BS 2900 completed
Sat Feb 15 05:52:52 2025: BS 2901 completed
Sat Feb 15 05:53:01 2025: BS 2902 completed
Sat Feb 15 05:53:10 2025: BS 2903 completed
Sat Feb 15 05:53:20 2025: BS 2904 completed
Sat Feb 15 05:53:29 2025: BS 2905 completed
Sat Feb 15 05:53:38 2025: BS 2906 completed
Sat Feb 15 05:53:47 2025: BS 2907 completed
Sat Feb 15 05:53:57 2025: BS 2908 completed
Sat Feb 15 05:54:06 2025: BS 2909 completed
Sat Feb 15 05:54:15 2025: BS 2910 completed
Sat Feb 15 05:54:24 2025: BS 2911 completed
Sat Feb 15 05:54:34 2025: BS 2912 completed
Sat Feb 15 05:54:43 2025: BS 2913 completed
Sat Feb 15 05:54:52 2025: BS 2914 completed
Sat Feb 15 05:55:01 2025: BS 2915 completed
Sat Feb 15 05:55:11 2025: BS 2916 completed
Sat Feb 15 05:55:20 2025: BS 2917 completed
Sat Feb 15 05:55:29 2025: BS 2918 completed
Sat Feb 15 05:55:38 2025: BS 2919 completed
Sat Feb 15 05:55:48 2025: BS 2920 completed
Sat Feb 15 05:55:57 2025: BS 2921 completed
Sat Feb 15 05:56:06 2025: BS 2922 completed
Sat Feb 15 05:56:15 2025: BS 2923 completed
Sat Feb 15 05:56:25 2025: BS 2924 completed
Sat Feb 15 05:56:34 2025: BS 2925 completed
Sat Feb 15 05:56:43 2025: BS 2926 completed
Sat Feb 15 05:56:52 2025: BS 2927 completed
Sat Feb 15 05:57:01 2025: BS 2928 completed
Sat Feb 15 05:57:11 2025: BS 2929 completed
Sat Feb 15 05:57:20 2025: BS 2930 completed
Sat Feb 15 05:57:29 2025: BS 2931 completed
Sat Feb 15 05:57:38 2025: BS 2932 completed
Sat Feb 15 05:57:48 2025: BS 2933 completed
Sat Feb 15 05:57:57 2025: BS 2934 completed
Sat Feb 15 05:58:06 2025: BS 2935 completed
Sat Feb 15 05:58:15 2025: BS 2936 completed
Sat Feb 15 05:58:25 2025: BS 2937 completed
Sat Feb 15 05:58:34 2025: BS 2938 completed
Sat Feb 15 05:58:43 2025: BS 2939 completed
Sat Feb 15 05:58:52 2025: BS 2940 completed
Sat Feb 15 05:59:02 2025: BS 2941 completed
Sat Feb 15 05:59:11 2025: BS 2942 completed
Sat Feb 15 05:59:20 2025: BS 2943 completed
Sat Feb 15 05:59:29 2025: BS 2944 completed
Sat Feb 15 05:59:39 2025: BS 2945 completed
Sat Feb 15 05:59:48 2025: BS 2946 completed
Sat Feb 15 05:59:57 2025: BS 2947 completed
Sat Feb 15 06:00:06 2025: BS 2948 completed
Sat Feb 15 06:00:16 2025: BS 2949 completed
Sat Feb 15 06:00:25 2025: BS 2950 completed
Sat Feb 15 06:00:34 2025: BS 2951 completed
Sat Feb 15 06:00:43 2025: BS 2952 completed
Sat Feb 15 06:00:53 2025: BS 2953 completed
Sat Feb 15 06:01:02 2025: BS 2954 completed
Sat Feb 15 06:01:11 2025: BS 2955 completed
Sat Feb 15 06:01:20 2025: BS 2956 completed
Sat Feb 15 06:01:30 2025: BS 2957 completed
Sat Feb 15 06:01:39 2025: BS 2958 completed
Sat Feb 15 06:01:48 2025: BS 2959 completed
Sat Feb 15 06:01:57 2025: BS 2960 completed
Sat Feb 15 06:02:06 2025: BS 2961 completed
Sat Feb 15 06:02:16 2025: BS 2962 completed
Sat Feb 15 06:02:25 2025: BS 2963 completed
Sat Feb 15 06:02:34 2025: BS 2964 completed
Sat Feb 15 06:02:43 2025: BS 2965 completed
Sat Feb 15 06:02:53 2025: BS 2966 completed
Sat Feb 15 06:03:02 2025: BS 2967 completed
Sat Feb 15 06:03:11 2025: BS 2968 completed
Sat Feb 15 06:03:20 2025: BS 2969 completed
Sat Feb 15 06:03:30 2025: BS 2970 completed
Sat Feb 15 06:03:39 2025: BS 2971 completed
Sat Feb 15 06:03:48 2025: BS 2972 completed
Sat Feb 15 06:03:57 2025: BS 2973 completed
Sat Feb 15 06:04:07 2025: BS 2974 completed
Sat Feb 15 06:04:16 2025: BS 2975 completed
Sat Feb 15 06:04:25 2025: BS 2976 completed
Sat Feb 15 06:04:34 2025: BS 2977 completed
Sat Feb 15 06:04:44 2025: BS 2978 completed
Sat Feb 15 06:04:53 2025: BS 2979 completed
Sat Feb 15 06:05:02 2025: BS 2980 completed
Sat Feb 15 06:05:11 2025: BS 2981 completed
Sat Feb 15 06:05:21 2025: BS 2982 completed
Sat Feb 15 06:05:30 2025: BS 2983 completed
Sat Feb 15 06:05:39 2025: BS 2984 completed
Sat Feb 15 06:05:48 2025: BS 2985 completed
Sat Feb 15 06:05:58 2025: BS 2986 completed
Sat Feb 15 06:06:07 2025: BS 2987 completed
Sat Feb 15 06:06:16 2025: BS 2988 completed
Sat Feb 15 06:06:25 2025: BS 2989 completed
Sat Feb 15 06:06:35 2025: BS 2990 completed
Sat Feb 15 06:06:44 2025: BS 2991 completed
Sat Feb 15 06:06:53 2025: BS 2992 completed
Sat Feb 15 06:07:02 2025: BS 2993 completed
Sat Feb 15 06:07:12 2025: BS 2994 completed
Sat Feb 15 06:07:21 2025: BS 2995 completed
Sat Feb 15 06:07:30 2025: BS 2996 completed
Sat Feb 15 06:07:39 2025: BS 2997 completed
Sat Feb 15 06:07:48 2025: BS 2998 completed
Sat Feb 15 06:07:58 2025: BS 2999 completed
