# Supplementary material for: Site-Divergent Oxidations within Venerable Macrolide Antibiotic Scaffolds Unveil Compounds with Broad Spectrum and Anti-MRSA Activities
Source: ACS Cent Sci. 2026 Mar 17;12(3):375–82. doi: 10.1021/acscentsci.5c02343 (PMC13022725; doi:10.1021/acscentsci.5c02343)
Supplement: Supplementary file 6 [file oc5c02343_si_006.zip › Catalyst and SI Compound Characterization/C3 - HAzc(OMe)-Pro-OMe/NMR/OL-II-099a-C_PROTON_01.fid/log]

Fri Feb 14 22:03:29 2025: Experiment started
Fri Feb 14 22:03:52 2025: BS 1 completed
Fri Feb 14 22:04:12 2025: BS 2 completed
Fri Feb 14 22:04:32 2025: BS 3 completed
Fri Feb 14 22:04:52 2025: BS 4 completed
Fri Feb 14 22:05:12 2025: BS 5 completed
Fri Feb 14 22:05:32 2025: BS 6 completed
Fri Feb 14 22:05:52 2025: BS 7 completed
Fri Feb 14 22:06:12 2025: BS 8 completed
Fri Feb 14 22:06:32 2025: BS 9 completed
Fri Feb 14 22:06:52 2025: BS 10 completed
Fri Feb 14 22:07:12 2025: BS 11 completed
Fri Feb 14 22:07:32 2025: BS 12 completed
Fri Feb 14 22:07:52 2025: BS 13 completed
Fri Feb 14 22:08:12 2025: BS 14 completed
Fri Feb 14 22:08:32 2025: BS 15 completed
Fri Feb 14 22:08:52 2025: BS 16 completed
Fri Feb 14 22:09:12 2025: BS 17 completed
Fri Feb 14 22:09:32 2025: BS 18 completed
Fri Feb 14 22:09:52 2025: BS 19 completed
Fri Feb 14 22:10:12 2025: BS 20 completed
Fri Feb 14 22:10:32 2025: BS 21 completed
Fri Feb 14 22:10:52 2025: BS 22 completed
Fri Feb 14 22:11:12 2025: BS 23 completed
Fri Feb 14 22:11:32 2025: BS 24 completed
Fri Feb 14 22:11:52 2025: BS 25 completed
Fri Feb 14 22:12:12 2025: BS 26 completed
Fri Feb 14 22:12:32 2025: BS 27 completed
Fri Feb 14 22:12:52 2025: BS 28 completed
Fri Feb 14 22:13:12 2025: BS 29 completed
Fri Feb 14 22:13:32 2025: BS 30 completed
Fri Feb 14 22:13:52 2025: BS 31 completed
Fri Feb 14 22:14:12 2025: BS 32 completed
Fri Feb 14 22:14:32 2025: BS 33 completed
Fri Feb 14 22:14:52 2025: BS 34 completed
Fri Feb 14 22:15:12 2025: BS 35 completed
Fri Feb 14 22:15:32 2025: BS 36 completed
Fri Feb 14 22:15:52 2025: BS 37 completed
Fri Feb 14 22:16:12 2025: BS 38 completed
Fri Feb 14 22:16:32 2025: BS 39 completed
Fri Feb 14 22:16:52 2025: BS 40 completed
Fri Feb 14 22:17:12 2025: BS 41 completed
Fri Feb 14 22:17:32 2025: BS 42 completed
Fri Feb 14 22:17:52 2025: BS 43 completed
Fri Feb 14 22:18:12 2025: BS 44 completed
Fri Feb 14 22:18:32 2025: BS 45 completed
Fri Feb 14 22:18:52 2025: BS 46 completed
Fri Feb 14 22:19:12 2025: BS 47 completed
Fri Feb 14 22:19:32 2025: BS 48 completed
Fri Feb 14 22:19:52 2025: BS 49 completed
Fri Feb 14 22:20:12 2025: BS 50 completed
Fri Feb 14 22:20:32 2025: BS 51 completed
Fri Feb 14 22:20:52 2025: BS 52 completed
Fri Feb 14 22:21:12 2025: BS 53 completed
Fri Feb 14 22:21:32 2025: BS 54 completed
Fri Feb 14 22:21:52 2025: BS 55 completed
Fri Feb 14 22:22:12 2025: BS 56 completed
Fri Feb 14 22:22:32 2025: BS 57 completed
Fri Feb 14 22:22:52 2025: BS 58 completed
Fri Feb 14 22:23:12 2025: BS 59 completed
Fri Feb 14 22:23:32 2025: BS 60 completed
Fri Feb 14 22:23:52 2025: BS 61 completed
Fri Feb 14 22:24:12 2025: BS 62 completed
Fri Feb 14 22:24:32 2025: BS 63 completed
