# Supplementary material for: Site-Divergent Oxidations within Venerable Macrolide Antibiotic Scaffolds Unveil Compounds with Broad Spectrum and Anti-MRSA Activities
Source: ACS Cent Sci. 2026 Mar 17;12(3):375–82. doi: 10.1021/acscentsci.5c02343 (PMC13022725; doi:10.1021/acscentsci.5c02343)
Supplement: Supplementary file 6 [file oc5c02343_si_006.zip › Catalyst and SI Compound Characterization/C2 - HAzc(OMe)-Val-OMe/NMR/OL-II-099b_CARBON_01.fid/log]

Sat Feb 15 00:29:08 2025: Experiment started
Sat Feb 15 00:29:19 2025: BS 1 completed
Sat Feb 15 00:29:28 2025: BS 2 completed
Sat Feb 15 00:29:37 2025: BS 3 completed
Sat Feb 15 00:29:46 2025: BS 4 completed
Sat Feb 15 00:29:55 2025: BS 5 completed
Sat Feb 15 00:30:05 2025: BS 6 completed
Sat Feb 15 00:30:14 2025: BS 7 completed
Sat Feb 15 00:30:23 2025: BS 8 completed
Sat Feb 15 00:30:32 2025: BS 9 completed
Sat Feb 15 00:30:42 2025: BS 10 completed
Sat Feb 15 00:30:51 2025: BS 11 completed
Sat Feb 15 00:31:00 2025: BS 12 completed
Sat Feb 15 00:31:09 2025: BS 13 completed
Sat Feb 15 00:31:19 2025: BS 14 completed
Sat Feb 15 00:31:28 2025: BS 15 completed
Sat Feb 15 00:31:37 2025: BS 16 completed
Sat Feb 15 00:31:46 2025: BS 17 completed
Sat Feb 15 00:31:56 2025: BS 18 completed
Sat Feb 15 00:32:05 2025: BS 19 completed
Sat Feb 15 00:32:14 2025: BS 20 completed
Sat Feb 15 00:32:23 2025: BS 21 completed
Sat Feb 15 00:32:33 2025: BS 22 completed
Sat Feb 15 00:32:42 2025: BS 23 completed
Sat Feb 15 00:32:51 2025: BS 24 completed
Sat Feb 15 00:33:00 2025: BS 25 completed
Sat Feb 15 00:33:10 2025: BS 26 completed
Sat Feb 15 00:33:19 2025: BS 27 completed
Sat Feb 15 00:33:28 2025: BS 28 completed
Sat Feb 15 00:33:37 2025: BS 29 completed
Sat Feb 15 00:33:47 2025: BS 30 completed
Sat Feb 15 00:33:56 2025: BS 31 completed
Sat Feb 15 00:34:05 2025: BS 32 completed
Sat Feb 15 00:34:14 2025: BS 33 completed
Sat Feb 15 00:34:24 2025: BS 34 completed
Sat Feb 15 00:34:33 2025: BS 35 completed
Sat Feb 15 00:34:42 2025: BS 36 completed
Sat Feb 15 00:34:51 2025: BS 37 completed
Sat Feb 15 00:35:01 2025: BS 38 completed
Sat Feb 15 00:35:10 2025: BS 39 completed
Sat Feb 15 00:35:19 2025: BS 40 completed
Sat Feb 15 00:35:28 2025: BS 41 completed
Sat Feb 15 00:35:37 2025: BS 42 completed
Sat Feb 15 00:35:47 2025: BS 43 completed
Sat Feb 15 00:35:56 2025: BS 44 completed
Sat Feb 15 00:36:05 2025: BS 45 completed
Sat Feb 15 00:36:14 2025: BS 46 completed
Sat Feb 15 00:36:24 2025: BS 47 completed
Sat Feb 15 00:36:33 2025: BS 48 completed
Sat Feb 15 00:36:42 2025: BS 49 completed
Sat Feb 15 00:36:51 2025: BS 50 completed
Sat Feb 15 00:37:01 2025: BS 51 completed
Sat Feb 15 00:37:10 2025: BS 52 completed
Sat Feb 15 00:37:19 2025: BS 53 completed
Sat Feb 15 00:37:28 2025: BS 54 completed
Sat Feb 15 00:37:38 2025: BS 55 completed
Sat Feb 15 00:37:47 2025: BS 56 completed
Sat Feb 15 00:37:56 2025: BS 57 completed
Sat Feb 15 00:38:05 2025: BS 58 completed
Sat Feb 15 00:38:15 2025: BS 59 completed
Sat Feb 15 00:38:24 2025: BS 60 completed
Sat Feb 15 00:38:33 2025: BS 61 completed
Sat Feb 15 00:38:42 2025: BS 62 completed
Sat Feb 15 00:38:52 2025: BS 63 completed
Sat Feb 15 00:39:01 2025: BS 64 completed
Sat Feb 15 00:39:10 2025: BS 65 completed
Sat Feb 15 00:39:19 2025: BS 66 completed
Sat Feb 15 00:39:29 2025: BS 67 completed
Sat Feb 15 00:39:38 2025: BS 68 completed
Sat Feb 15 00:39:47 2025: BS 69 completed
Sat Feb 15 00:39:56 2025: BS 70 completed
Sat Feb 15 00:40:06 2025: BS 71 completed
Sat Feb 15 00:40:15 2025: BS 72 completed
Sat Feb 15 00:40:24 2025: BS 73 completed
Sat Feb 15 00:40:33 2025: BS 74 completed
Sat Feb 15 00:40:43 2025: BS 75 completed
Sat Feb 15 00:40:52 2025: BS 76 completed
Sat Feb 15 00:41:01 2025: BS 77 completed
Sat Feb 15 00:41:10 2025: BS 78 completed
Sat Feb 15 00:41:19 2025: BS 79 completed
Sat Feb 15 00:41:29 2025: BS 80 completed
Sat Feb 15 00:41:38 2025: BS 81 completed
Sat Feb 15 00:41:47 2025: BS 82 completed
Sat Feb 15 00:41:56 2025: BS 83 completed
Sat Feb 15 00:42:06 2025: BS 84 completed
Sat Feb 15 00:42:15 2025: BS 85 completed
Sat Feb 15 00:42:24 2025: BS 86 completed
Sat Feb 15 00:42:33 2025: BS 87 completed
Sat Feb 15 00:42:43 2025: BS 88 completed
Sat Feb 15 00:42:52 2025: BS 89 completed
Sat Feb 15 00:43:01 2025: BS 90 completed
Sat Feb 15 00:43:10 2025: BS 91 completed
Sat Feb 15 00:43:20 2025: BS 92 completed
Sat Feb 15 00:43:29 2025: BS 93 completed
Sat Feb 15 00:43:38 2025: BS 94 completed
Sat Feb 15 00:43:47 2025: BS 95 completed
Sat Feb 15 00:43:57 2025: BS 96 completed
Sat Feb 15 00:44:06 2025: BS 97 completed
Sat Feb 15 00:44:15 2025: BS 98 completed
Sat Feb 15 00:44:24 2025: BS 99 completed
Sat Feb 15 00:44:34 2025: BS 100 completed
Sat Feb 15 00:44:43 2025: BS 101 completed
Sat Feb 15 00:44:52 2025: BS 102 completed
Sat Feb 15 00:45:01 2025: BS 103 completed
Sat Feb 15 00:45:11 2025: BS 104 completed
Sat Feb 15 00:45:20 2025: BS 105 completed
Sat Feb 15 00:45:29 2025: BS 106 completed
Sat Feb 15 00:45:38 2025: BS 107 completed
Sat Feb 15 00:45:48 2025: BS 108 completed
Sat Feb 15 00:45:57 2025: BS 109 completed
Sat Feb 15 00:46:06 2025: BS 110 completed
Sat Feb 15 00:46:15 2025: BS 111 completed
Sat Feb 15 00:46:25 2025: BS 112 completed
Sat Feb 15 00:46:34 2025: BS 113 completed
Sat Feb 15 00:46:43 2025: BS 114 completed
Sat Feb 15 00:46:52 2025: BS 115 completed
Sat Feb 15 00:47:02 2025: BS 116 completed
Sat Feb 15 00:47:11 2025: BS 117 completed
Sat Feb 15 00:47:20 2025: BS 118 completed
Sat Feb 15 00:47:29 2025: BS 119 completed
Sat Feb 15 00:47:38 2025: BS 120 completed
Sat Feb 15 00:47:48 2025: BS 121 completed
Sat Feb 15 00:47:57 2025: BS 122 completed
Sat Feb 15 00:48:06 2025: BS 123 completed
Sat Feb 15 00:48:15 2025: BS 124 completed
Sat Feb 15 00:48:25 2025: BS 125 completed
Sat Feb 15 00:48:34 2025: BS 126 completed
Sat Feb 15 00:48:43 2025: BS 127 completed
Sat Feb 15 00:48:52 2025: BS 128 completed
Sat Feb 15 00:49:02 2025: BS 129 completed
Sat Feb 15 00:49:11 2025: BS 130 completed
Sat Feb 15 00:49:20 2025: BS 131 completed
Sat Feb 15 00:49:29 2025: BS 132 completed
Sat Feb 15 00:49:39 2025: BS 133 completed
Sat Feb 15 00:49:48 2025: BS 134 completed
Sat Feb 15 00:49:57 2025: BS 135 completed
Sat Feb 15 00:50:06 2025: BS 136 completed
Sat Feb 15 00:50:16 2025: BS 137 completed
Sat Feb 15 00:50:25 2025: BS 138 completed
Sat Feb 15 00:50:34 2025: BS 139 completed
Sat Feb 15 00:50:43 2025: BS 140 completed
Sat Feb 15 00:50:53 2025: BS 141 completed
Sat Feb 15 00:51:02 2025: BS 142 completed
Sat Feb 15 00:51:11 2025: BS 143 completed
Sat Feb 15 00:51:20 2025: BS 144 completed
Sat Feb 15 00:51:30 2025: BS 145 completed
Sat Feb 15 00:51:39 2025: BS 146 completed
Sat Feb 15 00:51:48 2025: BS 147 completed
Sat Feb 15 00:51:57 2025: BS 148 completed
Sat Feb 15 00:52:06 2025: BS 149 completed
Sat Feb 15 00:52:16 2025: BS 150 completed
Sat Feb 15 00:52:25 2025: BS 151 completed
Sat Feb 15 00:52:34 2025: BS 152 completed
Sat Feb 15 00:52:43 2025: BS 153 completed
Sat Feb 15 00:52:53 2025: BS 154 completed
Sat Feb 15 00:53:02 2025: BS 155 completed
Sat Feb 15 00:53:11 2025: BS 156 completed
Sat Feb 15 00:53:20 2025: BS 157 completed
Sat Feb 15 00:53:30 2025: BS 158 completed
Sat Feb 15 00:53:39 2025: BS 159 completed
Sat Feb 15 00:53:48 2025: BS 160 completed
Sat Feb 15 00:53:57 2025: BS 161 completed
Sat Feb 15 00:54:07 2025: BS 162 completed
Sat Feb 15 00:54:16 2025: BS 163 completed
Sat Feb 15 00:54:25 2025: BS 164 completed
Sat Feb 15 00:54:34 2025: BS 165 completed
Sat Feb 15 00:54:44 2025: BS 166 completed
Sat Feb 15 00:54:53 2025: BS 167 completed
Sat Feb 15 00:55:02 2025: BS 168 completed
Sat Feb 15 00:55:11 2025: BS 169 completed
Sat Feb 15 00:55:21 2025: BS 170 completed
Sat Feb 15 00:55:30 2025: BS 171 completed
Sat Feb 15 00:55:39 2025: BS 172 completed
Sat Feb 15 00:55:48 2025: BS 173 completed
Sat Feb 15 00:55:58 2025: BS 174 completed
Sat Feb 15 00:56:07 2025: BS 175 completed
Sat Feb 15 00:56:16 2025: BS 176 completed
Sat Feb 15 00:56:25 2025: BS 177 completed
Sat Feb 15 00:56:35 2025: BS 178 completed
Sat Feb 15 00:56:44 2025: BS 179 completed
Sat Feb 15 00:56:53 2025: BS 180 completed
Sat Feb 15 00:57:02 2025: BS 181 completed
Sat Feb 15 00:57:12 2025: BS 182 completed
Sat Feb 15 00:57:21 2025: BS 183 completed
Sat Feb 15 00:57:30 2025: BS 184 completed
Sat Feb 15 00:57:39 2025: BS 185 completed
Sat Feb 15 00:57:49 2025: BS 186 completed
Sat Feb 15 00:57:58 2025: BS 187 completed
Sat Feb 15 00:58:07 2025: BS 188 completed
Sat Feb 15 00:58:16 2025: BS 189 completed
Sat Feb 15 00:58:25 2025: BS 190 completed
Sat Feb 15 00:58:35 2025: BS 191 completed
Sat Feb 15 00:58:44 2025: BS 192 completed
Sat Feb 15 00:58:53 2025: BS 193 completed
Sat Feb 15 00:59:02 2025: BS 194 completed
Sat Feb 15 00:59:12 2025: BS 195 completed
Sat Feb 15 00:59:21 2025: BS 196 completed
Sat Feb 15 00:59:30 2025: BS 197 completed
Sat Feb 15 00:59:39 2025: BS 198 completed
Sat Feb 15 00:59:49 2025: BS 199 completed
Sat Feb 15 00:59:58 2025: BS 200 completed
Sat Feb 15 01:00:07 2025: BS 201 completed
Sat Feb 15 01:00:16 2025: BS 202 completed
Sat Feb 15 01:00:26 2025: BS 203 completed
Sat Feb 15 01:00:35 2025: BS 204 completed
Sat Feb 15 01:00:44 2025: BS 205 completed
Sat Feb 15 01:00:53 2025: BS 206 completed
Sat Feb 15 01:01:03 2025: BS 207 completed
Sat Feb 15 01:01:12 2025: BS 208 completed
Sat Feb 15 01:01:21 2025: BS 209 completed
Sat Feb 15 01:01:30 2025: BS 210 completed
Sat Feb 15 01:01:40 2025: BS 211 completed
Sat Feb 15 01:01:49 2025: BS 212 completed
Sat Feb 15 01:01:58 2025: BS 213 completed
Sat Feb 15 01:02:07 2025: BS 214 completed
Sat Feb 15 01:02:17 2025: BS 215 completed
Sat Feb 15 01:02:26 2025: BS 216 completed
Sat Feb 15 01:02:35 2025: BS 217 completed
Sat Feb 15 01:02:44 2025: BS 218 completed
Sat Feb 15 01:02:53 2025: BS 219 completed
Sat Feb 15 01:03:03 2025: BS 220 completed
Sat Feb 15 01:03:12 2025: BS 221 completed
Sat Feb 15 01:03:21 2025: BS 222 completed
Sat Feb 15 01:03:30 2025: BS 223 completed
Sat Feb 15 01:03:40 2025: BS 224 completed
Sat Feb 15 01:03:49 2025: BS 225 completed
Sat Feb 15 01:03:58 2025: BS 226 completed
Sat Feb 15 01:04:07 2025: BS 227 completed
Sat Feb 15 01:04:17 2025: BS 228 completed
Sat Feb 15 01:04:26 2025: BS 229 completed
Sat Feb 15 01:04:35 2025: BS 230 completed
Sat Feb 15 01:04:44 2025: BS 231 completed
Sat Feb 15 01:04:54 2025: BS 232 completed
Sat Feb 15 01:05:03 2025: BS 233 completed
Sat Feb 15 01:05:12 2025: BS 234 completed
Sat Feb 15 01:05:21 2025: BS 235 completed
Sat Feb 15 01:05:31 2025: BS 236 completed
Sat Feb 15 01:05:40 2025: BS 237 completed
Sat Feb 15 01:05:49 2025: BS 238 completed
Sat Feb 15 01:05:58 2025: BS 239 completed
Sat Feb 15 01:06:08 2025: BS 240 completed
Sat Feb 15 01:06:17 2025: BS 241 completed
Sat Feb 15 01:06:26 2025: BS 242 completed
Sat Feb 15 01:06:35 2025: BS 243 completed
Sat Feb 15 01:06:45 2025: BS 244 completed
Sat Feb 15 01:06:54 2025: BS 245 completed
Sat Feb 15 01:07:03 2025: BS 246 completed
Sat Feb 15 01:07:12 2025: BS 247 completed
Sat Feb 15 01:07:22 2025: BS 248 completed
Sat Feb 15 01:07:31 2025: BS 249 completed
Sat Feb 15 01:07:40 2025: BS 250 completed
Sat Feb 15 01:07:49 2025: BS 251 completed
Sat Feb 15 01:07:59 2025: BS 252 completed
Sat Feb 15 01:08:08 2025: BS 253 completed
Sat Feb 15 01:08:17 2025: BS 254 completed
Sat Feb 15 01:08:26 2025: BS 255 completed
Sat Feb 15 01:08:35 2025: BS 256 completed
Sat Feb 15 01:08:45 2025: BS 257 completed
Sat Feb 15 01:08:54 2025: BS 258 completed
Sat Feb 15 01:09:03 2025: BS 259 completed
Sat Feb 15 01:09:12 2025: BS 260 completed
Sat Feb 15 01:09:22 2025: BS 261 completed
Sat Feb 15 01:09:31 2025: BS 262 completed
Sat Feb 15 01:09:40 2025: BS 263 completed
Sat Feb 15 01:09:49 2025: BS 264 completed
Sat Feb 15 01:09:59 2025: BS 265 completed
Sat Feb 15 01:10:08 2025: BS 266 completed
Sat Feb 15 01:10:17 2025: BS 267 completed
Sat Feb 15 01:10:26 2025: BS 268 completed
Sat Feb 15 01:10:36 2025: BS 269 completed
Sat Feb 15 01:10:45 2025: BS 270 completed
Sat Feb 15 01:10:54 2025: BS 271 completed
Sat Feb 15 01:11:03 2025: BS 272 completed
Sat Feb 15 01:11:13 2025: BS 273 completed
Sat Feb 15 01:11:22 2025: BS 274 completed
Sat Feb 15 01:11:31 2025: BS 275 completed
Sat Feb 15 01:11:40 2025: BS 276 completed
Sat Feb 15 01:11:50 2025: BS 277 completed
Sat Feb 15 01:11:59 2025: BS 278 completed
Sat Feb 15 01:12:08 2025: BS 279 completed
Sat Feb 15 01:12:17 2025: BS 280 completed
Sat Feb 15 01:12:27 2025: BS 281 completed
Sat Feb 15 01:12:36 2025: BS 282 completed
Sat Feb 15 01:12:45 2025: BS 283 completed
Sat Feb 15 01:12:54 2025: BS 284 completed
Sat Feb 15 01:13:04 2025: BS 285 completed
Sat Feb 15 01:13:13 2025: BS 286 completed
Sat Feb 15 01:13:22 2025: BS 287 completed
Sat Feb 15 01:13:31 2025: BS 288 completed
Sat Feb 15 01:13:41 2025: BS 289 completed
Sat Feb 15 01:13:50 2025: BS 290 completed
Sat Feb 15 01:13:59 2025: BS 291 completed
Sat Feb 15 01:14:08 2025: BS 292 completed
Sat Feb 15 01:14:17 2025: BS 293 completed
Sat Feb 15 01:14:27 2025: BS 294 completed
Sat Feb 15 01:14:36 2025: BS 295 completed
Sat Feb 15 01:14:45 2025: BS 296 completed
Sat Feb 15 01:14:54 2025: BS 297 completed
Sat Feb 15 01:15:04 2025: BS 298 completed
Sat Feb 15 01:15:13 2025: BS 299 completed
Sat Feb 15 01:15:22 2025: BS 300 completed
Sat Feb 15 01:15:31 2025: BS 301 completed
Sat Feb 15 01:15:41 2025: BS 302 completed
Sat Feb 15 01:15:50 2025: BS 303 completed
Sat Feb 15 01:15:59 2025: BS 304 completed
Sat Feb 15 01:16:08 2025: BS 305 completed
Sat Feb 15 01:16:18 2025: BS 306 completed
Sat Feb 15 01:16:27 2025: BS 307 completed
Sat Feb 15 01:16:36 2025: BS 308 completed
Sat Feb 15 01:16:45 2025: BS 309 completed
Sat Feb 15 01:16:55 2025: BS 310 completed
Sat Feb 15 01:17:04 2025: BS 311 completed
Sat Feb 15 01:17:13 2025: BS 312 completed
Sat Feb 15 01:17:22 2025: BS 313 completed
Sat Feb 15 01:17:32 2025: BS 314 completed
Sat Feb 15 01:17:41 2025: BS 315 completed
Sat Feb 15 01:17:50 2025: BS 316 completed
Sat Feb 15 01:17:59 2025: BS 317 completed
Sat Feb 15 01:18:09 2025: BS 318 completed
Sat Feb 15 01:18:18 2025: BS 319 completed
Sat Feb 15 01:18:27 2025: BS 320 completed
Sat Feb 15 01:18:36 2025: BS 321 completed
Sat Feb 15 01:18:46 2025: BS 322 completed
Sat Feb 15 01:18:55 2025: BS 323 completed
Sat Feb 15 01:19:04 2025: BS 324 completed
Sat Feb 15 01:19:13 2025: BS 325 completed
Sat Feb 15 01:19:23 2025: BS 326 completed
Sat Feb 15 01:19:32 2025: BS 327 completed
Sat Feb 15 01:19:41 2025: BS 328 completed
Sat Feb 15 01:19:50 2025: BS 329 completed
Sat Feb 15 01:20:00 2025: BS 330 completed
Sat Feb 15 01:20:09 2025: BS 331 completed
Sat Feb 15 01:20:18 2025: BS 332 completed
Sat Feb 15 01:20:27 2025: BS 333 completed
Sat Feb 15 01:20:36 2025: BS 334 completed
Sat Feb 15 01:20:46 2025: BS 335 completed
Sat Feb 15 01:20:55 2025: BS 336 completed
Sat Feb 15 01:21:04 2025: BS 337 completed
Sat Feb 15 01:21:13 2025: BS 338 completed
Sat Feb 15 01:21:23 2025: BS 339 completed
Sat Feb 15 01:21:32 2025: BS 340 completed
Sat Feb 15 01:21:41 2025: BS 341 completed
Sat Feb 15 01:21:50 2025: BS 342 completed
Sat Feb 15 01:22:00 2025: BS 343 completed
Sat Feb 15 01:22:09 2025: BS 344 completed
Sat Feb 15 01:22:18 2025: BS 345 completed
Sat Feb 15 01:22:27 2025: BS 346 completed
Sat Feb 15 01:22:37 2025: BS 347 completed
Sat Feb 15 01:22:46 2025: BS 348 completed
Sat Feb 15 01:22:55 2025: BS 349 completed
Sat Feb 15 01:23:04 2025: BS 350 completed
Sat Feb 15 01:23:14 2025: BS 351 completed
Sat Feb 15 01:23:23 2025: BS 352 completed
Sat Feb 15 01:23:32 2025: BS 353 completed
Sat Feb 15 01:23:41 2025: BS 354 completed
Sat Feb 15 01:23:51 2025: BS 355 completed
Sat Feb 15 01:24:00 2025: BS 356 completed
Sat Feb 15 01:24:09 2025: BS 357 completed
Sat Feb 15 01:24:18 2025: BS 358 completed
Sat Feb 15 01:24:28 2025: BS 359 completed
Sat Feb 15 01:24:37 2025: BS 360 completed
Sat Feb 15 01:24:46 2025: BS 361 completed
Sat Feb 15 01:24:55 2025: BS 362 completed
Sat Feb 15 01:25:05 2025: BS 363 completed
Sat Feb 15 01:25:14 2025: BS 364 completed
Sat Feb 15 01:25:23 2025: BS 365 completed
Sat Feb 15 01:25:32 2025: BS 366 completed
Sat Feb 15 01:25:42 2025: BS 367 completed
Sat Feb 15 01:25:51 2025: BS 368 completed
Sat Feb 15 01:26:00 2025: BS 369 completed
Sat Feb 15 01:26:09 2025: BS 370 completed
Sat Feb 15 01:26:18 2025: BS 371 completed
Sat Feb 15 01:26:28 2025: BS 372 completed
Sat Feb 15 01:26:37 2025: BS 373 completed
Sat Feb 15 01:26:46 2025: BS 374 completed
Sat Feb 15 01:26:55 2025: BS 375 completed
Sat Feb 15 01:27:05 2025: BS 376 completed
Sat Feb 15 01:27:14 2025: BS 377 completed
Sat Feb 15 01:27:23 2025: BS 378 completed
Sat Feb 15 01:27:32 2025: BS 379 completed
Sat Feb 15 01:27:42 2025: BS 380 completed
Sat Feb 15 01:27:51 2025: BS 381 completed
Sat Feb 15 01:28:00 2025: BS 382 completed
Sat Feb 15 01:28:09 2025: BS 383 completed
Sat Feb 15 01:28:19 2025: BS 384 completed
Sat Feb 15 01:28:28 2025: BS 385 completed
Sat Feb 15 01:28:37 2025: BS 386 completed
Sat Feb 15 01:28:46 2025: BS 387 completed
Sat Feb 15 01:28:56 2025: BS 388 completed
Sat Feb 15 01:29:05 2025: BS 389 completed
Sat Feb 15 01:29:14 2025: BS 390 completed
Sat Feb 15 01:29:23 2025: BS 391 completed
Sat Feb 15 01:29:33 2025: BS 392 completed
Sat Feb 15 01:29:42 2025: BS 393 completed
Sat Feb 15 01:29:51 2025: BS 394 completed
Sat Feb 15 01:30:00 2025: BS 395 completed
Sat Feb 15 01:30:10 2025: BS 396 completed
Sat Feb 15 01:30:19 2025: BS 397 completed
Sat Feb 15 01:30:28 2025: BS 398 completed
Sat Feb 15 01:30:37 2025: BS 399 completed
Sat Feb 15 01:30:47 2025: BS 400 completed
Sat Feb 15 01:30:56 2025: BS 401 completed
Sat Feb 15 01:31:05 2025: BS 402 completed
Sat Feb 15 01:31:14 2025: BS 403 completed
Sat Feb 15 01:31:23 2025: BS 404 completed
Sat Feb 15 01:31:33 2025: BS 405 completed
Sat Feb 15 01:31:42 2025: BS 406 completed
Sat Feb 15 01:31:51 2025: BS 407 completed
Sat Feb 15 01:32:00 2025: BS 408 completed
Sat Feb 15 01:32:10 2025: BS 409 completed
Sat Feb 15 01:32:19 2025: BS 410 completed
Sat Feb 15 01:32:28 2025: BS 411 completed
Sat Feb 15 01:32:37 2025: BS 412 completed
Sat Feb 15 01:32:47 2025: BS 413 completed
Sat Feb 15 01:32:56 2025: BS 414 completed
Sat Feb 15 01:33:05 2025: BS 415 completed
Sat Feb 15 01:33:14 2025: BS 416 completed
Sat Feb 15 01:33:24 2025: BS 417 completed
Sat Feb 15 01:33:33 2025: BS 418 completed
Sat Feb 15 01:33:42 2025: BS 419 completed
Sat Feb 15 01:33:51 2025: BS 420 completed
Sat Feb 15 01:34:01 2025: BS 421 completed
Sat Feb 15 01:34:10 2025: BS 422 completed
Sat Feb 15 01:34:19 2025: BS 423 completed
Sat Feb 15 01:34:28 2025: BS 424 completed
Sat Feb 15 01:34:38 2025: BS 425 completed
Sat Feb 15 01:34:47 2025: BS 426 completed
Sat Feb 15 01:34:56 2025: BS 427 completed
Sat Feb 15 01:35:05 2025: BS 428 completed
Sat Feb 15 01:35:15 2025: BS 429 completed
Sat Feb 15 01:35:24 2025: BS 430 completed
Sat Feb 15 01:35:33 2025: BS 431 completed
Sat Feb 15 01:35:42 2025: BS 432 completed
Sat Feb 15 01:35:52 2025: BS 433 completed
Sat Feb 15 01:36:01 2025: BS 434 completed
Sat Feb 15 01:36:10 2025: BS 435 completed
Sat Feb 15 01:36:19 2025: BS 436 completed
Sat Feb 15 01:36:29 2025: BS 437 completed
Sat Feb 15 01:36:38 2025: BS 438 completed
Sat Feb 15 01:36:47 2025: BS 439 completed
Sat Feb 15 01:36:56 2025: BS 440 completed
Sat Feb 15 01:37:05 2025: BS 441 completed
Sat Feb 15 01:37:15 2025: BS 442 completed
Sat Feb 15 01:37:24 2025: BS 443 completed
Sat Feb 15 01:37:33 2025: BS 444 completed
Sat Feb 15 01:37:42 2025: BS 445 completed
Sat Feb 15 01:37:52 2025: BS 446 completed
Sat Feb 15 01:38:01 2025: BS 447 completed
Sat Feb 15 01:38:10 2025: BS 448 completed
Sat Feb 15 01:38:19 2025: BS 449 completed
Sat Feb 15 01:38:29 2025: BS 450 completed
Sat Feb 15 01:38:38 2025: BS 451 completed
Sat Feb 15 01:38:47 2025: BS 452 completed
Sat Feb 15 01:38:56 2025: BS 453 completed
Sat Feb 15 01:39:06 2025: BS 454 completed
Sat Feb 15 01:39:15 2025: BS 455 completed
Sat Feb 15 01:39:24 2025: BS 456 completed
Sat Feb 15 01:39:33 2025: BS 457 completed
Sat Feb 15 01:39:43 2025: BS 458 completed
Sat Feb 15 01:39:52 2025: BS 459 completed
Sat Feb 15 01:40:01 2025: BS 460 completed
Sat Feb 15 01:40:10 2025: BS 461 completed
Sat Feb 15 01:40:20 2025: BS 462 completed
Sat Feb 15 01:40:29 2025: BS 463 completed
Sat Feb 15 01:40:38 2025: BS 464 completed
Sat Feb 15 01:40:47 2025: BS 465 completed
Sat Feb 15 01:40:57 2025: BS 466 completed
Sat Feb 15 01:41:06 2025: BS 467 completed
Sat Feb 15 01:41:15 2025: BS 468 completed
Sat Feb 15 01:41:24 2025: BS 469 completed
Sat Feb 15 01:41:34 2025: BS 470 completed
Sat Feb 15 01:41:43 2025: BS 471 completed
Sat Feb 15 01:41:52 2025: BS 472 completed
Sat Feb 15 01:42:01 2025: BS 473 completed
Sat Feb 15 01:42:10 2025: BS 474 completed
Sat Feb 15 01:42:20 2025: BS 475 completed
Sat Feb 15 01:42:29 2025: BS 476 completed
Sat Feb 15 01:42:38 2025: BS 477 completed
Sat Feb 15 01:42:47 2025: BS 478 completed
Sat Feb 15 01:42:57 2025: BS 479 completed
Sat Feb 15 01:43:06 2025: BS 480 completed
Sat Feb 15 01:43:15 2025: BS 481 completed
Sat Feb 15 01:43:24 2025: BS 482 completed
Sat Feb 15 01:43:34 2025: BS 483 completed
Sat Feb 15 01:43:43 2025: BS 484 completed
Sat Feb 15 01:43:52 2025: BS 485 completed
Sat Feb 15 01:44:01 2025: BS 486 completed
Sat Feb 15 01:44:11 2025: BS 487 completed
Sat Feb 15 01:44:20 2025: BS 488 completed
Sat Feb 15 01:44:29 2025: BS 489 completed
Sat Feb 15 01:44:38 2025: BS 490 completed
Sat Feb 15 01:44:48 2025: BS 491 completed
Sat Feb 15 01:44:57 2025: BS 492 completed
Sat Feb 15 01:45:06 2025: BS 493 completed
Sat Feb 15 01:45:15 2025: BS 494 completed
Sat Feb 15 01:45:25 2025: BS 495 completed
Sat Feb 15 01:45:34 2025: BS 496 completed
Sat Feb 15 01:45:43 2025: BS 497 completed
Sat Feb 15 01:45:52 2025: BS 498 completed
Sat Feb 15 01:46:02 2025: BS 499 completed
Sat Feb 15 01:46:11 2025: BS 500 completed
Sat Feb 15 01:46:20 2025: BS 501 completed
Sat Feb 15 01:46:29 2025: BS 502 completed
Sat Feb 15 01:46:39 2025: BS 503 completed
Sat Feb 15 01:46:48 2025: BS 504 completed
Sat Feb 15 01:46:57 2025: BS 505 completed
Sat Feb 15 01:47:06 2025: BS 506 completed
Sat Feb 15 01:47:16 2025: BS 507 completed
Sat Feb 15 01:47:25 2025: BS 508 completed
Sat Feb 15 01:47:34 2025: BS 509 completed
Sat Feb 15 01:47:43 2025: BS 510 completed
Sat Feb 15 01:47:52 2025: BS 511 completed
Sat Feb 15 01:48:02 2025: BS 512 completed
Sat Feb 15 01:48:11 2025: BS 513 completed
Sat Feb 15 01:48:20 2025: BS 514 completed
Sat Feb 15 01:48:29 2025: BS 515 completed
Sat Feb 15 01:48:39 2025: BS 516 completed
Sat Feb 15 01:48:48 2025: BS 517 completed
Sat Feb 15 01:48:57 2025: BS 518 completed
Sat Feb 15 01:49:06 2025: BS 519 completed
Sat Feb 15 01:49:16 2025: BS 520 completed
Sat Feb 15 01:49:25 2025: BS 521 completed
Sat Feb 15 01:49:34 2025: BS 522 completed
Sat Feb 15 01:49:43 2025: BS 523 completed
Sat Feb 15 01:49:53 2025: BS 524 completed
Sat Feb 15 01:50:02 2025: BS 525 completed
Sat Feb 15 01:50:11 2025: BS 526 completed
Sat Feb 15 01:50:20 2025: BS 527 completed
Sat Feb 15 01:50:30 2025: BS 528 completed
Sat Feb 15 01:50:39 2025: BS 529 completed
Sat Feb 15 01:50:48 2025: BS 530 completed
Sat Feb 15 01:50:57 2025: BS 531 completed
Sat Feb 15 01:51:07 2025: BS 532 completed
Sat Feb 15 01:51:16 2025: BS 533 completed
Sat Feb 15 01:51:25 2025: BS 534 completed
Sat Feb 15 01:51:34 2025: BS 535 completed
Sat Feb 15 01:51:44 2025: BS 536 completed
Sat Feb 15 01:51:53 2025: BS 537 completed
Sat Feb 15 01:52:02 2025: BS 538 completed
Sat Feb 15 01:52:11 2025: BS 539 completed
Sat Feb 15 01:52:21 2025: BS 540 completed
Sat Feb 15 01:52:30 2025: BS 541 completed
Sat Feb 15 01:52:39 2025: BS 542 completed
Sat Feb 15 01:52:48 2025: BS 543 completed
Sat Feb 15 01:52:58 2025: BS 544 completed
Sat Feb 15 01:53:07 2025: BS 545 completed
Sat Feb 15 01:53:16 2025: BS 546 completed
Sat Feb 15 01:53:25 2025: BS 547 completed
Sat Feb 15 01:53:34 2025: BS 548 completed
Sat Feb 15 01:53:44 2025: BS 549 completed
Sat Feb 15 01:53:53 2025: BS 550 completed
Sat Feb 15 01:54:02 2025: BS 551 completed
Sat Feb 15 01:54:11 2025: BS 552 completed
Sat Feb 15 01:54:21 2025: BS 553 completed
Sat Feb 15 01:54:30 2025: BS 554 completed
Sat Feb 15 01:54:39 2025: BS 555 completed
Sat Feb 15 01:54:48 2025: BS 556 completed
Sat Feb 15 01:54:58 2025: BS 557 completed
Sat Feb 15 01:55:07 2025: BS 558 completed
Sat Feb 15 01:55:16 2025: BS 559 completed
Sat Feb 15 01:55:25 2025: BS 560 completed
Sat Feb 15 01:55:35 2025: BS 561 completed
Sat Feb 15 01:55:44 2025: BS 562 completed
Sat Feb 15 01:55:53 2025: BS 563 completed
Sat Feb 15 01:56:02 2025: BS 564 completed
Sat Feb 15 01:56:12 2025: BS 565 completed
Sat Feb 15 01:56:21 2025: BS 566 completed
Sat Feb 15 01:56:30 2025: BS 567 completed
Sat Feb 15 01:56:39 2025: BS 568 completed
Sat Feb 15 01:56:49 2025: BS 569 completed
Sat Feb 15 01:56:58 2025: BS 570 completed
Sat Feb 15 01:57:07 2025: BS 571 completed
Sat Feb 15 01:57:16 2025: BS 572 completed
Sat Feb 15 01:57:26 2025: BS 573 completed
Sat Feb 15 01:57:35 2025: BS 574 completed
Sat Feb 15 01:57:44 2025: BS 575 completed
Sat Feb 15 01:57:53 2025: BS 576 completed
Sat Feb 15 01:58:03 2025: BS 577 completed
Sat Feb 15 01:58:12 2025: BS 578 completed
Sat Feb 15 01:58:21 2025: BS 579 completed
Sat Feb 15 01:58:30 2025: BS 580 completed
Sat Feb 15 01:58:39 2025: BS 581 completed
Sat Feb 15 01:58:49 2025: BS 582 completed
Sat Feb 15 01:58:58 2025: BS 583 completed
Sat Feb 15 01:59:07 2025: BS 584 completed
Sat Feb 15 01:59:17 2025: BS 585 completed
Sat Feb 15 01:59:26 2025: BS 586 completed
Sat Feb 15 01:59:35 2025: BS 587 completed
Sat Feb 15 01:59:44 2025: BS 588 completed
Sat Feb 15 01:59:53 2025: BS 589 completed
Sat Feb 15 02:00:03 2025: BS 590 completed
Sat Feb 15 02:00:12 2025: BS 591 completed
Sat Feb 15 02:00:21 2025: BS 592 completed
Sat Feb 15 02:00:30 2025: BS 593 completed
Sat Feb 15 02:00:40 2025: BS 594 completed
Sat Feb 15 02:00:49 2025: BS 595 completed
Sat Feb 15 02:00:58 2025: BS 596 completed
Sat Feb 15 02:01:07 2025: BS 597 completed
Sat Feb 15 02:01:17 2025: BS 598 completed
Sat Feb 15 02:01:26 2025: BS 599 completed
Sat Feb 15 02:01:35 2025: BS 600 completed
Sat Feb 15 02:01:44 2025: BS 601 completed
Sat Feb 15 02:01:54 2025: BS 602 completed
Sat Feb 15 02:02:03 2025: BS 603 completed
Sat Feb 15 02:02:12 2025: BS 604 completed
Sat Feb 15 02:02:21 2025: BS 605 completed
Sat Feb 15 02:02:31 2025: BS 606 completed
Sat Feb 15 02:02:40 2025: BS 607 completed
Sat Feb 15 02:02:49 2025: BS 608 completed
Sat Feb 15 02:02:58 2025: BS 609 completed
Sat Feb 15 02:03:08 2025: BS 610 completed
Sat Feb 15 02:03:17 2025: BS 611 completed
Sat Feb 15 02:03:26 2025: BS 612 completed
Sat Feb 15 02:03:35 2025: BS 613 completed
Sat Feb 15 02:03:45 2025: BS 614 completed
Sat Feb 15 02:03:54 2025: BS 615 completed
Sat Feb 15 02:04:03 2025: BS 616 completed
Sat Feb 15 02:04:12 2025: BS 617 completed
Sat Feb 15 02:04:21 2025: BS 618 completed
Sat Feb 15 02:04:31 2025: BS 619 completed
Sat Feb 15 02:04:40 2025: BS 620 completed
Sat Feb 15 02:04:49 2025: BS 621 completed
Sat Feb 15 02:04:58 2025: BS 622 completed
Sat Feb 15 02:05:08 2025: BS 623 completed
Sat Feb 15 02:05:17 2025: BS 624 completed
Sat Feb 15 02:05:26 2025: BS 625 completed
Sat Feb 15 02:05:35 2025: BS 626 completed
Sat Feb 15 02:05:45 2025: BS 627 completed
Sat Feb 15 02:05:54 2025: BS 628 completed
Sat Feb 15 02:06:03 2025: BS 629 completed
Sat Feb 15 02:06:12 2025: BS 630 completed
Sat Feb 15 02:06:22 2025: BS 631 completed
Sat Feb 15 02:06:31 2025: BS 632 completed
Sat Feb 15 02:06:40 2025: BS 633 completed
Sat Feb 15 02:06:49 2025: BS 634 completed
Sat Feb 15 02:06:59 2025: BS 635 completed
Sat Feb 15 02:07:08 2025: BS 636 completed
Sat Feb 15 02:07:17 2025: BS 637 completed
Sat Feb 15 02:07:26 2025: BS 638 completed
Sat Feb 15 02:07:36 2025: BS 639 completed
Sat Feb 15 02:07:45 2025: BS 640 completed
Sat Feb 15 02:07:54 2025: BS 641 completed
Sat Feb 15 02:08:03 2025: BS 642 completed
Sat Feb 15 02:08:13 2025: BS 643 completed
Sat Feb 15 02:08:22 2025: BS 644 completed
Sat Feb 15 02:08:31 2025: BS 645 completed
Sat Feb 15 02:08:40 2025: BS 646 completed
Sat Feb 15 02:08:50 2025: BS 647 completed
Sat Feb 15 02:08:59 2025: BS 648 completed
Sat Feb 15 02:09:08 2025: BS 649 completed
Sat Feb 15 02:09:17 2025: BS 650 completed
Sat Feb 15 02:09:27 2025: BS 651 completed
Sat Feb 15 02:09:36 2025: BS 652 completed
Sat Feb 15 02:09:45 2025: BS 653 completed
Sat Feb 15 02:09:54 2025: BS 654 completed
Sat Feb 15 02:10:03 2025: BS 655 completed
Sat Feb 15 02:10:13 2025: BS 656 completed
Sat Feb 15 02:10:22 2025: BS 657 completed
Sat Feb 15 02:10:31 2025: BS 658 completed
Sat Feb 15 02:10:40 2025: BS 659 completed
Sat Feb 15 02:10:50 2025: BS 660 completed
Sat Feb 15 02:10:59 2025: BS 661 completed
Sat Feb 15 02:11:08 2025: BS 662 completed
Sat Feb 15 02:11:17 2025: BS 663 completed
Sat Feb 15 02:11:27 2025: BS 664 completed
Sat Feb 15 02:11:36 2025: BS 665 completed
Sat Feb 15 02:11:45 2025: BS 666 completed
Sat Feb 15 02:11:54 2025: BS 667 completed
Sat Feb 15 02:12:04 2025: BS 668 completed
Sat Feb 15 02:12:13 2025: BS 669 completed
Sat Feb 15 02:12:22 2025: BS 670 completed
Sat Feb 15 02:12:31 2025: BS 671 completed
Sat Feb 15 02:12:41 2025: BS 672 completed
Sat Feb 15 02:12:50 2025: BS 673 completed
Sat Feb 15 02:12:59 2025: BS 674 completed
Sat Feb 15 02:13:08 2025: BS 675 completed
Sat Feb 15 02:13:18 2025: BS 676 completed
Sat Feb 15 02:13:27 2025: BS 677 completed
Sat Feb 15 02:13:36 2025: BS 678 completed
Sat Feb 15 02:13:45 2025: BS 679 completed
Sat Feb 15 02:13:55 2025: BS 680 completed
Sat Feb 15 02:14:04 2025: BS 681 completed
Sat Feb 15 02:14:13 2025: BS 682 completed
Sat Feb 15 02:14:22 2025: BS 683 completed
Sat Feb 15 02:14:32 2025: BS 684 completed
Sat Feb 15 02:14:41 2025: BS 685 completed
Sat Feb 15 02:14:50 2025: BS 686 completed
Sat Feb 15 02:14:59 2025: BS 687 completed
Sat Feb 15 02:15:09 2025: BS 688 completed
Sat Feb 15 02:15:18 2025: BS 689 completed
Sat Feb 15 02:15:27 2025: BS 690 completed
Sat Feb 15 02:15:36 2025: BS 691 completed
Sat Feb 15 02:15:46 2025: BS 692 completed
Sat Feb 15 02:15:55 2025: BS 693 completed
Sat Feb 15 02:16:04 2025: BS 694 completed
Sat Feb 15 02:16:13 2025: BS 695 completed
Sat Feb 15 02:16:22 2025: BS 696 completed
Sat Feb 15 02:16:32 2025: BS 697 completed
Sat Feb 15 02:16:41 2025: BS 698 completed
Sat Feb 15 02:16:50 2025: BS 699 completed
Sat Feb 15 02:16:59 2025: BS 700 completed
Sat Feb 15 02:17:09 2025: BS 701 completed
Sat Feb 15 02:17:18 2025: BS 702 completed
Sat Feb 15 02:17:27 2025: BS 703 completed
Sat Feb 15 02:17:36 2025: BS 704 completed
Sat Feb 15 02:17:46 2025: BS 705 completed
Sat Feb 15 02:17:55 2025: BS 706 completed
Sat Feb 15 02:18:04 2025: BS 707 completed
Sat Feb 15 02:18:13 2025: BS 708 completed
Sat Feb 15 02:18:23 2025: BS 709 completed
Sat Feb 15 02:18:32 2025: BS 710 completed
Sat Feb 15 02:18:41 2025: BS 711 completed
Sat Feb 15 02:18:50 2025: BS 712 completed
Sat Feb 15 02:19:00 2025: BS 713 completed
Sat Feb 15 02:19:09 2025: BS 714 completed
Sat Feb 15 02:19:18 2025: BS 715 completed
Sat Feb 15 02:19:27 2025: BS 716 completed
Sat Feb 15 02:19:37 2025: BS 717 completed
Sat Feb 15 02:19:46 2025: BS 718 completed
Sat Feb 15 02:19:55 2025: BS 719 completed
Sat Feb 15 02:20:04 2025: BS 720 completed
Sat Feb 15 02:20:14 2025: BS 721 completed
Sat Feb 15 02:20:23 2025: BS 722 completed
Sat Feb 15 02:20:32 2025: BS 723 completed
Sat Feb 15 02:20:41 2025: BS 724 completed
Sat Feb 15 02:20:51 2025: BS 725 completed
Sat Feb 15 02:21:00 2025: BS 726 completed
Sat Feb 15 02:21:09 2025: BS 727 completed
Sat Feb 15 02:21:18 2025: BS 728 completed
Sat Feb 15 02:21:28 2025: BS 729 completed
Sat Feb 15 02:21:37 2025: BS 730 completed
Sat Feb 15 02:21:46 2025: BS 731 completed
Sat Feb 15 02:21:55 2025: BS 732 completed
Sat Feb 15 02:22:04 2025: BS 733 completed
Sat Feb 15 02:22:14 2025: BS 734 completed
Sat Feb 15 02:22:23 2025: BS 735 completed
Sat Feb 15 02:22:32 2025: BS 736 completed
Sat Feb 15 02:22:41 2025: BS 737 completed
Sat Feb 15 02:22:51 2025: BS 738 completed
Sat Feb 15 02:23:00 2025: BS 739 completed
Sat Feb 15 02:23:09 2025: BS 740 completed
Sat Feb 15 02:23:18 2025: BS 741 completed
Sat Feb 15 02:23:28 2025: BS 742 completed
Sat Feb 15 02:23:37 2025: BS 743 completed
Sat Feb 15 02:23:46 2025: BS 744 completed
Sat Feb 15 02:23:55 2025: BS 745 completed
Sat Feb 15 02:24:05 2025: BS 746 completed
Sat Feb 15 02:24:14 2025: BS 747 completed
Sat Feb 15 02:24:23 2025: BS 748 completed
Sat Feb 15 02:24:32 2025: BS 749 completed
Sat Feb 15 02:24:42 2025: BS 750 completed
Sat Feb 15 02:24:51 2025: BS 751 completed
Sat Feb 15 02:25:00 2025: BS 752 completed
Sat Feb 15 02:25:09 2025: BS 753 completed
Sat Feb 15 02:25:19 2025: BS 754 completed
Sat Feb 15 02:25:28 2025: BS 755 completed
Sat Feb 15 02:25:37 2025: BS 756 completed
Sat Feb 15 02:25:46 2025: BS 757 completed
Sat Feb 15 02:25:56 2025: BS 758 completed
Sat Feb 15 02:26:05 2025: BS 759 completed
Sat Feb 15 02:26:14 2025: BS 760 completed
Sat Feb 15 02:26:23 2025: BS 761 completed
Sat Feb 15 02:26:33 2025: BS 762 completed
Sat Feb 15 02:26:42 2025: BS 763 completed
Sat Feb 15 02:26:51 2025: BS 764 completed
Sat Feb 15 02:27:00 2025: BS 765 completed
Sat Feb 15 02:27:09 2025: BS 766 completed
Sat Feb 15 02:27:19 2025: BS 767 completed
Sat Feb 15 02:27:28 2025: BS 768 completed
Sat Feb 15 02:27:37 2025: BS 769 completed
Sat Feb 15 02:27:46 2025: BS 770 completed
Sat Feb 15 02:27:56 2025: BS 771 completed
Sat Feb 15 02:28:05 2025: BS 772 completed
Sat Feb 15 02:28:14 2025: BS 773 completed
Sat Feb 15 02:28:23 2025: BS 774 completed
Sat Feb 15 02:28:33 2025: BS 775 completed
Sat Feb 15 02:28:42 2025: BS 776 completed
Sat Feb 15 02:28:51 2025: BS 777 completed
Sat Feb 15 02:29:00 2025: BS 778 completed
Sat Feb 15 02:29:10 2025: BS 779 completed
Sat Feb 15 02:29:19 2025: BS 780 completed
Sat Feb 15 02:29:28 2025: BS 781 completed
Sat Feb 15 02:29:37 2025: BS 782 completed
Sat Feb 15 02:29:47 2025: BS 783 completed
Sat Feb 15 02:29:56 2025: BS 784 completed
Sat Feb 15 02:30:05 2025: BS 785 completed
Sat Feb 15 02:30:14 2025: BS 786 completed
Sat Feb 15 02:30:24 2025: BS 787 completed
Sat Feb 15 02:30:33 2025: BS 788 completed
Sat Feb 15 02:30:42 2025: BS 789 completed
Sat Feb 15 02:30:51 2025: BS 790 completed
Sat Feb 15 02:31:01 2025: BS 791 completed
Sat Feb 15 02:31:10 2025: BS 792 completed
Sat Feb 15 02:31:19 2025: BS 793 completed
Sat Feb 15 02:31:28 2025: BS 794 completed
Sat Feb 15 02:31:38 2025: BS 795 completed
Sat Feb 15 02:31:47 2025: BS 796 completed
Sat Feb 15 02:31:56 2025: BS 797 completed
Sat Feb 15 02:32:05 2025: BS 798 completed
Sat Feb 15 02:32:14 2025: BS 799 completed
Sat Feb 15 02:32:24 2025: BS 800 completed
Sat Feb 15 02:32:33 2025: BS 801 completed
Sat Feb 15 02:32:42 2025: BS 802 completed
Sat Feb 15 02:32:51 2025: BS 803 completed
Sat Feb 15 02:33:01 2025: BS 804 completed
Sat Feb 15 02:33:10 2025: BS 805 completed
Sat Feb 15 02:33:19 2025: BS 806 completed
Sat Feb 15 02:33:28 2025: BS 807 completed
Sat Feb 15 02:33:38 2025: BS 808 completed
Sat Feb 15 02:33:47 2025: BS 809 completed
Sat Feb 15 02:33:56 2025: BS 810 completed
Sat Feb 15 02:34:05 2025: BS 811 completed
Sat Feb 15 02:34:15 2025: BS 812 completed
Sat Feb 15 02:34:24 2025: BS 813 completed
Sat Feb 15 02:34:33 2025: BS 814 completed
Sat Feb 15 02:34:42 2025: BS 815 completed
Sat Feb 15 02:34:52 2025: BS 816 completed
Sat Feb 15 02:35:01 2025: BS 817 completed
Sat Feb 15 02:35:10 2025: BS 818 completed
Sat Feb 15 02:35:19 2025: BS 819 completed
Sat Feb 15 02:35:29 2025: BS 820 completed
Sat Feb 15 02:35:38 2025: BS 821 completed
Sat Feb 15 02:35:47 2025: BS 822 completed
Sat Feb 15 02:35:56 2025: BS 823 completed
Sat Feb 15 02:36:06 2025: BS 824 completed
Sat Feb 15 02:36:15 2025: BS 825 completed
Sat Feb 15 02:36:24 2025: BS 826 completed
Sat Feb 15 02:36:33 2025: BS 827 completed
Sat Feb 15 02:36:43 2025: BS 828 completed
Sat Feb 15 02:36:52 2025: BS 829 completed
Sat Feb 15 02:37:01 2025: BS 830 completed
Sat Feb 15 02:37:10 2025: BS 831 completed
Sat Feb 15 02:37:20 2025: BS 832 completed
Sat Feb 15 02:37:29 2025: BS 833 completed
Sat Feb 15 02:37:38 2025: BS 834 completed
Sat Feb 15 02:37:47 2025: BS 835 completed
Sat Feb 15 02:37:56 2025: BS 836 completed
Sat Feb 15 02:38:06 2025: BS 837 completed
Sat Feb 15 02:38:15 2025: BS 838 completed
Sat Feb 15 02:38:24 2025: BS 839 completed
Sat Feb 15 02:38:33 2025: BS 840 completed
Sat Feb 15 02:38:43 2025: BS 841 completed
Sat Feb 15 02:38:52 2025: BS 842 completed
Sat Feb 15 02:39:01 2025: BS 843 completed
Sat Feb 15 02:39:10 2025: BS 844 completed
Sat Feb 15 02:39:20 2025: BS 845 completed
Sat Feb 15 02:39:29 2025: BS 846 completed
Sat Feb 15 02:39:38 2025: BS 847 completed
Sat Feb 15 02:39:47 2025: BS 848 completed
Sat Feb 15 02:39:57 2025: BS 849 completed
Sat Feb 15 02:40:06 2025: BS 850 completed
Sat Feb 15 02:40:15 2025: BS 851 completed
Sat Feb 15 02:40:24 2025: BS 852 completed
Sat Feb 15 02:40:34 2025: BS 853 completed
Sat Feb 15 02:40:43 2025: BS 854 completed
Sat Feb 15 02:40:52 2025: BS 855 completed
Sat Feb 15 02:41:01 2025: BS 856 completed
Sat Feb 15 02:41:11 2025: BS 857 completed
Sat Feb 15 02:41:20 2025: BS 858 completed
Sat Feb 15 02:41:29 2025: BS 859 completed
Sat Feb 15 02:41:38 2025: BS 860 completed
Sat Feb 15 02:41:48 2025: BS 861 completed
Sat Feb 15 02:41:57 2025: BS 862 completed
Sat Feb 15 02:42:06 2025: BS 863 completed
Sat Feb 15 02:42:15 2025: BS 864 completed
Sat Feb 15 02:42:25 2025: BS 865 completed
Sat Feb 15 02:42:34 2025: BS 866 completed
Sat Feb 15 02:42:43 2025: BS 867 completed
Sat Feb 15 02:42:52 2025: BS 868 completed
Sat Feb 15 02:43:02 2025: BS 869 completed
Sat Feb 15 02:43:11 2025: BS 870 completed
Sat Feb 15 02:43:20 2025: BS 871 completed
Sat Feb 15 02:43:29 2025: BS 872 completed
Sat Feb 15 02:43:38 2025: BS 873 completed
Sat Feb 15 02:43:48 2025: BS 874 completed
Sat Feb 15 02:43:57 2025: BS 875 completed
Sat Feb 15 02:44:06 2025: BS 876 completed
Sat Feb 15 02:44:15 2025: BS 877 completed
Sat Feb 15 02:44:25 2025: BS 878 completed
Sat Feb 15 02:44:34 2025: BS 879 completed
Sat Feb 15 02:44:43 2025: BS 880 completed
Sat Feb 15 02:44:52 2025: BS 881 completed
Sat Feb 15 02:45:02 2025: BS 882 completed
Sat Feb 15 02:45:11 2025: BS 883 completed
Sat Feb 15 02:45:20 2025: BS 884 completed
Sat Feb 15 02:45:29 2025: BS 885 completed
Sat Feb 15 02:45:39 2025: BS 886 completed
Sat Feb 15 02:45:48 2025: BS 887 completed
Sat Feb 15 02:45:57 2025: BS 888 completed
Sat Feb 15 02:46:06 2025: BS 889 completed
Sat Feb 15 02:46:16 2025: BS 890 completed
Sat Feb 15 02:46:25 2025: BS 891 completed
Sat Feb 15 02:46:34 2025: BS 892 completed
Sat Feb 15 02:46:43 2025: BS 893 completed
Sat Feb 15 02:46:53 2025: BS 894 completed
Sat Feb 15 02:47:02 2025: BS 895 completed
Sat Feb 15 02:47:11 2025: BS 896 completed
Sat Feb 15 02:47:20 2025: BS 897 completed
Sat Feb 15 02:47:30 2025: BS 898 completed
Sat Feb 15 02:47:39 2025: BS 899 completed
Sat Feb 15 02:47:48 2025: BS 900 completed
Sat Feb 15 02:47:57 2025: BS 901 completed
Sat Feb 15 02:48:07 2025: BS 902 completed
Sat Feb 15 02:48:16 2025: BS 903 completed
Sat Feb 15 02:48:25 2025: BS 904 completed
Sat Feb 15 02:48:34 2025: BS 905 completed
Sat Feb 15 02:48:44 2025: BS 906 completed
Sat Feb 15 02:48:53 2025: BS 907 completed
Sat Feb 15 02:49:02 2025: BS 908 completed
Sat Feb 15 02:49:11 2025: BS 909 completed
Sat Feb 15 02:49:20 2025: BS 910 completed
Sat Feb 15 02:49:30 2025: BS 911 completed
Sat Feb 15 02:49:39 2025: BS 912 completed
Sat Feb 15 02:49:48 2025: BS 913 completed
Sat Feb 15 02:49:57 2025: BS 914 completed
Sat Feb 15 02:50:07 2025: BS 915 completed
Sat Feb 15 02:50:16 2025: BS 916 completed
Sat Feb 15 02:50:25 2025: BS 917 completed
Sat Feb 15 02:50:34 2025: BS 918 completed
Sat Feb 15 02:50:44 2025: BS 919 completed
Sat Feb 15 02:50:53 2025: BS 920 completed
Sat Feb 15 02:51:02 2025: BS 921 completed
Sat Feb 15 02:51:11 2025: BS 922 completed
Sat Feb 15 02:51:21 2025: BS 923 completed
Sat Feb 15 02:51:30 2025: BS 924 completed
Sat Feb 15 02:51:39 2025: BS 925 completed
Sat Feb 15 02:51:48 2025: BS 926 completed
Sat Feb 15 02:51:58 2025: BS 927 completed
Sat Feb 15 02:52:07 2025: BS 928 completed
Sat Feb 15 02:52:16 2025: BS 929 completed
Sat Feb 15 02:52:25 2025: BS 930 completed
Sat Feb 15 02:52:35 2025: BS 931 completed
Sat Feb 15 02:52:44 2025: BS 932 completed
Sat Feb 15 02:52:53 2025: BS 933 completed
Sat Feb 15 02:53:02 2025: BS 934 completed
Sat Feb 15 02:53:12 2025: BS 935 completed
Sat Feb 15 02:53:21 2025: BS 936 completed
Sat Feb 15 02:53:30 2025: BS 937 completed
Sat Feb 15 02:53:39 2025: BS 938 completed
Sat Feb 15 02:53:49 2025: BS 939 completed
Sat Feb 15 02:53:58 2025: BS 940 completed
Sat Feb 15 02:54:07 2025: BS 941 completed
Sat Feb 15 02:54:16 2025: BS 942 completed
Sat Feb 15 02:54:25 2025: BS 943 completed
Sat Feb 15 02:54:35 2025: BS 944 completed
Sat Feb 15 02:54:44 2025: BS 945 completed
Sat Feb 15 02:54:53 2025: BS 946 completed
Sat Feb 15 02:55:02 2025: BS 947 completed
Sat Feb 15 02:55:12 2025: BS 948 completed
Sat Feb 15 02:55:21 2025: BS 949 completed
Sat Feb 15 02:55:30 2025: BS 950 completed
Sat Feb 15 02:55:39 2025: BS 951 completed
Sat Feb 15 02:55:49 2025: BS 952 completed
Sat Feb 15 02:55:58 2025: BS 953 completed
Sat Feb 15 02:56:07 2025: BS 954 completed
Sat Feb 15 02:56:16 2025: BS 955 completed
Sat Feb 15 02:56:26 2025: BS 956 completed
Sat Feb 15 02:56:35 2025: BS 957 completed
Sat Feb 15 02:56:44 2025: BS 958 completed
Sat Feb 15 02:56:53 2025: BS 959 completed
Sat Feb 15 02:57:03 2025: BS 960 completed
Sat Feb 15 02:57:12 2025: BS 961 completed
Sat Feb 15 02:57:21 2025: BS 962 completed
Sat Feb 15 02:57:30 2025: BS 963 completed
Sat Feb 15 02:57:40 2025: BS 964 completed
Sat Feb 15 02:57:49 2025: BS 965 completed
Sat Feb 15 02:57:58 2025: BS 966 completed
Sat Feb 15 02:58:07 2025: BS 967 completed
Sat Feb 15 02:58:17 2025: BS 968 completed
Sat Feb 15 02:58:26 2025: BS 969 completed
Sat Feb 15 02:58:35 2025: BS 970 completed
Sat Feb 15 02:58:44 2025: BS 971 completed
Sat Feb 15 02:58:54 2025: BS 972 completed
Sat Feb 15 02:59:03 2025: BS 973 completed
Sat Feb 15 02:59:12 2025: BS 974 completed
Sat Feb 15 02:59:21 2025: BS 975 completed
Sat Feb 15 02:59:31 2025: BS 976 completed
Sat Feb 15 02:59:40 2025: BS 977 completed
Sat Feb 15 02:59:49 2025: BS 978 completed
Sat Feb 15 02:59:58 2025: BS 979 completed
Sat Feb 15 03:00:08 2025: BS 980 completed
Sat Feb 15 03:00:17 2025: BS 981 completed
Sat Feb 15 03:00:26 2025: BS 982 completed
Sat Feb 15 03:00:35 2025: BS 983 completed
Sat Feb 15 03:00:44 2025: BS 984 completed
Sat Feb 15 03:00:54 2025: BS 985 completed
Sat Feb 15 03:01:03 2025: BS 986 completed
Sat Feb 15 03:01:12 2025: BS 987 completed
Sat Feb 15 03:01:21 2025: BS 988 completed
Sat Feb 15 03:01:31 2025: BS 989 completed
Sat Feb 15 03:01:40 2025: BS 990 completed
Sat Feb 15 03:01:49 2025: BS 991 completed
Sat Feb 15 03:01:58 2025: BS 992 completed
Sat Feb 15 03:02:08 2025: BS 993 completed
Sat Feb 15 03:02:17 2025: BS 994 completed
Sat Feb 15 03:02:26 2025: BS 995 completed
Sat Feb 15 03:02:35 2025: BS 996 completed
Sat Feb 15 03:02:45 2025: BS 997 completed
Sat Feb 15 03:02:54 2025: BS 998 completed
Sat Feb 15 03:03:03 2025: BS 999 completed
Sat Feb 15 03:03:12 2025: BS 1000 completed
Sat Feb 15 03:03:22 2025: BS 1001 completed
Sat Feb 15 03:03:31 2025: BS 1002 completed
Sat Feb 15 03:03:40 2025: BS 1003 completed
Sat Feb 15 03:03:49 2025: BS 1004 completed
Sat Feb 15 03:03:59 2025: BS 1005 completed
Sat Feb 15 03:04:08 2025: BS 1006 completed
Sat Feb 15 03:04:17 2025: BS 1007 completed
Sat Feb 15 03:04:26 2025: BS 1008 completed
Sat Feb 15 03:04:36 2025: BS 1009 completed
Sat Feb 15 03:04:45 2025: BS 1010 completed
Sat Feb 15 03:04:54 2025: BS 1011 completed
Sat Feb 15 03:05:03 2025: BS 1012 completed
Sat Feb 15 03:05:13 2025: BS 1013 completed
Sat Feb 15 03:05:22 2025: BS 1014 completed
Sat Feb 15 03:05:31 2025: BS 1015 completed
Sat Feb 15 03:05:40 2025: BS 1016 completed
Sat Feb 15 03:05:50 2025: BS 1017 completed
Sat Feb 15 03:05:59 2025: BS 1018 completed
Sat Feb 15 03:06:08 2025: BS 1019 completed
Sat Feb 15 03:06:17 2025: BS 1020 completed
Sat Feb 15 03:06:26 2025: BS 1021 completed
Sat Feb 15 03:06:36 2025: BS 1022 completed
Sat Feb 15 03:06:45 2025: BS 1023 completed
Sat Feb 15 03:06:54 2025: BS 1024 completed
Sat Feb 15 03:07:03 2025: BS 1025 completed
Sat Feb 15 03:07:13 2025: BS 1026 completed
Sat Feb 15 03:07:22 2025: BS 1027 completed
Sat Feb 15 03:07:31 2025: BS 1028 completed
Sat Feb 15 03:07:40 2025: BS 1029 completed
Sat Feb 15 03:07:50 2025: BS 1030 completed
Sat Feb 15 03:07:59 2025: BS 1031 completed
Sat Feb 15 03:08:08 2025: BS 1032 completed
Sat Feb 15 03:08:17 2025: BS 1033 completed
Sat Feb 15 03:08:27 2025: BS 1034 completed
Sat Feb 15 03:08:36 2025: BS 1035 completed
Sat Feb 15 03:08:45 2025: BS 1036 completed
Sat Feb 15 03:08:54 2025: BS 1037 completed
Sat Feb 15 03:09:04 2025: BS 1038 completed
Sat Feb 15 03:09:13 2025: BS 1039 completed
Sat Feb 15 03:09:22 2025: BS 1040 completed
Sat Feb 15 03:09:31 2025: BS 1041 completed
Sat Feb 15 03:09:41 2025: BS 1042 completed
Sat Feb 15 03:09:50 2025: BS 1043 completed
Sat Feb 15 03:09:59 2025: BS 1044 completed
Sat Feb 15 03:10:08 2025: BS 1045 completed
Sat Feb 15 03:10:18 2025: BS 1046 completed
Sat Feb 15 03:10:27 2025: BS 1047 completed
Sat Feb 15 03:10:36 2025: BS 1048 completed
Sat Feb 15 03:10:45 2025: BS 1049 completed
Sat Feb 15 03:10:54 2025: BS 1050 completed
Sat Feb 15 03:11:04 2025: BS 1051 completed
Sat Feb 15 03:11:13 2025: BS 1052 completed
Sat Feb 15 03:11:22 2025: BS 1053 completed
Sat Feb 15 03:11:31 2025: BS 1054 completed
Sat Feb 15 03:11:41 2025: BS 1055 completed
Sat Feb 15 03:11:50 2025: BS 1056 completed
Sat Feb 15 03:11:59 2025: BS 1057 completed
Sat Feb 15 03:12:08 2025: BS 1058 completed
Sat Feb 15 03:12:18 2025: BS 1059 completed
Sat Feb 15 03:12:27 2025: BS 1060 completed
Sat Feb 15 03:12:36 2025: BS 1061 completed
Sat Feb 15 03:12:45 2025: BS 1062 completed
Sat Feb 15 03:12:55 2025: BS 1063 completed
Sat Feb 15 03:13:04 2025: BS 1064 completed
Sat Feb 15 03:13:13 2025: BS 1065 completed
Sat Feb 15 03:13:22 2025: BS 1066 completed
Sat Feb 15 03:13:32 2025: BS 1067 completed
Sat Feb 15 03:13:41 2025: BS 1068 completed
Sat Feb 15 03:13:50 2025: BS 1069 completed
Sat Feb 15 03:13:59 2025: BS 1070 completed
Sat Feb 15 03:14:09 2025: BS 1071 completed
Sat Feb 15 03:14:18 2025: BS 1072 completed
Sat Feb 15 03:14:27 2025: BS 1073 completed
Sat Feb 15 03:14:36 2025: BS 1074 completed
Sat Feb 15 03:14:46 2025: BS 1075 completed
Sat Feb 15 03:14:55 2025: BS 1076 completed
Sat Feb 15 03:15:04 2025: BS 1077 completed
Sat Feb 15 03:15:13 2025: BS 1078 completed
Sat Feb 15 03:15:23 2025: BS 1079 completed
Sat Feb 15 03:15:32 2025: BS 1080 completed
Sat Feb 15 03:15:41 2025: BS 1081 completed
Sat Feb 15 03:15:50 2025: BS 1082 completed
Sat Feb 15 03:16:00 2025: BS 1083 completed
Sat Feb 15 03:16:09 2025: BS 1084 completed
Sat Feb 15 03:16:18 2025: BS 1085 completed
Sat Feb 15 03:16:27 2025: BS 1086 completed
Sat Feb 15 03:16:36 2025: BS 1087 completed
Sat Feb 15 03:16:46 2025: BS 1088 completed
Sat Feb 15 03:16:55 2025: BS 1089 completed
Sat Feb 15 03:17:04 2025: BS 1090 completed
Sat Feb 15 03:17:13 2025: BS 1091 completed
Sat Feb 15 03:17:23 2025: BS 1092 completed
Sat Feb 15 03:17:32 2025: BS 1093 completed
Sat Feb 15 03:17:41 2025: BS 1094 completed
Sat Feb 15 03:17:50 2025: BS 1095 completed
Sat Feb 15 03:18:00 2025: BS 1096 completed
Sat Feb 15 03:18:09 2025: BS 1097 completed
Sat Feb 15 03:18:18 2025: BS 1098 completed
Sat Feb 15 03:18:27 2025: BS 1099 completed
Sat Feb 15 03:18:37 2025: BS 1100 completed
Sat Feb 15 03:18:46 2025: BS 1101 completed
Sat Feb 15 03:18:55 2025: BS 1102 completed
Sat Feb 15 03:19:04 2025: BS 1103 completed
Sat Feb 15 03:19:14 2025: BS 1104 completed
Sat Feb 15 03:19:23 2025: BS 1105 completed
Sat Feb 15 03:19:32 2025: BS 1106 completed
Sat Feb 15 03:19:41 2025: BS 1107 completed
Sat Feb 15 03:19:51 2025: BS 1108 completed
Sat Feb 15 03:20:00 2025: BS 1109 completed
Sat Feb 15 03:20:09 2025: BS 1110 completed
Sat Feb 15 03:20:18 2025: BS 1111 completed
Sat Feb 15 03:20:28 2025: BS 1112 completed
Sat Feb 15 03:20:37 2025: BS 1113 completed
Sat Feb 15 03:20:46 2025: BS 1114 completed
Sat Feb 15 03:20:55 2025: BS 1115 completed
Sat Feb 15 03:21:05 2025: BS 1116 completed
Sat Feb 15 03:21:14 2025: BS 1117 completed
Sat Feb 15 03:21:23 2025: BS 1118 completed
Sat Feb 15 03:21:32 2025: BS 1119 completed
Sat Feb 15 03:21:41 2025: BS 1120 completed
Sat Feb 15 03:21:51 2025: BS 1121 completed
Sat Feb 15 03:22:00 2025: BS 1122 completed
Sat Feb 15 03:22:09 2025: BS 1123 completed
Sat Feb 15 03:22:18 2025: BS 1124 completed
Sat Feb 15 03:22:28 2025: BS 1125 completed
Sat Feb 15 03:22:37 2025: BS 1126 completed
Sat Feb 15 03:22:46 2025: BS 1127 completed
Sat Feb 15 03:22:55 2025: BS 1128 completed
Sat Feb 15 03:23:05 2025: BS 1129 completed
Sat Feb 15 03:23:14 2025: BS 1130 completed
Sat Feb 15 03:23:23 2025: BS 1131 completed
Sat Feb 15 03:23:32 2025: BS 1132 completed
Sat Feb 15 03:23:42 2025: BS 1133 completed
Sat Feb 15 03:23:51 2025: BS 1134 completed
Sat Feb 15 03:24:00 2025: BS 1135 completed
Sat Feb 15 03:24:09 2025: BS 1136 completed
Sat Feb 15 03:24:19 2025: BS 1137 completed
Sat Feb 15 03:24:28 2025: BS 1138 completed
Sat Feb 15 03:24:37 2025: BS 1139 completed
Sat Feb 15 03:24:46 2025: BS 1140 completed
Sat Feb 15 03:24:56 2025: BS 1141 completed
Sat Feb 15 03:25:05 2025: BS 1142 completed
Sat Feb 15 03:25:14 2025: BS 1143 completed
Sat Feb 15 03:25:23 2025: BS 1144 completed
Sat Feb 15 03:25:33 2025: BS 1145 completed
Sat Feb 15 03:25:42 2025: BS 1146 completed
Sat Feb 15 03:25:51 2025: BS 1147 completed
Sat Feb 15 03:26:00 2025: BS 1148 completed
Sat Feb 15 03:26:10 2025: BS 1149 completed
Sat Feb 15 03:26:19 2025: BS 1150 completed
Sat Feb 15 03:26:28 2025: BS 1151 completed
Sat Feb 15 03:26:37 2025: BS 1152 completed
Sat Feb 15 03:26:47 2025: BS 1153 completed
Sat Feb 15 03:26:56 2025: BS 1154 completed
Sat Feb 15 03:27:05 2025: BS 1155 completed
Sat Feb 15 03:27:14 2025: BS 1156 completed
Sat Feb 15 03:27:23 2025: BS 1157 completed
Sat Feb 15 03:27:33 2025: BS 1158 completed
Sat Feb 15 03:27:42 2025: BS 1159 completed
Sat Feb 15 03:27:51 2025: BS 1160 completed
Sat Feb 15 03:28:00 2025: BS 1161 completed
Sat Feb 15 03:28:10 2025: BS 1162 completed
Sat Feb 15 03:28:19 2025: BS 1163 completed
Sat Feb 15 03:28:28 2025: BS 1164 completed
Sat Feb 15 03:28:37 2025: BS 1165 completed
Sat Feb 15 03:28:47 2025: BS 1166 completed
Sat Feb 15 03:28:56 2025: BS 1167 completed
Sat Feb 15 03:29:05 2025: BS 1168 completed
Sat Feb 15 03:29:14 2025: BS 1169 completed
Sat Feb 15 03:29:24 2025: BS 1170 completed
Sat Feb 15 03:29:33 2025: BS 1171 completed
Sat Feb 15 03:29:42 2025: BS 1172 completed
Sat Feb 15 03:29:51 2025: BS 1173 completed
Sat Feb 15 03:30:01 2025: BS 1174 completed
Sat Feb 15 03:30:10 2025: BS 1175 completed
Sat Feb 15 03:30:19 2025: BS 1176 completed
Sat Feb 15 03:30:28 2025: BS 1177 completed
Sat Feb 15 03:30:38 2025: BS 1178 completed
Sat Feb 15 03:30:47 2025: BS 1179 completed
Sat Feb 15 03:30:56 2025: BS 1180 completed
Sat Feb 15 03:31:05 2025: BS 1181 completed
Sat Feb 15 03:31:15 2025: BS 1182 completed
Sat Feb 15 03:31:24 2025: BS 1183 completed
Sat Feb 15 03:31:33 2025: BS 1184 completed
Sat Feb 15 03:31:42 2025: BS 1185 completed
Sat Feb 15 03:31:52 2025: BS 1186 completed
Sat Feb 15 03:32:01 2025: BS 1187 completed
Sat Feb 15 03:32:10 2025: BS 1188 completed
Sat Feb 15 03:32:19 2025: BS 1189 completed
Sat Feb 15 03:32:29 2025: BS 1190 completed
Sat Feb 15 03:32:38 2025: BS 1191 completed
Sat Feb 15 03:32:47 2025: BS 1192 completed
Sat Feb 15 03:32:56 2025: BS 1193 completed
Sat Feb 15 03:33:06 2025: BS 1194 completed
Sat Feb 15 03:33:15 2025: BS 1195 completed
Sat Feb 15 03:33:24 2025: BS 1196 completed
Sat Feb 15 03:33:33 2025: BS 1197 completed
Sat Feb 15 03:33:42 2025: BS 1198 completed
Sat Feb 15 03:33:52 2025: BS 1199 completed
Sat Feb 15 03:34:01 2025: BS 1200 completed
Sat Feb 15 03:34:10 2025: BS 1201 completed
Sat Feb 15 03:34:19 2025: BS 1202 completed
Sat Feb 15 03:34:29 2025: BS 1203 completed
Sat Feb 15 03:34:38 2025: BS 1204 completed
Sat Feb 15 03:34:47 2025: BS 1205 completed
Sat Feb 15 03:34:56 2025: BS 1206 completed
Sat Feb 15 03:35:06 2025: BS 1207 completed
Sat Feb 15 03:35:15 2025: BS 1208 completed
Sat Feb 15 03:35:24 2025: BS 1209 completed
Sat Feb 15 03:35:33 2025: BS 1210 completed
Sat Feb 15 03:35:43 2025: BS 1211 completed
Sat Feb 15 03:35:52 2025: BS 1212 completed
Sat Feb 15 03:36:01 2025: BS 1213 completed
Sat Feb 15 03:36:10 2025: BS 1214 completed
Sat Feb 15 03:36:20 2025: BS 1215 completed
Sat Feb 15 03:36:29 2025: BS 1216 completed
Sat Feb 15 03:36:38 2025: BS 1217 completed
Sat Feb 15 03:36:47 2025: BS 1218 completed
Sat Feb 15 03:36:57 2025: BS 1219 completed
Sat Feb 15 03:37:06 2025: BS 1220 completed
Sat Feb 15 03:37:15 2025: BS 1221 completed
Sat Feb 15 03:37:24 2025: BS 1222 completed
Sat Feb 15 03:37:34 2025: BS 1223 completed
Sat Feb 15 03:37:43 2025: BS 1224 completed
Sat Feb 15 03:37:52 2025: BS 1225 completed
Sat Feb 15 03:38:01 2025: BS 1226 completed
Sat Feb 15 03:38:11 2025: BS 1227 completed
Sat Feb 15 03:38:20 2025: BS 1228 completed
Sat Feb 15 03:38:29 2025: BS 1229 completed
Sat Feb 15 03:38:38 2025: BS 1230 completed
Sat Feb 15 03:38:47 2025: BS 1231 completed
Sat Feb 15 03:38:57 2025: BS 1232 completed
Sat Feb 15 03:39:06 2025: BS 1233 completed
Sat Feb 15 03:39:15 2025: BS 1234 completed
Sat Feb 15 03:39:24 2025: BS 1235 completed
Sat Feb 15 03:39:34 2025: BS 1236 completed
Sat Feb 15 03:39:43 2025: BS 1237 completed
Sat Feb 15 03:39:52 2025: BS 1238 completed
Sat Feb 15 03:40:01 2025: BS 1239 completed
Sat Feb 15 03:40:11 2025: BS 1240 completed
Sat Feb 15 03:40:20 2025: BS 1241 completed
Sat Feb 15 03:40:29 2025: BS 1242 completed
Sat Feb 15 03:40:38 2025: BS 1243 completed
Sat Feb 15 03:40:48 2025: BS 1244 completed
Sat Feb 15 03:40:57 2025: BS 1245 completed
Sat Feb 15 03:41:06 2025: BS 1246 completed
Sat Feb 15 03:41:15 2025: BS 1247 completed
Sat Feb 15 03:41:25 2025: BS 1248 completed
Sat Feb 15 03:41:34 2025: BS 1249 completed
Sat Feb 15 03:41:43 2025: BS 1250 completed
Sat Feb 15 03:41:52 2025: BS 1251 completed
Sat Feb 15 03:42:02 2025: BS 1252 completed
Sat Feb 15 03:42:11 2025: BS 1253 completed
Sat Feb 15 03:42:20 2025: BS 1254 completed
Sat Feb 15 03:42:29 2025: BS 1255 completed
Sat Feb 15 03:42:39 2025: BS 1256 completed
Sat Feb 15 03:42:48 2025: BS 1257 completed
Sat Feb 15 03:42:57 2025: BS 1258 completed
Sat Feb 15 03:43:06 2025: BS 1259 completed
Sat Feb 15 03:43:16 2025: BS 1260 completed
Sat Feb 15 03:43:25 2025: BS 1261 completed
Sat Feb 15 03:43:34 2025: BS 1262 completed
Sat Feb 15 03:43:43 2025: BS 1263 completed
Sat Feb 15 03:43:52 2025: BS 1264 completed
Sat Feb 15 03:44:02 2025: BS 1265 completed
Sat Feb 15 03:44:11 2025: BS 1266 completed
Sat Feb 15 03:44:20 2025: BS 1267 completed
Sat Feb 15 03:44:29 2025: BS 1268 completed
Sat Feb 15 03:44:39 2025: BS 1269 completed
Sat Feb 15 03:44:48 2025: BS 1270 completed
Sat Feb 15 03:44:57 2025: BS 1271 completed
Sat Feb 15 03:45:06 2025: BS 1272 completed
Sat Feb 15 03:45:16 2025: BS 1273 completed
Sat Feb 15 03:45:25 2025: BS 1274 completed
Sat Feb 15 03:45:34 2025: BS 1275 completed
Sat Feb 15 03:45:43 2025: BS 1276 completed
Sat Feb 15 03:45:53 2025: BS 1277 completed
Sat Feb 15 03:46:02 2025: BS 1278 completed
Sat Feb 15 03:46:11 2025: BS 1279 completed
Sat Feb 15 03:46:20 2025: BS 1280 completed
Sat Feb 15 03:46:30 2025: BS 1281 completed
Sat Feb 15 03:46:39 2025: BS 1282 completed
Sat Feb 15 03:46:48 2025: BS 1283 completed
Sat Feb 15 03:46:57 2025: BS 1284 completed
Sat Feb 15 03:47:07 2025: BS 1285 completed
Sat Feb 15 03:47:16 2025: BS 1286 completed
Sat Feb 15 03:47:25 2025: BS 1287 completed
Sat Feb 15 03:47:34 2025: BS 1288 completed
Sat Feb 15 03:47:44 2025: BS 1289 completed
Sat Feb 15 03:47:53 2025: BS 1290 completed
Sat Feb 15 03:48:02 2025: BS 1291 completed
Sat Feb 15 03:48:11 2025: BS 1292 completed
Sat Feb 15 03:48:21 2025: BS 1293 completed
Sat Feb 15 03:48:30 2025: BS 1294 completed
Sat Feb 15 03:48:39 2025: BS 1295 completed
Sat Feb 15 03:48:48 2025: BS 1296 completed
Sat Feb 15 03:48:58 2025: BS 1297 completed
Sat Feb 15 03:49:07 2025: BS 1298 completed
Sat Feb 15 03:49:16 2025: BS 1299 completed
Sat Feb 15 03:49:25 2025: BS 1300 completed
Sat Feb 15 03:49:34 2025: BS 1301 completed
Sat Feb 15 03:49:44 2025: BS 1302 completed
Sat Feb 15 03:49:53 2025: BS 1303 completed
Sat Feb 15 03:50:02 2025: BS 1304 completed
Sat Feb 15 03:50:11 2025: BS 1305 completed
Sat Feb 15 03:50:21 2025: BS 1306 completed
Sat Feb 15 03:50:30 2025: BS 1307 completed
Sat Feb 15 03:50:39 2025: BS 1308 completed
Sat Feb 15 03:50:48 2025: BS 1309 completed
Sat Feb 15 03:50:58 2025: BS 1310 completed
Sat Feb 15 03:51:07 2025: BS 1311 completed
Sat Feb 15 03:51:16 2025: BS 1312 completed
Sat Feb 15 03:51:25 2025: BS 1313 completed
Sat Feb 15 03:51:35 2025: BS 1314 completed
Sat Feb 15 03:51:44 2025: BS 1315 completed
Sat Feb 15 03:51:53 2025: BS 1316 completed
Sat Feb 15 03:52:02 2025: BS 1317 completed
Sat Feb 15 03:52:12 2025: BS 1318 completed
Sat Feb 15 03:52:21 2025: BS 1319 completed
Sat Feb 15 03:52:30 2025: BS 1320 completed
Sat Feb 15 03:52:39 2025: BS 1321 completed
Sat Feb 15 03:52:49 2025: BS 1322 completed
Sat Feb 15 03:52:58 2025: BS 1323 completed
Sat Feb 15 03:53:07 2025: BS 1324 completed
Sat Feb 15 03:53:16 2025: BS 1325 completed
Sat Feb 15 03:53:26 2025: BS 1326 completed
Sat Feb 15 03:53:35 2025: BS 1327 completed
Sat Feb 15 03:53:44 2025: BS 1328 completed
Sat Feb 15 03:53:53 2025: BS 1329 completed
Sat Feb 15 03:54:03 2025: BS 1330 completed
Sat Feb 15 03:54:12 2025: BS 1331 completed
Sat Feb 15 03:54:21 2025: BS 1332 completed
Sat Feb 15 03:54:30 2025: BS 1333 completed
Sat Feb 15 03:54:40 2025: BS 1334 completed
Sat Feb 15 03:54:49 2025: BS 1335 completed
Sat Feb 15 03:54:58 2025: BS 1336 completed
Sat Feb 15 03:55:07 2025: BS 1337 completed
Sat Feb 15 03:55:16 2025: BS 1338 completed
Sat Feb 15 03:55:26 2025: BS 1339 completed
Sat Feb 15 03:55:35 2025: BS 1340 completed
Sat Feb 15 03:55:44 2025: BS 1341 completed
Sat Feb 15 03:55:53 2025: BS 1342 completed
Sat Feb 15 03:56:03 2025: BS 1343 completed
Sat Feb 15 03:56:12 2025: BS 1344 completed
Sat Feb 15 03:56:21 2025: BS 1345 completed
Sat Feb 15 03:56:30 2025: BS 1346 completed
Sat Feb 15 03:56:40 2025: BS 1347 completed
Sat Feb 15 03:56:49 2025: BS 1348 completed
Sat Feb 15 03:56:58 2025: BS 1349 completed
Sat Feb 15 03:57:07 2025: BS 1350 completed
Sat Feb 15 03:57:17 2025: BS 1351 completed
Sat Feb 15 03:57:26 2025: BS 1352 completed
Sat Feb 15 03:57:35 2025: BS 1353 completed
Sat Feb 15 03:57:44 2025: BS 1354 completed
Sat Feb 15 03:57:54 2025: BS 1355 completed
Sat Feb 15 03:58:03 2025: BS 1356 completed
Sat Feb 15 03:58:12 2025: BS 1357 completed
Sat Feb 15 03:58:21 2025: BS 1358 completed
Sat Feb 15 03:58:31 2025: BS 1359 completed
Sat Feb 15 03:58:40 2025: BS 1360 completed
Sat Feb 15 03:58:49 2025: BS 1361 completed
Sat Feb 15 03:58:58 2025: BS 1362 completed
Sat Feb 15 03:59:08 2025: BS 1363 completed
Sat Feb 15 03:59:17 2025: BS 1364 completed
Sat Feb 15 03:59:26 2025: BS 1365 completed
Sat Feb 15 03:59:35 2025: BS 1366 completed
Sat Feb 15 03:59:45 2025: BS 1367 completed
Sat Feb 15 03:59:54 2025: BS 1368 completed
Sat Feb 15 04:00:03 2025: BS 1369 completed
Sat Feb 15 04:00:12 2025: BS 1370 completed
Sat Feb 15 04:00:22 2025: BS 1371 completed
Sat Feb 15 04:00:31 2025: BS 1372 completed
Sat Feb 15 04:00:40 2025: BS 1373 completed
Sat Feb 15 04:00:49 2025: BS 1374 completed
Sat Feb 15 04:00:58 2025: BS 1375 completed
Sat Feb 15 04:01:08 2025: BS 1376 completed
Sat Feb 15 04:01:17 2025: BS 1377 completed
Sat Feb 15 04:01:26 2025: BS 1378 completed
Sat Feb 15 04:01:35 2025: BS 1379 completed
Sat Feb 15 04:01:45 2025: BS 1380 completed
Sat Feb 15 04:01:54 2025: BS 1381 completed
Sat Feb 15 04:02:03 2025: BS 1382 completed
Sat Feb 15 04:02:12 2025: BS 1383 completed
Sat Feb 15 04:02:22 2025: BS 1384 completed
Sat Feb 15 04:02:31 2025: BS 1385 completed
Sat Feb 15 04:02:40 2025: BS 1386 completed
Sat Feb 15 04:02:49 2025: BS 1387 completed
Sat Feb 15 04:02:59 2025: BS 1388 completed
Sat Feb 15 04:03:08 2025: BS 1389 completed
Sat Feb 15 04:03:17 2025: BS 1390 completed
Sat Feb 15 04:03:26 2025: BS 1391 completed
Sat Feb 15 04:03:36 2025: BS 1392 completed
Sat Feb 15 04:03:45 2025: BS 1393 completed
Sat Feb 15 04:03:54 2025: BS 1394 completed
Sat Feb 15 04:04:03 2025: BS 1395 completed
Sat Feb 15 04:04:13 2025: BS 1396 completed
Sat Feb 15 04:04:22 2025: BS 1397 completed
Sat Feb 15 04:04:31 2025: BS 1398 completed
Sat Feb 15 04:04:40 2025: BS 1399 completed
Sat Feb 15 04:04:50 2025: BS 1400 completed
Sat Feb 15 04:04:59 2025: BS 1401 completed
Sat Feb 15 04:05:08 2025: BS 1402 completed
Sat Feb 15 04:05:17 2025: BS 1403 completed
Sat Feb 15 04:05:27 2025: BS 1404 completed
Sat Feb 15 04:05:36 2025: BS 1405 completed
Sat Feb 15 04:05:45 2025: BS 1406 completed
Sat Feb 15 04:05:54 2025: BS 1407 completed
Sat Feb 15 04:06:04 2025: BS 1408 completed
Sat Feb 15 04:06:13 2025: BS 1409 completed
Sat Feb 15 04:06:22 2025: BS 1410 completed
Sat Feb 15 04:06:31 2025: BS 1411 completed
Sat Feb 15 04:06:40 2025: BS 1412 completed
Sat Feb 15 04:06:50 2025: BS 1413 completed
Sat Feb 15 04:06:59 2025: BS 1414 completed
Sat Feb 15 04:07:08 2025: BS 1415 completed
Sat Feb 15 04:07:17 2025: BS 1416 completed
Sat Feb 15 04:07:27 2025: BS 1417 completed
Sat Feb 15 04:07:36 2025: BS 1418 completed
Sat Feb 15 04:07:45 2025: BS 1419 completed
Sat Feb 15 04:07:54 2025: BS 1420 completed
Sat Feb 15 04:08:04 2025: BS 1421 completed
Sat Feb 15 04:08:13 2025: BS 1422 completed
Sat Feb 15 04:08:22 2025: BS 1423 completed
Sat Feb 15 04:08:31 2025: BS 1424 completed
Sat Feb 15 04:08:41 2025: BS 1425 completed
Sat Feb 15 04:08:50 2025: BS 1426 completed
Sat Feb 15 04:08:59 2025: BS 1427 completed
Sat Feb 15 04:09:08 2025: BS 1428 completed
Sat Feb 15 04:09:18 2025: BS 1429 completed
Sat Feb 15 04:09:27 2025: BS 1430 completed
Sat Feb 15 04:09:36 2025: BS 1431 completed
Sat Feb 15 04:09:45 2025: BS 1432 completed
Sat Feb 15 04:09:55 2025: BS 1433 completed
Sat Feb 15 04:10:04 2025: BS 1434 completed
Sat Feb 15 04:10:13 2025: BS 1435 completed
Sat Feb 15 04:10:22 2025: BS 1436 completed
Sat Feb 15 04:10:32 2025: BS 1437 completed
Sat Feb 15 04:10:41 2025: BS 1438 completed
Sat Feb 15 04:10:50 2025: BS 1439 completed
Sat Feb 15 04:10:59 2025: BS 1440 completed
Sat Feb 15 04:11:09 2025: BS 1441 completed
Sat Feb 15 04:11:18 2025: BS 1442 completed
Sat Feb 15 04:11:27 2025: BS 1443 completed
Sat Feb 15 04:11:36 2025: BS 1444 completed
Sat Feb 15 04:11:46 2025: BS 1445 completed
Sat Feb 15 04:11:55 2025: BS 1446 completed
Sat Feb 15 04:12:04 2025: BS 1447 completed
Sat Feb 15 04:12:13 2025: BS 1448 completed
Sat Feb 15 04:12:22 2025: BS 1449 completed
Sat Feb 15 04:12:32 2025: BS 1450 completed
Sat Feb 15 04:12:41 2025: BS 1451 completed
Sat Feb 15 04:12:50 2025: BS 1452 completed
Sat Feb 15 04:12:59 2025: BS 1453 completed
Sat Feb 15 04:13:09 2025: BS 1454 completed
Sat Feb 15 04:13:18 2025: BS 1455 completed
Sat Feb 15 04:13:27 2025: BS 1456 completed
Sat Feb 15 04:13:36 2025: BS 1457 completed
Sat Feb 15 04:13:46 2025: BS 1458 completed
Sat Feb 15 04:13:55 2025: BS 1459 completed
Sat Feb 15 04:14:04 2025: BS 1460 completed
Sat Feb 15 04:14:13 2025: BS 1461 completed
Sat Feb 15 04:14:23 2025: BS 1462 completed
Sat Feb 15 04:14:32 2025: BS 1463 completed
Sat Feb 15 04:14:41 2025: BS 1464 completed
Sat Feb 15 04:14:50 2025: BS 1465 completed
Sat Feb 15 04:15:00 2025: BS 1466 completed
Sat Feb 15 04:15:09 2025: BS 1467 completed
Sat Feb 15 04:15:18 2025: BS 1468 completed
Sat Feb 15 04:15:27 2025: BS 1469 completed
Sat Feb 15 04:15:37 2025: BS 1470 completed
Sat Feb 15 04:15:46 2025: BS 1471 completed
Sat Feb 15 04:15:55 2025: BS 1472 completed
Sat Feb 15 04:16:04 2025: BS 1473 completed
Sat Feb 15 04:16:14 2025: BS 1474 completed
Sat Feb 15 04:16:23 2025: BS 1475 completed
Sat Feb 15 04:16:32 2025: BS 1476 completed
Sat Feb 15 04:16:41 2025: BS 1477 completed
Sat Feb 15 04:16:51 2025: BS 1478 completed
Sat Feb 15 04:17:00 2025: BS 1479 completed
Sat Feb 15 04:17:09 2025: BS 1480 completed
Sat Feb 15 04:17:18 2025: BS 1481 completed
Sat Feb 15 04:17:28 2025: BS 1482 completed
Sat Feb 15 04:17:37 2025: BS 1483 completed
Sat Feb 15 04:17:46 2025: BS 1484 completed
Sat Feb 15 04:17:55 2025: BS 1485 completed
Sat Feb 15 04:18:04 2025: BS 1486 completed
Sat Feb 15 04:18:14 2025: BS 1487 completed
Sat Feb 15 04:18:23 2025: BS 1488 completed
Sat Feb 15 04:18:32 2025: BS 1489 completed
Sat Feb 15 04:18:41 2025: BS 1490 completed
Sat Feb 15 04:18:51 2025: BS 1491 completed
Sat Feb 15 04:19:00 2025: BS 1492 completed
Sat Feb 15 04:19:09 2025: BS 1493 completed
Sat Feb 15 04:19:18 2025: BS 1494 completed
Sat Feb 15 04:19:28 2025: BS 1495 completed
Sat Feb 15 04:19:37 2025: BS 1496 completed
Sat Feb 15 04:19:46 2025: BS 1497 completed
Sat Feb 15 04:19:55 2025: BS 1498 completed
Sat Feb 15 04:20:05 2025: BS 1499 completed
Sat Feb 15 04:20:14 2025: BS 1500 completed
Sat Feb 15 04:20:23 2025: BS 1501 completed
Sat Feb 15 04:20:32 2025: BS 1502 completed
Sat Feb 15 04:20:42 2025: BS 1503 completed
Sat Feb 15 04:20:51 2025: BS 1504 completed
Sat Feb 15 04:21:00 2025: BS 1505 completed
Sat Feb 15 04:21:09 2025: BS 1506 completed
Sat Feb 15 04:21:19 2025: BS 1507 completed
Sat Feb 15 04:21:28 2025: BS 1508 completed
Sat Feb 15 04:21:37 2025: BS 1509 completed
Sat Feb 15 04:21:46 2025: BS 1510 completed
Sat Feb 15 04:21:56 2025: BS 1511 completed
Sat Feb 15 04:22:05 2025: BS 1512 completed
Sat Feb 15 04:22:14 2025: BS 1513 completed
Sat Feb 15 04:22:23 2025: BS 1514 completed
Sat Feb 15 04:22:33 2025: BS 1515 completed
Sat Feb 15 04:22:42 2025: BS 1516 completed
Sat Feb 15 04:22:51 2025: BS 1517 completed
Sat Feb 15 04:23:00 2025: BS 1518 completed
Sat Feb 15 04:23:09 2025: BS 1519 completed
Sat Feb 15 04:23:19 2025: BS 1520 completed
Sat Feb 15 04:23:28 2025: BS 1521 completed
Sat Feb 15 04:23:37 2025: BS 1522 completed
Sat Feb 15 04:23:46 2025: BS 1523 completed
Sat Feb 15 04:23:56 2025: BS 1524 completed
Sat Feb 15 04:24:05 2025: BS 1525 completed
Sat Feb 15 04:24:14 2025: BS 1526 completed
Sat Feb 15 04:24:23 2025: BS 1527 completed
Sat Feb 15 04:24:33 2025: BS 1528 completed
Sat Feb 15 04:24:42 2025: BS 1529 completed
Sat Feb 15 04:24:51 2025: BS 1530 completed
Sat Feb 15 04:25:00 2025: BS 1531 completed
Sat Feb 15 04:25:10 2025: BS 1532 completed
Sat Feb 15 04:25:19 2025: BS 1533 completed
Sat Feb 15 04:25:28 2025: BS 1534 completed
Sat Feb 15 04:25:37 2025: BS 1535 completed
Sat Feb 15 04:25:47 2025: BS 1536 completed
Sat Feb 15 04:25:56 2025: BS 1537 completed
Sat Feb 15 04:26:05 2025: BS 1538 completed
Sat Feb 15 04:26:14 2025: BS 1539 completed
Sat Feb 15 04:26:24 2025: BS 1540 completed
Sat Feb 15 04:26:33 2025: BS 1541 completed
Sat Feb 15 04:26:42 2025: BS 1542 completed
Sat Feb 15 04:26:51 2025: BS 1543 completed
Sat Feb 15 04:27:01 2025: BS 1544 completed
Sat Feb 15 04:27:10 2025: BS 1545 completed
Sat Feb 15 04:27:19 2025: BS 1546 completed
Sat Feb 15 04:27:28 2025: BS 1547 completed
Sat Feb 15 04:27:38 2025: BS 1548 completed
Sat Feb 15 04:27:47 2025: BS 1549 completed
Sat Feb 15 04:27:56 2025: BS 1550 completed
Sat Feb 15 04:28:05 2025: BS 1551 completed
Sat Feb 15 04:28:15 2025: BS 1552 completed
Sat Feb 15 04:28:24 2025: BS 1553 completed
Sat Feb 15 04:28:33 2025: BS 1554 completed
Sat Feb 15 04:28:42 2025: BS 1555 completed
Sat Feb 15 04:28:52 2025: BS 1556 completed
Sat Feb 15 04:29:01 2025: BS 1557 completed
Sat Feb 15 04:29:10 2025: BS 1558 completed
Sat Feb 15 04:29:19 2025: BS 1559 completed
Sat Feb 15 04:29:28 2025: BS 1560 completed
Sat Feb 15 04:29:38 2025: BS 1561 completed
Sat Feb 15 04:29:47 2025: BS 1562 completed
Sat Feb 15 04:29:56 2025: BS 1563 completed
Sat Feb 15 04:30:05 2025: BS 1564 completed
Sat Feb 15 04:30:15 2025: BS 1565 completed
Sat Feb 15 04:30:24 2025: BS 1566 completed
Sat Feb 15 04:30:33 2025: BS 1567 completed
Sat Feb 15 04:30:42 2025: BS 1568 completed
Sat Feb 15 04:30:52 2025: BS 1569 completed
Sat Feb 15 04:31:01 2025: BS 1570 completed
Sat Feb 15 04:31:10 2025: BS 1571 completed
Sat Feb 15 04:31:19 2025: BS 1572 completed
Sat Feb 15 04:31:29 2025: BS 1573 completed
Sat Feb 15 04:31:38 2025: BS 1574 completed
Sat Feb 15 04:31:47 2025: BS 1575 completed
Sat Feb 15 04:31:56 2025: BS 1576 completed
Sat Feb 15 04:32:06 2025: BS 1577 completed
Sat Feb 15 04:32:15 2025: BS 1578 completed
Sat Feb 15 04:32:24 2025: BS 1579 completed
Sat Feb 15 04:32:33 2025: BS 1580 completed
Sat Feb 15 04:32:43 2025: BS 1581 completed
Sat Feb 15 04:32:52 2025: BS 1582 completed
Sat Feb 15 04:33:01 2025: BS 1583 completed
Sat Feb 15 04:33:10 2025: BS 1584 completed
Sat Feb 15 04:33:20 2025: BS 1585 completed
Sat Feb 15 04:33:29 2025: BS 1586 completed
Sat Feb 15 04:33:38 2025: BS 1587 completed
Sat Feb 15 04:33:47 2025: BS 1588 completed
Sat Feb 15 04:33:57 2025: BS 1589 completed
Sat Feb 15 04:34:06 2025: BS 1590 completed
Sat Feb 15 04:34:15 2025: BS 1591 completed
Sat Feb 15 04:34:24 2025: BS 1592 completed
Sat Feb 15 04:34:34 2025: BS 1593 completed
Sat Feb 15 04:34:43 2025: BS 1594 completed
Sat Feb 15 04:34:52 2025: BS 1595 completed
Sat Feb 15 04:35:01 2025: BS 1596 completed
Sat Feb 15 04:35:10 2025: BS 1597 completed
Sat Feb 15 04:35:20 2025: BS 1598 completed
Sat Feb 15 04:35:29 2025: BS 1599 completed
Sat Feb 15 04:35:38 2025: BS 1600 completed
Sat Feb 15 04:35:47 2025: BS 1601 completed
Sat Feb 15 04:35:57 2025: BS 1602 completed
Sat Feb 15 04:36:06 2025: BS 1603 completed
Sat Feb 15 04:36:15 2025: BS 1604 completed
Sat Feb 15 04:36:24 2025: BS 1605 completed
Sat Feb 15 04:36:34 2025: BS 1606 completed
Sat Feb 15 04:36:43 2025: BS 1607 completed
Sat Feb 15 04:36:52 2025: BS 1608 completed
Sat Feb 15 04:37:01 2025: BS 1609 completed
Sat Feb 15 04:37:11 2025: BS 1610 completed
Sat Feb 15 04:37:20 2025: BS 1611 completed
Sat Feb 15 04:37:29 2025: BS 1612 completed
Sat Feb 15 04:37:38 2025: BS 1613 completed
Sat Feb 15 04:37:48 2025: BS 1614 completed
Sat Feb 15 04:37:57 2025: BS 1615 completed
Sat Feb 15 04:38:06 2025: BS 1616 completed
Sat Feb 15 04:38:15 2025: BS 1617 completed
Sat Feb 15 04:38:25 2025: BS 1618 completed
Sat Feb 15 04:38:34 2025: BS 1619 completed
Sat Feb 15 04:38:43 2025: BS 1620 completed
Sat Feb 15 04:38:52 2025: BS 1621 completed
Sat Feb 15 04:39:02 2025: BS 1622 completed
Sat Feb 15 04:39:11 2025: BS 1623 completed
Sat Feb 15 04:39:20 2025: BS 1624 completed
Sat Feb 15 04:39:29 2025: BS 1625 completed
Sat Feb 15 04:39:39 2025: BS 1626 completed
Sat Feb 15 04:39:48 2025: BS 1627 completed
Sat Feb 15 04:39:57 2025: BS 1628 completed
Sat Feb 15 04:40:06 2025: BS 1629 completed
Sat Feb 15 04:40:15 2025: BS 1630 completed
Sat Feb 15 04:40:25 2025: BS 1631 completed
Sat Feb 15 04:40:34 2025: BS 1632 completed
Sat Feb 15 04:40:43 2025: BS 1633 completed
Sat Feb 15 04:40:52 2025: BS 1634 completed
Sat Feb 15 04:41:02 2025: BS 1635 completed
Sat Feb 15 04:41:11 2025: BS 1636 completed
Sat Feb 15 04:41:20 2025: BS 1637 completed
Sat Feb 15 04:41:29 2025: BS 1638 completed
Sat Feb 15 04:41:39 2025: BS 1639 completed
Sat Feb 15 04:41:48 2025: BS 1640 completed
Sat Feb 15 04:41:57 2025: BS 1641 completed
Sat Feb 15 04:42:06 2025: BS 1642 completed
Sat Feb 15 04:42:16 2025: BS 1643 completed
Sat Feb 15 04:42:25 2025: BS 1644 completed
Sat Feb 15 04:42:34 2025: BS 1645 completed
Sat Feb 15 04:42:43 2025: BS 1646 completed
Sat Feb 15 04:42:53 2025: BS 1647 completed
Sat Feb 15 04:43:02 2025: BS 1648 completed
Sat Feb 15 04:43:11 2025: BS 1649 completed
Sat Feb 15 04:43:20 2025: BS 1650 completed
Sat Feb 15 04:43:30 2025: BS 1651 completed
Sat Feb 15 04:43:39 2025: BS 1652 completed
Sat Feb 15 04:43:48 2025: BS 1653 completed
Sat Feb 15 04:43:57 2025: BS 1654 completed
Sat Feb 15 04:44:07 2025: BS 1655 completed
Sat Feb 15 04:44:16 2025: BS 1656 completed
Sat Feb 15 04:44:25 2025: BS 1657 completed
Sat Feb 15 04:44:34 2025: BS 1658 completed
Sat Feb 15 04:44:44 2025: BS 1659 completed
Sat Feb 15 04:44:53 2025: BS 1660 completed
Sat Feb 15 04:45:02 2025: BS 1661 completed
Sat Feb 15 04:45:11 2025: BS 1662 completed
Sat Feb 15 04:45:21 2025: BS 1663 completed
Sat Feb 15 04:45:30 2025: BS 1664 completed
Sat Feb 15 04:45:39 2025: BS 1665 completed
Sat Feb 15 04:45:48 2025: BS 1666 completed
Sat Feb 15 04:45:57 2025: BS 1667 completed
Sat Feb 15 04:46:07 2025: BS 1668 completed
Sat Feb 15 04:46:16 2025: BS 1669 completed
Sat Feb 15 04:46:25 2025: BS 1670 completed
Sat Feb 15 04:46:34 2025: BS 1671 completed
Sat Feb 15 04:46:44 2025: BS 1672 completed
Sat Feb 15 04:46:53 2025: BS 1673 completed
Sat Feb 15 04:47:02 2025: BS 1674 completed
Sat Feb 15 04:47:11 2025: BS 1675 completed
Sat Feb 15 04:47:21 2025: BS 1676 completed
Sat Feb 15 04:47:30 2025: BS 1677 completed
Sat Feb 15 04:47:39 2025: BS 1678 completed
Sat Feb 15 04:47:48 2025: BS 1679 completed
Sat Feb 15 04:47:58 2025: BS 1680 completed
Sat Feb 15 04:48:07 2025: BS 1681 completed
Sat Feb 15 04:48:16 2025: BS 1682 completed
Sat Feb 15 04:48:25 2025: BS 1683 completed
Sat Feb 15 04:48:35 2025: BS 1684 completed
Sat Feb 15 04:48:44 2025: BS 1685 completed
Sat Feb 15 04:48:53 2025: BS 1686 completed
Sat Feb 15 04:49:02 2025: BS 1687 completed
Sat Feb 15 04:49:12 2025: BS 1688 completed
Sat Feb 15 04:49:21 2025: BS 1689 completed
Sat Feb 15 04:49:30 2025: BS 1690 completed
Sat Feb 15 04:49:39 2025: BS 1691 completed
Sat Feb 15 04:49:49 2025: BS 1692 completed
Sat Feb 15 04:49:58 2025: BS 1693 completed
Sat Feb 15 04:50:07 2025: BS 1694 completed
Sat Feb 15 04:50:16 2025: BS 1695 completed
Sat Feb 15 04:50:26 2025: BS 1696 completed
Sat Feb 15 04:50:35 2025: BS 1697 completed
Sat Feb 15 04:50:44 2025: BS 1698 completed
Sat Feb 15 04:50:53 2025: BS 1699 completed
Sat Feb 15 04:51:03 2025: BS 1700 completed
Sat Feb 15 04:51:12 2025: BS 1701 completed
Sat Feb 15 04:51:21 2025: BS 1702 completed
Sat Feb 15 04:51:30 2025: BS 1703 completed
Sat Feb 15 04:51:39 2025: BS 1704 completed
Sat Feb 15 04:51:49 2025: BS 1705 completed
Sat Feb 15 04:51:58 2025: BS 1706 completed
Sat Feb 15 04:52:07 2025: BS 1707 completed
Sat Feb 15 04:52:16 2025: BS 1708 completed
Sat Feb 15 04:52:26 2025: BS 1709 completed
Sat Feb 15 04:52:35 2025: BS 1710 completed
Sat Feb 15 04:52:44 2025: BS 1711 completed
Sat Feb 15 04:52:53 2025: BS 1712 completed
Sat Feb 15 04:53:03 2025: BS 1713 completed
Sat Feb 15 04:53:12 2025: BS 1714 completed
Sat Feb 15 04:53:21 2025: BS 1715 completed
Sat Feb 15 04:53:30 2025: BS 1716 completed
Sat Feb 15 04:53:40 2025: BS 1717 completed
Sat Feb 15 04:53:49 2025: BS 1718 completed
Sat Feb 15 04:53:58 2025: BS 1719 completed
Sat Feb 15 04:54:07 2025: BS 1720 completed
Sat Feb 15 04:54:17 2025: BS 1721 completed
Sat Feb 15 04:54:26 2025: BS 1722 completed
Sat Feb 15 04:54:35 2025: BS 1723 completed
Sat Feb 15 04:54:44 2025: BS 1724 completed
Sat Feb 15 04:54:54 2025: BS 1725 completed
Sat Feb 15 04:55:03 2025: BS 1726 completed
Sat Feb 15 04:55:12 2025: BS 1727 completed
Sat Feb 15 04:55:21 2025: BS 1728 completed
Sat Feb 15 04:55:31 2025: BS 1729 completed
Sat Feb 15 04:55:40 2025: BS 1730 completed
Sat Feb 15 04:55:49 2025: BS 1731 completed
Sat Feb 15 04:55:58 2025: BS 1732 completed
Sat Feb 15 04:56:08 2025: BS 1733 completed
Sat Feb 15 04:56:17 2025: BS 1734 completed
Sat Feb 15 04:56:26 2025: BS 1735 completed
Sat Feb 15 04:56:35 2025: BS 1736 completed
Sat Feb 15 04:56:44 2025: BS 1737 completed
Sat Feb 15 04:56:54 2025: BS 1738 completed
Sat Feb 15 04:57:03 2025: BS 1739 completed
Sat Feb 15 04:57:12 2025: BS 1740 completed
Sat Feb 15 04:57:21 2025: BS 1741 completed
Sat Feb 15 04:57:31 2025: BS 1742 completed
Sat Feb 15 04:57:40 2025: BS 1743 completed
Sat Feb 15 04:57:49 2025: BS 1744 completed
Sat Feb 15 04:57:58 2025: BS 1745 completed
Sat Feb 15 04:58:08 2025: BS 1746 completed
Sat Feb 15 04:58:17 2025: BS 1747 completed
Sat Feb 15 04:58:26 2025: BS 1748 completed
Sat Feb 15 04:58:35 2025: BS 1749 completed
Sat Feb 15 04:58:45 2025: BS 1750 completed
Sat Feb 15 04:58:54 2025: BS 1751 completed
Sat Feb 15 04:59:03 2025: BS 1752 completed
Sat Feb 15 04:59:12 2025: BS 1753 completed
Sat Feb 15 04:59:22 2025: BS 1754 completed
Sat Feb 15 04:59:31 2025: BS 1755 completed
Sat Feb 15 04:59:40 2025: BS 1756 completed
Sat Feb 15 04:59:49 2025: BS 1757 completed
Sat Feb 15 04:59:59 2025: BS 1758 completed
Sat Feb 15 05:00:08 2025: BS 1759 completed
Sat Feb 15 05:00:17 2025: BS 1760 completed
Sat Feb 15 05:00:26 2025: BS 1761 completed
Sat Feb 15 05:00:36 2025: BS 1762 completed
Sat Feb 15 05:00:45 2025: BS 1763 completed
Sat Feb 15 05:00:54 2025: BS 1764 completed
Sat Feb 15 05:01:03 2025: BS 1765 completed
Sat Feb 15 05:01:13 2025: BS 1766 completed
Sat Feb 15 05:01:22 2025: BS 1767 completed
Sat Feb 15 05:01:31 2025: BS 1768 completed
Sat Feb 15 05:01:40 2025: BS 1769 completed
Sat Feb 15 05:01:50 2025: BS 1770 completed
Sat Feb 15 05:01:59 2025: BS 1771 completed
Sat Feb 15 05:02:08 2025: BS 1772 completed
Sat Feb 15 05:02:17 2025: BS 1773 completed
Sat Feb 15 05:02:27 2025: BS 1774 completed
Sat Feb 15 05:02:36 2025: BS 1775 completed
Sat Feb 15 05:02:45 2025: BS 1776 completed
Sat Feb 15 05:02:54 2025: BS 1777 completed
Sat Feb 15 05:03:03 2025: BS 1778 completed
Sat Feb 15 05:03:13 2025: BS 1779 completed
Sat Feb 15 05:03:22 2025: BS 1780 completed
Sat Feb 15 05:03:31 2025: BS 1781 completed
Sat Feb 15 05:03:40 2025: BS 1782 completed
Sat Feb 15 05:03:50 2025: BS 1783 completed
Sat Feb 15 05:03:59 2025: BS 1784 completed
Sat Feb 15 05:04:08 2025: BS 1785 completed
Sat Feb 15 05:04:17 2025: BS 1786 completed
Sat Feb 15 05:04:27 2025: BS 1787 completed
Sat Feb 15 05:04:36 2025: BS 1788 completed
Sat Feb 15 05:04:45 2025: BS 1789 completed
Sat Feb 15 05:04:54 2025: BS 1790 completed
Sat Feb 15 05:05:04 2025: BS 1791 completed
Sat Feb 15 05:05:13 2025: BS 1792 completed
Sat Feb 15 05:05:22 2025: BS 1793 completed
Sat Feb 15 05:05:31 2025: BS 1794 completed
Sat Feb 15 05:05:41 2025: BS 1795 completed
Sat Feb 15 05:05:50 2025: BS 1796 completed
Sat Feb 15 05:05:59 2025: BS 1797 completed
Sat Feb 15 05:06:08 2025: BS 1798 completed
Sat Feb 15 05:06:18 2025: BS 1799 completed
Sat Feb 15 05:06:27 2025: BS 1800 completed
Sat Feb 15 05:06:36 2025: BS 1801 completed
Sat Feb 15 05:06:45 2025: BS 1802 completed
Sat Feb 15 05:06:55 2025: BS 1803 completed
Sat Feb 15 05:07:04 2025: BS 1804 completed
Sat Feb 15 05:07:13 2025: BS 1805 completed
Sat Feb 15 05:07:22 2025: BS 1806 completed
Sat Feb 15 05:07:31 2025: BS 1807 completed
Sat Feb 15 05:07:41 2025: BS 1808 completed
Sat Feb 15 05:07:50 2025: BS 1809 completed
Sat Feb 15 05:07:59 2025: BS 1810 completed
Sat Feb 15 05:08:08 2025: BS 1811 completed
Sat Feb 15 05:08:18 2025: BS 1812 completed
Sat Feb 15 05:08:27 2025: BS 1813 completed
Sat Feb 15 05:08:36 2025: BS 1814 completed
Sat Feb 15 05:08:45 2025: BS 1815 completed
Sat Feb 15 05:08:55 2025: BS 1816 completed
Sat Feb 15 05:09:04 2025: BS 1817 completed
Sat Feb 15 05:09:13 2025: BS 1818 completed
Sat Feb 15 05:09:22 2025: BS 1819 completed
Sat Feb 15 05:09:32 2025: BS 1820 completed
Sat Feb 15 05:09:41 2025: BS 1821 completed
Sat Feb 15 05:09:50 2025: BS 1822 completed
Sat Feb 15 05:09:59 2025: BS 1823 completed
Sat Feb 15 05:10:09 2025: BS 1824 completed
Sat Feb 15 05:10:18 2025: BS 1825 completed
Sat Feb 15 05:10:27 2025: BS 1826 completed
Sat Feb 15 05:10:36 2025: BS 1827 completed
Sat Feb 15 05:10:46 2025: BS 1828 completed
Sat Feb 15 05:10:55 2025: BS 1829 completed
Sat Feb 15 05:11:04 2025: BS 1830 completed
Sat Feb 15 05:11:13 2025: BS 1831 completed
Sat Feb 15 05:11:23 2025: BS 1832 completed
Sat Feb 15 05:11:32 2025: BS 1833 completed
Sat Feb 15 05:11:41 2025: BS 1834 completed
Sat Feb 15 05:11:50 2025: BS 1835 completed
Sat Feb 15 05:12:00 2025: BS 1836 completed
Sat Feb 15 05:12:09 2025: BS 1837 completed
Sat Feb 15 05:12:18 2025: BS 1838 completed
Sat Feb 15 05:12:27 2025: BS 1839 completed
Sat Feb 15 05:12:37 2025: BS 1840 completed
Sat Feb 15 05:12:46 2025: BS 1841 completed
Sat Feb 15 05:12:55 2025: BS 1842 completed
Sat Feb 15 05:13:04 2025: BS 1843 completed
Sat Feb 15 05:13:13 2025: BS 1844 completed
Sat Feb 15 05:13:23 2025: BS 1845 completed
Sat Feb 15 05:13:32 2025: BS 1846 completed
Sat Feb 15 05:13:41 2025: BS 1847 completed
Sat Feb 15 05:13:50 2025: BS 1848 completed
Sat Feb 15 05:14:00 2025: BS 1849 completed
Sat Feb 15 05:14:09 2025: BS 1850 completed
Sat Feb 15 05:14:18 2025: BS 1851 completed
Sat Feb 15 05:14:27 2025: BS 1852 completed
Sat Feb 15 05:14:37 2025: BS 1853 completed
Sat Feb 15 05:14:46 2025: BS 1854 completed
Sat Feb 15 05:14:55 2025: BS 1855 completed
Sat Feb 15 05:15:04 2025: BS 1856 completed
Sat Feb 15 05:15:14 2025: BS 1857 completed
Sat Feb 15 05:15:23 2025: BS 1858 completed
Sat Feb 15 05:15:32 2025: BS 1859 completed
Sat Feb 15 05:15:41 2025: BS 1860 completed
Sat Feb 15 05:15:51 2025: BS 1861 completed
Sat Feb 15 05:16:00 2025: BS 1862 completed
Sat Feb 15 05:16:09 2025: BS 1863 completed
Sat Feb 15 05:16:18 2025: BS 1864 completed
Sat Feb 15 05:16:28 2025: BS 1865 completed
Sat Feb 15 05:16:37 2025: BS 1866 completed
Sat Feb 15 05:16:46 2025: BS 1867 completed
Sat Feb 15 05:16:55 2025: BS 1868 completed
Sat Feb 15 05:17:05 2025: BS 1869 completed
Sat Feb 15 05:17:14 2025: BS 1870 completed
Sat Feb 15 05:17:23 2025: BS 1871 completed
Sat Feb 15 05:17:32 2025: BS 1872 completed
Sat Feb 15 05:17:42 2025: BS 1873 completed
Sat Feb 15 05:17:51 2025: BS 1874 completed
Sat Feb 15 05:18:00 2025: BS 1875 completed
Sat Feb 15 05:18:09 2025: BS 1876 completed
Sat Feb 15 05:18:19 2025: BS 1877 completed
Sat Feb 15 05:18:28 2025: BS 1878 completed
Sat Feb 15 05:18:37 2025: BS 1879 completed
Sat Feb 15 05:18:46 2025: BS 1880 completed
Sat Feb 15 05:18:55 2025: BS 1881 completed
Sat Feb 15 05:19:05 2025: BS 1882 completed
Sat Feb 15 05:19:14 2025: BS 1883 completed
Sat Feb 15 05:19:23 2025: BS 1884 completed
Sat Feb 15 05:19:32 2025: BS 1885 completed
Sat Feb 15 05:19:42 2025: BS 1886 completed
Sat Feb 15 05:19:51 2025: BS 1887 completed
Sat Feb 15 05:20:00 2025: BS 1888 completed
Sat Feb 15 05:20:09 2025: BS 1889 completed
Sat Feb 15 05:20:19 2025: BS 1890 completed
Sat Feb 15 05:20:28 2025: BS 1891 completed
Sat Feb 15 05:20:37 2025: BS 1892 completed
Sat Feb 15 05:20:46 2025: BS 1893 completed
Sat Feb 15 05:20:56 2025: BS 1894 completed
Sat Feb 15 05:21:05 2025: BS 1895 completed
Sat Feb 15 05:21:14 2025: BS 1896 completed
Sat Feb 15 05:21:23 2025: BS 1897 completed
Sat Feb 15 05:21:33 2025: BS 1898 completed
Sat Feb 15 05:21:42 2025: BS 1899 completed
Sat Feb 15 05:21:51 2025: BS 1900 completed
Sat Feb 15 05:22:00 2025: BS 1901 completed
Sat Feb 15 05:22:10 2025: BS 1902 completed
Sat Feb 15 05:22:19 2025: BS 1903 completed
Sat Feb 15 05:22:28 2025: BS 1904 completed
Sat Feb 15 05:22:37 2025: BS 1905 completed
Sat Feb 15 05:22:47 2025: BS 1906 completed
Sat Feb 15 05:22:56 2025: BS 1907 completed
Sat Feb 15 05:23:05 2025: BS 1908 completed
Sat Feb 15 05:23:14 2025: BS 1909 completed
Sat Feb 15 05:23:24 2025: BS 1910 completed
Sat Feb 15 05:23:33 2025: BS 1911 completed
Sat Feb 15 05:23:42 2025: BS 1912 completed
Sat Feb 15 05:23:51 2025: BS 1913 completed
Sat Feb 15 05:24:01 2025: BS 1914 completed
Sat Feb 15 05:24:10 2025: BS 1915 completed
Sat Feb 15 05:24:19 2025: BS 1916 completed
Sat Feb 15 05:24:28 2025: BS 1917 completed
Sat Feb 15 05:24:37 2025: BS 1918 completed
Sat Feb 15 05:24:47 2025: BS 1919 completed
Sat Feb 15 05:24:56 2025: BS 1920 completed
Sat Feb 15 05:25:05 2025: BS 1921 completed
Sat Feb 15 05:25:14 2025: BS 1922 completed
Sat Feb 15 05:25:24 2025: BS 1923 completed
Sat Feb 15 05:25:33 2025: BS 1924 completed
Sat Feb 15 05:25:42 2025: BS 1925 completed
Sat Feb 15 05:25:51 2025: BS 1926 completed
Sat Feb 15 05:26:01 2025: BS 1927 completed
Sat Feb 15 05:26:10 2025: BS 1928 completed
Sat Feb 15 05:26:19 2025: BS 1929 completed
Sat Feb 15 05:26:28 2025: BS 1930 completed
Sat Feb 15 05:26:38 2025: BS 1931 completed
Sat Feb 15 05:26:47 2025: BS 1932 completed
Sat Feb 15 05:26:56 2025: BS 1933 completed
Sat Feb 15 05:27:05 2025: BS 1934 completed
Sat Feb 15 05:27:15 2025: BS 1935 completed
Sat Feb 15 05:27:24 2025: BS 1936 completed
Sat Feb 15 05:27:33 2025: BS 1937 completed
Sat Feb 15 05:27:42 2025: BS 1938 completed
Sat Feb 15 05:27:52 2025: BS 1939 completed
Sat Feb 15 05:28:01 2025: BS 1940 completed
Sat Feb 15 05:28:10 2025: BS 1941 completed
Sat Feb 15 05:28:19 2025: BS 1942 completed
Sat Feb 15 05:28:29 2025: BS 1943 completed
Sat Feb 15 05:28:38 2025: BS 1944 completed
Sat Feb 15 05:28:47 2025: BS 1945 completed
Sat Feb 15 05:28:56 2025: BS 1946 completed
Sat Feb 15 05:29:06 2025: BS 1947 completed
Sat Feb 15 05:29:15 2025: BS 1948 completed
Sat Feb 15 05:29:24 2025: BS 1949 completed
Sat Feb 15 05:29:33 2025: BS 1950 completed
Sat Feb 15 05:29:43 2025: BS 1951 completed
Sat Feb 15 05:29:52 2025: BS 1952 completed
Sat Feb 15 05:30:01 2025: BS 1953 completed
Sat Feb 15 05:30:10 2025: BS 1954 completed
Sat Feb 15 05:30:20 2025: BS 1955 completed
Sat Feb 15 05:30:29 2025: BS 1956 completed
Sat Feb 15 05:30:38 2025: BS 1957 completed
Sat Feb 15 05:30:47 2025: BS 1958 completed
Sat Feb 15 05:30:56 2025: BS 1959 completed
Sat Feb 15 05:31:06 2025: BS 1960 completed
Sat Feb 15 05:31:15 2025: BS 1961 completed
Sat Feb 15 05:31:24 2025: BS 1962 completed
Sat Feb 15 05:31:33 2025: BS 1963 completed
Sat Feb 15 05:31:43 2025: BS 1964 completed
Sat Feb 15 05:31:52 2025: BS 1965 completed
Sat Feb 15 05:32:01 2025: BS 1966 completed
Sat Feb 15 05:32:10 2025: BS 1967 completed
Sat Feb 15 05:32:20 2025: BS 1968 completed
Sat Feb 15 05:32:29 2025: BS 1969 completed
Sat Feb 15 05:32:38 2025: BS 1970 completed
Sat Feb 15 05:32:47 2025: BS 1971 completed
Sat Feb 15 05:32:57 2025: BS 1972 completed
Sat Feb 15 05:33:06 2025: BS 1973 completed
Sat Feb 15 05:33:15 2025: BS 1974 completed
Sat Feb 15 05:33:24 2025: BS 1975 completed
Sat Feb 15 05:33:34 2025: BS 1976 completed
Sat Feb 15 05:33:43 2025: BS 1977 completed
Sat Feb 15 05:33:52 2025: BS 1978 completed
Sat Feb 15 05:34:01 2025: BS 1979 completed
Sat Feb 15 05:34:11 2025: BS 1980 completed
Sat Feb 15 05:34:20 2025: BS 1981 completed
Sat Feb 15 05:34:29 2025: BS 1982 completed
Sat Feb 15 05:34:38 2025: BS 1983 completed
Sat Feb 15 05:34:48 2025: BS 1984 completed
Sat Feb 15 05:34:57 2025: BS 1985 completed
Sat Feb 15 05:35:06 2025: BS 1986 completed
Sat Feb 15 05:35:15 2025: BS 1987 completed
Sat Feb 15 05:35:24 2025: BS 1988 completed
Sat Feb 15 05:35:34 2025: BS 1989 completed
Sat Feb 15 05:35:43 2025: BS 1990 completed
Sat Feb 15 05:35:52 2025: BS 1991 completed
Sat Feb 15 05:36:01 2025: BS 1992 completed
Sat Feb 15 05:36:11 2025: BS 1993 completed
Sat Feb 15 05:36:20 2025: BS 1994 completed
Sat Feb 15 05:36:29 2025: BS 1995 completed
Sat Feb 15 05:36:38 2025: BS 1996 completed
Sat Feb 15 05:36:48 2025: BS 1997 completed
Sat Feb 15 05:36:57 2025: BS 1998 completed
Sat Feb 15 05:37:06 2025: BS 1999 completed
Sat Feb 15 05:37:15 2025: BS 2000 completed
Sat Feb 15 05:37:25 2025: BS 2001 completed
Sat Feb 15 05:37:34 2025: BS 2002 completed
Sat Feb 15 05:37:43 2025: BS 2003 completed
Sat Feb 15 05:37:52 2025: BS 2004 completed
Sat Feb 15 05:38:02 2025: BS 2005 completed
Sat Feb 15 05:38:11 2025: BS 2006 completed
Sat Feb 15 05:38:20 2025: BS 2007 completed
Sat Feb 15 05:38:29 2025: BS 2008 completed
Sat Feb 15 05:38:39 2025: BS 2009 completed
Sat Feb 15 05:38:48 2025: BS 2010 completed
Sat Feb 15 05:38:57 2025: BS 2011 completed
Sat Feb 15 05:39:06 2025: BS 2012 completed
Sat Feb 15 05:39:16 2025: BS 2013 completed
Sat Feb 15 05:39:25 2025: BS 2014 completed
Sat Feb 15 05:39:34 2025: BS 2015 completed
Sat Feb 15 05:39:43 2025: BS 2016 completed
Sat Feb 15 05:39:53 2025: BS 2017 completed
Sat Feb 15 05:40:02 2025: BS 2018 completed
Sat Feb 15 05:40:11 2025: BS 2019 completed
Sat Feb 15 05:40:20 2025: BS 2020 completed
Sat Feb 15 05:40:30 2025: BS 2021 completed
Sat Feb 15 05:40:39 2025: BS 2022 completed
Sat Feb 15 05:40:48 2025: BS 2023 completed
Sat Feb 15 05:40:57 2025: BS 2024 completed
Sat Feb 15 05:41:07 2025: BS 2025 completed
Sat Feb 15 05:41:16 2025: BS 2026 completed
Sat Feb 15 05:41:25 2025: BS 2027 completed
Sat Feb 15 05:41:34 2025: BS 2028 completed
Sat Feb 15 05:41:43 2025: BS 2029 completed
Sat Feb 15 05:41:53 2025: BS 2030 completed
Sat Feb 15 05:42:02 2025: BS 2031 completed
Sat Feb 15 05:42:11 2025: BS 2032 completed
Sat Feb 15 05:42:20 2025: BS 2033 completed
Sat Feb 15 05:42:30 2025: BS 2034 completed
Sat Feb 15 05:42:39 2025: BS 2035 completed
Sat Feb 15 05:42:48 2025: BS 2036 completed
Sat Feb 15 05:42:57 2025: BS 2037 completed
Sat Feb 15 05:43:07 2025: BS 2038 completed
Sat Feb 15 05:43:16 2025: BS 2039 completed
Sat Feb 15 05:43:25 2025: BS 2040 completed
Sat Feb 15 05:43:34 2025: BS 2041 completed
Sat Feb 15 05:43:44 2025: BS 2042 completed
Sat Feb 15 05:43:53 2025: BS 2043 completed
Sat Feb 15 05:44:02 2025: BS 2044 completed
Sat Feb 15 05:44:11 2025: BS 2045 completed
Sat Feb 15 05:44:21 2025: BS 2046 completed
Sat Feb 15 05:44:30 2025: BS 2047 completed
Sat Feb 15 05:44:39 2025: BS 2048 completed
Sat Feb 15 05:44:48 2025: BS 2049 completed
Sat Feb 15 05:44:58 2025: BS 2050 completed
Sat Feb 15 05:45:07 2025: BS 2051 completed
Sat Feb 15 05:45:16 2025: BS 2052 completed
Sat Feb 15 05:45:25 2025: BS 2053 completed
Sat Feb 15 05:45:35 2025: BS 2054 completed
Sat Feb 15 05:45:44 2025: BS 2055 completed
Sat Feb 15 05:45:53 2025: BS 2056 completed
Sat Feb 15 05:46:02 2025: BS 2057 completed
Sat Feb 15 05:46:12 2025: BS 2058 completed
Sat Feb 15 05:46:21 2025: BS 2059 completed
Sat Feb 15 05:46:30 2025: BS 2060 completed
Sat Feb 15 05:46:39 2025: BS 2061 completed
Sat Feb 15 05:46:49 2025: BS 2062 completed
Sat Feb 15 05:46:58 2025: BS 2063 completed
Sat Feb 15 05:47:07 2025: BS 2064 completed
Sat Feb 15 05:47:16 2025: BS 2065 completed
Sat Feb 15 05:47:25 2025: BS 2066 completed
Sat Feb 15 05:47:35 2025: BS 2067 completed
Sat Feb 15 05:47:44 2025: BS 2068 completed
Sat Feb 15 05:47:53 2025: BS 2069 completed
Sat Feb 15 05:48:02 2025: BS 2070 completed
Sat Feb 15 05:48:12 2025: BS 2071 completed
Sat Feb 15 05:48:21 2025: BS 2072 completed
Sat Feb 15 05:48:30 2025: BS 2073 completed
Sat Feb 15 05:48:39 2025: BS 2074 completed
Sat Feb 15 05:48:49 2025: BS 2075 completed
Sat Feb 15 05:48:58 2025: BS 2076 completed
Sat Feb 15 05:49:07 2025: BS 2077 completed
Sat Feb 15 05:49:16 2025: BS 2078 completed
Sat Feb 15 05:49:26 2025: BS 2079 completed
Sat Feb 15 05:49:35 2025: BS 2080 completed
Sat Feb 15 05:49:44 2025: BS 2081 completed
Sat Feb 15 05:49:53 2025: BS 2082 completed
Sat Feb 15 05:50:03 2025: BS 2083 completed
Sat Feb 15 05:50:12 2025: BS 2084 completed
Sat Feb 15 05:50:21 2025: BS 2085 completed
Sat Feb 15 05:50:30 2025: BS 2086 completed
Sat Feb 15 05:50:40 2025: BS 2087 completed
Sat Feb 15 05:50:49 2025: BS 2088 completed
Sat Feb 15 05:50:58 2025: BS 2089 completed
Sat Feb 15 05:51:07 2025: BS 2090 completed
Sat Feb 15 05:51:17 2025: BS 2091 completed
Sat Feb 15 05:51:26 2025: BS 2092 completed
Sat Feb 15 05:51:35 2025: BS 2093 completed
Sat Feb 15 05:51:44 2025: BS 2094 completed
Sat Feb 15 05:51:53 2025: BS 2095 completed
Sat Feb 15 05:52:03 2025: BS 2096 completed
Sat Feb 15 05:52:12 2025: BS 2097 completed
Sat Feb 15 05:52:21 2025: BS 2098 completed
Sat Feb 15 05:52:30 2025: BS 2099 completed
Sat Feb 15 05:52:40 2025: BS 2100 completed
Sat Feb 15 05:52:49 2025: BS 2101 completed
Sat Feb 15 05:52:58 2025: BS 2102 completed
Sat Feb 15 05:53:07 2025: BS 2103 completed
Sat Feb 15 05:53:17 2025: BS 2104 completed
Sat Feb 15 05:53:26 2025: BS 2105 completed
Sat Feb 15 05:53:35 2025: BS 2106 completed
Sat Feb 15 05:53:44 2025: BS 2107 completed
Sat Feb 15 05:53:54 2025: BS 2108 completed
Sat Feb 15 05:54:03 2025: BS 2109 completed
Sat Feb 15 05:54:12 2025: BS 2110 completed
Sat Feb 15 05:54:21 2025: BS 2111 completed
Sat Feb 15 05:54:31 2025: BS 2112 completed
Sat Feb 15 05:54:40 2025: BS 2113 completed
Sat Feb 15 05:54:49 2025: BS 2114 completed
Sat Feb 15 05:54:58 2025: BS 2115 completed
Sat Feb 15 05:55:08 2025: BS 2116 completed
Sat Feb 15 05:55:17 2025: BS 2117 completed
Sat Feb 15 05:55:26 2025: BS 2118 completed
Sat Feb 15 05:55:35 2025: BS 2119 completed
Sat Feb 15 05:55:45 2025: BS 2120 completed
Sat Feb 15 05:55:54 2025: BS 2121 completed
Sat Feb 15 05:56:03 2025: BS 2122 completed
Sat Feb 15 05:56:12 2025: BS 2123 completed
Sat Feb 15 05:56:22 2025: BS 2124 completed
Sat Feb 15 05:56:31 2025: BS 2125 completed
Sat Feb 15 05:56:40 2025: BS 2126 completed
Sat Feb 15 05:56:49 2025: BS 2127 completed
Sat Feb 15 05:56:59 2025: BS 2128 completed
Sat Feb 15 05:57:08 2025: BS 2129 completed
Sat Feb 15 05:57:17 2025: BS 2130 completed
Sat Feb 15 05:57:26 2025: BS 2131 completed
Sat Feb 15 05:57:36 2025: BS 2132 completed
Sat Feb 15 05:57:45 2025: BS 2133 completed
Sat Feb 15 05:57:54 2025: BS 2134 completed
Sat Feb 15 05:58:03 2025: BS 2135 completed
Sat Feb 15 05:58:12 2025: BS 2136 completed
Sat Feb 15 05:58:22 2025: BS 2137 completed
Sat Feb 15 05:58:31 2025: BS 2138 completed
Sat Feb 15 05:58:40 2025: BS 2139 completed
Sat Feb 15 05:58:49 2025: BS 2140 completed
Sat Feb 15 05:58:59 2025: BS 2141 completed
Sat Feb 15 05:59:08 2025: BS 2142 completed
Sat Feb 15 05:59:17 2025: BS 2143 completed
Sat Feb 15 05:59:26 2025: BS 2144 completed
Sat Feb 15 05:59:36 2025: BS 2145 completed
Sat Feb 15 05:59:45 2025: BS 2146 completed
Sat Feb 15 05:59:54 2025: BS 2147 completed
Sat Feb 15 06:00:03 2025: BS 2148 completed
Sat Feb 15 06:00:13 2025: BS 2149 completed
Sat Feb 15 06:00:22 2025: BS 2150 completed
Sat Feb 15 06:00:31 2025: BS 2151 completed
Sat Feb 15 06:00:40 2025: BS 2152 completed
Sat Feb 15 06:00:50 2025: BS 2153 completed
Sat Feb 15 06:00:59 2025: BS 2154 completed
Sat Feb 15 06:01:08 2025: BS 2155 completed
Sat Feb 15 06:01:17 2025: BS 2156 completed
Sat Feb 15 06:01:27 2025: BS 2157 completed
Sat Feb 15 06:01:36 2025: BS 2158 completed
Sat Feb 15 06:01:45 2025: BS 2159 completed
Sat Feb 15 06:01:54 2025: BS 2160 completed
Sat Feb 15 06:02:04 2025: BS 2161 completed
Sat Feb 15 06:02:13 2025: BS 2162 completed
Sat Feb 15 06:02:22 2025: BS 2163 completed
Sat Feb 15 06:02:31 2025: BS 2164 completed
Sat Feb 15 06:02:41 2025: BS 2165 completed
Sat Feb 15 06:02:50 2025: BS 2166 completed
Sat Feb 15 06:02:59 2025: BS 2167 completed
Sat Feb 15 06:03:08 2025: BS 2168 completed
Sat Feb 15 06:03:18 2025: BS 2169 completed
Sat Feb 15 06:03:27 2025: BS 2170 completed
Sat Feb 15 06:03:36 2025: BS 2171 completed
Sat Feb 15 06:03:45 2025: BS 2172 completed
Sat Feb 15 06:03:54 2025: BS 2173 completed
Sat Feb 15 06:04:04 2025: BS 2174 completed
Sat Feb 15 06:04:13 2025: BS 2175 completed
Sat Feb 15 06:04:22 2025: BS 2176 completed
Sat Feb 15 06:04:31 2025: BS 2177 completed
Sat Feb 15 06:04:41 2025: BS 2178 completed
Sat Feb 15 06:04:50 2025: BS 2179 completed
Sat Feb 15 06:04:59 2025: BS 2180 completed
Sat Feb 15 06:05:08 2025: BS 2181 completed
Sat Feb 15 06:05:18 2025: BS 2182 completed
Sat Feb 15 06:05:27 2025: BS 2183 completed
Sat Feb 15 06:05:36 2025: BS 2184 completed
Sat Feb 15 06:05:45 2025: BS 2185 completed
Sat Feb 15 06:05:55 2025: BS 2186 completed
Sat Feb 15 06:06:04 2025: BS 2187 completed
Sat Feb 15 06:06:13 2025: BS 2188 completed
Sat Feb 15 06:06:22 2025: BS 2189 completed
Sat Feb 15 06:06:32 2025: BS 2190 completed
Sat Feb 15 06:06:41 2025: BS 2191 completed
Sat Feb 15 06:06:50 2025: BS 2192 completed
Sat Feb 15 06:06:59 2025: BS 2193 completed
Sat Feb 15 06:07:09 2025: BS 2194 completed
Sat Feb 15 06:07:18 2025: BS 2195 completed
Sat Feb 15 06:07:27 2025: BS 2196 completed
Sat Feb 15 06:07:36 2025: BS 2197 completed
Sat Feb 15 06:07:46 2025: BS 2198 completed
Sat Feb 15 06:07:55 2025: BS 2199 completed
Sat Feb 15 06:08:04 2025: BS 2200 completed
Sat Feb 15 06:08:13 2025: BS 2201 completed
Sat Feb 15 06:08:23 2025: BS 2202 completed
Sat Feb 15 06:08:32 2025: BS 2203 completed
Sat Feb 15 06:08:41 2025: BS 2204 completed
Sat Feb 15 06:08:50 2025: BS 2205 completed
Sat Feb 15 06:08:59 2025: BS 2206 completed
Sat Feb 15 06:09:09 2025: BS 2207 completed
Sat Feb 15 06:09:18 2025: BS 2208 completed
Sat Feb 15 06:09:27 2025: BS 2209 completed
Sat Feb 15 06:09:36 2025: BS 2210 completed
Sat Feb 15 06:09:46 2025: BS 2211 completed
Sat Feb 15 06:09:55 2025: BS 2212 completed
Sat Feb 15 06:10:04 2025: BS 2213 completed
Sat Feb 15 06:10:13 2025: BS 2214 completed
Sat Feb 15 06:10:23 2025: BS 2215 completed
Sat Feb 15 06:10:32 2025: BS 2216 completed
Sat Feb 15 06:10:41 2025: BS 2217 completed
Sat Feb 15 06:10:50 2025: BS 2218 completed
Sat Feb 15 06:11:00 2025: BS 2219 completed
Sat Feb 15 06:11:09 2025: BS 2220 completed
Sat Feb 15 06:11:18 2025: BS 2221 completed
Sat Feb 15 06:11:27 2025: BS 2222 completed
Sat Feb 15 06:11:37 2025: BS 2223 completed
Sat Feb 15 06:11:46 2025: BS 2224 completed
Sat Feb 15 06:11:55 2025: BS 2225 completed
Sat Feb 15 06:12:04 2025: BS 2226 completed
Sat Feb 15 06:12:14 2025: BS 2227 completed
Sat Feb 15 06:12:23 2025: BS 2228 completed
Sat Feb 15 06:12:32 2025: BS 2229 completed
Sat Feb 15 06:12:41 2025: BS 2230 completed
Sat Feb 15 06:12:51 2025: BS 2231 completed
Sat Feb 15 06:13:00 2025: BS 2232 completed
Sat Feb 15 06:13:09 2025: BS 2233 completed
Sat Feb 15 06:13:18 2025: BS 2234 completed
Sat Feb 15 06:13:28 2025: BS 2235 completed
Sat Feb 15 06:13:37 2025: BS 2236 completed
Sat Feb 15 06:13:46 2025: BS 2237 completed
Sat Feb 15 06:13:55 2025: BS 2238 completed
Sat Feb 15 06:14:05 2025: BS 2239 completed
Sat Feb 15 06:14:14 2025: BS 2240 completed
Sat Feb 15 06:14:23 2025: BS 2241 completed
Sat Feb 15 06:14:32 2025: BS 2242 completed
Sat Feb 15 06:14:41 2025: BS 2243 completed
Sat Feb 15 06:14:51 2025: BS 2244 completed
Sat Feb 15 06:15:00 2025: BS 2245 completed
Sat Feb 15 06:15:09 2025: BS 2246 completed
Sat Feb 15 06:15:18 2025: BS 2247 completed
Sat Feb 15 06:15:28 2025: BS 2248 completed
Sat Feb 15 06:15:37 2025: BS 2249 completed
Sat Feb 15 06:15:46 2025: BS 2250 completed
Sat Feb 15 06:15:55 2025: BS 2251 completed
Sat Feb 15 06:16:05 2025: BS 2252 completed
Sat Feb 15 06:16:14 2025: BS 2253 completed
Sat Feb 15 06:16:23 2025: BS 2254 completed
Sat Feb 15 06:16:32 2025: BS 2255 completed
Sat Feb 15 06:16:42 2025: BS 2256 completed
Sat Feb 15 06:16:51 2025: BS 2257 completed
Sat Feb 15 06:17:00 2025: BS 2258 completed
Sat Feb 15 06:17:09 2025: BS 2259 completed
Sat Feb 15 06:17:19 2025: BS 2260 completed
Sat Feb 15 06:17:28 2025: BS 2261 completed
Sat Feb 15 06:17:37 2025: BS 2262 completed
Sat Feb 15 06:17:46 2025: BS 2263 completed
Sat Feb 15 06:17:56 2025: BS 2264 completed
Sat Feb 15 06:18:05 2025: BS 2265 completed
Sat Feb 15 06:18:14 2025: BS 2266 completed
Sat Feb 15 06:18:23 2025: BS 2267 completed
Sat Feb 15 06:18:33 2025: BS 2268 completed
Sat Feb 15 06:18:42 2025: BS 2269 completed
Sat Feb 15 06:18:51 2025: BS 2270 completed
Sat Feb 15 06:19:00 2025: BS 2271 completed
Sat Feb 15 06:19:10 2025: BS 2272 completed
Sat Feb 15 06:19:19 2025: BS 2273 completed
Sat Feb 15 06:19:28 2025: BS 2274 completed
Sat Feb 15 06:19:37 2025: BS 2275 completed
Sat Feb 15 06:19:47 2025: BS 2276 completed
Sat Feb 15 06:19:56 2025: BS 2277 completed
Sat Feb 15 06:20:05 2025: BS 2278 completed
Sat Feb 15 06:20:14 2025: BS 2279 completed
Sat Feb 15 06:20:23 2025: BS 2280 completed
Sat Feb 15 06:20:33 2025: BS 2281 completed
Sat Feb 15 06:20:42 2025: BS 2282 completed
Sat Feb 15 06:20:51 2025: BS 2283 completed
Sat Feb 15 06:21:00 2025: BS 2284 completed
Sat Feb 15 06:21:10 2025: BS 2285 completed
Sat Feb 15 06:21:19 2025: BS 2286 completed
Sat Feb 15 06:21:28 2025: BS 2287 completed
Sat Feb 15 06:21:37 2025: BS 2288 completed
Sat Feb 15 06:21:47 2025: BS 2289 completed
Sat Feb 15 06:21:56 2025: BS 2290 completed
Sat Feb 15 06:22:05 2025: BS 2291 completed
Sat Feb 15 06:22:14 2025: BS 2292 completed
Sat Feb 15 06:22:24 2025: BS 2293 completed
Sat Feb 15 06:22:33 2025: BS 2294 completed
Sat Feb 15 06:22:42 2025: BS 2295 completed
Sat Feb 15 06:22:51 2025: BS 2296 completed
Sat Feb 15 06:23:01 2025: BS 2297 completed
Sat Feb 15 06:23:10 2025: BS 2298 completed
Sat Feb 15 06:23:19 2025: BS 2299 completed
Sat Feb 15 06:23:28 2025: BS 2300 completed
Sat Feb 15 06:23:38 2025: BS 2301 completed
Sat Feb 15 06:23:47 2025: BS 2302 completed
Sat Feb 15 06:23:56 2025: BS 2303 completed
Sat Feb 15 06:24:05 2025: BS 2304 completed
Sat Feb 15 06:24:15 2025: BS 2305 completed
Sat Feb 15 06:24:24 2025: BS 2306 completed
Sat Feb 15 06:24:33 2025: BS 2307 completed
Sat Feb 15 06:24:42 2025: BS 2308 completed
Sat Feb 15 06:24:52 2025: BS 2309 completed
Sat Feb 15 06:25:01 2025: BS 2310 completed
Sat Feb 15 06:25:10 2025: BS 2311 completed
Sat Feb 15 06:25:19 2025: BS 2312 completed
Sat Feb 15 06:25:28 2025: BS 2313 completed
Sat Feb 15 06:25:38 2025: BS 2314 completed
Sat Feb 15 06:25:47 2025: BS 2315 completed
Sat Feb 15 06:25:56 2025: BS 2316 completed
Sat Feb 15 06:26:05 2025: BS 2317 completed
Sat Feb 15 06:26:15 2025: BS 2318 completed
Sat Feb 15 06:26:24 2025: BS 2319 completed
Sat Feb 15 06:26:33 2025: BS 2320 completed
Sat Feb 15 06:26:42 2025: BS 2321 completed
Sat Feb 15 06:26:52 2025: BS 2322 completed
Sat Feb 15 06:27:01 2025: BS 2323 completed
Sat Feb 15 06:27:10 2025: BS 2324 completed
Sat Feb 15 06:27:19 2025: BS 2325 completed
Sat Feb 15 06:27:29 2025: BS 2326 completed
Sat Feb 15 06:27:38 2025: BS 2327 completed
Sat Feb 15 06:27:47 2025: BS 2328 completed
Sat Feb 15 06:27:56 2025: BS 2329 completed
Sat Feb 15 06:28:06 2025: BS 2330 completed
Sat Feb 15 06:28:15 2025: BS 2331 completed
Sat Feb 15 06:28:24 2025: BS 2332 completed
Sat Feb 15 06:28:33 2025: BS 2333 completed
Sat Feb 15 06:28:43 2025: BS 2334 completed
Sat Feb 15 06:28:52 2025: BS 2335 completed
Sat Feb 15 06:29:01 2025: BS 2336 completed
Sat Feb 15 06:29:10 2025: BS 2337 completed
Sat Feb 15 06:29:20 2025: BS 2338 completed
Sat Feb 15 06:29:29 2025: BS 2339 completed
Sat Feb 15 06:29:38 2025: BS 2340 completed
Sat Feb 15 06:29:47 2025: BS 2341 completed
Sat Feb 15 06:29:57 2025: BS 2342 completed
Sat Feb 15 06:30:06 2025: BS 2343 completed
Sat Feb 15 06:30:15 2025: BS 2344 completed
Sat Feb 15 06:30:24 2025: BS 2345 completed
Sat Feb 15 06:30:34 2025: BS 2346 completed
Sat Feb 15 06:30:43 2025: BS 2347 completed
Sat Feb 15 06:30:52 2025: BS 2348 completed
Sat Feb 15 06:31:01 2025: BS 2349 completed
Sat Feb 15 06:31:10 2025: BS 2350 completed
Sat Feb 15 06:31:20 2025: BS 2351 completed
Sat Feb 15 06:31:29 2025: BS 2352 completed
Sat Feb 15 06:31:38 2025: BS 2353 completed
Sat Feb 15 06:31:47 2025: BS 2354 completed
Sat Feb 15 06:31:57 2025: BS 2355 completed
Sat Feb 15 06:32:06 2025: BS 2356 completed
Sat Feb 15 06:32:15 2025: BS 2357 completed
Sat Feb 15 06:32:24 2025: BS 2358 completed
Sat Feb 15 06:32:34 2025: BS 2359 completed
Sat Feb 15 06:32:43 2025: BS 2360 completed
Sat Feb 15 06:32:52 2025: BS 2361 completed
Sat Feb 15 06:33:01 2025: BS 2362 completed
Sat Feb 15 06:33:11 2025: BS 2363 completed
Sat Feb 15 06:33:20 2025: BS 2364 completed
Sat Feb 15 06:33:29 2025: BS 2365 completed
Sat Feb 15 06:33:38 2025: BS 2366 completed
Sat Feb 15 06:33:48 2025: BS 2367 completed
Sat Feb 15 06:33:57 2025: BS 2368 completed
Sat Feb 15 06:34:06 2025: BS 2369 completed
Sat Feb 15 06:34:15 2025: BS 2370 completed
Sat Feb 15 06:34:25 2025: BS 2371 completed
Sat Feb 15 06:34:34 2025: BS 2372 completed
Sat Feb 15 06:34:43 2025: BS 2373 completed
Sat Feb 15 06:34:52 2025: BS 2374 completed
Sat Feb 15 06:35:02 2025: BS 2375 completed
Sat Feb 15 06:35:11 2025: BS 2376 completed
Sat Feb 15 06:35:20 2025: BS 2377 completed
Sat Feb 15 06:35:29 2025: BS 2378 completed
Sat Feb 15 06:35:39 2025: BS 2379 completed
Sat Feb 15 06:35:48 2025: BS 2380 completed
Sat Feb 15 06:35:57 2025: BS 2381 completed
Sat Feb 15 06:36:06 2025: BS 2382 completed
Sat Feb 15 06:36:16 2025: BS 2383 completed
Sat Feb 15 06:36:25 2025: BS 2384 completed
Sat Feb 15 06:36:34 2025: BS 2385 completed
Sat Feb 15 06:36:43 2025: BS 2386 completed
Sat Feb 15 06:36:53 2025: BS 2387 completed
Sat Feb 15 06:37:02 2025: BS 2388 completed
Sat Feb 15 06:37:11 2025: BS 2389 completed
Sat Feb 15 06:37:20 2025: BS 2390 completed
Sat Feb 15 06:37:29 2025: BS 2391 completed
Sat Feb 15 06:37:39 2025: BS 2392 completed
Sat Feb 15 06:37:48 2025: BS 2393 completed
Sat Feb 15 06:37:57 2025: BS 2394 completed
Sat Feb 15 06:38:06 2025: BS 2395 completed
Sat Feb 15 06:38:16 2025: BS 2396 completed
Sat Feb 15 06:38:25 2025: BS 2397 completed
Sat Feb 15 06:38:34 2025: BS 2398 completed
Sat Feb 15 06:38:43 2025: BS 2399 completed
Sat Feb 15 06:38:53 2025: BS 2400 completed
Sat Feb 15 06:39:02 2025: BS 2401 completed
Sat Feb 15 06:39:11 2025: BS 2402 completed
Sat Feb 15 06:39:20 2025: BS 2403 completed
Sat Feb 15 06:39:30 2025: BS 2404 completed
Sat Feb 15 06:39:39 2025: BS 2405 completed
Sat Feb 15 06:39:48 2025: BS 2406 completed
Sat Feb 15 06:39:57 2025: BS 2407 completed
Sat Feb 15 06:40:07 2025: BS 2408 completed
Sat Feb 15 06:40:16 2025: BS 2409 completed
Sat Feb 15 06:40:25 2025: BS 2410 completed
Sat Feb 15 06:40:34 2025: BS 2411 completed
Sat Feb 15 06:40:44 2025: BS 2412 completed
Sat Feb 15 06:40:53 2025: BS 2413 completed
Sat Feb 15 06:41:02 2025: BS 2414 completed
Sat Feb 15 06:41:11 2025: BS 2415 completed
Sat Feb 15 06:41:21 2025: BS 2416 completed
Sat Feb 15 06:41:30 2025: BS 2417 completed
Sat Feb 15 06:41:39 2025: BS 2418 completed
Sat Feb 15 06:41:48 2025: BS 2419 completed
Sat Feb 15 06:41:58 2025: BS 2420 completed
Sat Feb 15 06:42:07 2025: BS 2421 completed
Sat Feb 15 06:42:16 2025: BS 2422 completed
Sat Feb 15 06:42:25 2025: BS 2423 completed
Sat Feb 15 06:42:34 2025: BS 2424 completed
Sat Feb 15 06:42:44 2025: BS 2425 completed
Sat Feb 15 06:42:53 2025: BS 2426 completed
Sat Feb 15 06:43:02 2025: BS 2427 completed
Sat Feb 15 06:43:11 2025: BS 2428 completed
Sat Feb 15 06:43:21 2025: BS 2429 completed
Sat Feb 15 06:43:30 2025: BS 2430 completed
Sat Feb 15 06:43:39 2025: BS 2431 completed
Sat Feb 15 06:43:48 2025: BS 2432 completed
Sat Feb 15 06:43:58 2025: BS 2433 completed
Sat Feb 15 06:44:07 2025: BS 2434 completed
Sat Feb 15 06:44:16 2025: BS 2435 completed
Sat Feb 15 06:44:25 2025: BS 2436 completed
Sat Feb 15 06:44:35 2025: BS 2437 completed
Sat Feb 15 06:44:44 2025: BS 2438 completed
Sat Feb 15 06:44:53 2025: BS 2439 completed
Sat Feb 15 06:45:02 2025: BS 2440 completed
Sat Feb 15 06:45:12 2025: BS 2441 completed
Sat Feb 15 06:45:21 2025: BS 2442 completed
Sat Feb 15 06:45:30 2025: BS 2443 completed
Sat Feb 15 06:45:39 2025: BS 2444 completed
Sat Feb 15 06:45:49 2025: BS 2445 completed
Sat Feb 15 06:45:58 2025: BS 2446 completed
Sat Feb 15 06:46:07 2025: BS 2447 completed
Sat Feb 15 06:46:16 2025: BS 2448 completed
Sat Feb 15 06:46:26 2025: BS 2449 completed
Sat Feb 15 06:46:35 2025: BS 2450 completed
Sat Feb 15 06:46:44 2025: BS 2451 completed
Sat Feb 15 06:46:53 2025: BS 2452 completed
Sat Feb 15 06:47:03 2025: BS 2453 completed
Sat Feb 15 06:47:12 2025: BS 2454 completed
Sat Feb 15 06:47:21 2025: BS 2455 completed
Sat Feb 15 06:47:30 2025: BS 2456 completed
Sat Feb 15 06:47:40 2025: BS 2457 completed
Sat Feb 15 06:47:49 2025: BS 2458 completed
Sat Feb 15 06:47:58 2025: BS 2459 completed
Sat Feb 15 06:48:07 2025: BS 2460 completed
Sat Feb 15 06:48:16 2025: BS 2461 completed
Sat Feb 15 06:48:26 2025: BS 2462 completed
Sat Feb 15 06:48:35 2025: BS 2463 completed
Sat Feb 15 06:48:44 2025: BS 2464 completed
Sat Feb 15 06:48:53 2025: BS 2465 completed
Sat Feb 15 06:49:03 2025: BS 2466 completed
Sat Feb 15 06:49:12 2025: BS 2467 completed
Sat Feb 15 06:49:21 2025: BS 2468 completed
Sat Feb 15 06:49:30 2025: BS 2469 completed
Sat Feb 15 06:49:40 2025: BS 2470 completed
Sat Feb 15 06:49:49 2025: BS 2471 completed
Sat Feb 15 06:49:58 2025: BS 2472 completed
Sat Feb 15 06:50:07 2025: BS 2473 completed
Sat Feb 15 06:50:17 2025: BS 2474 completed
Sat Feb 15 06:50:26 2025: BS 2475 completed
Sat Feb 15 06:50:35 2025: BS 2476 completed
Sat Feb 15 06:50:44 2025: BS 2477 completed
Sat Feb 15 06:50:54 2025: BS 2478 completed
Sat Feb 15 06:51:03 2025: BS 2479 completed
Sat Feb 15 06:51:12 2025: BS 2480 completed
Sat Feb 15 06:51:21 2025: BS 2481 completed
Sat Feb 15 06:51:31 2025: BS 2482 completed
Sat Feb 15 06:51:40 2025: BS 2483 completed
Sat Feb 15 06:51:49 2025: BS 2484 completed
Sat Feb 15 06:51:58 2025: BS 2485 completed
Sat Feb 15 06:52:08 2025: BS 2486 completed
Sat Feb 15 06:52:17 2025: BS 2487 completed
Sat Feb 15 06:52:26 2025: BS 2488 completed
Sat Feb 15 06:52:35 2025: BS 2489 completed
Sat Feb 15 06:52:45 2025: BS 2490 completed
Sat Feb 15 06:52:54 2025: BS 2491 completed
Sat Feb 15 06:53:03 2025: BS 2492 completed
Sat Feb 15 06:53:12 2025: BS 2493 completed
Sat Feb 15 06:53:21 2025: BS 2494 completed
Sat Feb 15 06:53:31 2025: BS 2495 completed
Sat Feb 15 06:53:40 2025: BS 2496 completed
Sat Feb 15 06:53:49 2025: BS 2497 completed
Sat Feb 15 06:53:58 2025: BS 2498 completed
Sat Feb 15 06:54:08 2025: BS 2499 completed
Sat Feb 15 06:54:17 2025: Acquisition complete
