# Supplementary material for: Site-Divergent Oxidations within Venerable Macrolide Antibiotic Scaffolds Unveil Compounds with Broad Spectrum and Anti-MRSA Activities
Source: ACS Cent Sci. 2026 Mar 17;12(3):375–82. doi: 10.1021/acscentsci.5c02343 (PMC13022725; doi:10.1021/acscentsci.5c02343)
Supplement: Supplementary file 6 [file oc5c02343_si_006.zip › Catalyst and SI Compound Characterization/C2 - HAzc(OMe)-Val-OMe/NMR/OL-II-099b_PROTON_01.fid/log]

Sat Feb 15 00:07:34 2025: Experiment started
Sat Feb 15 00:07:57 2025: BS 1 completed
Sat Feb 15 00:08:17 2025: BS 2 completed
Sat Feb 15 00:08:37 2025: BS 3 completed
Sat Feb 15 00:08:57 2025: BS 4 completed
Sat Feb 15 00:09:17 2025: BS 5 completed
Sat Feb 15 00:09:37 2025: BS 6 completed
Sat Feb 15 00:09:57 2025: BS 7 completed
Sat Feb 15 00:10:17 2025: BS 8 completed
Sat Feb 15 00:10:37 2025: BS 9 completed
Sat Feb 15 00:10:57 2025: BS 10 completed
Sat Feb 15 00:11:17 2025: BS 11 completed
Sat Feb 15 00:11:37 2025: BS 12 completed
Sat Feb 15 00:11:57 2025: BS 13 completed
Sat Feb 15 00:12:17 2025: BS 14 completed
Sat Feb 15 00:12:37 2025: BS 15 completed
Sat Feb 15 00:12:57 2025: BS 16 completed
Sat Feb 15 00:13:17 2025: BS 17 completed
Sat Feb 15 00:13:37 2025: BS 18 completed
Sat Feb 15 00:13:57 2025: BS 19 completed
Sat Feb 15 00:14:17 2025: BS 20 completed
Sat Feb 15 00:14:37 2025: BS 21 completed
Sat Feb 15 00:14:57 2025: BS 22 completed
Sat Feb 15 00:15:17 2025: BS 23 completed
Sat Feb 15 00:15:37 2025: BS 24 completed
Sat Feb 15 00:15:57 2025: BS 25 completed
Sat Feb 15 00:16:17 2025: BS 26 completed
Sat Feb 15 00:16:37 2025: BS 27 completed
Sat Feb 15 00:16:57 2025: BS 28 completed
Sat Feb 15 00:17:17 2025: BS 29 completed
Sat Feb 15 00:17:37 2025: BS 30 completed
Sat Feb 15 00:17:57 2025: BS 31 completed
Sat Feb 15 00:18:17 2025: BS 32 completed
Sat Feb 15 00:18:37 2025: BS 33 completed
Sat Feb 15 00:18:57 2025: BS 34 completed
Sat Feb 15 00:19:17 2025: BS 35 completed
Sat Feb 15 00:19:37 2025: BS 36 completed
Sat Feb 15 00:19:57 2025: BS 37 completed
Sat Feb 15 00:20:17 2025: BS 38 completed
Sat Feb 15 00:20:37 2025: BS 39 completed
Sat Feb 15 00:20:57 2025: BS 40 completed
Sat Feb 15 00:21:17 2025: BS 41 completed
Sat Feb 15 00:21:37 2025: BS 42 completed
Sat Feb 15 00:21:57 2025: BS 43 completed
Sat Feb 15 00:22:17 2025: BS 44 completed
Sat Feb 15 00:22:37 2025: BS 45 completed
Sat Feb 15 00:22:57 2025: BS 46 completed
Sat Feb 15 00:23:17 2025: BS 47 completed
Sat Feb 15 00:23:37 2025: BS 48 completed
Sat Feb 15 00:23:57 2025: BS 49 completed
Sat Feb 15 00:24:17 2025: BS 50 completed
Sat Feb 15 00:24:37 2025: BS 51 completed
Sat Feb 15 00:24:57 2025: BS 52 completed
Sat Feb 15 00:25:17 2025: BS 53 completed
Sat Feb 15 00:25:37 2025: BS 54 completed
Sat Feb 15 00:25:57 2025: BS 55 completed
Sat Feb 15 00:26:17 2025: BS 56 completed
Sat Feb 15 00:26:37 2025: BS 57 completed
Sat Feb 15 00:26:57 2025: BS 58 completed
Sat Feb 15 00:27:17 2025: BS 59 completed
Sat Feb 15 00:27:37 2025: BS 60 completed
Sat Feb 15 00:27:57 2025: BS 61 completed
Sat Feb 15 00:28:17 2025: BS 62 completed
Sat Feb 15 00:28:37 2025: BS 63 completed
Sat Feb 15 00:28:57 2025: Acquisition complete
