# Supplementary material for: Site-Divergent Oxidations within Venerable Macrolide Antibiotic Scaffolds Unveil Compounds with Broad Spectrum and Anti-MRSA Activities
Source: ACS Cent Sci. 2026 Mar 17;12(3):375–82. doi: 10.1021/acscentsci.5c02343 (PMC13022725; doi:10.1021/acscentsci.5c02343)
Supplement: Supplementary file 6 [file oc5c02343_si_006.zip › Catalyst and SI Compound Characterization/11 Acid Degradation/OL-III-140-C_20250925_01/PROTON_01.fid/log]

Thu Sep 25 11:06:52 2025: Experiment started
Thu Sep 25 11:10:56 2025: BS 1 completed
Thu Sep 25 11:14:58 2025: BS 2 completed
Thu Sep 25 11:19:00 2025: BS 3 completed
Thu Sep 25 11:23:03 2025: BS 4 completed
Thu Sep 25 11:27:05 2025: BS 5 completed
Thu Sep 25 11:31:07 2025: BS 6 completed
Thu Sep 25 11:35:09 2025: BS 7 completed
Thu Sep 25 11:39:11 2025: Acquisition complete
