# Supplementary material for: Site-Divergent Oxidations within Venerable Macrolide Antibiotic Scaffolds Unveil Compounds with Broad Spectrum and Anti-MRSA Activities
Source: ACS Cent Sci. 2026 Mar 17;12(3):375–82. doi: 10.1021/acscentsci.5c02343 (PMC13022725; doi:10.1021/acscentsci.5c02343)
Supplement: Supplementary file 6 [file oc5c02343_si_006.zip › Catalyst and SI Compound Characterization/11 Acid Degradation/OL-III-140-C_20250925_01/CARBON_01.fid/log]

Thu Sep 25 11:39:19 2025: Experiment started
Thu Sep 25 11:41:49 2025: BS 1 completed
Thu Sep 25 11:44:17 2025: BS 2 completed
Thu Sep 25 11:46:45 2025: BS 3 completed
Thu Sep 25 11:49:13 2025: BS 4 completed
Thu Sep 25 11:51:41 2025: BS 5 completed
Thu Sep 25 11:54:08 2025: BS 6 completed
Thu Sep 25 11:56:36 2025: BS 7 completed
Thu Sep 25 11:59:04 2025: BS 8 completed
Thu Sep 25 12:01:32 2025: BS 9 completed
Thu Sep 25 12:04:00 2025: BS 10 completed
Thu Sep 25 12:06:28 2025: BS 11 completed
Thu Sep 25 12:08:56 2025: BS 12 completed
Thu Sep 25 12:11:24 2025: BS 13 completed
Thu Sep 25 12:13:52 2025: BS 14 completed
Thu Sep 25 12:16:20 2025: BS 15 completed
Thu Sep 25 12:18:48 2025: BS 16 completed
Thu Sep 25 12:21:15 2025: BS 17 completed
Thu Sep 25 12:23:43 2025: BS 18 completed
Thu Sep 25 12:26:11 2025: BS 19 completed
Thu Sep 25 12:28:39 2025: BS 20 completed
Thu Sep 25 12:31:07 2025: BS 21 completed
Thu Sep 25 12:33:35 2025: BS 22 completed
Thu Sep 25 12:36:03 2025: BS 23 completed
Thu Sep 25 12:38:31 2025: BS 24 completed
Thu Sep 25 12:40:59 2025: BS 25 completed
Thu Sep 25 12:43:27 2025: BS 26 completed
Thu Sep 25 12:45:55 2025: BS 27 completed
Thu Sep 25 12:48:22 2025: BS 28 completed
Thu Sep 25 12:50:50 2025: BS 29 completed
Thu Sep 25 12:53:18 2025: BS 30 completed
Thu Sep 25 12:55:46 2025: BS 31 completed
Thu Sep 25 12:58:14 2025: BS 32 completed
Thu Sep 25 13:00:42 2025: BS 33 completed
Thu Sep 25 13:03:10 2025: BS 34 completed
Thu Sep 25 13:05:38 2025: BS 35 completed
Thu Sep 25 13:08:06 2025: BS 36 completed
Thu Sep 25 13:10:34 2025: BS 37 completed
Thu Sep 25 13:13:02 2025: BS 38 completed
Thu Sep 25 13:15:29 2025: BS 39 completed
Thu Sep 25 13:17:57 2025: BS 40 completed
Thu Sep 25 13:20:25 2025: BS 41 completed
Thu Sep 25 13:22:53 2025: BS 42 completed
Thu Sep 25 13:25:21 2025: BS 43 completed
Thu Sep 25 13:27:49 2025: BS 44 completed
Thu Sep 25 13:30:17 2025: BS 45 completed
Thu Sep 25 13:32:45 2025: BS 46 completed
Thu Sep 25 13:35:13 2025: BS 47 completed
Thu Sep 25 13:37:41 2025: BS 48 completed
Thu Sep 25 13:40:09 2025: BS 49 completed
Thu Sep 25 13:42:37 2025: BS 50 completed
Thu Sep 25 13:45:04 2025: BS 51 completed
Thu Sep 25 13:47:32 2025: BS 52 completed
Thu Sep 25 13:50:00 2025: BS 53 completed
Thu Sep 25 13:52:28 2025: BS 54 completed
Thu Sep 25 13:54:56 2025: BS 55 completed
Thu Sep 25 13:57:32 2025: BS 56 completed
Thu Sep 25 13:59:59 2025: BS 57 completed
Thu Sep 25 14:02:24 2025: BS 58 completed
Thu Sep 25 14:04:48 2025: BS 59 completed
Thu Sep 25 14:07:16 2025: BS 60 completed
Thu Sep 25 14:09:44 2025: BS 61 completed
Thu Sep 25 14:12:11 2025: BS 62 completed
Thu Sep 25 14:14:39 2025: BS 63 completed
Thu Sep 25 14:17:07 2025: BS 64 completed
Thu Sep 25 14:19:35 2025: BS 65 completed
Thu Sep 25 14:22:03 2025: BS 66 completed
Thu Sep 25 14:24:31 2025: BS 67 completed
Thu Sep 25 14:26:59 2025: BS 68 completed
Thu Sep 25 14:29:27 2025: BS 69 completed
Thu Sep 25 14:31:55 2025: BS 70 completed
Thu Sep 25 14:34:23 2025: BS 71 completed
Thu Sep 25 14:36:51 2025: BS 72 completed
Thu Sep 25 14:39:18 2025: BS 73 completed
Thu Sep 25 14:41:46 2025: BS 74 completed
Thu Sep 25 14:44:14 2025: BS 75 completed
Thu Sep 25 14:46:42 2025: BS 76 completed
Thu Sep 25 14:49:10 2025: BS 77 completed
Thu Sep 25 14:51:38 2025: BS 78 completed
Thu Sep 25 14:54:06 2025: BS 79 completed
Thu Sep 25 14:56:34 2025: BS 80 completed
Thu Sep 25 14:59:02 2025: BS 81 completed
Thu Sep 25 15:01:30 2025: BS 82 completed
Thu Sep 25 15:04:05 2025: BS 83 completed
Thu Sep 25 15:06:33 2025: BS 84 completed
Thu Sep 25 15:08:53 2025: BS 85 completed
Thu Sep 25 15:11:21 2025: BS 86 completed
Thu Sep 25 15:13:49 2025: BS 87 completed
Thu Sep 25 15:16:17 2025: BS 88 completed
Thu Sep 25 15:18:45 2025: BS 89 completed
Thu Sep 25 15:21:13 2025: BS 90 completed
Thu Sep 25 15:23:41 2025: BS 91 completed
Thu Sep 25 15:26:09 2025: BS 92 completed
Thu Sep 25 15:28:37 2025: BS 93 completed
Thu Sep 25 15:31:05 2025: BS 94 completed
Thu Sep 25 15:33:32 2025: BS 95 completed
Thu Sep 25 15:36:00 2025: BS 96 completed
Thu Sep 25 15:38:28 2025: BS 97 completed
Thu Sep 25 15:40:56 2025: BS 98 completed
Thu Sep 25 15:43:24 2025: BS 99 completed
Thu Sep 25 15:45:52 2025: BS 100 completed
Thu Sep 25 15:48:20 2025: BS 101 completed
Thu Sep 25 15:50:48 2025: BS 102 completed
Thu Sep 25 15:53:16 2025: BS 103 completed
Thu Sep 25 15:55:44 2025: BS 104 completed
Thu Sep 25 15:58:12 2025: BS 105 completed
Thu Sep 25 16:00:39 2025: BS 106 completed
Thu Sep 25 16:03:07 2025: BS 107 completed
Thu Sep 25 16:05:35 2025: BS 108 completed
Thu Sep 25 16:08:03 2025: BS 109 completed
Thu Sep 25 16:10:31 2025: BS 110 completed
Thu Sep 25 16:12:59 2025: BS 111 completed
Thu Sep 25 16:15:27 2025: BS 112 completed
Thu Sep 25 16:17:55 2025: BS 113 completed
Thu Sep 25 16:20:23 2025: BS 114 completed
Thu Sep 25 16:22:51 2025: BS 115 completed
Thu Sep 25 16:25:19 2025: BS 116 completed
Thu Sep 25 16:27:46 2025: BS 117 completed
Thu Sep 25 16:30:14 2025: BS 118 completed
Thu Sep 25 16:32:42 2025: BS 119 completed
Thu Sep 25 16:35:10 2025: BS 120 completed
Thu Sep 25 16:37:38 2025: BS 121 completed
Thu Sep 25 16:40:06 2025: BS 122 completed
Thu Sep 25 16:42:34 2025: BS 123 completed
Thu Sep 25 16:45:02 2025: BS 124 completed
Thu Sep 25 16:47:30 2025: BS 125 completed
Thu Sep 25 16:49:58 2025: BS 126 completed
Thu Sep 25 16:52:26 2025: BS 127 completed
Thu Sep 25 16:54:53 2025: BS 128 completed
Thu Sep 25 16:57:21 2025: BS 129 completed
Thu Sep 25 16:59:49 2025: BS 130 completed
Thu Sep 25 17:02:17 2025: BS 131 completed
Thu Sep 25 17:04:45 2025: BS 132 completed
Thu Sep 25 17:07:13 2025: BS 133 completed
Thu Sep 25 17:09:41 2025: BS 134 completed
Thu Sep 25 17:12:09 2025: BS 135 completed
Thu Sep 25 17:14:37 2025: BS 136 completed
Thu Sep 25 17:17:05 2025: BS 137 completed
Thu Sep 25 17:19:33 2025: BS 138 completed
Thu Sep 25 17:22:00 2025: BS 139 completed
Thu Sep 25 17:24:28 2025: BS 140 completed
Thu Sep 25 17:26:56 2025: BS 141 completed
Thu Sep 25 17:29:24 2025: BS 142 completed
Thu Sep 25 17:31:52 2025: BS 143 completed
Thu Sep 25 17:34:20 2025: BS 144 completed
Thu Sep 25 17:36:48 2025: BS 145 completed
Thu Sep 25 17:39:16 2025: BS 146 completed
Thu Sep 25 17:41:44 2025: BS 147 completed
Thu Sep 25 17:44:12 2025: BS 148 completed
Thu Sep 25 17:46:40 2025: BS 149 completed
Thu Sep 25 17:49:08 2025: BS 150 completed
Thu Sep 25 17:51:35 2025: BS 151 completed
Thu Sep 25 17:54:03 2025: BS 152 completed
Thu Sep 25 17:56:31 2025: BS 153 completed
Thu Sep 25 17:58:59 2025: BS 154 completed
Thu Sep 25 18:01:27 2025: BS 155 completed
Thu Sep 25 18:03:55 2025: BS 156 completed
Thu Sep 25 18:06:23 2025: BS 157 completed
Thu Sep 25 18:08:51 2025: BS 158 completed
Thu Sep 25 18:11:19 2025: BS 159 completed
Thu Sep 25 18:13:47 2025: BS 160 completed
Thu Sep 25 18:16:15 2025: BS 161 completed
Thu Sep 25 18:18:42 2025: BS 162 completed
Thu Sep 25 18:21:10 2025: BS 163 completed
Thu Sep 25 18:23:38 2025: BS 164 completed
Thu Sep 25 18:26:14 2025: BS 165 completed
Thu Sep 25 18:28:41 2025: BS 166 completed
Thu Sep 25 18:31:02 2025: BS 167 completed
Thu Sep 25 18:33:30 2025: BS 168 completed
Thu Sep 25 18:35:58 2025: BS 169 completed
Thu Sep 25 18:38:26 2025: BS 170 completed
Thu Sep 25 18:40:54 2025: BS 171 completed
Thu Sep 25 18:43:22 2025: BS 172 completed
Thu Sep 25 18:45:49 2025: BS 173 completed
Thu Sep 25 18:48:17 2025: BS 174 completed
Thu Sep 25 18:50:45 2025: BS 175 completed
Thu Sep 25 18:53:13 2025: BS 176 completed
Thu Sep 25 18:55:41 2025: BS 177 completed
Thu Sep 25 18:58:09 2025: BS 178 completed
Thu Sep 25 19:00:37 2025: BS 179 completed
Thu Sep 25 19:03:05 2025: BS 180 completed
Thu Sep 25 19:05:33 2025: BS 181 completed
Thu Sep 25 19:08:01 2025: BS 182 completed
Thu Sep 25 19:10:29 2025: BS 183 completed
Thu Sep 25 19:12:56 2025: BS 184 completed
Thu Sep 25 19:15:24 2025: BS 185 completed
Thu Sep 25 19:17:52 2025: BS 186 completed
Thu Sep 25 19:20:20 2025: BS 187 completed
Thu Sep 25 19:22:48 2025: BS 188 completed
Thu Sep 25 19:25:16 2025: BS 189 completed
Thu Sep 25 19:27:44 2025: BS 190 completed
Thu Sep 25 19:30:12 2025: BS 191 completed
Thu Sep 25 19:32:40 2025: BS 192 completed
Thu Sep 25 19:35:08 2025: BS 193 completed
Thu Sep 25 19:37:36 2025: BS 194 completed
Thu Sep 25 19:40:03 2025: BS 195 completed
Thu Sep 25 19:42:31 2025: BS 196 completed
Thu Sep 25 19:44:59 2025: BS 197 completed
Thu Sep 25 19:47:27 2025: BS 198 completed
Thu Sep 25 19:49:55 2025: BS 199 completed
Thu Sep 25 19:52:23 2025: BS 200 completed
Thu Sep 25 19:54:51 2025: BS 201 completed
Thu Sep 25 19:57:19 2025: BS 202 completed
Thu Sep 25 19:59:47 2025: BS 203 completed
Thu Sep 25 20:02:15 2025: BS 204 completed
Thu Sep 25 20:04:43 2025: BS 205 completed
Thu Sep 25 20:07:10 2025: BS 206 completed
Thu Sep 25 20:09:38 2025: BS 207 completed
Thu Sep 25 20:12:06 2025: BS 208 completed
Thu Sep 25 20:14:34 2025: BS 209 completed
Thu Sep 25 20:17:02 2025: BS 210 completed
Thu Sep 25 20:19:30 2025: BS 211 completed
Thu Sep 25 20:21:58 2025: BS 212 completed
Thu Sep 25 20:24:26 2025: BS 213 completed
Thu Sep 25 20:26:54 2025: BS 214 completed
Thu Sep 25 20:29:22 2025: BS 215 completed
Thu Sep 25 20:31:50 2025: BS 216 completed
Thu Sep 25 20:34:17 2025: BS 217 completed
Thu Sep 25 20:36:45 2025: BS 218 completed
Thu Sep 25 20:39:13 2025: BS 219 completed
Thu Sep 25 20:41:41 2025: BS 220 completed
Thu Sep 25 20:44:09 2025: BS 221 completed
Thu Sep 25 20:46:37 2025: BS 222 completed
Thu Sep 25 20:49:05 2025: BS 223 completed
Thu Sep 25 20:51:33 2025: BS 224 completed
Thu Sep 25 20:54:01 2025: BS 225 completed
Thu Sep 25 20:56:29 2025: BS 226 completed
Thu Sep 25 20:58:57 2025: BS 227 completed
Thu Sep 25 21:01:24 2025: BS 228 completed
Thu Sep 25 21:03:52 2025: BS 229 completed
Thu Sep 25 21:06:20 2025: BS 230 completed
Thu Sep 25 21:08:48 2025: BS 231 completed
Thu Sep 25 21:11:16 2025: BS 232 completed
Thu Sep 25 21:13:44 2025: BS 233 completed
Thu Sep 25 21:16:12 2025: BS 234 completed
Thu Sep 25 21:18:40 2025: BS 235 completed
Thu Sep 25 21:21:08 2025: BS 236 completed
Thu Sep 25 21:23:36 2025: BS 237 completed
Thu Sep 25 21:26:04 2025: BS 238 completed
Thu Sep 25 21:28:31 2025: BS 239 completed
Thu Sep 25 21:30:59 2025: BS 240 completed
Thu Sep 25 21:33:27 2025: BS 241 completed
Thu Sep 25 21:35:55 2025: BS 242 completed
Thu Sep 25 21:38:23 2025: BS 243 completed
Thu Sep 25 21:40:51 2025: BS 244 completed
Thu Sep 25 21:43:19 2025: BS 245 completed
Thu Sep 25 21:45:47 2025: BS 246 completed
Thu Sep 25 21:48:15 2025: BS 247 completed
Thu Sep 25 21:50:43 2025: BS 248 completed
Thu Sep 25 21:53:11 2025: BS 249 completed
Thu Sep 25 21:55:38 2025: BS 250 completed
Thu Sep 25 21:58:06 2025: BS 251 completed
Thu Sep 25 22:00:34 2025: BS 252 completed
Thu Sep 25 22:03:02 2025: BS 253 completed
Thu Sep 25 22:05:30 2025: BS 254 completed
Thu Sep 25 22:07:58 2025: BS 255 completed
Thu Sep 25 22:10:26 2025: BS 256 completed
Thu Sep 25 22:12:54 2025: BS 257 completed
Thu Sep 25 22:15:22 2025: BS 258 completed
Thu Sep 25 22:17:50 2025: BS 259 completed
Thu Sep 25 22:20:18 2025: BS 260 completed
Thu Sep 25 22:22:46 2025: BS 261 completed
Thu Sep 25 22:25:13 2025: BS 262 completed
Thu Sep 25 22:27:41 2025: BS 263 completed
Thu Sep 25 22:30:09 2025: BS 264 completed
Thu Sep 25 22:32:37 2025: BS 265 completed
Thu Sep 25 22:35:05 2025: BS 266 completed
Thu Sep 25 22:37:33 2025: BS 267 completed
Thu Sep 25 22:40:01 2025: BS 268 completed
Thu Sep 25 22:42:29 2025: BS 269 completed
Thu Sep 25 22:44:57 2025: BS 270 completed
Thu Sep 25 22:47:25 2025: BS 271 completed
Thu Sep 25 22:49:52 2025: BS 272 completed
Thu Sep 25 22:52:20 2025: BS 273 completed
Thu Sep 25 22:54:48 2025: BS 274 completed
Thu Sep 25 22:57:16 2025: BS 275 completed
Thu Sep 25 22:59:44 2025: BS 276 completed
Thu Sep 25 23:02:12 2025: BS 277 completed
Thu Sep 25 23:04:40 2025: BS 278 completed
Thu Sep 25 23:07:08 2025: BS 279 completed
Thu Sep 25 23:09:36 2025: BS 280 completed
Thu Sep 25 23:12:04 2025: BS 281 completed
Thu Sep 25 23:14:32 2025: BS 282 completed
Thu Sep 25 23:17:00 2025: BS 283 completed
Thu Sep 25 23:19:27 2025: BS 284 completed
Thu Sep 25 23:21:55 2025: BS 285 completed
Thu Sep 25 23:24:23 2025: BS 286 completed
Thu Sep 25 23:26:51 2025: BS 287 completed
Thu Sep 25 23:29:19 2025: BS 288 completed
Thu Sep 25 23:31:47 2025: BS 289 completed
Thu Sep 25 23:34:15 2025: BS 290 completed
Thu Sep 25 23:36:43 2025: BS 291 completed
Thu Sep 25 23:39:11 2025: BS 292 completed
Thu Sep 25 23:41:39 2025: BS 293 completed
Thu Sep 25 23:44:07 2025: BS 294 completed
Thu Sep 25 23:46:34 2025: BS 295 completed
Thu Sep 25 23:49:02 2025: BS 296 completed
Thu Sep 25 23:51:30 2025: BS 297 completed
Thu Sep 25 23:53:58 2025: BS 298 completed
Thu Sep 25 23:56:26 2025: BS 299 completed
Thu Sep 25 23:58:54 2025: BS 300 completed
Fri Sep 26 00:01:22 2025: BS 301 completed
Fri Sep 26 00:03:50 2025: BS 302 completed
Fri Sep 26 00:06:18 2025: BS 303 completed
Fri Sep 26 00:08:46 2025: BS 304 completed
Fri Sep 26 00:11:14 2025: BS 305 completed
Fri Sep 26 00:13:41 2025: BS 306 completed
Fri Sep 26 00:16:09 2025: BS 307 completed
Fri Sep 26 00:18:37 2025: BS 308 completed
Fri Sep 26 00:21:05 2025: BS 309 completed
Fri Sep 26 00:23:33 2025: BS 310 completed
Fri Sep 26 00:26:01 2025: BS 311 completed
Fri Sep 26 00:28:29 2025: BS 312 completed
Fri Sep 26 00:29:43 2025: Acquisition complete
