# Supplementary material for: Site-Divergent Oxidations within Venerable Macrolide Antibiotic Scaffolds Unveil Compounds with Broad Spectrum and Anti-MRSA Activities
Source: ACS Cent Sci. 2026 Mar 17;12(3):375–82. doi: 10.1021/acscentsci.5c02343 (PMC13022725; doi:10.1021/acscentsci.5c02343)
Supplement: Supplementary file 6 [file oc5c02343_si_006.zip › Catalyst and SI Compound Characterization/11 Acid Degradation/OL-III-140-C_20250925_01/dirinfo/fidlog]

PROTON: PROTON_01
CARBON: CARBON_01
