# Supplementary material for: Site-Divergent Oxidations within Venerable Macrolide Antibiotic Scaffolds Unveil Compounds with Broad Spectrum and Anti-MRSA Activities
Source: ACS Cent Sci. 2026 Mar 17;12(3):375–82. doi: 10.1021/acscentsci.5c02343 (PMC13022725; doi:10.1021/acscentsci.5c02343)
Supplement: Supplementary file 6 [file oc5c02343_si_006.zip › Catalyst and SI Compound Characterization/C1 - HAzc(OMe)-Gly-OMe/NMR/OL-III-026/CARBON_01.fid 4/log]

Thu Feb 20 16:06:35 2025: Experiment started
Thu Feb 20 16:08:36 2025: BS 1 completed
Thu Feb 20 16:10:35 2025: BS 2 completed
Thu Feb 20 16:12:35 2025: BS 3 completed
Thu Feb 20 16:14:34 2025: BS 4 completed
Thu Feb 20 16:16:33 2025: BS 5 completed
Thu Feb 20 16:18:33 2025: BS 6 completed
Thu Feb 20 16:20:32 2025: BS 7 completed
Thu Feb 20 16:22:31 2025: BS 8 completed
Thu Feb 20 16:24:31 2025: BS 9 completed
Thu Feb 20 16:26:30 2025: BS 10 completed
Thu Feb 20 16:28:29 2025: BS 11 completed
Thu Feb 20 16:30:29 2025: BS 12 completed
Thu Feb 20 16:32:28 2025: BS 13 completed
Thu Feb 20 16:34:28 2025: BS 14 completed
Thu Feb 20 16:36:27 2025: BS 15 completed
Thu Feb 20 16:38:26 2025: BS 16 completed
Thu Feb 20 16:40:26 2025: BS 17 completed
Thu Feb 20 16:42:25 2025: BS 18 completed
Thu Feb 20 16:44:24 2025: BS 19 completed
Thu Feb 20 16:46:24 2025: BS 20 completed
Thu Feb 20 16:48:23 2025: BS 21 completed
Thu Feb 20 16:50:23 2025: BS 22 completed
Thu Feb 20 16:52:22 2025: BS 23 completed
Thu Feb 20 16:54:21 2025: BS 24 completed
Thu Feb 20 16:56:21 2025: BS 25 completed
Thu Feb 20 16:58:20 2025: BS 26 completed
Thu Feb 20 17:00:19 2025: BS 27 completed
Thu Feb 20 17:02:19 2025: BS 28 completed
Thu Feb 20 17:04:18 2025: BS 29 completed
Thu Feb 20 17:06:17 2025: BS 30 completed
Thu Feb 20 17:08:17 2025: BS 31 completed
Thu Feb 20 17:10:16 2025: BS 32 completed
Thu Feb 20 17:12:16 2025: BS 33 completed
Thu Feb 20 17:14:15 2025: BS 34 completed
Thu Feb 20 17:16:14 2025: BS 35 completed
Thu Feb 20 17:18:14 2025: BS 36 completed
Thu Feb 20 17:20:13 2025: BS 37 completed
Thu Feb 20 17:22:12 2025: BS 38 completed
Thu Feb 20 17:24:12 2025: BS 39 completed
Thu Feb 20 17:26:11 2025: BS 40 completed
Thu Feb 20 17:28:11 2025: BS 41 completed
Thu Feb 20 17:30:10 2025: BS 42 completed
Thu Feb 20 17:32:09 2025: BS 43 completed
Thu Feb 20 17:34:09 2025: BS 44 completed
Thu Feb 20 17:36:08 2025: BS 45 completed
Thu Feb 20 17:38:07 2025: BS 46 completed
Thu Feb 20 17:40:07 2025: BS 47 completed
Thu Feb 20 17:42:06 2025: BS 48 completed
Thu Feb 20 17:44:05 2025: BS 49 completed
Thu Feb 20 17:46:05 2025: BS 50 completed
Thu Feb 20 17:48:04 2025: BS 51 completed
Thu Feb 20 17:50:04 2025: BS 52 completed
Thu Feb 20 17:52:03 2025: BS 53 completed
Thu Feb 20 17:54:02 2025: BS 54 completed
Thu Feb 20 17:55:24 2025: Acquisition complete
