# Supplementary material for: Site-Divergent Oxidations within Venerable Macrolide Antibiotic Scaffolds Unveil Compounds with Broad Spectrum and Anti-MRSA Activities
Source: ACS Cent Sci. 2026 Mar 17;12(3):375–82. doi: 10.1021/acscentsci.5c02343 (PMC13022725; doi:10.1021/acscentsci.5c02343)
Supplement: Supplementary file 6 [file oc5c02343_si_006.zip › Catalyst and SI Compound Characterization/C1 - HAzc(OMe)-Gly-OMe/NMR/OL-III-026/PROTON_01.fid 4/log]

Thu Feb 20 15:58:31 2025: Experiment started
Thu Feb 20 16:00:33 2025: BS 1 completed
Thu Feb 20 16:02:32 2025: BS 2 completed
Thu Feb 20 16:04:30 2025: BS 3 completed
Thu Feb 20 16:06:29 2025: Acquisition complete
