# Supplementary material for: Site-Divergent Oxidations within Venerable Macrolide Antibiotic Scaffolds Unveil Compounds with Broad Spectrum and Anti-MRSA Activities
Source: ACS Cent Sci. 2026 Mar 17;12(3):375–82. doi: 10.1021/acscentsci.5c02343 (PMC13022725; doi:10.1021/acscentsci.5c02343)
Supplement: Supplementary file 6 [file oc5c02343_si_006.zip › Catalyst and SI Compound Characterization/S13/NMR/OL-III-155-2-800_20251017_01/PROTON_01.fid/log]

Fri Oct 17 19:49:30 2025: Experiment started
Fri Oct 17 19:53:34 2025: BS 1 completed
Fri Oct 17 19:57:36 2025: BS 2 completed
Fri Oct 17 20:01:38 2025: BS 3 completed
Fri Oct 17 20:05:41 2025: BS 4 completed
Fri Oct 17 20:09:43 2025: BS 5 completed
Fri Oct 17 20:13:45 2025: BS 6 completed
Fri Oct 17 20:17:47 2025: BS 7 completed
Fri Oct 17 20:21:49 2025: Acquisition complete
