# Supplementary material for: Site-Divergent Oxidations within Venerable Macrolide Antibiotic Scaffolds Unveil Compounds with Broad Spectrum and Anti-MRSA Activities
Source: ACS Cent Sci. 2026 Mar 17;12(3):375–82. doi: 10.1021/acscentsci.5c02343 (PMC13022725; doi:10.1021/acscentsci.5c02343)
Supplement: Supplementary file 6 [file oc5c02343_si_006.zip › Catalyst and SI Compound Characterization/S13/NMR/OL-III-155-2-800_20251017_01/CARBON_01.fid/log]

Fri Oct 17 20:22:16 2025: Experiment started
Fri Oct 17 20:24:46 2025: BS 1 completed
Fri Oct 17 20:27:05 2025: BS 2 completed
Fri Oct 17 20:29:33 2025: BS 3 completed
Fri Oct 17 20:32:01 2025: BS 4 completed
Fri Oct 17 20:34:29 2025: BS 5 completed
Fri Oct 17 20:36:57 2025: BS 6 completed
Fri Oct 17 20:39:24 2025: BS 7 completed
Fri Oct 17 20:41:52 2025: BS 8 completed
Fri Oct 17 20:44:20 2025: BS 9 completed
Fri Oct 17 20:46:48 2025: BS 10 completed
Fri Oct 17 20:49:16 2025: BS 11 completed
Fri Oct 17 20:51:44 2025: BS 12 completed
Fri Oct 17 20:54:12 2025: BS 13 completed
Fri Oct 17 20:56:40 2025: BS 14 completed
Fri Oct 17 20:59:08 2025: BS 15 completed
Fri Oct 17 21:01:36 2025: BS 16 completed
Fri Oct 17 21:04:04 2025: BS 17 completed
Fri Oct 17 21:06:31 2025: BS 18 completed
Fri Oct 17 21:08:59 2025: BS 19 completed
Fri Oct 17 21:11:27 2025: BS 20 completed
Fri Oct 17 21:13:55 2025: BS 21 completed
Fri Oct 17 21:16:23 2025: BS 22 completed
Fri Oct 17 21:18:51 2025: BS 23 completed
Fri Oct 17 21:21:19 2025: BS 24 completed
Fri Oct 17 21:23:47 2025: BS 25 completed
Fri Oct 17 21:26:15 2025: BS 26 completed
Fri Oct 17 21:28:43 2025: BS 27 completed
Fri Oct 17 21:31:11 2025: BS 28 completed
Fri Oct 17 21:33:38 2025: BS 29 completed
Fri Oct 17 21:36:06 2025: BS 30 completed
Fri Oct 17 21:38:34 2025: BS 31 completed
Fri Oct 17 21:41:02 2025: BS 32 completed
Fri Oct 17 21:43:30 2025: BS 33 completed
Fri Oct 17 21:45:58 2025: BS 34 completed
Fri Oct 17 21:48:26 2025: BS 35 completed
Fri Oct 17 21:50:54 2025: BS 36 completed
Fri Oct 17 21:53:22 2025: BS 37 completed
Fri Oct 17 21:55:50 2025: BS 38 completed
Fri Oct 17 21:58:18 2025: BS 39 completed
Fri Oct 17 22:00:45 2025: BS 40 completed
Fri Oct 17 22:03:13 2025: BS 41 completed
Fri Oct 17 22:05:41 2025: BS 42 completed
Fri Oct 17 22:08:09 2025: BS 43 completed
Fri Oct 17 22:10:37 2025: BS 44 completed
Fri Oct 17 22:13:05 2025: BS 45 completed
Fri Oct 17 22:15:33 2025: BS 46 completed
Fri Oct 17 22:18:01 2025: BS 47 completed
Fri Oct 17 22:20:29 2025: BS 48 completed
Fri Oct 17 22:22:57 2025: BS 49 completed
Fri Oct 17 22:25:25 2025: BS 50 completed
Fri Oct 17 22:27:52 2025: BS 51 completed
Fri Oct 17 22:30:20 2025: BS 52 completed
Fri Oct 17 22:32:48 2025: BS 53 completed
Fri Oct 17 22:35:16 2025: BS 54 completed
Fri Oct 17 22:37:44 2025: BS 55 completed
Fri Oct 17 22:40:12 2025: BS 56 completed
Fri Oct 17 22:42:40 2025: BS 57 completed
Fri Oct 17 22:45:08 2025: BS 58 completed
Fri Oct 17 22:47:36 2025: BS 59 completed
Fri Oct 17 22:50:04 2025: BS 60 completed
Fri Oct 17 22:52:32 2025: BS 61 completed
Fri Oct 17 22:54:59 2025: BS 62 completed
Fri Oct 17 22:57:27 2025: BS 63 completed
Fri Oct 17 22:59:55 2025: BS 64 completed
Fri Oct 17 23:02:23 2025: BS 65 completed
Fri Oct 17 23:04:51 2025: BS 66 completed
Fri Oct 17 23:07:19 2025: BS 67 completed
Fri Oct 17 23:09:47 2025: BS 68 completed
Fri Oct 17 23:12:15 2025: BS 69 completed
Fri Oct 17 23:14:43 2025: BS 70 completed
Fri Oct 17 23:17:11 2025: BS 71 completed
Fri Oct 17 23:19:39 2025: BS 72 completed
Fri Oct 17 23:22:06 2025: BS 73 completed
Fri Oct 17 23:24:34 2025: BS 74 completed
Fri Oct 17 23:27:02 2025: BS 75 completed
Fri Oct 17 23:29:30 2025: BS 76 completed
Fri Oct 17 23:31:58 2025: BS 77 completed
Fri Oct 17 23:34:26 2025: BS 78 completed
Fri Oct 17 23:36:54 2025: BS 79 completed
Fri Oct 17 23:39:22 2025: BS 80 completed
Fri Oct 17 23:41:50 2025: BS 81 completed
Fri Oct 17 23:44:18 2025: BS 82 completed
Fri Oct 17 23:46:46 2025: BS 83 completed
Fri Oct 17 23:49:13 2025: BS 84 completed
Fri Oct 17 23:51:41 2025: BS 85 completed
Fri Oct 17 23:54:09 2025: BS 86 completed
Fri Oct 17 23:56:37 2025: BS 87 completed
Fri Oct 17 23:59:05 2025: BS 88 completed
Sat Oct 18 00:01:33 2025: BS 89 completed
Sat Oct 18 00:04:01 2025: BS 90 completed
Sat Oct 18 00:06:29 2025: BS 91 completed
Sat Oct 18 00:08:57 2025: BS 92 completed
Sat Oct 18 00:11:25 2025: BS 93 completed
Sat Oct 18 00:13:53 2025: BS 94 completed
Sat Oct 18 00:16:20 2025: BS 95 completed
Sat Oct 18 00:18:48 2025: BS 96 completed
Sat Oct 18 00:21:16 2025: BS 97 completed
Sat Oct 18 00:23:44 2025: BS 98 completed
Sat Oct 18 00:26:12 2025: BS 99 completed
Sat Oct 18 00:28:40 2025: BS 100 completed
Sat Oct 18 00:31:08 2025: BS 101 completed
Sat Oct 18 00:33:36 2025: BS 102 completed
Sat Oct 18 00:36:04 2025: BS 103 completed
Sat Oct 18 00:38:32 2025: BS 104 completed
Sat Oct 18 00:41:00 2025: BS 105 completed
Sat Oct 18 00:43:27 2025: BS 106 completed
Sat Oct 18 00:45:55 2025: BS 107 completed
Sat Oct 18 00:48:23 2025: BS 108 completed
Sat Oct 18 00:50:51 2025: BS 109 completed
Sat Oct 18 00:53:19 2025: BS 110 completed
Sat Oct 18 00:55:47 2025: BS 111 completed
Sat Oct 18 00:58:15 2025: BS 112 completed
Sat Oct 18 01:00:43 2025: BS 113 completed
Sat Oct 18 01:03:11 2025: BS 114 completed
Sat Oct 18 01:05:39 2025: BS 115 completed
Sat Oct 18 01:08:07 2025: BS 116 completed
Sat Oct 18 01:10:34 2025: BS 117 completed
Sat Oct 18 01:13:02 2025: BS 118 completed
Sat Oct 18 01:15:30 2025: BS 119 completed
Sat Oct 18 01:17:58 2025: BS 120 completed
Sat Oct 18 01:20:26 2025: BS 121 completed
Sat Oct 18 01:22:54 2025: BS 122 completed
Sat Oct 18 01:25:22 2025: BS 123 completed
Sat Oct 18 01:27:50 2025: BS 124 completed
Sat Oct 18 01:30:18 2025: BS 125 completed
Sat Oct 18 01:32:46 2025: BS 126 completed
Sat Oct 18 01:35:14 2025: BS 127 completed
Sat Oct 18 01:37:42 2025: BS 128 completed
Sat Oct 18 01:40:09 2025: BS 129 completed
Sat Oct 18 01:42:37 2025: BS 130 completed
Sat Oct 18 01:45:05 2025: BS 131 completed
Sat Oct 18 01:47:33 2025: BS 132 completed
Sat Oct 18 01:50:01 2025: BS 133 completed
Sat Oct 18 01:52:29 2025: BS 134 completed
Sat Oct 18 01:54:57 2025: BS 135 completed
Sat Oct 18 01:57:25 2025: BS 136 completed
Sat Oct 18 01:59:53 2025: BS 137 completed
Sat Oct 18 02:02:21 2025: BS 138 completed
Sat Oct 18 02:04:49 2025: BS 139 completed
Sat Oct 18 02:07:16 2025: BS 140 completed
Sat Oct 18 02:09:44 2025: BS 141 completed
Sat Oct 18 02:12:12 2025: BS 142 completed
Sat Oct 18 02:14:40 2025: BS 143 completed
Sat Oct 18 02:17:08 2025: BS 144 completed
Sat Oct 18 02:19:36 2025: BS 145 completed
Sat Oct 18 02:22:04 2025: BS 146 completed
Sat Oct 18 02:24:32 2025: BS 147 completed
Sat Oct 18 02:27:00 2025: BS 148 completed
Sat Oct 18 02:29:28 2025: BS 149 completed
Sat Oct 18 02:31:56 2025: BS 150 completed
Sat Oct 18 02:34:23 2025: BS 151 completed
Sat Oct 18 02:36:51 2025: BS 152 completed
Sat Oct 18 02:39:19 2025: BS 153 completed
Sat Oct 18 02:41:47 2025: BS 154 completed
Sat Oct 18 02:44:15 2025: BS 155 completed
Sat Oct 18 02:46:43 2025: BS 156 completed
Sat Oct 18 02:49:11 2025: BS 157 completed
Sat Oct 18 02:51:39 2025: BS 158 completed
Sat Oct 18 02:54:07 2025: BS 159 completed
Sat Oct 18 02:56:35 2025: BS 160 completed
Sat Oct 18 02:59:03 2025: BS 161 completed
Sat Oct 18 03:01:30 2025: BS 162 completed
Sat Oct 18 03:03:58 2025: BS 163 completed
Sat Oct 18 03:06:26 2025: BS 164 completed
Sat Oct 18 03:08:54 2025: BS 165 completed
Sat Oct 18 03:11:22 2025: BS 166 completed
Sat Oct 18 03:13:50 2025: BS 167 completed
Sat Oct 18 03:16:18 2025: BS 168 completed
Sat Oct 18 03:18:46 2025: BS 169 completed
Sat Oct 18 03:21:14 2025: BS 170 completed
Sat Oct 18 03:23:42 2025: BS 171 completed
Sat Oct 18 03:26:10 2025: BS 172 completed
Sat Oct 18 03:28:37 2025: BS 173 completed
Sat Oct 18 03:31:05 2025: BS 174 completed
Sat Oct 18 03:33:33 2025: BS 175 completed
Sat Oct 18 03:36:01 2025: BS 176 completed
Sat Oct 18 03:38:29 2025: BS 177 completed
Sat Oct 18 03:40:57 2025: BS 178 completed
Sat Oct 18 03:43:25 2025: BS 179 completed
Sat Oct 18 03:45:53 2025: BS 180 completed
Sat Oct 18 03:48:21 2025: BS 181 completed
Sat Oct 18 03:50:49 2025: BS 182 completed
Sat Oct 18 03:53:17 2025: BS 183 completed
Sat Oct 18 03:55:44 2025: BS 184 completed
Sat Oct 18 03:58:12 2025: BS 185 completed
Sat Oct 18 04:00:40 2025: BS 186 completed
Sat Oct 18 04:03:08 2025: BS 187 completed
Sat Oct 18 04:05:36 2025: BS 188 completed
Sat Oct 18 04:08:04 2025: BS 189 completed
Sat Oct 18 04:10:32 2025: BS 190 completed
Sat Oct 18 04:13:00 2025: BS 191 completed
Sat Oct 18 04:15:28 2025: BS 192 completed
Sat Oct 18 04:17:56 2025: BS 193 completed
Sat Oct 18 04:20:24 2025: BS 194 completed
Sat Oct 18 04:22:51 2025: BS 195 completed
Sat Oct 18 04:25:19 2025: BS 196 completed
Sat Oct 18 04:27:47 2025: BS 197 completed
Sat Oct 18 04:30:15 2025: BS 198 completed
Sat Oct 18 04:32:43 2025: BS 199 completed
Sat Oct 18 04:35:11 2025: BS 200 completed
Sat Oct 18 04:37:39 2025: BS 201 completed
Sat Oct 18 04:40:07 2025: BS 202 completed
Sat Oct 18 04:42:35 2025: BS 203 completed
Sat Oct 18 04:45:03 2025: BS 204 completed
Sat Oct 18 04:47:31 2025: BS 205 completed
Sat Oct 18 04:49:58 2025: BS 206 completed
Sat Oct 18 04:52:26 2025: BS 207 completed
Sat Oct 18 04:54:54 2025: BS 208 completed
Sat Oct 18 04:57:22 2025: BS 209 completed
Sat Oct 18 04:59:50 2025: BS 210 completed
Sat Oct 18 05:02:18 2025: BS 211 completed
Sat Oct 18 05:04:46 2025: BS 212 completed
Sat Oct 18 05:07:14 2025: BS 213 completed
Sat Oct 18 05:09:42 2025: BS 214 completed
Sat Oct 18 05:12:10 2025: BS 215 completed
Sat Oct 18 05:14:38 2025: BS 216 completed
Sat Oct 18 05:17:05 2025: BS 217 completed
Sat Oct 18 05:19:33 2025: BS 218 completed
Sat Oct 18 05:22:01 2025: BS 219 completed
Sat Oct 18 05:24:29 2025: BS 220 completed
Sat Oct 18 05:26:57 2025: BS 221 completed
Sat Oct 18 05:29:25 2025: BS 222 completed
Sat Oct 18 05:31:53 2025: BS 223 completed
Sat Oct 18 05:34:21 2025: BS 224 completed
Sat Oct 18 05:36:49 2025: BS 225 completed
Sat Oct 18 05:39:17 2025: BS 226 completed
Sat Oct 18 05:41:45 2025: BS 227 completed
Sat Oct 18 05:44:12 2025: BS 228 completed
Sat Oct 18 05:46:40 2025: BS 229 completed
Sat Oct 18 05:49:08 2025: BS 230 completed
Sat Oct 18 05:51:36 2025: BS 231 completed
Sat Oct 18 05:54:04 2025: BS 232 completed
Sat Oct 18 05:56:32 2025: BS 233 completed
Sat Oct 18 05:59:00 2025: BS 234 completed
Sat Oct 18 06:01:28 2025: BS 235 completed
Sat Oct 18 06:03:56 2025: BS 236 completed
Sat Oct 18 06:06:24 2025: BS 237 completed
Sat Oct 18 06:08:52 2025: BS 238 completed
Sat Oct 18 06:11:20 2025: BS 239 completed
Sat Oct 18 06:13:47 2025: BS 240 completed
Sat Oct 18 06:16:15 2025: BS 241 completed
Sat Oct 18 06:18:43 2025: BS 242 completed
Sat Oct 18 06:21:11 2025: BS 243 completed
Sat Oct 18 06:23:39 2025: BS 244 completed
Sat Oct 18 06:26:07 2025: BS 245 completed
Sat Oct 18 06:28:35 2025: BS 246 completed
Sat Oct 18 06:31:03 2025: BS 247 completed
Sat Oct 18 06:33:31 2025: BS 248 completed
Sat Oct 18 06:35:59 2025: BS 249 completed
Sat Oct 18 06:38:27 2025: BS 250 completed
Sat Oct 18 06:40:54 2025: BS 251 completed
Sat Oct 18 06:43:22 2025: BS 252 completed
Sat Oct 18 06:45:50 2025: BS 253 completed
Sat Oct 18 06:48:18 2025: BS 254 completed
Sat Oct 18 06:50:46 2025: BS 255 completed
Sat Oct 18 06:53:14 2025: BS 256 completed
Sat Oct 18 06:55:42 2025: BS 257 completed
Sat Oct 18 06:58:10 2025: BS 258 completed
Sat Oct 18 07:00:38 2025: BS 259 completed
Sat Oct 18 07:03:06 2025: BS 260 completed
Sat Oct 18 07:05:34 2025: BS 261 completed
Sat Oct 18 07:08:01 2025: BS 262 completed
Sat Oct 18 07:10:29 2025: BS 263 completed
Sat Oct 18 07:12:57 2025: BS 264 completed
Sat Oct 18 07:15:25 2025: BS 265 completed
Sat Oct 18 07:17:53 2025: BS 266 completed
Sat Oct 18 07:20:21 2025: BS 267 completed
Sat Oct 18 07:22:49 2025: BS 268 completed
Sat Oct 18 07:25:17 2025: BS 269 completed
Sat Oct 18 07:27:45 2025: BS 270 completed
Sat Oct 18 07:30:13 2025: BS 271 completed
Sat Oct 18 07:32:41 2025: BS 272 completed
Sat Oct 18 07:35:08 2025: BS 273 completed
Sat Oct 18 07:37:36 2025: BS 274 completed
Sat Oct 18 07:40:04 2025: BS 275 completed
Sat Oct 18 07:42:32 2025: BS 276 completed
Sat Oct 18 07:45:00 2025: BS 277 completed
Sat Oct 18 07:47:28 2025: BS 278 completed
Sat Oct 18 07:49:56 2025: BS 279 completed
Sat Oct 18 07:52:24 2025: BS 280 completed
Sat Oct 18 07:54:52 2025: BS 281 completed
Sat Oct 18 07:57:20 2025: BS 282 completed
Sat Oct 18 07:59:48 2025: BS 283 completed
Sat Oct 18 08:02:15 2025: BS 284 completed
Sat Oct 18 08:04:43 2025: BS 285 completed
Sat Oct 18 08:07:11 2025: BS 286 completed
Sat Oct 18 08:09:39 2025: BS 287 completed
Sat Oct 18 08:12:07 2025: BS 288 completed
Sat Oct 18 08:14:35 2025: BS 289 completed
Sat Oct 18 08:17:03 2025: BS 290 completed
Sat Oct 18 08:19:31 2025: BS 291 completed
Sat Oct 18 08:21:59 2025: BS 292 completed
Sat Oct 18 08:24:27 2025: BS 293 completed
Sat Oct 18 08:26:55 2025: BS 294 completed
Sat Oct 18 08:29:22 2025: BS 295 completed
Sat Oct 18 08:31:50 2025: BS 296 completed
Sat Oct 18 08:34:18 2025: BS 297 completed
Sat Oct 18 08:36:46 2025: BS 298 completed
Sat Oct 18 08:39:14 2025: BS 299 completed
Sat Oct 18 08:41:42 2025: BS 300 completed
Sat Oct 18 08:44:10 2025: BS 301 completed
Sat Oct 18 08:46:38 2025: BS 302 completed
Sat Oct 18 08:49:06 2025: BS 303 completed
Sat Oct 18 08:51:34 2025: BS 304 completed
Sat Oct 18 08:54:02 2025: BS 305 completed
Sat Oct 18 08:56:29 2025: BS 306 completed
Sat Oct 18 08:58:57 2025: BS 307 completed
Sat Oct 18 09:01:25 2025: BS 308 completed
Sat Oct 18 09:03:53 2025: BS 309 completed
Sat Oct 18 09:06:21 2025: BS 310 completed
Sat Oct 18 09:08:49 2025: BS 311 completed
Sat Oct 18 09:11:17 2025: BS 312 completed
Sat Oct 18 09:12:31 2025: Acquisition complete
