# Supplementary material for: Site-Divergent Oxidations within Venerable Macrolide Antibiotic Scaffolds Unveil Compounds with Broad Spectrum and Anti-MRSA Activities
Source: ACS Cent Sci. 2026 Mar 17;12(3):375–82. doi: 10.1021/acscentsci.5c02343 (PMC13022725; doi:10.1021/acscentsci.5c02343)
Supplement: Supplementary file 6 [file oc5c02343_si_006.zip › Catalyst and SI Compound Characterization/S13/NMR/OL-III-155-2-800_20251017_01/dirinfo/fidlist]

2025-10-17 : T202151 : PROTON_01 : Saved by : auto for ocl3
2025-10-18 : T091232 : CARBON_01 : Saved by : auto for ocl3
2025-10-18 : T101818 : gCOSY_01 : Saved by : auto for ocl3
2025-10-18 : T143501 : HSQCAD_01 : Saved by : auto for ocl3
2025-10-18 : T185940 : gHMBCAD_01 : Saved by : auto for ocl3
