# Supplementary material for: Site-Divergent Oxidations within Venerable Macrolide Antibiotic Scaffolds Unveil Compounds with Broad Spectrum and Anti-MRSA Activities
Source: ACS Cent Sci. 2026 Mar 17;12(3):375–82. doi: 10.1021/acscentsci.5c02343 (PMC13022725; doi:10.1021/acscentsci.5c02343)
Supplement: Supplementary file 6 [file oc5c02343_si_006.zip › Catalyst and SI Compound Characterization/S14/NMR/OL-III-146-800_20251025_01/PROTON_01.fid/log]

Sat Oct 25 13:37:12 2025: Experiment started
Sat Oct 25 13:41:16 2025: BS 1 completed
Sat Oct 25 13:45:18 2025: BS 2 completed
Sat Oct 25 13:49:20 2025: BS 3 completed
Sat Oct 25 13:53:23 2025: BS 4 completed
Sat Oct 25 13:57:25 2025: BS 5 completed
Sat Oct 25 14:01:27 2025: BS 6 completed
Sat Oct 25 14:05:29 2025: BS 7 completed
Sat Oct 25 14:09:31 2025: Acquisition complete
