# Supplementary material for: Site-Divergent Oxidations within Venerable Macrolide Antibiotic Scaffolds Unveil Compounds with Broad Spectrum and Anti-MRSA Activities
Source: ACS Cent Sci. 2026 Mar 17;12(3):375–82. doi: 10.1021/acscentsci.5c02343 (PMC13022725; doi:10.1021/acscentsci.5c02343)
Supplement: Supplementary file 6 [file oc5c02343_si_006.zip › Catalyst and SI Compound Characterization/S14/NMR/OL-III-146-800_20251025_01/CARBON_01.fid/log]

Sat Oct 25 14:09:40 2025: Experiment started
Sat Oct 25 14:12:10 2025: BS 1 completed
Sat Oct 25 14:14:37 2025: BS 2 completed
Sat Oct 25 14:17:14 2025: BS 3 completed
Sat Oct 25 14:19:41 2025: BS 4 completed
Sat Oct 25 14:22:01 2025: BS 5 completed
Sat Oct 25 14:24:29 2025: BS 6 completed
Sat Oct 25 14:26:57 2025: BS 7 completed
Sat Oct 25 14:29:25 2025: BS 8 completed
Sat Oct 25 14:31:53 2025: BS 9 completed
Sat Oct 25 14:34:21 2025: BS 10 completed
Sat Oct 25 14:36:49 2025: BS 11 completed
Sat Oct 25 14:39:17 2025: BS 12 completed
Sat Oct 25 14:41:45 2025: BS 13 completed
Sat Oct 25 14:44:12 2025: BS 14 completed
Sat Oct 25 14:46:40 2025: BS 15 completed
Sat Oct 25 14:49:08 2025: BS 16 completed
Sat Oct 25 14:51:36 2025: BS 17 completed
Sat Oct 25 14:54:04 2025: BS 18 completed
Sat Oct 25 14:56:32 2025: BS 19 completed
Sat Oct 25 14:59:00 2025: BS 20 completed
Sat Oct 25 15:01:28 2025: BS 21 completed
Sat Oct 25 15:03:56 2025: BS 22 completed
Sat Oct 25 15:06:24 2025: BS 23 completed
Sat Oct 25 15:08:52 2025: BS 24 completed
Sat Oct 25 15:11:19 2025: BS 25 completed
Sat Oct 25 15:13:47 2025: BS 26 completed
Sat Oct 25 15:16:15 2025: BS 27 completed
Sat Oct 25 15:18:43 2025: BS 28 completed
Sat Oct 25 15:21:11 2025: BS 29 completed
Sat Oct 25 15:23:39 2025: BS 30 completed
Sat Oct 25 15:26:07 2025: BS 31 completed
Sat Oct 25 15:28:35 2025: BS 32 completed
Sat Oct 25 15:31:03 2025: BS 33 completed
Sat Oct 25 15:33:31 2025: BS 34 completed
Sat Oct 25 15:35:59 2025: BS 35 completed
Sat Oct 25 15:38:26 2025: BS 36 completed
Sat Oct 25 15:40:54 2025: BS 37 completed
Sat Oct 25 15:43:22 2025: BS 38 completed
Sat Oct 25 15:45:50 2025: BS 39 completed
Sat Oct 25 15:48:18 2025: BS 40 completed
Sat Oct 25 15:50:46 2025: BS 41 completed
Sat Oct 25 15:53:14 2025: BS 42 completed
Sat Oct 25 15:55:42 2025: BS 43 completed
Sat Oct 25 15:58:10 2025: BS 44 completed
Sat Oct 25 16:00:38 2025: BS 45 completed
Sat Oct 25 16:03:06 2025: BS 46 completed
Sat Oct 25 16:05:33 2025: BS 47 completed
Sat Oct 25 16:08:01 2025: BS 48 completed
Sat Oct 25 16:10:29 2025: BS 49 completed
Sat Oct 25 16:12:57 2025: BS 50 completed
Sat Oct 25 16:15:25 2025: BS 51 completed
Sat Oct 25 16:17:53 2025: BS 52 completed
Sat Oct 25 16:20:21 2025: BS 53 completed
Sat Oct 25 16:22:49 2025: BS 54 completed
Sat Oct 25 16:25:17 2025: BS 55 completed
Sat Oct 25 16:27:45 2025: BS 56 completed
Sat Oct 25 16:30:13 2025: BS 57 completed
Sat Oct 25 16:32:40 2025: BS 58 completed
Sat Oct 25 16:35:08 2025: BS 59 completed
Sat Oct 25 16:37:36 2025: BS 60 completed
Sat Oct 25 16:40:04 2025: BS 61 completed
Sat Oct 25 16:42:32 2025: BS 62 completed
Sat Oct 25 16:45:00 2025: BS 63 completed
Sat Oct 25 16:47:28 2025: BS 64 completed
Sat Oct 25 16:49:56 2025: BS 65 completed
Sat Oct 25 16:52:24 2025: BS 66 completed
Sat Oct 25 16:54:52 2025: BS 67 completed
Sat Oct 25 16:57:20 2025: BS 68 completed
Sat Oct 25 16:59:47 2025: BS 69 completed
Sat Oct 25 17:02:15 2025: BS 70 completed
Sat Oct 25 17:04:43 2025: BS 71 completed
Sat Oct 25 17:07:11 2025: BS 72 completed
Sat Oct 25 17:09:39 2025: BS 73 completed
Sat Oct 25 17:12:07 2025: BS 74 completed
Sat Oct 25 17:14:35 2025: BS 75 completed
Sat Oct 25 17:17:03 2025: BS 76 completed
Sat Oct 25 17:19:31 2025: BS 77 completed
Sat Oct 25 17:21:59 2025: BS 78 completed
Sat Oct 25 17:24:27 2025: BS 79 completed
Sat Oct 25 17:26:54 2025: BS 80 completed
Sat Oct 25 17:29:22 2025: BS 81 completed
Sat Oct 25 17:31:50 2025: BS 82 completed
Sat Oct 25 17:34:18 2025: BS 83 completed
Sat Oct 25 17:36:46 2025: BS 84 completed
Sat Oct 25 17:39:14 2025: BS 85 completed
Sat Oct 25 17:41:42 2025: BS 86 completed
Sat Oct 25 17:44:10 2025: BS 87 completed
Sat Oct 25 17:46:38 2025: BS 88 completed
Sat Oct 25 17:49:06 2025: BS 89 completed
Sat Oct 25 17:51:34 2025: BS 90 completed
Sat Oct 25 17:54:01 2025: BS 91 completed
Sat Oct 25 17:56:29 2025: BS 92 completed
Sat Oct 25 17:58:57 2025: BS 93 completed
Sat Oct 25 18:01:25 2025: BS 94 completed
Sat Oct 25 18:03:53 2025: BS 95 completed
Sat Oct 25 18:06:21 2025: BS 96 completed
Sat Oct 25 18:08:49 2025: BS 97 completed
Sat Oct 25 18:11:17 2025: BS 98 completed
Sat Oct 25 18:13:45 2025: BS 99 completed
Sat Oct 25 18:16:13 2025: BS 100 completed
Sat Oct 25 18:18:41 2025: BS 101 completed
Sat Oct 25 18:21:08 2025: BS 102 completed
Sat Oct 25 18:23:36 2025: BS 103 completed
Sat Oct 25 18:26:04 2025: BS 104 completed
Sat Oct 25 18:28:32 2025: BS 105 completed
Sat Oct 25 18:31:00 2025: BS 106 completed
Sat Oct 25 18:33:28 2025: BS 107 completed
Sat Oct 25 18:35:56 2025: BS 108 completed
Sat Oct 25 18:38:24 2025: BS 109 completed
Sat Oct 25 18:40:52 2025: BS 110 completed
Sat Oct 25 18:43:20 2025: BS 111 completed
Sat Oct 25 18:45:48 2025: BS 112 completed
Sat Oct 25 18:48:15 2025: BS 113 completed
Sat Oct 25 18:50:43 2025: BS 114 completed
Sat Oct 25 18:53:11 2025: BS 115 completed
Sat Oct 25 18:55:39 2025: BS 116 completed
Sat Oct 25 18:58:07 2025: BS 117 completed
Sat Oct 25 19:00:35 2025: BS 118 completed
Sat Oct 25 19:03:03 2025: BS 119 completed
Sat Oct 25 19:05:31 2025: BS 120 completed
Sat Oct 25 19:07:59 2025: BS 121 completed
Sat Oct 25 19:10:27 2025: BS 122 completed
Sat Oct 25 19:12:55 2025: BS 123 completed
Sat Oct 25 19:15:23 2025: BS 124 completed
Sat Oct 25 19:17:50 2025: BS 125 completed
Sat Oct 25 19:20:18 2025: BS 126 completed
Sat Oct 25 19:22:46 2025: BS 127 completed
Sat Oct 25 19:25:14 2025: BS 128 completed
Sat Oct 25 19:27:42 2025: BS 129 completed
Sat Oct 25 19:30:10 2025: BS 130 completed
Sat Oct 25 19:32:38 2025: BS 131 completed
Sat Oct 25 19:35:06 2025: BS 132 completed
Sat Oct 25 19:37:34 2025: BS 133 completed
Sat Oct 25 19:40:02 2025: BS 134 completed
Sat Oct 25 19:42:30 2025: BS 135 completed
Sat Oct 25 19:44:57 2025: BS 136 completed
Sat Oct 25 19:47:25 2025: BS 137 completed
Sat Oct 25 19:49:53 2025: BS 138 completed
Sat Oct 25 19:52:21 2025: BS 139 completed
Sat Oct 25 19:54:49 2025: BS 140 completed
Sat Oct 25 19:57:17 2025: BS 141 completed
Sat Oct 25 19:59:45 2025: BS 142 completed
Sat Oct 25 20:02:13 2025: BS 143 completed
Sat Oct 25 20:04:41 2025: BS 144 completed
Sat Oct 25 20:07:09 2025: BS 145 completed
Sat Oct 25 20:09:37 2025: BS 146 completed
Sat Oct 25 20:12:04 2025: BS 147 completed
Sat Oct 25 20:14:32 2025: BS 148 completed
Sat Oct 25 20:17:00 2025: BS 149 completed
Sat Oct 25 20:19:28 2025: BS 150 completed
Sat Oct 25 20:21:56 2025: BS 151 completed
Sat Oct 25 20:24:24 2025: BS 152 completed
Sat Oct 25 20:26:52 2025: BS 153 completed
Sat Oct 25 20:29:20 2025: BS 154 completed
Sat Oct 25 20:31:48 2025: BS 155 completed
Sat Oct 25 20:34:16 2025: BS 156 completed
Sat Oct 25 20:36:44 2025: BS 157 completed
Sat Oct 25 20:39:11 2025: BS 158 completed
Sat Oct 25 20:41:39 2025: BS 159 completed
Sat Oct 25 20:44:07 2025: BS 160 completed
Sat Oct 25 20:46:35 2025: BS 161 completed
Sat Oct 25 20:49:03 2025: BS 162 completed
Sat Oct 25 20:51:31 2025: BS 163 completed
Sat Oct 25 20:53:59 2025: BS 164 completed
Sat Oct 25 20:56:27 2025: BS 165 completed
Sat Oct 25 20:58:55 2025: BS 166 completed
Sat Oct 25 21:01:23 2025: BS 167 completed
Sat Oct 25 21:03:51 2025: BS 168 completed
Sat Oct 25 21:06:18 2025: BS 169 completed
Sat Oct 25 21:08:46 2025: BS 170 completed
Sat Oct 25 21:11:14 2025: BS 171 completed
Sat Oct 25 21:13:42 2025: BS 172 completed
Sat Oct 25 21:16:10 2025: BS 173 completed
Sat Oct 25 21:18:38 2025: BS 174 completed
Sat Oct 25 21:21:06 2025: BS 175 completed
Sat Oct 25 21:23:34 2025: BS 176 completed
Sat Oct 25 21:26:02 2025: BS 177 completed
Sat Oct 25 21:28:30 2025: BS 178 completed
Sat Oct 25 21:30:58 2025: BS 179 completed
Sat Oct 25 21:33:25 2025: BS 180 completed
Sat Oct 25 21:35:53 2025: BS 181 completed
Sat Oct 25 21:38:21 2025: BS 182 completed
Sat Oct 25 21:40:49 2025: BS 183 completed
Sat Oct 25 21:43:17 2025: BS 184 completed
Sat Oct 25 21:45:45 2025: BS 185 completed
Sat Oct 25 21:48:13 2025: BS 186 completed
Sat Oct 25 21:50:41 2025: BS 187 completed
Sat Oct 25 21:53:09 2025: BS 188 completed
Sat Oct 25 21:55:37 2025: BS 189 completed
Sat Oct 25 21:58:05 2025: BS 190 completed
Sat Oct 25 22:00:32 2025: BS 191 completed
Sat Oct 25 22:03:00 2025: BS 192 completed
Sat Oct 25 22:05:28 2025: BS 193 completed
Sat Oct 25 22:07:56 2025: BS 194 completed
Sat Oct 25 22:10:24 2025: BS 195 completed
Sat Oct 25 22:12:52 2025: BS 196 completed
Sat Oct 25 22:15:20 2025: BS 197 completed
Sat Oct 25 22:17:48 2025: BS 198 completed
Sat Oct 25 22:20:16 2025: BS 199 completed
Sat Oct 25 22:22:44 2025: BS 200 completed
Sat Oct 25 22:25:12 2025: BS 201 completed
Sat Oct 25 22:27:39 2025: BS 202 completed
Sat Oct 25 22:30:07 2025: BS 203 completed
Sat Oct 25 22:32:35 2025: BS 204 completed
Sat Oct 25 22:35:03 2025: BS 205 completed
Sat Oct 25 22:37:31 2025: BS 206 completed
Sat Oct 25 22:39:59 2025: BS 207 completed
Sat Oct 25 22:42:27 2025: BS 208 completed
Sat Oct 25 22:44:55 2025: BS 209 completed
Sat Oct 25 22:47:23 2025: BS 210 completed
Sat Oct 25 22:49:51 2025: BS 211 completed
Sat Oct 25 22:52:19 2025: BS 212 completed
Sat Oct 25 22:54:46 2025: BS 213 completed
Sat Oct 25 22:57:14 2025: BS 214 completed
Sat Oct 25 22:59:42 2025: BS 215 completed
Sat Oct 25 23:02:10 2025: BS 216 completed
Sat Oct 25 23:04:38 2025: BS 217 completed
Sat Oct 25 23:07:06 2025: BS 218 completed
Sat Oct 25 23:09:34 2025: BS 219 completed
Sat Oct 25 23:12:02 2025: BS 220 completed
Sat Oct 25 23:14:30 2025: BS 221 completed
Sat Oct 25 23:16:58 2025: BS 222 completed
Sat Oct 25 23:19:26 2025: BS 223 completed
Sat Oct 25 23:21:53 2025: BS 224 completed
Sat Oct 25 23:24:21 2025: BS 225 completed
Sat Oct 25 23:26:49 2025: BS 226 completed
Sat Oct 25 23:29:17 2025: BS 227 completed
Sat Oct 25 23:31:45 2025: BS 228 completed
Sat Oct 25 23:34:13 2025: BS 229 completed
Sat Oct 25 23:36:41 2025: BS 230 completed
Sat Oct 25 23:39:09 2025: BS 231 completed
Sat Oct 25 23:41:37 2025: BS 232 completed
Sat Oct 25 23:44:05 2025: BS 233 completed
Sat Oct 25 23:46:33 2025: BS 234 completed
Sat Oct 25 23:49:00 2025: BS 235 completed
Sat Oct 25 23:51:28 2025: BS 236 completed
Sat Oct 25 23:53:56 2025: BS 237 completed
Sat Oct 25 23:56:24 2025: BS 238 completed
Sat Oct 25 23:58:52 2025: BS 239 completed
Sun Oct 26 00:01:20 2025: BS 240 completed
Sun Oct 26 00:03:48 2025: BS 241 completed
Sun Oct 26 00:06:16 2025: BS 242 completed
Sun Oct 26 00:08:44 2025: BS 243 completed
Sun Oct 26 00:11:12 2025: BS 244 completed
Sun Oct 26 00:13:40 2025: BS 245 completed
Sun Oct 26 00:16:08 2025: BS 246 completed
Sun Oct 26 00:18:35 2025: BS 247 completed
Sun Oct 26 00:21:03 2025: BS 248 completed
Sun Oct 26 00:23:31 2025: BS 249 completed
Sun Oct 26 00:25:59 2025: BS 250 completed
Sun Oct 26 00:28:27 2025: BS 251 completed
Sun Oct 26 00:30:55 2025: BS 252 completed
Sun Oct 26 00:33:23 2025: BS 253 completed
Sun Oct 26 00:35:51 2025: BS 254 completed
Sun Oct 26 00:38:19 2025: BS 255 completed
Sun Oct 26 00:40:47 2025: BS 256 completed
Sun Oct 26 00:43:15 2025: BS 257 completed
Sun Oct 26 00:45:42 2025: BS 258 completed
Sun Oct 26 00:48:10 2025: BS 259 completed
Sun Oct 26 00:50:38 2025: BS 260 completed
Sun Oct 26 00:53:06 2025: BS 261 completed
Sun Oct 26 00:55:34 2025: BS 262 completed
Sun Oct 26 00:58:02 2025: BS 263 completed
Sun Oct 26 01:00:30 2025: BS 264 completed
Sun Oct 26 01:02:58 2025: BS 265 completed
Sun Oct 26 01:05:26 2025: BS 266 completed
Sun Oct 26 01:07:54 2025: BS 267 completed
Sun Oct 26 01:10:22 2025: BS 268 completed
Sun Oct 26 01:12:49 2025: BS 269 completed
Sun Oct 26 01:15:17 2025: BS 270 completed
Sun Oct 26 01:17:45 2025: BS 271 completed
Sun Oct 26 01:20:13 2025: BS 272 completed
Sun Oct 26 01:22:41 2025: BS 273 completed
Sun Oct 26 01:25:09 2025: BS 274 completed
Sun Oct 26 01:27:37 2025: BS 275 completed
Sun Oct 26 01:30:05 2025: BS 276 completed
Sun Oct 26 01:32:33 2025: BS 277 completed
Sun Oct 26 01:35:01 2025: BS 278 completed
Sun Oct 26 01:37:29 2025: BS 279 completed
Sun Oct 26 01:39:56 2025: BS 280 completed
Sun Oct 26 01:42:24 2025: BS 281 completed
Sun Oct 26 01:44:52 2025: BS 282 completed
Sun Oct 26 01:47:20 2025: BS 283 completed
Sun Oct 26 01:49:48 2025: BS 284 completed
Sun Oct 26 01:52:16 2025: BS 285 completed
Sun Oct 26 01:54:44 2025: BS 286 completed
Sun Oct 26 01:57:12 2025: BS 287 completed
Sun Oct 26 01:59:40 2025: BS 288 completed
Sun Oct 26 02:02:08 2025: BS 289 completed
Sun Oct 26 02:04:36 2025: BS 290 completed
Sun Oct 26 02:07:03 2025: BS 291 completed
Sun Oct 26 02:09:31 2025: BS 292 completed
Sun Oct 26 02:11:59 2025: BS 293 completed
Sun Oct 26 02:14:27 2025: BS 294 completed
Sun Oct 26 02:16:55 2025: BS 295 completed
Sun Oct 26 02:19:23 2025: BS 296 completed
Sun Oct 26 02:21:51 2025: BS 297 completed
Sun Oct 26 02:24:19 2025: BS 298 completed
Sun Oct 26 02:26:47 2025: BS 299 completed
Sun Oct 26 02:29:15 2025: BS 300 completed
Sun Oct 26 02:31:43 2025: BS 301 completed
Sun Oct 26 02:34:10 2025: BS 302 completed
Sun Oct 26 02:36:38 2025: BS 303 completed
Sun Oct 26 02:39:06 2025: BS 304 completed
Sun Oct 26 02:41:34 2025: BS 305 completed
Sun Oct 26 02:44:02 2025: BS 306 completed
Sun Oct 26 02:46:30 2025: BS 307 completed
Sun Oct 26 02:48:58 2025: BS 308 completed
Sun Oct 26 02:51:26 2025: BS 309 completed
Sun Oct 26 02:53:54 2025: BS 310 completed
Sun Oct 26 02:56:22 2025: BS 311 completed
Sun Oct 26 02:58:50 2025: BS 312 completed
Sun Oct 26 03:00:04 2025: Acquisition complete
