# Supplementary material for: Site-Divergent Oxidations within Venerable Macrolide Antibiotic Scaffolds Unveil Compounds with Broad Spectrum and Anti-MRSA Activities
Source: ACS Cent Sci. 2026 Mar 17;12(3):375–82. doi: 10.1021/acscentsci.5c02343 (PMC13022725; doi:10.1021/acscentsci.5c02343)
Supplement: Supplementary file 6 [file oc5c02343_si_006.zip › Catalyst and SI Compound Characterization/S14/NMR/OL-III-146-800_20251025_01/dirinfo/fidlist]

2025-10-25 : T140933 : PROTON_01 : Saved by : auto for ocl3
2025-10-26 : T030004 : CARBON_01 : Saved by : auto for ocl3
2025-10-26 : T071647 : HSQCAD_01 : Saved by : auto for ocl3
2025-10-26 : T160509 : gHMBCAD_01 : Saved by : auto for ocl3
2025-10-26 : T171012 : gCOSY_01 : Saved by : auto for ocl3
