# Supplementary material for: Site-Divergent Oxidations within Venerable Macrolide Antibiotic Scaffolds Unveil Compounds with Broad Spectrum and Anti-MRSA Activities
Source: ACS Cent Sci. 2026 Mar 17;12(3):375–82. doi: 10.1021/acscentsci.5c02343 (PMC13022725; doi:10.1021/acscentsci.5c02343)
Supplement: Supplementary file 6 [file oc5c02343_si_006.zip › Catalyst and SI Compound Characterization/S12/NMR/OL-III-137-800suite_20250916_01/PROTON_01.fid/log]

Tue Sep 16 16:23:19 2025: Experiment started
Tue Sep 16 16:27:22 2025: BS 1 completed
Tue Sep 16 16:31:24 2025: BS 2 completed
Tue Sep 16 16:35:27 2025: BS 3 completed
Tue Sep 16 16:39:29 2025: BS 4 completed
Tue Sep 16 16:43:31 2025: BS 5 completed
Tue Sep 16 16:47:33 2025: BS 6 completed
Tue Sep 16 16:51:35 2025: BS 7 completed
Tue Sep 16 16:55:38 2025: Acquisition complete
