# Supplementary material for: Site-Divergent Oxidations within Venerable Macrolide Antibiotic Scaffolds Unveil Compounds with Broad Spectrum and Anti-MRSA Activities
Source: ACS Cent Sci. 2026 Mar 17;12(3):375–82. doi: 10.1021/acscentsci.5c02343 (PMC13022725; doi:10.1021/acscentsci.5c02343)
Supplement: Supplementary file 6 [file oc5c02343_si_006.zip › Catalyst and SI Compound Characterization/S12/NMR/OL-III-137-800suite_20250916_01/CARBON_01.fid/log]

Tue Sep 16 16:56:03 2025: Experiment started
Tue Sep 16 16:58:31 2025: BS 1 completed
Tue Sep 16 17:00:52 2025: BS 2 completed
Tue Sep 16 17:03:20 2025: BS 3 completed
Tue Sep 16 17:05:48 2025: BS 4 completed
Tue Sep 16 17:08:16 2025: BS 5 completed
Tue Sep 16 17:10:44 2025: BS 6 completed
Tue Sep 16 17:13:12 2025: BS 7 completed
Tue Sep 16 17:15:40 2025: BS 8 completed
Tue Sep 16 17:18:07 2025: BS 9 completed
Tue Sep 16 17:20:35 2025: BS 10 completed
Tue Sep 16 17:23:03 2025: BS 11 completed
Tue Sep 16 17:25:31 2025: BS 12 completed
Tue Sep 16 17:27:59 2025: BS 13 completed
Tue Sep 16 17:30:27 2025: BS 14 completed
Tue Sep 16 17:32:55 2025: BS 15 completed
Tue Sep 16 17:35:23 2025: BS 16 completed
Tue Sep 16 17:37:51 2025: BS 17 completed
Tue Sep 16 17:40:19 2025: BS 18 completed
Tue Sep 16 17:42:47 2025: BS 19 completed
Tue Sep 16 17:45:14 2025: BS 20 completed
Tue Sep 16 17:47:42 2025: BS 21 completed
Tue Sep 16 17:50:10 2025: BS 22 completed
Tue Sep 16 17:52:38 2025: BS 23 completed
Tue Sep 16 17:55:06 2025: BS 24 completed
Tue Sep 16 17:57:34 2025: BS 25 completed
Tue Sep 16 18:00:02 2025: BS 26 completed
Tue Sep 16 18:02:30 2025: BS 27 completed
Tue Sep 16 18:04:58 2025: BS 28 completed
Tue Sep 16 18:07:26 2025: BS 29 completed
Tue Sep 16 18:09:54 2025: BS 30 completed
Tue Sep 16 18:12:21 2025: BS 31 completed
Tue Sep 16 18:14:49 2025: BS 32 completed
Tue Sep 16 18:17:17 2025: BS 33 completed
Tue Sep 16 18:19:45 2025: BS 34 completed
Tue Sep 16 18:22:13 2025: BS 35 completed
Tue Sep 16 18:24:41 2025: BS 36 completed
Tue Sep 16 18:27:09 2025: BS 37 completed
Tue Sep 16 18:29:37 2025: BS 38 completed
Tue Sep 16 18:32:05 2025: BS 39 completed
Tue Sep 16 18:34:33 2025: BS 40 completed
Tue Sep 16 18:37:01 2025: BS 41 completed
Tue Sep 16 18:39:28 2025: BS 42 completed
Tue Sep 16 18:41:56 2025: BS 43 completed
Tue Sep 16 18:44:24 2025: BS 44 completed
Tue Sep 16 18:46:52 2025: BS 45 completed
Tue Sep 16 18:49:20 2025: BS 46 completed
Tue Sep 16 18:51:48 2025: BS 47 completed
Tue Sep 16 18:54:16 2025: BS 48 completed
Tue Sep 16 18:56:44 2025: BS 49 completed
Tue Sep 16 18:59:12 2025: BS 50 completed
Tue Sep 16 19:01:40 2025: BS 51 completed
Tue Sep 16 19:04:08 2025: BS 52 completed
Tue Sep 16 19:06:35 2025: BS 53 completed
Tue Sep 16 19:09:03 2025: BS 54 completed
Tue Sep 16 19:11:31 2025: BS 55 completed
Tue Sep 16 19:13:59 2025: BS 56 completed
Tue Sep 16 19:16:27 2025: BS 57 completed
Tue Sep 16 19:18:55 2025: BS 58 completed
Tue Sep 16 19:21:23 2025: BS 59 completed
Tue Sep 16 19:23:51 2025: BS 60 completed
Tue Sep 16 19:26:19 2025: BS 61 completed
Tue Sep 16 19:28:47 2025: BS 62 completed
Tue Sep 16 19:31:15 2025: BS 63 completed
Tue Sep 16 19:33:42 2025: BS 64 completed
Tue Sep 16 19:36:10 2025: BS 65 completed
Tue Sep 16 19:38:38 2025: BS 66 completed
Tue Sep 16 19:41:06 2025: BS 67 completed
Tue Sep 16 19:43:34 2025: BS 68 completed
Tue Sep 16 19:46:02 2025: BS 69 completed
Tue Sep 16 19:48:30 2025: BS 70 completed
Tue Sep 16 19:50:58 2025: BS 71 completed
Tue Sep 16 19:53:26 2025: BS 72 completed
Tue Sep 16 19:55:54 2025: BS 73 completed
Tue Sep 16 19:58:22 2025: BS 74 completed
Tue Sep 16 20:00:49 2025: BS 75 completed
Tue Sep 16 20:03:17 2025: BS 76 completed
Tue Sep 16 20:05:45 2025: BS 77 completed
Tue Sep 16 20:08:13 2025: BS 78 completed
Tue Sep 16 20:10:41 2025: BS 79 completed
Tue Sep 16 20:13:09 2025: BS 80 completed
Tue Sep 16 20:15:37 2025: BS 81 completed
Tue Sep 16 20:18:05 2025: BS 82 completed
Tue Sep 16 20:20:33 2025: BS 83 completed
Tue Sep 16 20:23:01 2025: BS 84 completed
Tue Sep 16 20:25:29 2025: BS 85 completed
Tue Sep 16 20:27:56 2025: BS 86 completed
Tue Sep 16 20:30:24 2025: BS 87 completed
Tue Sep 16 20:32:52 2025: BS 88 completed
Tue Sep 16 20:35:20 2025: BS 89 completed
Tue Sep 16 20:37:48 2025: BS 90 completed
Tue Sep 16 20:40:16 2025: BS 91 completed
Tue Sep 16 20:42:44 2025: BS 92 completed
Tue Sep 16 20:45:12 2025: BS 93 completed
Tue Sep 16 20:47:40 2025: BS 94 completed
Tue Sep 16 20:50:08 2025: BS 95 completed
Tue Sep 16 20:52:36 2025: BS 96 completed
Tue Sep 16 20:55:03 2025: BS 97 completed
Tue Sep 16 20:57:31 2025: BS 98 completed
Tue Sep 16 20:59:59 2025: BS 99 completed
Tue Sep 16 21:02:27 2025: BS 100 completed
Tue Sep 16 21:04:55 2025: BS 101 completed
Tue Sep 16 21:07:23 2025: BS 102 completed
Tue Sep 16 21:09:51 2025: BS 103 completed
Tue Sep 16 21:12:19 2025: BS 104 completed
Tue Sep 16 21:14:47 2025: BS 105 completed
Tue Sep 16 21:17:15 2025: BS 106 completed
Tue Sep 16 21:19:43 2025: BS 107 completed
Tue Sep 16 21:22:10 2025: BS 108 completed
Tue Sep 16 21:24:38 2025: BS 109 completed
Tue Sep 16 21:27:06 2025: BS 110 completed
Tue Sep 16 21:29:34 2025: BS 111 completed
Tue Sep 16 21:32:02 2025: BS 112 completed
Tue Sep 16 21:34:30 2025: BS 113 completed
Tue Sep 16 21:36:58 2025: BS 114 completed
Tue Sep 16 21:39:26 2025: BS 115 completed
Tue Sep 16 21:41:54 2025: BS 116 completed
Tue Sep 16 21:44:22 2025: BS 117 completed
Tue Sep 16 21:46:50 2025: BS 118 completed
Tue Sep 16 21:49:17 2025: BS 119 completed
Tue Sep 16 21:51:45 2025: BS 120 completed
Tue Sep 16 21:54:13 2025: BS 121 completed
Tue Sep 16 21:56:41 2025: BS 122 completed
Tue Sep 16 21:59:09 2025: BS 123 completed
Tue Sep 16 22:01:37 2025: BS 124 completed
Tue Sep 16 22:04:05 2025: BS 125 completed
Tue Sep 16 22:06:33 2025: BS 126 completed
Tue Sep 16 22:09:01 2025: BS 127 completed
Tue Sep 16 22:11:29 2025: BS 128 completed
Tue Sep 16 22:13:57 2025: BS 129 completed
Tue Sep 16 22:16:25 2025: BS 130 completed
Tue Sep 16 22:18:52 2025: BS 131 completed
Tue Sep 16 22:21:20 2025: BS 132 completed
Tue Sep 16 22:23:48 2025: BS 133 completed
Tue Sep 16 22:26:16 2025: BS 134 completed
Tue Sep 16 22:28:44 2025: BS 135 completed
Tue Sep 16 22:31:12 2025: BS 136 completed
Tue Sep 16 22:33:40 2025: BS 137 completed
Tue Sep 16 22:36:13 2025: BS 138 completed
Tue Sep 16 22:38:41 2025: BS 139 completed
Tue Sep 16 22:41:04 2025: BS 140 completed
Tue Sep 16 22:43:32 2025: BS 141 completed
Tue Sep 16 22:45:59 2025: BS 142 completed
Tue Sep 16 22:48:27 2025: BS 143 completed
Tue Sep 16 22:50:55 2025: BS 144 completed
Tue Sep 16 22:53:23 2025: BS 145 completed
Tue Sep 16 22:55:51 2025: BS 146 completed
Tue Sep 16 22:58:19 2025: BS 147 completed
Tue Sep 16 23:00:47 2025: BS 148 completed
Tue Sep 16 23:03:15 2025: BS 149 completed
Tue Sep 16 23:05:43 2025: BS 150 completed
Tue Sep 16 23:08:11 2025: BS 151 completed
Tue Sep 16 23:10:39 2025: BS 152 completed
Tue Sep 16 23:13:06 2025: BS 153 completed
Tue Sep 16 23:15:34 2025: BS 154 completed
Tue Sep 16 23:18:02 2025: BS 155 completed
Tue Sep 16 23:20:30 2025: BS 156 completed
Tue Sep 16 23:22:58 2025: BS 157 completed
Tue Sep 16 23:25:26 2025: BS 158 completed
Tue Sep 16 23:27:54 2025: BS 159 completed
Tue Sep 16 23:30:22 2025: BS 160 completed
Tue Sep 16 23:32:50 2025: BS 161 completed
Tue Sep 16 23:35:18 2025: BS 162 completed
Tue Sep 16 23:37:46 2025: BS 163 completed
Tue Sep 16 23:40:13 2025: BS 164 completed
Tue Sep 16 23:42:41 2025: BS 165 completed
Tue Sep 16 23:45:09 2025: BS 166 completed
Tue Sep 16 23:47:37 2025: BS 167 completed
Tue Sep 16 23:50:05 2025: BS 168 completed
Tue Sep 16 23:52:33 2025: BS 169 completed
Tue Sep 16 23:55:01 2025: BS 170 completed
Tue Sep 16 23:57:29 2025: BS 171 completed
Tue Sep 16 23:59:57 2025: BS 172 completed
Wed Sep 17 00:02:25 2025: BS 173 completed
Wed Sep 17 00:04:53 2025: BS 174 completed
Wed Sep 17 00:07:20 2025: BS 175 completed
Wed Sep 17 00:09:48 2025: BS 176 completed
Wed Sep 17 00:12:16 2025: BS 177 completed
Wed Sep 17 00:14:44 2025: BS 178 completed
Wed Sep 17 00:17:12 2025: BS 179 completed
Wed Sep 17 00:19:40 2025: BS 180 completed
Wed Sep 17 00:22:08 2025: BS 181 completed
Wed Sep 17 00:24:36 2025: BS 182 completed
Wed Sep 17 00:27:04 2025: BS 183 completed
Wed Sep 17 00:29:32 2025: BS 184 completed
Wed Sep 17 00:32:00 2025: BS 185 completed
Wed Sep 17 00:34:27 2025: BS 186 completed
Wed Sep 17 00:36:55 2025: BS 187 completed
Wed Sep 17 00:39:23 2025: BS 188 completed
Wed Sep 17 00:41:51 2025: BS 189 completed
Wed Sep 17 00:44:19 2025: BS 190 completed
Wed Sep 17 00:46:47 2025: BS 191 completed
Wed Sep 17 00:49:15 2025: BS 192 completed
Wed Sep 17 00:51:43 2025: BS 193 completed
Wed Sep 17 00:54:11 2025: BS 194 completed
Wed Sep 17 00:56:39 2025: BS 195 completed
Wed Sep 17 00:59:07 2025: BS 196 completed
Wed Sep 17 01:01:34 2025: BS 197 completed
Wed Sep 17 01:04:02 2025: BS 198 completed
Wed Sep 17 01:06:30 2025: BS 199 completed
Wed Sep 17 01:08:58 2025: BS 200 completed
Wed Sep 17 01:11:26 2025: BS 201 completed
Wed Sep 17 01:13:54 2025: BS 202 completed
Wed Sep 17 01:16:22 2025: BS 203 completed
Wed Sep 17 01:18:50 2025: BS 204 completed
Wed Sep 17 01:21:18 2025: BS 205 completed
Wed Sep 17 01:23:46 2025: BS 206 completed
Wed Sep 17 01:26:14 2025: BS 207 completed
Wed Sep 17 01:28:41 2025: BS 208 completed
Wed Sep 17 01:31:09 2025: BS 209 completed
Wed Sep 17 01:33:37 2025: BS 210 completed
Wed Sep 17 01:36:05 2025: BS 211 completed
Wed Sep 17 01:38:33 2025: BS 212 completed
Wed Sep 17 01:41:01 2025: BS 213 completed
Wed Sep 17 01:43:29 2025: BS 214 completed
Wed Sep 17 01:45:57 2025: BS 215 completed
Wed Sep 17 01:48:25 2025: BS 216 completed
Wed Sep 17 01:50:53 2025: BS 217 completed
Wed Sep 17 01:53:21 2025: BS 218 completed
Wed Sep 17 01:55:48 2025: BS 219 completed
Wed Sep 17 01:58:16 2025: BS 220 completed
Wed Sep 17 02:00:44 2025: BS 221 completed
Wed Sep 17 02:03:12 2025: BS 222 completed
Wed Sep 17 02:05:40 2025: BS 223 completed
Wed Sep 17 02:08:08 2025: BS 224 completed
Wed Sep 17 02:10:36 2025: BS 225 completed
Wed Sep 17 02:13:04 2025: BS 226 completed
Wed Sep 17 02:15:32 2025: BS 227 completed
Wed Sep 17 02:18:00 2025: BS 228 completed
Wed Sep 17 02:20:28 2025: BS 229 completed
Wed Sep 17 02:22:55 2025: BS 230 completed
Wed Sep 17 02:25:23 2025: BS 231 completed
Wed Sep 17 02:27:51 2025: BS 232 completed
Wed Sep 17 02:30:19 2025: BS 233 completed
Wed Sep 17 02:32:47 2025: BS 234 completed
Wed Sep 17 02:35:15 2025: BS 235 completed
Wed Sep 17 02:37:43 2025: BS 236 completed
Wed Sep 17 02:40:11 2025: BS 237 completed
Wed Sep 17 02:42:39 2025: BS 238 completed
Wed Sep 17 02:45:07 2025: BS 239 completed
Wed Sep 17 02:47:35 2025: BS 240 completed
Wed Sep 17 02:50:02 2025: BS 241 completed
Wed Sep 17 02:52:30 2025: BS 242 completed
Wed Sep 17 02:54:58 2025: BS 243 completed
Wed Sep 17 02:57:26 2025: BS 244 completed
Wed Sep 17 02:59:54 2025: BS 245 completed
Wed Sep 17 03:02:22 2025: BS 246 completed
Wed Sep 17 03:04:50 2025: BS 247 completed
Wed Sep 17 03:07:18 2025: BS 248 completed
Wed Sep 17 03:09:46 2025: BS 249 completed
Wed Sep 17 03:12:14 2025: BS 250 completed
Wed Sep 17 03:14:42 2025: BS 251 completed
Wed Sep 17 03:17:10 2025: BS 252 completed
Wed Sep 17 03:19:37 2025: BS 253 completed
Wed Sep 17 03:22:05 2025: BS 254 completed
Wed Sep 17 03:24:33 2025: BS 255 completed
Wed Sep 17 03:27:01 2025: BS 256 completed
Wed Sep 17 03:29:29 2025: BS 257 completed
Wed Sep 17 03:31:57 2025: BS 258 completed
Wed Sep 17 03:34:25 2025: BS 259 completed
Wed Sep 17 03:36:53 2025: BS 260 completed
Wed Sep 17 03:39:21 2025: BS 261 completed
Wed Sep 17 03:41:49 2025: BS 262 completed
Wed Sep 17 03:44:17 2025: BS 263 completed
Wed Sep 17 03:46:44 2025: BS 264 completed
Wed Sep 17 03:49:12 2025: BS 265 completed
Wed Sep 17 03:51:40 2025: BS 266 completed
Wed Sep 17 03:54:08 2025: BS 267 completed
Wed Sep 17 03:56:36 2025: BS 268 completed
Wed Sep 17 03:59:04 2025: BS 269 completed
Wed Sep 17 04:01:32 2025: BS 270 completed
Wed Sep 17 04:04:00 2025: BS 271 completed
Wed Sep 17 04:06:28 2025: BS 272 completed
Wed Sep 17 04:08:56 2025: BS 273 completed
Wed Sep 17 04:11:24 2025: BS 274 completed
Wed Sep 17 04:13:51 2025: BS 275 completed
Wed Sep 17 04:16:19 2025: BS 276 completed
Wed Sep 17 04:18:47 2025: BS 277 completed
Wed Sep 17 04:21:15 2025: BS 278 completed
Wed Sep 17 04:23:43 2025: BS 279 completed
Wed Sep 17 04:26:11 2025: BS 280 completed
Wed Sep 17 04:28:39 2025: BS 281 completed
Wed Sep 17 04:31:07 2025: BS 282 completed
Wed Sep 17 04:33:35 2025: BS 283 completed
Wed Sep 17 04:36:03 2025: BS 284 completed
Wed Sep 17 04:38:31 2025: BS 285 completed
Wed Sep 17 04:40:58 2025: BS 286 completed
Wed Sep 17 04:43:26 2025: BS 287 completed
Wed Sep 17 04:45:54 2025: BS 288 completed
Wed Sep 17 04:48:22 2025: BS 289 completed
Wed Sep 17 04:50:50 2025: BS 290 completed
Wed Sep 17 04:53:18 2025: BS 291 completed
Wed Sep 17 04:55:46 2025: BS 292 completed
Wed Sep 17 04:58:14 2025: BS 293 completed
Wed Sep 17 05:00:42 2025: BS 294 completed
Wed Sep 17 05:03:10 2025: BS 295 completed
Wed Sep 17 05:05:38 2025: BS 296 completed
Wed Sep 17 05:08:05 2025: BS 297 completed
Wed Sep 17 05:10:33 2025: BS 298 completed
Wed Sep 17 05:13:01 2025: BS 299 completed
Wed Sep 17 05:15:29 2025: BS 300 completed
Wed Sep 17 05:17:57 2025: BS 301 completed
Wed Sep 17 05:20:25 2025: BS 302 completed
Wed Sep 17 05:22:53 2025: BS 303 completed
Wed Sep 17 05:25:21 2025: BS 304 completed
Wed Sep 17 05:27:49 2025: BS 305 completed
Wed Sep 17 05:30:17 2025: BS 306 completed
Wed Sep 17 05:32:45 2025: BS 307 completed
Wed Sep 17 05:35:12 2025: BS 308 completed
Wed Sep 17 05:37:40 2025: BS 309 completed
Wed Sep 17 05:40:08 2025: BS 310 completed
Wed Sep 17 05:42:36 2025: BS 311 completed
Wed Sep 17 05:45:04 2025: BS 312 completed
Wed Sep 17 05:46:18 2025: Acquisition complete
