# Supplementary material for: Site-Divergent Oxidations within Venerable Macrolide Antibiotic Scaffolds Unveil Compounds with Broad Spectrum and Anti-MRSA Activities
Source: ACS Cent Sci. 2026 Mar 17;12(3):375–82. doi: 10.1021/acscentsci.5c02343 (PMC13022725; doi:10.1021/acscentsci.5c02343)
Supplement: Supplementary file 6 [file oc5c02343_si_006.zip › Catalyst and SI Compound Characterization/HAzc(OMe)-OMe/NMR/HAzc(OMe)-OMe/CARBON_01.fid 5/log]

Fri Jan 24 21:04:29 2025: Experiment started
Fri Jan 24 21:06:32 2025: BS 1 completed
Fri Jan 24 21:08:32 2025: BS 2 completed
Fri Jan 24 21:10:31 2025: BS 3 completed
Fri Jan 24 21:12:30 2025: BS 4 completed
Fri Jan 24 21:14:30 2025: BS 5 completed
Fri Jan 24 21:16:29 2025: BS 6 completed
Fri Jan 24 21:18:28 2025: BS 7 completed
Fri Jan 24 21:20:28 2025: BS 8 completed
Fri Jan 24 21:22:27 2025: BS 9 completed
Fri Jan 24 21:24:26 2025: BS 10 completed
Fri Jan 24 21:26:26 2025: BS 11 completed
Fri Jan 24 21:28:25 2025: BS 12 completed
Fri Jan 24 21:30:25 2025: BS 13 completed
Fri Jan 24 21:32:24 2025: BS 14 completed
Fri Jan 24 21:34:23 2025: BS 15 completed
Fri Jan 24 21:36:23 2025: BS 16 completed
Fri Jan 24 21:38:22 2025: BS 17 completed
Fri Jan 24 21:40:21 2025: BS 18 completed
Fri Jan 24 21:42:21 2025: BS 19 completed
Fri Jan 24 21:44:20 2025: BS 20 completed
Fri Jan 24 21:46:20 2025: BS 21 completed
Fri Jan 24 21:48:19 2025: BS 22 completed
Fri Jan 24 21:50:18 2025: BS 23 completed
Fri Jan 24 21:52:18 2025: BS 24 completed
Fri Jan 24 21:54:17 2025: BS 25 completed
Fri Jan 24 21:56:16 2025: BS 26 completed
Fri Jan 24 21:58:16 2025: BS 27 completed
Fri Jan 24 22:00:15 2025: BS 28 completed
Fri Jan 24 22:02:14 2025: BS 29 completed
Fri Jan 24 22:04:14 2025: BS 30 completed
Fri Jan 24 22:06:13 2025: BS 31 completed
Fri Jan 24 22:08:13 2025: BS 32 completed
Fri Jan 24 22:10:12 2025: BS 33 completed
Fri Jan 24 22:12:11 2025: BS 34 completed
Fri Jan 24 22:14:11 2025: BS 35 completed
Fri Jan 24 22:16:10 2025: BS 36 completed
Fri Jan 24 22:18:09 2025: BS 37 completed
Fri Jan 24 22:20:09 2025: BS 38 completed
Fri Jan 24 22:22:08 2025: BS 39 completed
Fri Jan 24 22:24:08 2025: BS 40 completed
Fri Jan 24 22:26:07 2025: BS 41 completed
Fri Jan 24 22:28:06 2025: BS 42 completed
Fri Jan 24 22:30:06 2025: BS 43 completed
Fri Jan 24 22:32:05 2025: BS 44 completed
Fri Jan 24 22:34:04 2025: BS 45 completed
Fri Jan 24 22:36:04 2025: BS 46 completed
Fri Jan 24 22:38:03 2025: BS 47 completed
Fri Jan 24 22:40:02 2025: BS 48 completed
Fri Jan 24 22:42:02 2025: BS 49 completed
Fri Jan 24 22:44:01 2025: BS 50 completed
Fri Jan 24 22:46:01 2025: BS 51 completed
Fri Jan 24 22:48:00 2025: BS 52 completed
Fri Jan 24 22:49:59 2025: BS 53 completed
Fri Jan 24 22:51:59 2025: BS 54 completed
Fri Jan 24 22:53:58 2025: BS 55 completed
Fri Jan 24 22:55:57 2025: BS 56 completed
Fri Jan 24 22:57:57 2025: BS 57 completed
Fri Jan 24 22:59:56 2025: BS 58 completed
Fri Jan 24 23:01:56 2025: BS 59 completed
Fri Jan 24 23:03:55 2025: BS 60 completed
Fri Jan 24 23:05:54 2025: BS 61 completed
Fri Jan 24 23:07:54 2025: BS 62 completed
Fri Jan 24 23:09:53 2025: BS 63 completed
Fri Jan 24 23:11:52 2025: BS 64 completed
Fri Jan 24 23:13:52 2025: BS 65 completed
Fri Jan 24 23:15:51 2025: BS 66 completed
Fri Jan 24 23:17:50 2025: BS 67 completed
Fri Jan 24 23:19:50 2025: BS 68 completed
Fri Jan 24 23:21:49 2025: BS 69 completed
Fri Jan 24 23:23:49 2025: BS 70 completed
Fri Jan 24 23:25:48 2025: BS 71 completed
Fri Jan 24 23:27:47 2025: BS 72 completed
Fri Jan 24 23:29:47 2025: BS 73 completed
Fri Jan 24 23:31:46 2025: BS 74 completed
Fri Jan 24 23:33:45 2025: BS 75 completed
Fri Jan 24 23:35:45 2025: BS 76 completed
Fri Jan 24 23:37:44 2025: BS 77 completed
Fri Jan 24 23:39:43 2025: BS 78 completed
Fri Jan 24 23:41:43 2025: BS 79 completed
Fri Jan 24 23:43:42 2025: BS 80 completed
Fri Jan 24 23:45:42 2025: BS 81 completed
Fri Jan 24 23:47:41 2025: BS 82 completed
Fri Jan 24 23:49:40 2025: BS 83 completed
Fri Jan 24 23:51:40 2025: BS 84 completed
Fri Jan 24 23:53:39 2025: BS 85 completed
Fri Jan 24 23:55:38 2025: BS 86 completed
Fri Jan 24 23:57:38 2025: BS 87 completed
Fri Jan 24 23:59:37 2025: BS 88 completed
Sat Jan 25 00:01:37 2025: BS 89 completed
Sat Jan 25 00:03:36 2025: BS 90 completed
Sat Jan 25 00:05:35 2025: BS 91 completed
Sat Jan 25 00:07:35 2025: BS 92 completed
Sat Jan 25 00:09:34 2025: BS 93 completed
Sat Jan 25 00:11:33 2025: BS 94 completed
Sat Jan 25 00:13:33 2025: BS 95 completed
Sat Jan 25 00:15:32 2025: BS 96 completed
Sat Jan 25 00:17:31 2025: BS 97 completed
Sat Jan 25 00:19:31 2025: BS 98 completed
Sat Jan 25 00:21:30 2025: BS 99 completed
Sat Jan 25 00:23:30 2025: BS 100 completed
Sat Jan 25 00:25:29 2025: BS 101 completed
Sat Jan 25 00:27:28 2025: BS 102 completed
Sat Jan 25 00:29:28 2025: BS 103 completed
Sat Jan 25 00:31:27 2025: BS 104 completed
Sat Jan 25 00:33:26 2025: BS 105 completed
Sat Jan 25 00:35:26 2025: BS 106 completed
Sat Jan 25 00:37:25 2025: BS 107 completed
Sat Jan 25 00:39:25 2025: BS 108 completed
Sat Jan 25 00:41:24 2025: BS 109 completed
Sat Jan 25 00:43:23 2025: BS 110 completed
Sat Jan 25 00:45:23 2025: BS 111 completed
Sat Jan 25 00:47:22 2025: BS 112 completed
Sat Jan 25 00:49:21 2025: BS 113 completed
Sat Jan 25 00:51:21 2025: BS 114 completed
Sat Jan 25 00:53:20 2025: BS 115 completed
Sat Jan 25 00:55:19 2025: BS 116 completed
Sat Jan 25 00:57:19 2025: BS 117 completed
Sat Jan 25 00:59:18 2025: BS 118 completed
Sat Jan 25 01:01:18 2025: BS 119 completed
Sat Jan 25 01:03:17 2025: BS 120 completed
Sat Jan 25 01:05:16 2025: BS 121 completed
Sat Jan 25 01:07:16 2025: BS 122 completed
Sat Jan 25 01:09:15 2025: BS 123 completed
Sat Jan 25 01:11:14 2025: BS 124 completed
Sat Jan 25 01:13:14 2025: BS 125 completed
Sat Jan 25 01:15:13 2025: BS 126 completed
Sat Jan 25 01:17:12 2025: BS 127 completed
Sat Jan 25 01:19:12 2025: BS 128 completed
Sat Jan 25 01:21:11 2025: BS 129 completed
Sat Jan 25 01:23:11 2025: BS 130 completed
Sat Jan 25 01:25:10 2025: BS 131 completed
Sat Jan 25 01:27:09 2025: BS 132 completed
Sat Jan 25 01:29:09 2025: BS 133 completed
Sat Jan 25 01:31:08 2025: BS 134 completed
Sat Jan 25 01:33:07 2025: BS 135 completed
Sat Jan 25 01:35:07 2025: BS 136 completed
Sat Jan 25 01:37:06 2025: BS 137 completed
Sat Jan 25 01:39:06 2025: BS 138 completed
Sat Jan 25 01:41:05 2025: BS 139 completed
Sat Jan 25 01:43:04 2025: BS 140 completed
Sat Jan 25 01:45:04 2025: BS 141 completed
Sat Jan 25 01:47:03 2025: BS 142 completed
Sat Jan 25 01:49:02 2025: BS 143 completed
Sat Jan 25 01:51:02 2025: BS 144 completed
Sat Jan 25 01:53:01 2025: BS 145 completed
Sat Jan 25 01:55:00 2025: BS 146 completed
Sat Jan 25 01:57:00 2025: BS 147 completed
Sat Jan 25 01:58:59 2025: BS 148 completed
Sat Jan 25 02:00:59 2025: BS 149 completed
Sat Jan 25 02:02:58 2025: BS 150 completed
Sat Jan 25 02:04:57 2025: BS 151 completed
Sat Jan 25 02:06:57 2025: BS 152 completed
Sat Jan 25 02:08:56 2025: BS 153 completed
Sat Jan 25 02:10:55 2025: BS 154 completed
Sat Jan 25 02:12:55 2025: BS 155 completed
Sat Jan 25 02:14:54 2025: BS 156 completed
Sat Jan 25 02:16:54 2025: BS 157 completed
Sat Jan 25 02:18:53 2025: BS 158 completed
Sat Jan 25 02:20:52 2025: BS 159 completed
Sat Jan 25 02:22:52 2025: BS 160 completed
Sat Jan 25 02:24:51 2025: BS 161 completed
Sat Jan 25 02:26:50 2025: BS 162 completed
Sat Jan 25 02:28:50 2025: BS 163 completed
Sat Jan 25 02:30:49 2025: BS 164 completed
Sat Jan 25 02:32:48 2025: BS 165 completed
Sat Jan 25 02:34:48 2025: BS 166 completed
Sat Jan 25 02:36:47 2025: BS 167 completed
Sat Jan 25 02:38:47 2025: BS 168 completed
Sat Jan 25 02:40:46 2025: BS 169 completed
Sat Jan 25 02:42:45 2025: BS 170 completed
Sat Jan 25 02:44:45 2025: BS 171 completed
Sat Jan 25 02:46:44 2025: BS 172 completed
Sat Jan 25 02:48:43 2025: BS 173 completed
Sat Jan 25 02:50:43 2025: BS 174 completed
Sat Jan 25 02:52:42 2025: BS 175 completed
Sat Jan 25 02:54:42 2025: BS 176 completed
Sat Jan 25 02:56:41 2025: BS 177 completed
Sat Jan 25 02:58:40 2025: BS 178 completed
Sat Jan 25 03:00:40 2025: BS 179 completed
Sat Jan 25 03:02:39 2025: BS 180 completed
Sat Jan 25 03:04:38 2025: BS 181 completed
Sat Jan 25 03:06:38 2025: BS 182 completed
Sat Jan 25 03:08:37 2025: BS 183 completed
Sat Jan 25 03:10:36 2025: BS 184 completed
Sat Jan 25 03:12:36 2025: BS 185 completed
Sat Jan 25 03:14:37 2025: BS 186 completed
Sat Jan 25 03:16:36 2025: BS 187 completed
Sat Jan 25 03:18:34 2025: BS 188 completed
Sat Jan 25 03:20:33 2025: BS 189 completed
Sat Jan 25 03:22:33 2025: BS 190 completed
Sat Jan 25 03:24:32 2025: BS 191 completed
Sat Jan 25 03:26:31 2025: BS 192 completed
Sat Jan 25 03:28:31 2025: BS 193 completed
Sat Jan 25 03:30:30 2025: BS 194 completed
Sat Jan 25 03:32:30 2025: BS 195 completed
Sat Jan 25 03:34:29 2025: BS 196 completed
Sat Jan 25 03:36:28 2025: BS 197 completed
Sat Jan 25 03:38:28 2025: BS 198 completed
Sat Jan 25 03:40:27 2025: BS 199 completed
Sat Jan 25 03:42:26 2025: BS 200 completed
Sat Jan 25 03:44:26 2025: BS 201 completed
Sat Jan 25 03:46:25 2025: BS 202 completed
Sat Jan 25 03:48:24 2025: BS 203 completed
Sat Jan 25 03:50:24 2025: BS 204 completed
Sat Jan 25 03:52:23 2025: BS 205 completed
Sat Jan 25 03:54:23 2025: BS 206 completed
Sat Jan 25 03:56:22 2025: BS 207 completed
Sat Jan 25 03:58:21 2025: BS 208 completed
Sat Jan 25 04:00:21 2025: BS 209 completed
Sat Jan 25 04:02:20 2025: BS 210 completed
Sat Jan 25 04:04:19 2025: BS 211 completed
Sat Jan 25 04:06:19 2025: BS 212 completed
Sat Jan 25 04:08:18 2025: BS 213 completed
Sat Jan 25 04:10:17 2025: BS 214 completed
Sat Jan 25 04:12:17 2025: BS 215 completed
Sat Jan 25 04:14:16 2025: BS 216 completed
Sat Jan 25 04:16:16 2025: BS 217 completed
Sat Jan 25 04:18:15 2025: BS 218 completed
Sat Jan 25 04:20:14 2025: BS 219 completed
Sat Jan 25 04:22:14 2025: BS 220 completed
Sat Jan 25 04:24:13 2025: BS 221 completed
Sat Jan 25 04:26:12 2025: BS 222 completed
Sat Jan 25 04:28:12 2025: BS 223 completed
Sat Jan 25 04:30:11 2025: BS 224 completed
Sat Jan 25 04:32:11 2025: BS 225 completed
Sat Jan 25 04:34:10 2025: BS 226 completed
Sat Jan 25 04:36:09 2025: BS 227 completed
Sat Jan 25 04:38:09 2025: BS 228 completed
Sat Jan 25 04:40:08 2025: BS 229 completed
Sat Jan 25 04:42:07 2025: BS 230 completed
Sat Jan 25 04:44:07 2025: BS 231 completed
Sat Jan 25 04:46:06 2025: BS 232 completed
Sat Jan 25 04:48:05 2025: BS 233 completed
Sat Jan 25 04:50:05 2025: BS 234 completed
Sat Jan 25 04:52:04 2025: BS 235 completed
Sat Jan 25 04:54:04 2025: BS 236 completed
Sat Jan 25 04:56:03 2025: BS 237 completed
Sat Jan 25 04:58:02 2025: BS 238 completed
Sat Jan 25 05:00:02 2025: BS 239 completed
Sat Jan 25 05:02:01 2025: BS 240 completed
Sat Jan 25 05:04:00 2025: BS 241 completed
Sat Jan 25 05:06:00 2025: BS 242 completed
Sat Jan 25 05:07:59 2025: BS 243 completed
Sat Jan 25 05:09:59 2025: BS 244 completed
Sat Jan 25 05:11:58 2025: BS 245 completed
Sat Jan 25 05:13:57 2025: BS 246 completed
Sat Jan 25 05:15:57 2025: BS 247 completed
Sat Jan 25 05:17:56 2025: BS 248 completed
Sat Jan 25 05:19:55 2025: BS 249 completed
Sat Jan 25 05:21:55 2025: BS 250 completed
Sat Jan 25 05:23:54 2025: BS 251 completed
Sat Jan 25 05:25:53 2025: BS 252 completed
Sat Jan 25 05:27:53 2025: BS 253 completed
Sat Jan 25 05:29:52 2025: BS 254 completed
Sat Jan 25 05:31:52 2025: BS 255 completed
Sat Jan 25 05:33:51 2025: BS 256 completed
Sat Jan 25 05:35:50 2025: BS 257 completed
Sat Jan 25 05:37:50 2025: BS 258 completed
Sat Jan 25 05:39:49 2025: BS 259 completed
Sat Jan 25 05:41:48 2025: BS 260 completed
Sat Jan 25 05:43:48 2025: BS 261 completed
Sat Jan 25 05:45:47 2025: BS 262 completed
Sat Jan 25 05:47:47 2025: BS 263 completed
Sat Jan 25 05:49:46 2025: BS 264 completed
Sat Jan 25 05:51:45 2025: BS 265 completed
Sat Jan 25 05:53:45 2025: BS 266 completed
Sat Jan 25 05:55:44 2025: BS 267 completed
Sat Jan 25 05:57:43 2025: BS 268 completed
Sat Jan 25 05:59:43 2025: BS 269 completed
Sat Jan 25 06:01:42 2025: BS 270 completed
Sat Jan 25 06:03:41 2025: BS 271 completed
Sat Jan 25 06:05:41 2025: BS 272 completed
Sat Jan 25 06:07:40 2025: BS 273 completed
Sat Jan 25 06:09:40 2025: BS 274 completed
Sat Jan 25 06:11:39 2025: BS 275 completed
Sat Jan 25 06:13:38 2025: BS 276 completed
Sat Jan 25 06:15:38 2025: BS 277 completed
Sat Jan 25 06:17:37 2025: BS 278 completed
Sat Jan 25 06:19:36 2025: BS 279 completed
Sat Jan 25 06:21:36 2025: BS 280 completed
Sat Jan 25 06:23:35 2025: BS 281 completed
Sat Jan 25 06:25:34 2025: BS 282 completed
Sat Jan 25 06:27:34 2025: BS 283 completed
Sat Jan 25 06:29:33 2025: BS 284 completed
Sat Jan 25 06:31:33 2025: BS 285 completed
Sat Jan 25 06:33:32 2025: BS 286 completed
Sat Jan 25 06:35:31 2025: BS 287 completed
Sat Jan 25 06:37:31 2025: BS 288 completed
Sat Jan 25 06:39:30 2025: BS 289 completed
Sat Jan 25 06:41:29 2025: BS 290 completed
Sat Jan 25 06:43:29 2025: BS 291 completed
Sat Jan 25 06:45:28 2025: BS 292 completed
Sat Jan 25 06:47:28 2025: BS 293 completed
Sat Jan 25 06:49:27 2025: BS 294 completed
Sat Jan 25 06:51:26 2025: BS 295 completed
Sat Jan 25 06:53:26 2025: BS 296 completed
Sat Jan 25 06:55:10 2025: Acquisition complete
