# Supplementary material for: Site-Divergent Oxidations within Venerable Macrolide Antibiotic Scaffolds Unveil Compounds with Broad Spectrum and Anti-MRSA Activities
Source: ACS Cent Sci. 2026 Mar 17;12(3):375–82. doi: 10.1021/acscentsci.5c02343 (PMC13022725; doi:10.1021/acscentsci.5c02343)
Supplement: Supplementary file 6 [file oc5c02343_si_006.zip › Catalyst and SI Compound Characterization/HAzc(OMe)-OMe/NMR/HAzc(OMe)-OMe/PROTON_01.fid 4/log]

Fri Jan 17 09:46:18 2025: Experiment started
Fri Jan 17 09:49:56 2025: BS 1 completed
Fri Jan 17 09:53:31 2025: BS 2 completed
Fri Jan 17 09:57:05 2025: BS 3 completed
Fri Jan 17 10:00:40 2025: Acquisition complete
