# Supplementary material for: Site-Divergent Oxidations within Venerable Macrolide Antibiotic Scaffolds Unveil Compounds with Broad Spectrum and Anti-MRSA Activities
Source: ACS Cent Sci. 2026 Mar 17;12(3):375–82. doi: 10.1021/acscentsci.5c02343 (PMC13022725; doi:10.1021/acscentsci.5c02343)
Supplement: Supplementary file 6 [file oc5c02343_si_006.zip › Catalyst and SI Compound Characterization/C4 - HAzc(OMe)-Pro-Aib-Phe-OMe/NMR/OL-II-033-char/CARBON_01.fid 4/log]

Wed Feb 19 10:48:22 2025: Experiment started
Wed Feb 19 10:50:23 2025: BS 1 completed
Wed Feb 19 10:52:23 2025: BS 2 completed
Wed Feb 19 10:54:22 2025: BS 3 completed
Wed Feb 19 10:56:21 2025: BS 4 completed
Wed Feb 19 10:58:21 2025: BS 5 completed
Wed Feb 19 11:00:20 2025: BS 6 completed
Wed Feb 19 11:02:19 2025: BS 7 completed
Wed Feb 19 11:04:19 2025: BS 8 completed
Wed Feb 19 11:06:18 2025: BS 9 completed
Wed Feb 19 11:08:18 2025: BS 10 completed
Wed Feb 19 11:10:17 2025: BS 11 completed
Wed Feb 19 11:12:16 2025: BS 12 completed
Wed Feb 19 11:14:16 2025: BS 13 completed
Wed Feb 19 11:16:15 2025: BS 14 completed
Wed Feb 19 11:18:14 2025: BS 15 completed
Wed Feb 19 11:20:14 2025: BS 16 completed
Wed Feb 19 11:22:13 2025: BS 17 completed
Wed Feb 19 11:24:13 2025: BS 18 completed
Wed Feb 19 11:26:12 2025: BS 19 completed
Wed Feb 19 11:28:11 2025: BS 20 completed
Wed Feb 19 11:30:11 2025: BS 21 completed
Wed Feb 19 11:32:10 2025: BS 22 completed
Wed Feb 19 11:34:09 2025: BS 23 completed
Wed Feb 19 11:36:09 2025: BS 24 completed
Wed Feb 19 11:38:08 2025: BS 25 completed
Wed Feb 19 11:40:07 2025: BS 26 completed
Wed Feb 19 11:42:07 2025: BS 27 completed
Wed Feb 19 11:44:06 2025: BS 28 completed
Wed Feb 19 11:46:06 2025: BS 29 completed
Wed Feb 19 11:48:05 2025: BS 30 completed
Wed Feb 19 11:50:04 2025: BS 31 completed
Wed Feb 19 11:52:04 2025: BS 32 completed
Wed Feb 19 11:54:03 2025: BS 33 completed
Wed Feb 19 11:56:02 2025: BS 34 completed
Wed Feb 19 11:58:02 2025: BS 35 completed
Wed Feb 19 12:00:01 2025: BS 36 completed
Wed Feb 19 12:02:00 2025: BS 37 completed
Wed Feb 19 12:04:00 2025: BS 38 completed
Wed Feb 19 12:05:59 2025: BS 39 completed
Wed Feb 19 12:07:59 2025: BS 40 completed
Wed Feb 19 12:09:58 2025: BS 41 completed
Wed Feb 19 12:11:57 2025: BS 42 completed
Wed Feb 19 12:13:57 2025: BS 43 completed
Wed Feb 19 12:15:56 2025: BS 44 completed
Wed Feb 19 12:17:55 2025: BS 45 completed
Wed Feb 19 12:19:55 2025: BS 46 completed
Wed Feb 19 12:21:54 2025: BS 47 completed
Wed Feb 19 12:23:54 2025: BS 48 completed
Wed Feb 19 12:25:53 2025: BS 49 completed
Wed Feb 19 12:27:52 2025: BS 50 completed
Wed Feb 19 12:29:52 2025: BS 51 completed
Wed Feb 19 12:31:51 2025: BS 52 completed
Wed Feb 19 12:33:50 2025: BS 53 completed
Wed Feb 19 12:35:50 2025: BS 54 completed
Wed Feb 19 12:37:49 2025: BS 55 completed
Wed Feb 19 12:39:48 2025: BS 56 completed
Wed Feb 19 12:41:48 2025: BS 57 completed
Wed Feb 19 12:43:47 2025: BS 58 completed
Wed Feb 19 12:45:47 2025: BS 59 completed
Wed Feb 19 12:47:46 2025: BS 60 completed
Wed Feb 19 12:49:45 2025: BS 61 completed
Wed Feb 19 12:51:45 2025: BS 62 completed
Wed Feb 19 12:53:44 2025: BS 63 completed
Wed Feb 19 12:55:43 2025: BS 64 completed
Wed Feb 19 12:57:43 2025: BS 65 completed
Wed Feb 19 12:59:42 2025: BS 66 completed
Wed Feb 19 13:01:42 2025: BS 67 completed
Wed Feb 19 13:03:41 2025: BS 68 completed
Wed Feb 19 13:05:40 2025: BS 69 completed
Wed Feb 19 13:07:40 2025: BS 70 completed
Wed Feb 19 13:09:39 2025: BS 71 completed
Wed Feb 19 13:11:38 2025: BS 72 completed
Wed Feb 19 13:13:38 2025: BS 73 completed
Wed Feb 19 13:15:37 2025: BS 74 completed
Wed Feb 19 13:17:36 2025: BS 75 completed
Wed Feb 19 13:19:36 2025: BS 76 completed
Wed Feb 19 13:21:35 2025: BS 77 completed
Wed Feb 19 13:23:35 2025: BS 78 completed
Wed Feb 19 13:25:34 2025: BS 79 completed
Wed Feb 19 13:27:33 2025: BS 80 completed
Wed Feb 19 13:29:33 2025: BS 81 completed
Wed Feb 19 13:31:32 2025: BS 82 completed
Wed Feb 19 13:33:31 2025: BS 83 completed
Wed Feb 19 13:35:31 2025: BS 84 completed
Wed Feb 19 13:37:30 2025: BS 85 completed
Wed Feb 19 13:39:29 2025: BS 86 completed
Wed Feb 19 13:41:29 2025: BS 87 completed
Wed Feb 19 13:43:28 2025: BS 88 completed
Wed Feb 19 13:45:28 2025: BS 89 completed
Wed Feb 19 13:47:27 2025: BS 90 completed
Wed Feb 19 13:49:26 2025: BS 91 completed
Wed Feb 19 13:51:26 2025: BS 92 completed
Wed Feb 19 13:53:25 2025: BS 93 completed
Wed Feb 19 13:55:24 2025: BS 94 completed
Wed Feb 19 13:57:24 2025: BS 95 completed
Wed Feb 19 13:59:23 2025: BS 96 completed
Wed Feb 19 14:01:23 2025: BS 97 completed
Wed Feb 19 14:03:22 2025: BS 98 completed
Wed Feb 19 14:05:21 2025: BS 99 completed
Wed Feb 19 14:07:21 2025: BS 100 completed
Wed Feb 19 14:09:20 2025: BS 101 completed
Wed Feb 19 14:11:19 2025: BS 102 completed
Wed Feb 19 14:13:19 2025: BS 103 completed
Wed Feb 19 14:15:18 2025: BS 104 completed
Wed Feb 19 14:17:17 2025: BS 105 completed
Wed Feb 19 14:19:17 2025: BS 106 completed
Wed Feb 19 14:21:16 2025: BS 107 completed
Wed Feb 19 14:23:16 2025: BS 108 completed
Wed Feb 19 14:25:15 2025: BS 109 completed
Wed Feb 19 14:27:14 2025: BS 110 completed
Wed Feb 19 14:29:14 2025: BS 111 completed
Wed Feb 19 14:31:13 2025: BS 112 completed
Wed Feb 19 14:33:12 2025: BS 113 completed
Wed Feb 19 14:35:12 2025: BS 114 completed
Wed Feb 19 14:37:11 2025: BS 115 completed
Wed Feb 19 14:39:11 2025: BS 116 completed
Wed Feb 19 14:41:10 2025: BS 117 completed
Wed Feb 19 14:43:09 2025: BS 118 completed
Wed Feb 19 14:45:09 2025: BS 119 completed
Wed Feb 19 14:47:08 2025: BS 120 completed
Wed Feb 19 14:49:07 2025: BS 121 completed
Wed Feb 19 14:51:07 2025: BS 122 completed
Wed Feb 19 14:53:06 2025: BS 123 completed
Wed Feb 19 14:55:05 2025: BS 124 completed
Wed Feb 19 14:57:05 2025: BS 125 completed
Wed Feb 19 14:59:04 2025: BS 126 completed
Wed Feb 19 15:01:04 2025: BS 127 completed
Wed Feb 19 15:03:03 2025: BS 128 completed
Wed Feb 19 15:05:02 2025: BS 129 completed
Wed Feb 19 15:07:02 2025: BS 130 completed
Wed Feb 19 15:09:01 2025: BS 131 completed
Wed Feb 19 15:11:00 2025: BS 132 completed
Wed Feb 19 15:13:00 2025: BS 133 completed
Wed Feb 19 15:14:59 2025: BS 134 completed
Wed Feb 19 15:16:59 2025: BS 135 completed
Wed Feb 19 15:18:58 2025: BS 136 completed
Wed Feb 19 15:20:57 2025: BS 137 completed
Wed Feb 19 15:22:57 2025: BS 138 completed
Wed Feb 19 15:24:56 2025: BS 139 completed
Wed Feb 19 15:26:55 2025: BS 140 completed
Wed Feb 19 15:28:10 2025: Acquisition complete
