# Supplementary material for: Site-Divergent Oxidations within Venerable Macrolide Antibiotic Scaffolds Unveil Compounds with Broad Spectrum and Anti-MRSA Activities
Source: ACS Cent Sci. 2026 Mar 17;12(3):375–82. doi: 10.1021/acscentsci.5c02343 (PMC13022725; doi:10.1021/acscentsci.5c02343)
Supplement: Supplementary file 6 [file oc5c02343_si_006.zip › Catalyst and SI Compound Characterization/C4 - HAzc(OMe)-Pro-Aib-Phe-OMe/NMR/OL-II-033-char/PROTON_01.fid 4/log]

Wed Feb 19 10:32:24 2025: Experiment started
Wed Feb 19 10:34:26 2025: BS 1 completed
Wed Feb 19 10:36:25 2025: BS 2 completed
Wed Feb 19 10:38:23 2025: BS 3 completed
Wed Feb 19 10:40:22 2025: BS 4 completed
Wed Feb 19 10:42:20 2025: BS 5 completed
Wed Feb 19 10:44:19 2025: BS 6 completed
Wed Feb 19 10:46:17 2025: BS 7 completed
Wed Feb 19 10:48:16 2025: Acquisition complete
