# Supplementary material for: Site-Divergent Oxidations within Venerable Macrolide Antibiotic Scaffolds Unveil Compounds with Broad Spectrum and Anti-MRSA Activities
Source: ACS Cent Sci. 2026 Mar 17;12(3):375–82. doi: 10.1021/acscentsci.5c02343 (PMC13022725; doi:10.1021/acscentsci.5c02343)
Supplement: Supplementary file 6 [file oc5c02343_si_006.zip › Catalyst and SI Compound Characterization/11 Acid Degradation/OL-III-140-C_20250925_01/dirinfo/macdir/sampleinfo]

SAMPLE#: 0
USER: ocl3
MACRO: cpautoQ('loc0_002','day')
SOLVENT: cdcl3
TEXT: OL-III-140-C
SampleDir: OL-III-140-C_20250925_01
USERDIR: /home/walkup/vnmrsys
DATA: 
STATUS: Queued
---------------------------------------------
