# Supplementary material for: Site-Divergent Oxidations within Venerable Macrolide Antibiotic Scaffolds Unveil Compounds with Broad Spectrum and Anti-MRSA Activities
Source: ACS Cent Sci. 2026 Mar 17;12(3):375–82. doi: 10.1021/acscentsci.5c02343 (PMC13022725; doi:10.1021/acscentsci.5c02343)
Supplement: Supplementary file 6 [file oc5c02343_si_006.zip › Catalyst and SI Compound Characterization/S14/NMR/OL-III-146-800_20251025_01/dirinfo/macdir/EXPalias]

PROTON_001 PROTON
CARBON_001 CARBON
HSQCAD_001 HSQCAD
gHMBCAD_001 gHMBCAD
gCOSY_001 gCOSY
PROTON_001 PROTON
CARBON_001 CARBON
HSQCAD_001 HSQCAD
gHMBCAD_001 gHMBCAD
gCOSY_001 gCOSY
