# Supplementary material for: Site-Divergent Oxidations within Venerable Macrolide Antibiotic Scaffolds Unveil Compounds with Broad Spectrum and Anti-MRSA Activities
Source: ACS Cent Sci. 2026 Mar 17;12(3):375–82. doi: 10.1021/acscentsci.5c02343 (PMC13022725; doi:10.1021/acscentsci.5c02343)
Supplement: Supplementary file 6 [file oc5c02343_si_006.zip › Catalyst and SI Compound Characterization/S14/NMR/OL-III-146-800_20251025_01/dirinfo/macdir/ACQlist]

PROTON_001  1938  PROTON  xx000  Completed
CARBON_001  46229  CARBON  xx000  Completed
HSQCAD_001  15386  HSQCAD  xx000  Completed
gHMBCAD_001  31685  gHMBCAD  xx000  Completed
gCOSY_001  3889  gCOSY  xx000  Completed
